# Supplementary material for: Angiogenesis and evading immune destruction are the main related transcriptomic characteristics to the invasive process of oral tongue cancer
Source: Sci Rep. 2018 Jan 31;8:2007. doi: 10.1038/s41598-017-19010-5 (PMC5792437; doi:10.1038/s41598-017-19010-5)
Supplement: Supplementary file 2 — Supplementary table 1 [file 41598_2017_19010_MOESM2_ESM.xlsx]

## Sheet: GENE_EXPRESSION.allgenes.txt
GENE ID	SCC9.1a	SCC9.1b	SCC9.1c	Average 1	SCC9.2a	SCC9.2b	Average 2	SCC9.3a	SCC9.3b	Average 3		ZsG.1a	ZsG.1b	ZsG.1c	Average 1	ZsG.2a	ZsG.2b	Average 2	ZsG.3a	ZsG.3b	Average 3		LN1.1a	LN1.1b	LN1.1c	Average 1	LN1.2a	LN1.2b	Average 2	LN1.3a	LN1.3b	Average 3		LN2.1a	LN2.1b	LN2.1c	Average 1	LN2.2a	LN2.2b	Average 2	LN2.3a	LN2.3b	Average 3		LN3.1a	LN3.1b	LN3.1c	Average 1	LN3.2a
LOC102724521	0	0	0	0	0	0	0	0	0	0		0	0	0	0	0	0	0	0	0	0		0	0	0	0	0	0	0	0	0	0		0	0	0	0	0	0	0	0	0	0		0	0	0	0	0
RPL14P5	0	0	0	0	0	0	0	0	0	0		0	0	0	0	0	0	0	0	0	0		0	0	0	0	0	0	0	0	0	0		0	0	0	0	0	0	0	0	0	0		0	0	0	0	0
LINC00685	0	0	0	0	0	0	0	0	0	0		0	0	0	0	0	0	0	0	0	0		0	0	0	0	0	0	0	0	0	0		0	0	0	0	0	0	0	0	0	0		0	0	0	0	0
LOC100418703	0	0	0	0	0	0	0	0	0	0		0	0	0	0	0	0	0	0	0	0		0	0	0	0	0	0	0	0	0	0		0	0	0	0	0	0	0	0	0	0		0	0	0	0	0
LOC652608	0	0	0	0	0	0	0	0	0	0		0	0	0	0	0	0	0	0	0	0		0	0	0	0	0	0	0	0	0	0		0	0	0	0	0	0	0	0	0	0		0	0	0	0	0
GTPBP6	0	0	0	0	0	0	0	0	0	0		0	0	0	0	0	0	0	0	0	0		0	0	0	0	0	0	0	0	0	0		0	0	0	0	0	0	0	0	0	0		0	0	0	0	0
CRLF2	0	0	0	0	0	0	0	0	0	0		0	0	0	0	0	0	0	0	0	0		0	0	0	0	0	0	0	0	0	0		0	0	0	0	0	0	0	0	0	0		0	0	0	0	0
PPP2R3B	0	0	0	0	0	0	0	0	0	0		0	0	0	0	0	0	0	0	0	0		0	0	0	0	0	0	0	0	0	0		0	0	0	0	0	0	0	0	0	0		0	0	0	0	0
IL3RA	0	0	0	0	0	0	0	0	0	0		0	0	0	0	0	0	0	0	0	0		0	0	0	0	0	0	0	0	0	0		0	0	0	0	0	0	0	0	0	0		0	0	0	0	0
LOC101928055	0	0	0	0	0	0	0	0	0	0		0	0	0	0	0	0	0	0	0	0		0	0	0	0	0	0	0	0	0	0		0	0	0	0	0	0	0	0	0	0		0	0	0	0	0
LOC101928032	0	0	0	0	0	0	0	0	0	0		0	0	0	0	0	0	0	0	0	0		0	0	0	0	0	0	0	0	0	0		0	0	0	0	0	0	0	0	0	0		0	0	0	0	0
LOC102724575	0	0	0	0	0	0	0	0	0	0		0	0	0	0	0	0	0	0	0	0		0	0	0	0	0	0	0	0	0	0		0	0	0	0	0	0	0	0	0	0		0	0	0	0	0
MIR6089-1	0	0	0	0	0	0	0	0	0	0		0	0	0	0	0	0	0	0	0	0		0	0	0	0	0	0	0	0	0	0		0	0	0	0	0	0	0	0	0	0		0	0	0	0	0
LOC101927008	0	0	0	0	0	0	0	0	0	0		0	0	0	0	0	0	0	0	0	0		0	0	0	0	0	0	0	0	0	0		0	0	0	0	0	0	0	0	0	0		0	0	0	0	0
SHOX	0	0	0	0	0	0	0	0	0	0		0	0	0	0	0	0	0	0	0	0		0	0	0	0	0	0	0	0	0	0		0	0	0	0	0	0	0	0	0	0		0	0	0	0	0
SLC25A6	0	0	0	0	0	0	0	0	0	0		0	0	0	0	0	0	0	0	0	0		0	0	0	0	0	0	0	0	0	0		0	0	0	0	0	0	0	0	0	0		0	0	0	0	0
XGPY2	0	0	0	0	0	0	0	0	0	0		0	0	0	0	0	0	0	0	0	0		0	0	0	0	0	0	0	0	0	0		0	0	0	0	0	0	0	0	0	0		0	0	0	0	0
TOMM22P2	0	0	0	0	0	0	0	0	0	0		0	0	0	0	0	0	0	0	0	0		0	0	0	0	0	0	0	0	0	0		0	0	0	0	0	0	0	0	0	0		0	0	0	0	0
RNASEH2CP1	0	0	0.136533	0.045511	0	0	0	0	0.154898	0.077449		0	0	0	0	0	0	0	0	0.193447	0.0967235		0	0	0	0	0	0	0	0	0	0		0.0907072	0	0	0.0302357	0	0	0	0	0	0		0	0	0	0	0
SRY	0	0	0	0	0	0	0	0	0	0		0	0	0	0	0	0	0	0	0	0		0	0	0	0	0	0	0	0	0	0		0	0	0	0	0	0	0	0	0	0		0	0	0	0	0
PLCXD1	0	0	0	0	0	0	0	0	0	0		0	0	0	0	0	0	0	0	0	0		0	0	0	0	0	0	0	0	0	0		0	0	0	0	0	0	0	0	0	0		0	0	0	0	0
HSFY3P	0	0	0	0	0	0	0	0	0	0		0	0	0	0	0	0	0	0.0683521	0.0603957	0.0643739		0	0	0	0	0	0	0	0	0	0		0	0	0	0	0	0	0	0	0	0		0	0	0	0	0
CSF2RA	0	0	0	0	0	0	0	0	0	0		0	0	0	0	0	0	0	0	0	0		0	0	0	0	0	0	0	0	0	0		0	0	0	0	0	0	0	0	0	0		0	0	0	0	0
MIR3690	0	0	0	0	0	0	0	0	0	0		0	0	0	0	0	0	0	0	0	0		0	0	0	0	0	0	0	0	0	0		0	0	0	0	0	0	0	0	0	0		0	0	0	0	0
EEF1A1P41	0	1.15461	0	0.38487	0	0	0	0	0	0		0	0	0	0	0	0	0	0	0	0		0	0	0	0	0	0	0	0	0	0		0	0	0	0	0	0	0	0	0	0		0	0	0	0	0
CD99P1	0	0	0	0	0	0	0	0	0	0		0	0	0	0	0	0	0	0	0	0		0	0	0	0	0	0	0	0	0	0		0	0	0	0	0	0	0	0	0	0		0	0	0	0	0
LINC00102	0	0	0	0	0	0	0	0	0	0		0	0	0	0	0	0	0	0	0	0		0	0	0	0	0	0	0	0	0	0		0	0	0	0	0	0	0	0	0	0		0	0	0	0	0
LINC00278	0.185838	0.242633	0.0814745	0.169982	0	0.366693	0.183346	0.404483	0.534031	0.469257		0.335805	0.0970786	0.293127	0.242004	0	0	0	0	0	0		0	0	0	0	0	0	0	0	0	0		0	0	0	0	0	0	0	0	0	0		0	0	0	0	0
NAP1L1P2	0	0.0459336	0	0.0153112	0	0	0	0	0	0		0	0	0	0	0	0.211604	0.105802	0	0	0		0	0	0	0	0.162198	0	0.081099	0	0	0		0	0.0460362	0	0.0153454	0	0	0	0	0	0		0	0.0514153	0	0.0171384	0
RPS4Y1	46.9492	44.2648	46.0506	45.7549	52.2203	53.288	52.7541	51.0959	50.3004	50.6981		81.5441	77.915	78.1943	79.2178	80.3711	76.969	78.6701	73.6838	63.5403	68.6121		0	0.0376771	0.0756764	0.0377845	0	0	0	0.102582	0.090461	0.0965215		0	0.146295	0	0.048765	0	0	0	0	0.0942011	0.0471005		0.0642793	0.111157	0.168061	0.114499	0.0915149
AGPAT5P1	0.232616	0	0.203826	0.145481	0.131227	0.34702	0.239123	0.122934	0	0.061467		0.199572	0.287146	0.46575	0.317489	0.132881	0.465464	0.299173	0.324744	0.478299	0.401521		0.0944785	0.0408615	0.082132	0.0724907	0.186776	0.163221	0.174999	0.222824	0.197066	0.209945		0.367479	0.264065	0.47747	0.369671	0.244876	0.213858	0.229367	0.113508	0	0.056754		0.136696	0.235063	0.414348	0.262036	0.190155
TGIF2LY	0	0	0.0423536	0.0141179	0	0.0971465	0.0485732	0	0	0		0	0	0	0	0	0	0	0	0.100514	0.050257		0	0	0	0	0	0	0	0	0	0		0	0	0	0	0	0	0	0	0	0		0	0	0	0	0
PRRC2CP1	0	0	0	0	0	0	0	0	0	0		0	0	0	0	0	0	0	0	0	0		0	0	0	0	0	0	0	0	0	0		0	0	0	0	0	0	0	0	0	0		0	0	0	0	0
RNF19BPY	0	0	0	0	0	0	0	0	0	0		0	0	0	0	0	0	0	0	0	0		0	0	0	0	0	0	0	0	0	0		0	0	0	0	0	0	0	0	0	0		0	0	0	0	0
LOC100533723	0	0	0.0294799	0.00982663	0	0	0	0	0	0		0	0.0651683	0	0.0217228	0	0	0	0	0	0		0	0	0	0	0	0	0	0	0	0		0	0	0	0	0	0	0	0	0	0		0	0	0	0	0
USP12PY	0	0	0	0	0.0512637	0	0.0256319	0.0477558	0	0.0238779		0	0	0	0	0	0	0	0	0	0		0	0.0159401	0	0.00531337	0	0	0	0	0	0		0	0	0	0	0	0	0	0	0	0		0.0265689	0	0	0.0088563	0
UBE2V1P3	0	0	0	0	0	0	0	0	0	0		0	0	0.0282876	0.0094292	0	0	0	0.0998782	0	0.0499391		0	0.0197182	0	0.00657273	0	0	0	0	0	0		0.0295153	0	0	0.00983843	0.0541323	0	0.0270662	0	0	0		0	0.0283784	0.0571402	0.0285062	0.0458151
AKAP17A	0	0	0	0	0	0	0	0	0	0		0	0	0	0	0	0	0	0	0	0		0	0	0	0	0	0	0	0	0	0		0	0	0	0	0	0	0	0	0	0		0	0	0	0	0
ASMT	0	0	0	0	0	0	0	0	0	0		0	0	0	0	0	0	0	0	0	0		0	0	0	0	0	0	0	0	0	0		0	0	0	0	0	0	0	0	0	0		0	0	0	0	0
ASMTL-AS1	0	0	0	0	0	0	0	0	0	0		0	0	0	0	0	0	0	0	0	0		0	0	0	0	0	0	0	0	0	0		0	0	0	0	0	0	0	0	0	0		0	0	0	0	0
ASMTL	0	0	0	0	0	0	0	0	0	0		0	0	0	0	0	0	0	0	0	0		0	0	0	0	0	0	0	0	0	0		0	0	0	0	0	0	0	0	0	0		0	0	0	0	0
SERBP1P2	0	0	0	0	0	0	0	0	0	0		0.0240646	0	0	0.00802153	0	0.0416798	0.0208399	0	0	0		0	0	0	0	0	0	0	0	0	0		0	0	0	0	0	0	0	0	0	0		0	0	0.0221723	0.00739077	0
P2RY8	0	0	0	0	0	0	0	0	0	0		0	0	0	0	0	0	0	0	0	0		0	0	0	0	0	0	0	0	0	0		0	0	0	0	0	0	0	0	0	0		0	0	0	0	0
CD99	0	0	0	0	0	0	0	0	0	0		0	0	0	0	0	0	0	0	0	0		0	0	0	0	0	0	0	0	0	0		0	0	0	0	0	0	0	0	0	0		0	0	0	0	0
DHRSX	0	0	0	0	0	0	0	0	0	0		0	0	0	0	0	0	0	0	0	0		0	0	0	0	0	0	0	0	0	0		0	0	0	0	0	0	0	0	0	0		0	0	0	0	0
ZBED1	0	0	0	0	0	0	0	0	0	0		0	0	0	0	0	0	0	0	0	0		0	0	0	0	0	0	0	0	0	0		0	0	0	0	0	0	0	0	0	0		0	0	0	0	0
LOC101928070	0	0	0	0	0	0	0	0	0	0		0	0	0	0	0	0	0	0	0	0		0	0	0	0	0	0	0	0	0	0		0	0	0	0	0	0	0	0	0	0		0	0	0	0	0
TTTY23B	0	0	0	0	0	0	0	0	0	0		0	0	0	0	0	0	0	0	0	0		0	0	0	0	0	0	0	0	0	0		0	0	0	0	0	0	0	0	0	0		0	0	0	0	0
TUSC2P1	0	0	0	0	0	0	0	0	0	0		0	0	0	0	0	0	0	0	0	0		0	0	0	0	0	0	0	0	0	0		0	0	0	0	0	0	0	0	0	0		0	0	0	0	0
DLGAP5P1	0	0	0	0	0	0	0	0	0	0		0	0	0	0	0	0	0	0	0	0		0	0	0	0	0	0	0	0	0	0		0	0	0	0	0	0	0	0	0	0		0	0	0	0	0
TTTY8B	0	0	0	0	0	0	0	0	0	0		0	0	0	0	0	0	0	0	0	0		0	0	0	0	0	0	0	0	0	0		0	0	0	0	0	0	0	0	0	0		0	0	0	0	0
TSPY11P	0	0	0	0	0	0	0	0	0	0		0	0	0	0	0	0	0	0	0	0		0	0	0	0	0	0	0	0	0	0		0	0	0	0	0	0	0	0	0	0		0	0	0	0	0
TSPY19P	0	0	0	0	0	0	0	0	0	0		0	0	0	0	0	0	0	0	0	0		0	0	0	0	0	0	0	0	0	0		0	0	0	0	0	0	0	0	0	0		0	0.0402965	0	0.0134322	0
TTTY21B	0	0	0	0	0	0	0	0	0	0		0	0	0	0	0	0	0	0	0	0		0	0	0	0	0	0	0	0	0	0		0	0	0	0	0	0	0	0	0	0		0	0	0	0	0
TSPY17P	0	0	0	0	0	0.19297	0.096485	0	0	0		0	0	0	0	0	0	0	0	0	0		0	0	0	0	0	0	0	0	0	0		0	0	0	0	0	0	0	0	0	0		0	0	0	0	0
TTTY7	0	0	0	0	0	0	0	0	0	0		0	0	0	0	0	0	0	0	0	0		0	0	0	0	0	0	0	0	0	0		0	0	0	0	0	0	0	0	0	0		0	0	0	0	0
TSPY2	0.0319336	0	0	0.0106445	0	0	0	0	0	0		0	0	0	0	0	0	0	0	0	0		0	0	0	0	0	0	0	0	0	0		0	0	0	0	0	0	0	0	0	0		0	0	0	0	0
TTTY1B	0	0	0	0	0	0	0	0	0	0		0	0	0	0	0	0	0	0	0	0		0	0.0337311	0	0.0112437	0	0	0	0	0	0		0	0	0	0	0	0	0	0	0	0		0	0	0	0	0
TTTY2B	0	0	0	0	0	0	0	0	0	0		0	0	0	0	0	0	0	0	0	0		0	9.60304e-08	0	3.20101e-08	0	0	0	0	0	0		0	0	0	0	0	0	0	0	0	0		0	0	0	0	0
GOT2P5	0	0	0	0	0	0	0	0	0	0		0	0	0.111736	0.0372453	0	0	0	0	0	0		0	0	0	0	0	0	0	0	0	0		0	0	0	0	0	0	0	0	0	0		0	0	0	0	0
AMELY	0	0	0	0	0	0	0	0	0	0		0	0.0689739	0	0.0229913	0	0	0	0	0	0		0	0	0	0	0	0	0	0	0	0		0	0	0.059806	0.0199353	0	0	0	0	0	0		0	0	0.0663926	0.0221309	0
SRIP3	1.44375	2.52148	2.52942	2.16488	3.36008	0	1.68004	0	0	0		1.84184	1.60719	1.60992	1.68632	0	4.22166	2.11083	3.44317	3.03999	3.24158		3.07084	3.20671	1.07861	2.45205	2.83742	0	1.41871	8.14067	1.43847	4.78957		1.65041	0	3.6236	1.758	0	1.72092	0.86046	0	1.59983	0.799915		0.935647	0.815213	0	0.58362	3.76263
ATP5JP1	2.5271	2.72936	2.48479	2.58042	2.91693	3.21655	3.06674	2.7442	1.80467	2.27443		2.24102	2.90589	3.92259	3.02317	2.1568	3.14769	2.65224	3.61139	2.12114	2.86627		2.08644	2.02502	3.17535	2.42894	3.05098	4.4447	3.74784	3.00285	1.59468	2.29876		3.06464	1.75883	2.65641	2.49329	2.008	2.34294	2.17547	1.89781	2.23349	2.06565		6.45297	7.20748	4.29469	5.98505	4.1644
TRIM60P1Y	0	0	0	0	0	0	0	0	0	0		0	0	0	0	0	0	0	0	0	0		0	0	0	0	0	0	0	0	0	0		0	0.0553821	0	0.0184607	0	0	0	0	0	0		0	0	0	0	0
BPY2DP	0	0	0	0	0	0	0	0	0	0		0	0	0	0	0	0	0	0	0	0		0	0.0325571	0	0.0108524	0	0	0	0	0	0		0	0	0	0	0	0	0	0	0	0		0	0	0	0	0
TTTY16	0	0	0	0	0	0	0	0	4.97248	2.48624		0	5.28595	0	1.76198	0	0	0	0	2.59086	1.29543		0	0	0	0	0	0	0	0	0	0		0	0	0	0	0	0	0	0	0	0		0	0	0	0	0
TSPY12P	0	0	0	0	0	0	0	0	0	0		0	0	0	0	0	0	0	0	0	0		0	0	0	0	0	0	0	0	0	0		0	0	0	0	0	0	0	0	0	0		0	0	0	0	0
ZNF736P8Y	0	0	0	0	0	0	0	0	0	0		0	0	0	0	0	0	0	0	0	0		0	0	0	0	0	0	0	0	0	0		0	0	0	0	0	0	0	0	0	0		0	0	0	0	0
ZNF736P7Y	0	0	0	0	0	0	0	0	0	0		0	0	0	0	0	0	0	0	0	0		0	0	0	0	0	0	0	0	0	0		0	0	0	0	0	0	0	0	0	0		0	0	0	0	0
TTTY12	0.0538888	0	0	0.0179629	0	0	0	0	0.0982727	0.0491364		0	0	0	0	0	0	0	0	0	0		0	0.0373547	0	0.0124516	0	0	0	0	0	0		0	0	0	0	0	0	0	0	0	0		0	0	0	0	0
TTTY30P	0	0	0	0	0	0	0	0	0	0		0	0	0.143359	0.0477863	0	0	0	0	0	0		0	0	0	0	0	0	0	0	0	0		0	0	0	0	0	0	0	0	0	0		0	0	0	0	0
ZNF92P1Y	0	0	0	0	0	0	0	0	0	0		0	0	0	0	0	0	0	0	0	0		0	0	0	0	0	0	0	0	0	0		0	0	0	0	0	0	0	0	0	0		0	0	0	0	0
RPL26P37	0.106621	0	0	0.0355403	0	0	0	0.226326	0.198693	0.21251		0.123649	0.213573	0	0.112407	0	0	0	0	0.174909	0.0874545		0	0.0757018	0	0.0252339	0	0	0	0.198139	0	0.0990695		0	0.195614	0.196506	0.130707	0.214694	0	0.107347	0	0	0		0.125956	0	0	0.0419853	0
MTND2P3	0	0	0	0	0	0	0	0	0	0		0	0	0	0	0	0	0	0	0	0		0	0	0	0	0	0	0	0	0	0		0	0	0	0	0	0	0	0	0	0		0	0	0	0	0
TRNAQ35P	0	0	0	0	0	0	0	0	0	0		0	0	0	0	0	0	0	0	0	0		0	0	0	0	0	0	0	0	0	0		0	0	0	0	0	0	0	0	0	0		0	0	0	0	0
MTND1P1	0	0	0	0	0	0	0	0	0	0		0	0	0	0	0	0	0	0	0.498776	0.249388		0	0	0	0	0	0	0	0	0	0		0	0	0	0	0	0	0	0	0	0		0	0	0	0	0
MTND6P1	0	0	0	0	0	0	0	0	0	0		0	0	0	0	0	0	0	0	0	0		0	0	0	0	0	0	0	0	0	0		0	0	0	0	0	0	0	0	0	0		0	0	0	0	0
TRIM60P2Y	0	0	0	0	0	0	0	0	0	0		0	0	0	0	0	0	0	0	0	0		0	0	0	0	0	0	0	0	0	0		0	0	0	0	0	0	0	0	0	0		0	0	0	0	0
MTCYBP1	0	0	0.052374	0.017458	0	0	0	0	0.110007	0.0550035		0	0	0	0	0	0	0	0	0	0		0	0	0	0	0	0	0	0	0	0		0	0	0	0	0	0	0	0	0	0		0	0	0	0	0
ZNF736P6Y	0	0	0	0	0	0	0	0	0	0		0	0	0	0	0	0	0	0	0	0		0	0	0	0	0	0	0	0	0	0		0	0	0	0	0	0	0	0	0	0		0	0	0	0	0
FAM8A7P	0.0592802	0.0511046	0.0517348	0.0540399	0.133587	0	0.0667935	0	0	0		0	0.0561897	0.171288	0.0758259	0	0	0	0.0897743	0	0.0448872		0	0	0	0	0	0	0	0	0	0		0	0	0	0	0	0	0	0	0	0		0	0	0	0	0
TSPY24P	0	0	0	0	0	0	0	0	0	0		0	0	0.017931	0.005977	0	0	0	0	0	0		0	0	0	0	0	0	0	0	0	0		0	0	0	0	0	0	0	0	0	0		0	0	0	0	0
ZNF736P9Y	0.487509	0.421076	0.55465	0.487745	0.320048	0.281324	0.300686	0.485835	0.17013	0.327983		0.941035	0.406431	0.687147	0.678204	0.445791	1.36005	0.902921	0.549555	0.41523	0.482393		0	0	0	0	0	0	0	0	0	0		0	0.0418752	0	0.0139584	0	0	0	0	0	0		0	0	0	0	0
TTTY11	0	0	0	0	0	0	0	0	0	0		0	0	0	0	0	0	0	0	0	0		0	0	0	0	0	0	0	0	0	0		0	0	0	0	0	0	0	0	0	0		0	0	0	0	0
TTTY18	0	0	0	0	0	0	0	0	0	0		0	0	0	0	0	0	0	0	0	0		0	0	0	0	0	0	0	0	0	0		0	0	0	0	0	0	0	0	0	0		0	0	0	0	0
TTTY19	0	0	0	0	0	0	0	0	0	0		0	0	0	0	0	0	0	0	0	0		0	0	0	0	0	0	0	0	0	0		0	0	0	0	0	0	0	0	0	0		0	0	0	0	0
ZNF736P10Y	0	0	0	0	0	0	0	0	0	0		0	0	0	0	0	0	0	0	0	0		0	0	0	0	0	0	0	0	0	0		0	0	0	0	0	0	0	0	0	0		0	0	0	0	0
TRIM60P3Y	0	0	0	0	0	0	0	0.138644	0	0.069322		0	0	0	0	0	0	0	0	0	0		0	0	0	0	0.192066	0	0.096033	0	0	0		0	0	0	0	0	0	0	0	0	0		0	0	0	0	0
TTTY24P	0	0	0	0	0	0	0	0	0	0		0	0	0	0	0	0	0	0	0	0		0	0	0	0	0	0	0	0	0	0		0	0	0	0	0	0	0	0	0	0		0	0	0	0	0
TCEB1P4	0	0	0	0	0	0	0	0	0	0		0	0	0	0	0	0	0	0	0	0		0	0	0	0	0	0	0	0	0	0		0	0	0	0	0	0	0	0	0	0		0	0	0	0	0
USP9YP22	0	0	0	0	0	0	0	0	0	0		0	0	0	0	0	0	0	0	0	0		0	0	0	0	0	0	0	0	0	0		0	0	0	0	0	0	0	0	0	0		0	0	0	0	0
RBMY1A3P	0	0	0	0	0	0	0	0	0	0		0	0	0	0	0	0	0	0	0.29279	0.146395		0	0	0	0	0	0	0	0	0	0		0	0	0	0	0	0	0	0	0	0		0	0	0	0	0
FAM197Y5	0	0	0	0	0	0	0	0	0	0		0	0	0	0	0	0	0	0	0	0		0	0	0	0	0	0	0	0	0	0		0	0	0	0	0	0	0	0	0	0		0	0	0	0	0
TSPY7P	0	0	0	0	0	0	0	0	0	0		0	0	0	0	0	0	0	0	0	0		0	0	0	0	0	0	0	0	0	0		0	0	0	0	0	0	0	0	0	0		0	0	0	0	0
FAM197Y2	0	0	0	0	0	0	0	0	0	0		0	0	0	0	0	0	0	0	0	0		0	0	0	0	0	0	0	0	0	0		0	0	0	0	0	0	0	0	0	0		0	0	0	0	0
RBMY3AP	0	0	0	0	0	0	0	0	0	0		0	0	0	0	0	0	0	0	0	0		0	0	0	0	0	0	0	0	0	0		0	0	0	0	0	0	0	0	0	0		0	0	0	0	0
TSPY6P	0	0	0	0	0	0	0	0	0	0		0	0	0	0	0	0	0	0	0	0		0	0	0	0	0	0	0	0	0	0		0	0	0	0	0	0	0	0	0	0		0	0	0	0	0
TSPY9P	0	0	0	0	0	0	0	0	0	0		0	0	0	0	0	0	0	0	0	0		0	0	0	0	0	0	0	0	0	0		0	0	0	0	0	0	0	0	0	0		0	0	0	0	0
TSPY15P	0	0.0280788	0	0.0093596	0	0	0	0	0	0		0	0	0.0345391	0.011513	0	0	0	0	0	0		0	0	0	0	0	0	0	0	0	0		0	0.0313046	0	0.0104349	0	0	0	0	0	0		0.041038	0	0	0.0136793	0
CDY3P	0	0	0	0	0	0	0	0	0	0		0	0	0	0	0	0	0	0	0	0		0	0	0.0125588	0.00418627	0	0	0	0	0	0		0	0	0	0	0	0	0	0	0	0		0	0	0	0	0
TSPY16P	0	0	0	0	0	0	0	0	0	0		0	0	0	0	0	0	0	0	0	0		0	0	0	0	0	0	0	0	0	0		0	0	0	0	0	0	0	0	0	0		0	0	0	0	0
TTTY21	0	0	0	0	0	0	0	0	0	0		0	0	0	0	0	0	0	0	0	0		0	0	0	0	0	0	0	0	0	0		0	0	0.327024	0.109008	0	0	0	0	0	0		0	0	0	0	0
TSPY3	0	0	0	0	0	0	0	0	0	0		0	0	0	0	0	0	0	0	0	0		0	0	0	0	0	0	0	0	0	0		0	0	0	0	0	0	0	0	0	0		0	0	0	0	0
TTTY22	0	0	0	0	0	0	0	0	0	0		0	0	0	0	0	0	0	0	0	0		0.14175	0	0	0.04725	0	0	0	0.315211	0	0.157606		0	0	0	0	0	0	0	0	0	0		0	0	0	0	0
TTTY8	0	0	0	0	0	0	0	0	0	0		0	0	0	0	0	0	0	0	0	0		0	0	0	0	0	0	0	0	0	0		0	0	0	0	0	0	0	0	0	0		0	0	0	0	0
TSPY1	0	0	0	0	0	0	0	0	0	0		0	0	0	0	0	0	0	0	0	0		0	0	0	0	0	0	0	0	0	0		0	0	0	0	0	0	0	0	0	0		0	0	0	0	0
TSPY4	0.0327058	0	0	0.0109019	0	0	0	0	0	0		0	0	0	0	0	0	0	0	0	0		0	0	0	0	0	0	0	0	0	0		0	0	0	0	0	0	0	0	0	0		0	0	0	0	0
TTTY7B	0	0	0	0	0	0	0	0	0	0		0	0	0	0	0	0	0	0	0	0		0	0	0	0	0	0	0	0	0	0		0	0	0	0	0	0	0	0	0	0		0	0	0	0	0
TSPY10	0	0	0	0	0	0	0	0	0	0		0	0	0	0	0	0	0	0	0	0		0	0	0	0	0	0	0	0	0	0		0	0	0	0	0	0	0	0	0	0		0	0	0	0	0
TSPY8	0	0	0	0	0	0	0	0	0	0		0	0	0	0	0	0	0	0	0	0		0	0	0	0	0	0	0	0	0	0		0	0	0	0	0	0	0	0	0	0		0	0	0	0	0
TSPY18P	0	0	0	0	0	0	0	0	0	0		0	0	0	0	0	0	0	0	0	0		0	0	0	0	0	0	0	0	0	0		0	0	0	0	0	0	0	0	0	0		0	0	0	0	0
TSPY13P	0	0	0	0	0	0	0	0	0	0		0	0	0	0	0	0	0	0	0	0		0	0	0	0	0	0	0	0	0	0		0	0	0	0	0	0	0	0	0	0		0	0	0	0	0
FAM197Y4	0	0	0	0	0	0	0	0	0	0		0	0	0	0	0	0	0	0	0	0		0	0	0	0	0	0	0	0	0	0		0	0	0	0	0	0	0	0	0	0		0	0	0	0	0
TTTY23	0	0	0	0	0	0	0	0	0	0		0	0	0	0	0	0	0	0	0	0		0	0	0	0	0	0	0	0	0	0		0	0	0	0	0	0	0	0	0	0		0	0	0	0	0
TTTY2	0	0	0	0	0	0	0	0	0	0		0	0	0	0	0	0	0	0	0	0		0	0	0	0	0	0	0	0	0	0		0	0	0	0	0	0.0462851	0.0231426	0	0	0		0	0	0	0	0
TTTY1	0	0	0	0	0	0	0	0	0	0		0	0	0	0	0	0	0	0	0	0		0	0.0349204	0	0.0116401	0	0	0	0	0	0		0	0.0456284	0	0.0152095	0	0	0	0	0	0		0	0	0.0515372	0.0171791	0
RNA5SP518	0	0	0	0	0	0	0	0	0	0		0	0	0	0	0	0	0	0	0	0		0	0	0	0	0	0	0	0	0	0		0	0	0	0	0	0	0	0	0	0		0	0	0	0	0
RNA5SP519	0	0	0	0	0	0	0	0	0	0		0	0	0	0	0	0	0	0	0	0		0	0	0	0	0	0	0	0	0	0		0	0	0	0	0	0	0	0	0	0		0	0	0	0	0
TSPY25P	0	0	0	0	0	0	0	0	0	0		0	0	0	0	0	0	0	0	0	0		0	0	0.0113735	0.00379117	0	0.0512886	0.0256443	0	0	0		0	0	0.0304422	0.0101474	0	0	0	0	0	0		0	0	0	0	0.0263492
MRP63P10	0	0	0	0	0	0	0	0	0	0		0	0	0	0	0	0	0	0	0	0		0	0	0	0	0	0	0	0	0	0		0	0	0	0	0	0	0	0	0	0		0	0	0	0	0
PCMTD1P1	0	0	0	0	0	0	0	0	0	0		0	0	0	0	0	0	0	0	0	0		0	0	0	0	0	0	0	0	0	0		0	0	0	0	0	0	0	0	0	0		0	0	0	0	0
LOC100887073	0	0	0	0	0.0836928	0	0.0418464	0	0	0		0	0	0	0	0	0	0	0	0	0		0	0	0	0	0	0	0	0	0	0		0	0	0	0	0	0	0	0	0	0		0	0.0407266	0	0.0135755	0
TSPY5P	0	0	0	0	0	0	0	0	0	0		0.038641	0	0.0338698	0.0241703	0	0	0	0	0	0		0	0.023499	0	0.007833	0	0	0	0	0	0		0	0.0309546	0	0.0103182	0	0	0	0	0	0		0	0	0	0	0
LOC101059962	0.0217249	0	0	0.00724163	0	0	0	0	0	0		0	0	0	0	0	0	0	0	0	0		0	0.0170573	0	0.00568577	0	0	0	0	0	0		0	0	0	0	0	0	0	0	0	0		0	0.0269916	0	0.0089972	0.0785393
CDC27P2	0.0265184	0	0	0.00883947	0	0	0	0	0	0		0	0.0255392	0.0259009	0.0171467	0	0	0	0	0	0		0.0421366	0.0364558	0.0183203	0.0323042	0	0	0	0.047604	0	0.023802		0.0271855	0	0	0.00906183	0	0	0	0	0	0		0	0	0	0	0
GPR143P	0.0149103	0.0064627	0.00652267	0.00929856	0	0	0	0	0	0		0	0.00741288	0.00749525	0.00496938	0	0	0	0	0	0		0	0.00520803	0	0.00173601	0	0	0	0	0	0		0	0	0	0	0	0.0133599	0.00667995	0	0	0		0	0	0	0	0
RBMY2NP	0	0	0	0	0	0	0	0	0	0		0	0	0	0	0	0	0	0	0	0		0	0	0	0	0	0	0	0	0	0		0	0	0	0	0	0	0	0	0	0		0	0	0	0	0
RBMY2HP	0	0	0	0	0	0	0	0	0	0		0	0	0	0	0	0	0	0.0152649	0	0.00763245		0	0.00590439	0	0.00196813	0	0	0	0	0	0		0	0.00763374	0	0.00254458	0	0	0	0	0	0		0	0	0	0	0
OFD1P3Y	0	0	0	0	0	0	0	0	0	0		0	0	0	0	0	0	0	0	0	0		0	0	0	0	0	0	0	0	0	0		0.0103185	0.00889334	0	0.00640395	0	0	0	0	0	0		0.0115167	0.00988932	0	0.00713534	0
RBMY1GP	0	0.00654014	0.00657674	0.00437229	0	0	0	0	0	0		0	0.00769669	0	0.00256556	0	0	0	0	0	0		0	0	0	0	0	0	0	0	0	0		0	0	0	0	0	0	0	0	0	0		0	0	0	0	0
TTTY20	0	0	0	0	0	0	0	0	0	0		0	0	0	0	0	0	0	0	0	0		0	0	0	0	0	0	0	0	0	0		0	0	0	0	0	0	0	0	0	0		0	0	0	0	0
PRKY	0.263317	0.26498	0.235899	0.254732	0.381345	0.408026	0.394686	0.220354	0.319245	0.269799		0.355142	0.28964	0.323481	0.322754	0.457257	0.378492	0.417875	0.212557	0.239918	0.226237		0	0.00856183	0	0.00285394	0	0	0	0	0	0		0.00646567	0	0.00563957	0.00403508	0.0133682	0	0.0066841	0	0	0		0.00722612	0.00625487	0	0.00449366	0
TBL1Y	0	0	0.0268337	0.00894457	0	0	0	0.0335216	0	0.0167608		0	0.015947	0	0.00531567	0	0	0	0	0	0		0	0	0.0155687	0.00518957	0	0	0	0	0	0		0.0169584	0	0	0.0056528	0	0	0	0	0	0		0.0261932	0	0	0.00873107	0
FAM199YP	0	0	0	0	0	0	0	0	0	0		0	0	0	0	0	0	0	0	0	0		0	0	0	0	0	0	0	0	0	0		0	0	0	0	0	0	0	0	0	0		0	0	0	0	0
RBMY2OP	0	0.00675092	0	0.00225031	0	0	0	0	0	0		0	0	0	0	0	0.0157798	0.0078899	0	0	0		0	0.00528022	0	0.00176007	0	0	0	0	0	0		0	0	0	0	0.0133639	0.0116288	0.0124963	0	0.011067	0.0055335		0	0.00744326	0	0.00248109	0.0123227
LOC100419952	0	0	0	0	0	0	0	0	0	0		0	0	0	0	0	0	0	0	0	0		0	0	0	0	0	0	0	0	0	0		0	0	0	0	0	0	0	0	0	0		0	0	0	0	0
C2orf27AP1	0	0	0	0	0	0	0	0	0	0		0	0	0	0	0	0	0	0	0	0		0	0	0	0	0	0	0	0	0	0		0	0	0	0	0	0	0	0	0	0		0	0	0	0	0
ANKRD20A6P	0	0	0	0	0	0	0	0	0	0		0	0	0	0	0	0	0	0	0	0		0	0	0	0	0	0	0	0	0	0		0	0	0	0	0	0	0	0	0	0		0	0.0740695	0	0.0246898	0
SNX18P1Y	0	0	0	0	0	0.109904	0.054952	0.120481	0	0.0602405		0	0	0.0578445	0.0192815	0	0	0	0	0	0		0	0	0	0	0	0	0	0	0	0		0.0611353	0.0529738	0	0.0380364	0	0	0	0	0	0		0	0	0	0	0
ANKRD57P1	0	0	0.0500603	0.0166868	0.065566	0	0.032783	0.0654318	0	0.0327159		0	0	0.0636053	0.0212018	0.0618074	0	0.0309037	0	0	0		0.0740963	0.0431706	0.0435889	0.0536186	0	0	0	0	0	0		0	0.0874722	0	0.0291574	0	0.075162	0.037581	0	0.0693026	0.0346513		0.0373497	0.131408	0.033014	0.0672572	0
PABPC1P5	0	0	0	0	0	0	0	0	0	0		0	0	0	0	0	0	0	0	0	0		0	0	0	0	0	0	0	0	0.144138	0.072069		0	0	0	0	0	0	0	0	0	0		0	0	0	0	0
LINC00268-2P	0	0	0	0	0.113187	0.0998557	0.106521	0	0	0		0	0	0	0	0.113374	0	0.056687	0	0	0		0	0	0	0	0	0	0	0	0	0		0	0	0	0	0	0	0	0	0	0		0	0	0	0	0.0780843
DUX4L16	0	0.0216471	0.0649889	0.0288787	0.117932	0.0524972	0.0852146	0	0.0535699	0.0267849		0.100157	0	0.0584701	0.0528757	0	0	0	0	0	0		0.0444193	0.0194973	0	0.0213055	0	0	0	0	0	0		0	0.0269317	0	0.00897723	0	0.0878268	0.0439134	0	0	0		0.0687159	0.0304017	0.0305635	0.043227	0
DUX4L18	0	0	0	0	0	0.107284	0.053642	0	0.0544725	0.0272363		0	0	0	0	0.0552569	0	0.0276284	0	0.0697569	0.0348784		0	0	0	0	0	0	0	0	0	0		0	0	0	0	0	0	0	0	0	0		0	0.0308	0	0.0102667	0
SLC9B1P1	0	0	0	0	0	0	0	0	0	0		0	0	0	0	0	0	0	0	0	0		0	0	0	0	0	0	0	0	0	0		0	0	0	0	0	0	0	0	0	0		0	0	0	0	0
DUX4L17	0.0700498	0.0410839	0.0821453	0.0644263	0	0.0984969	0.0492484	0.112334	0.248953	0.180644		0	0.0273286	0.0272434	0.0181907	0.0503778	0.0896585	0.0700182	0.0712902	0.0628922	0.0670912		0.0208564	0.0915132	0.0369665	0.0497787	0	0.207153	0.103577	0.0653456	0.114539	0.0899423		0.142743	0.100345	0.127027	0.123372	0.170035	0.0757327	0.122884	0.154294	0	0.077147		0.159877	0.0565786	0.198819	0.138425	0.0836535
DUX4L19	0	0	0.0214416	0.0071472	0	0	0	0	0	0		0.0332814	0	0.0291544	0.0208119	0	0	0	0	0.0726385	0.0363192		0.0443677	0.0194607	0.039363	0.0343971	0	0.119122	0.059561	0	0	0		0	0	0	0	0	0.0900353	0.0450176	0	0	0		0.0343597	0.0304584	0.0612766	0.0420316	0.0440454
TEKT4P1	0.039267	0.0344042	0.0115055	0.0283922	0.0907696	0.0267643	0.058767	0.0301865	0	0.0150933		0	0.0290294	0	0.00967647	0	0	0	0.0348756	0.061336	0.0481058		0.0227607	0.0396378	0	0.0207995	0.0577847	0.0514299	0.0546073	0	0.0285632	0.0142816		0	0.0267998	0	0.00893327	0	0	0	0	0	0		0.0171962	0.0301998	0.0303493	0.0259151	0
RNA5-8SP6	0	0	0	0	6.01832	0	3.00916	0	0	0		0	0	0	0	0	0	0	0	0	0		0	0	0	0	0	0	0	0	0	0		0	0	0	0	0	5.75448	2.87724	6.04218	0	3.02109		0	0	0	0	0
RCC2P1	0	0.0238138	0	0.00793793	0	0	0	0	0	0		0	0	0	0	0	0	0	0	0	0		0	0	0	0	0	0	0	0	0	0		0	0	0	0	0.0651301	0	0.032565	0	0	0		0	0	0	0	0
ACTR3BP1	0	0	0	0	0	0	0	0	0	0		0	0	0	0	0	0	0	0	0	0		0	0	0	0	0	0	0	0	0	0		0	0	0	0	0	0	0	0	0	0		0	0	0.0311495	0.0103832	0
ASS1P6	0	0	0.0201724	0.00672413	0	0	0	0	0	0		0	0	0	0	0	0	0	0	0	0		0	0	0	0	0	0	0	0	0	0		0.0246587	0.0214366	0	0.0153651	0	0	0	0	0	0		0	0.0242698	0	0.00808993	0
GYG2P1	0.423098	0.685303	0.530116	0.546172	1.24074	0.243511	0.742125	0.549929	0.85116	0.700545		0.227343	0.527171	0.264253	0.339589	0.265536	0.117623	0.19158	0.857752	0.252493	0.555122		0	0	0	0	0	0	0	0	0	0		0	0	0	0	0	0	0	0	0	0		0	0.0668507	0	0.0222836	0
FAM8A4P	0	0	0	0	0	0	0	0	0.0463718	0.0231859		0	0	0	0	0	0	0	0	0	0		0	0	0	0	0	0	0	0	0	0		0	0	0	0	0	0	0	0	0	0		0	0.0255727	0	0.00852423	0
SHROOM2P1	0.0136287	0	0.0119767	0.00853513	0	0	0	0	0	0		0	0	0	0	0.0295412	0.0261698	0.0278555	0	0	0		0	0	0	0	0	0	0	0	0	0		0.0151909	0.0132497	0.0267919	0.0184108	0	0	0	0	0	0		0	0.0148978	0	0.00496593	0
DPPA2P1	0	0	0	0	0	0	0	0	0	0		0	0	0	0	0	0	0	0	0	0		0	0	0	0	0	0	0	0	0	0		0	0	0.107439	0.035813	0	0	0	0	0	0		0	0	0	0	0
SFPQP1	0.0168452	0.0145769	0.0147486	0.0153902	0.0753285	0	0.0376643	0.0348766	0	0.0174383		0.0190423	0.0164679	0.0166999	0.0174034	0.0382008	0.0667128	0.0524568	0.0583975	0	0.0291987		0.0404057	0.011673	0.0117095	0.0212627	0	0.0439127	0.0219563	0.0300539	0	0.015027		0.0347638	0.0299845	0.0150407	0.0265963	0	0.0281887	0.0140944	0	0.0268599	0.0134299		0.0391067	0.0168481	0.0339159	0.0299569	0
TTTY15	0.738398	0.761377	0.823058	0.774278	0.91542	0.923782	0.919601	0.810707	1.05945	0.935078		1.08132	1.12233	1.0977	1.10045	1.25995	0.982532	1.12124	0.802154	0.833084	0.817619		0	0.0069917	0	0.00233057	0	0	0	0	0	0		0	0.00899194	0	0.00299731	0	0	0	0	0	0		0	0.0100274	0	0.00334247	0
ARSFP1	0	0	0	0	0.0246062	0.0216421	0.0231242	0	0	0		0	0	0	0	0	0	0	0.018586	0	0.009293		0	0	0.00764379	0.00254793	0	0	0	0	0	0		0	0	0	0	0	0	0	0	0	0		0	0	0	0	0.0173632
CHEK2P1	0	0	0	0	0	0	0	0	0	0		0	0	0	0	0.01688	0	0.00844	0	0	0		0	0	0.00531265	0.00177088	0	0	0	0	0	0		0	0	0	0	0	0.0134679	0.00673395	0	0	0		0	0	0	0	0
RBMY2MP	0	0	0	0	0	0	0	0.0199881	0	0.00999405		0	0	0	0	0	0	0	0	0	0		0	0	0	0	0	0	0	0	0	0		0	0	0	0	0	0.00782879	0.0039144	0	0	0		0	0.00474336	0	0.00158112	0.00777126
RPS24P1	0.00555963	0	0.00486744	0.00347569	0	0.0108113	0.00540565	0	0.0201515	0.0100757		0.00626145	0	0	0.00208715	0.012453	0	0.0062265	0	0	0		0	0.00386207	0	0.00128736	0	0	0	0	0	0		0	0	0.00500979	0.00166993	0	0	0	0	0	0		0	0.0055727	0	0.00185757	0
PSIP1P2	0	0	0	0	0	0	0	0	0	0		0	0	0	0	0	0	0	0	0	0		0	0	0	0	0	0	0	0	0	0		0	0	0	0	0	0	0	0	0	0		0	0	0	0	0
MXRA5P1	0	0.00655958	0	0.00218653	0	0	0	0	0	0		0	0	0	0	0	0	0	0	0.00657098	0.00328549		0.00308716	0.00805481	0.00270155	0.00461451	0	0	0	0	0.00649802	0.00324901		0.0040465	0	0	0.00134883	0.0164745	0.00724546	0.01186	0.00779456	0.00687159	0.00733307		0.00909805	0.00790053	0.00397216	0.00699025	0.00631111
PNPLA4P1	0	0	0	0	0	0	0	0	0	0		0	0	0	0	0	0	0	0	0	0		0	0	0	0	0	0	0	0	0	0		0	0	0	0	0	0	0	0	0	0		0	0	0	0	0
VCY1B	0	0.0646446	0	0.0215482	0	0	0	0	0	0		0	0	0	0	0	0	0	0	0	0		0	0	0	0	0	0	0	0	0	0		0	0.0770679	0	0.0256893	0	0	0	0	0	0		0	0	0	0	0
LOC100379236	0	0	0	0	0	0	0	0	0	0		0	0	0	0	0	0	0	0	0	0		0	0	0	0	0	0	0	0	0	0		0	0	0	0	0	0	0	0	0	0		0.107642	0	0	0.0358807	0
VCY	0.0734867	0	0.0646784	0.046055	0	0	0	0	0	0		0	0	0	0	0	0	0	0	0	0		0	0	0	0	0	0	0	0	0	0		0	0	0	0	0	0	0	0	0	0		0	0	0	0	0
RNA18SP2	0.702441	1.0522	0.848145	0.867595	0.166609	0.195777	0.181193	0.212941	0.468812	0.340877		0	0.0254457	0	0.0084819	0.161583	0.331733	0.246658	0.21062	0.650681	0.43065		0.0402916	0.01752	0	0.0192705	0.266082	0.625419	0.44575	0.260863	0.276173	0.268518		0.0266293	0	0.0232879	0.0166391	0.785739	1.2235	1.00462	1.88523	3.03212	2.45867		0.0297558	0.0258322	0.0520186	0.0358689	0.487347
MED13P1	0	0	0	0	0	0	0	0	0	0		0	0	0	0	4.7795	0	2.38975	0	0	0		0	0	0	0	0	0	0	0	0	0		0	0	0	0	0	0	0	0	0	0		0	0	0	0	0
TMSB4Y	0.0835175	0.048346	0.146459	0.0927742	0	0.0561044	0.0280522	0	0.053632	0.026816		0	0.0285056	0.0575784	0.0286947	0	0	0	0	0	0		0	0	0	0	0	0	0	0	0	0		0.0613784	0	0.0536729	0.0383504	0	0	0	0.0641	0	0.03205		0.034258	0.0594314	0	0.0312298	0.0939891
HDHD1P1	0	0	0	0	0	0	0	0	0	0		0	0	0.0344219	0.011474	0	0	0	0	0.0484679	0.024234		0	0	0	0	0	0	0	0	0	0		0	0	0	0	0	0	0	0	0	0		0.0387928	0	0	0.0129309	0
FAM224B	0	0	0	0	0	0	0	0	0	0		0	0	0	0	0	0	0	0	0	0		0	0	0	0	0	0	0	0	0	0		0	0	0	0	0	0	0	0	0	0		0	0	0	0	0
CYCSP46	0	0	0	0	0	0	0	0	0	0		0	0.0706339	0	0.0235446	0.175119	0	0.0875595	0	0	0		0	0.0509825	0	0.0169942	0.202756	0.175703	0.189229	0	0	0		0	0	0	0	0	0	0	0	0	0		0	0	0.145224	0.048408	0
CLUHP1	0	0	0	0	0	0	0	0	0	0		0	0	0	0	0	0	0	0	0	0		0	0	0	0	0	0	0	0	0	0		0	0	0	0	0	0	0	0	0	0		0	0	0	0	0
TAF9P1	0	0	0	0	0	0	0	0	0	0		0	0	0	0	0	0	0	0	0	0		0	0	0	0	0	0	0	0	0	0		0	0	0	0	0	0	0	0.0690238	0	0.0345119		0	0	0	0	0
SURF6P1	0.0957559	0.0357349	0.0480457	0.0598455	0.03004	0.0529766	0.0415083	0.0577434	0.0506801	0.0542118		0.0630345	0.0960127	0.124306	0.0944511	0.119662	0.0263686	0.0730153	0.0289103	0.0254137	0.027162		0.0112834	0.049061	0.0493765	0.0365736	0.0489736	0.0431914	0.0460825	0.11291	0.0746333	0.0937716		0.103875	0.0515174	0.0650532	0.0734819	0.033455	0.0294427	0.0314489	0.0313544	0.055452	0.0434032		0.0332775	0.116065	0.0730736	0.0741387	0.141614
CDY5P	0.021322	0	0	0.00710733	0	0	0	0	0	0		0	0	0	0	0	0	0	0	0	0		0	0	0.0148579	0.00495263	0	0	0	0	0	0		0	0.0381319	0.0191757	0.0191025	0	0	0	0.0412385	0	0.0206192		0.0246992	0	0	0.00823307	0
FAM41AY1	0	0.0159357	0	0.0053119	0	0	0	0	0	0		0	0.0185615	0	0.00618717	0	0	0	0	0	0		0	0	0	0	0	0	0	0	0	0		0	0	0	0	0	0	0	0	0.0336889	0.0168445		0	0	0	0	0
TUBB1P2	0.0135718	0	0	0.00452393	0	0.0270964	0.0135482	0	0	0		0	0	0	0	0	0	0	0	0	0		0	0.0199201	0	0.00664003	0	0	0	0	0	0		0	0	0	0	0	0	0	0	0	0		0	0.0148123	0.0149097	0.00990733	0
RBMY2GP	0	0	0	0	0	0	0	0	0	0		0	0	0	0	0	0	0	0	0	0		0	0	0	0	0	0	0	0	0	0		0	0	0	0	0	0	0	0	0	0		0	0	0	0	0
KALP	0.053274	0.046068	0.0543362	0.0512261	0.0597285	0.0350281	0.0473783	0.0186063	0.0163461	0.0174762		0	0.0263343	0.0177816	0.0147053	0.0201943	0	0.0100971	0	0	0		0.0213304	0.036939	0.0309121	0.0297272	0	0	0	0.0160199	0.0708144	0.0434172		0.0459223	0.0396384	0.0477064	0.0444224	0.0342434	0.0149593	0.0246014	0	0.0566936	0.0283468		0	0.0176074	0.0265749	0.0147274	0.0141414
USP9Y	1.13023	1.15183	1.17527	1.15244	1.33847	1.63147	1.48497	1.48028	1.50481	1.49255		1.44543	1.41218	1.4456	1.4344	1.72408	2.01271	1.8684	1.62315	1.70251	1.66283		0.0241809	0.00696754	0	0.0103828	0	0	0	0.0442964	0.0314256	0.037861		0.0103094	0.00887881	0.00445141	0.00787987	0.0186967	0.0407666	0.0297316	0.0351523	0	0.0175761		0	0.00996214	0.0150552	0.00833911	0.0164151
CDY4P	0.0138587	0	0	0.00461957	0	0	0	0	0	0		0	0	0.0137699	0.00458997	0	0	0	0	0	0		0	0	0	0	0	0	0	0	0	0		0	0	0	0	0	0	0	0	0	0		0	0	0	0	0
RBMY2KP	0	0	0.00363479	0.0012116	0	0	0	0	0	0		0	0	0.00404563	0.00134854	0	0	0	0	0.0059091	0.00295455		0	0.0028376	0.00284677	0.00189479	0	0	0	0	0	0		0.00419357	0	0.00361311	0.00260223	0	0	0	0	0	0		0	0.00401404	0.00404536	0.00268647	0
USP9YP4	0	0	0.00371279	0.0012376	0	0	0	0	0	0		0	0	0.00419316	0.00139772	0	0	0	0.00687784	0	0.00343892		0	0	0	0	0	0	0	0.00728731	0	0.00364365		0	0	0	0	0	0	0	0	0	0		0	0	0	0	0
TCEB1P6	0	0	0	0	0	0	0	0	0	0		0	0	0	0	0	0	0	0	0	0		0	0	0	0	0	0	0	0	0	0		0	0	0	0	0	0	0	0	0	0		0	0	0	0	0
XKRY	0	0	0	0	0	0	0	0	0	0		0	0	0	0	0	0	0	0	0	0		0	0	0	0	0	0	0	0	0	0		0	0	0	0	0	0	0	0	0	0		0	0	0	0	0
USP9YP7	0	0	0	0	0	0	0	0	0	0		0	0	0	0	0	0	0	0	0	0		0	0	0	0	0	0	0	0	0	0		0	0	0	0	0	0	0	0	0	0		0	0	0	0	0
TCEB1P12	0	0	0	0	0	0	0	0	0	0		0	0	0	0	0	0	0	0	0	0		0	0	0	0	0	0	0	0	0	0		0	0	0	0	0	0	0	0	0	0		0	0	0	0	0
CDY2B	0	0	0	0	0	0	0	0	0	0		0	0	0	0	0	0	0	0	0	0		0	0	0	0	0	0	0	0	0	0		0	0	0	0	0	0	0	0	0	0		0.0236015	0	0	0.00786717	0
CDY6P	0	0	0	0	0	0	0	0	0	0		0	0	0	0	0	0	0	0	0	0		0	0	0	0	0	0	0	0	0	0		0	0	0	0	0	0	0	0	0	0		0	0	0	0	0
CDY2A	0	0	0	0	0	0	0	0	0	0		0	0	0	0	0	0	0	0	0	0		0	0	0	0	0	0	0	0	0	0		0	0	0	0	0	0	0	0	0	0		0	0	0	0	0
CDY7P	0	0	0	0	0	0	0	0	0	0		0	0	0	0	0	0	0	0	0	0		0	0	0	0	0	0	0	0	0	0		0	0	0.0156598	0.00521993	0	0	0	0	0	0		0	0	0	0	0
USP9YP23	0	0	0	0	0	0	0	0	0	0		0	0	0	0	0	0	0	0	0	0		0	0	0	0	0	0	0	0	0	0		0	0	0	0	0	0	0	0	0	0		0	0	0	0	0
CDY8P	0	0	0	0	0	0	0	0	0	0		0	0	0	0	0	0	0	0	0	0		0	0	0	0	0	0	0	0	0	0		0	0	0	0	0	0	0	0	0	0		0	0	0	0	0
XKRY2	0	0	0	0	0	0	0	0	0	0		0	0.0437025	0	0.0145675	0	0	0	0	0	0		0	0	0	0	0	0	0	0	0	0		0	0	0	0	0	0	0	0	0	0		0	0	0	0	0
TRAPPC2P3	0	0	0	0	0	0	0	0	0	0		0	0	0	0	0	0	0	0	0	0		0.0100949	0	0	0.00336497	0	0	0	0	0	0		0	0	0	0	0	0	0	0	0	0		0	0.0123778	0	0.00412593	0
ACTG1P2	0.211644	0.134058	0.101105	0.148936	0.216447	0.152808	0.184627	0	0.333541	0.16677		0.372864	0.0807275	0.101613	0.185068	0.127765	0.112838	0.120301	0	0.213315	0.106658		0.400611	0.195257	0.154471	0.250113	0	0.179266	0.089633	0.157267	0.276308	0.216787		0.592934	0.147138	0.185282	0.308451	0.179595	0.0791931	0.129394	0	0.0741543	0.0370772		0.499069	0.206162	0.269863	0.325031	0.0324858
TRAPPC2P8	0	0	0	0	0	0	0	0.0260449	0	0.0130224		0	0	0	0	0	0	0	0	0	0		0	0	0	0	0	0	0	0	0	0		0	0.0111497	0	0.00371657	0	0	0	0	0	0		0	0	0	0	0
TCEB1P26	0	0	0	0	0	0	0	0	0	0		0	0	0	0	0	0	0	0	0	0		0	0	0	0	0	0	0	0	0	0		0	0	0	0	0	0	0	0	0	0		0	0	0	0	0
CLUHP2	0	0	0	0	0	0	0	0	0	0		0	0	0	0	0	0	0	0	0	0		0	0	0	0	0	0	0	0	0	0		0	0	0	0	0	0	0	0	0	0		0	0	0	0	0
FAM224A	0	0	0	0	0	0	0	0	0	0		0	0	0	0	0	0	0	0	0	0		0	0	0	0	0	0	0	0	0	0		0	0	0	0	0	0	0	0	0	0		0	0	0	0	0
ZFY	1.2147	1.16148	0.953654	1.10994	0.861715	1.27647	1.06909	1.15484	1.14795	1.15139		1.45535	1.28137	1.2681	1.33494	1.29096	1.33354	1.31225	1.19262	1.32973	1.26118		0.026848	0.00811194	0	0.0116533	0	0	0	0	0	0		0	0.0208737	0.020962	0.0139452	0	0	0	0	0.0195161	0.00975805		0.0407721	0.0233273	0	0.0213665	0.0189019
TCEB1P13	0	0	0	0	0	0	0	0	0	0		0	0	0	0	0	0	0	0	0	0		0	0	0	0	0	0	0	0	0	0		0	0	0	0	0	0	0	0	0	0		0	0	0	0	0
TAF9P2	0	0	0	0	0	0	0	0	0	0		0	0	0	0	0	0	0	0	0	0		0	0	0	0	0	0	0	0	0	0		0	0	0	0	0	0	0	0	0	0		0	0	0	0	0
XKRYP1	0	0	0	0	0	0	0	0	0	0		0	0	0	0	0	0	0	0	0	0		0	0	0	0	0	0	0	0	0	0		0	0	0	0	0	0	0	0	0	0		0	0	0	0	0
TCEB1P7	0	0	0	0	0	0	0	0	0	0		0	0	0	0	0	0	0	0	0	0		0	0	0	0	0	0	0	0	0	0		0	0	0	0	0	0	0	0	0	0		0	0	0	0	0
CDY9P	0	0.0184713	0	0.0061571	0	0.0418954	0.0209477	0	0.0385503	0.0192752		0.0240154	0	0.0420494	0.0220216	0	0.0421416	0.0210708	0	0.0341663	0.0170831		0.0171029	0.0148002	0	0.0106344	0	0	0	0	0	0		0.0441779	0.019066	0	0.0210813	0	0	0	0	0	0		0.0493983	0.0213074	0.0214231	0.0307096	0.0348057
RAB9AP4	0	0.0446459	0	0.014882	0	0	0	0	0.0936133	0.0468066		0	0	0	0	0	0	0	0	0	0		0	0.0356864	0	0.0118955	0	0	0	0	0	0		0	0	0	0	0	0	0	0	0	0		0	0	0	0	0
USP9YP6	0	0	0	0	0	0	0	0	0	0		0	0	0	0	0	0	0	0	0	0		0	0	0	0	0	0	0	0	0	0		0	0	0	0	0	0	0	0	0	0		0	0	0.009576	0.003192	0
TRAPPC2P7	0	0	0	0	0	0	0	0	0	0		0	0	0	0	0	0	0	0	0	0		0	0	0	0	0	0	0	0	0	0		0	0	0	0	0	0	0	0	0	0		0	0	0	0	0
TCEB1P14	0	0	0	0	0	0	0	0	0	0		0	0	0	0	0	0	0	0	0	0		0	0	0	0	0	0	0	0	0	0		0	0	0	0	0	0	0	0	0	0		0	0	0	0	0
USP9YP5	0	0	0	0	0	0	0	0	0	0		0	0	0	0	0	0	0	0	0	0		0	0	0	0	0	0	0	0	0	0		0	0.0182745	0	0.0060915	0	0.0326592	0.0163296	0	0	0		0	0	0	0	0
USP9YP1	0	0	0	0	0	0	0	0	0	0		0	0	0	0	0	0	0	0	0	0		0	0	0	0	0	0	0	0	0	0		0	0	0	0	0	0	0	0	0	0		0	0	0	0	0
XKRYP2	0	0	0	0	0	0	0	0	0	0		0	0	0	0	0	0	0	0	0	0		0	0	0	0	0	0	0	0	0	0		0	0	0	0	0	0	0	0	0	0		0	0	0	0	0
MTCYBP2	0	0	0	0	0	0	0	0	0	0		0	0	0	0	0	0	0	0	0	0		0	0	0	0	0	0	0	0	0	0		0	0	0	0	0	0	0	0	0	0		0	0	0	0	0
TUBB1P1	0	0	0.0118901	0.00396337	0	0	0	0	0	0		0	0	0	0	0	0.0263849	0.0131924	0	0.0264127	0.0132064		0.0114002	0	0	0.00380007	0	0	0	0	0	0		0	0.0131903	0	0.00439677	0	0	0	0	0.0278599	0.0139299		0	0	0	0	0
FAM41AY2	0.0182947	0	0	0.00609823	0	0	0	0	0	0		0	0	0	0	0	0	0	0	0	0		0	0	0	0	0	0	0	0	0	0		0	0.0171315	0	0.0057105	0	0	0	0	0	0		0	0	0	0	0
USP9YP2	0	0	0	0	0	0	0	0	0	0		0	0	0	0	0	0	0	0	0	0		0	0	0.0285911	0.00953037	0	0	0	0	0	0		0	0	0	0	0	0	0	0	0	0		0	0	0	0	0
ZNF839P1	0	0	0	0	0	0.0752994	0.0376497	0	0	0		0	0	0	0	0	0	0	0	0	0		0	0	0	0	0	0	0	0	0	0		0.0409309	0	0	0.0136436	0	0	0	0	0	0		0	0	0	0	0
NCRNA00185	0.0370536	0	0	0.0123512	0.083115	0	0.0415575	0	0	0		0	0	0	0	0	0	0	0	0	0		0	0	0	0	0	0	0	0	0	0		0	0	0	0	0	0	0	0	0	0		0	0	0	0	0
USP9YP10	0	0	0	0	0	0	0	0	0	0		0	0	0	0	0	0	0	0	0	0		0	0	0	0	0	0	0	0	0	0		0	0	0	0	0	0	0	0	0	0		0	0	0	0	0
RBMY2JP	0.00679324	0	0.00890168	0.00523164	0	0	0	0	0	0		0.00383375	0	0.00336483	0.00239953	0	0.0135535	0.00677675	0.0058043	0	0.00290215		0	0	0	0	0	0.00883656	0.00441828	0	0	0		0	0	0.00302387	0.00100796	0	0	0	0	0	0		0	0.00334874	0	0.00111625	0
ACTG1P11	0.103076	0.143766	0.0722387	0.10636	0.0462788	0.204305	0.125292	0.0451998	0.198718	0.121959		0.125012	0.23833	0.130831	0.164724	0.0908876	0.0803468	0.0856172	0	0.0769005	0.0384502		0.12049	0.179835	0.150932	0.150419	0.146601	0.129502	0.138051	0.16976	0.186363	0.178061		0.204803	0.257187	0.219268	0.227086	0.0486239	0.128738	0.0886809	0.045469	0.0400877	0.0427783		0.281537	0.177769	0.268485	0.242597	0.139961
LOC102723889	0	0	0	0	0	0	0	0	0	0		0	0	0	0	0	0	0	0	0	0		0	0	0	0	0	0	0	0	0	0		0	0.176074	0	0.0586913	0	0	0	0	0	0		0	0	0	0	0
TTTY14	0	0	0	0	0	0	0	0	0	0		0.137789	0	0	0.0459297	0	0	0	0	0	0		0	0	0	0	0	0	0	0	0	0		0	0	0	0	0	0	0	0	0	0		0	0	0	0	0
USP9YP34	0	0	0	0	0	0	0	0	0	0		0	0	0	0	0	0	0	0	0	0		0.00551002	0	0	0.00183667	0	0	0	0	0	0		0.00703491	0	0.00605414	0.00436302	0	0	0	0	0	0		0	0	0	0	0
GAPDHP19	0.0387178	0.067205	0.0338599	0.0465942	0.0859657	0	0.0429829	0.0819897	0.0720968	0.0770433		0.0457724	0.0395544	0.0797906	0.0550391	0	0.0758227	0.0379114	0.0710927	0.0626091	0.0668509		0.0934625	0.0812769	0	0.0582465	0	0.104954	0.052477	0.281317	0.0618949	0.171606		0.122491	0.105913	0.0355086	0.0879709	0.0764679	0.201427	0.138947	0.0726118	0.0640768	0.0683443		0.0912359	0.0394939	0.0398122	0.0568473	0.0634951
RBMY2QP	0.00679987	0.0203094	0	0.00903642	0.010528	3.47292e-08	0.00526402	0.0187493	0.0335981	0.0261737		0.0240887	0.0267912	0.00453987	0.0184733	0	0.00945566	0.00472783	0.0228126	0.00674753	0.0147801		0	0	0	0	0	0	0	0	0	0		0.00945985	0.00407012	0	0.00450999	0	0	0	0	0	0		0	0	0	0	0.0224132
TSPY20P	0.0144382	3.16988e-06	0	0.00481379	0	0.0184787	0.00923935	0.000807415	0.0362118	0.0185096		0.015226	1.0883e-05	0.00993334	0.00839007	0	0	0	1.65417e-07	0	8.27085e-08		0	0	0	0	0	0	0	0.0208351	0	0.0104175		0	0	0	0	0	0	0	0	0	0		0	0	0	0	0
ZNF886P	0	0	0	0	0	0	0	0	0	0		0	0	0	0	0	0	0	0	0	0		0	0	0	0	0	0	0	0	0	0		0	0	0	0	0	0	0	0	0	0		0	0	0	0	0
ZNF885P	0	0	0	0	0	0	0	0	0	0		0	0	0	0	0	0	0	0	0	0		0	0	0	0	0	0	0	0	0	0		0	0	0	0	0	0	0	0	0	0		0	0	0	0	0
ZNF884P	0	0	0	0	0	0	0	0	0	0		0	0	0	0	0	0	0	0	0	0		0	0	0	0	0	0	0	0	0	0		0	0	0	0	0	0	0	0	0	0		0	0	0	0	0
ARSEP1	0.00328866	0.00570201	0.00575403	0.0049149	0	0	0	0.00689246	0	0.00344623		0	0	0	0	0	0	0	0	0	0		0.00265335	0.00230492	0	0.00165276	0.0102546	0	0.0051273	0.00608284	0	0.00304142		0	0.0119476	0	0.00398253	0	0.00581399	0.00290699	0	0.00543674	0.00271837		0.00384803	0	0.00670302	0.00351702	0
RCC2P2	0	0	0	0	0	0	0	0	0	0		0	0	0	0	0	0	0	0	0	0		0	0	0	0	0	0	0	0	0	0		0	0	0	0	0	0	0	0	0	0		0	0	0	0	0
TTTY10	0	0	0	0	0	0	0	0	0	0		0	0	0	0	0	0	0	0	0	0		0	0	0	0	0	0	0	0	0	0		0	0	0.0284207	0.00947357	0	0	0	0	0	0		0	0	0	0	0
KDM5DP1	0	0.0702856	0	0.0234285	0	0	0	0	0	0		0	0.0785487	0	0.0261829	0	0	0	0	0	0		0	0	0	0	0	0	0	0	0	0		0	0	0	0	0	0	0	0.147781	0	0.0738905		0	0	0	0	0
LOC101928633	0	0	0	0	0	0	0	0	0	0		0	0	0	0	0	0	0	0	0	0		0	0	0	0	0	0	0	0	0	0		0	0	0	0	0	0	0	0	0	0		0	0	0	0	0
MED14P1	0.00305887	0	0.00535243	0.00280377	0.0136099	0	0.00680495	0.00630763	0.00553115	0.00591939		0.00342555	0	0	0.00114185	0	0	0	0	0	0		0	0	0.00212057	0.000706857	0	0	0	0	0	0		0	0	0.00272194	0.000907313	0	0	0	0	0	0		0	0	0	0	0.00492145
FAM8A9P	0	0	0.0345449	0.011515	0	0	0	0	0	0		0	0	0	0	0	0	0	0	0	0		0	0	0	0	0	0	0	0	0	0		0	0.0334726	0	0.0111575	0	0	0	0	0	0		0	0	0	0	0
EIF1AY	0	0.0381329	0.0773764	0.0385031	0.0975405	0.0858517	0.0916961	0	0.0780868	0.0390434		0.0481824	0.0833825	0.0423492	0.0579714	0	0	0	0	0	0		0.0350674	0	0.0303475	0.021805	0	0	0	0	0.070462	0.035231		0	0	0.0384767	0.0128256	0.0840327	0.0730584	0.0785455	0.0781906	0	0.0390953		0	0.0430886	0	0.0143629	0.14267
BCORP1	0	0	0	0	0	0	0	0	0	0		0	0	0	0	0.0287797	0	0.0143898	0	0	0		0	0	0	0	0	0	0	0	0	0		0	0	0.0116098	0.00386993	0	0	0	0	0	0		0	0	0	0	0
LOC102723934	0	0.0186404	0	0.00621347	0	0	0	0	0	0		1.98001	1.4581	1.902	1.78004	1.67392	2.13803	1.90598	2.31515	1.93469	2.12492		1.50888	1.85111	1.81314	1.72438	2.19362	2.88577	2.5397	2.57161	2.48188	2.52675		1.766	1.89294	2.23184	1.96359	1.87322	2.27002	2.07162	1.76179	1.47888	1.62033		2.51989	2.2692	2.36981	2.3863	2.85451
TXLNG2P	0.058559	0	0	0.0195197	0	0	0	0	0	0		0	0	0	0	0	0	0	0	0	0		0	0	0	0	0	0	0	0	0	0		0	0	0	0	0	0.0179934	0.0089967	0	0	0		0	0	0.0108442	0.00361473	0
CD24P4	1.50692	1.61608	1.44477	1.52259	1.59374	1.91617	1.75495	2.10192	1.45214	1.77703		1.98843	1.95368	1.64604	1.86272	2.2638	1.55861	1.9112	2.26331	1.84755	2.05543		1.45716	1.64744	1.80472	1.63644	1.58986	1.5217	1.55578	1.48502	1.47272	1.47887		1.19553	1.09734	1.48888	1.26058	1.12209	1.11129	1.11669	0.909093	0.761116	0.835105		1.90147	2.39053	2.16353	2.15184	2.47557
GAPDHP17	0	0	0	0	0	0	0	0	0	0		0.165963	0.0478091	0	0.0712574	0	0	0	0.0814301	0.0717563	0.0765932		0.0392286	0.0340669	0.0341953	0.0358303	0	0	0	0.0841808	0	0.0420904		0.101263	0.0872215	0	0.0628282	0.0886015	0.0774496	0.0830256	0	0	0		0	0.0969059	0.048775	0.0485603	0
DDX3Y	6.90172	6.98485	6.6057	6.83076	7.64109	7.60722	7.62416	7.25869	6.73373	6.99621		11.8989	11.4238	11.0624	11.4617	11.4814	10.8093	11.1454	8.69422	8.76332	8.72877		0.125632	0.0868394	0.05542	0.0892971	0.0693324	0.0301826	0.0497575	0.0415154	0.0736726	0.057594		0.0821629	0.0101195	0.0929919	0.0617581	0	0	0	0.0625788	0.0183869	0.0404829		0.0920984	0.101946	0.0341822	0.0760755	0.0742367
NEFLP1	0	0	0	0	0	0	0	0	0	0		0	0	0	0	0	0	0	0	0	0		0	0	0	0	0	0	0	0	0	0		0	0	0	0	0	0	0	0	0	0		0	0	0	0	0
TOMM22P1	0.625285	0	0	0.208428	0	0.631241	0.315621	0	0	0		0	0.329207	0.665715	0.331641	0.703498	0	0.351749	1.17473	0.516118	0.845424		0	0	0.222256	0.0740853	0	0	0	0	0	0		0.33673	0.580645	0	0.305792	0	0	0	0	0.539534	0.269767		0	0	0	0	0
RBMY2EP	0	0	0	0	0	0	0	0	0	0		0	0	0	0	0	0	0	0	0.204161	0.102081		0	0	0	0	0	0	0	0	0	0		0	0	0	0	0	0	0	0	0	0		0	0	0	0	0
RPS4Y2	0.0581709	0.100763	0	0.052978	0.127515	0.22498	0.176248	0.12113	0	0.060565		0.132971	0.115156	0.0581178	0.102082	0.128803	0	0.0644015	0	0.191737	0.0958685		0	0	0	0	0	0.163175	0.0815875	0	0	0		0	0.105977	0.0532412	0.0530727	0	0	0	0.113148	0	0.056574		0	0	0	0	0
CYorf17	0	0.0427203	0	0.0142401	0	0	0	0	0	0		0	0	0	0	0	0	0	0	0.10029	0.050145		0	0.0360987	0	0.0120329	0	0	0	0	0	0		0	0	0	0	0	0	0	0	0	0		0	0	0	0	0
TTTY13	0	0	0	0	0	0	0	0	0	0		0	0	0	0	0	0	0	0	0	0		0	0	0	0	0	0	0	0	0	0		0	0	0	0	0	0	0	0	0	0		0	0	0	0	0
TCEB1P5	0	0	0	0	0	0	0	0	0	0		0	0	0	0	0	0	0	0	0	0		0	0	0	0	0	0	0	0	0	0		0	0	0	0	0	0	0	0	0	0		0	0	0	0	0
TSPY14P	0	0	0.0118332	0.0039444	0	0.0266553	0.0133276	0	0	0		0	0	0	0	0	0	0	0	0	0		0	0	0	0	0	0	0	0	0	0		0	0	0	0	0	0	0	0.0289415	0	0.0144707		0	0	0	0	0
CDY10P	0	0	0	0	0	0.0298968	0.0149484	0	0	0		0	0	0	0	0	0	0	0	0	0		0	0.0106528	0	0.00355093	0	0	0	0	0	0		0	0	0	0	0	0	0	0	0	0		0.0177494	0	0	0.00591647	0.0250288
RBMY1B	0	0	0	0	0	0	0	0	0	0		0	0	0	0	0	0	0	0	0	0		0	0	0	0	0	0	0	0	0	0		0	0	0	0	0	0	0	0	0	0		0	0	0	0	0
USP9YP8	0	0	0	0	0	0	0	0	0	0		0	0	0	0	0	0	0	0	0	0		0	0	0	0	0	0	0	0	0	0		0	0	0	0	0	0	0	0	0	0		0	0	0.0396389	0.013213	0
RBMY1A1	0	0	0	0	0	0	0	0	0	0		0	0	0	0	0	0	0	0	0	0		0	0	0	0	0	0	0	0	0	0		0	0	0	0	0	0	0	0	0	0		0	0	0	0	0
TMEM167AP1	0	0	0	0	0	0	0	0.0200556	0	0.0100278		0	0	0	0	0	0	0	0	0	0		0	0	0	0	0	0	0	0	0	0		0	0.0171689	0	0.00572297	0	0	0	0	0	0		0	0	0	0	0
CDY11P	0	0	0	0	0	0	0	0	0	0		0	0.0146457	0.0148581	0.0098346	0	0	0	0	0.0230362	0.0115181		0	0	0	0	0	0	0	0	0	0		0	0	0	0	0	0	0	0.0276282	0	0.0138141		0	0	0	0	0
PRYP1	0	0	0	0	0	0	0	0	0	0		0	0.00292734	0.00296655	0.00196463	0	0	0	0.00521523	0	0.00260762		0	0	0	0	0	0	0	0	0	0		0.00310612	0.00267591	0	0.00192734	0	0	0	0.0109512	0	0.0054756		0	0	0	0	0
RBMY1E	0	0	0	0	0	0	0	0	0	0		0	0	0	0	0	0	0	0	0	0		0	0	0	0	0	0	0	0	0	0		0	0	0	0	0	0	0	0	0	0		0	0	0	0	0
PCDH11Y	0	0.00805255	0	0.00268418	0	0	0	0	0	0		0.0067935	0	0	0.0022645	0	0.0184256	0.0092128	0	0.0151629	0.00758145		0	0	0.00668725	0.00222908	0.0294679	0	0.014734	0	0.0155314	0.0077657		0.00615515	0.00529917	0	0.00381811	0	0.0166886	0.0083443	0	0.0156292	0.0078146		0	0.00964772	0.00948875	0.00637882	0
VDAC1P6	0	0.022575	0	0.007525	0	0	0	0	0	0		0.0295373	0	0.0258534	0.0184636	0	0.0510059	0.0255029	0	0	0		0	0.0182186	0.0182878	0.0121688	0.0868527	0	0.0434264	0	0	0		0.0272258	0.0235756	0.0236851	0.0248288	0	0.0499471	0.0249736	0	0	0		0	0.0264391	0	0.00881303	0
EIF4A1P2	0.316899	0.426029	0.151438	0.298122	0.316081	0.278678	0.29738	0.361797	0.581854	0.471826		3.54884	3.93465	3.30204	3.59518	4.74714	4.90256	4.82485	2.45812	3.93154	3.19483		5.85324	5.47154	5.13135	5.48538	4.33668	5.33807	4.83737	4.38314	5.04104	4.71209		5.59501	5.40995	6.29156	5.76551	4.8364	4.91886	4.87763	5.23046	3.1508	4.19063		6.74958	7.70185	7.09545	7.18229	7.41487
LOC101928634	0	0	0	0	0	0	0	0	0	0		0	0	0	0	0	0	0	0	0	0		0	0	0	0	0	0	0	0	0	0		0	0	0	0	0	0	0	0	0	0		0	0	0	0	0
KRT18P10	0	0	0.0192698	0.00642327	0	0.0431429	0.0215714	0.14305	0	0.071525		0	0	0	0	0.0471664	0.0417338	0.0444501	0	0	0		0.018728	0.0163267	0.0493398	0.0281315	0.093317	0	0.0466585	0	0	0		0	0	0	0	0	0.0582974	0.0291487	0	0	0		0	0	0	0	0
SNX3P1Y	0	0	0	0	0	0	0	0	3.40437	1.70219		0	0	0	0	0	0	0	0	0	0		1.48783	0	0	0.495943	0	0	0	0	0	0		0	0	3.43849	1.14616	5.32712	0	2.66356	0	0	0		0	0	0	0	0
OFD1P1Y	0	0	0.00764628	0.00254876	0	0	0	0	0	0		0	0	0	0	0	0	0	0	0	0		0	0	0.0089908	0.00299693	0	0	0	0	0	0		0	0.00762052	0	0.00254017	0	0	0	0	0	0		0	0	0.0042622	0.00142073	0
CDY12P	0	0	0	0	0	0	0	0	0	0		0	0	0	0	0	0	0	0	0	0		0	0	0	0	0	0	0	0	0	0		0	0	0	0	0	0	0	0	0	0		0	0	0	0	0
TCEB1P15	0	0	0	0	0	0	0	0	0	0		0	0	0	0	0	0	0	0	0	0		0	0	0	0	0	0	0	0	0	0		0	0	0	0	0	0	0	0	0	0		0	0	0	0	0
PRY2	0	0	0	0	0	0	0	0	0	0		0	0	0	0	0	0	0	0	0	0		0	0	0	0	0	0.0920739	0.046037	0	0	0		0	0	0	0	0	0	0	0	0	0		0	0	0	0	0
TSPY23P	0	0	0	0	0	0	0	0	0	0		0	0	0	0	0	0	0	0	0	0		0	0	0	0	0	0	0	0	0	0		0	0	0	0	0	0	0	0	0	0		0	0	0	0	0
RBMY2TP	0	0	0.00736736	0.00245579	0	0	0	0	0	0		0	0.00796481	0	0.00265494	0	0.0168456	0.0084228	0	0	0		0.00661687	0	0	0.00220562	0	0	0	0	0	0		0	0	0	0	0	0.0132611	0.00663055	0	0	0		0	0.00812996	0	0.00270999	0
RBMY1D	0	0	0	0	0	0	0	0	0	0		0	0	0	0	0	0	0	0	0	0		0	0	0	0	0	0	0	0	0	0		0	0	0	0	0	0	0	0	0	0		0	0	0	0	0
TTTY5	0	0	0.0236606	0.00788687	0	0	0	0	0	0		0	0.0283405	0	0.00944683	0	0	0	0	0	0		0	0	0	0	0	0	0	0	0	0		0	0	0	0	0	0	0	0	0	0		0	0	0	0	0
AC007359.6	0	0	0	0	0	0	0	0	0	0		0	0	0	0	0	0	0	0	0	0		0	0	0	0	0	0	0	0	0	0		0	0	0	0	0	0	0	0	0	0		0	0	0	0	0
TTTY6B	0	0	0	0	0	0	0	0	0	0		0	0	0	0	0	0	0	0	0	0		0	0	0	0	0	0	0	0	0	0		0	0	0	0	0	0	0	0	0	0		0	0	0	0	0
RBMY2FP	0	0	0	0	0	0	0	0	0	0		0	0	0	0	0	0	0	0	0	0		0	0	0	0	0	0	0	0	0	0		0.0554412	0.0239017	0	0.0264476	0	0	0	0	0	0		0	0	0	0	0
LOC100652931	0	0	0	0	0	0	0	0	0	0		0	0	0	0	0	0	0	0	0	0		0	0	0	0	0	0	0	0	0	0		0	0	0	0	0	0	0	0	0	0		0	0	0	0	0
RBMY2UP	0	0	0	0	0	0	0	0	0	0		0	0	0	0	0	0	0	0	0	0		0	0	0	0	0	0	0	0	0	0		0	0	0	0	0	0	0	0	0	0		0	0	0	0	0
CASKP1	0	0	0	0	0	0	0	0	0	0		0	0	0	0	0	0	0	0	0	0		0.00208967	0	0.00181477	0.00130148	0	0	0	0	0.00418035	0.00209018		0.00268234	0	0	0.000894113	0	0	0	0	0	0		0	0	0	0	0
TTTY25P	0	0	0	0	0	0	0	0	0	0		0	0	0	0	0	0	0	0	0	0		0	0	0	0	0	0	0	0	0	0		0	0	0	0	0	0	0	0	0	0		0	0	0	0	0
RBMY1F	0	0	0	0	0	0	0	0	0	0		0	0	0	0	0	0	0	0	0	0		0	0	0	0	0	0	0	0	0	0		0	0	0	0	0	0	0	0	0	0		0	0	0	0	0
RBMY2SP	0	0	0	0	0	0	0	0	0	0		0	0	0.00695057	0.00231686	0	0.014388	0.007194	0	0.0104152	0.0052076		0	0	0.00984036	0.00328012	0	0	0	0	0	0		0	0.00624436	0	0.00208145	0	0	0	0	0.0108698	0.0054349		0	0.00697503	0	0.00232501	0
TSPY22P	0	0	0	0	0.0226135	0	0.0113068	0	0	0		0	0	0	0	0	0	0	0	0	0		0	0.00733441	0	0.0024448	0	0	0	0	0	0		0	0	0.00984423	0.00328141	0	0	0	0.0236453	0	0.0118227		0.0125305	0	0	0.00417683	0
TTTY6	0	0	0	0	0	0	0	0	0	0		0	0	0	0	0	0	0	0	0	0		0	0	0	0	0	0	0	0	0	0		0	0	0	0	0	0	0	0	0	0		0	0	0	0	0
TCEB1P8	0	0	0	0	0	0	0	0	0	0		0	0	0	0	0	0	0	0	0	0		0	0	0	0	0	0	0	0	0	0		0	0	0	0	0	0	0	0	0	0		0	0	0	0	0
PRY	0.0295332	0	0	0.0098444	0	0	0	0	0	0		0	0	0	0	0	0	0	0	0	0		0	0	0	0	0	0	0	0	0	0		0	0	0	0	0	0	0	0	0	0		0	0	0	0	0
CDY13P	0	0	0	0	0	0	0	0	0	0		0	0	0	0	0	0	0	0	0	0		0	0	0	0	0	0	0	0	0	0		0	0	0	0	0	0	0	0	0	0		0	0	0	0	0
OFD1P16Y	0	0	0	0	0	0	0	0	0	0		0	0	0	0	0	0	0	0	0	0		0	0	0	0	0.023477	0.0204168	0.0219469	0	0	0		0	0	0	0	0	0	0	0	0	0		0	0	0	0	0
RBMY1J	0	0	0	0	0	0	0	0	0	0		0	0	0	0	0	0	0	0	0	0		0	0	0	0	0	0	0	0	0	0		0	0	0	0	0	0	0	0	0	0		0	0	0	0	0
RBMY1HP	0	0	0	0	0	0	0	0	0	0		0	0	0	0	0	0	0	0	0	0		0	0	0	0	0	0	0	0	0	0		0	0	0	0	0.0124364	0	0.0062182	0	0.0102319	0.00511595		0	0	0	0	0
TRIM60P4Y	0	0	0	0	0	0	0	0	0	0		0	0	0	0	0	0	0	0	0	0		0	0	0	0	0	0	0	0	0	0		0	0	0	0	0	0	0	0	0	0		0	0	0	0	0
TTTY17A	0	0	0	0	0	0	0	0	0	0		0	0	0	0	0	0	0	0	0	0		0	0	0	0	0	0	0	0	0	0		0	0	0	0	0	0	0	0	0	0		0	0	0	0	0
FAM8A10P	0	0	0	0	0	0	0	0	0	0		0	0	0	0	0	0	0	0	0	0		0	0	0	0	0	0	0	0	0	0		0	0	0	0	0	0	0	0	0	0		0	0	0	0	0
TTTY4	0	0	0	0	0	0	0	0	0	0		0	0	0	0	0	0	0	0	0	0		0	0	0	0	0	0	0	0	0	0		0	0	0	0	0	0	0	0	0	0		0	0	0	0	0
ZNF736P11Y	0	0	0	0	0	0	0	0	0	0		0	0	0	0	0	0	0	0	0	0		0	0	0	0	0	0	0	0	0	0		0	0	0	0	0	0	0	0	0	0		0	0	0	0	0
BPY2	0	0	0	0	0	0	0	0	0	0		0	0	0	0	0	0	0	0	0	0		0	0	0	0	0	0	0	0	0	0		0	0	0	0	0	0	0	0	0	0		0	0	0	0	0
TRIM60P9Y	0	0	0	0	0	0	0	0	0	0		0	0	0	0	0	0	0	0	0	0		0	0	0	0	0	0	0	0	0	0		0	0	0	0	0	0	0	0	0	0		0	0	0	0	0
TRIM60P8Y	0	0	0	0	0	0	0	0	0	0		0	0	0	0	0	0	0	0	0	0		0	0	0	0	0	0	0	0	0	0		0	0	0	0	0	0	0	0	0	0		0	0	0	0	0
ZNF736P3Y	0	0	0	0	0	0	0	0	0	0		0	0	0	0	0	0	0	0	0	0		0	0	0	0	0	0	0	0	0	0		0	0	0	0	0	0	0	0	0	0		0	0	0	0	0
RBMY2VP	0	0	0	0	0	0	0	0	0	0		0	0	0	0	0	0	0	0	0	0		0	0	0	0	0	0	0	0	0	0		0	0	0	0	0	0	0	0	0	0		0	0	0	0	0
RBMY1KP	0	0	0	0	0	0	0	0	0	0		0	0	0	0	0	0	0	0.0135678	0	0.0067839		0	0	0	0	0	0	0	0	0	0		0	0	0	0	0	0.0131362	0.0065681	0	0	0		0	0	0	0	0
OFD1P2Y	0	0.00322062	0	0.00107354	0	0	0	0	0	0		0	0.0035502	0	0.0011834	0	0	0	0	0.00540051	0.00270025		0.00294658	0	0	0.000982193	0	0	0	0	0	0		0	0.00325254	0	0.00108418	0	0	0	0	0	0		0	0	0	0	0
CDY14P	0	0	0	0	0	0	0	0	0	0		0	0	0	0	0	0	0	0	0	0		0	0	0	0	0	0	0	0	0	0		0	0	0	0	0	0	0	0	0	0		0	0	0	0	0
TCEB1P16	0	0	0	0	0	0	0	0	0	0		0	0	0	0	0	0	0	0	0	0		0	0	0	0	0	0	0	0	0	0		0	0	0	0	0	0	0	0	0	0		0	0	0	0	0
TSPY21P	0	0	0	0	0	0	0	0	0	0		0	0	0	0	0	0	0	0	0	0		0	0	0	0	0	0	0	0	0	0		0	0	0	0	0	0	0	0	0	0		0	0	0	0	0
RBMY2WP	0	0	0	0	0	0	0	0	0	0		0.00951453	0	0	0.00317151	0	0	0	0	0	0		0	0	0.00592552	0.00197517	0	0	0	0	0	0		0	0	0	0	0.0150135	0.0130692	0.0140414	0	0	0		0	0	0	0	0
PRYP2	0	0.00243891	0	0.00081297	0	0	0	0	0	0		0.00315433	0	0	0.00105144	0	0.00558067	0.00279034	0	0	0		0.00224394	0	0.00195245	0.0013988	0	0	0	0	0	0		0	0	0	0	0	0	0	0	0.00454827	0.00227414		0	0.00278622	0.0056055	0.00279724	0
XKRYP3	0	0	0	0	0	0	0	0	0	0		0	0	0	0	0	0	0	0	0	0		0	0	0	0	0	0	0	0	0	0		0	0	0	0	0	0	0	0	0	0		0	0	0	0	0
RAB9AP1	0	0	0	0	0	0	0	0	0	0		0	0	0	0	0	0	0	0	0	0		0	0	0	0	0	0	0	0	0	0		0	0	0	0	0	0	0	0	0	0		0	0	0	0	0
RBMY2BP	0	0	0	0	0	0	0	0	0	0		0	0	0	0	0	0	0	0	0	0		0	0	0	0	0	0	0	0	0	0		0	0	0	0	0	0	0	0	0	0		0	0	0	0	0
TCEB1P9	0	0	0	0	0	0	0	0	0	0		0	0	0	0	0	0	0	0	0	0		0	0	0	0	0	0	0	0	0	0		0	0	0	0	0	0	0	0	0	0		0	0	0	0	0
DAZ2	0	0	0	0	0	0	0	0	0	0		0	0	0	0	0	0	0	0	0	0		0	0	0	0	0	0	0	0	0	0		0	0	0	0	0	0	0	0	0	0		0	0	0	0	0
XKRYP4	0	0.0351247	0	0.0117082	0	0	0	0	0	0		0	0	0	0	0	0	0	0.0667741	0	0.0333871		0	0	0	0	0	0	0	0	0	0		0	0	0	0	0	0	0	0	0	0		0	0	0	0	0
CDY16P	0	0	0	0	0	0	0	0	0	0		0	0	0	0	0	0	0	0	0	0		0	0	0	0	0	0	0	0	0	0		0	0	0	0	0	0	0	0	0	0		0	0	0	0	0
USP9YP13	0	0	0	0	0	0	0	0	0	0		0	0	0	0	0	0	0	0	0	0		0	0	0	0	0	0	0	0	0	0		1.1509	0	0	0.383633	0	0	0	0	0	0		0	0	0	0	0
OFD1P4Y	0	0	0	0	0	0	0	0	0	0		0	0	0	0	0	0	0	0	0	0		0	0	0	0	0	0	0	0	0	0		0	0	0	0	0	0	0	0	0	0		0	0	0	0	0
CDY15P	0	0	0.0122673	0.0040891	0	0	0	0	0	0		0	0	0	0	0	0	0	0	0	0		0	0	0	0	0	0	0	0	0	0		0	0	0	0	0	0	0	0	0	0		0	0	0	0	0
USP9YP12	0	0	0	0	0	0	0	0	0	0		0	0	0	0	0	0	0	0	0	0		0	0	0	0	0	0	0	0	0	0		0	0	0	0	0	0	0	0	0	0		0	0	0	0	0
RAB9AP5	0	0	0	0	0	0	0	0.0416808	0	0.0208404		0	0	0	0	0	0	0	0	0	0		0	0	0	0	0	0	0	0	0	0		0	0	0	0	0	0	0	0	0	0		0	0	0	0	0
USP9YP11	0	0	0	0	0	0	0	0	0	0		0	0	0	0	0	0	0	0	0	0		0	0	0	0	0	0	0	0	0	0		0	0	0	0	0	0	0	0	0	0		0	0	0	0	0
TTTY3B	0	0	0	0	0	0	0	0	0	0		0	0	0	0	0	0	0	0	0	0		0	0	0	0	0	0	0	0	0	0		0	0	0	0	0	0	0	0	0	0		0	0	0	0	0
TCEB1P10	0	0	0	0	0	0	0	0	0	0		0	0	0	0	0	0	0	0	0	0		0	0	0	0	0	0	0	0	0	0		0	0	0	0	0	0	0	0	0	0		0	0	0	0	0
CDY17P	0	0	0	0	0	0	0	0	0.0342446	0.0171223		0	0	0	0	0	0	0	0	0	0		0	0	0	0	0	0	0	0	0	0		0	0	0	0	0	0	0	0	0	0		0	0	0	0	0
RBMY2AP	0	0	0	0	0.0110311	0	0.00551555	0	0	0		0	0	0	0	0	0	0	0	0	0		0.00389457	0	0.00337742	0.002424	0	0	0	0	0	0		0	0	0	0	0	0	0	0	0.00740651	0.00370325		0	0	0	0	0
USP9YP3	0	0	0	0	0	0	0	0	0.00968645	0.00484322		0.53083	0.566804	0.570518	0.556051	0.822049	0.717396	0.769723	0.313755	0.34815	0.330952		0.482442	0.441955	0.564885	0.496427	0.364906	0.263579	0.314242	0.426483	0.378417	0.40245		0.720951	0.545404	0.518692	0.595016	0.279419	0.34427	0.311844	0.271983	0.304392	0.288187		0.807138	0.625547	0.765141	0.732609	0.869868
LOC102723951	0	0	0	0	0	0	0	0	0	0		0	0	0	0	0	0	0	0	0	0		0	0	0	0	0	0	0	0	0	0		0	0	0	0	0	0	0	0	0	0		0	0	0	0	0
CDY1B	0	0	0	0	0	0	0	0	0	0		0	0	0	0	0	0	0	0	0	0		0	0	0	0	0	0	0	0	0	0		0	0	0	0	0	0	0	0	0	0		0	0	0	0	0
GOLGA6L11P	0	0	0	0	0	0	0	0	0	0		0	0	0	0	0	0	0	0	0	0		0	0	0	0	0	0	0	0	0	0		0	0.0124351	0	0.00414503	0	0	0	0	0	0		0	0	0	0	0
CDY18P	0	0	0	0	0	0	0	0	0	0		0	0	0	0	0	0	0	0	0	0		0	0	0	0	0	0	0	0	0	0		0	0	0	0	0	0	0	0	0	0		0	0.012622	0	0.00420733	0
DAZ1	0	0	0	0	0	0	0	0	0	0		0	0	0	0	0	0	0	0.0213975	0.037801	0.0295993		0	0	0	0	0	0	0	0	0	0		0	0	0	0	0	0	0	0	0	0		0	0	0	0	0
CSPG4P3Y	0.0248777	0.0217893	0	0.0155557	0	0	0	0	0	0		0	0	0	0	0.0542227	0	0.0271113	0	0	0		0	0.0368542	0.0185987	0.0184843	0	0.0859932	0.0429966	0	0.0958688	0.0479344		0	0.0247824	0	0.0082608	0	0	0	0	0	0		0.0316752	0.0278182	0	0.0198311	0
LOC100996911	0	0	0	0	0	0	0	0	0	0		0	0	0	0	0	0	0	0	0	0		0	0	0	0	0	0	0	0	0	0		0	0	0	0	0	0	0	0	0	0		0	0	0	0	0
CHRFAM7AP2	0	0	0	0	0	0	0	0.197911	0	0.0989555		0	0	0	0	0	0	0	0	0	0		0	0	0	0	0	0	0	0	0	0		0	0	0	0	0	0	0	0	0	0		0	0	0	0	0
DNM1P25	0	0	0	0	0	0	0	0	0	0		0	0	0	0	0	0	0	0	0	0		0	0	0	0	0	0	0	0	0	0		0	0	0	0	0	0	0	0	0	0		0	0	0	0	0
GOLGA2P2Y	0	0	0	0	0	0	0	0	0	0		0	0	0	0	0	0	0	0	0	0		0	0	0	0	0	0	0	0	0	0		0	0	0.0529292	0.0176431	0	0	0	0	0	0		0	0	0.0597041	0.0199014	0
TBL1YP1	0	0	0.00249447	0.00083149	0	0.00554639	0.0027732	0	0.00524223	0.00262111		0	0	0.00570156	0.00190052	0	0	0	0	0	0		0	0	0.00401806	0.00133935	0	0	0	0	0.00473674	0.00236837		0	0	0	0	0	0	0	0	0.00488231	0.00244115		0	0	0.00291122	0.000970407	0
GOLGA6L12P	0	0	0	0	0	0	0	0	0	0		0	0	0	0	0	0	0	0	0	0		0	0	0	0	0	0	0	0	0	0		0	0	0	0	0	0	0	0	0	0		0	0	0	0	0
CSPG4P2Y	0	0	0	0	0	0	0	0	0.0160499	0.00802495		0	0	0.00892772	0.00297591	0	0	0	0	0	0		0	0	0	0	0	0	0	0	0	0		0.00927401	0	0.00817314	0.00581572	0	0	0	0	0	0		0.0103585	0	0	0.00345283	0
DNM1P24	0	0	0	0	0	0	0	0	0	0		0	0	0	0	0	0	0	0	0	0		0	0.0051951	0	0.0017317	0	0	0	0	0	0		0	0	0.0139263	0.0046421	0	0	0	0	0	0		0.00881937	0	0	0.00293979	0
TRAPPC2P10	0	0	0	0	0	0	0	0	0	0		0	0	0	0	0	0	0	0.0127892	0.011342	0.0120656		0	0	0	0	0	0	0	0	0	0		0	0	0	0	0	0	0	0	0	0		0	0	0.0155672	0.00518907	0
TRIM60P5Y	0	0	0	0	0	0	0	0	0	0		0	0	0	0	0	0	0	0	0	0		0	0	0	0	0	0	0	0	0	0		0	0	0	0	0	0	0	0.138082	0	0.069041		0	0	0	0	0
TTTY17B	0	0	0	0	0	0	0	0	0	0		0	0	0	0	0	0	0	0	0	0		0	0	0	0	0	0	0	0	0	0		0	0	0	0	0	0	0	0	0	0		0	0	0	0	0
ZNF736P12Y	0	0	0	0	0	0	0	0	0	0		0	0	0	0	0	0	0	0	0	0		0	0	0	0	0	0	0	0	0	0		0	0	0	0	0	0	0	0	0	0		0	0	0	0	0
BPY2B	0	0	0	0	0	0	0	0	0	0		0	0	0	0	0	0	0	0	0	0		0	0	0	0	0.1317	0	0.06585	0	0	0		0	0	0	0	0	0	0	0	0	0		0	0	0	0	0
TTTY4B	0	0	0	0	0	0	0	0	0	0		0	0	0	0	0	0	0	0	0	0		0	0	0	0	0	0	0	0	0	0		0	0	0	0	0	0	0	0	0	0		0	0	0	0	0
TRIM60P10Y	0	0	0	0	0	0	0	0	0	0		0	0	0	0	0	0	0	0	0	0		0	0	0	0	0	0	0	0	0	0		0	0	0	0	0	0	0	0	0	0		0	0	0	0	0
TRIM60P11Y	0	0	0	0	0	0	0	0	0	0		0	0	0	0	0	0	0	0	0	0		0	0	0	0	0	0	0	0	0	0		0	0	0	0	0	0	0	0	0	0		0	0	0	0	0
LINC00265-2P	0	0	0	0	0.0620246	0	0.0310123	0	0	0		0	0	0	0	0	0	0	0	0	0		0	0.0207255	0	0.0069085	0	0	0	0	0	0		0	0	0	0	0	0	0	0	0	0		0	0	0	0	0
LINC00266-2P	0	0	0	0	0	0	0	0	0	0		0	0	0	0	0	0	0	0	0	0		0	0	0	0	0	0	0	0	0	0		0	0	0	0	0	0	0	0	0	0		0	0	0	0	0
CICP2	0	0	0	0	0	0	0	0	0	0		0	0	0	0	0	0	0	0	0	0		0	0	0	0	0	0	0	0	0	0		0	0	0	0	0	0	0	0	0	0		0	0	0	0	0
TRIM60P6Y	0	0	0	0	0	0	0	0	0	0		0	0	0	0	0	0	0	0	0	0		0	0	0	0	0	0	0	0	0	0		0	0	0	0	0	0	0	0	0	0		0	0	0	0	0
UBE2Q2P4Y	0	0	0	0	0	0	0	0	0	0		0	0	0	0	0	0	0	0	0	0		0	0	0	0	0	0	0	0	0	0		0	0	0	0	0	0	0	0	0	0		0	0	0	0	0
RPL41P7	0	0	0	0	0	0	0	0	0	0		0	0	0	0	0	0	0	0	0	0		0	0	0	0	0	0	0	0	0	0		0	0	0	0	0	0	0	0	0	0		0	0	0	0	0
BPY2C	0	0	0	0	0	0	0	0	0	0		0	0	0	0	0	0	0	0	0	0		0	0	0	0	0	0	0	0	0	0		0	0	0	0	0	0	0	0	0	0		0	0	0	0	0
TRIM60P7Y	0	0	0	0	0	0	0	0	0	0		0	0	0	0	0	0	0	0	0	0		0	0	0	0	0	0	0	0	0	0		0	0	0	0	0	0	0	0	0	0		0	0	0	0	0
TTTY4C	0	0	0	0	0	0	0	0	0	0		0	0	0	0	0	0	0	0	0	0		0	0	0	0	0	0	0	0	0	0		0	0	0	0	0	0	0	0	0	0		0	0	0	0	0
DAZ3	0	0	0	0	0	0	0	0	0	0		0	0	0	0	0	0	0	0	0	0		0	0	0	0	0	0	0	0	0.0256039	0.0128019		0	0	0	0	0	0	0	0	0	0		0	0	0	0	0
TRIM60P12Y	0	0	0	0	0	0	0	0	0	0		0	0	0	0	0	0	0	0	0	0		0	0	0	0	0	0	0	0	0	0		0	0	0	0	0	0	0	0	0	0		0	0	0	0	0
ZNF736P4Y	0	0	0	0	0	0	0	0	0	0		0	0	0	0	0	0	0	0	0	0		0	0	0	0	0	0	0	0	0	0		0	0	0	0	0	0	0	0	0	0		0	0	0	0	0
TTTY17C	0	0	0	0	0	0	0	0	0	0		0	0	0	0	0	0	0	0	0	0		0	0	0	0	0	0	0	0	0	0		0	0	0	0	0	0	0	0	0	0		0	0	0	0	0
RBMY2CP	0.00492075	0.00424453	0	0.00305509	0	0	0	0	0	0		0	0	0	0	0	0	0	0	0	0		0	0.00336415	0	0.00112138	0.0140945	0	0.00704725	0	0	0		0	0.00428319	0.00429037	0.00285785	0	0	0	0.00839689	0	0.00419845		0	0	0	0	0
TRAPPC2P9	0	0	0	0	0	0	0	0	0	0		0	0.0056707	0	0.00189023	0	0	0	0	0	0		0	0	0	0	0	0	0	0	0	0		0	0	0	0	0	0	0	0	0	0		0	0	0	0	0
NLGN4Y	0.253575	0.420107	0.221193	0.298292	0.397027	0.221963	0.309495	0.360567	0.110956	0.235762		0.295414	0.456306	0.491185	0.414302	0.505298	0.0759415	0.29062	0.635438	0.5495	0.592469		0	0.0108045	0.00623671	0.0056804	0	0.0251549	0.0125775	0.0150868	0	0.0075434		0.0632545	0.0143124	0	0.0258556	0	0	0	0	0	0		0	0.0587487	0	0.0195829	0.0238046
AGKP1	0.0588496	0.0850265	0.0171672	0.0536811	0.0432705	0.0761159	0.0596932	0.12245	0	0.061225		0.0666449	0	0.0194537	0.0286995	0	0.0769856	0.0384928	0	0.0316966	0.0158483		0	0.0820776	0.0137348	0.0319375	0	0	0	0	0.032382	0.016191		0.0409819	0.0354284	0.0178069	0.0314057	0.0807906	0.0354309	0.0581108	0	0	0		0.0229127	0	0	0.00763757	0.0319704
NLGN4Y-AS1	0	0	0	0	0	0	0	0	0	0		0	0	0	0	0	0	0	0	0	0		0	0	0	0	0	0	0	0	0	0		0	0	0	0	0	0	0	0	0	0		0	0	0	0	0
ZNF736P2Y	0	0	0	0	0	0	0	0	0	0		0	0	0	0	0	0	0	0	0	0		0	0	0	0	0	0	0	0	0	0		0	0	0	0	0	0	0	0	0	0		0	0	0	0	0
ZNF736P1Y	0	0	0	0	0	0	0	0	0	0		0.0150231	0	0	0.0050077	0	0	0	0	0	0		0	0	0	0	0	0	0	0	0	0		0	0	0	0	0	0	0	0	0	0		0	0	0	0	0
PPP1R12BP2	0.00428009	0	0	0.0014267	0	0	0	0	0	0		0	0	0	0	0	0	0	0	0	0		0	0	0	0	0	0	0	0	0	0		0	0	0	0	0	0	0	0	0	0		0	0	0	0	0
GOLGA2P3Y	0	0	0	0	0	0	0	0	0	0		0	0	0	0	0	0	0	0	0	0		0.0235606	0	0	0.00785353	0	0	0	0	0	0		0	0	0	0	0	0	0	0	0	0		0	0	0	0	0
GOLGA6L13P	0	0	0	0	0	0	0	0	0	0		0	0	0	0	0	0	0	0	0	0		0	0	0	0	0	0	0	0	0	0		0	0	0	0	0	0	0	0	0	0		0	0	0	0	0
LOC101929235	0	0	0	0	0	0	0	0	0	0		0	0	0	0	0	0	0	0	0	0		0	0	0	0	0	0	0	0	0	0		0	0	0	0	0	0	0	0	0	0		0	0	0	0	0
CHRFAM7AP1	0	0	0.0710327	0.0236776	0	0	0	0	0	0		0	0	0	0	0	0	0	0	0	0		0	0	0	0	0	0	0	0	0	0		0	0	0	0	0	0	0	0	0	0		0	0	0	0	0
OFD1P7Y	0	0	0	0	0	0	0	0	0	0		0.00345336	0	0	0.00115112	0	0	0	0	0	0		0	0	0	0	0	0	0	0	0	0		0.00950909	0	0	0.0031697	0	0	0	0	0.00461976	0.00230988		0	0	0	0	0.00496828
DNM1P27	0	0	0	0	0	0	0	0	0	0		0	0	0	0	0	0	0	0	0	0		0	0	0	0	0	0	0	0	0	0		0	0	0	0	0	0	0	0	0	0		0	0	0	0	0
CSPG4P4Y	0	0.0218367	0	0.0072789	0	0	0	0	0	0		0	0	0	0	0	0	0	0	0	0		0	0	0	0	0	0	0	0	0	0		0	0	0	0	0	0	0	0	0	0		0	0	0	0	0
CSPG4P1Y	0	0	0.0467724	0.0155908	0	0	0	0	0	0		0	0	0	0	0	0	0	0	0	0		0	0	0	0	0	0	0	0	0	0		0	0	0	0	0	0	0	0	0	0		0	0	0	0	0
DNM1P48	0	0	0	0	0	0	0	0	0	0		0	0	0	0	0	0	0	0	0	0		0	0	0	0	0	0	0	0	0	0		0	0	0	0	0	0	0	0	0	0		0	0	0	0	0
LOC102724004	0	0	0	0	0	0	0	0	0	0		0	0	0	0	0	0	0	0	0	0		0	0	0	0	0	0	0	0	0	0		0	0	0	0	0	0	0	0	0	0		0	0	0	0	0
RBMY2XP	0	0	0	0	0	0	0	0	0	0		0	0	0	0	0	0	0	0	0	0		0	0	0	0	0	0	0	0	0	0		0	0.00746361	0	0.00248787	0	0	0	0	0	0		0	0	0	0	0
GOLGA6L14P	0	0	0	0	0	0	0	0	0	0		0	0	0	0	0	0	0	0	0	0		0	0	0	0	0	0	0	0	0	0		0	0	0	0	0	0	0	0	0	0		0.0259091	0	0	0.00863637	0
CDY20P	0	0	0	0	0	0	0	0	0	0		0	0	0	0	0	0	0	0	0	0		0	0	0	0	0	0	0	0	0	0		0	0	0	0	0	0	0	0	0	0		0	0	0	0	0
RPL41P6	0	0	0	0	0	0	0	0	0	0		0	0	0.104488	0.0348293	0	0	0	0	0	0		0	0	0	0	0	0	0	0	0.17701	0.088505		0	0	0	0	0	0	0	0.432335	0	0.216168		0	0	0	0	0
GOLGA6L16P	0	0	0	0	0	0	0	0	0	0		0.0150459	0	0	0.0050153	0	0	0	0	0	0		0.010964	0	0.00961559	0.00685986	0	0	0	0	0	0		0	0	0	0	0.0306709	0	0.0153355	0.0288526	0	0.0144263		0	0	0.028279	0.00942633	0
USP9YP30	0	0	0	0	0	0	0	0	0	0		0	0	0	0	0	0	0	0	0	0		0	0	0	0	0	0	0	0	0	0		0	0	0	0	0	0	0	0	0	0		0	0	0	0	0
CDY19P	0	0	0	0	0	0	0	0	0	0		0	0	0	0	0	0	0	0	0	0		0	0	0	0	0	0	0	0	0	0		0	0.0112657	0	0.00375523	0	0	0	0	0	0		0	0	0	0	0
OFD1P12Y	0.00500434	0	0	0.00166811	0.0110906	0	0.0055453	0	0	0		0	0	0	0	0.011446	0	0.005723	0	0.00730089	0.00365044		0	0	0	0	0.0144776	0	0.0072388	0	0	0		0.00506435	0	0	0.00168812	0	0.0080524	0.0040262	0	0	0		0	0	0	0	0
USP9YP19	0	0	0	0	0	0	0	0	0	0		0	0	0	0	0	0	0	0	0	0		0	0	0	0	0	0	0	0	0	0		0	0	0	0	0	0	0	0	0	0		0	0	0	0	0
XKRYP5	0	0	0	0	0	0	0	0	0	0		0	0	0	0	0	0	0	0	0	0		0	0	0	0	0	0	0	0	0	0		0	0	0	0	0	0	0	0	0	0		0	0	0	0	0
CDY21P	0	0	0	0	0	0	0	0	0	0		0	0	0	0	0	0	0	0	0	0		0	0	0	0	0	0	0	0	0	0		0	0	0	0	0	0	0	0	0	0		0	0	0	0	0
TCEB1P17	0	0	0	0	0	0	0	0	0	0		0	0	0	0	0	0	0	0	0	0		0	0	0	0	0	0	0	0	0	0		0	0	0	0	0	0	0	0	0	0		0	0	0	0	0
DNM1P26	0	0.00637972	0	0.00212657	0	0	0	0	0	0		0	0	0	0	0	0	0	0	0	0		0	0.00533156	0.00537649	0.00356935	0	0	0	0	0	0		0	0	0	0	0	0	0	0	0	0		0	0	0	0	0
PRYP3	0	0	0.00323963	0.00107988	0	0	0	0	0	0		0	0	0	0	0	0	0	0	0	0		0	0	0	0	0	0	0	0	0	0		0	0	0	0	0.00726629	0	0.00363314	0	0	0		0	0	0	0	0
OFD1P18Y	0	0	0	0	0	0	0	0	0	0		0	0	0	0	0	0	0	0	0	0		0	0	0	0	0	0	0	0	0	0		0	0	0	0	0	0	0	0	0	0		0	0	0	0	0
RAB9AP2	0	0	0	0	0	0	0	0	0	0		0	0	0	0	0	0	0	0	0	0		0	0	0	0	0	0	0	0	0	0		0	0	0	0	0	0	0	0	0	0		0	0	0	0	0
RAB9AP3	0	0	0	0	0	0	0	0	0	0		0	0	0	0	0	0	0	0	0	0		0	0	0	0	0	0	0	0	0	0		0	0	0	0	0	0	0	0	0	0		0	0	0	0	0
CDY1	0	0	0	0	0	0	0	0	0	0		0	0	0	0	0	0	0	0	0	0		0	0	0	0	0	0	0	0	0	0		0	0	0	0	0	0	0	0	0	0		0	0	0	0	0
LINC00266-4P	0	0	0	0	0	0	0	0	0	0		0	0	0	0	0	0	0	0	0	0		0	0	0	0	0	0	0	0	0	0		0	0	0	0	0	0	0	0	0	0		0	0	0	0	0
LINC00265-3P	0	0	0	0	0	0	0	0	0	0		0	0	0	0	0	0	0	0	0	0		0	0	0	0	0	0	0	0	0	0		0	0	0	0	0	0	0	0	0	0		0	0	0	0	0
CICP1	0.00969956	0	0	0.00323319	0	0	0	0	0	0		0	0.0103759	0	0.00345863	0	0	0	0	0	0		0	0	0	0	0	0	0	0	0	0		0	0.00942107	0	0.00314036	0	0	0	0	0	0		0	0	0	0	0
TCEB1P11	0	0	0	0	0	0	0	0	0	0		0	0	0	0	0	0	0	0	0	0		0	0	0	0	0	0	0	0	0	0		0	0	0	0	0	0	0	0	0	0		0	0	0	0	0
CDY23P	0	0	0	0	0	0	0	0	0	0		0	0	0	0	0	0	0	0	0	0		0.0353459	0	0	0.011782	0	0	0	0	0	0		0	0	0	0	0	0	0	0	0	0		0	0	0	0	0
RBMY2YP	0	0	0	0	0	0	0	0	0	0		0	0	0	0	0	0	0	0	0	0		0	0	0	0	0	0	0	0	0	0		0	0	0	0	0	0	0	0	0	0		0	0	0	0	0
XKRYP6	0	0	0	0	0	0	0	0	0	0		0	0	0	0	0	0	0	0	0	0		0	0	0	0	0	0	0	0	0	0		0	0	0	0	0	0	0	0	0	0		0	0	0	0	0
CDY22P	0	0	0	0	0	0	0	0	0	0		0	0	0	0	0	0	0	0	0	0		0	0	0	0	0	0	0	0	0	0		0	0	0	0	0	0	0	0	0	0		0	0	0	0	0
UBE2Q2P5Y	0	0	0	0	0	0	0	0	0	0		0	0	0	0	0	0	0	0	0	0		0	0	0	0	0	0	0	0	0	0		0	0	0	0	0	0	0	0	0	0		0	0	0	0	0
CYCSP48	0	0	0	0	0	0	0	0	0	0		0	0	0	0	0	0	0	0	0	0		0	0	0	0	0	0	0	0	0	0		0	0	0	0	0	0	0	0	0	0		0	0	0	0	0
SLC25A15P1	0	0	0	0	0	0	0	0	0	0		0	0	0	0	0	0	0	0	0	0		0	0	0	0	0	0	0	0	0	0		0	0	0	0	0	0	0	0	0	0		0	0	0	0	0
TTTY3	0	0	0	0	0	0	0	0	0	0		0	0	0	0	0	0	0	0	0	0		0	0	0	0	0	0	0	0	0	0		0	0	0	0	0	0	0	0	0	0		0	0	0	0	0
USP9YP9	0	0	0	0	0	0.0441286	0.0220643	0	0	0		0	0	0	0	0	0	0	0	0.0296471	0.0148235		0	0	0	0	0.0585691	0	0.0292845	0	0	0		0	0	0	0	0	0	0	0	0	0		0	0	0	0	0
CTBP2P1	0.0574683	0.0995777	0	0.0523487	0	0	0	0	0.104896	0.052448		0	0	0	0	0	0	0	0	0	0		0.046596	0.0403701	0	0.0289887	0	0	0	0	0	0		0.120834	0	0.0525454	0.0577931	0.123648	0	0.061824	0	0	0		0.136153	0.0587134	0	0.0649555	0.0955912
TPTE2P4	0	0	0	0	0.0771872	0	0.0385936	0	0	0		0	0	0	0	0	0	0	0	0	0		0	0	0	0	0	0	0	0	0	0		0.0346137	0	0	0.0115379	0	0	0	0	0.0498145	0.0249072		0	0	0	0	0
CYCSP49	0	0	0	0	0	0	0	0	0	0		0	0	0	0	0.160847	0	0.0804235	0	0	0		0	0	0	0	0	0	0	0	0	0		0	0	0	0	0	0	0	0	0	0		0	0	0	0	0
AMDP1	0	0	0	0	0.0776108	0	0.0388054	0.0714994	0	0.0357497		0.0390096	0	0.0342661	0.0244252	0.0801279	0	0.040064	0	0	0		0.0276179	0.023885	0	0.0171676	0	0	0	0	0	0		0	0.0306075	0	0.0102025	0	0	0	0	0	0		0	0.0340024	0.0341956	0.0227327	0.0557357
TCEB1P24	0	0	0	0	0	0	0	0	0	0		0	0	0	0	0	0	0	0	0	0		0	0	0	0	0	0	0	0	0	0		0	0	0	0	0	0	0	0	0	0		0	0	0	0	0
TRPC6P	0	0	0.0564246	0.0188082	0	0	0	0	0	0		0	0	0	0	0	0	0	0	0	0		0	0	0	0	0	0	0	0	0	0		0	0	0	0	0	0	0	0	0	0		0	0	0	0	0
TRAPPC2P5	0	0	0.01395	0.00465	0.017826	0.0156404	0.0167332	0	0	0		0	0	0	0	0	0	0	0	0	0		0.00631889	0	0	0.0021063	0	0.0194403	0.00972015	0	0	0		0	0.00700212	0	0.00233404	0	0	0	0	0	0		0	0.00773167	0	0.00257722	0
WASH6P	0.0195982	0.0686973	0.103275	0.0638568	0.0443848	0.11772	0.0810524	0.0441019	0.077611	0.0608564		0.0485819	0.0424596	0.0424849	0.0445088	0.0423045	0.0375053	0.0399049	0.0477762	0.251867	0.149822		0.0167912	0.131849	0.0740043	0.0742148	0.0782097	0.208403	0.143306	0.0445446	0.117131	0.0808378		0.090387	0.0592214	0.0199977	0.0565354	0.0539242	0.0476665	0.0507954	0.0504677	0.044624	0.0475459		0.0253782	0.0667884	0.022399	0.0381885	0.0344135
DDX11L16	0	0	0	0	0	0	0	0	0	0		0	0	0	0	0	0	0	0	0	0		0	0	0	0	0	0	0	0	0	0		0.0158062	0.0138051	0	0.00987043	0	0	0	0	0	0		0	0	0	0	0
IL9R	0	0	0.0291566	0.00971887	0	0.0328841	0.016442	0	0	0		0	0	0.0334431	0.0111477	0	0.0318142	0.0159071	0.0394835	0	0.0197417		0.0140883	0	0	0.0046961	0	0	0	0	0.0328767	0.0164384		0.0188893	0	0.01669	0.0118598	0	0	0	0	0	0		0.042282	0.0185363	0.0186365	0.0264849	0.0267944
LOC100507426	0	0	0	0	0	0	0	0	0	0		0	0	0	0	0	0	0	0	0	0		0	0	0	0	0	0	0	0	0	0		0	0	0	0	0	0	0	0	0	0		0	0	0	0	0
DAZ4	0	0	0	0	0	0	0	0	0	0		0	0	0	0	0	0	0	0	0	0		0	0	0	0	0	0	0	0	0	0		0	0	0.014654	0.00488467	0	0	0	0	0	0		0	0	0	0	0
GTPBP6	0	0	0	0	0	0	0	0	0	0		0	0	0	0	0	0	0	0	0	0		0	0	0	0	0	0	0	0	0	0		0	0	0	0	0	0	0	0	0	0		0	0	0	0	0
LOC101928693	0	0	0.0534807	0.0178269	0	0	0	0	0.114961	0.0574805		0	0	0	0	0	0	0	0	0	0		0	0	0.0438611	0.0146204	0	0	0	0	0	0		0	0	0	0	0	0	0	0	0	0		0	0	0	0	0
XGPY	0.0017454	0.0045496	0	0.00209833	0.00383374	0	0.00191687	0	0	0		0.00391834	0.00340475	0.00171958	0.00301422	0.00386564	0	0.00193282	0.00979645	0.00576599	0.00778122		0	0	0.00246311	0.000821037	0	0	0	0	0.00292896	0.00146448		0.00183057	0.00317002	0	0.00166686	0.00369669	0	0.00184834	0	0.00614981	0.00307491		0.00206138	0.00178547	0	0.00128228	0.00585999
LOC102723840	0	0	0	0	0	0	0	0	0	0		0	0	0	0	0	0	0	0	0	0		0	0	0	0	0	0	0	0	0	0		0	0	0	0	0	0	0	0	0	0		0	0	0	0	0
LINC00685	0	0	0	0	0	0	0	0	0	0		0	0	0	0	0	0	0	0	0	0		0	0	0	0	0	0	0	0	0	0		0	0	0	0	0	0	0	0	0	0		0	0	0	0	0
RPL14P5	0	0	0	0	0	0	0	0	0	0		0	0	0	0	0	0	0	0	0	0		0	0	0	0	0	0	0	0	0	0		0	0	0	0	0	0	0	0	0	0		0	0	0	0	0
TRAPPC2P4	0	0	0	0	0	0	0	0	0	0		0	0	0	0	0	0	0	0	0	0		0.00462377	0.00400546	0.00402314	0.00421746	0	0	0	0	0	0		0	0.00514304	0.00514811	0.00343038	0	0	0	0	0	0		0.00661464	0	0	0.00220488	0
LOC100418703	0	0	0	0	0	0	0	0	0	0		0	0	0	0	0	0	0	0	0	0		0	0	0	0	0	0	0	0	0	0		0	0	0	0	0	0	0	0	0	0		0	0	0	0	0
LOC652608	0	0	0	0	0	0	0	0	0	0		0	0	0	0	0	0	0	0	0	0		0	0	0	0	0	0	0	0	0	0		0	0	0	0	0	0	0	0	0	0		0	0	0	0	0
CRLF2	0	0	0	0	0	0	0	0	0	0		0	0	0	0	0	0	0	0	0	0		0	0	0	0	0	0	0	0	0	0		0	0	0	0	0	0	0	0	0	0		0	0	0	0	0
PPP2R3B	0	0	0	0	0	0	0	0	0	0		0	0	0	0	0	0	0	0	0	0		0	0	0	0	0	0	0	0	0	0		0	0	0	0	0	0	0	0	0	0		0	0	0	0	0
VAMP7	0.0901394	0.0577335	0.0778907	0.0752545	0.09671	0.0862247	0.0914674	0.179849	0.158154	0.169001		0.144774	0.0809776	0.0636971	0.0964829	0.201171	0.0439722	0.122572	0.0748312	0.0647286	0.0697799		0.0706981	0.0776575	0.163319	0.103892	0.188206	0.0577452	0.122976	0.116987	0.070592	0.0937895		0.0690203	0.136878	0.137192	0.114363	0.0836331	0.0731609	0.078397	0.0778616	0.0342684	0.056065		0.0762603	0.0874113	0.153979	0.105884	0.107205
RBMY2DP	0	0	0	0	0	0	0	0	0	0		0	0	0	0	0	0	0	0	0	0		0	0	0	0	0	0	0	0	0	0		0	0	0	0	0	0	0	0	0	0		0	0	0	0	0
IL3RA	0	0	0	0	0	0	0	0	0	0		0	0	0	0	0	0	0	0	0	0		0	0	0	0	0	0	0	0	0	0		0	0	0	0	0	0	0	0	0	0		0	0	0	0	0
LOC101928055	0	0	0	0	0	0	0	0	0	0		0	0	0	0	0	0	0	0	0	0		0	0	0	0	0	0	0	0	0	0		0	0	0	0	0	0	0	0	0	0		0	0	0	0	0
PLCXD1	0	0	0	0	0	0	0	0	0	0		0	0	0	0	0	0	0	0	0	0		0	0	0	0	0	0	0	0	0	0		0	0	0	0	0	0	0	0	0	0		0	0	0	0	0
SPRY3	0.0306241	0.0132814	0.0050739	0.0163265	0	0	0	0	0	0		0	0	0.00560271	0.00186757	0	0	0	0	0	0		0.0249285	0.00400713	0.0109104	0.013282	0	0	0	0	0	0		0.031169	0.00513826	0.00515828	0.0138218	0.0320188	0	0.0160094	0.0299311	0	0.0149655		0.0180723	0.00571895	0	0.00793042	0.0247711
PRYP4	0	0.00320926	0	0.00106975	0	0	0	0	0	0		0	0	0	0	0	0	0	0	0	0		0	0	0	0	0	0.00988744	0.00494372	0	0	0		0.00383802	0	0	0.00127934	0	0.00637388	0.00318694	0	0	0		0	0	0.00372488	0.00124163	0
SHOX	0	0	0	0	0	0	0	0	0	0		0	0	0	0	0	0	0	0	0	0		0	0	0	0	0	0	0	0	0	0		0	0	0	0	0	0	0	0	0	0		0	0	0	0	0
MIR6089-1	0	0	0	0	0	0	0	0	0	0		0	0	0	0	0	0	0	0	0	0		0	0	0	0	0	0	0	0	0	0		0	0	0	0	0	0	0	0	0	0		0	0	0	0	0
LOC101928092	0	0	0	0	0	0	0	0	0	0		0	0	0	0	0	0	0	0	0	0		0	0	0	0	0	0	0	0	0	0		0	0	0	0	0	0	0	0	0	0		0	0	0	0	0
CSF2RA	0	0	0	0	0	0	0	0	0	0		0	0	0	0	0	0	0	0	0	0		0	0	0	0	0	0	0	0	0	0		0	0	0	0	0	0	0	0	0	0		0	0	0	0	0
MIR3690	0	0	0	0	0	0	0	0	0	0		0	0	0	0	0	0	0	0	0	0		0	0	0	0	0	0	0	0	0	0		0	0	0	0	0	0	0	0	0	0		0	0	0	0	0
SLC25A6	0	0	0	0	0	0	0	0	0	0		0	0	0	0	0	0	0	0	0	0		0	0	0	0	0	0	0	0	0	0		0	0	0	0	0	0	0	0	0	0		0	0	0	0	0
CD99P1	0	0	0	0	0	0	0	0	0	0		0	0	0	0	0	0	0	0	0	0		0	0	0	0	0	0	0	0	0	0		0	0	0	0	0	0	0	0	0	0		0	0	0	0	0
LINC00102	0	0	0	0	0	0	0	0	0	0		0	0	0	0	0	0	0	0	0	0		0	0	0	0	0	0	0	0	0	0		0	0	0	0	0	0	0	0	0	0		0	0	0	0	0
AKAP17A	0	0	0	0	0	0	0	0	0	0		0	0	0	0	0	0	0	0	0	0		0	0	0	0	0	0	0	0	0	0		0	0	0	0	0	0	0	0	0	0		0	0	0	0	0
ASMT	0	0	0	0	0	0	0	0	0	0		0	0	0	0	0	0	0	0	0	0		0	0	0	0	0	0	0	0	0	0		0	0	0	0	0	0	0	0	0	0		0	0	0	0	0
ASMTL-AS1	0	0	0	0	0	0	0	0	0	0		0	0	0	0	0	0	0	0	0	0		0	0	0	0	0	0	0	0	0	0		0	0	0	0	0	0	0	0	0	0		0	0	0	0	0
ASMTL	0	0	0	0	0	0	0	0	0	0		0	0	0	0	0	0	0	0	0	0		0	0	0	0	0	0	0	0	0	0		0	0	0	0	0	0	0	0	0	0		0	0	0	0	0
ARSH	0	0	0	0	0.0560334	0	0.0280167	0	0	0		0	0	0	0	0	0	0	0	0	0		0	0	0	0	0	0	0	0	0	0		0	0	0	0	0	0	0	0	0	0		0	0	0	0	0
CXorf28	0	0	0	0	0	0	0	0	0.388908	0.194454		0	0	0	0	0	0	0	0	0	0		0.055531	0.048227	0.145591	0.0831163	0.461617	0	0.230808	0.13405	0.235825	0.184938		0.146428	0.126945	0.191903	0.155092	0	0.541512	0.270756	0	0.255436	0.127718		0.0814771	0.141807	0.21355	0.145611	0
OFD1P14Y	0	0	0	0	0	0	0	0	0.00665362	0.00332681		0	0	0	0	0.00858963	0.0149778	0.0117837	0	0	0		0.00294457	0	0	0.000981523	0	0	0	0	0	0		0	0.00323827	0	0.00107942	0	0.00580333	0.00290166	0	0	0		0	0.00359962	0	0.00119987	0
ARSF	0	0	0	0	0	0	0	0	0	0		0	0	0	0	0	0	0	0	0	0		0	0	0	0	0	0	0	0	0	0		0	0	0	0	0	0	0	0	0	0		0	0.0216346	0	0.00721153	0
ASS1P4	0	0.0205783	0.0207026	0.0137603	0	0	0	0	0.0440103	0.0220052		0	0	0.0239826	0.0079942	0	0.0452497	0.0226248	0	0	0		0	0.0508799	0	0.01696	0	0	0	0	0	0		0.025539	0.0222325	0.0447451	0.0308389	0.114256	0	0.057128	0	0.0467879	0.023394		0.0288862	0	0.0252961	0.0180608	0
P2RY8	0	0	0	0	0	0	0	0	0	0		0	0	0	0	0	0	0	0	0	0		0	0	0	0	0	0	0	0	0	0		0	0	0	0	0	0	0	0	0	0		0	0	0	0	0
ARSE	0.0223965	0.0194867	0.0196185	0.0205006	0.100811	0.133349	0.11708	0.098162	0.0431193	0.0706406		0	0	0	0	0	0	0	0	0	0		0.168114	0.160989	0.0840982	0.137734	0.082775	0.0732295	0.0780022	0.130102	0.0841667	0.107134		0.200699	0.194364	0.0653776	0.15348	0.149191	0.344913	0.247052	0.141687	0.166519	0.154103		0.403813	0.345152	0.294257	0.347741	0.169891
LOC389906	0.0826474	0.162828	0.0908629	0.112113	0.0966201	0.171273	0.133947	0.289611	0.128008	0.20881		0.0793077	0.322974	0.300833	0.234372	0.180497	0.239844	0.21017	0.166088	0.488313	0.327201		0.199404	0.110835	0.127855	0.146031	0.18507	0.164341	0.174706	0.159259	0.0931267	0.126193		0.0490157	0.149921	0.108279	0.102405	0.132172	0.116935	0.124554	0	0.0529272	0.0264636		0.0552038	0.265729	0.121663	0.147532	0.219487
TRNAI7	0	0	0	0	0	0	0	0	0	0		0	0	0	0	0	0	0	0	0	0		0	0	0	0	0	0	0	0	0	0		0	0	0	0	0	0	0	0	0	0		0	0	0	0	0
LOC100128355	0	0.196994	0	0.0656647	0	0	0	0	0.202365	0.101182		0	0.107475	0	0.035825	0.250812	0	0.125406	0	0.191935	0.0959675		0	0.0793159	0	0.0264386	0	0.328633	0.164317	0	0.390386	0.195193		0	0	0.103094	0.0343647	0	0	0	0	0	0		0	0.115656	0	0.038552	0.187683
XG	0.574093	0.192454	0.304262	0.356936	0.293009	0.171553	0.232281	0.420876	0.447329	0.434102		0.0830864	0.350213	0.136972	0.19009	0.142598	0.0685505	0.105574	0.404472	0.49156	0.448016		0.555073	0.604393	1.00958	0.723015	0.472737	0.433912	0.453325	0.254147	0.321445	0.287796		0.625764	1.20234	0.418815	0.748973	1.29517	0.902013	1.09859	0.485565	0.31378	0.399672		0.388418	0.372444	0.69355	0.484804	0.171098
RPL24P9	0.095117	0	0	0.0317057	0.213274	0	0.106637	0	0.352231	0.176116		0	0.187358	0.189634	0.125664	0.212793	0.186412	0.199603	0	0.169371	0.0846855		0	0.0677285	0.0681622	0.0452969	0	0	0	0	0	0		0.102176	0	0.177794	0.0933233	0	0	0	0.206134	0	0.103067		0	0	0.0993531	0.0331177	0
CD99	0	0	0	0	0	0	0	0	0	0		0	0	0	0	0	0	0	0	0	0		0	0	0	0	0	0	0	0	0	0		0	0	0	0	0	0	0	0	0	0		0	0	0	0	0
LOC101928228	0	0	0.0575367	0.0191789	0.145071	0	0.0725355	0	0	0		0	0	0	0	0	0	0	0	0	0		0	0	0	0	0	0	0	0	0	0		0	0	0	0	0	0	0	0	0	0		0	0	0	0	0
RP11-707P20.1	0	0	0	0	0.109392	0	0.054696	0	0	0		0	0	0	0	0	0	0	0	0	0		0	0	0	0	0	0	0	0	0	0		0	0	0	0	0	0	0	0	0	0		0	0	0	0	0
LOC441528	0.057464	0.0669786	0.067382	0.0639415	0.135398	0.119964	0.127681	0.135469	0.0399389	0.087704		0.148346	0.0862635	0.0649373	0.0998489	0.0420176	0.223248	0.132633	0.102662	0	0.051331		0.118159	0.0884213	0.0595182	0.0886995	0.0853089	0.0757594	0.0805341	0.0982537	0.0861673	0.0922105		0.0914458	0.119833	0.24228	0.151186	0.060731	0.268583	0.164657	0.110125	0.14609	0.128107		0.0514542	0.0899888	0.0453356	0.0622595	0.203338
TRNAI3	0	0	0	0	0	0	0	0	0	0		0	0	0	0	0	0	0	0	0	0		0	0	0	0	0	0	0	0	0	0		0	0	0	0	0	0	0	0	0	0		0	0	0	0	0
LOC729162	0.0270251	0.0470981	0.0237269	0.0326167	0	0.0179593	0.00897965	0.0195961	0.086282	0.0529391		0.031987	0.0834402	0.0186765	0.0447012	0.0596741	0.0525842	0.0561292	0.0191546	0.0169073	0.018031		0.022554	0.0588956	0.00659282	0.0293475	0	0.0286879	0.0143439	0.0380781	0.0167508	0.0274144		0.0893033	0.0258407	0.017357	0.044167	0.0218152	0	0.0109076	0.0203406	0.017977	0.0191588		0.0111556	0.0387643	0.0195201	0.0231467	0.0457487
TRNAI26	0	0	0	0	0	0	0	0	0	0		0	0	0	0	0	0	0	0	0	0		0	0	0	0	0	0	0	0	0	0		0	0	0	0	0	0	0	0	0	0		0	0	0	0	0
MIR4770	0	0	0	0	0	0	0	0	0	0		0	0	0	0	0	0	0	0	0	0		0	0	0	0	0	0	0	0	0	0		0	0	0	0	0	0	0	0	0	0		0	0	0	0	0
LOC101928246	0	0.534062	0	0.178021	0	0.831537	0.415768	0	0	0		0	0.209279	0.212202	0.140494	0.937454	0	0.468727	0	0	0		0.338484	0.146409	0.294427	0.259773	0	0	0	0	0	0		0	0	0.192614	0.0642047	0	0.383635	0.191818	0	0	0		0	0	0	0	0
VCX3A	0	0	0	0	0	0	0	0	0	0		0	0	0	0	0	0	0	0	0	0		0	0	0	0	0	0	0	0	0	0		0	0	0	0	0	0	0	0	0	0		0	0	0	0	0.086601
LOC347381	1.41022e-05	1.07913e-06	5.12083e-06	6.76739e-06	1.55532e-06	4.64972e-06	3.10252e-06	3.53342e-06	2.31982e-05	1.33658e-05		1.79303e-06	1.35675e-06	0.077283	0.025762	4.34019e-06	1.54795e-06	2.94407e-06	0.128525	3.06847e-06	0.064264		3.54124e-06	0.0700313	0.000145679	0.0233935	2.09097e-06	0.231854	0.115928	1.40238e-05	3.143e-05	2.27269e-05		0.121238	0.0664005	2.47371e-06	0.062547	3.09681e-06	2.71556e-06	2.90619e-06	1.06597e-06	8.58534e-07	9.62252e-07		0.000119514	1.21705e-06	1.37156e-06	4.07009e-05	3.3872e-06
LOC100287928	0.547449	0.444578	0.598935	0.530321	0.611652	0.60517	0.608411	0.291427	0.575961	0.433694		0.797679	0.310602	0.343934	0.484072	0.847289	0.675455	0.761372	0.391244	0.453254	0.422249		0.554749	0.550095	0.411067	0.505304	0.768046	0.145264	0.456655	0.388665	0.514662	0.451663		0.516484	0.533421	0.568011	0.539305	0.498249	0.374663	0.436456	0.33265	0.410191	0.37142		0.603505	0.486858	0.806041	0.632135	0.552687
RPS27AP17	0	0.228612	0	0.076204	0	0	0	0	0	0		0	0	0.0840471	0.0280157	0	0.173213	0.0866065	0	0	0		0	0	0	0	0	0	0	0	0.140091	0.0700455		0	0	0	0	0	0	0	0	0	0		0	0	0	0	0
DHRSX	0	0	0	0	0	0	0	0	0	0		0	0	0	0	0	0	0	0	0	0		0	0	0	0	0	0	0	0	0	0		0	0	0	0	0	0	0	0	0	0		0	0	0	0	0
ZBED1	0	0	0	0	0	0	0	0	0	0		0	0	0	0	0	0	0	0	0	0		0	0	0	0	0	0	0	0	0	0		0	0	0	0	0	0	0	0	0	0		0	0	0	0	0
LOC101928070	0	0	0	0	0	0	0	0	0	0		0	0	0	0	0	0	0	0	0	0		0	0	0	0	0	0	0	0	0	0		0	0	0	0	0	0	0	0	0	0		0	0	0	0	0
RPS5P8	3.1241	2.60694	2.51355	2.7482	2.74206	2.16616	2.45411	3.13461	2.50347	2.81904		3.0831	3.14457	2.47377	2.90048	2.79488	3.33325	3.06407	2.86438	3.27332	3.06885		2.46772	1.91372	2.68349	2.35498	2.15491	2.3278	2.24135	3.70748	3.25251	3.47999		1.93054	2.4256	2.07153	2.14256	4.22758	2.58267	3.40512	2.88131	2.40298	2.64215		2.80683	3.69171	3.64976	3.38277	3.93111
VCX	0.0301916	0	0	0.0100639	0	0	0	0	0	0		0	0	0	0	0	0	0	0	0	0		0	0	0.0227356	0.00757853	0	0	0	0	0	0		0	0	0	0	0	0	0	0	0	0		0.0790857	0	0.0349887	0.0380248	0
MIR651	0	0	0	0	0	0	0	0	0	0		0	0	0	0	0	0	0	0	0	0		0	0	0	0	0	0	0	0	0	0		0	0	0	0	0	0	0	0	0	0		0	0	0	0	0
LOC101928275	0	0	0.209443	0.0698143	0	0	0	0	0	0		0	0.238969	0.483091	0.240687	0	0.478496	0.239248	0	0.745426	0.372713		0.776751	0.336442	0.506189	0.539794	0.717965	0	0.358982	0	0	0		0.506755	0.654119	0.219081	0.459985	0	0	0	0	0	0		0.280711	0.241601	0	0.174104	0.389899
VCX2	0	0	0	0	0	0	0	0	0	0		0	0	0	0	0	0	0	0	0	0		0	0	0	0	0	0	0	0	0	0		0	0	0	0	0	0	0	0	0	0		0	0	0	0	0
VCX3B	0	0	0	0	0	0	0	0	0	0		0	0	0	0	0	0	0	0	0	0		0.0198614	0	0	0.00662047	0	0	0	0	0	0		0	0	0.0470271	0.0156757	0	0.0609153	0.0304576	0	0	0		0	0	0	0	0
STSP1	0	0	0.0015463	0.000515433	0.00779404	0	0.00389702	0	0.00631428	0.00315714		0.00195443	0.00169136	0.00514328	0.00292969	0.00401573	0	0.00200787	0	0	0		0.0014023	0.00242948	0	0.00127726	0	0	0	0	0.00542166	0.00271083		0.00359497	0.00310008	0.00155448	0.00274984	0	0	0	0	0	0		0.00201388	0.00173303	0.00349045	0.00241245	0.00284679
LOC100128808	0.384137	0.501473	0.671717	0.519109	0.438448	0.772425	0.605437	0.84484	0.369109	0.606974		0.932052	0.606821	1.42424	0.987704	0.859371	1.13828	0.998825	1.12973	0.330911	0.73032		0.793668	0.549514	0.276955	0.540046	1.25335	0	0.626675	0.36284	0.639358	0.501099		0.628806	0	0.915518	0.514775	0.411773	0	0.205887	0	0	0		1.84623	0.400417	1.61076	1.2858	0.316479
FAM9A	0	0	0	0	0	0	0	0	0	0		0	0	0	0	0	0	0	0	0	0		0.0178582	0.0154528	0	0.0111037	0	0	0	0	0	0		0	0	0	0	0	0	0	0	0	0		0	0	0	0	0
DRAXINP1	0	0	0	0	0	0	0	0	0	0		0	0	0	0	0	0	0	0	0	0		0	0	0	0	0	0	0	0	0	0		0	0	0	0	0	0	0	0	0	0		0	0	0	0	0
FAM9B	0.0478132	0	0	0.0159377	0	0	0	0	0	0		0	0	0	0	0	0	0	0	0	0		0	0	0	0	0	0	0	0	0	0		0	0	0	0	0	0	0	0	0	0		0	0	0	0	0
LOC392426	0.198357	0.132721	0.335327	0.222135	0.232259	0.23358	0.23292	0.188764	0.22002	0.204392		0.234396	0.305655	0.206126	0.248726	0.405309	0.207182	0.306246	0.375993	0.247787	0.31189		0.162437	0.205622	0.130837	0.166299	0.160726	0.094249	0.127488	0.12439	0.274897	0.199644		0.0981899	0.296799	0.15724	0.184076	0.036446	0.0319835	0.0342148	0.033968	0.0902675	0.0621177		0.0729351	0.15842	0.12752	0.119625	0.077904
LOC102724044	0	0	0	0	0	0	0	0	0	0		0	0	0	0	0	0	0	0	0	0		0	0	0	0	0	0	0	0	0	0		0	0	0	0	0	0	0	0	0	0		0	0	0	0	0
RNA5SP499	0	0	0	0	0	0	0	0	0	0		0	0	0	0	0	0	0	0	0	0		0	0	0	0	0	0	0	0	0	0		0	0	0	0	0	0	0	0	0	0		0	0	0	0	0
OFD1P15Y	0	0	0	0	0	0	0	0	0	0		0	0	0	0	0	0	0	0	0	0		0	0	0	0	0.00869254	0	0.00434627	0	0	0		0	0	0	0	0	0	0	0	0	0		0	0	0	0	0
LOC100288031	0.91911	0	0.268108	0.395739	0	0.625553	0.312777	0	0.591423	0.295712		0	0.968368	0.651245	0.539871	0	0.608354	0.304177	1.16809	0	0.584045		0.251417	0.217387	0	0.156268	0	0.84559	0.422795	0	0	0		0	0.288007	0.289795	0.192601	0	0	0	0	0	0		0	0.319454	0	0.106485	0
LOC442443	0	0	0	0	0.033277	0	0.0166385	0	0	0		0	0.0294029	0	0.00980097	0	0	0	0	0	0		0	0	0	0	0	0	0	0	0	0		0	0.013419	0	0.004473	0	0.0268939	0.0134469	0	0	0		0	0	0	0	0
GPR143	0.318996	0.30043	0.442145	0.353857	0.45948	0.305034	0.382257	0.285207	0.352202	0.318705		0.221854	0.495927	0.304572	0.340784	0.487398	0.192089	0.339743	0.244073	0.644758	0.444416		0.0306644	0.203019	0.0558139	0.0964991	0	0.0891266	0.0445633	0	0	0		0.0410166	0.0248154	0.100278	0.05537	0	0.0928251	0.0464125	0	0.114932	0.057466		0.138867	0.130043	0.197475	0.155462	0.0857958
LOC100288814	0.0629891	0	0	0.0209964	0.415743	0	0.207871	0.198196	0	0.099098		0	0.0918385	0.127982	0.0732735	0	0	0	0	0	0		0	0	0.0686898	0.0228966	0	0.298488	0.149244	0	0	0		0	0	0	0	0	0	0	0	0	0		0	0	0.0984594	0.0328198	0
PNPLA4	8.8117	9.31416	9.49288	9.20625	10.6425	9.54419	10.0933	9.83015	11.0115	10.4208		15.9094	15.3219	15.4524	15.5612	16.702	17.0992	16.9006	11.4453	10.9796	11.2125		8.22911	8.46985	8.2961	8.33169	7.17199	7.44258	7.30729	6.51124	6.84018	6.67571		8.99991	8.68488	9.03299	8.90593	7.00389	6.42794	6.71592	4.8331	5.59695	5.21502		7.50185	6.93065	7.0307	7.1544	6.8377
KDM5D	0.0876864	0.11431	0.0512111	0.0844025	0.0328233	0.11575	0.0742867	0.0316401	0.137921	0.0847805		0.0340411	0.105009	0.105847	0.0816324	0.0974897	0.114248	0.105869	0.0301332	0.079651	0.0548921		0.0725593	0.12607	0.0634435	0.0873576	0.102324	0.0450514	0.0736877	0.0298573	0.0526563	0.0412568		0.142946	0.124133	0.068956	0.112012	0.0678093	0.0298167	0.048813	0	0.139546	0.069773		0.160582	0.153619	0.0461864	0.120129	0.0733108
KAL1	0.590368	0.840275	0.787318	0.73932	0.962882	0.599848	0.781365	0.939979	1.01314	0.97656		1.03974	0.784176	0.755532	0.859816	0.973197	0.799233	0.886215	0.515605	0.876352	0.695979		3.51287	3.28078	3.40819	3.40061	4.19424	3.7208	3.95752	5.16139	4.01355	4.58747		3.47877	3.17162	3.32345	3.32461	3.3826	3.19425	3.28843	2.06331	2.25081	2.15706		2.59881	2.1065	1.76592	2.15708	2.0986
MID1	0.667771	0.434371	0.715426	0.605856	0.581533	0.726363	0.653948	0.725997	0.962447	0.844222		1.26677	0.869182	1.24582	1.12726	0.956325	0.938907	0.947616	0.994077	1.12713	1.0606		0.62855	0.934183	0.914045	0.825593	0.601249	0.676351	0.6388	1.01017	0.503982	0.757076		0.702148	0.912866	1.04536	0.886791	0.752216	0.719003	0.73561	0.510811	0.591996	0.551403		1.13405	1.0646	1.57898	1.25921	0.909822
WWC3	6.16558	5.66827	5.80327	5.87904	7.46794	7.37544	7.42169	7.60525	7.60318	7.60421		8.68012	8.61306	8.74722	8.68013	9.1604	9.41127	9.28583	10.2294	9.76434	9.99687		9.98885	9.92743	9.96875	9.96168	10.8784	10.375	10.6267	10.1271	10.1677	10.1474		10.6654	10.3549	10.5665	10.5289	8.42431	8.15807	8.29119	6.49049	6.28448	6.38748		12.2308	12.1943	12.5204	12.3152	11.8918
PRKX	0.969634	0.726012	0.722072	0.805906	1.05563	0.932038	0.993834	1.10663	0.783787	0.945209		1.32888	1.22398	1.24978	1.26755	1.09271	1.34284	1.21778	1.65	1.16556	1.40778		0.226069	0.292415	0.164003	0.227496	0.175691	0.110128	0.14291	0.22534	0.152017	0.188679		0.349586	0.288614	0.250376	0.296192	0.302045	0.190699	0.246372	0.15346	0.1079	0.13068		0.210253	0.213072	0.19422	0.205848	0.262804
LOC139952	0.0713685	0.0207615	0.0208573	0.0376624	0.0523672	0	0.0261836	0.0506304	0.0445294	0.0475799		0.0280687	0.0243452	0.0244799	0.0256313	0	0	0	0.0969768	0	0.0484884		0	0	0.0171053	0.00570177	0	0	0	0	0	0		0.0512988	0	0.0674544	0.0395844	0	0	0	0	0	0		0	0	0	0	0
ARSD	0.639766	0.703358	0.602155	0.648426	0.579743	0.62278	0.601262	0.80648	0.625805	0.716142		0.128945	0.284662	0.18998	0.201196	0.127222	0.102529	0.114875	0.15296	0.159704	0.156332		1.20982	1.29953	1.24806	1.25247	0.836178	0.844292	0.840235	0.825408	0.742018	0.783713		1.01517	1.27701	1.0108	1.10099	0.863809	1.00587	0.93484	0.689397	0.803357	0.746377		1.54389	1.58482	1.44354	1.52408	1.28834
HCCS	17.9742	16.6852	17.3243	17.3279	19.9367	20.1588	20.0478	21.141	19.4674	20.3042		23.7177	24.175	23.7781	23.8903	23.4623	24.6564	24.0594	18.7818	19.2255	19.0037		20.0952	21.6645	21.1368	20.9655	19.8908	18.4406	19.1657	19.3799	18.8358	19.1078		20.4888	19.4556	20.6435	20.196	19.1315	15.9263	17.5289	10.934	10.872	10.903		21.4494	20.9284	21.0051	21.1276	21.2841
PSMA6P2	0.235346	0.136227	0.137676	0.16975	0	0.0807959	0.040398	0	0.0770742	0.0385371		0.192929	0.125589	0.126724	0.148414	0	0.0776272	0.0388136	0.0866898	0.22922	0.157955		0.0985473	0.0854913	0.0861635	0.0900674	0.146231	0.128372	0.137302	0	0.301406	0.150703		0.217497	0.113263	0.0761541	0.135638	0.100371	0.0881422	0.0942566	0	0.164314	0.082157		0.097488	0.0422647	0.0425743	0.0607757	0.0666707
PRPS2	31.6699	31.5711	32.0882	31.7764	36.5387	36.1921	36.3654	34.3774	32.5887	33.4831		50.7086	48.3914	49.5895	49.5632	46.6302	47.1439	46.8871	49.8341	47.2419	48.538		31.4478	30.9747	31.317	31.2465	39.5412	37.7094	38.6253	37.3054	37.8008	37.5531		34.9853	35.1296	33.5557	34.5569	33.8044	36.1457	34.975	23.0981	20.4302	21.7642		28.6913	28.3343	28.3505	28.4587	29.1699
MRPL35P4	0	0	0	0	0	0	0	0	0	0		0	0	0	0	0	0	0	0	0	0		0	0	0	0	0	0	0	0	0	0		0	0	0	0	0	0	0	0	0	0		0	0	0	0	0
OFD1P13Y	0	0	0	0	0	0	0	0	0	0		0	0	0	0	0	0	0	0	0.00391147	0.00195574		0.0021451	0	0	0.000715033	0	0	0	0	0	0		0	0	0.00236643	0.00078881	0	0	0	0	0	0		0.0030579	0.00262142	0	0.00189311	0
TLR7	0.0190665	0.00823966	0	0.00910205	0	0	0	0	0.0172567	0.00862835		0	0	0	0	0	0.0188661	0.00943305	0	0	0		0.00759911	0.0131636	0	0.0069209	0	0	0	0	0	0		0	0.00846902	0	0.00282301	0	0	0	0	0	0		0	0	0.00948754	0.00316251	0
ARSDP1	0.0102149	0.0133169	0.0111805	0.0115708	0.0113903	0.00250844	0.00694937	0.0135221	0.0118959	0.012709		0.00889266	0.00643091	0.00908942	0.00813766	0.0113736	0.0100066	0.0106901	0.00733014	0.0129531	0.0101416		0.00208704	0.00181281	0.00364865	0.00251617	0	0.00738075	0.00369038	0.00743275	0	0.00371638		0.00408293	0.00471809	0	0.00293367	0	0.00243259	0.0012163	0.00258145	0	0.00129072		0	0.00131925	0.00398315	0.00176747	0
GYG2	0.128885	0.134635	0.12219	0.12857	0.343482	0.139347	0.241415	0.176685	0.228379	0.202532		0.0215088	0	0	0.0071696	0	0.0318932	0.0159466	0	0	0		0.926639	0.889747	0.955443	0.923943	0.500296	0.490492	0.495394	0.612537	0.539432	0.575985		0.593698	0.700264	0.711954	0.668639	0.594882	0.95578	0.775331	0.544647	0.52274	0.533694		1.39069	1.1406	1.52851	1.35327	1.51667
TLR8-AS1	0	0	0	0	0	0	0	0	0	0		0	0	0	0	0	0	0	0	0	0		0	0	0.0246277	0.00820923	0	0	0	0	0	0		0	0	0	0	0	0	0	0	0	0		0	0.0358113	0	0.0119371	0.0566389
TLR8	0.0119298	0	0	0.0039766	0	0	0	0	0	0		0	0	0	0	0.0271182	0	0.0135591	0	0.0183433	0.00917165		0	0.00825295	0.00828197	0.00551164	0	0	0	0	0.0192285	0.00961425		0	0	0	0	0	0	0	0	0	0		0	0	0	0	0
RP11-142G7.2	0	0	0	0	0	0	0	0	0	0		0	0	0	0	0	0	0	0	0	0		0	0	0	0	0	0	0	0	0	0		0	0	0	0	0	0	0	0	0	0		0	0	0	0	0
CLCN4	0.630563	0.578022	0.667677	0.625421	0.629524	0.747252	0.688388	0.671402	0.652663	0.662033		0.492712	0.554176	0.558804	0.535231	0.498382	0.594711	0.546547	0.438712	0.680943	0.559827		1.30985	1.2139	1.31534	1.2797	1.10703	1.07137	1.0892	1.26769	1.20908	1.23839		1.032	0.962881	1.06804	1.02097	0.586023	0.806978	0.6965	0.58698	0.465918	0.526449		1.66088	1.65833	1.63529	1.6515	1.70806
GS1-600G8.3	0	0	0	0	0	0	0	0	0	0		0	0	0	0	0	0	0	0	0	0		0.0155074	0	0	0.00516913	0	0	0	0	0	0		0	0	0	0	0	0	0	0	0	0		0	0	0	0	0
ATXN3L	0	0	0	0	0	0	0	0	0	0		0	0	0	0	0	0	0	0	0	0		0	0	0	0	0	0	0	0	0	0		0	0	0	0	0	0	0	0	0	0		0	0	0	0	0
SHROOM2	0.731143	0.657271	0.671821	0.686745	0.837341	0.707941	0.772641	0.736856	0.761595	0.749225		1.01374	0.889053	0.927582	0.943458	0.716545	0.738033	0.727289	1.29714	1.0946	1.19587		0.632372	0.66822	0.600328	0.63364	0.724432	0.863891	0.794161	0.978044	0.858227	0.918135		0.500585	0.483675	0.387451	0.457237	0.545694	0.526835	0.536265	0.420571	0.201296	0.310933		0.48941	0.501849	0.523744	0.505001	0.476646
LOC100421390	3.03106	2.88972	2.75672	2.8925	3.51737	3.24712	3.38225	3.4652	3.51256	3.48888		3.25598	3.14635	3.26473	3.22235	3.71961	2.16249	2.94105	2.90668	3.96477	3.43573		2.38845	2.55698	2.34522	2.43022	1.8273	2.12438	1.97584	3.11304	2.18093	2.64698		2.45154	2.87359	2.05328	2.45947	2.22209	2.07601	2.14905	1.55333	1.76391	1.65862		2.58897	2.11192	2.1315	2.27746	2.28671
HMGN1P33	0	0.133203	0	0.044401	0	0	0	0	0	0		0	0	0	0	0	0	0	0	0	0		0	0	0	0	0	0	0	0	0	0		0	0	0	0	0	0	0	0	0	0		0	0	0	0	0
FAM9C	0	0.0709313	0	0.0236438	0	0.060063	0.0300315	0	0	0		0	0	0	0	0.0680096	0	0.0340048	0	0	0		0	0	0	0	0	0	0	0	0	0		0	0	0	0	0	0	0	0	0	0		0.0369223	0	0	0.0123074	0
MXRA5	0.64003	0.589048	0.629888	0.619655	0.775758	0.724981	0.750369	0.983212	0.920923	0.952068		0.0444476	0.0560546	0.0442064	0.0482362	0.0453215	0.0865147	0.0659181	0.0497251	0.0437922	0.0467586		1.0658	1.12125	1.18862	1.12522	0.999821	0.907561	0.953691	0.943965	1.09063	1.0173		0.942576	0.858201	0.766865	0.855881	0.691408	0.642135	0.666772	0.486284	0.453744	0.470014		1.88206	1.75706	1.69255	1.77722	1.5656
MSL3	4.0254	3.70192	4.10211	3.94314	4.34575	4.96381	4.65478	4.84264	4.69941	4.77102		4.87118	4.33358	5.16347	4.78941	5.38256	4.74326	5.06291	4.3659	5.06234	4.71412		4.39538	4.58772	4.73937	4.57416	5.53479	5.81393	5.67436	4.99689	5.44827	5.22258		4.87473	5.27618	5.69857	5.28316	4.75645	5.38627	5.07136	2.42291	3.05661	2.73976		5.39173	5.46175	5.74298	5.53215	5.62387
OFD1P11Y	0	0.00392084	0.00198437	0.0019684	0	0	0	0	0	0		0	0	0.00220047	0.00073349	0	0	0	0	0.00648672	0.00324336		0	0.00154946	0.00155534	0.00103493	0	0	0	0.00390185	0	0.00195093		0.00229693	0	0	0.000765643	0	0.00354388	0.00177194	0	0	0		0.00511135	0	0.00441798	0.00317644	0.00357586
TBL1X	0.302793	0.323377	0.395482	0.340551	0.341913	0.315757	0.328835	0.431554	0.281481	0.356517		0.241812	0.253172	0.180147	0.225044	0.0636471	0.224033	0.14384	0.185388	0.187281	0.186335		0.723318	0.616773	0.617696	0.652596	0.612669	0.572081	0.592375	0.476846	0.392026	0.434436		0.245081	0.294907	0.311382	0.28379	0.243075	0.184336	0.213705	0.130946	0.274306	0.202626		0.651487	0.672274	0.707387	0.677049	0.485572
GPX1P1	1.08992	1.20353	1.12441	1.13929	0.860211	1.3371	1.09866	1.20146	0.965443	1.08345		0.948142	1.55427	0.880261	1.12756	1.31674	1.97855	1.64765	0.981802	1.36022	1.17101		1.54026	1.38666	1.10345	1.34346	0.719033	1.9275	1.32327	0.947853	1.54393	1.24589		0.956942	1.1384	0.999953	1.03177	1.93191	1.40246	1.66718	1.06612	1.61545	1.34078		1.01556	0.948034	1.17861	1.0474	1.49446
RAB9A	12.0064	12.6996	13.4204	12.7088	13.7404	13.5497	13.645	12.6073	12.5219	12.5646		14.7393	15.375	14.5438	14.886	15.544	14.4249	14.9844	13.2517	11.8242	12.5379		15.3533	14.6051	14.6007	14.853	11.3648	11.1894	11.2771	11.018	13.1107	12.0644		12.7402	13.5207	12.0325	12.7645	12.3131	11.0252	11.6692	8.09773	7.65632	7.87702		14.1693	12.0695	13.0333	13.0907	13.3583
UBE2E4P	1.0549	0.836376	0.78946	0.893579	1.20221	0.998875	1.10054	0.816121	0.718106	0.767114		1.03173	0.830771	0.871942	0.911481	0.898439	1.09456	0.996499	0.655724	1.27223	0.963977		1.00949	1.28124	0.997344	1.09602	1.23007	0.588606	0.909338	0.787351	1.04089	0.914121		0.820131	0.651519	1.13445	0.8687	0.523713	1.18409	0.853902	0.624978	0.673217	0.649097		1.48536	1.091	0.96517	1.18051	0.776994
TMSB4X	154.633	155.173	154.158	154.655	164.057	174.214	169.135	161.826	161.757	161.791		119.123	116.194	124.44	119.919	135.07	131.58	133.325	81.7026	74.1107	77.9066		218.977	222.636	219.463	220.359	138.926	151.63	145.278	135.822	132.923	134.373		185.775	181.772	186.373	184.64	132.392	134.724	133.558	85.6417	94.7859	90.2138		271.834	278.765	268.805	273.135	264.004
EGFL6	0	0.014325	0.0289182	0.0144144	0	0	0	0	0.0310047	0.0155023		0	0.0333305	0.0168359	0.0167221	0.0365305	0	0.0182653	0.0347417	0	0.0173709		0.0409152	0.0237019	0.0477218	0.0374463	0	0	0	0	0	0		0.0178415	0.0154758	0	0.0111058	0	0.0353305	0.0176653	0	0	0		0.121785	0.140392	0.0353645	0.0991805	0.0282378
RPL30P15	0	0	0	0	0	0.310175	0.155087	0	0	0		0	0	0	0	0	0	0	0	0	0		0.129711	0.112619	0.113162	0.118497	0	0	0	0.303879	0	0.15194		0	0	0	0	0	0	0	0	0	0		0	0	0	0	0
MIR6086	0	0	0	0	0	0	0	0	0	0		0	0	0	0	0	0	0	0	0	0		0	0	0	0	0	0	0	0	0	0		0	0	0	0	0	0	0	0	0	0		0	0	0	0	0
HDHD1	10.4435	9.92675	10.0623	10.1442	10.5761	10.585	10.5806	11.1304	10.8984	11.0144		14.111	13.3254	13.8273	13.7546	14.0176	14.4867	14.2522	13.4328	14.0298	13.7313		9.58895	9.39337	8.71345	9.23192	10.5464	9.79796	10.1722	9.87625	10.0943	9.98528		10.3605	10.3675	9.53553	10.0878	9.81564	9.38359	9.59962	6.94059	6.15014	6.54537		5.68559	5.91704	6.10584	5.90282	6.91051
MIR4767	0	0	0	0	0	0	0	0	0	0		0	0	0	0	0	0	0	0	0	0		0	39.9047	0	13.3016	0	0	0	0	0	0		0	0	27.6146	9.20487	0	0	0	0	0	0		0	0	68.5502	22.8501	0
STS	3.31216	3.13476	2.9059	3.11761	3.62167	4.01883	3.82025	3.14183	3.31664	3.22924		1.21912	1.19693	1.29888	1.23831	1.48494	1.79518	1.64006	1.64532	1.54614	1.59573		2.32551	2.23498	2.29262	2.28437	2.81695	2.48891	2.65293	2.90533	2.99427	2.9498		1.57371	1.75853	1.61616	1.64947	2.01063	1.6582	1.83441	0.760233	0.775637	0.767935		1.76229	1.86083	1.75568	1.79293	1.97708
RPL35AP37	0	0	0	0	0	0	0	0	0	0		0	0	0	0	0	0	0	0	0	0		0	0	0	0	0	0	0	0	0	0		0	0	0	0	0	0	0	0	0	0		0	0	0	0	0
LOC102724092	0.113287	0	0	0.0377623	0	0	0	0	0	0		0	0	0.119584	0.0398613	0	0	0	0	0	0		0	0	0	0	0	0	0	0	0	0		0	0.107498	0.108043	0.071847	0	0	0	0	0	0		0	0.118549	0.238551	0.119033	0
NPM1P9	0	0	0	0	0	0.212796	0.106398	0	0	0		0	0.0691433	0	0.0230478	0	0.0724969	0.0362485	0.129377	0	0.0646885		0	0.0253119	0.0760854	0.0337991	0	0	0	0	0.120833	0.0604165		0	0.0322397	0.0647627	0.0323341	0	0.065677	0.0328385	0	0	0		0.083986	0.0723051	0.0364638	0.0642516	0.120054
TPT1P14	0	0	0	0	0	0	0	0.147024	0.128694	0.137859		0	0.137604	0	0.045868	0	0.14396	0.07198	0.125115	0	0.0625575		0	0.050401	0	0.0168003	0	0	0	0	0	0		0.0745938	0	0.12906	0.0678846	0	0	0	0	0	0		0.0842586	0	0	0.0280862	0
LOC645769	0.0497527	0.130299	0.0533042	0.0777853	0	0.103018	0.051509	0.0450145	0.101956	0.0734853		0.126385	0	0.058246	0.0615437	0.122997	0	0.0614985	0.157697	0	0.0788485		0.246994	0.149676	0.134227	0.176966	1.60828e-09	0	8.0414e-10	0	0.106403	0.0532015		0	4.11091e-103	0.105853	0.0352843	0.147787	0	0.0738935	0.133732	0	0.066866		0.0646606	0.056446	0.11358	0.0782289	0.256151
TCEANC	0.620421	0.859533	0.717228	0.732394	0.69491	0.642201	0.668556	0.71946	0.625748	0.672604		0.742303	0.630806	0.639583	0.670897	0.787472	0.935051	0.861261	0.629727	0.822352	0.726039		0.753482	0.760387	0.80386	0.772576	0.445642	0.220343	0.332993	0.449422	0.21332	0.331371		1.0367	0.708364	0.671736	0.8056	0.359893	0.465934	0.412914	0.442361	0.388387	0.415374		0.773689	0.828417	0.790621	0.797576	0.689967
BMX	0	0	0.0438411	0.0146137	0	0.0325132	0.0162566	0.0345241	0.030259	0.0323916		0	0	0	0	0	0	0	0	0.0271719	0.0135859		0.0401687	0.0116177	0.0116643	0.0211502	0	0	0	0	0	0		0	0	0	0	0.0347783	0	0.0173891	0	0	0		0.0194742	0	0	0.0064914	0
TMEM27	2.45684	2.66728	2.4746	2.53291	2.26794	2.14054	2.20424	2.77258	2.5651	2.66884		2.14415	1.59433	1.8397	1.85939	2.21944	2.60679	2.41312	1.59647	1.29859	1.44753		3.66417	4.01426	4.18116	3.9532	3.18534	3.73374	3.45954	3.04766	3.2242	3.13593		3.50721	4.06427	3.58177	3.71775	3.17126	3.013	3.09213	1.99809	1.46719	1.73264		0.214292	0.257741	0.296636	0.256223	0.481318
CA5BP1	3.14887	2.47817	2.91377	2.84694	4.27369	3.14512	3.70941	3.52727	3.82406	3.67566		3.29873	3.01008	4.15154	3.48678	5.57685	5.01924	5.29805	4.10608	4.47515	4.29062		3.13746	3.5141	2.98805	3.2132	3.35856	4.53938	3.94897	4.08983	2.33041	3.21012		3.81958	3.06735	3.67198	3.51964	3.05943	2.71082	2.88512	2.51019	1.51335	2.01177		2.70549	2.80264	3.21906	2.90906	3.60965
FANCB	1.79436	1.40354	1.95249	1.7168	1.78535	1.57717	1.68126	1.92183	1.80837	1.8651		2.0012	1.89624	1.94742	1.94829	2.40281	2.36782	2.38532	2.05772	2.14355	2.10064		2.08353	2.27295	2.30456	2.22035	3.18081	2.58146	2.88114	2.86032	3.59717	3.22874		3.08293	2.94432	2.83051	2.95259	2.1347	2.75269	2.44369	1.40441	1.35098	1.3777		2.81884	2.51811	2.95385	2.7636	3.36873
ACE2	0.531633	0.339724	0.443263	0.438207	0.358444	0.485353	0.421898	0.589018	0.493662	0.54134		0.167148	0.132618	0.146624	0.148797	0.198649	0.14891	0.173779	0.130957	0.0769552	0.103956		0.201073	0.252662	0.314668	0.256134	0.114732	0.334473	0.224603	0.181604	0.160666	0.171135		0.322902	0.278988	0.324606	0.308832	0.294001	0.235599	0.2648	0.206985	0.0810841	0.144035		0.0145962	0.0502566	0.0506138	0.0384889	0.0621498
GPM6B	0	0.029367	0.059245	0.0295373	0.14393	0.0370762	0.0905031	0.0398093	0.0662458	0.0530275		0.14676	0.0360554	0	0.0609385	0.151255	0	0.0756275	0	0.0623254	0.0311627		0.0435307	0	0.0496219	0.0310509	0	0	0	0.14147	0.0939849	0.117727		0.124301	0.117748	0.202657	0.148235	0	0.136968	0.068484	0.10935	0.152777	0.131063		0.107858	0.245012	0.0874723	0.146781	0.169971
ASB11	0	0	0	0	0	0	0	0	0	0		0	0	0	0	0	0	0	0	0	0		0	0	0	0	0	0	0	0	0	0		0	0.0285727	0	0.00952423	0	0	0	0	0	0		0	0.0318328	0	0.0106109	0
RNU5F-7P	0	0	0	0	0	0	0	0	0	0		0	0	0	0	0	0	0	0	0	0		0	0	0	0	0	0	0	0	0	0		0	0	0	0	0	0	0	0	0	0		0	0	0	0	0
SETP15	0	0	0	0	0	0	0	0	0	0		0	0	0	0	0	0	0	0	0	0		0	0	0	0	0	0	0	0	0	0		0	0	0	0	0	0	0	0	0	0		0	0	0	0	0
FRMPD4	0.0135673	0.0307908	0.0158639	0.020074	0.0131267	0.023148	0.0181373	0.0628018	0.0220407	0.0424213		0.0104547	0.0236577	0.0308297	0.0216474	0.0300351	0.00880388	0.0194195	0.0125017	0	0.00625085		0.0398314	0.0265428	0.0304434	0.0322725	0.0641316	0.113142	0.0886368	0.0744914	0.0437434	0.0591174		0.058726	0.096469	0.0579218	0.0710389	0.0316913	0.0379888	0.03484	0.0266591	0.01158	0.0191195		0.00721014	0.0690143	0.0189512	0.0317252	0.0501494
RPL17P49	0	0.170888	0	0.0569627	0	0.404845	0.202423	0.431936	0.378444	0.40519		0	0	0.41114	0.137047	0.451669	0	0.225834	0	0	0		0	0.284414	0.285761	0.190058	0	0.581162	0.290581	0	0	0		0	0	0	0	0	0	0	0	0	0		0	0	0.208897	0.0696323	0
FIGF	0.0452078	3.08414e-16	1.31015e-12	0.0150693	2.22693e-15	3.99025e-19	1.11366e-15	2.16294e-12	3.75272e-18	1.08147e-12		6.55957e-16	1.00307e-18	1.87385e-12	6.24836e-13	0	2.22133e-10	1.11067e-10	0	1.10699e-43	5.53495e-44		6.35682e-16	2.24926e-83	0.0320702	0.0106901	0	0	0	0	5.96446e-14	2.98223e-14		1.22821e-44	1.19803e-13	0.0465286	0.0155095	0	0	0	1.11101e-09	2.52216e-10	6.81613e-10		7.17299e-10	0	3.92857e-10	3.70052e-10	0.0743008
PIR-FIGF	4.51486e-23	0.0417834	0.0408263	0.0275366	0.170732	0.0491328	0.109932	0.102761	0.0438618	0.0733114		0.0280393	0.0482312	0.0974177	0.0578961	1.00453e-50	0.0450891	0.0225446	3.78582e-83	0.0399809	0.0199904		0.0393784	0.049953	3.03827e-26	0.0297771	2.56973e-152	5.11447e-158	1.28487e-152	2.5356e-78	0.040765	0.0203825		0.0746428	0.0214326	0.0623976	0.0528243	9.0335e-88	0.0442937	0.0221468	0.0471587	0.0819508	0.0645547		0.054985	1.68931e-42	0.0463153	0.0337668	1.44022e-21
PIR	16.2835	16.3162	15.834	16.1446	16.6662	17.2402	16.9532	16.9829	18.0372	17.51		16.1976	15.3299	16.2297	15.9191	12.2482	12.0271	12.1377	15.7835	13.1738	14.4787		15.205	13.9592	14.4486	14.5376	10.9329	11.2339	11.0834	10.9246	10.4277	10.6761		13.6082	13.4579	12.7506	13.2722	13.498	12.8739	13.186	9.33585	8.99753	9.16669		7.98279	7.93987	8.24745	8.0567	7.38311
MAGEB17	0.0271548	0.0237241	0.0238572	0.024912	0	0.0532779	0.026639	0	0	0		0.0648503	0	0	0.0216168	0	0.0520323	0.0260161	0	0	0		0.204614	0.158555	0.09993	0.154366	0	0.0913174	0.0456587	0.118267	0.155865	0.137066		0.120813	0.0789667	0.0797616	0.0931804	0.0697414	0.0616445	0.0656929	0	0	0		0.0341196	0.089373	0.0899717	0.0711548	0.140243
ZRSR2	0.790005	0.728573	0.899494	0.806024	0.582302	0.68128	0.631791	0.798448	0.879002	0.838725		1.09661	0.918741	0.858363	0.957905	0.607278	0.509125	0.558202	0.875888	0.427784	0.651836		1.07746	1.12378	1.05713	1.08612	0.235033	1.13816	0.686597	0.674892	0.236866	0.455879		1.25945	0.768333	0.869557	0.96578	0.712215	0.635801	0.674008	0.858568	0.544012	0.70129		0.483069	0.601662	0.575179	0.553303	0.593725
RPL6P30	0	0	0.08834	0.0294467	0	0	0	0	0.0940541	0.0470271		0	0.101388	0.051146	0.0508447	0	0.0990098	0.0495049	0	0.089926	0.044963		0	0	0.0358124	0.0119375	0	0.153773	0.0768865	0	0	0		0.0538063	0.0465799	0	0.0334621	0	0	0	0	0	0		0.0605355	0	0	0.0201785	0
GRPR	0.0183633	0.0477381	0.0321375	0.0327463	0	0	0	0	0	0		0.0212736	0	0	0.0070912	0.0412833	0.0725099	0.0568966	0	0	0		0.0596347	0.129521	0.091225	0.0934602	0.0592074	0.0518963	0.0555518	0	0.0615542	0.0307771		0.0194735	0.117945	0.0508189	0.0627458	0.0385294	0.0338352	0.0361823	0	0.0629164	0.0314582		0.0655458	0.0943503	0.0760189	0.0786383	0.180623
LOC102724124	0.0324214	0.0279995	0.0283225	0.0295811	0.0710858	0	0.0355429	0	0	0		0.10535	0	0	0.0351167	0.073273	0.0640504	0.0686617	0.0535066	0	0.0267533		0.0764532	0.0662406	0.133027	0.0919069	0	0.0825975	0.0412988	0.0571531	0.152138	0.104646		0	0.0844416	0.141024	0.0751552	0	0	0	0	0	0		0.0729637	0.0313771	0	0.0347803	0.102298
LOC100132857	0	0	0	0	0	0	0	0	0	0		0.0427628	0.0743484	0.0376006	0.0515706	0	0	0	0	0.137761	0.0688805		0.0326737	0.0567368	0	0.0298035	0	0.12173	0.060865	0.0801871	0	0.0400935		0.0422101	0	0	0.01407	0	0	0	0	0.0747412	0.0373706		0	0	0	0	0
RNU4-6P	0	0	0	0	0	0	0	0	0	0		0	0	0	0	0	0	0	0	0	0		0	0	0	0	0	0	0	0	0	0		0	0	0	0	0	0	0	0	0	0		0	0	0	0	0
GLRA2	0.0163896	0	0	0.0054632	0	0	0	0	0.0300396	0.0150198		0	0	0	0	0	0	0	0	0	0		0	0.0113459	0	0.00378197	0.0493584	0	0.0246792	0	0	0		0.0508607	0.0146386	0.0147263	0.0267419	0.031577	0	0.0157885	0.0298167	0.0262829	0.0280498		0.0189168	0	0	0.0063056	0
LOC100129483	0.0592609	0	0	0.0197536	0	0	0	0	0	0		0.0694792	0.0604277	0	0.0433023	0	0	0	0	0.107776	0.053888		0	0	0	0	0.212305	0	0.106152	0	0	0		0	0	0	0	0	0	0	0.126564	0	0.063282		0	0	0	0	0
ASB9	0.320468	0.345433	0.583001	0.416301	0.409008	0.357895	0.383452	0.22488	0.394942	0.309911		0.312752	0.339798	0.400315	0.350955	0.171812	0.537027	0.354419	0.244853	0.259208	0.25203		1.00336	0.982189	1.00157	0.995706	1.16573	0.785335	0.975532	1.63043	1.002	1.31622		0.864096	0.782608	1.16725	0.937985	1.3547	1.05147	1.20308	0.607645	0.645335	0.62649		1.34331	1.70244	1.5412	1.52898	1.46143
CBX1P4	0	0	0.0173948	0.00579827	0	0	0	0	0	0		0	0.0185163	0.0187599	0.0124254	0	0	0	0	0	0		0	0	0.0138082	0.00460273	0	0.111854	0.055927	0.0378746	0	0.0189373		0.0204179	0.0176598	0	0.0126926	0	0	0	0.0394359	0	0.019718		0	0	0	0	0
ARHGAP6	0	0.0261582	0	0.0087194	0	0.0203616	0.0101808	0	0	0		0.018134	0.0157898	0.0106298	0.0148512	0	0	0	0.0346319	0	0.017316		0.024805	0.0111668	0.0222835	0.0194184	0	0.124645	0.0623225	0.0349866	0.109878	0.0724323		0.0726656	0.0292474	0.0356267	0.0458466	0.0560489	0	0.0280244	0.0385406	0.0430845	0.0408126		0.00868147	0.0220938	0.0168114	0.0158622	0.0337317
AMELX	0	0	0	0	0	0	0	0	0	0		0	0	0.0741509	0.024717	0	0	0	0	0	0		0	0	0	0	0	0	0	0	0	0		0	0	0	0	0	0	0	0	0	0		0	0	0	0	0
MIR548AX	0	0	0	0	0	0	0	0	0	0		0	0	0	0	0	0	0	0	0	0		0	0	0	0	0	0	0	0	0	0		0	0	0	0	0	0	0	0	0	0		0	0	0	0	0
LOC100422628	0	0	0	0	0	0	0	0	0	0		0	0	0	0	0.0586262	0	0.0293131	0	0	0		0	0	0	0	0	0	0	0	0.0434654	0.0217327		0	0	0.0236096	0.00786987	0	0	0	0	0	0		0	0.0265216	0	0.00884053	0
RBBP7	67.8671	64.489	64.3964	65.5842	70.1736	69.0746	69.6241	73.0586	70.3154	71.687		88.6288	86.5487	89.8207	88.3327	88.2174	88.3573	88.2874	75.8457	76.06	75.9528		84.0842	82.4884	80.4809	82.3512	83.063	85.0664	84.0647	89.1331	83.9332	86.5332		84.8939	88.5623	86.3128	86.5897	81.3322	77.9311	79.6317	49.4008	52.2324	50.8166		93.1793	96.1097	97.6751	95.6547	93.0519
LOC100419783	0	0	0	0	0	0	0	0	0	0		0	0	0	0	0	0	0	0	0	0		0	0	0.00925413	0.00308471	0	0	0	0	0	0		0	0	0	0	0	0	0	0	0	0		0	0	0.0136834	0.00456113	0
MOSPD2	6.15759	5.7377	5.41459	5.76996	6.30723	6.50111	6.40417	6.67848	5.86233	6.27041		5.78745	6.27856	5.56637	5.87746	6.76072	6.07094	6.41583	5.50117	5.98544	5.7433		8.29474	7.53006	7.96104	7.92861	6.36183	6.27127	6.31655	5.34873	5.29297	5.32085		9.00975	8.55847	8.02087	8.5297	7.45068	7.1416	7.29614	5.72156	5.50358	5.61257		6.17788	7.12347	6.69756	6.6663	6.07795
LOC100533712	0	0	0	0	0	0	0	0.0794375	0.0695571	0.0744973		0	0	0.0754658	0.0251553	0	0	0	0	0	0		0	0	0.0267751	0.00892503	0	0	0	0	0	0		0	0	0	0	0	0	0	0	0	0		0	0.0385471	0	0.012849	0
PIGA	3.8396	3.3809	3.92882	3.71644	4.72288	3.80883	4.26586	3.77261	3.63815	3.70538		4.8235	4.81399	4.34789	4.66179	4.38302	4.27837	4.3307	4.43082	4.00835	4.21959		4.55975	4.48737	4.35305	4.46672	5.38046	5.32629	5.35337	4.97074	4.49514	4.73294		4.81184	4.40598	4.34037	4.5194	3.30424	4.18195	3.74309	2.19823	2.40601	2.30212		3.68698	4.05163	3.77197	3.83686	4.72866
AP1S2	2.42837	2.40463	2.20723	2.34674	2.7752	2.13744	2.45632	2.54535	2.44898	2.49716		2.3281	2.29636	2.74072	2.45506	2.88926	2.66962	2.77944	3.11143	3.152	3.13171		5.30473	5.41328	5.32329	5.3471	8.89646	7.08122	7.98884	7.83828	5.58714	6.71271		5.8546	5.53285	6.13261	5.84002	6.37955	5.65787	6.01871	3.3021	3.39002	3.34606		10.2663	10.6219	9.5047	10.131	8.73232
TRNAV19	0	0	0	0	0	0	0	0	0	0		0	0	0	0	0	0	0	0	0	0		0	0	0	0	0	0	0	0	0	0		0	0	0	0	0	0	0	0	0	0		0	0	0	0	0
CA5B	2.61748	2.12021	2.36198	2.36656	2.76106	2.29268	2.52687	2.34902	2.4054	2.37721		3.25564	2.62396	3.31416	3.06459	3.66102	3.48991	3.57547	2.85976	3.51514	3.18745		2.73421	2.55643	2.77635	2.689	1.85157	1.96328	1.90742	1.97298	1.88008	1.92653		2.64605	2.71129	2.11575	2.49103	1.66329	2.05776	1.86052	1.52384	1.40529	1.46456		1.75008	1.64084	2.21556	1.86883	1.67685
INE2	1.76775e-06	1.93167e-06	9.74922e-07	1.55811e-06	1.2345e-05	0.158351	0.0791817	1.27095e-06	3.56623e-06	2.41859e-06		1.10107e-06	1.57952e-05	0.0825361	0.0275177	6.1162e-06	2.61069e-06	4.36345e-06	6.86336e-05	1.03638e-05	3.94987e-05		0.0707248	3.17753e-07	0.0138176	0.0281809	0.0796421	8.38911e-06	0.0398252	9.65775e-05	3.50956e-06	5.00435e-05		9.38413e-07	1.92466e-06	1.06242e-06	1.3085e-06	0.0904336	0.0138203	0.052127	0.00607231	1.16318e-05	0.00304197		0.169724	0.0209718	3.79695e-05	0.0635779	3.20791e-06
LOC102724108	0	0.118008	0	0.039336	0	0	0	0	0	0		0	0	0.270237	0.090079	0	0.272056	0.136028	0	0	0		0	0	0	0	0	0.347546	0.173773	0	0.214604	0.107302		0	0	0.122168	0.0407227	0	0.44604	0.22302	0	0.212983	0.106492		0.317869	0	0	0.105956	0
SYAP1	14.7435	13.1792	14.2268	14.0498	14.7178	15.3867	15.0523	14.0403	15.1496	14.595		17.6405	16.852	17.2951	17.2625	16.5152	16.679	16.5971	14.8169	14.6919	14.7544		15.9705	16.5411	15.914	16.1419	17.3351	17.3426	17.3389	17.9218	16.4439	17.1829		15.4688	16.2708	16.0921	15.9439	13.8841	12.6666	13.2753	8.56344	9.06996	8.8167		15.4963	15.5009	15.8199	15.6057	17.1875
LOC100130035	0.0910998	0	0.0797913	0.0569637	0	0	0	0.194809	0.170717	0.182763		0.108463	0.0941223	0.0947469	0.0991107	0.200474	0	0.100237	0	0	0		0	0.128091	0.064563	0.064218	0	0	0	0	0	0		0.0968364	0.0839404	0.0845707	0.0884492	0	0	0	0	0	0		0	0.189862	0.0954513	0.0951044	0
HAUS1P2	0	0.0395512	0	0.0131837	0	0.0898002	0.0449001	0	0	0		0.102799	0.0887744	0.0901218	0.0938984	0	0	0	0	0.147079	0.0735395		0.109386	0.0947951	0	0.0680604	0	0	0	0	0.0758102	0.0379051		0.0475659	0.081963	0.0822781	0.0706023	0	0.0835876	0.0417938	0	0	0		0	0.0916067	0.138401	0.0766692	0.0740683
TXLNG	8.5126	8.82078	8.54592	8.62643	8.65448	10.9596	9.80704	9.29262	9.50938	9.401		13.8099	12.4178	13.5623	13.2633	12.3006	13.1225	12.7115	12.2574	11.8499	12.0537		7.0393	6.30879	6.12168	6.48992	7.70503	7.1688	7.43691	6.43678	7.38663	6.9117		6.73153	6.5925	6.90582	6.74328	6.22073	6.01027	6.1155	3.90423	3.71788	3.81106		4.36191	4.3803	4.30386	4.34869	5.15524
NLGN4X	0.0898044	0.103849	0.0458596	0.0798377	0.0506458	0.119018	0.0848319	0.160331	0.0844602	0.122396		0.0701938	0.0835477	0.084371	0.0793708	0.116702	0.0878661	0.102284	0.149389	0.105462	0.127425		0.00613479	0.0103672	0.0107261	0.00907603	0.0255309	0.022413	0.0239719	0.0150079	0	0.00750395		0.0077062	0.0139209	0.00700376	0.00954362	0.0163199	0.014765	0.0155424	0	0.0137345	0.00686725		0.008986	0.00777115	0	0.00558572	0
RAI2	0.017635	0.0154228	0.0132645	0.0154408	0	0.0355504	0.0177752	0	0	0		0	0.0527881	0.019141	0.0239764	0	0.034147	0.0170735	0.0387076	0	0.0193538		0	0.0357958	0.0122071	0.016001	0	0	0	0	0	0		0.0200809	0.0174945	0.0176896	0.0184217	0	0	0	0	0.0384458	0.0192229		0.0450111	0	0	0.0150037	0
BEND2	0.0398487	0	0	0.0132829	0	0	0	0	0	0		0	0	0	0	0	0	0	0	0	0		0.039296	0	0	0.0130987	0	0	0	0	0	0		0	0	0	0	0	0	0	0	0	0		0	0	0	0	0
CTPS2	6.8661	6.90965	7.25938	7.01171	7.80251	8.615	8.20876	6.62746	6.96534	6.7964		8.47285	7.70268	8.06054	8.07869	8.05945	8.51948	8.28946	8.41034	8.33244	8.37139		6.57575	6.57372	6.71706	6.62218	6.76631	6.27817	6.52224	6.67309	6.19716	6.43513		6.62909	7.1508	7.50666	7.09552	6.90637	6.76736	6.83686	4.2566	4.90662	4.58161		5.73909	5.34199	5.2993	5.46013	5.94946
MIR548AM	0	0	0	0	0	0	0	0	0	0		0	0	0	0	0	0	0	0	0	0		0	0	0	0	0	0	0	0	0	0		0	0	0	0	0	0	0	0	0	0		0	0	0	0	0
S100G	0	0	0	0	0	0	0	0	0	0		0	0	0	0	0	0	0	0	0	0		0	0	0	0	0	0	0	0	0	0		0	0	0	0	0	0	0	0	0	0		0	0	0	0	0
PPEF1	0.0399201	0.0345397	0.0174622	0.0306407	0.166098	0.0385002	0.102299	0.0406153	0.0522085	0.0464119		0.0490384	0.0578339	0.0141434	0.0403386	0	0.0391647	0.0195823	0	0	0		0.0631516	0.041011	0.096049	0.0667372	0	0	0	0	0.0636238	0.0318119		0.020295	0.0525679	0.0130088	0.0286239	0	0	0	0.0364432	0.0320547	0.034249		0.0228996	0	0	0.0076332	0.0645744
LOC102724166	0	0	0	0	0	0	0	0	0	0		0	0	0	0	0	0	0	0	0	0		0	0	0	0	0	0	0	0	0	0		0	0	0	0	0	0	0	0	0	0		0	0	0	0	0
EIF1AX	3.93793	4.07601	3.73341	3.91578	4.82053	4.29237	4.55645	4.37139	4.17148	4.27144		5.17115	5.67422	5.41262	5.41933	5.15086	5.46492	5.30789	5.39912	5.39421	5.39667		3.13626	2.8184	2.58822	2.84763	2.78461	3.73934	3.26197	4.22488	4.043	4.13394		3.60218	3.41291	3.37928	3.46479	3.0371	3.14533	3.09122	2.27807	2.20793	2.243		4.34243	3.93859	4.08534	4.12212	4.79749
SCARNA9L	0.274378	0.475199	0	0.249859	0	0	0	0	0	0		0	0.281562	0	0.093854	0	0	0	0.537059	0.945545	0.741302		0	0	0	0	0	0	0	0.540645	0.47854	0.509593		0	0	0.51398	0.171327	0	0	0	0.576171	0	0.288085		0	0.28757	0.290004	0.192525	0
KLHL34	0	0.0104195	0.0208875	0.0104357	0	0.0251972	0.0125986	0	0	0		0	0	0.0138765	0.0046255	0	0	0	0	0	0		0	0	0	0	0	0	0	0	0.0309691	0.0154845		0	0	0.0132444	0.0044148	0.0471873	0	0.0235937	0	0	0		0	0.0146201	0	0.00487337	0
SMPX	0.0509723	0	0.0446458	0.0318727	0.114062	0	0.057031	0.107071	0	0.0535355		0	0.0501617	0	0.0167206	0	0	0	0	0	0		0.110002	0.127218	0.144062	0.127094	0.295664	0	0.147832	0.0983499	0	0.049175		0.161445	0.326466	0.140421	0.209444	0	0.09555	0.047775	0	0	0		0.421824	0.277116	0.367327	0.355422	0.333739
OFD1P8Y	0.00157543	0.00271996	0.00275448	0.00234996	0.00350357	0.00307629	0.00328993	0	0	0		0	0.00756293	0.00460689	0.00405661	0.0108057	0.00314338	0.00697454	0	0.00231811	0.00115905		0	0.00323591	0.00216572	0.00180054	0	0	0	0.00275444	0.00487807	0.00381626		0	0.00137831	0	0.000459437	0	0	0	0	0.00241281	0.00120641		0.00178205	0.00306216	0	0.00161474	0.00250759
LOC100418871	0	0	0	0	0	0	0	0	0	0		0	0	0	0	0	0	0	0	0	0		0	0	0	0	0	0	0	0	0	0		0	0	0	0	0	0	0	0	0	0		0	0	0	0	0
SCML2	0.245989	0.30558	0.36233	0.304633	0.347615	0.334631	0.341123	0.273584	0.173906	0.223745		0.0165974	0.014347	0.0149614	0.0153019	0.0349239	0.0285817	0.0317528	0.0539577	0	0.0269788		1.61839	1.70108	1.20497	1.50815	1.23252	1.57554	1.40403	1.07405	1.35368	1.21386		1.82408	1.82099	1.40942	1.68483	0.88534	1.36772	1.12653	0.884457	1.08433	0.984394		2.33667	2.37228	2.29091	2.33329	2.52376
TMSB10P2	4.8253	16.622	21.0893	14.1789	0	49.5316	24.7658	0	0	0		29.3866	20.443	30.5738	26.8011	54.4338	19.0191	36.7264	18.7502	0	9.3751		28.4892	41.7991	14.2057	28.1647	30.3982	13.0587	21.7284	0	7.96398	3.98199		37.5111	28.0434	18.4313	27.9953	0	8.64918	4.32459	0	0	0		11.7925	30.4436	31.178	24.4714	8.29259
ANKRD36P1	0	0	0.00178119	0.00059373	0	0	0	0	0	0		0	0.00193233	0	0.00064411	0.0140697	0	0.00703485	0.00324073	0	0.00162036		0	0.00138641	0	0.000462137	0	0	0	0	0.0030738	0.0015369		0	0.00175867	0.0017612	0.00117329	0	0.00312969	0.00156485	0	0	0		0	0.00196183	0	0.000653943	0
MBTPS2	15.055	14.5221	13.9663	14.5145	15.1461	15.4641	15.3051	14.7761	14.2277	14.5019		17.191	16.8099	17.1817	17.0609	18.4219	17.5896	18.0057	16.8781	16.7295	16.8038		15.3642	15.9605	15.5898	15.6382	14.8099	15.0167	14.9133	13.5716	13.7756	13.6736		16.4544	15.7218	15.6183	15.9315	13.0818	12.0965	12.5892	9.01438	8.88056	8.94747		17.7309	17.6944	16.9399	17.4551	16.1965
YY2	0.735729	0.823422	0.659376	0.739509	0.710453	1.15339	0.931921	1.29034	1.00705	1.1487		0.96524	0.719831	0.945755	0.876942	0.87879	0.964592	0.921691	0.670053	0.997264	0.833659		1.12086	1.23467	1.18387	1.1798	1.20682	1.00813	1.10747	1.95424	1.69303	1.82363		1.51369	1.2979	1.13427	1.31529	1.22737	1.36804	1.29771	0.557378	0.690863	0.624121		2.20935	2.14301	2.20985	2.1874	2.28657
OFD1P9Y	0.00157464	0	0	0.00052488	0	0	0	0	0	0		0	0.00151131	0	0.00050377	0	0	0	0	0	0		0	0	0	0	0	0	0	0	0	0		0	0.00137722	0	0.000459073	0	0	0	0	0	0		0	0	0	0	0
PTCHD1	0	0	0.0149356	0.00497853	0	0.0167825	0.00839125	0	0	0		0.00980274	0	0	0.00326758	0	0	0	0	0	0		0.013828	0	0.00603101	0.00661967	0.0274129	0	0.0137065	0	0	0		0	0.0077588	0	0.00258627	0	0	0	0	0	0		0	0	0	0	0
LOC100217367	0	0.176442	0	0.058814	0	0	0	0	0	0		0	0	0	0	0	0.203718	0.101859	0	0.158774	0.079387		0.0825984	0	0.0719721	0.0515235	0	0.541782	0.270891	0	0	0		0	0.185911	0	0.0619703	0	0	0	0	0	0		0	0	0	0	0
PRDX4	107.358	107.726	104.457	106.514	121.154	118.691	119.922	119.03	125.955	122.493		149.747	145.357	152.796	149.3	150.313	140.196	145.255	128.603	139.291	133.947		124.245	127.206	129.653	127.035	136.866	133.124	134.995	123.88	126.751	125.316		136.733	133.215	135.974	135.307	138.226	141.75	139.988	93.7653	95.2144	94.4898		193.862	193.455	190.757	192.691	191.284
OFD1P10Y	0	0	0	0	0	0	0	0	0	0		0	0	0	0	0	0	0	0	0	0		0	0	0	0	0	0	0	0	0	0		0.00160525	0	0	0.000535083	0	0	0	0	0	0		0	0	0	0	0
RP11-40F8.2	0	0	0	0	0	0	0	0	0	0		0	0	0	0	0	0	0	0	0	0		0.0766825	0	0	0.0255608	0	0	0	0	0	0		0	0	0	0	0	0	0	0	0	0		0	0	0	0	0
ZNF645	0	0	0	0	0	0	0	0	0	0		0	0	0	0	0	0	0	0.0586787	0	0.0293394		0	0	0	0	0	0	0	0	0	0		0	0	0	0	0	0	0	0	0	0		0	0	0	0	0
METTL15P3	0.0797225	0.0345561	0	0.0380929	0.0879973	0.0775552	0.0827762	0	0	0		0.090743	0.0785022	0.0396837	0.069643	0.0899852	0	0.0449926	0	0.123183	0.0615915		0.0321741	0.111551	0.0560502	0.0665918	0	0	0	0	0	0		0.0416457	0.0719669	0.072328	0.0619802	0	0	0	0.0723565	0	0.0361783		0.0932593	0.0402077	0	0.044489	0.0650963
DDX53	0.255981	0.358088	0.327494	0.313854	0.355095	0.469567	0.412331	0.413755	0.398912	0.406334		0.0225076	0.0194908	0.0394504	0.0271496	0	0.0389251	0.0194625	0.0744016	0	0.0372008		5.82191	5.11586	5.36387	5.43388	4.25513	4.55878	4.40695	4.07587	3.57953	3.8277		6.10014	5.81805	5.61153	5.84324	4.58561	4.30743	4.44652	3.22105	4.35789	3.78947		5.30106	5.23582	5.42435	5.32041	5.48814
FAM3C2	5.17011	5.2367	4.95993	5.12225	4.62845	5.44666	5.03755	5.15555	4.77327	4.96441		4.40241	5.13324	5.51315	5.01627	4.85193	5.30627	5.0791	4.29132	4.78796	4.53964		7.83953	8.15436	7.86122	7.9517	8.87559	6.802	7.8388	7.41765	8.48998	7.95381		8.65105	8.30309	8.20925	8.3878	7.84331	7.19476	7.51903	4.34943	4.574	4.46171		5.44277	5.22286	4.93387	5.19983	5.62539
LOC653707	0	0	0	0	0	0	0	0.480879	0.420096	0.450488		0	0	0	0	0	0	0	0	0	0		0	0	0	0	0	0	0	0	0	0		0	0	0	0	0	0	0	0	0	0		0	0	0	0	0
GEMIN8	2.30347	2.52267	2.83346	2.5532	2.90044	3.06149	2.98097	3.38592	2.52723	2.95657		3.91491	3.87647	3.95994	3.91711	3.13802	4.10459	3.6213	3.23946	3.24197	3.24071		2.59817	1.9712	2.68991	2.41976	2.58014	2.36352	2.47183	2.15342	1.07356	1.61349		2.6126	2.32652	2.30066	2.41326	1.97455	2.13807	2.05631	1.1816	1.5494	1.3655		2.2592	2.02219	1.74271	2.00803	1.66869
SAT1	165.391	168.693	164.973	166.352	185.895	180.077	182.986	179.316	189.347	184.332		162.396	167.726	160.591	163.571	183.791	180.615	182.203	142.76	135.989	139.375		153.84	151.192	154.631	153.221	82.9654	86.9221	84.9437	78.8279	79.9812	79.4046		188.868	186.202	190.793	188.621	145.868	146.148	146.008	127.164	131.355	129.26		63.2848	62.9956	61.4713	62.5839	55.0094
SMS	3.87164	3.55966	3.43941	3.62357	3.54614	4.48421	4.01518	4.52368	4.50856	4.51612		5.24526	4.03689	4.32035	4.53417	5.06427	4.91679	4.99053	3.45766	3.77459	3.61613		4.58457	4.33969	4.60352	4.50926	4.21061	5.95733	5.08397	5.78709	4.54055	5.16382		5.06689	5.55037	4.62693	5.0814	4.2094	4.16889	4.18914	2.55647	2.7281	2.64229		5.97071	6.54668	6.54109	6.35283	5.81243
SCML1	8.98693	7.84331	8.32946	8.38657	9.72638	9.07041	9.3984	9.06118	8.44761	8.75439		9.85053	8.78384	8.89078	9.17505	10.0614	10.8094	10.4354	8.33803	7.29997	7.819		10.5702	10.8045	11.1552	10.8433	12.5933	10.6271	11.6102	10.6024	8.80648	9.70444		10.6416	10.4656	10.5748	10.5607	9.74862	9.35296	9.55079	6.66927	6.63261	6.65094		12.2398	11.1888	11.7056	11.7114	10.9996
CXorf58	0.104886	0.151078	0.122519	0.126161	0.160115	0.211646	0.185881	0	0.263759	0.13188		0.0403371	0.139616	0.141513	0.107155	0	0.0697861	0.0348931	0.0664292	0.176221	0.121325		0.142382	0.123306	0.14853	0.138073	0.114341	0.299714	0.207027	0.343252	0.0608138	0.202033		0.258628	0.255345	0.192044	0.235339	0.074975	0.262338	0.168657	0	0.122415	0.0612075		0.247524	0.106468	0.071453	0.141815	0
PDHA1	33.166	33.668	32.7997	33.2112	36.8933	36.3051	36.5992	36.2583	36.0901	36.1742		46.1596	46.5758	47.5549	46.7634	47.0768	46.1676	46.6222	39.7598	41.3568	40.5583		30.7824	30.8258	29.2752	30.2945	32.109	30.024	31.0665	29.7741	29.9922	29.8832		32.5911	30.7247	31.0082	31.4413	29.4188	30.6546	30.0367	19.3704	19.1411	19.2557		31.3747	30.4766	32.4184	31.4232	30.5014
MAP3K15	0.0233526	0.0203875	0.0136597	0.0191333	0	0.031345	0.0156725	0.0170797	0.0150598	0.0160698		0.0187549	0.00813648	0.00822323	0.0117049	0.034254	0.0300867	0.0321704	0	0.0156654	0.0078327		0.0329208	0.022843	0.0346672	0.0301437	0.030126	0	0.015063	0.0352157	0.0314257	0.0333207		0.043853	0.0458123	0.0153659	0.0350104	0	0.072366	0.036183	0.0188344	0	0.0094172		0.0399349	0.0262618	0.0172916	0.0278294	0.0133602
LOC100421391	0	0	0	0	0	0	0	0	0	0		0	0	0	0	0	0	0	0	0	0		0	0	0	0	0	0	0	0	0	0		0	0	0	0	0	0	0	0	0	0		0	0	0	0	0
ACOT9	26.5178	24.7577	23.7959	25.0238	26.2529	27.0701	26.6615	26.0372	26.3352	26.1862		34.3013	33.6018	35.274	34.3924	35.9708	35.8455	35.9081	31.1533	30.9693	31.0613		35.7704	34.1913	35.4062	35.1226	34.3685	40.0977	37.2331	38.1032	38.9768	38.54		36.6643	37.4172	37.6739	37.2518	38.3677	35.2313	36.7995	23.5306	23.1766	23.3536		44.8411	42.0153	45.3786	44.0783	44.2696
SUPT20HL2	0	0	0	0	0	0	0	0	0	0		0	0	0	0	0	0	0	0	0	0		0.0259264	0	0.0113737	0.0124334	0	0	0	0	0	0		0	0	0	0	0	0	0	0	0	0		0	0	0.0167006	0.00556687	0
PHEX	0.264115	0.284937	0.233289	0.26078	0.449955	0.182597	0.316276	0.337155	0.309805	0.32348		0.238098	0.187402	0.229248	0.218249	0.199228	0.248111	0.223669	0.295191	0.354294	0.324742		0.27586	0.304225	0.267049	0.282378	0.172241	0.236184	0.204213	0.294359	0.281863	0.288111		0.242067	0.243922	0.17486	0.220283	0.124625	0.179908	0.152266	0.0442132	0.104084	0.0741486		0.625063	0.429254	0.487113	0.51381	0.507809
PHEX-AS1	0	0	0	0	0	0	0	0.0613242	0.0538991	0.0576117		0	0	0	0	0	0	0	0	0	0		0.0239501	0	0	0.00798337	0	0	0	0	0	0		0	0	0	0	0	0	0	0	0	0		0	0	0	0	0
SUPT20HL1	0	0	0	0	0	0	0	0	0	0		0	0	0.0156367	0.00521223	0	0	0	0	0	0		0.0120313	0	0	0.00401043	0	0	0	0	0	0		0	0	0.0141663	0.0047221	0	0	0	0	0	0		0	0	0	0	0
MAP7D2	0.0195211	0.0508026	0.0342462	0.0348566	0	0.0568643	0.0284321	0.0200631	0.0705485	0.0453058		0.0107554	0.0187866	0.00945562	0.0129992	0.0215777	0.0368452	0.0292114	0	0	0		0	0.013808	0.020832	0.0115467	0.0338364	0	0.0169182	0	0	0		0	0.00894842	0.00893434	0.00596092	0	0	0	0	0.0186109	0.00930545		0	0.0100795	0.0101776	0.00675237	0.0165982
MIR23C	0	0	0	0	0	0	0	0	0	0		0	0	0	0	0	0	0	0	0	0		0	0	0	0	0	0	0	0	0	0		0	0	0	0	0	0	0	0	0	0		0	0	0	0	0
LOC100288233	0	0	0	0	0	0.147052	0.073526	0	0	0		0	0	0	0	0	0.144325	0.0721625	0	0	0		0	0	0	0	0	0	0	0.145195	0	0.0725975		0	0	0	0	0	0	0	0	0	0		0	0	0	0	0
EIF2S3	17.5772	17.2594	16.7951	17.2106	18.8395	19.8506	19.3451	18.7705	17.8487	18.3096		20.1346	19.8328	19.0261	19.6645	24.166	21.4725	22.8193	22.2893	23.1748	22.7321		19.0587	17.0271	17.4036	17.8298	18.5603	18.0603	18.3103	17.4478	18.8631	18.1555		17.5275	17.7255	17.138	17.4637	14.6121	13.8533	14.2327	9.63768	9.18514	9.41141		14.7453	16.0483	14.4063	15.0666	14.6296
APOO	5.82932	5.27328	6.085	5.7292	5.54044	5.40041	5.47043	5.71786	7.08606	6.40196		7.09114	8.32886	8.16114	7.86038	7.67962	7.20322	7.44142	5.68198	7.284	6.48299		5.8746	5.95054	5.47245	5.76586	5.66247	6.68747	6.17497	6.67252	4.87453	5.77352		6.27866	6.08055	6.40345	6.25422	7.45712	6.98103	7.21908	5.26173	3.69044	4.47609		6.71146	7.13547	7.15102	6.99932	6.49929
RPL9P7	0	0	0	0	0	0	0	0	0	0		0	0	0	0	0	0	0	0	0.140501	0.0702505		0	0.0578767	0	0.0192922	0	0	0	0	0	0		0	0	0	0	0	0	0	0	0	0		0	0	0	0	0.136109
RPS26P58	0	0	0	0	0.318421	0	0.159211	0.310082	0	0.155041		0.170688	0.147972	0.148962	0.155874	0	0	0	0	0	0		0.117562	0	0	0.0391873	0	0	0	0	0.26253	0.131265		0	0.269471	0	0.0898237	0	0	0	0	0	0		0.172072	0.149122	0.15072	0.157305	0
CNKSR2	0	0.00816898	0.00825553	0.00547484	0.0178327	0	0.00891635	0.0552105	0.0145962	0.0349033		0	0	0	0	0	0	0	0	0.0129775	0.00648875		0	0	0.00560367	0.00186789	0.0313947	0	0.0156973	0	0	0		0.00835247	0.0216432	0.00725313	0.0124163	0	0.014363	0.0071815	0	0	0		0	0.0080475	0.00984013	0.00596254	0.03916
RPP40P1	0	0	0	0	0	0	0	0	0	0		0	0	0	0	0	0	0	0	0	0		0	0.176699	0	0.0588997	0	0	0	0	0	0		0	0	0	0	0	0	0	0	0	0		0	0	0	0	0
LOC139957	0.0364029	0.0316142	0.0319183	0.0333118	0.081069	0	0.0405345	0.0768497	0	0.0384249		0.0417616	0.144782	0.0365016	0.0743484	0.081017	0	0.0405085	0	0.126089	0.0630445		0.0596291	0.0776912	0.0520353	0.0631185	0.122968	0	0.061484	0.144471	0.0636564	0.104064		0.116623	0.101104	0.169551	0.129093	0	0	0	0	0	0		0.0435894	0.0377833	0.0760907	0.0524878	0.0607997
LOC441487	0	0.0264257	0.0530891	0.0265049	0.0662293	0.0584166	0.062323	0.192651	0.0564153	0.124533		0.105038	0.121857	0.0306452	0.0858467	0	0.0581968	0.0290984	0.12896	0	0.06448		0.0999723	0.0217516	0.0219035	0.0478758	0	0	0	0.0638492	0.0560734	0.0599613		0.0655399	0.085587	0.0574867	0.0695379	0.0742473	0	0.0371237	0.0687492	0.0606518	0.0647005		0.0370395	0.161374	0.162162	0.120192	0.102066
ARX	0.0251239	0.0110177	0.0110685	0.0157367	0.0307452	0.0548279	0.0427865	0	0.0279705	0.0139852		0.01707	0.0299407	0.0298493	0.02562	0	0.0243446	0.0121723	0	0	0		0	0.0305732	0.0103295	0.0136342	0	0	0	0.0382173	0.0334622	0.0358398		0.0322685	0.0566388	0.0288082	0.0392385	0	0.0448923	0.0224462	0.0451005	0	0.0225503		0.036024	0.0317672	0	0.0225971	0
LOC100420245	0	0	0	0	0	0.201101	0.100551	0	0	0		0	0	0	0	0	0	0	0	0	0		0	0	0	0	0	0	0	0	0	0		0	0	0.0936757	0.0312252	0	0	0	0	0	0		0	0	0	0	0
MAGEB5	0	0	0	0	0	0	0	0	0	0		0	0	0	0	0	0.0706243	0.0353122	0	0	0		0	0	0	0	0	0	0	0	0	0		0	0	0	0	0	0	0	0	0	0		0	0	0	0	0
LOC100130052	0	0	0	0	0	0	0	0	0	0		0	0	0	0	0	0	0	0	0	0		0	0	0	0	0	0	0	0	0	0		0	0	0	0	0	0	0	0	0	0		0	0	0	0	0
MAGEB6P1	0	0	0	0	0	0	0	0	0	0		0	0	0.0241936	0.00806453	0	0	0	0	0	0		0	0	0	0	0	0	0	0	0	0		0	0.0224861	0	0.00749537	0	0	0	0	0	0		0	0	0	0	0
MAGEB18	0	0	0	0	0	0	0	0	0	0		0	0	0	0	0	0	0	0	0	0		0.0410671	0.0712646	0.0178984	0.04341	0.0833591	0	0.0416796	0.0489173	0.0865304	0.0677239		0.0267252	0	0.0232335	0.0166529	0	0.0482919	0.0241459	0	0.0452344	0.0226172		0.0904821	0	0	0.0301607	0
MAGEB6	0	0	0	0	0	0	0	0	0	0		0	0	0	0	0	0	0	0	0	0		0.0959198	0.0667326	0.0838777	0.0821767	0.0802624	0	0.0401312	0.0469346	0.0828146	0.0648746		0.0501398	0	0.043868	0.0313359	0.106207	0.0934864	0.0998467	0	0	0		0.0281181	0.0243837	0.0245856	0.0256958	0.0392034
LOC100422209	0	0	0	0	0	0	0	0	0	0		0	0	0	0	0	0	0	0	0	0		0	0	0	0	0	0	0	0	0	0		0	0	0	0	0	0	0	0	0	0		0	0	0	0	0
RPL7P58	0.198083	0	0	0.0660277	0	0	0	0	0.180031	0.0900155		0	0.0963907	0	0.0321302	0.22436	0.196024	0.210192	0	0	0		0	0.0687808	0.0690124	0.0459311	0.308159	0.26907	0.288614	0.182765	0	0.0913825		0	0	0	0	0	0	0	0	0	0		0	0.296568	0	0.098856	0
LOC389842	0.758823	0.698038	0.965486	0.807449	0.66822	0.590456	0.629338	0.650674	0.812145	0.73141		1.14293	0.905785	0.651999	0.900238	1.37462	0.803354	1.08899	0.423932	1.29926	0.861596		0.89986	0.718642	1.00737	0.875291	1.07128	1.26301	1.16715	1.22453	1.4417	1.33311		0.572145	0.787549	1.3413	0.900331	1.25322	1.65447	1.45385	0.576419	0.611145	0.593782		1.51723	1.60269	1.37672	1.49888	1.56472
LOC100421110	0.0751144	0	0.0660483	0.0470542	0	0	0	0	0	0		0	0	0	0	0	0	0	0	0	0		0.0659564	0	0.233654	0.0998701	0.348676	0.311885	0.33028	0.592295	0	0.296148		0.0894212	0.235434	0	0.108285	0	0	0	0.223851	0	0.111925		0.100185	0.0881189	0.177233	0.121846	0.130633
VENTXP1	0	0	0	0	0	0	0	0	0.0381694	0.0190847		0	0	0	0	0	0	0	0	0	0		0.0333219	0.072204	0.0145216	0.0400158	0	0.0583601	0.02918	0.0400314	0.070845	0.0554382		0	0.056071	0	0.0186903	0	0.0382725	0.0191363	0.0404552	0	0.0202276		0	0.0208617	0.0209911	0.0139509	0
HSFY4P	0.00146838	0.00253631	0	0.0013349	0	0	0	0	0	0		0.0016485	0.00569161	0.00433083	0.00389031	0.0101069	0.00294042	0.00652366	0	0.00216431	0.00108216		0	0	0.00101226	0.00033742	0.00424281	0	0.0021214	0	0.00226488	0.00113244		0	0	0	0	0	0	0	0	0.00224504	0.00112252		0	0	0.00288336	0.00096112	0
LOC100128929	0	0	0	0	0	0	0	0	0	0		0	0	0	0	0	0	0	0	0	0		0	0	0	0	0	0	0	0	0	0		0	0	0	0	0	0	0	0	0	0		0	0	0	0	0
PTP4A1P5	0	0	0	0	0	0	0	0	0	0		0	0	0	0	0	0	0	0	0	0		0	0	0	0	0	0	0	0	0	0		0	0	0	0	0	0.269439	0.134719	0	0	0		0	0	0	0	0
SH3KBP1	17.4116	18.3253	18.0191	17.9187	21.8579	19.4796	20.6688	21.0649	19.6809	20.3729		13.7687	14.3899	15.1351	14.4312	15.4594	14.714	15.0867	12.1112	13.0639	12.5876		23.9809	23.9678	24.0914	24.0134	23.6337	24.2027	23.9182	23.5493	23.9813	23.7653		24.123	24.2574	23.7151	24.0318	20.1617	20.9387	20.5502	13.4297	14.5908	14.0102		10.1051	10.7269	10.9825	10.6048	11.0622
SMEK3P	0.560744	0.797627	0.636345	0.664905	0.532479	0.439358	0.485919	0.73301	0.613918	0.673464		0.0164699	0.014227	0.0289009	0.0198659	0.0343715	0.0299517	0.0321616	0	0.0222514	0.0111257		2.79437	3.05556	2.80394	2.88462	2.06953	3.4913	2.78041	2.5658	2.744	2.6549		3.61818	4.0081	3.78282	3.80303	3.29822	2.87373	3.08598	2.2159	2.27779	2.24684		5.49215	4.96613	5.67592	5.37807	4.44978
REPS2	0.630785	0.718387	0.653019	0.667397	0.832408	0.947524	0.889966	0.815203	0.815852	0.815527		0.638325	0.723998	0.735765	0.699363	0.943604	1.10064	1.02212	0.96962	0.573118	0.771369		1.62849	1.664	1.6782	1.6569	1.55976	1.47511	1.51743	1.78769	1.71119	1.74944		1.79816	1.89663	1.95348	1.88276	1.90483	1.61932	1.76208	1.23898	1.77347	1.50623		0.792807	0.605123	0.608876	0.668935	0.588983
CBX1P2	0.0384653	0.0166801	0.0337341	0.0296265	0.041912	0.0737796	0.0578458	0	0.0341241	0.017062		0.0837556	0.0181603	0.0551157	0.0523439	0	0.0746735	0.0373368	0	0	0		0.0309316	0.0670458	0	0.0326591	0	0.0553627	0.0276814	0.0372376	0.0329289	0.0350832		0.0399696	0.017278	0.0347749	0.0306742	0	0	0	0.0392546	0	0.0196273		0.0224029	0.0581123	0	0.0268384	0.0962077
HMGN2P45	0	0	0	0	0	0	0	0	0	0		0	0	0	0	0	0	0	0	0	0		0	0	0	0	0	0	0	0	0	0		0	0	0	0	0	0	0	0	0	0		0	0	0	0	0.244487
LOC392435	0	0	0	0	0	0	0	0	0	0		0	0	0	0	0	0	0	0	0	0		0	0	0	0	0	0	0	0	0	0		0	0	0	0	0	0	0	0	0	0		0	0	0	0	0
LOC101928481	0	0	0.592863	0.197621	0	0	0	0	1.27236	0.63618		0	0	0	0	0	0	0	0	0	0		2.71813	0.9414	1.25869	1.63941	2.08422	9.04405	5.56414	2.43002	0	1.21501		0.714965	0	0.546527	0.420497	2.72483	1.19702	1.96093	1.15187	1.01522	1.08354		0.793071	3.42469	4.14255	2.78677	3.28201
LOC340569	0	0	0	0	0	0	0	0	0	0		0	0	0	0	0	0	0	0	0	0		0	0	0	0	0	0	0	0	0	0		0	0	0	0	0	0	0	0	0	0		0	0	0	0	0
LOC392436	0.0376032	0	0	0.0125344	0	0	0	0	0	0		0	0	0	0	0	0	0	0	0	0		0	0	0	0	0	0	0	0	0	0		0	0	0	0	0	0	0	0	0	0		0	0.0393492	0.0396156	0.0263216	0
VKORC1P1	0.0645082	0.112654	0.113235	0.0967991	0.146738	0.13007	0.138404	0.147608	0	0.073804		0.160545	0.0700329	0.140402	0.12366	0	0.125962	0.062981	0	0.140467	0.0702335		0.112452	0.245303	0.0990884	0.152281	0	0	0	0.15387	0	0.076935		0.0750897	0.0657224	0	0.0469374	0	0.489557	0.244779	0	0.146741	0.0733705		0.16771	0.219806	0	0.129172	0.223101
RDXP2	0.0256258	0	0.0223577	0.0159945	0.0573376	0	0.0286688	0	0	0		0	0	0	0	0	0	0	0.0403956	0	0.0201978		0	0	0	0	0	0	0	0	0	0		0	0	0.0222548	0.00741827	0	0.0384733	0.0192367	0	0	0		0	0	0	0	0
MIR6134	0	0	0	0	0	0	0	0	0	0		0	0	0	0	0	0	0	0	0	0		0	0	0	0	0	0	0	0	0	0		0	0	0	0	0	0	0	0	23.1024	11.5512		0	0	0	0	0
LOC100132076	0.301677	0.298078	0.321264	0.307006	0.38447	0.55035	0.46741	0.398628	0.193849	0.296238		0.331283	0.471451	0.332499	0.378411	0.340703	0.296974	0.318839	0.416898	0.220465	0.318682		0.36526	0.361638	0.468195	0.398364	0.291994	0.318801	0.305397	0.430948	0.267675	0.349311		0.31456	0.426318	0.273144	0.338007	0.197489	0.172781	0.185135	0.13647	0.362524	0.249497		0.356454	0.328989	0.375724	0.353722	0.435235
DCAF8L2	0.0918708	0.143943	0.129026	0.121613	0.120267	0.177026	0.148646	0.114104	0.100076	0.10709		0.0409682	0.0356651	0	0.0255444	0	0.0351988	0.0175994	0	0.0676168	0.0338084		0.666702	0.854878	0.609466	0.710349	0.852038	0.866164	0.859101	0.802363	0.639783	0.721073		0.82951	1.01312	0.866277	0.902969	0.613906	1.08134	0.847623	0.746196	0.43838	0.592288		1.11304	0.851759	1.07238	1.01239	1.21046
MAGEB10	0	0.0189816	0.0191653	0.0127156	0	0	0	0	0	0		0	0	0.021468	0.007156	0	0	0	0	0	0		0.0529514	0	0.0308011	0.0279175	0	0	0	0	0	0		0.0457991	0	0.0798392	0.0418794	0	0.0403357	0.0201679	0.0860618	0	0.0430309		0.0258056	0.0446911	0.0900505	0.0535157	0.0364132
LOC100420323	0	0	0	0	0	0	0	0	0	0		0	0	0	0	0	0	0	0	0	0		0.032154	0	0	0.010718	0	0	0	0	0	0		0	0	0	0	0	0	0	0	0	0		0	0	0	0	0
HMGA1P1	0.173422	0.0568713	0.0570872	0.0957935	0.0987322	0.217914	0.158323	0.0972068	0.21463	0.155918		0.161459	0.117127	0.141041	0.139876	0.141964	0.167602	0.154783	0.102358	0.0450502	0.0737041		0.0366137	0.159806	0.113103	0.103174	0.166246	0.295172	0.230709	0.287809	0.0840345	0.185922		0.0492492	0.0859187	0.2168	0.117323	0.169611	0	0.0848055	0.10607	0.0939098	0.0999899		0.0274217	0.0480864	0.0241799	0.0332293	0.0370496
LOC100420324	0	0	0	0	0	0	0	0	0	0		0	0	0	0	0	0	0	0	0	0		0	0	0	0	0	0	0	0	0	0		0	0	0	0	0	0	0	0	0	0		0	0	0	0	0
LOC100420075	0	0	0	0	0	0	0	0	0	0		0	0	0	0	0	0	0	0	0	0		0	0	0	0	0	0	0	0	0	0		0	0	0	0	0	0	0	0	0	0		0	0	0	0	0
PIGFP3	0	0	0	0	0	0	0	0	0	0		0	0	0	0	0	0	0	0	0	0		0	0	0	0	0	0	0	0	0	0		0	0	0	0	0	0	0	0	0	0		0	0	0	0	0
DCAF8L1	0.0130999	0	0	0.00436663	0	0.0510808	0.0255404	0	0	0		0.0148449	0.0385762	0.0260289	0.0264833	0.0292064	0	0.0146032	0	0	0		0	0.0274961	0	0.00916537	0	0.0365706	0.0182853	0	0	0		0	0.0118761	0.0119455	0.00794053	0	0	0	0	0	0		0.0154363	0	0.0134306	0.0096223	0
MAGEB2	0.11325	0.0736938	0.0745008	0.0871482	0.187153	0	0.0935765	0	0.26209	0.131045		0	0	0	0	0	0	0	0	0	0		0.484206	0.300535	0.26217	0.34897	0.192398	0.677688	0.435043	0.56608	0.59884	0.58246		0.181521	0.287949	0.184572	0.218014	0.192411	0.337851	0.265131	0.178426	0.157425	0.167926		0.672081	0.669464	0.528027	0.623191	0.510413
NR0B1	0	0	0	0	0.0569956	0	0.0284978	0	0	0		0.256852	0.336451	0.167884	0.253729	0.260537	0.185411	0.222974	0.551448	0.303787	0.427617		0.213539	0.223963	0.0755052	0.171002	0.223586	0.100132	0.161859	0.0634728	0.0556207	0.0595467		0.321551	0.281984	0.156085	0.253207	0.243421	0.144054	0.193738	0	0.259092	0.129546		0.226962	0.342528	0.229848	0.266446	0.167641
CXorf21	0	0	0	0	0	0	0	0	0	0		0.0268393	0	0	0.00894643	0	0	0	0	0	0		0	0	0	0	0	0	0	0	0	0		0.0250163	0	0	0.00833877	0	0.0431793	0.0215896	0	0	0		0	0	0	0	0
CKS1BP6	0	0.0535096	0.0539114	0.035807	0	0	0	0	0	0		0	0	0	0	0	0.121357	0.0606785	0	0	0		0.101135	0.0878798	0.0441499	0.0777216	0	0.178186	0.089093	0.118491	0	0.0592455		0	0.0577821	0.0580625	0.0386149	0.132772	0	0.066386	0.123722	0	0.061861		0	0	0	0	0
MAGEB3	0	0	0	0	0	0	0	0	0	0		0.0322365	0	0	0.0107455	0	0	0	0	0	0		0	0.0199702	0	0.00665673	0	0	0	0	0	0		0	0	0.0258641	0.00862137	0	0	0	0	0	0		0	0	0	0	0
IL1RAPL1	0.0160297	0.0286637	0.0434728	0.0293887	0.0358793	0	0.0179397	0.0330867	0	0.0165433		0	0	0	0	0.0717357	0	0.0358678	0	0	0		0.0398322	0.103554	0.0569313	0.0667725	0	0	0	0.0314787	0.0278413	0.02966		0.0171177	0.0444256	0.0891566	0.0502333	0.0346456	0.0606897	0.0476676	0	0.112895	0.0564475		0	0	0	0	0
LOC100506811	0	0	0	0	0	0	0	0	0	0		0	0	0	0	0	0	0	0	0	0		0	0	0	0	0	0	0	0	0	0		0	0	0.166411	0.0554703	0	0	0	0	0	0		0	0	0	0	0
RNA5SP500	0	0	0	0	0	0	0	0	0	0		0	0	0	0	0	0	0	0	0	0		0	0	0	0	0	0	0	0	0	0		0	0	0	0	0	0	0	0	0	0		0	0	0	0	0
MIR4666B	0	0	0	0	0	0	0	0	0	0		0	0	0	0	0	0	0	0	0	0		0	0	0	0	0	0	0	0	0	0		0	0	0	0	0	0	0	0	0	0		0	0	0	0	0
LOC100418721	0.00462277	0	0.00405029	0.00289102	0	0	0	0	0	0		0.00526702	0	0	0.00175567	0	0	0	0	0	0		0	0	0	0	0.0148048	0	0.0074024	0	0.00771691	0.00385845		0	0.00421018	0	0.00140339	0	0	0	0.00909735	0	0.00454868		0	0	0	0	0
MAGEB4	0	0	0	0	0	0	0	0	0.0363078	0.0181539		0.0224764	0.0194529	0	0.0139764	0	0	0	0.0372266	0	0.0186133		0	0	0	0	0	0	0	0	0	0		0	0.0361906	0	0.0120635	0	0	0	0	0	0		0.0233715	0	0	0.0077905	0
MAGEB1	0.0494845	0	0.021709	0.0237312	0	0	0	0.0519897	0	0.0259948		0	0	0	0	0	0	0	0	0	0		0	0	0	0	0	0	0	0.0494636	0	0.0247318		0	0	0	0	0	0.049422	0.024711	0	0	0		0	0	0	0	0
LOC100418759	0	0	0	0	0	0	0	0.153038	0	0.076519		0	0	0	0	0	0	0	0	0	0		0	0	0	0	0	0	0	0	0	0		0	0	0	0	0	0	0	0	0	0		0	0	0	0	0
FTHL17	0	0	0.0431183	0.0143728	0	0	0	0	0	0		0	0	0	0	0	0	0	0	0	0		0	0	0	0	0	0	0	0	0	0		0	0	0	0	0.155246	0	0.077623	0	0	0		0	0	0.171985	0.0573283	0
FTLP2	0.697579	0.608486	0.91768	0.741248	1.11717	1.18106	1.14912	0.873769	1.15734	1.01555		0.476	0.464633	0.623467	0.521367	0.216955	0.575541	0.396248	0.117876	0.51877	0.318323		1.85316	1.80036	2.85059	2.16804	1.21522	1.79674	1.50598	1.62786	1.93445	1.78116		2.40425	2.14873	2.65459	2.40252	0.986539	1.74753	1.36703	0.880056	1.21769	1.04887		4.14503	5.09323	4.62673	4.62166	2.80494
NHS	1.01399	0.834621	0.90928	0.919297	1.22689	1.17805	1.20247	1.06073	1.28603	1.17338		1.84875	1.83123	1.89152	1.85717	1.85248	2.10652	1.9795	2.154	2.20764	2.18082		1.64749	1.61748	1.54381	1.60293	1.93311	1.48434	1.70873	2.27706	2.29605	2.28655		1.91031	1.90548	2.05303	1.95627	1.25163	1.31706	1.28435	0.910899	1.01814	0.964519		1.24393	1.28555	1.29424	1.27457	1.30151
MIR4768	0	0	0	0	0	0	0	0	0	0		0	0	0	0	0	0	0	0	0	0		0	0	0	0	0	0	0	0	0	0		0	0	0	0	0	0	0	0	0	0		0	0	0	0	0
LOC101928389	0	0.0252436	0	0.00841453	0	0	0	0	0	0		0	0	0	0	0	0.0569226	0.0284613	0	0	0		0	0	0	0	0	0	0	0	0	0		0.0300468	0	0	0.0100156	0	0.0515655	0.0257828	0	0	0		0	0	0	0	0
NHS-AS1	0	0	0	0	0	0	0	0	0	0		0	0	0	0	0	0	0	0	0	0		0	0	0	0	0	0	0	0	0	0		0	0	0	0	0	0	0	0	0	0		0	0	0	0	0
KLHL15	2.45611	2.28173	2.20294	2.31359	2.72022	2.84437	2.78229	3.40713	2.90177	3.15445		3.23356	3.25418	3.07319	3.18698	3.40624	3.25696	3.3316	2.85445	3.24946	3.05195		4.03257	4.10284	3.85133	3.99558	4.0711	3.70422	3.88766	3.7855	3.7652	3.77535		3.71772	3.53696	3.94547	3.73338	2.51723	2.67796	2.5976	1.94282	1.93643	1.93962		2.9581	2.91324	2.83394	2.90176	2.97475
PCYT1B	0	0	0.00697185	0.00232395	0	0	0	0	0	0		0	0	0	0	0	0	0	0.0151798	0	0.0075899		0.0128898	0.0210509	0.0112633	0.015068	0	0.0229837	0.0114918	0.0153933	0	0.00769665		0.016796	0.0145565	0.0146497	0.0153341	0.0342641	0	0.017132	0.0160122	0	0.0080061		0.0188491	0.00767837	0.00822695	0.0115848	0.0132167
LOC101928444	0	0	0	0	0	0	0	0	0	0		0	0	0	0	0	0	0	0	0	0		0	0	0	0	0	0	0	0	0	0		0	0	0	0	0	0	0	0	0	0		0	0	0	0	0
LOC646506	0	0	0	0	0	0	0	0	0	0		0	0	0	0	0	0	0	0	0	0		0	0	0	0	0	0	0	0	0	0		0	0	0	0	0	0	0	0	0	0		0	0	0	0	0
FTH1P14	0	0.0490305	0	0.0163435	0	0	0	0	0	0		0	0	0	0	0	0	0	0	0	0		0	0.0421425	0.0851901	0.0424442	0	0	0	0	0	0		0	0	0	0	0	0	0	0	0	0		0	0	0	0	0
LOC392439	0	0	0.0558892	0.0186297	0	0	0	0	0	0		0	0	0	0	0	0	0	0	0	0		0	0	0	0	0	0	0	0	0	0		0	0	0	0	0	0	0	0	0	0		0.0807925	0	0	0.0269308	0
FAM47B	0	0	0	0	0	0	0	0	0	0		0	0	0	0	0	0	0	0.0399322	0	0.0199661		0	0	0	0	0	0	0	0	0	0		0	0	0	0	0	0	0	0.0425236	0	0.0212618		0	0	0	0	0
LOC392440	0	0	0	0	0	0	0	0	0	0		0	0	0	0	0	0	0	0	0	0		0.036522	0	0	0.012174	0	0	0	0	0	0		0	0	0.0410972	0.0136991	0	0	0	0	0	0		0	0	0	0	0
LOC100420325	0	0	0	0	0	0	0	0	0	0		0	0	0	0	0	0	0	0	0	0		0	0	0	0	0	0	0	0	0	0		0	0	0	0	0	0	0	0	0	0		0	0	0	0	0
LOC100128345	0	0	0.0415438	0.0138479	0	0	0	0	0	0		0	0	0	0	0	0	0	0	0	0		0	0	0.0338789	0.011293	0	0	0	0	0.156153	0.0780765		0	0	0	0	0	0	0	0	0	0		0	0.0492351	0	0.0164117	0
LOC101928564	0	0	0	0	0	0	0	0	0	0		0	0	0	0	0	0	0	0	0	0		0	0	0	0	0	0	0	0	0	0		0	0	0	0	0	0	0	0	0	0		0	0	0	0	0
LOC101928593	0	0	0	0	0	0	0	0	0	0		0	0	0	0	0	0	0	0	0	0		0	0	0	0	0	0	0	0	0	0		0.539052	0	0	0.179684	0	0	0	0	0	0		0	0	0	0	0
SIAH1P1	0	0	0	0	0	0	0	0	0	0		0	0	0.0335747	0.0111916	0.0763849	0	0.0381925	0	0	0		0	0	0	0	0	0	0	0	0.112133	0.0560665		0	0	0	0	0	0	0	0	0	0		0	0.0337474	0.0340287	0.022592	0
HMGB1P16	0	0	0	0	0	0	0	0	0	0		0	0	0	0	0.205237	0	0.102619	0	0	0		0	0	0	0	0	0	0	0	0	0		0	0	0	0	0	0	0	0	0	0		0	0.179284	0	0.0597613	0
MAGEB16	0.0219805	0	0	0.00732683	0	0	0	0	0	0		0	0	0	0	0	0	0	0	0	0		0	0	0.0154415	0.00514717	0	0	0	0	0	0		0	0	0	0	0	0	0	0	0	0		0	0	0	0	0
FAM47A	0	0	0	0	0	0	0	0	0	0		0	0	0	0	0	0	0	0	0	0		0.0105792	0	0	0.0035264	0	0	0	0	0	0		0	0	0	0	0	0	0	0	0	0		0.0158185	0.0138421	0.0417082	0.0237896	0.0214585
CHDC2	0	0	0	0	0	0	0	0	0	0		0	0	0	0	0.0630761	0	0.031538	0	0	0		0	0	0	0	0	0	0	0	0	0		0.0282511	0	0	0.00941703	0	0	0	0	0	0		0	0	0	0	0
LOC100421602	0	0	0	0	0	0.0334795	0.0167398	0	0	0		0	0	0	0	0	0	0	0	0	0		0	0	0	0	0	0	0	0	0	0		0	0	0	0	0	0	0	0	0	0		0	0	0	0	0
LOC101928761	0	0	0	0	0	0	0	0	0	0		0	0	0	0	0	0	0	0	0	0		0	0	0	0	0	0	0	0	0	0		0	0	0	0	0	0	0	0	0	0		0	0	0	0	0
CXorf22	0	0	0	0	0	0	0	0	0	0		0	0	0	0	0	0.02866	0.01433	0	0	0		0	0	0	0	0	0	0	0	0	0		0	0	0.0127326	0.0042442	0	0	0	0	0	0		0	0	0	0	0
TMEM47	0	0.0128064	0	0.0042688	0	0	0	0.0318247	0.0559843	0.0439045		0.15597	0.0900048	0.151894	0.132623	0.0339808	0.119214	0.0765974	0.339193	0.185162	0.262178		0	0.0208708	0.0209849	0.0139519	0	0.0394033	0.0197017	0	0	0		0.0156326	0	0.0135457	0.0097261	0	0	0	0	0	0		0.0517929	0	0.0149469	0.0222466	0
MOB1AP2	0	0	0	0	0	0	0	0	0	0		0	0	0	0	0	0	0	0	0	0		0	0	0	0	0	0	0	0	0	0		0	0	0	0	0	0	0	0	0	0		0	0	0	0	0
LOC442445	0.0947978	0.0828292	0	0.059209	0.220917	0	0.110459	0	0	0		0	0	0	0	0	0	0	0	0.206521	0.103261		0	0.0721609	0.0729813	0.0483807	0	0.340709	0.170354	0	0	0		0	0	0	0	0	0	0	0	0.218456	0.109228		0	0	0	0	0.167497
LOC100422408	0	0	0.0592247	0.0197416	0	0	0	0	0	0		0	0	0	0	0	0	0	0	0	0		0	0	0	0	0.39177	0	0.195885	0	0	0		0.0882555	0	0	0.0294185	0	0	0	0	0	0		0	0	0	0	0
FTH1P18	0	0.0365202	0	0.0121734	0	0	0	0	0	0		0	0.0468038	0	0.0156013	0	0	0	0	0.10478	0.05239		0	0	0	0	0	0	0	0	0	0		0	0	0	0	0	0	0	0	0	0		0	0.0983167	0.0495087	0.0492751	0
FTH1P27	0	0.0952256	0	0.0317419	0	0.110007	0.0550035	0	0.10883	0.054415		0	0	0	0	0	0	0	0	0	0		0	0	0	0	0	0	0	0	0	0		0.0631713	0	0	0.0210571	0	0	0	0	0	0		0.141974	0.123965	0	0.0886463	0
FTH1P19	0.0492583	0.0431358	0	0.030798	0	0	0	0	0	0		0	0	0	0	0	0	0	0	0	0		0	0	0	0	0	0	0	0.125214	0	0.062607		0	0.0510212	0	0.0170071	0	0.138455	0.0692275	0.140717	0	0.0703585		0	0	0	0	0
FAM47DP	0	0	0	0	0	0	0	0	0	0		0	0	0	0	0	0	0	0	0	0		0.0133757	0	0	0.00445857	0	0	0	0	0	0		0	0	0	0	0	0	0	0	0	0		0	0	0	0	0
FAM47C	0	0	0	0	0	0	0	0	0	0		0.0113437	0	0	0.00378123	0	0.0181267	0.00906335	0	0	0		0	0	0	0	0	0	0	0	0	0		0.0107379	0.00941008	0	0.00671599	0	0	0	0	0	0		0	0	0	0	0
SC4MOP	0	0	0	0	0	0	0	0	0	0		0	0	0	0	0	0	0	0	0	0		0	0	0	0	0	0	0	0	0	0		0	0	0	0	0	0	0	0.168011	0	0.0840055		0	0	0	0	0
CXorf27	0	0	0	0	0	0	0	0	0	0		0	0	0	0	0	0	0	0	0	0		0	0	0	0	0	0	0	0	0	0		0	0.112145	0	0.0373817	0	0	0	0	0	0		0	0	0	0	0
DYNLT3	5.70736	5.0316	5.63775	5.4589	6.21375	5.94844	6.08109	5.47715	5.0317	5.25442		4.39665	4.66052	3.65359	4.23692	4.38731	4.0662	4.22676	3.79084	4.10754	3.94919		9.76274	10.6842	10.4577	10.3015	8.39009	8.6755	8.5328	7.63989	8.92796	8.28392		9.61251	8.60992	8.70079	8.97441	8.22685	8.10691	8.16688	6.00363	5.3068	5.65522		8.78861	9.4978	8.11298	8.7998	7.71048
LOC441488	0.207683	0.18021	0.182003	0.189965	0.11641	0.23917	0.17779	0.14833	0.195343	0.171837		0.282139	0.244373	0.211446	0.245986	0.229544	0.100836	0.16519	0.143531	0.126767	0.135149		0.199467	0.210552	0.224254	0.211424	0.185544	0.217594	0.201569	0.181012	0.223427	0.202219		0.149855	0.162609	0.180197	0.16422	0.0414017	0.21826	0.129831	0.037927	0.100329	0.069128		0.189154	0.127483	0.20172	0.172786	0.203197
CXorf30	0	0	0	0	0	0	0	0	0	0		0	0.017418	0.0353661	0.0175947	0	0.0361701	0.018085	0	0	0		0	0	0	0	0	0	0	0	0	0		0	0	0	0	0	0	0	0	0.0266273	0.0133136		0	0	0	0	0
RP11-87M18.2	0	0	0.0235559	0.00785197	0	0	0	0	0	0		0.0295737	0.051137	0	0.0269036	0	0	0	0	0	0		0.0213633	0.0184975	0	0.0132869	0	0	0	0	0.0861537	0.0430768		0	0	0	0	0	0	0	0	0	0		0	0	0.0266656	0.00888853	0
RPS15AP40	0	0	0	0	0	0	0	0.337222	0	0.168611		0	0	0.160888	0.0536293	0	0	0	0	0	0		0	0.111895	0	0.0372983	0	0	0	0	0	0		0	0	0	0	0	0	0	0	0	0		0	0	0	0	0
CYBB	0.0932453	0.151214	0.112208	0.118889	0.178671	0.0673766	0.123024	0.0709865	0.124672	0.0978293		0.217393	0.13277	0.0672719	0.139145	0.156884	0.114505	0.135694	0.10288	0.18188	0.14238		0.166828	0.241031	0.121009	0.176289	0.179593	0.188262	0.183928	0.128805	0.0760079	0.102406		0.107432	0.123711	0.0413802	0.0908411	0.138915	0.141865	0.14039	0.0217388	0.0383609	0.0300499		0.0269266	0.0231929	0.0116877	0.0206024	0.0189714
OTC	0	0	0	0	0	0	0	0	0	0		0.0333707	0	0.0292589	0.0208765	0	0	0	0	0	0		0	0	0	0	0	0	0	0	0	0		0	0	0	0	0	0	0	0.0583136	0	0.0291568		0.0351824	0.0303038	0	0.0218287	0
TDGF1P1	0	0	0	0	0	0	0	0	0	0		0	0	0	0	0	0	0	0	0	0		0	0	0	0	0	0	0	0	0	0		0	0	0	0	0	0	0	0	0	0		0	0	0	0	0
FTLP16	0	0	0	0	0	0	0	0	0	0		0	0	0	0	0	0	0	0	0	0		0	0	0	0	0	0	0	0	0	0		0	0	0	0	0	0	0	0.303356	0	0.151678		0	0	0.123507	0.041169	0
XK	1.23317	1.26858	1.48625	1.32933	1.61647	1.44329	1.52988	1.86219	1.47413	1.66816		2.11963	2.14932	2.01306	2.094	1.89338	2.09979	1.99659	2.37012	2.16713	2.26863		1.48089	1.60115	1.5639	1.54865	0.954362	1.6952	1.32478	1.41313	1.25032	1.33173		1.34746	1.31312	1.83113	1.49724	0.965069	1.17071	1.06789	0.732709	0.951871	0.84229		0.270194	0.166141	0.167382	0.201239	0.408954
LOC392442	0.26253	0.296116	0.206878	0.255175	0.289141	0.152524	0.220832	0.273375	0.431954	0.352664		0.149339	0.466323	0.314488	0.31005	0.351865	0.411498	0.381682	0.297375	0.175016	0.236196		0.190449	0.183884	0.277157	0.217163	0	0.226453	0.113226	0.202862	0.13448	0.168671		0.193296	0.047846	0.216418	0.15252	0.114421	0.201025	0.157723	0	0	0		0.214912	0.558372	0.187318	0.320201	0.475019
POLA1	5.83436	5.83315	5.95003	5.87251	6.25073	6.66266	6.45669	6.67936	6.43153	6.55545		7.77472	7.61622	7.76208	7.71767	7.34931	8.20696	7.77814	8.41248	8.14099	8.27674		7.98565	7.67958	8.25664	7.97396	10.3936	10.1301	10.2618	9.88151	10.1221	10.0018		8.41251	7.6888	8.3378	8.14637	7.31805	7.63808	7.47807	4.62748	4.30812	4.4678		9.47759	9.80392	9.55504	9.61218	9.37319
SCARNA23	0	6.6764	6.79004	4.48881	0	15.758	7.879	0	14.6991	7.34955		8.68213	0	0	2.89404	17.696	15.4344	16.5652	0	0	0		6.385	5.47492	0	3.95331	0	23.0466	11.5233	0	0	0		0	0	0	0	0	0	0	0	0	0		0	0	0	0	38.4601
EEF1B2P3	0.057972	0.150829	0.0508238	0.0865416	0.126148	0.11141	0.118779	0.120158	0	0.060079		0.518859	0.169165	0.341421	0.343148	0.382747	0.111984	0.247366	0.114395	0	0.0571975		0.142887	0.0826922	0.124561	0.116713	0.198851	0.174754	0.186802	0	0.307117	0.153558		0.0618122	0.375364	0.43185	0.289675	0.131076	0	0.065538	0.121686	0.107132	0.114409		0.281343	0.182607	0	0.15465	0.099608
TSPAN7	0	0.0463979	0.023386	0.0232613	0	0.0526676	0.0263338	0	0	0		0.0640454	0	0.0559446	0.0399967	0	0	0	0	0.0466298	0.0233149		0.043915	0.0191262	0.0577646	0.0402686	0	0	0	0	0.0925449	0.0462724		0.0577989	0.025092	0.126186	0.0696923	0	0	0	0	0.144893	0.0724465		0.0971336	0	0.0282214	0.041785	0.0443011
RNU7-7P	0	0	0	0	0	0	0	0	0	0		0	0	0	0	0	0	0	0	0	0		0	0	0	0	0	0	0	0	0	0		0	0	0	0	0	0	0	0	0	0		0	0	0	0	0
RP11-157D23.1	0	0	0	0	0	0	0	0	0	0		0.0622443	0	0	0.0207481	0	0	0	0	0	0		0	0.0376172	0	0.0125391	0	0	0	0	0	0		0	0	0	0	0	0	0	0	0	0		0	0	0	0	0
RP11-265P11.2	0	0	0	0	0	0	0	0	0	0		0.029964	0	0	0.009988	0.0582681	0	0.0291341	0	0	0		0	0	0	0	0	0	0	0	0.043647	0.0218235		0	0.0238088	0	0.00793627	0	0	0	0.0510162	0	0.0255081		0.0308633	0	0	0.0102878	0
MIR3937	0	0	0	0	0	0	0	0	0	0		0	0	0	0	0	0	0	0	0	0		0	0	0	0	0	0	0	0	0	0		0	0	0	0	0	0	0	0	0	0		0	0	0	0	0
LOC442446	0	0	0.00956327	0.00318776	0.0465849	0	0.0232924	0.0220114	0.0192664	0.0206389		0.023903	0	0.0314235	0.0184422	0.0237668	0	0.0118834	0	0.0182221	0.00911105		0.0174597	0	0.00762001	0.0083599	0.035564	0.0312767	0.0334204	0.0206929	0.0182547	0.0194738		0.0113292	0	0	0.0037764	0	0	0	0	0	0		0	0.0111983	0.0112644	0.00748757	0
LANCL3	0.554646	0.717328	0.729219	0.667064	0.72035	0.653272	0.686811	0.83758	0.77604	0.80681		1.00449	1.07293	0.89097	0.989463	1.10601	1.0049	1.05545	1.01373	0.701945	0.857838		1.41178	1.14447	0.903585	1.15328	1.57617	1.1899	1.38304	1.08898	1.17585	1.13241		0.796976	0.940288	1.2501	0.995788	0.655048	0.927309	0.791179	0.574238	0.597012	0.585625		0.715452	0.493885	0.539273	0.58287	0.594264
SRPX	4.82593	5.26732	4.83284	4.97536	6.03818	5.98005	6.00911	3.95758	5.46621	4.7119		1.76617	1.67385	1.57478	1.6716	1.9351	1.63156	1.78333	1.65017	1.93768	1.79392		17.7841	17.3094	18.5459	17.8798	19.3587	20.3056	19.8321	18.5629	18.9314	18.7471		27.0761	27.5935	25.9547	26.8748	30.239	29.9172	30.0781	19.9349	19.7914	19.8631		23.2325	24.9148	25.1133	24.4202	22.1267
MID1IP1	23.5205	22.7503	23.7857	23.3522	27.751	29.3202	28.5356	27.5716	27.0534	27.3125		15.3914	15.3855	16.0037	15.5935	16.0375	17.8867	16.9621	15.9364	15.6231	15.7797		31.7554	31.1736	31.564	31.4977	26.2729	27.4542	26.8636	23.492	24.5691	24.0305		32.0611	32.0056	30.4466	31.5044	34.068	31.045	32.5565	25.0515	23.2284	24.1399		15.3653	15.2949	15.0748	15.245	14.6871
CDKL5	0.928243	0.926953	0.891502	0.915566	1.18552	1.02459	1.10505	1.2484	1.17335	1.21087		1.21891	1.15905	1.19263	1.1902	1.58377	1.45247	1.51812	1.33051	1.26371	1.29711		1.68954	1.75741	1.80344	1.75013	1.75441	1.54952	1.65197	1.60998	1.70726	1.65862		2.1105	2.21314	2.14108	2.15491	1.42887	1.62554	1.5272	1.16867	1.06871	1.11869		1.77199	1.64754	1.73375	1.71776	1.45103
GJA6P	0	0	0	0	0	0	0	0	0	0		0	0	0	0	0	0	0	0	0	0		0	0	0.0308516	0.0102839	0	0	0	0	0	0		0	0.0398811	0	0.0132937	0	0	0	0	0	0		0	0	0	0	0
RS1	0	0	0	0	0	0	0	0	0	0		0	0	0	0	0.0294463	0	0.0147232	0	0	0		0	0	0.00964439	0.0032148	0	0	0	0	0	0		0.0144924	0	0	0.0048308	0	0	0	0	0	0		0	0.0140554	0	0.00468513	0
PDK3	2.05287	2.17124	2.12422	2.11611	2.66273	2.01255	2.33764	2.68022	2.66699	2.67361		1.45087	1.24262	1.41292	1.3688	1.29147	1.24518	1.26832	1.86604	2.02473	1.94538		3.80638	3.48333	3.3268	3.53884	4.38802	4.3022	4.34511	3.98495	4.42276	4.20385		3.84686	3.76122	3.59382	3.73397	3.67509	4.29119	3.98314	2.11238	2.01956	2.06597		5.56329	5.41939	5.77355	5.58541	4.64653
SNRPEP9	0	0	0	0	0	0	0	0	0	0		0	0	0	0	0	0	0	0	0	0		0	0	0	0	0	0	0	0	0	0		0	0	0	0	0	0	0	0	0	0		0	0	0	0	0
MIR1587	0	0	0	0	0	0	0	0	0	0		0	0	0	0	0	0	0	0	0	0		0	0	0	0	0	0	0	0	0	0		0	0	0	0	0	0	0	0	0	0		0	0	0	0	0
SYTL5	0.0264388	0.0381679	0.0231588	0.0292552	0.0383737	0.0337185	0.0360461	0	0.0313848	0.0156924		0.0192697	0.00834239	0	0.00920403	0	0	0	0.0159179	0.0421152	0.0290165		0.00692816	0	0	0.00230939	0	0	0	0.0165276	0	0.0082638		0	0.00772869	0	0.00257623	0	0.0159715	0.00798575	0	0.0148825	0.00744125		0.0305585	0.00878799	0.00884827	0.0160649	0.0143541
MIR548AJ2	0	0	0	0	0	0	0	0	0	0		0	0	0	0	0	0	0	0	0	0		0	0	0	0	0	0	0	0	0	0		0	0	0	0	0	0	0	0	0	0		0	0	0	0	0
RP11-320G24.1	0	0	0	0	0	0	0	0	0	0		0	0.0142473	0	0.0047491	0	0	0	0	0	0		0.0226335	0	0.546017	0.18955	0.0453579	0	0.0226789	0	0	0		0.0148264	0.0385427	0.038765	0.0307114	1.53657	0.0523859	0.794478	0.0557839	0	0.0278919		0.0165448	0.0430707	0.0577435	0.0391197	0.022766
TRAPPC2	0.659168	0.923374	0.678257	0.7536	1.14219	0.966935	1.05456	1.20883	0.918532	1.06368		0.91662	1.05444	0.782295	0.917785	1.26914	0.809354	1.03925	0.963956	1.08315	1.02355		0.982781	0.795248	0.716975	0.831668	0.574695	1.12424	0.849467	1.40103	0.838436	1.11973		0.76462	1.18772	1.0249	0.992413	0.761419	0.514637	0.638028	0.655635	0.438533	0.547084		0.807835	0.818055	0.602952	0.742947	0.633216
OFD1	1.90631	1.84605	2.16387	1.97208	2.62261	2.37834	2.50047	2.43822	2.67848	2.55835		2.18812	2.04754	2.07495	2.10354	2.15426	2.08528	2.11977	2.20404	2.0243	2.11417		1.90984	2.20309	2.29506	2.136	1.94494	1.83706	1.891	1.96508	2.23857	2.10182		2.48839	2.58028	2.697	2.58856	1.64818	1.92957	1.78887	1.31385	1.44818	1.38102		1.70163	1.78564	1.58389	1.69039	1.67224
IMPDH1P2	0	0.0376991	0	0.0125664	0	0	0	0	0	0		0.0360987	0	0.0315255	0.0225414	0.0311916	0	0.0155958	0	0	0		0.0122645	0.0214599	0.0108168	0.0148471	0.0585551	0	0.0292775	0	0	0		0.0329494	0	0	0.0109831	0.0406363	0	0.0203182	0	0.0330093	0.0165046		0.018482	0	0	0.00616067	0
MPC1L	0	0	0.0862002	0.0287334	0	0.209749	0.104874	0	0	0		0	0	0	0	0	0	0	0	0	0		0.0884807	0.0769623	0	0.0551477	0	0	0	0	0	0		0	0	0	0	0	0	0	0	0	0		0	0	0	0	0
RPGR	1.33436	1.42576	1.45223	1.40412	1.60448	1.60115	1.60282	1.70743	1.62338	1.66541		0.967158	1.01669	0.777944	0.920597	0.834459	1.01507	0.924764	0.773278	0.834728	0.804003		2.99978	2.936	2.84192	2.9259	2.53928	2.65003	2.59466	3.64647	3.46506	3.55577		3.17284	2.72093	2.73559	2.87645	2.54714	2.56435	2.55574	1.26084	1.54759	1.40421		4.69266	4.20589	4.33912	4.41256	3.91621
RPS11P7	0.420033	0.547669	0.183898	0.383867	0.229329	1.21306	0.721194	0	0.194683	0.0973415		0.240025	0.416309	0.10471	0.253681	0.230398	0.610076	0.420237	0.217911	0.19111	0.20451		0.260364	0.754537	0.37953	0.46481	0	0.330372	0.165186	0.647601	0.379619	0.51361		0.340629	0.492234	0.397451	0.410105	0	0.867201	0.4336	0.229023	0.201475	0.215249		0.256289	1.11195	0.895885	0.754708	0.355041
DPRXP6	0	0	0	0	0	0	0	0	0	0		0	0	0	0	0	0.146055	0.0730275	0	0	0		0	0.0523122	0	0.0174374	0	0	0	0	0	0		0	0	0	0	0	0	0	0	0	0		0	0	0	0	0
ATP6AP2	38.4992	38.8338	40.1406	39.1579	42.5025	39.8802	41.1913	38.9021	42.9014	40.9017		29.8455	31.3353	32.8604	31.3471	31.5305	32.4406	31.9856	25.6639	24.3062	24.9851		72.8188	71.8475	73.3584	72.6749	51.5137	51.9122	51.7129	49.1076	50.855	49.9813		71.02	66.9223	68.178	68.7068	52.9817	53.7539	53.3678	39.1005	38.706	38.9032		90.7158	87.0994	88.131	88.6487	85.3015
LOC100129851	0	0	0	0	0	0	0	0	0	0		0	0.0443111	0	0.0147704	0	0	0	0	0	0		0	0	0	0	0	0	0	0	0.069687	0.0348435		0	0.0395197	0	0.0131732	0	0	0	0	0	0		0	0	0	0	0
PRRG1	9.82077	9.48185	9.68332	9.66198	11.5279	11.2689	11.3984	11.3394	10.8548	11.0971		6.31157	6.344	6.49656	6.38404	7.11544	6.74132	6.92838	5.89499	5.8028	5.8489		14.9968	14.5409	15.0447	14.8608	12.7164	11.51	12.1132	12.0267	12.0549	12.0408		11.3701	11.2522	11.1373	11.2532	8.68271	8.85829	8.7705	5.88658	6.06679	5.97668		5.93445	6.54554	5.67642	6.05214	6.32327
LOC100420326	0.198271	0.059369	0.214377	0.157339	0.0230546	3.95874e-105	0.0115273	0.121294	0.0293398	0.0753169		0.180794	0.268613	0.116197	0.188535	0.538304	2.97138e-32	0.269152	0.35548	0.133707	0.244594		0.214776	0.254975	0.233875	0.234542	0.398063	0.528537	0.4633	0.000107265	0.0280793	0.0140933		0.038671	0.145251	0.178264	0.120729	0.138613	0.176608	0.15761	0.127058	6.95775e-109	0.063529		0.312883	1.87946e-29	0	0.104294	0.0857877
LOC100132831	0.198047	0.253307	0.240937	0.230764	0.314621	0.0928587	0.20374	0.173401	0.427922	0.300662		0.306973	0.368441	0.470227	0.38188	0.396977	0.176114	0.286546	0.03811	0.201333	0.119722		0.485977	0.4703	0.300504	0.418927	0.31542	0.392515	0.353967	0.503444	0.284463	0.393954		0.388119	0.293214	0.234088	0.30514	0.352999	0.545659	0.449329	0.455478	0.14649	0.300984		0.295796	0.294386	0.174019	0.254734	0.188597
MKRN4P	0	0.0259277	0.0130756	0.0130011	0.0333636	0.0294307	0.0313971	0	0	0		0	0.0151762	0.0153184	0.0101649	0	0	0	0	0	0		0.0122358	0.0212603	0	0.0111654	0	0	0	0	0.0268575	0.0134287		0.0160661	0.0139467	0.0140479	0.0146869	0	0.030806	0.015403	0	0	0		0.0181018	0.0157062	0	0.0112693	0.0504993
GAPDHP1	0.560443	0.828605	0.642753	0.677267	0.193038	0.936955	0.564997	0.849024	0.997795	0.923409		0.790127	0.594002	0.595593	0.659907	0.468883	0.414502	0.441692	0.469568	0.824699	0.647134		0.644895	0.594604	0.378384	0.539294	0.467087	1.38171	0.924399	0.805173	0.391843	0.598508		0.476504	0.581677	0.502294	0.520158	0.103126	0.365102	0.234114	0.485571	0.0855642	0.285568		0.747632	0.88545	0.609191	0.747424	0.366696
SDCBPP3	2.81975	1.92983	1.95127	2.23362	3.28639	2.6222	2.9543	3.03227	1.93402	2.48314		1.80572	1.6896	2.24387	1.91306	2.41853	2.5074	2.46297	0.810367	2.14706	1.47871		3.43177	3.33626	2.43027	3.0661	1.0076	1.93417	1.47088	1.44465	1.60156	1.52311		2.93201	2.593	3.30817	2.94439	1.70468	1.83615	1.77041	0.603164	1.60276	1.10296		2.28016	2.28763	2.30426	2.29068	2.75583
LOC442447	1.21784	1.05446	1.53987	1.27072	1.04179	1.43804	1.23991	1.38733	1.33818	1.36275		0.979227	1.89067	1.121	1.3303	1.51682	1.4572	1.48701	1.22668	0.863594	1.04514		2.86911	1.73726	3.11148	2.57262	2.12375	1.11817	1.62096	1.51855	1.12029	1.31942		2.87241	1.75547	2.24851	2.29213	1.24496	1.93811	1.59153	1.41303	0.906337	1.15968		1.25715	1.69692	1.36665	1.44024	1.7676
LOC102724302	0	0	0	0	0	0	0	0	0	0		0	0	0	0	0	0	0	0	0	0		0	0	0	0	0	0	0	0	0	0		0	0	0	0	0	0	0	0	0	0		0	0	0	0	0
GK	0	0	0	0	0	0	0	0	0.0293337	0.0146669		0	0.0156086	0	0.00520287	0	0	0	0	0	0		0.0587887	0.0254148	0.0340364	0.0394133	0	0	0	0.0299575	0.026524	0.0282408		0.0504375	0.0217474	0	0.0240616	0	0	0	0.0297887	0	0.0148944		0	0.0319488	0.0161446	0.0160311	0
LOC643043	0	0	0.0851517	0.0283839	0	0	0	0	0	0		0	0.214138	0.215365	0.143168	0	0	0	0	0	0		0	0	0	0	0	0.286666	0.143333	0	0	0		0	0.0941777	0	0.0313926	0	0.188026	0.094013	0	0	0		0	0	0	0	0.163534
CXorf38	9.54356	9.54962	9.6535	9.58223	10.5465	11.4667	11.0066	10.8685	11.2962	11.0823		9.3621	10.382	9.53984	9.76131	7.97164	8.00891	7.99028	8.26337	7.83734	8.05035		13.4226	13.5215	14.2335	13.7259	13.2329	10.1218	11.6774	10.4584	10.6563	10.5573		13.1034	15.375	12.5972	13.6919	10.6221	12.4021	11.5121	9.14365	7.32625	8.23495		9.99637	10.318	9.41273	9.90903	12.0073
CXorf23	2.06741	1.86339	2.37942	2.10341	2.18019	2.60599	2.39309	2.4481	2.41596	2.43203		2.07368	2.06965	1.908	2.01711	1.77295	1.89458	1.83377	1.39956	2.07726	1.73841		2.83342	2.5624	2.62187	2.67256	2.00782	2.05489	2.03136	1.88836	1.52855	1.70846		2.9249	2.75003	2.60982	2.76158	1.95401	1.5419	1.74796	1.66822	1.30924	1.48873		2.24413	1.89174	1.90729	2.01439	1.83959
LOC729609	0	0	0	0	0	0	0	0	0	0		0	0	0	0	0	0	0	0	0	0		0	0	0	0	0	0	0	0	0	0		0	0	0	0	0	0	0	0	0	0		0	0	0	0	0
RPL32P36	0	0.00352025	0	0.00117342	0	0	0	0	0.00727439	0.0036372		0.00448018	0	0.00392897	0.00280305	0.00924517	0	0.00462259	0	0	0		0	0	0.00281103	0.00093701	0	0	0	0	0	0		0	0	0.00717813	0.00239271	0.0157091	0	0.00785455	0.00741745	0	0.00370872		0	0	0	0	0
RPS2P55	0.309287	0.154533	0.0388228	0.167548	0	0	0	0.103698	0.0918736	0.0977858		0.114942	0.250778	0.200845	0.188855	0.192687	0.256787	0.224737	0.356702	0.418844	0.387773		0.155645	0.305977	0.171564	0.211062	0.196413	0	0.0982065	0.112566	0.0985584	0.105562		0.0524629	0.0918216	0.139139	0.0944745	0.13872	0.123061	0.130891	0.126899	0	0.0634495		0.0591876	0.155434	0.156851	0.123824	0
NYX	0	0.0287592	0.0144475	0.0144022	0	0	0	0	0	0		0	0	0.019009	0.00633633	0.0356996	0.03178	0.0337398	0	0	0		0.0148687	0.0130072	0.0263283	0.0180681	0	0	0	0	0	0		0.0203448	0.0179043	0.0181304	0.0187932	0	0	0	0	0	0		0	0	0.017696	0.00589867	0
LOC100506654	0	0	0	0	0	0	0	0	0	0		0	0	0.182319	0.060773	0	0	0	0	0	0		0	0	0	0	0	0	0	0	0	0		0	0	0	0	0.56984	0	0.28492	0	0	0		0	0	0.200174	0.0667247	0
MID1	0.667771	0.434371	0.715426	0.605856	0.581533	0.726363	0.653948	0.725997	0.962447	0.844222		1.26677	0.869182	1.24582	1.12726	0.956325	0.938907	0.947616	0.994077	1.12713	1.0606		0.62855	0.934183	0.914045	0.825593	0.601249	0.676351	0.6388	1.01017	0.503982	0.757076		0.702148	0.912866	1.04536	0.886791	0.752216	0.719003	0.73561	0.510811	0.591996	0.551403		1.13405	1.0646	1.57898	1.25921	0.909822
PPP1R2P9	0	0	0	0	0	0	0	0	0	0		0	0	0.0470582	0.0156861	0	0	0	0	0	0		0	0	0	0	0.17459	0	0.087295	0	0	0		0	0	0	0	0	0	0	0	0	0		0	0	0	0	0
ATP5G2P4	1.99795	1.04673	2.17639	1.74036	2.47646	2.96758	2.72202	2.27332	2.77719	2.52526		1.90064	2.72938	2.2444	2.29147	2.11332	2.02737	2.07034	1.44279	2.85655	2.14967		2.03491	1.95351	2.62901	2.20581	1.54627	0.821209	1.18374	1.78431	1.40879	1.59655		2.24364	1.88451	2.21467	2.11427	1.47374	0.558826	1.01628	0.378362	0.500394	0.439378		3.18592	2.43269	2.00787	2.54216	2.56436
RP3-326I13.1	0	0.0432197	0	0.0144066	0	0	0	0	0.0884621	0.0442311		0	0	0	0	0	0	0	0	0	0		0	0	0	0	0	0	0	0	0	0		0	0	0	0	0	0	0	0	0	0		0	0	0	0	0
IMPDH1P4	0.0142331	0.0124651	0	0.0088994	0	0.0287609	0.0143804	0.0323921	0	0.0161961		0.0358331	0.0312788	0.0156567	0.0275895	0	0.0549999	0.0274999	0	0.0316526	0.0158263		0.0490786	0.0966477	0.0433019	0.0630094	0	0.105917	0.0529585	0	0.149067	0.0745335		0.0824567	0.115485	0.131304	0.109749	0.0826824	0.0733876	0.078035	0.0759182	0.0335805	0.0547494		0.0741155	0.0812564	0.11443	0.089934	0.0746809
NDP	0	0	0	0	0	0	0	0	0	0		0	0	0.0234238	0.00780793	0	0	0	0	0	0		0.0191051	0	0	0.00636837	0	0	0	0	0	0		0	0	0.0218185	0.00727283	0	0	0	0	0	0		0	0	0	0	0
NANOGP10	0	0	0	0	0	0	0	0	0	0		0	0	0	0	0	0	0	0	0	0		0	0	0	0	0	0	0	0	0	0		0.0273616	0	0	0.00912053	0	0	0	0	0	0		0	0	0	0	0
LOC643167	2.19932	2.01299	2.0397	2.084	2.21001	2.41839	2.3142	2.066	1.90348	1.98474		2.1113	1.85047	2.16809	2.04329	2.22427	2.15044	2.18736	2.09283	1.97805	2.03544		2.02876	2.10811	1.83645	1.99111	1.47401	2.27315	1.87358	2.60768	2.35742	2.48255		1.68012	2.15188	1.99551	1.9425	2.18912	2.57327	2.38119	1.49018	1.63979	1.56499		2.79451	2.78214	2.91163	2.82943	2.40499
FUNDC1	4.70743	4.64881	4.7377	4.69798	5.2674	5.63009	5.44875	5.87968	5.83969	5.85968		4.51809	4.11027	3.67636	4.10157	4.0889	3.09231	3.59061	4.12018	3.15204	3.63611		8.33559	8.25974	7.39275	7.99603	5.37793	7.10837	6.24315	7.35885	6.43875	6.8988		7.94609	7.54402	7.27187	7.58733	6.43515	6.51591	6.47553	4.68585	3.7652	4.22553		8.77305	10.0078	9.0885	9.28978	9.3082
FDPSP5	0.0667679	0.0582245	0.0877516	0.0709147	0.0735874	0.064926	0.0692567	0.0708842	0	0.0354421		0.039321	0.0341726	0.206258	0.0932505	0	0	0	0.0675559	0	0.033778		0.0821537	0.119038	0.0958955	0.0990291	0	0	0	0.133078	0.116991	0.125034		0.0716553	0.093471	0.0626807	0.0759357	0	0	0	0	0	0		0	0	0	0	0
LOC100533618	0	0	0	0	0	0	0	0	0	0		0.00971015	0	0	0.00323672	0	0	0	0	0	0		0	0	0	0	0	0	0	0	0	0		0	0	0.00802145	0.00267382	0.0390538	0.0171585	0.0281061	0.0183134	0	0.0091567		0.0104167	0.00902501	0	0.00648057	0
MAOB	0.440212	0.263493	0.318489	0.340731	0.302557	0.433204	0.36788	0.265989	0.35031	0.308149		0.0365146	0.0316289	0.0319543	0.0333659	0	0.0620442	0.0310221	0.0306055	0.0539721	0.0422888		2.22592	2.21515	2.23839	2.22649	3.002	2.87443	2.93821	3.4618	3.05984	3.26082		0.80864	0.968706	1.19742	0.991589	1.37041	1.16179	1.2661	0.510602	0.768429	0.639516		0.695526	0.639457	0.687185	0.674056	0.714749
CHTF8P1	0.0295955	0.0387198	0	0.0227718	0.0989933	0	0.0494967	0	0.0284102	0.0142051		0	0.0155194	0.015609	0.0103761	0.0324393	0.0286589	0.0305491	0	0	0		0.0244498	0.0106899	0.0322968	0.0224788	0	0.0957374	0.0478687	0	0	0		0.0162419	0.0424427	0	0.0195615	0.0367175	0	0.0183588	0	0	0		0.0181412	0.0158293	0.0318451	0.0219385	0.0245634
RPL19P20	0.116996	0	0.051282	0.0560927	0	0.113585	0.0567925	0	0	0		0	0.0580884	0	0.0193628	0.129066	0	0.064533	0	0.106335	0.0531675		0	0.0420592	0.0422581	0.0281058	0	0	0	0	0.107269	0.0536345		0.063004	0.109279	0	0.0574277	0.142578	0	0.071289	0	0	0		0.070969	0.0617147	0	0.0442279	0
DUSP21	0	0.0536696	0	0.0178899	0	0	0	0	0	0		0	0	0	0	0	0	0	0	0	0		0	0	0	0	0	0	0	0	0	0		0	0	0	0	0	0	0	0.15448	0	0.07724		0	0	0	0	0
LOC139061	0	0.261086	0	0.0870287	0	0	0	0	0	0		0	0.162531	0	0.054177	0	0	0	0	0.628073	0.314036		0.128105	0	0	0.0427017	0	0	0	0	0	0		0	0.1488	0	0.0496	0	0	0	0	0	0		0	0	0	0	0
MIR221	0	0	0	0	0	0	0	23.306	20.9505	22.1283		0	11.0638	11.038	7.36727	0	0	0	21.8058	0	10.9029		8.77323	22.5632	7.68927	13.0086	0	0	0	0	0	0		23.2004	40.7691	9.96609	24.6452	48.383	21.3455	34.8642	0	39.1285	19.5643		13.2247	22.7319	0	11.9855	0
FLJ25917	1.1522	1.50024	0.504707	1.05238	1.33837	1.18065	1.25951	1.29038	2.26652	1.77845		1.44595	1.88323	1.89817	1.74245	0	1.13857	0.569285	5.56891	0.978045	3.27348		1.8929	1.23209	0.412512	1.17917	1.8549	4.86436	3.35963	2.15855	1.9117	2.03512		1.25332	0.542506	1.09259	0.962805	0	1.0652	0.5326	1.16311	3.06561	2.11436		0.691589	0.599573	2.41733	1.23616	2.865
LOC392452	0.621569	0.230294	0.232741	0.361535	0	0.352884	0.176442	0.189808	0.499103	0.344456		0.413618	0.178652	0.271021	0.287764	0.200791	0.352718	0.276755	0.339214	0.299054	0.319134		0.290572	0.440792	0.31646	0.349275	0	0	0	0	0.151273	0.0756365		0.378616	0.245343	0.410833	0.344931	0.190548	0	0.095274	0.177609	0.156048	0.166828		0.425319	0.457852	0.277016	0.386729	0.293493
RP11-245M24.1	0.0371167	0.096344	0.032474	0.0553116	0.0818394	0.0435264	0.0626829	0.0760518	0.0403355	0.0581936		0.0865435	0.177987	0.12631	0.13028	0.0419329	0.257058	0.149495	0.113724	0.114106	0.113915		0.118558	0.185933	0.103149	0.13588	0.35008	0.247205	0.298643	0.0399405	0.269678	0.154809		0.190899	0.137014	0.378091	0.235335	0.198627	0.203715	0.201171	0.102104	0.0601328	0.0811184		0.182213	0.201997	0.403709	0.26264	0.208543
MIR222	0	0	0	0	0	0	0	0	0	0		0	0	0	0	0	0	0	0	0	0		0	0	0	0	0	0	0	0	0	0		0	0	0	0	0	0	0	0	0	0		0	0	0	0	0
LOC100128442	0	0.117925	0	0.0393083	0	0	0	0.142258	0.124529	0.133393		0.0766137	0	0	0.0255379	0	0	0	0	0	0		0.166255	0.0479679	0.0482089	0.0874773	0	0	0	0	0	0		0.0718563	0	0	0.0239521	0	0	0	0	0.248823	0.124411		0.0798809	0.13814	0	0.0726736	0
MED28P4	0.135684	0.235454	0.118827	0.163322	0.593479	0.523441	0.55846	0	0.49179	0.245895		0.603385	0.130694	0.39628	0.376786	0.299717	0.263811	0.281764	0	0.471734	0.235867		0.110404	0.286726	0.0963321	0.164487	0	0	0	0.27783	0.245462	0.261646		0.574239	0.372432	0.498896	0.481856	0	0.276648	0.138324	0.287218	0	0.143609		0	0.14003	0.423547	0.187859	0.225608
KRT18P68	0	0	0	0	0	0	0	0.0648799	0.0570344	0.0609572		0	0	0	0	0	0	0	0	0	0		0	0	0	0	0	0	0	0	0.0664484	0.0332242		0	0	0	0	0.0950131	0	0.0475066	0	0	0		0	0	0	0	0
KRT8P14	0.0170651	0.0448223	0	0.0206291	0	0	0	0.0366097	0.0321673	0.0343885		0	0	0	0	0	0	0	0	0	0		0.0432387	0.0377335	0.0506205	0.0438642	0	0.123075	0.0615375	0.0392711	0	0.0196356		0.057083	0.0996715	0.0502819	0.0690121	0	0	0	0	0.0770852	0.0385426		0.0217039	0.037962	0.0572557	0.0389739	0.0301929
PCNAP3	1.01215	1.002	1.07531	1.02982	0.785109	0.969008	0.877058	1.1861	0.913136	1.04962		1.6855	1.7411	1.40519	1.6106	1.60722	1.5513	1.57926	1.8062	1.10046	1.45333		1.5759	1.71782	1.4224	1.57204	1.45946	1.06617	1.26282	1.28584	1.26002	1.27293		1.35173	1.1739	1.37295	1.29953	1.60145	1.82425	1.71285	0.886611	1.17013	1.02837		2.15271	1.85633	0.972925	1.66065	2.41774
RPSAP61	0.0428916	0.0747163	0	0.0392026	0	0.0847047	0.0423523	0	0	0		0.153573	0.0888806	0.0447243	0.095726	0.0949508	0	0.0474754	0	0	0		0	0.030897	0	0.010299	0	0.131802	0.065901	0.0870975	0	0.0435487		0.0935749	0.040736	0	0.0447703	0.0991369	0	0.0495685	0	0	0		0.0522243	0.0454142	0	0.0325462	0
MAOA	13.5931	13.8965	14.3749	13.9548	15.5086	15.2611	15.3849	14.4316	15.6726	15.0521		13.652	13.6701	13.4677	13.5966	12.2987	11.6701	11.9844	14.1221	15.5517	14.8369		17.0391	16.6301	16.806	16.8251	20.7086	21.4659	21.0873	22.0962	21.8233	21.9597		16.7103	16.9759	16.4913	16.7258	17.1149	16.6867	16.9008	11.1772	10.2277	10.7024		4.26998	4.55411	4.41431	4.4128	4.68028
LINC01186	4.63445	4.66305	4.01788	4.43846	6.57038	6.84764	6.70901	5.92944	5.82418	5.87681		3.8768	1.92736	3.72069	3.17495	2.55681	3.7178	3.13731	1.57223	3.50407	2.53815		6.33496	4.54984	7.46372	6.11617	3.83403	13.4608	8.64742	4.41515	9.86694	7.14105		8.85547	6.58692	6.94444	7.46228	9.57644	7.5142	8.54532	2.46195	2.20625	2.3341		7.55157	9.687	8.89441	8.71099	7.58819
LOC392456	0.589694	0.682713	0.497589	0.589999	0.671141	0.759796	0.715469	0.497297	0.752147	0.624722		0.519582	0.557412	0.476928	0.517974	0.87284	0.808913	0.840877	0.407535	0.824855	0.616195		0.530807	0.56783	0.616479	0.571705	0.560282	0.614606	0.587444	0.7801	0.471725	0.625912		0.779466	0.476672	0.599732	0.618623	0.45667	0.479672	0.468171	0.431978	0.3053	0.368639		0.621469	0.425296	0.451003	0.499256	0.551815
DDX3X	24.2312	24.6277	25.0364	24.6318	27.2131	25.9376	26.5754	25.1532	25.8786	25.5159		24.8199	24.81	24.0103	24.5467	23.8763	22.725	23.3007	22.5045	22.8456	22.675		31.2012	31.1419	30.8375	31.0602	36.9972	38.8736	37.9354	47.1877	46.6873	46.9375		28.6961	28.7672	28.3801	28.6145	24.9148	24.1539	24.5343	16.1313	16.3902	16.2608		38.9479	38.9137	39.6608	39.1741	37.8238
MED14	10.2962	9.897	9.81105	10.0014	10.9409	10.5689	10.7549	10.7727	11.8294	11.3011		7.50086	7.576	7.66258	7.57981	8.31082	8.32979	8.3203	8.62592	9.10472	8.86532		15.8787	15.5715	15.4184	15.6229	15.4566	15.0691	15.2629	15.728	16.0004	15.8642		16.0095	16.1703	16.0733	16.0844	12.9101	12.3221	12.6161	8.61987	9.58284	9.10135		14.3706	13.6676	13.5559	13.8647	12.732
ACTBP1	0.0726483	0.0634664	0.06373	0.0666149	0	0.143121	0.0715605	0.0797606	0	0.0398803		0	0.0384661	0	0.012822	0.079414	0	0.039707	0.0771636	0.0677362	0.0724499		0.0303357	0.0793345	0.10665	0.0721067	0.254948	0.338876	0.296912	0.146476	0.0641276	0.105302		0.120874	0.0700518	0.0353492	0.075425	0	0	0	0	0.0700145	0.0350072		0.0455524	0.0792953	0.0799505	0.0682661	0
EFHC2	0.0633854	0.0410283	0.0692408	0.0578848	0.035023	0.0615879	0.0483054	0.0971	0	0.04855		0	0.0150787	0.0153076	0.0101288	0	0.0313343	0.0156672	0	0	0		0.0629219	0.0244092	0.0436881	0.0436731	0	0.0826366	0.0413183	0.0283981	0.0251564	0.0267772		0.0806417	0.0973564	0.167522	0.115173	0.0301414	0.0527091	0.0414252	0.0569837	0	0.0284918		0.145554	0.145062	0.127808	0.139475	0.17907
TATDN2P1	0.0169599	0.0294314	0.0148575	0.0204163	0.0752561	0.0662347	0.0707454	0.0712872	0.0625652	0.0669262		0.0192612	0.0333663	0.0168724	0.0231666	0.0756472	0.0332057	0.0544265	0	0.0293541	0.0146771		0.0415147	0.0479755	0.036246	0.0419121	0.056951	0	0.0284755	0.100501	0.0590799	0.0797904		0.0180674	0.0312547	0.0630191	0.0374471	0.0751213	0.0659942	0.0705578	0.034983	0.0309097	0.0329463		0	0.0349884	0.017626	0.0175381	0.0280965
RRM2P3	0.116219	0.129417	0.145323	0.13032	0.0734682	0.0971153	0.0852917	0.0345405	0.182308	0.108424		0.130611	0.145596	0.212816	0.163008	0.260181	0.0651663	0.162674	0.0614378	0.162929	0.112183		0.107373	0.197942	0.0818954	0.12907	0.268755	0.234672	0.251714	0.160138	0.169945	0.165042		0.139142	0.180742	0.196473	0.172119	0.0348769	0.0917068	0.0632919	0.161241	0.0568782	0.10906		0.311407	0.252114	0.101528	0.221683	0.377789
CXorf36	0	0	0	0	0	0	0	0	0.0149567	0.00747835		0.0210857	0.0164103	0	0.0124987	0	0	0	0	0	0		0.00672728	0	0	0.00224243	0	0	0	0.0525588	0	0.0262794		0.00887616	0.0154489	0.0155872	0.0133041	0	0	0	0	0	0		0	0	0.00875281	0.0029176	0
PHKA2-AS1	0.0954493	0.0868495	0.0483646	0.0768878	0.0945024	0.202515	0.148509	0.100438	0.213063	0.156751		0.0651869	0.0526907	0.249098	0.122325	0.113049	0.461035	0.287042	0.119044	0	0.059522		0	0	0	0	4.2755e-288	1.73845e-230	8.69225e-231	0.0823775	3.25704e-295	0.0411888		0.0482756	0.0850442	0.046429	0.0599163	0.114363	3.0059e-313	0.114363	0.102499	8.28917e-295	0.0512495		0.0622103	0.0542275	0.0964962	0.070978	0
LOC101928415	0.873075	0.84258	0.998684	0.90478	1.15972	1.72681	1.44327	1.00022	0.795573	0.897897		1.62953	0.649429	1.1599	1.14629	0.609866	1.02123	0.815548	0.979164	1.21665	1.09791		1.12311	0.962372	1.12134	1.06894	1.40522	0.266954	0.836087	1.85188	1.22269	1.53729		1.54426	0.537314	1.10129	1.06095	0.904437	1.5389	1.22167	0.511352	1.12968	0.820516		0.812868	0.756488	0.886631	0.818662	0.59348
PHKA2	4.61991	5.06672	4.84755	4.84473	5.39779	5.64616	5.52197	5.25972	5.85398	5.55685		7.59505	7.3878	7.22216	7.40167	7.44898	7.34872	7.39885	6.83465	6.27254	6.55359		6.19458	5.74054	6.19611	6.04374	5.96946	6.25114	6.1103	5.55981	6.42989	5.99485		6.33696	6.35979	6.46843	6.38839	5.90239	5.52042	5.7114	4.01081	4.05392	4.03237		5.06228	4.6112	4.7234	4.79896	4.68338
GPR64	0.0299892	0.051977	0.0262408	0.036069	0.0664459	0.0389428	0.0526944	0.0417984	0.0364615	0.0391299		0.0791259	0.00981523	0.0599857	0.0496423	0.0450881	0.0395072	0.0422976	0.0707991	0.109561	0.0901801		0.0555363	0.111248	0.0698712	0.0788852	0.0914169	0.0533797	0.0723983	0.0361671	0.095721	0.0659441		0.0520014	0.0532435	0.0812644	0.0621698	0.0390608	0.102893	0.0709769	0.0549042	0.0483037	0.0516039		0.0573138	0.0200462	0.0497381	0.042366	0.0482196
MKI67P1	0	0	0	0	0	0.0926888	0.0463444	0.0496819	0	0.024841		0	0	0.0236404	0.00788013	0	0	0	0	0.0407888	0.0203944		0	0	0.0166905	0.0055635	0	0.0692045	0.0346023	0	0	0		0.0501757	0	0	0.0167252	0	0	0	0	0	0		0	0.0244285	0.0245817	0.0163367	0
ZNF674-AS1	0.958922	0.896009	1.05967	0.971534	1.36262	1.59802	1.48032	1.29596	1.23614	1.26605		1.56506	1.27936	1.57866	1.47436	1.36682	1.39849	1.38265	1.13747	1.29994	1.2187		1.15303	1.28652	1.13327	1.19094	1.38169	1.42486	1.40328	1.44624	0.850723	1.14848		2.04353	1.39612	1.61292	1.68419	1.11674	1.30781	1.21227	0.640893	0.870484	0.755688		1.23366	1.06668	1.23277	1.1777	1.15799
CHST7	1.42355	1.49127	1.3837	1.43284	1.95106	1.84674	1.8989	1.46858	1.45207	1.46033		2.10087	2.09588	2.05357	2.08344	2.10671	1.97053	2.03862	1.31269	2.26717	1.78993		1.82759	1.88965	1.7791	1.83211	1.59663	2.03212	1.81438	2.20984	2.10614	2.15799		1.84035	1.68945	1.79226	1.77402	2.21541	2.39891	2.30716	1.17257	1.87973	1.52615		1.13653	1.16646	1.5752	1.29273	1.69192
CXorf31	0.111043	0.481634	0	0.197559	0	0	0	0	0	0		0	0	0	0	0	0	0	0	0.181037	0.0905185		0	0	0	0	0	0	0	0	0.180347	0.0901735		0	0	0.101941	0.0339803	0	0	0	0	0	0		0	0	0.115006	0.0383353	0.184422
RNU12-2P	0	0	0	0	0	0	0	0	0	0		0	0	0	0	0	0	0	0	0	0		0	0	0	0	0	0	0	0	0	0		0	0	0	0	0	0	0	0	0	0		0	0	0	0	0
NDUFB11	33.366	32.8439	32.3961	32.8687	38.0896	35.8787	36.9841	38.3648	39.0756	38.7202		33.9066	30.5629	34.8638	33.1111	33.7755	34.5933	34.1844	29.7033	31.3528	30.5281		37.2417	37.8546	36.3473	37.1479	32.6614	37.1118	34.8866	39.3895	37.1356	38.2625		35.7006	32.5293	35.3812	34.537	38.9833	39.6863	39.3348	25.4458	27.1146	26.2802		43.6385	43.3211	43.1561	43.3719	42.8559
GAPDHP65	4.99011	4.62665	5.1326	4.91645	5.48382	5.66593	5.57488	5.21622	5.47275	5.34448		6.99373	7.09096	6.60328	6.89599	6.08392	4.30135	5.19264	5.3017	5.48369	5.39269		5.02793	4.91343	4.68041	4.87392	3.6742	4.63894	4.15657	4.40063	3.52191	3.96127		4.70903	3.97904	5.42736	4.70514	4.1142	2.40169	3.25795	2.46796	2.17181	2.31989		6.57488	7.08987	7.21038	6.95838	6.73884
RP2	5.58711	5.23662	5.7459	5.52321	6.70536	7.09404	6.8997	6.6429	5.40009	6.02149		4.13201	4.09854	3.99825	4.07627	4.42527	3.93395	4.17961	3.77706	3.86288	3.81997		14.9805	14.3358	15.1767	14.831	16.9226	14.3846	15.6536	15.0007	15.7504	15.3756		13.4288	13.1694	13.9445	13.5142	10.9958	11.1261	11.0609	7.30635	6.42327	6.86481		11.9887	12.349	12.2949	12.2109	13.0109
TAB3	9.2814	9.55758	9.39795	9.41231	10.8605	10.9689	10.9147	11.5561	11.3207	11.4384		7.74191	8.08693	7.76606	7.86497	8.82163	8.81118	8.8164	8.03636	8.1833	8.10983		16.2643	15.3751	14.7132	15.4509	12.9468	12.3262	12.6365	12.9975	13.0748	13.0361		13.9281	12.9642	13.6312	13.5078	10.3849	9.59663	9.99076	7.78578	7.25001	7.51789		5.9775	5.78686	6.04112	5.93516	5.24407
NPM1P49	0	0	0	0	0	0	0	0	0	0		0.0512794	0	0	0.0170931	0	0	0	0	0	0		0.0364005	0	0	0.0121335	0	0	0	0	0	0		0	0	0.0414365	0.0138122	0	0	0	0	0	0		0	0	0.0469444	0.0156481	0
KRBOX4	1.2616	0.968658	1.12473	1.11833	1.43685	1.22926	1.33305	1.61779	1.16103	1.38941		0.902717	1.03897	1.11078	1.01749	0.973006	1.19056	1.08178	0.70513	0.835352	0.770241		2.31961	2.20017	2.07894	2.19957	2.40604	2.91006	2.65805	1.24693	1.95912	1.60303		1.53734	2.27394	2.0145	1.94193	1.95959	1.16608	1.56283	1.03124	1.04354	1.03739		2.62691	2.67998	2.80078	2.70256	2.60513
LOC100113397	0.354816	0.340578	0.275675	0.32369	0.491897	0.07637	0.284133	0.322077	0.376821	0.349449		0.10157	0.26365	0.241765	0.202328	0.357002	0.28606	0.321531	0.135755	0.359863	0.247809		0.364865	0.288583	0.335087	0.329512	0.355268	0.447372	0.40132	0.282987	0.187862	0.235424		0.254585	0.335442	0.255292	0.281773	0.378861	0.485683	0.432272	0.40432	0.272843	0.338581		0.360263	0.401301	0.364501	0.375355	0.422257
ZNF157	0	0.0196626	0	0.0065542	0	0	0	0	0	0		0	0	0	0	0	0	0	0	0	0		0.0180855	0	0	0.0060285	0	0	0	0	0	0		0	0	0	0	0	0	0	0	0.0383434	0.0191717		0	0	0.0233618	0.00778727	0
SNORA11C	0	0	0	0	0	0	0	0	0	0		0	0	0	0	0	0	0	0	0	0		0	0	0	0	0	0	0	0	0	0		0	0	0	0	0	0	0	0	0	0		0	0	0	0	0
LOC100419232	0	0	0	0	0	0	0	0	0	0		0	0	0	0	0	0	0	0	0	0		0	0	0	0	0	0	0	0	0	0		0	0	0	0	0	0	0	0	0	0		0	0	0	0	0
RGN	0.037489	0.0319971	0.032333	0.0339397	0	0	0	0.0441852	0	0.0220926		0.0311293	0	0.0386108	0.0232467	0	0.0506257	0.0253129	0	0.0709072	0.0354536		0.0217635	0	0.0538771	0.0252135	0	0	0	0	0.0606278	0.0303139		0	0.0356814	0	0.0118938	0.051065	0.0821158	0.0665904	0	0	0		0.0645294	0	0	0.0215098	0
ZNF674	0.288312	0.259119	0.320484	0.289305	0.146378	0.38678	0.266579	0.315631	0.514171	0.414901		0.220996	0.265413	0.225897	0.237435	0.324026	0.283207	0.303616	0.328034	0.153416	0.240725		0.48488	0.458798	0.429715	0.457798	0.403407	0.352281	0.377844	0.440572	0.372562	0.406567		0.463175	0.411302	0.363794	0.412757	0.36811	0.360142	0.364126	0.245316	0.288928	0.267122		0.58884	0.529134	0.444064	0.520679	0.677484
CFP	0	0.0178699	0.0715753	0.0298151	0.0958321	0.042389	0.0691106	0.0482544	0.0798987	0.0640766		0.0274058	0.0479021	0.0446954	0.0400011	0.0415638	0	0.0207819	0	0	0		0.0706453	0.0464084	0	0.0390179	0.268981	0	0.134491	0.101417	0.0442564	0.0728367		0.0962123	0.177792	0.0640018	0.112669	0.194547	0.0575839	0.126065	0	0.105472	0.052736		0.0270312	0.142818	0.0716338	0.0804943	0.107703
LOC100419908	0	0	0.038755	0.0129183	0	0	0	0	0	0		0	0	0	0	0	0	0	0	0	0		0	0	0	0	0	0	0	0	0	0		0	0	0	0	0	0	0	0	0	0		0	0	0.045039	0.015013	0
RPS6KA3	12.5116	13.4303	13.0739	13.0053	13.9364	15.5233	14.7299	14.3575	13.4203	13.8889		15.5534	15.6484	15.3253	15.509	17.0072	17.4425	17.2248	14.8748	15.7901	15.3325		21.896	21.891	21.6545	21.8138	20.2229	19.5815	19.9022	22.8964	22.2062	22.5513		22.8136	21.6303	22.3993	22.2811	17.6937	16.8497	17.2717	12.5246	11.7132	12.1189		18.8704	18.6777	19.4223	18.9901	19.668
NICN2P	0.00767867	0	0.0134562	0.00704496	0	0	0	0	0	0		0.00926447	0.00803965	0.00810118	0.00846843	0	0	0	0.0160787	0.0283676	0.0222232		0	0.0110209	0.005551	0.00552397	0	0	0	0.0158362	0.0139225	0.0148794		0.0083746	0	0.0146608	0.00767847	0	0	0	0.0169594	0	0.0084797		0	0	0.0163591	0.00545303	0
NUS1P1	0.0728666	0.050402	0.038225	0.0538312	0.0331593	0.0292266	0.031193	0.0310364	0.0273173	0.0291768		0.0336317	0.0728826	0.0295383	0.0453509	0.0660522	0.0289462	0.0474992	0.0554341	0.0736769	0.0645555		0	0.0411759	0.0517302	0.0309687	0	0	0	0.0290372	0	0.0145186		0.0308628	0.0667213	0.0669134	0.0548325	0.0318342	0.0278357	0.0298349	0	0.0258776	0.0129388		0.0865648	0.0447352	0.0751267	0.0688089	0.047724
LOC100419784	0	0	0	0	0	0	0	0	0	0		0	0	0	0	0	0	0	0	0	0		0	0	0	0	0	0	0	0	0	0		0	0	0	0	0	0	0	0	0	0		0	0	0	0	0
CXXC1P1	0.0230195	0	0	0.00767317	0	0	0	0	0	0		0	0	0	0	0	0	0	0	0	0		0	0	0	0	0	0	0	0	0	0		0	0.0212391	0	0.0070797	0	0	0	0	0	0		0	0	0.0241353	0.0080451	0
LOC100419053	0	0	0	0	0	0	0	0.0891248	0	0.0445624		0	0	0.0425343	0.0141781	0	0	0	0	0	0		0	0.0596249	0.0298826	0.0298358	0	0	0	0	0	0		0	0	0.0387031	0.012901	0	0	0	0	0	0		0	0	0	0	0.0708793
USP11	8.74096	8.50928	9.81123	9.02049	12.1652	10.6536	11.4094	10.6	11.3701	10.9851		6.60139	6.35228	6.23133	6.395	5.78797	5.81294	5.80045	6.87698	6.80875	6.84286		18.6216	19.2144	18.9461	18.9274	22.9886	23.6556	23.3221	21.9259	21.3986	21.6623		19.7611	19.6948	19.6004	19.6854	16.9552	17.7216	17.3384	12.372	11.9342	12.1531		26.9311	26.6438	26.2807	26.6185	29.0507
UXT	61.2969	66.0163	59.5132	62.2755	79.534	77.7215	78.6278	78.9702	74.0706	76.5204		67.1419	66.5238	64.1466	65.9374	64.3102	63.6289	63.9695	56.8619	52.3176	54.5897		92.9459	95.1714	96.1254	94.7476	95.1869	94.5608	94.8739	86.2724	88.9553	87.6138		92.4329	94.5152	93.7715	93.5732	93.5976	101.215	97.4063	69.9924	72.9041	71.4483		93.8103	92.7169	89.7196	92.0823	94.7586
UXT-AS1	0.428027	0.364857	3.86783e-60	0.264295	6.15159e-55	7.52342e-45	3.76171e-45	4.95213e-75	1.1003	0.55015		1.57844e-79	9.70013e-77	8.22409e-23	2.74136e-23	0.476478	4.76978e-131	0.238239	0.522408	0.751071	0.63674		0.543184	0.395535	2.32035e-21	0.312906	2.60076e-91	0.390415	0.195208	0.853951	2.86731e-56	0.426976		1.55361	0.289592	0.453632	0.765611	8.47028e-62	5.44659e-125	4.23514e-62	6.96709e-95	0.579515	0.289758		0.540361	0.361517	0.753823	0.5519	0.527393
JADE3	3.38396	3.84685	3.80373	3.67818	4.26856	4.03378	4.15117	3.97411	3.98255	3.97833		2.49494	2.32153	2.35923	2.3919	2.41877	2.10788	2.26333	2.95484	2.44831	2.70158		4.32047	4.4467	3.96701	4.24473	4.42991	4.33687	4.38339	4.53375	4.27716	4.40545		4.61607	4.78282	4.62744	4.67544	4.02403	3.93406	3.97905	2.9277	2.963	2.94535		3.84795	3.9798	4.20621	4.01132	4.2282
LOC441493	0.0202916	0	0	0.00676387	0	0	0	0	0	0		0.0228894	0	0	0.0076298	0.0452287	0.0397353	0.042482	0	0	0		0.0328668	0	0.014349	0.0157386	0.193077	0	0.0965385	0	0.0676954	0.0338477		0.0213498	0.0369917	0	0.0194472	0	0.0367073	0.0183536	0	0	0		0.0238657	0.0206647	0	0.0148435	0
SSX6	0	0	0	0	0	0	0	0	0	0		0	0	0	0	0	0	0	0	0	0		0	0	0	0	0	0	0	0	0	0		0	0	0	0	0	0	0	0	0	0		0	0	0	0	0
SPACA5	0	0	0	0	0	0	0	0	0	0		0	0	0	0	0	0	0	0	0	0		0	0	0	0	0	0	0	0	0	0		0	0	0	0	0	0	0	0	0	0		0	0	0	0	0
SPACA5B	0	0	0	0	0	0	0	0	0	0		0	0	0	0	0	0	0	0	0	0		0	0	0.134857	0.0449523	0	0	0	0	0	0		0	0	0.0896626	0.0298875	0	0	0	0	0	0		0	0	0	0	0
SSX5	0	0	0	0	0	0	0	0	0	0		0	0	0	0	0	0	0	0	0	0		0	0	0	0	0	0	0	0	0	0		0	0	0	0	0	0	0	0	0	0		0	0	0.0344328	0.0114776	0
LOC100420083	0	0	0	0	0	0	0	0	0	0		0	0	0	0	0	0	0	0	0	0		0	0	0	0	0.0897187	0	0.0448593	0	0	0		0	0	0	0	0	0	0	0	0	0		0	0	0	0	0
LOC643554	0	0	0	0	0	0	0	0.035441	0.0311597	0.0333003		0	0.033125	0.016789	0.016638	0.0383452	0.0335524	0.0359488	0	0.0287731	0.0143865		0.0138492	0.0120185	0.0120664	0.0126447	0	0	0	0	0.0294808	0.0147404		0	0	0	0	0	0	0	0	0	0		0	0	0.0529729	0.0176576	0
LOC100420084	0	0.0621632	0	0.0207211	0	0	0	0	0	0		0	0.0753886	0	0.0251295	0	0	0	0	0	0		0	0	0	0	0	0.206836	0.103418	0	0	0		0	0	0	0	0	0	0	0	0	0		0	0	0	0	0
SSX1	0	0	0	0	0	0	0	0	0	0		0	0	0	0	0	0	0	0	0	0		0.369558	0.480343	0.345219	0.398373	0.217945	0.287052	0.252498	0.320833	0.113063	0.216948		0.170549	0.0886157	0.208137	0.155767	0.216934	0.253426	0.23518	0.0671774	0	0.0335887		0.567611	0.964551	0.903209	0.81179	0.966546
SSX9	0	0	0	0	0	0	0	0	0	0		0	0	0	0	0	0	0	0	0	0		0	0	0	0	0	0	0	0	0	0		0	0	0	0	0	0	0	0	0	0		0	0	0	0	0
WASF4P	0.687698	0.629906	0.641851	0.653152	0.730589	0.97306	0.851824	0.647932	0.755934	0.701933		0.791309	0.759786	0.846959	0.799351	0.903801	0.554668	0.729235	0.714073	0.661209	0.687641		0.859049	0.844219	0.728366	0.810545	0.770571	0.871053	0.820812	0.82842	0.617239	0.72283		0.862602	1.02798	0.950823	0.947135	0.775061	0.576706	0.675884	0.494374	0.638455	0.566415		0.786906	0.638582	0.689626	0.705038	0.768511
ELK1	6.5649	6.64971	6.45978	6.55813	8.747	7.48278	8.11489	8.5105	8.35339	8.43194		7.31944	6.8736	6.7562	6.98308	6.45732	6.47269	6.465	6.70203	6.90919	6.80561		12.2951	12.3038	12.4796	12.3595	12.6675	12.7238	12.6957	13.6637	12.0653	12.8645		12.1322	12.1308	12.2286	12.1639	10.9757	10.4173	10.6965	8.34319	6.95054	7.64687		12.1537	13.5365	13.1262	12.9388	14.3463
LOC791092	0	0	0	0	0	0	0	0	0	0		0.0403467	0.0697588	0	0.0367018	0	0.0690451	0.0345225	0	0	0		0	0	0	0	0	0	0	0	0	0		0	0	0	0	0	0	0	0	0	0		0.0407974	0	0	0.0135991	0
LOC791091	0.0163755	0	0	0.0054585	0	0	0	0	0	0		0	0	0	0	0	0	0	0	0	0		0	0	0.0118324	0.00394413	0	0	0	0	0	0		0	0.0307727	0.0154994	0.015424	0	0	0	0	0	0		0	0	0	0	0
SSX3	0	0	0	0	0	0	0	0	0	0		0	0	0	0	0	0	0	0	0	0		0	0	0	0	0	0	0	0	0	0		0	0.0526636	0	0.0175545	0	0	0	0	0	0		0	0	0	0	0
LOC101060049	0	0	0	0	0	0	0	0	0	0		0	0	0	0	0	0	0	0	0	0		0	0	0	0	0	0	0	0	0	0		0	0	0	0	0	0	0	0	0	0		0	0	0	0	0
SSXP8	0	0.0127163	0	0.00423877	0	0	0	0	0	0		0	0	0	0	0	0	0	0	0	0		0	0	0	0	0	0	0	0	0	0		0	0	0	0	0	0	0	0	0	0		0	0	0	0	0
LOC100420551	0	0	0	0	0	0	0	0	0	0		0	0	0	0	0	0	0	0	0	0		0	0	0	0	0	0	0	0	0	0		0	0	0	0	0	0	0	0	0	0		0	0	0	0	0
SSX4	0	0	0	0	0	0	0	0	0	0		0	0	0	0	0	0	0	0	0	0		0	0	0	0	0	0	0	0	0	0		0	0	0	0	0	0	0	0	0	0		0	0	0	0	0
SSX4B	0	0	0	0	0	0	0	0	0	0		0	0	0	0	0	0	0	0	0	0		0	0	0	0	0	0	0	0	0	0		0	0	0	0	0	0	0	0	0	0		0	0	0	0	0
SSXP6	0	0	0	0	0	0	0	0	0	0		0	0	0	0	0	0	0	0	0	0		0	0	0	0	0	0	0	0	0	0		0	0	0	0	0	0	0	0	0	0		0	0	0	0	0
SSXP7	0	0	0	0	0	0	0	0	0	0		0	0	0	0	0	0	0	0	0	0		0	0.0231175	0	0.00770583	0.114965	0	0.0574825	0	0	0		0	0	0	0	0	0	0	0	0	0		0	0.0344549	0.0347165	0.0230571	0
LOC791093	0.014765	0	0.012925	0.00923	0	0	0	0	0	0		0	0	0	0	0	0	0	0	0	0		0.0121498	0	0	0.00404993	0	0	0	0	0	0		0	0	0	0	0	0	0	0	0	0		0	0	0	0	0
LOC791095	0	0.0102153	0	0.0034051	0	0	0	0	0	0		0	0	0	0	0	0	0	0	0	0		0	0	0.00832825	0.00277608	0	0	0	0	0	0		0	0.0107321	0	0.00357737	0	0	0	0	0	0		0	0	0	0	0
LOC101927635	0.240899	0.0696594	0.421971	0.244176	0	0	0	0.689595	0.45454	0.572067		0.27837	0	0.487096	0.255155	0.36126	0.15787	0.259565	0.15955	0.140826	0.150188		1.12105	0.80088	0.229905	0.717278	0.277928	1.46209	0.870009	0.491693	0.434222	0.462958		0.429351	0.74422	0.299011	0.490861	0.184703	0.486703	0.335703	0.170114	0.599247	0.38468		0.672015	0.415125	0.333819	0.473653	0.396972
LOC791096	0.0273306	0	0	0.0091102	0.0613568	0	0.0306784	0	0.0503173	0.0251587		0.0313776	0.0542402	0.0824462	0.0560213	0.0619932	0	0.0309966	0	0	0		0.0219897	0.0381178	0.0382456	0.0327844	0	0	0	0.101253	0	0.0506265		0	0.0736479	0.0246299	0.0327593	0.0555493	0	0.0277747	0	0	0		0.031821	0.0547767	0	0.0288659	0
ZNF630	0.330761	0.327993	0.383508	0.347421	0.332107	0.4135	0.372803	0.609727	0.496905	0.553316		0.214106	0.0670868	0.122115	0.134436	0.110056	0.211946	0.161001	0.110323	0.170214	0.140269		0.5887	0.592328	0.578402	0.586477	0.287706	0.348412	0.318059	0.311332	0.200425	0.255879		0.530319	0.386217	0.573868	0.496801	0.470465	0.374952	0.422709	0.207834	0.501315	0.354574		0.530802	0.358708	0.31847	0.40266	0.375533
EBP	0.829271	0.887491	1.15695	0.957904	1.35679	1.34819	1.35249	1.25453	1.62281	1.43867		1.4734	1.16019	1.08515	1.23958	1.14921	0.654667	0.901938	1.1786	0.638869	0.908735		1.82391	2.25794	1.82905	1.9703	4.13444	2.71695	3.4257	4.14137	4.17268	4.15702		3.49435	3.79311	3.8267	3.70472	2.87047	4.0435	3.45698	1.35965	2.39775	1.8787		3.86288	4.67239	3.51688	4.01738	3.72974
SSXP9	0	0	0	0	0.0183297	0	0.00916485	0	0	0		0	0	0	0	0	0	0	0	0	0		0	0	0	0	0	0	0	0	0	0		0	0	0	0	0	0	0	0	0	0		0	0	0	0	0.0134727
MRPL32P1	0	0	0	0	0	0	0	0	0	0		0	0	0	0	0	0	0	0	0	0		0	0	0	0	0	0	0	0	0	0		0	0	0	0	0	0	0	0	0	0		0	0	0	0	0
ARAF	18.5111	17.8908	17.6718	18.0246	19.956	21.4151	20.6855	19.5983	20.3793	19.9888		13.5301	15.3168	15.4765	14.7745	14.9743	15.0933	15.0338	12.9616	15.9158	14.4387		24.4508	25.4059	25.6936	25.1834	24.6558	27.0061	25.831	29.423	26.5801	28.0016		23.2417	24.9786	23.0483	23.7562	22.7662	23.6655	23.2159	15.8288	15.3471	15.5879		25.3437	25.3191	26.7732	25.812	23.9538
SYN1	0.0432785	0.0189544	0.0189932	0.0270754	0.0253152	0.0223889	0.023852	0.0254991	0.11293	0.0692145		0.0564151	0.0123456	0.0123732	0.0270446	0.0234891	0.0416625	0.0325758	0	0.0508989	0.0254494		0.0940709	0.0740655	0.116457	0.0948645	0.0474315	0	0.0237158	0.0541323	0	0.0270662		0.0641143	0.100826	0.0906654	0.0852019	0	0.0592648	0.0296324	0.121421	0	0.0607105		0.0430577	0.0882712	0.0506537	0.0606609	0.0373037
TIMP1	68.0176	66.0781	69.8814	67.9924	74.4524	72.5747	73.5136	70.7824	69.9005	70.3414		47.3767	46.4821	45.1325	46.3304	51.7766	50.4786	51.1276	41.8018	42.6931	42.2475		108.136	105.565	108.352	107.351	87.0174	96.8146	91.916	91.4151	89.278	90.3466		110.383	115.757	117.128	114.423	114.424	117.132	115.778	90.2391	83.3952	86.8171		126.932	127.582	126.886	127.133	123.228
MIR4769	0	0	0	0	0	0	0	0	0	0		0	0	0	0	0	0	0	0	0	0		0	0	0	0	0	0	0	0	0	0		0	0	0	0	0	0	0	0	0	0		0	0	0	0	0
VN1R110P	0	0	0	0	0	0	0	0	0	0		0	0	0	0	0	0	0	0	0	0		0	0	0	0	0	0	0	0	0	0		0	0	0.065224	0.0217413	0	0	0	0	0	0		0	0	0	0	0.113951
TBC1D25	6.0462	5.97164	5.39318	5.80367	6.8958	6.67357	6.78468	6.45182	6.36574	6.40878		6.29692	5.35095	5.37139	5.67309	4.85065	5.50241	5.17653	4.55392	5.16139	4.85765		9.12984	8.81379	9.2296	9.05774	8.73184	8.04888	8.39036	9.38477	8.60446	8.99461		8.68951	8.10481	8.26788	8.35407	6.79793	7.79653	7.29723	5.76903	5.41338	5.59121		7.20235	7.5505	7.61615	7.45633	8.20955
ZNF182	1.83122	1.66802	1.63219	1.71048	2.20371	2.19467	2.19919	1.46771	1.84693	1.65732		1.27872	1.53674	1.40024	1.40523	1.44406	1.30212	1.37309	1.262	1.39894	1.33047		2.45581	2.51287	2.29989	2.42286	2.06061	1.50423	1.78242	1.48549	1.857	1.67124		2.64029	2.44119	2.62862	2.57003	2.19769	2.08828	2.14299	1.37087	1.17873	1.2748		2.29007	2.15612	2.40704	2.28441	2.31429
WAS	0.0502597	0.044109	0	0.0314562	0.0381003	0	0.0190501	0	0	0		0.0627182	0.0182251	0	0.0269811	0	0	0	0	0	0		0.0143455	0.0626441	0.0253156	0.0341017	0	0.060869	0.0304345	0.0389821	0.0341377	0.0365599		0.0578868	0.0337783	0.0512254	0.0476302	0.0472993	0.209545	0.128422	0.0883857	0.039038	0.0637119		0.0217916	0.0383219	0.0192525	0.0264553	0.0586155
GLOD5	0.0709426	0	0	0.0236475	0	0	0	0	0	0		0	0	0	0	0.154831	0.136328	0.14558	0	0	0		0	0	0	0	0	0	0	0	0	0		0	0	0	0	0	0	0	0	0	0		0	0	0	0	0
LOC100420869	0.149942	0.0865028	0.174832	0.137092	0.223895	0.394343	0.309119	0.104779	0.183356	0.144067		0.1158	0.0500492	0	0.0552831	0	0.0989332	0.0494666	0.0913002	0	0.0456501		0.322528	0.13969	0.525569	0.329262	0.468927	0.409077	0.439002	0.0924237	0.0817565	0.0870901		0.313073	0.225193	0.317117	0.285128	0.20556	0.179432	0.192496	0.192484	0.763544	0.478014		0.590189	0.762489	0.973487	0.775388	0.750443
GATA1	0	0	0	0	0	0	0	0	0	0		0	0	0	0	0	0	0	0	0	0		0	0	0.0180503	0.00601677	0	0	0	0	0	0		0	0	0	0	0	0	0	0	0.0564789	0.0282394		0.0307459	0	0	0.0102486	0
ERAS	0	0.0405256	0.0405478	0.0270245	0	0	0	0	0.094495	0.0472475		0	0.0520268	0.0520228	0.0346832	0.0995521	0.177356	0.138454	0.122625	0	0.0613125		0	0.0351081	0.0709273	0.0353451	0	0	0	0.115475	0.302105	0.20879		0	0.142328	0.0479316	0.0634199	0	0	0	0	0	0		0	0	0	0	0.244404
PCSK1N	4.61894	4.43132	5.43276	4.82767	8.95088	8.32541	8.63814	6.14886	8.5078	7.32833		3.10801	3.38283	3.45897	3.3166	2.64103	2.92849	2.78476	2.86544	4.05865	3.46204		5.57766	4.78135	5.40227	5.25376	4.10645	5.8182	4.96232	4.01461	4.25717	4.13589		8.43235	7.63566	7.30835	7.79212	7.36921	9.75195	8.56058	7.06275	5.80528	6.43402		2.7402	2.37915	2.29498	2.47144	1.98397
SSXP3	0	0.00420079	0.0084769	0.0042259	0	0	0	0	0	0		0	0	0	0	0	0	0	0	0	0		0	0	0	0	0	0	0	0.00896267	0.00790366	0.00843316		0	0	0	0	0	0	0	0	0.00802438	0.00401219		0	0	0	0	0
RBM3	12.7306	11.3733	11.5909	11.8983	13.1251	13.5772	13.3512	14.1586	14.7431	14.4508		18.763	19.0778	18.8073	18.8827	13.2822	13.6915	13.4869	11.843	11.1392	11.4911		26.2437	26.3982	26.3045	26.3155	35.8974	37.4989	36.6981	36.3754	38.387	37.3812		22.2023	22.2128	22.3905	22.2685	18.2448	19.6682	18.9565	11.705	10.8169	11.261		50.5857	51.789	51.2078	51.1942	60.7923
SUV39H1	7.2849	7.12156	7.55403	7.32016	8.86606	9.38403	9.12505	8.6244	7.80906	8.21673		9.08814	8.3357	9.50612	8.97665	8.34836	7.91853	8.13345	9.04183	8.48868	8.76525		10.1199	10.2369	10.0024	10.1197	15.1075	13.9567	14.5321	15.7104	14.3422	15.0263		9.88355	10.5454	10.9498	10.4596	10.7283	11.9176	11.323	7.20076	6.65665	6.9287		10.7987	11.304	10.8344	10.979	11.7663
PIM2	3.87772	3.55381	3.6825	3.70468	4.52973	4.898	4.71387	3.16557	4.0905	3.62803		2.35222	2.29062	1.95774	2.20019	1.88575	2.03511	1.96043	2.02055	2.1586	2.08957		5.67371	5.63313	5.72487	5.67724	3.82828	4.35154	4.08991	4.52073	4.55101	4.53587		5.69992	5.34217	4.75049	5.26419	5.04522	5.87668	5.46095	3.63959	3.76607	3.70283		3.96248	3.98886	4.50164	4.15099	4.75053
ZNF81	0.659012	0.833186	0.726473	0.739557	0.721409	0.844506	0.782957	0.999739	0.950291	0.975015		0.680129	0.470872	0.593568	0.581523	0.52094	0.594599	0.55777	0.645925	0.590655	0.61829		1.36817	1.2656	1.22391	1.28589	1.04922	0.992661	1.02094	1.10835	1.20755	1.15795		1.26773	1.32101	1.29471	1.29448	0.925096	0.907037	0.916067	0.754771	0.661004	0.707888		1.02037	1.05217	0.973186	1.01524	0.876847
RPL7P57	0	0	0	0	0	0	0	0.147001	0	0.0735005		0	0	0	0	0	0	0	0	0	0		0	0	0	0	0	0	0	0	0	0		0	0	0	0	0	0	0	0	0	0		0	0	0	0	0
SLC38A5	7.7589	7.9694	7.41087	7.71306	8.5666	9.40453	8.98556	8.87238	8.76431	8.81835		2.13302	2.5825	2.35744	2.35765	2.4359	2.39073	2.41331	1.92567	2.29474	2.11021		39.7544	39.2467	41.6778	40.2263	43.2222	44.2141	43.7182	49.023	47.6073	48.3152		38.7783	39.4923	40.0616	39.4441	42.1889	42.6088	42.3988	27.2036	26.2746	26.7391		44.3922	43.6356	47.0123	45.0134	43.9898
UBA1	59.292	58.6413	58.4613	58.7982	71.0091	72.4376	71.7234	67.6995	68.1722	67.9359		62.5489	61.8654	63.4685	62.6276	59.4334	58.9697	59.2015	61.2442	57.9925	59.6183		91.8768	89.1647	92.0739	91.0385	102.867	103.925	103.396	107.658	107.801	107.73		92.4551	93.0651	91.0792	92.1998	85.9859	88.3038	87.1448	56.1856	58.6506	57.4181		90.4745	91.7017	91.2965	91.1576	92.3715
INE1	0.090993	0.197678	0.119513	0.136061	0.100706	0.0886292	0.0946676	0.481232	0.42352	0.452376		0.0536704	0.186713	0.140927	0.127103	0.299179	0.175835	0.237507	0.17916	0.236994	0.208077		0.371019	0.355729	0.325269	0.350672	1.05882	0.267253	0.663037	0.442348	0.389306	0.415827		0.24333	0.761667	0.681206	0.562068	0.304366	0.446807	0.375587	0.380141	0.252104	0.316122		0.271826	0.425189	0.523623	0.406879	0.5328
KCND1	0.15236	0.189198	0.217866	0.186475	0.380353	0.239411	0.309882	0.234137	0.111406	0.172772		0.0792569	0.129259	0.0518727	0.0867962	0.122439	0.154959	0.138699	0.112194	0.115248	0.113721		1.23543	0.995897	1.13869	1.12334	0.868595	0.688454	0.778525	1.10785	0.969405	1.03863		1.39697	1.23504	1.35246	1.32816	0.947334	0.80282	0.875077	0.735167	0.684161	0.709664		1.70611	1.94565	1.8121	1.82129	1.42873
PRAF2	8.65316	9.83394	8.25994	8.91568	10.7496	10.5884	10.669	9.85779	8.93154	9.39466		7.75313	6.48912	7.8132	7.35182	7.12058	8.13082	7.6257	6.94357	7.30831	7.12594		18.6416	16.8642	17.4552	17.6537	14.7196	11.0578	12.8887	12.7938	12.1626	12.4782		17.4446	16.2294	15.6147	16.4296	15.1698	13.3509	14.2603	10.4307	13.0583	11.7445		22.7341	22.179	23.1731	22.6954	21.8133
GRIPAP1	6.45766	6.63807	6.86731	6.65435	7.31011	6.94506	7.12758	8.68641	8.94065	8.81353		5.57625	5.74306	5.77288	5.6974	5.58005	6.56156	6.07081	5.23869	5.55717	5.39793		11.7729	11.6484	12.0871	11.8361	9.60402	11.3546	10.4793	10.7972	10.6758	10.7365		11.1368	10.8629	10.8462	10.9486	9.72609	10.4207	10.0734	7.30432	6.83993	7.07212		10.6775	10.4023	10.3712	10.4837	9.75891
WDR13	22.1248	24.046	22.0429	22.7379	26.1455	27.7033	26.9244	26.3515	28.4625	27.407		20.7494	20.6805	21.9608	21.1302	20.072	21.2825	20.6773	21.1703	19.3121	20.2412		34.8547	34.3472	34.5185	34.5735	35.049	32.0254	33.5372	34.1476	32.9068	33.5272		32.6221	32.0956	33.4801	32.7326	31.7496	32.1618	31.9557	27.0433	26.4604	26.7518		36.8519	35.2868	37.7892	36.6426	36.8705
WDR45	4.08071	4.25376	3.638	3.99082	4.40995	5.3991	4.90452	4.75107	4.84586	4.79847		4.22309	3.72882	3.80836	3.92009	3.40219	3.3688	3.38549	3.47109	3.00411	3.2376		5.47432	5.13253	4.69214	5.09966	4.70278	5.0322	4.86749	4.33528	4.79952	4.5674		5.03254	5.40445	5.30635	5.24778	5.17826	5.37753	5.2779	3.98453	3.61046	3.79749		5.80975	5.66828	5.78364	5.75389	5.57656
GPKOW	11.8522	10.7165	11.5514	11.3734	12.9547	14.1667	13.5607	13.0546	13.0239	13.0392		10.679	11.4135	10.3506	10.8144	10.911	10.1757	10.5434	10.8852	10.0635	10.4743		16.9871	16.3753	16.0978	16.4867	15.928	14.3241	15.126	14.0653	13.8463	13.9558		15.4945	14.9909	14.1653	14.8836	16.2005	13.2984	14.7495	11.3659	9.94492	10.6554		14.6111	13.5137	13.4817	13.8688	13.2189
SYP	0.202319	0.253092	0.177581	0.210997	0.416087	0.481572	0.448829	0.186993	0.330867	0.25893		0.292075	0.326985	0.241338	0.286799	0.310375	0.220415	0.265395	0.268313	0.236966	0.25264		0.158042	0.223359	0.257171	0.212857	0.169468	0.150643	0.160056	0.195041	0.199941	0.197491		0.306512	0.268372	0.284909	0.286598	0.430716	0.20834	0.319528	0.108762	0.192666	0.150714		0.309201	0.303266	0.321249	0.311239	0.202161
SYP-AS1	0	0	0	0	2.94992e-07	0	1.47496e-07	0	0.119376	0.059688		2.45007e-07	0.0816487	0	0.0272163	0	0	0	0	0	0		5.03677e-06	0	0	1.67892e-06	0	0	0	0	0	0		0	0	2.78918e-07	9.29727e-08	0	0	0	0	0	0		0	0	0	0	0
FTSJ1	36.328	37.1274	36.3916	36.6157	41.8383	40.8435	41.3409	46.3451	42.5309	44.438		35.9405	37.2967	35.7912	36.3428	36.1691	35.9251	36.0471	32.1113	34.2106	33.1609		62.4202	61.9239	61.8465	62.0635	61.7847	64.5118	63.1482	64.355	60.1705	62.2627		61.2488	60.8619	61.3971	61.1693	59.866	56.0338	57.9499	43.7386	40.6897	42.2142		68.7844	66.4058	66.7673	67.3192	66.387
HSPB1P2	0.660356	0.629102	0.533286	0.607581	1.03498	1.03613	1.03556	0.66273	1.40844	1.03558		1.01464	0.632525	0.758692	0.801952	0.590856	0.52636	0.558608	1.01337	1.03714	1.02526		0.647019	0.607744	0.61601	0.623591	0	0.733749	0.366874	1.0808	1.34885	1.21483		1.08491	1.07126	0.602788	0.919653	0.596899	0.353752	0.475325	0.362031	0.641229	0.50163		1.14915	0.471787	0.542291	0.721076	0.200757
TIMM17B	13.7025	12.4483	12.9081	13.0196	14.5127	16.0007	15.2567	15.1981	13.8804	14.5392		13.6534	13.5064	14.1456	13.7685	14.9964	12.8945	13.9455	11.6398	12.8068	12.2233		16.2364	15.9823	17.0369	16.4185	15.8257	16.8341	16.3299	16.0807	14.8976	15.4892		17.2792	15.8274	16.8045	16.637	18.1441	21.2614	19.7028	12.7314	14.1127	13.4221		13.9391	13.682	12.1687	13.2633	13.8891
PQBP1	34.0382	34.1195	34.5173	34.225	42.4406	42.6949	42.5678	39.9448	40.9268	40.4358		40.0711	39.3083	39.301	39.5601	41.3902	38.2643	39.8272	38.3368	38.4981	38.4175		38.5725	35.6818	37.8614	37.3719	38.8317	44.0762	41.4539	45.7289	43.6432	44.6861		37.0842	35.9114	35.9668	36.3208	43.1401	37.4898	40.3149	28.0677	26.987	27.5273		41.1409	40.6548	41.1026	40.9661	43.9555
TFE3	16.2396	16.1564	16.4818	16.2926	19.9717	18.7698	19.3708	21.7448	19.2654	20.5051		13.7388	13.3762	13.7913	13.6354	12.8809	13.5236	13.2022	13.1765	13.867	13.5218		31.6838	31.3783	31.7436	31.6019	30.3663	29.331	29.8486	28.8458	28.0765	28.4611		29.4485	27.5957	28.0719	28.372	26.6847	28.406	27.5453	21.8887	19.4153	20.652		29.2943	29.7367	28.0877	29.0396	27.6311
CDK16	40.7504	38.4136	38.3377	39.1672	48.0356	43.2871	45.6613	45.9702	46.8459	46.4081		38.8363	37.706	39.1464	38.5629	38.8114	38.8699	38.8406	37.5497	37.5846	37.5671		51.8463	51.9066	52.576	52.1096	51.0818	50.032	50.5569	50.5044	49.5617	50.0331		52.7081	50.1045	51.0776	51.2967	49.3407	49.6638	49.5023	35.2292	35.7198	35.4745		51.6995	53.5655	51.7724	52.3458	50.1191
LOC102724400	4.91992	4.26837	4.32442	4.50424	0	0	0	5.6549	9.94557	7.80023		0	2.70153	5.40525	2.70226	0	4.84143	2.42071	5.54774	0	2.77387		4.19515	5.44174	11.0046	6.8805	0	0	0	0	0	0		5.57216	2.42483	0	2.66566	0	0	0	0	5.2019	2.60095		15.504	2.68513	10.9223	9.70381	4.22773
GAGE12I	0	0	0	0	0	0	0	0	0	0		0	0	0	0	0	0	0	0	0	0		0	0	0	0	0	0	0	0	0	0		0	0	0	0	0	0	0	0	0	0		0	0	0	0	0
GAGE2C	0	0	0	0	0	0	0	0	0	0		0	0	0	0	0	0	0	0	0	0		0	0	0	0	0	0	0	0	0	0		0	0	0	0	0	0	0	0	0	0		0	0	0	0	0
LOC102724473	0	0	0	0	0	0	0	0	0	0		0	0	0	0	0	0	0	0	0	0		0	0	0	0	0	0	0	0	0	0		0	0	0	0	0	0	0	0	0	0		0	0	0	0	0
GAGE12J	0	0	0	0	0	0	0	0	0	0		0	0	0	0	0	0	0	0	0	0		0	0	0	0	0	0	0	0	0	0		0	0	0	0	0	0	0	0	0	0		0	0	0	0	0
GAGE12C	0	0	0	0	0	0	0	0	0	0		0	0	0	0	0	0	0	0	0	0		0	0	0	0	0	0	0	0	0	0		0	0	0	0	0	0	0	0	0	0		0	0	0	0	0
GAGE12D	0	0	0	0	0	0	0	0	0	0		0	0	0	0	0	0	0	0	0	0		0	0	0	0	0	0	0	0	0	0		0	0	0	0	0	0	0	0	0	0		0	0	0	0	0
GAGE2E	0	0	0	0	0	0	0	0	0	0		0	0	0	0	0	0	0	0	0	0		0	0	0	0	0	0	0	0	0	0		0	0	0	0	0	0	0	0	0	0		0	0	0	0	0
GAGE12G	0	0	0	0	0	0	0	0	0	0		0	0	0	0	0	0	0	0	0	0		0	0	0	0	0	0	0	0	0	0		0	0	0	0	0	0	0	0	0	0		0	0	0	0	0
GAGE12E	0	0	0	0	0	0	0	0	0	0		0	0	0	0	0	0	0	0	0	0		0	0	0	0	0	0	0	0	0	0		0	0	0	0	0	0	0	0	0	0		0	0	0	0	0
GAGE12H	0	0	0	0	0	0	0	0	0	0		0	0	0	0	0	0	0	0	0	0		0	0	0	0	0	0	0	0	0	0		0	0	0	0	0	0	0	0	0	0		0	0	0	0	0
GAGE2A	0	0	0	0	0	0	0	0	0	0		0	0	0	0	0	0	0	0	0	0		0	0	0	0	0	0	0	0	0	0		0	0	0	0	0	0	0	0	0	0		0	0	0	0	0
SLC35A2	25.369	24.9367	24.4849	24.9302	24.6036	29.4088	27.0062	26.1731	26.8261	26.4996		20.5755	19.9409	20.3452	20.2872	22.0069	22.6625	22.3347	20.9797	19.0686	20.0241		39.1207	40.1381	38.1411	39.1333	43.7451	40.4005	42.0728	35.9854	37.2669	36.6261		36.116	34.6569	32.7437	34.5055	35.4344	36.0282	35.7313	29.9687	27.827	28.8978		35.1637	34.0511	34.948	34.7209	34.7578
RBM10	10.2011	9.83328	9.36157	9.79865	11.0701	12.0227	11.5464	12.7225	12.5017	12.6121		13.991	13.8191	13.2172	13.6758	13.2854	13.1849	13.2352	13.8104	13.0057	13.408		13.3553	13.0885	13.1628	13.2022	18.2629	17.9142	18.0885	17.6722	17.6358	17.654		14.2776	13.8769	13.8689	14.0078	13.6531	14.5558	14.1044	9.40057	8.81153	9.10605		12.9391	12.4072	13.4864	12.9442	12.5144
LOC100421108	0.202134	0.117403	0.137849	0.152462	0.102116	0.090144	0.09613	0.100064	0.176048	0.138056		0	0.12059	0.0968507	0.0724802	0.148021	0.0436194	0.0958202	0.0506199	0.17742	0.11402		0.0188969	0.0658838	0.0829992	0.0559266	0	0.151345	0.0756725	0.0975818	0.0428591	0.0702204		0.126052	0.0438743	0.0885888	0.0861717	0.116532	0.154276	0.135404	0	0	0		0.083929	0	0	0.0279763	0.0380038
PAGE1	0	0.222561	0.168419	0.130327	0.141739	0.125421	0.13358	0	0.23899	0.119495		0.29659	0.645914	0.455781	0.466095	0.279405	0.614973	0.447189	0.413497	0.24207	0.327784		0.265283	0.322944	0.51024	0.366156	0.233904	0.206609	0.220256	0.539927	0.119098	0.329513		0.0698099	0.12136	0.54981	0.246993	0.635748	0.559154	0.597451	0.751027	0.398287	0.574657		0	0.276223	0.0696893	0.115304	0.223751
PAGE4	0	0	0	0	0	0	0	0	0	0		0	0	0	0	0	0	0	0	0	0		0	0	0	0	0	0	0	0	0	0		0	0	0	0	0	0	0	0	0	0		0	0	0	0	0
VDAC1P2	0.102331	0.0444217	0.06718	0.0713109	0	0	0	0	0.0933433	0.0466717		0.0578038	0.0501412	0.101264	0.0697363	0	0.100022	0.050011	0.0984727	0.130523	0.114498		0	0.0179267	0	0.00597557	0	0	0	0	0	0		0.0803125	0.0232063	0	0.0345063	0	0.049924	0.024962	0	0	0		0.0301547	0.0521968	0.052522	0.0449578	0.083653
USP27X-AS1	0.267569	0.357677	0.345322	0.323523	0.211176	0.341546	0.276361	0.410251	0.602214	0.506232		0.169126	0.163723	0.230074	0.187641	0.137191	0.0910773	0.114134	0.140035	0.215983	0.178009		0.646611	0.598422	0.672746	0.63926	0.297522	0.420583	0.359052	0.343499	0.422476	0.382988		0.716661	0.502223	0.445443	0.554776	0.528694	0.646616	0.587655	0.560937	0.364176	0.462557		0.528373	0.462092	0.687795	0.55942	0.591818
LOC100422285	0	0	0	0	0	0	0	0	0	0		0	0	0	0	0	0	0	0	0	0		0	0	0	0	0	0	0	0	0	0		0	0	0	0	0	0	0	0	0	0		0	0	0	0	0
USP27X	1.63261	1.87884	1.62759	1.71301	1.88971	1.52894	1.70932	1.79445	1.76149	1.77797		1.3701	1.35905	1.58695	1.4387	1.41754	1.19336	1.30545	1.05167	1.5036	1.27764		3.22731	2.80319	2.83026	2.95359	2.75295	2.71898	2.73597	3.08072	2.64233	2.86152		2.7048	2.89282	3.07369	2.89044	2.57387	2.6591	2.61648	2.39073	1.89544	2.14309		3.00545	2.85734	3.06818	2.97699	2.46065
PYY3	0	0	0	0	0	0	0	0	0	0		0	0	0	0	0	0	0	0	0	0		0	0	0	0	0	0	0	0	0	0		0.115093	0	0	0.0383643	0	0	0	0	0	0		0	0.11427	0	0.03809	0
AKAP4	0	0	0	0	0	0	0	0	0	0		0	0.0119622	0.012118	0.00802673	0	0	0	0	0	0		0	0	0.00878136	0.00292712	0	0	0	0	0	0		0	0	0	0	0	0	0	0	0	0		0	0.0127095	0.0256218	0.0127771	0
GAGE1	0	0.016539	0	0.005513	0	0	0	0	0	0		0	0	0	0	0	0	0	0	0	0		0.0153928	0.0400177	0.0670547	0.0408217	0	0	0	0.0349852	0	0.0174926		0	0	0	0	0	0	0	0	0	0		0	0	0	0	0
SALL1P1	0	0	0	0	0	0	0	0	0	0		0	0	0	0	0.0180681	0	0.00903405	0	0	0		0.00658705	0	0	0.00219568	0	0	0	0	0.0135947	0.00679735		0	0	0	0	0	0	0	0	0.0141323	0.00706615		0	0	0.00838568	0.00279523	0
PPP1R3F	1.78438	1.58105	1.56648	1.64397	1.91365	1.89992	1.90679	2.04517	1.72598	1.88558		1.22987	1.33432	1.31436	1.29285	1.07848	1.32357	1.20103	1.25995	1.17364	1.21679		3.23592	3.59385	3.25021	3.35999	2.05609	1.79269	1.92439	1.83134	1.69394	1.76264		2.48016	2.45466	2.56747	2.50076	2.30708	2.51673	2.4119	2.07295	2.27076	2.17185		2.61273	2.74072	2.78237	2.71194	2.44186
H3F3AP5	0	0	0	0	0	0	0	0	0	0		0	0	0	0	0	0	0	0	0	0		0	0	0	0	0	0	0	0	0.100179	0.0500895		0	0	0.0533067	0.0177689	0	0	0	0	0	0		0	0	0	0	0
BMP15	0	0	0	0	0	0	0	0	0	0		0.0434876	0	0	0.0144959	0	0	0	0	0	0		0	0	0	0	0	0	0	0	0	0		0	0	0.0353883	0.0117961	0	0	0	0	0	0		0	0	0	0	0
HMGB1P15	0	0	0	0	0	0	0	0	0	0		0	0	0	0	0	0	0	0	0	0		0.126115	0	0	0.0420383	0	0	0	0	0	0		0	0	0	0	0	0	0	0	0	0		0	0	0.159574	0.0531913	0
LOC100420318	0	0	0	0	0	0	0	0	0	0		0	0	0	0	0	0	0	0	0	0		0	0	0	0	0	0	0	0	0	0		0	0	0	0	0	0	0	0	0	0		0	0	0	0	0
LOC101060199	0	0	0	0	0	0	0	0	0	0		0	0	0	0	0	0	0	0	0	0		0	0	0	0	0	0	0	0	0	0		0	0	0	0	0	0	0	0	0.137033	0.0685165		0	0	0	0	0
LOC100420331	0	0	0	0	0	0	0	0	0	0		0	0	0	0	0	0	0	0	0	0		0	0	0	0	0	0	0	0	0	0		0	0	0	0	0	0.157861	0.0789305	0	0	0		0	0	0	0	0
RP11-104D21.3	0	0	0	0	0	0	0	0	0	0		0	0	0	0	0	0	0	0	0	0		0	0	0	0	0	0	0	0	0	0		0	0	0	0	0	0	0	0	0	0		0	0	0	0	0
DGKK	0.00886187	0	0.01554	0.00813396	0	0	0	0	0	0		0	0	0	0	0	0	0	0	0	0		0	0.012718	0	0.00423933	0	0	0	0	0	0		0.00963733	0	0	0.00321244	0	0	0	0	0.0173148	0.0086574		0.0109096	0	0	0.00363653	0
LOC100419238	0.0874133	0	0	0.0291378	0	0	0	0	0	0		0.226256	0	0	0.0754187	0	0	0	0	0	0		0	0	0	0	0	0	0	0	0	0		0	0	0	0	0	0	0	0	0	0		0	0	0	0	0
CXorf67	0	0.0468933	0.0314087	0.0261007	0	0	0	0.0427188	0	0.0213594		0	0	0.0409157	0.0136386	0	0	0	0	0	0		0.411471	0.373079	0.461379	0.41531	0.246293	0.0731986	0.159746	0.139875	0.204156	0.172015		0.0865824	0.208184	0.153459	0.149408	0.295811	0.0526351	0.174223	0.0531513	0.0940867	0.073619		0.0480298	0.10548	0.169709	0.10774	0.0927426
LOC102723426	0	0	0	0	0	0	0	0	0	0		0	0	0	0	0	0	0	0	0	0		0	0	0	0	0	0	0	0	0	0		0	0	0	0	0	0	0	0	0	0		0	0	0	0	0
NUDT11	1.25998	1.24372	1.46459	1.32276	1.80079	1.59113	1.69596	1.11698	0.941354	1.02917		1.98384	1.8962	1.93781	1.93928	1.59253	1.18813	1.39033	1.80847	2.17117	1.98982		1.84409	1.67753	1.56319	1.69494	2.09267	2.29188	2.19227	1.68538	2.70445	2.19491		2.27206	1.98945	2.22668	2.16273	2.44284	2.18601	2.31442	2.13175	1.44137	1.78656		3.67765	3.56308	3.79906	3.67993	4.20803
CENPVP2	0	0	0	0	0	0	0	0	0	0		0.0467234	0	0	0.0155745	0	0	0	0	0	0		0	0	0	0	0	0.136878	0.068439	0	0	0		0	0	0	0	0	0	0	0	0	0		0	0	0	0	0
CENPVP3	0	0	0	0	0	0	0	0	0	0		0	0	0	0	0	0.0978606	0.0489303	0	0	0		0	0	0	0	0	0	0	0	0	0		0	0	0.0586064	0.0195355	0	0	0	0	0	0		0	0	0	0	0
NUDT10	0	0	0.0199526	0.00665087	0	0	0	0	0	0		0.0265349	0	0	0.00884497	0	0.0442405	0.0221203	0	0.040118	0.020059		0	0.0164461	0	0.00548203	0	0.0722477	0.0361238	0	0	0		0	0.021552	0	0.007184	0	0	0	0	0	0		0.0281393	0	0	0.00937977	0
CENPVP1	0.0359532	0	0	0.0119844	0	0	0	0	0	0		0	0	0	0	0	0	0	0	0	0		0	0	0	0	0	0	0	0	0	0		0	0	0	0	0	0	0	0	0	0		0	0	0	0	0
TAB3P1	0.00494619	0.00256318	0.00346095	0.00365677	0.00660895	0.00774322	0.00717609	0.0101047	0.00709064	0.00859767		0.00656361	0.00283487	0.00287773	0.00409207	0	0.0157732	0.0078866	0.00494258	0.00583106	0.00538682		0.0101773	0.00541479	0.00611687	0.00723632	0.00575146	0.0100075	0.00787948	0.00346593	0	0.00173296		0.00703199	0.0043219	0.00953964	0.00696451	0.00183213	0.00479792	0.00331503	0.00343961	0.00151895	0.00247928		0.00671623	0.00769966	0.00581257	0.00674282	0.00157291
LOC644310	0.146471	0	0	0.0488237	0	0.2889	0.14445	0	0	0		0	0.148624	0	0.0495413	0	0.281642	0.140821	0.347022	0	0.173511		0	0	0	0	0	0	0	0	0	0		0	0	0.145444	0.0484813	0	0	0	0	0	0		0	0	0	0	0
GSPT2	0.151063	0.170269	0.0662136	0.129182	0.102165	0.180154	0.141159	0.0644998	0.141685	0.103092		0.122378	0.136416	0.0767022	0.111832	0.236104	0.147821	0.191963	0.186127	0.136817	0.161472		0.0871353	0.0540319	0.15201	0.0977257	0.429825	0.235377	0.332601	0.19055	0.140199	0.165374		0.178786	0.140932	0.0424958	0.120738	0.107692	0.188787	0.148239	0.0659715	0.0581504	0.062061		0.109694	0.17384	0.0954507	0.126328	0.202446
TPMTP3	0	0	0	0	0.174588	0	0.087294	0	0	0		0	0	0.0765769	0.0255256	0	0	0	0	0	0		0.0614952	0.0531719	0	0.0382224	0	0	0	0	0	0		0	0	0	0	0	0	0	0	0	0		0	0	0.0765459	0.0255153	0
IPO7P1	0.12342	0.106278	0	0.076566	0	0	0	0	0	0		0.148711	0.256428	0	0.135046	0	0	0	0.227599	0.199698	0.213648		0.201375	0.174133	0	0.125169	0	0	0	0	0.396411	0.198206		0.261939	0.225753	0.226912	0.238201	0	0	0	0	0	0		0	0.127464	0	0.042488	0.20713
LOC401589	0	0	0	0	0	0	0	0	0	0		0	0	0	0	0.0375878	0.0331107	0.0353492	0	0.0293716	0.0146858		0	0	0	0	0	0	0	0	0	0		0	0	0	0	0	0	0	0	0	0		0	0	0	0	0
LOC100129860	0	0	0	0	0	0	0	0	0	0		0	0	0	0	0	0	0	0	0	0		0	0	0	0	0	0	0	0	0	0		0	0	0	0	0	0	0	0	0.18597	0.092985		0	0	0	0	0
LOC100421603	0	0	0	0	0	0	0	0	0	0		0	0	0	0	0	0	0	0.199638	0	0.099819		0.0863861	0.0753	0	0.0538954	0	0	0	0	0	0		0	0	0	0	0	0	0	0	0	0		0	0	0	0	0
MIR8088	0	0	0	0	0	0	0	0	0	0		0	0	0	0	0	0	0	0	0	0		0	0	0	0	0	0	0	0	0	0		0	0	0	0	0	0	0	0	0	0		0	0	0	0	0
CCDC22	4.23625	4.31192	3.9057	4.15129	5.37088	4.98486	5.17787	4.98727	5.16359	5.07543		5.1268	4.58171	4.4991	4.73587	4.11954	4.52847	4.324	5.22915	4.53591	4.88253		6.17267	6.33766	6.29598	6.26877	6.29386	7.04791	6.67089	7.46545	7.10471	7.28508		6.74729	6.06548	6.40293	6.40523	7.87903	7.20682	7.54293	3.89877	4.64719	4.27298		5.98602	6.80082	6.47079	6.41921	6.99979
FOXP3	0.0855823	0.0717572	0.0907942	0.0827112	0.123134	0.0855878	0.104361	0.071396	0.0269405	0.0491682		0.0396628	0.0574733	0.0616316	0.0529226	0.0465443	0.0411813	0.0438628	0.0664721	0.0635959	0.065034		0.0359272	0.073769	0.099489	0.0697284	0	0.0365635	0.0182817	0.118114	0.124758	0.121436		0.0242215	0.0964193	0.108664	0.0764349	0.0847401	0.10323	0.0939851	0.0712169	0.0314624	0.0513397		0.214448	0.105677	0.0958955	0.138674	0.0543795
LOC102723491	0	0	0	0	0	0	0	0	0	0		0	0	0	0	0	0	0	0	0	0		0	0	0	0	0	0	0	0	0	0		0	0	0	0	0	0	0	0	0	0		0	0	0	0	0
XAGE2	0.408547	0.101629	0.1889	0.233025	0.480821	0.22895	0.354885	0.453431	0.222191	0.337811		0.0687278	0	0	0.0229093	0	0	0	0.12498	0	0.06249		1.20301	1.58813	0.943786	1.24498	0	0.747271	0.373636	0.392124	1.7222	1.05716		0.318319	0.376522	0.395087	0.363309	0.497004	0.506587	0.501796	0.426075	0.399444	0.41276		1.29769	1.57223	2.01579	1.62857	1.7938
CCNB3	0.0395338	0.0335482	0.0372075	0.0367632	0.0182431	0.0642563	0.0412497	0.0513209	0.143175	0.0972479		0.0439277	0	0	0.0146426	0	0	0	0	0.0679613	0.0339807		0.0913889	0.133928	0.0534104	0.0929091	0.0561703	0.0246147	0.0403925	0	0.0144822	0.0072411		0.0263284	0.10661	0.0535175	0.062152	0.0922148	0.032354	0.0622844	0.083116	0	0.041558		0.0997745	0.137948	0.196388	0.144704	0.254664
RBM22P6	0	0	0	0	0	0	0	0	0	0		0	0	0	0	0	0	0	0	0	0		0	0	0	0	0	0	0	0	0	0		0	0	0	0	0	0	0	0	0.085389	0.0426945		0	0	0	0	0
RBM22P11	0	0	0	0	0	0	0	0	0	0		0	0	0	0	0	0	0	0	0	0		0	0	0	0	0	0	0	0	0	0		0	0	0	0	0	0	0	0	0	0		0	0	0	0	0
SSXP4	0	0	0.0265205	0.00884017	0	0	0	0	0	0		0	0	0	0	0	0	0	0	0	0		0	0	0	0	0	0	0	0	0	0		0	0	0	0	0	0	0	0	0	0		0	0	0	0	0
OTUD5	16.0147	16.6693	15.7416	16.1419	21.1986	19.9537	20.5761	20.3652	20.3779	20.3715		14.1777	13.6624	13.5686	13.8029	13.6466	12.1848	12.9157	12.7557	11.6239	12.1898		26.2083	25.8711	25.2584	25.7793	25.1505	27.3279	26.2392	26.9389	25.8521	26.3955		24.6362	23.8826	24.6944	24.4044	22.1296	23.3646	22.7471	16.7055	16.007	16.3563		26.6223	26.5748	26.2986	26.4986	25.1226
XAGE1B	0	0	0	0	0	0	0	0	0	0		0	0	0	0	0	0	0	0	0	0		0	0	0	0	0	0	0	0	0	0		0	0	0	0	0	0	0	0	0	0		0	0	0	0	0
XAGE1E	0	0	0	0	0	0	0	0	0	0		0	0	0	0	0	0.118117	0.0590585	0	0	0		0	0	0	0	0	0	0	0	0	0		0	0	0	0	0	0	0	0	0	0		0	0	0	0	0
SSX8	0	0	0	0	0	0	0	0	0	0		0	0	0	0	0	0	0	0.0560309	0	0.0280155		0	0	0	0	0	0.0848579	0.0424289	0	0	0		0	0	0	0	0	0	0	0	0	0		0	0	0	0	0
MAGIX	0.35478	0.350389	0.475132	0.393434	0.317092	0.346062	0.331577	0.440561	0.564892	0.502726		0.175719	0.246797	0.376672	0.266396	0.33226	0.205148	0.268704	0.267142	0.226105	0.246623		0.683629	0.852065	0.787711	0.774468	0.603553	0.690288	0.646921	0.273439	0.450743	0.362091		0.446059	0.342062	0.563389	0.450503	0.973743	0.535333	0.754538	0.392789	0.439089	0.415939		0.61029	0.352132	0.361865	0.441429	0.362585
PLP2	143.5	137.749	140.993	140.747	151.83	158.955	155.393	146.925	148.089	147.507		137.704	135.691	136.285	136.56	123.345	123.563	123.454	134.045	125.516	129.78		191.779	183.573	191.792	189.048	225.184	228.174	226.679	225.831	225.42	225.625		199.885	202.492	204.235	202.204	207.695	215.99	211.843	135.734	136.757	136.245		162.709	158.965	158.632	160.102	174.298
PRICKLE3	10.0902	9.83986	8.9355	9.62185	12.2189	10.694	11.4565	12.2349	12.4704	12.3527		8.05477	8.35506	8.41104	8.27362	7.96987	8.08798	8.02893	8.96737	7.65377	8.31057		16.6796	17.5676	16.8537	17.0336	17.8846	17.3477	17.6161	14.3675	17.1432	15.7553		17.1182	18.0375	16.8206	17.3254	19.0216	16.8269	17.9243	10.948	12.4063	11.6772		11.4713	11.7809	11.4471	11.5664	12.0299
SSX7	0	0	0.0624175	0.0208058	0	0	0	0	0	0		0	0	0	0	0	0	0	0	0	0		0	0	0.0211774	0.00705913	0	0	0	0	0	0		0	0	0	0	0	0	0	0	0	0		0	0	0	0	0
LOC100420089	0	0	0	0	0	0	0	0	0	0		0	0	0	0	0	0	0	0	0	0		0	0	0	0	0	0	0	0	0.123009	0.0615045		0	0	0	0	0	0	0	0	0	0		0	0	0.0745451	0.0248484	0
MAGED4	0	0	0	0	0	0	0	0	0	0		0	0	0	0	0	0	0	0	0	0		0.0102971	0.00898971	0	0.00642894	0	0.0461407	0.0230703	0	0	0		0.0138148	0.0120923	0.0122146	0.0127072	0	0.0650734	0.0325367	0	0	0		0	0	0.0138393	0.0046131	0
SNORA11D	0	0	0	0	0	0	0	0	0	0		0	0	0	0	0	0	0	0	0	0		0	0	0	0	0	0	0	0	0	0		0	0	0	0	0	0	0	0	0	0		0	0	0	0	0
CACNA1F	0.0177325	0	0.00518301	0.0076385	0.0264401	0.0350409	0.0307405	0	0	0		0.00714391	0	0.00624494	0.00446295	0	0	0	0	0.0235685	0.0117842		0.00497519	0.0130292	0.0131321	0.0103788	0.0223446	0	0.0111723	0.0128593	0.0338325	0.0233459		0.00661949	0	0	0.0022065	0.014618	0	0.007309	0.0141397	0.037415	0.0257773		0.00741117	0.0129418	0.00651288	0.00895528	0.00972143
LOC791097	0	0	0	0	0	0	0	0	0	0		0	0	0	0	0	0	0	0	0	0		0	0	0	0	0	0	0	0.0372842	0	0.0186421		0	0.035747	0	0.0119157	0	0	0	0	0	0		0	0	0	0	0
LOC791098	0	0	0	0	0	0	0	0	0	0		0	0	0	0	0	0	0	0	0	0		0	0	0	0	0	0	0	0	0	0		0	0	0	0	0	0	0	0	0	0		0	0	0	0	0
SPANXN5	0	0	0	0	0	0	0	0	0	0		0	0	0	0	0	0	0	0	0	0		0.0652819	0	0	0.0217606	0	0	0	0	0	0		0	0	0	0	0	0	0	0	0	0		0	0	0	0	0
MAGED1	13.412	14.3767	13.9402	13.9096	16.8608	16.1888	16.5248	16.8774	16.1008	16.4891		5.0346	4.57519	5.07673	4.89551	5.19732	5.20698	5.20215	4.38442	4.3123	4.34836		38.9709	38.9726	38.2838	38.7424	34.1573	33.4858	33.8216	30.8124	30.2127	30.5126		34.648	33.9214	35.2573	34.6089	28.1547	30.2655	29.2101	23.3139	22.8619	23.0879		47.5208	47.6273	47.2681	47.4721	47.0812
LOC100631242	0	0	0	0	0	0	0	0	0	0		0	0	0	0	0	0	0	0	0	0		0	0	0	0	0	0	0	0	0	0		0	0	0	0	0	0	0	0	0.0775907	0.0387953		0	0	0	0	0
XAGE5	0	0	0	0	0	0	0	0	0	0		0	0.075631	0	0.0252103	0	0	0	0	0	0		0	0	0.169395	0.056465	0	0	0	0	0	0		0.0808462	0	0	0.0269487	0	0	0	0	0	0		0	0	0	0	0
SSX2	0	0	0	0	0	0	0	0	0	0		0	0	0	0	0	0	0	0	0	0		0.0255125	0.0442833	0	0.0232653	0	0.0958491	0.0479246	0	0	0		0	0	0.0290052	0.0096684	0	0	0	0	0	0		0	0	0.0654666	0.0218222	0
LOC102723585	0	0	0	0	0	0	0	0	0	0		0	0	0	0	0	0	0	0	0	0		0	0	0	0	0	0	0	0	0	0		0	0	0	0	0	0	0	0	0	0		0	0	0	0	0
SSX2B	0	0	0	0	0	0	0	0	0	0		0	0	0	0	0	0	0	0	0	0		0	0.0664911	0	0.0221637	0	0.0958889	0.0479444	0	0	0		0	0	0	0	0	0	0	0	0	0		0	0.0325119	0.0327618	0.0217579	0
BCOR	3.77425	3.74983	3.81754	3.78054	4.54634	4.28464	4.41549	4.74114	5.05218	4.89666		3.37416	3.24929	3.42905	3.35083	3.27609	3.56971	3.4229	3.33809	3.58062	3.45935		4.23486	4.28889	4.37257	4.29877	3.98401	4.7955	4.38976	4.58249	4.59437	4.58843		4.22016	4.38361	4.59357	4.39911	3.18339	3.78961	3.4865	2.46253	2.63874	2.55063		7.85035	7.80929	7.53691	7.73218	7.73287
LOC102724413	0.0445543	0.0782651	0.0783642	0.0670612	0.430982	0.0959783	0.26348	0.111584	0.0991133	0.105349		0.307363	0.107829	0.0538242	0.156339	0.0965918	0.0861039	0.0913479	0.148872	0.131376	0.140124		0.123557	0.180431	0.182714	0.162234	0.23926	0.214974	0.227117	0	0	0		0.170673	0.150179	0.0507836	0.123879	0.359835	0	0.179918	0.160427	0.284473	0.22245		0.446991	0.507605	0.568138	0.507578	0.40973
XAGE3	0	0	0	0	0	0	0	0	0	0		0	0	0	0	0	0	0	0	0	0		0	0	0.14932	0.0497733	0	0	0	0	0.184261	0.0921305		0	0	0	0	0	0	0	0	0	0		0	0	0.11156	0.0371867	0
PORCN	18.3923	18.1976	18.3799	18.3233	22.2505	22.3223	22.2864	19.5365	20.9449	20.2407		15.9617	14.773	14.8427	15.1925	13.5965	15.2155	14.406	16.065	13.5935	14.8293		36.7624	36.4823	35.9443	36.3963	42.3423	34.9135	38.6279	42.7119	42.2379	42.4749		37.1124	35.4985	37.6312	36.7474	37.1799	40.2951	38.7375	26.5171	27.3686	26.9428		38.5598	38.5084	38.8673	38.6452	35.5713
MAGED4B	0	0	0.0104914	0.00349713	0	0	0	0	0.0237511	0.0118756		0	0.0129644	0	0.00432147	0	0.0228039	0.0114019	0	0.0273762	0.0136881		0	0	0.0090646	0.00302153	0	0	0	0	0	0		0.0276458	0	0.0244409	0.0173622	0	0	0	0	0	0		0	0.0137602	0.0138409	0.00920037	0
SNORA11E	0	0	0	0	0	0	0	0	0	0		0	0	0	0	0	0	0	0	0	0		0	0	0	0	0	0	0	0	0	0		0	0	0	0	0	0	0	0	0	0		0	0	0	0	0
LOC102723508	2.25757	3.94197	0	2.06651	0	3.18796	1.59398	9.09283	0	4.54641		3.95267	3.45567	3.46118	3.62317	6.63607	0	3.31804	0	1.84192	0.92096		2.69211	3.50801	5.92309	4.04107	3.48544	0	1.74272	5.97967	0	2.98983		5.4594	1.60139	6.42857	4.49645	2.51464	4.48742	3.50103	0	1.96997	0.984985		7.15892	1.78317	3.61899	4.18703	4.04898
EIF4A2P4	1.45179	1.75704	1.31286	1.50723	2.06327	1.90725	1.98526	1.81812	1.94454	1.88133		2.32685	2.00977	1.7973	2.04464	1.87043	2.2115	2.04096	0.861924	0.685321	0.773622		1.62228	0.936723	1.20727	1.25542	0.149578	0.391797	0.270687	0.177703	0.236013	0.206858		1.55139	1.51155	1.6878	1.58358	0.389913	0.424878	0.407396	0.363972	0.481549	0.42276		0.564466	0.582279	0.587265	0.578003	0.316143
HDAC6	9.49133	9.77741	8.92533	9.39802	11.8344	11.6243	11.7294	11.5714	11.6093	11.5904		10.2228	10.1136	9.75652	10.031	8.96433	9.57649	9.27041	8.15429	8.24474	8.19951		15.9136	16.3035	15.6312	15.9494	14.5905	15.7013	15.1459	14.7204	14.4688	14.5946		15.4974	15.6571	15.3346	15.4964	14.8704	13.8448	14.3576	10.8214	10.4055	10.6135		17.3564	17.41	17.0416	17.2693	16.6175
SSXP5	0	0.00701375	0	0.00233792	0	0	0	0	0	0		0	0	0.0081186	0.0027062	0	0	0	0	0	0		0	0	0	0	0	0	0	0	0	0		0	0	0	0	0	0	0	0	0	0		0	0	0	0	0
GPR173	0.484699	0.618519	0.566452	0.556557	0.458652	0.527268	0.49296	0.659188	0.632948	0.646068		0.171619	0.121313	0.103157	0.13203	0.215321	0.0346208	0.124971	0	0.101975	0.0509875		3.36503	3.40005	3.38042	3.38183	2.23812	1.72129	1.97971	1.80615	2.01484	1.9105		3.56553	3.58504	3.2079	3.45282	2.66069	2.9501	2.80539	2.68512	2.5705	2.62781		2.8724	2.72878	3.01935	2.87351	2.65101
CCDC120	4.05318	3.69907	3.89182	3.88136	5.11829	4.49675	4.80752	5.04776	5.33533	5.19154		3.46659	3.35638	3.07125	3.29807	3.19223	3.00549	3.09886	3.00075	3.1884	3.09457		5.44006	5.95118	5.77977	5.72367	5.78815	7.46682	6.62749	6.94028	6.78205	6.86116		4.47507	4.46062	4.32329	4.41966	4.29378	4.23358	4.26368	2.19119	2.59374	2.39247		2.16668	2.31026	2.31483	2.26392	2.0824
TSPYL2	3.04746	3.12702	2.70263	2.95904	3.67512	3.62565	3.65038	3.72788	4.16144	3.94466		2.69637	2.58734	2.56192	2.61521	3.00202	2.22514	2.61358	2.23956	2.39053	2.31505		6.55417	6.41974	7.08286	6.68559	6.87997	6.04835	6.46416	7.22423	6.2947	6.75947		7.10215	6.88837	6.89834	6.96295	6.08863	6.53812	6.31338	4.52822	4.83635	4.68229		8.37369	7.98928	9.23795	8.53364	7.6359
LOC101060056	0	0	0	0	0	0	0	0	0	0		0	0.121841	0	0.0406137	0	0.21896	0.10948	0	0	0		0	0	0	0	0	0	0	0	0	0		0	0	0	0	0	0	0	0	0	0		0	0	0	0	0
RPSAP62	0	0	0.0650041	0.021668	0	0	0	0	0	0		0	0.07703	0.0773689	0.0514663	0.164388	0	0.082194	0	0	0		0	0.0528444	0	0.0176148	0	0	0	0	0	0		0	0.0693316	0	0.0231105	0	0	0	0	0	0		0	0	0.0776061	0.0258687	0
SSXP1	0	0	0	0	0	0	0	0	0	0		0.00681094	0	0	0.00227031	0.0270985	0.0118843	0.0194914	0	0	0		0.00485163	0	0.00422959	0.00302707	0	0	0	0	0	0		0	0.0108612	0.00546098	0.00544073	0	0	0	0	0.00998796	0.00499398		0	0.0060842	0.00612315	0.00406912	0.0197239
LOC100996564	0	0	0	0	0	0	0	0	0	0		0	0	0	0	0	0	0	0	0	0		0	0	0	0	0	0	0	0	0	0		0	0	0	0	0	0	0	0	0	0		0	0	0	0	0
LOC100125392	0	0	0	0	0	0	0	0	0	0		0	0	0	0	0	0	0	0	0	0		0	0	0	0	0	0	0	0	0	0		0	0	0	0	0	0	0	0	0.0613027	0.0306514		0	0	0	0	0
VTRNA3-1P	0	0	0	0	0	0	0	0	0	0		0	0	0	0	0	0	0	0	0	0		0	0	0	0	0	0	0	0	0	0		0	0	0	0	0	0	0	0	0	0		0	0	0	0	0
HSD17B10	38.3137	36.5324	37.5696	37.4719	43.054	46.4259	44.74	47.5743	47.0609	47.3176		47.7929	45.6592	46.3889	46.6137	48.223	45.6181	46.9205	42.9557	41.8366	42.3961		38.6806	38.2145	39.2314	38.7088	47.0419	48.9298	47.9858	44.1081	44.6638	44.386		42.0486	41.8053	43.5839	42.4793	45.8185	42.8277	44.3231	29.7213	31.5063	30.6138		50.5941	48.197	49.3874	49.3928	49.6666
ACTG1P10	0.145522	0.289946	0.309617	0.248362	0.233433	0.123574	0.178504	0.230199	0.162082	0.19614		0.281876	0.244358	0.178698	0.234977	0.321368	0.121644	0.221506	0.0876285	0.154336	0.120982		0.242574	0.287165	0.167387	0.232375	0.146458	0.259014	0.202736	0.0845386	0.185463	0.135001		0.322324	0.180298	0.181508	0.228043	0.24213	0.0855089	0.163819	0.0451313	0.238596	0.141864		0.0519238	0.225458	0.0453979	0.107593	0.245847
FAM156B	0	0	0	0	0	0.0312305	0.0156153	0	0	0		0	0	0	0	0	0	0	0	0	0		0	0	0	0	0	0	0	0	0	0		0	0	0.0153944	0.00513147	0	0	0	0	0	0		0	0	0	0	0
LOC100128454	0.124522	0.144846	0.145671	0.138346	0.472317	0.250274	0.361295	0.182478	0.240822	0.21165		0.200213	0.652582	0.306172	0.386322	0.728545	0.160976	0.444761	0.57511	0.0846011	0.329856		0.278788	0.394418	0.36707	0.346759	0.164261	0.144853	0.154557	0.756435	0.582655	0.669545		0.18471	0.281431	0.365461	0.277201	0.227848	0.201104	0.214476	0.103586	0.0916039	0.0975949		0.311671	0.453478	0.364349	0.376499	0.429156
LOC100288560	0.149354	0	0	0.0497847	0	0	0	0	0.280818	0.140409		0	0	0	0	0	0	0	0	0.248129	0.124064		0.121181	0	0	0.0403937	0	0	0	0	0	0		0	0	0	0	0	0	0	0	0	0		0	0	0	0	0
RIBC1	0.0410931	0.0573639	0.0903439	0.0629336	0.134776	0.102509	0.118643	0.264112	0.289326	0.276719		0.122095	0.200424	0.0801501	0.134223	0	0.173302	0.086651	0	0.0613567	0.0306784		0.149121	0.164139	0.139493	0.150918	0.0796157	0	0.0398078	0.160323	0.292472	0.226398		0.164052	0.087388	0.0863169	0.112586	0.254853	0.0489086	0.151881	0.320013	0.120346	0.22018		0.171028	0.290823	0.538917	0.333589	0.31844
PGAM4P1	0	0	0	0	0	0	0	0	0	0		0.103536	0	0	0.034512	0.198832	0	0.099416	0	0	0		0	0	0	0	0	0	0	0.334787	0	0.167394		0	0	0	0	0	0	0	0	0	0		0	0	0	0	0
TSR2	21.9524	21.1755	20.6657	21.2645	24.5891	23.7368	24.1629	24.6259	26.5397	25.5828		19.6999	19.1394	20.3757	19.7383	19.3289	19.8279	19.5784	17.4625	17.8244	17.6435		35.4986	34.1877	34.3596	34.682	36.9063	34.196	35.5511	40.192	36.4019	38.2969		33.2036	32.7636	31.7706	32.5793	31.6557	31.6314	31.6435	20.5993	20.0764	20.3378		35.292	34.9613	34.7922	35.0152	35.6837
FGD1	2.89478	2.92843	3.22723	3.01681	4.14437	3.72034	3.93236	3.7451	3.6038	3.67445		2.6367	2.76053	2.636	2.67774	2.45988	2.66101	2.56045	2.70033	2.9008	2.80056		5.7919	5.45207	5.15735	5.46711	7.98699	6.3696	7.1783	7.15717	6.87578	7.01647		6.15294	6.31229	6.22782	6.23102	6.52005	5.41831	5.96918	4.71451	4.36589	4.5402		5.13217	5.54527	5.13829	5.27191	5.68861
ITIH6	0	0.0182019	0	0.0060673	0	0	0	0.0150384	0	0.0075192		0.0166149	0.0288495	0	0.0151548	0.0152028	0	0.0076014	0.0291615	0.0256751	0.0274183		0.00573667	0.0100032	0.0151277	0.0102892	0.0494402	0	0.0247201	0	0	0		0.0151639	0.0131838	0.00664494	0.0116642	0.0164297	0	0.00821485	0	0	0		0.00848891	0.00740738	0.0148829	0.0102597	0.0230901
MAGED2	24.9558	24.5659	24.5579	24.6932	29.3715	29.1623	29.2669	28.0355	28.9185	28.477		20.7278	21.4046	20.7823	20.9716	19.791	21.1247	20.4579	19.1918	17.5135	18.3527		68.8406	70.0764	69.7408	69.5526	58.3354	57.3288	57.8321	50.2753	53.1954	51.7353		66.1079	64.4159	65.2587	65.2608	65.0727	62.3572	63.715	50.8653	51.1335	50.9994		75.8264	74.332	76.6093	75.5892	71.9888
SNORA11	0	0	0	0	0	0	0	0	8.59937	4.29969		0	0	0	0	0	0	0	0	0	0		3.83074	0	0	1.27691	0	0	0	0	0	0		0	0	0	0	0	0	0	0	0	0		0	0	0	0	0
APEX2	17.3708	17.4846	17.0599	17.3051	18.859	19.4711	19.1651	19.0291	20.8186	19.9239		17.7893	18.6749	18.1717	18.212	17.7881	18.2606	18.0243	14.8261	16.8785	15.8523		23.5045	24.1227	24.5714	24.0662	26.0962	25.8657	25.9809	29.433	27.0567	28.2448		20.8742	22.0642	21.8897	21.6094	22.9687	21.2506	22.1096	14.8764	13.9048	14.3906		23.8044	24.115	23.7904	23.9033	24.4267
PFKFB1	0.0487788	0.0636287	0.0641966	0.058868	0	0.0958117	0.0479058	0.104872	0.045981	0.0754265		0.0575491	0.049771	0.0752974	0.0608725	0.0537322	0.0473267	0.0505295	0.0944036	0	0.0472018		0.100402	0.0698004	0.105461	0.0918878	0	0	0	0.0970275	0	0.0485138		0.0263613	0.136379	0.161718	0.108153	0	0.145912	0.072956	0.104631	0.138411	0.121521		0.119899	0.204533	0.223219	0.18255	0.196954
FAM156A	0	0.0359847	0.0180759	0.0180202	0.0497549	0.0413188	0.0455369	0	0	0		0.025427	0.0443021	0.0889506	0.0528932	0	0	0	0.0507433	0	0.0253716		0.0351675	0.076625	0	0.0372642	0	0	0	0.0482479	0.042337	0.0452924		0.0706771	0.0169388	0.104099	0.063905	0.177114	0.0522663	0.11469	0.0543346	0.0960751	0.0752048		0.105848	0.11571	0.0931922	0.104917	0.0716461
PAGE2B	0	0	0	0	0	0	0	0	0	0		0	0.100922	0	0.0336407	0	0	0	0	0	0		0	0	0	0	0	0	0	0	0	0		0	0.095491	0	0.0318303	0	0	0	0	0	0		0	0	0	0	0
PAGE2	0	0	0.111413	0.0371377	0	0	0	0	0	0		0	0	0	0	0	0	0	0	0	0		0	0	0	0	0	0	0	0	0	0		0	0	0	0	0	0	0	0	0	0		0	0	0	0	0
LOC100421179	0	0	0	0	0	0	0	0	0	0		0	0	0	0	0	0	0	0	0	0		0	0	0	0	0	0	0	0	0	0		0	0	0	0	0	0	0	0	0	0		0	0	0	0	0
PAGE5	0	0	0	0	0	0	0	0	0	0		0	0	0	0	0	0	0	0	0	0		0	0	0	0	0	0	0	0	0	0		0	0	0	0	0	0	0	0	0	0		0	0.133069	0	0.0443563	0
PAGE3	0.0651188	0	0	0.0217063	0	0	0	0	0.12125	0.060625		0	0	0	0	0	0	0	0	0	0		0	0.047082	0.0473893	0.0314904	0	0	0	0	0	0		0	0	0	0	0.165289	0	0.0826445	0	0	0		0	0	0.0707332	0.0235777	0
ALAS2	0	0	0.0172544	0.00575147	0	0.0384425	0.0192212	0	0	0		0.0473831	0.020589	0	0.0226574	0.0431035	0	0.0215518	0	0	0		0	0.0426887	0	0.0142296	0	0.0618083	0.0309041	0	0	0		0.0432898	0.0376485	0.0379619	0.0396334	0	0	0	0	0	0		0	0.0211446	0	0.0070482	0
LOC100421746	0.0644268	0	0	0.0214756	0	0	0	0	0	0		0	0	0	0	0	0	0	0	0	0		0	0	0	0	0	0	0	0	0	0		0	0	0	0	0	0	0	0	0	0		0	0	0	0	0
MIR4536-1	0	0	0	0	0	0	0	0	0	0		0	0	0	0	0	0	0	0	0	0		0	0	0	0	0	0	0	0	0	0		0	0	0	0	0	0	0	0	0	0		0	0	0	0	0
LOC101060042	0	0	0	0	0	0	0	0	0	0		0	0	0	0	0	0	0	0	0	0		0	0	0	0	0	0	0	0	0	0		0	0.226454	0	0.0754847	0	0	0	0	0	0		0	0	0	0	0
MTND2P24	0	0	0	0	0	0	0	0	0	0		0	0	0	0	0	0	0	0	0	0		0	0	0.0485172	0.0161724	0	0	0	0	0	0		0	0.0609038	0	0.0203013	0	0	0	0	0	0		0	0	0	0	0
TRNAQ40P	0	0	0	0	0	0	0	0	0	0		0	0	0	0	0	0	0	0	0	0		0	0	0	0	0	0	0	0	0	0		0	0	0	0	0	0	0	0	0	0		0	0	0	0	0
MTND1P30	0	0	0	0	0	0	0	0	0	0		0	0	0	0	0	0	0	0	0	0		0	0	0	0	0	0	0	0	0	0		0	0	0	0	0	0	0	0	0	0		0	0	0	0	0
MTRNR2L10	0.110057	0.0475759	0.0481272	0.0685867	0.125353	0.110329	0.117841	0	0	0		0.0621894	0.107452	0.380382	0.183341	0	0	0	0.0952836	0.252864	0.174074		0.0890116	0	0.116138	0.0683832	0	0	0	0	0	0		0.0571707	0.147791	0	0.0683206	0	0.179067	0.0895335	0.0964239	0.170713	0.133568		0.128291	0.0552868	0.166832	0.116803	0.178074
MAGEH1	5.2321	6.60798	5.03652	5.62553	6.64625	5.31139	5.97882	5.69583	5.56348	5.62965		1.40277	1.25002	1.49361	1.38213	1.18458	1.86883	1.5267	1.49386	1.02904	1.26145		16.2063	14.6298	16.5019	15.7793	16.4085	14.2053	15.3069	13.5997	12.8493	13.2245		15.9306	16.0324	16.2402	16.0677	12.876	15.8901	14.3831	12.39	12.2943	12.3422		19.8171	19.5644	18.8684	19.4166	19.0523
KDM6A	3.77874	3.65057	3.80851	3.74594	4.67952	4.95359	4.81656	4.95259	4.61977	4.78618		2.32934	2.21835	2.36806	2.30525	2.46591	2.23773	2.35182	2.25492	2.36707	2.311		4.40075	4.4227	4.59906	4.47417	4.01764	3.51223	3.76494	4.12567	3.82414	3.97491		3.87125	4.09117	3.97047	3.97763	2.87263	3.30075	3.08669	2.12631	2.01971	2.07301		3.93625	4.21756	4.14305	4.09895	4.20729
XAGE-4	0	0	0.224644	0.0748813	0	0	0	0	0	0		0	0	0	0	0	0	0	0	0	0		0	0	0	0	0	0	0	0	0	0		0	0	0	0	0	0	0	0	0	0		0	0	0	0	0
FOXR2	0	0	0.0144327	0.0048109	0	0	0	0	0	0		0	0	0	0	0	0	0	0	0	0		0	0	0	0	0	0	0	0	0	0		0.0169199	0	0	0.00563997	0.0338209	0	0.0169105	0	0	0		0	0	0	0	0
LOC644924	0	0	0	0	0	0	0	0	0.0667733	0.0333866		0.0417739	0	0	0.0139246	0	0	0	0	0	0		0	0	0	0	0	0	0	0	0	0		0	0	0	0	0	0	0	0	0	0		0	0	0	0	0
USP9X	8.34129	8.03071	7.96894	8.11365	9.27456	9.61133	9.44294	10.43	10.4768	10.4534		6.62801	6.81058	6.68545	6.70801	7.97499	7.62422	7.7996	9.23474	9.37247	9.30361		13.9731	14.105	14.3534	14.1438	15.5832	14.6282	15.1057	20.571	20.3124	20.4417		16.6031	16.661	16.2567	16.5069	10.3874	10.3358	10.3616	8.72989	8.87611	8.803		15.3598	15.2567	15.0073	15.2079	13.9516
FAM104B	7.96222	6.20813	7.68004	7.28346	7.69097	8.10738	7.89917	8.49401	9.90118	9.19759		8.64633	9.92839	7.02555	8.53342	11.0601	8.92541	9.99275	8.88375	8.61187	8.74781		9.6228	11.8324	10.4976	10.6509	10.2203	11.9692	11.0948	8.83845	7.78784	8.31315		10.3527	10.2927	11.4728	10.7061	12.2998	12.7085	12.5041	7.74733	6.77733	7.26233		13.2837	13.4846	12.4591	13.0758	9.58233
UBQLN2	10.4883	10.2259	9.78243	10.1655	10.7007	10.7062	10.7035	11.3348	12.4069	11.8709		9.06936	9.39301	9.06226	9.17488	8.62057	8.97041	8.79549	9.36013	9.71418	9.53716		16.4519	17.3855	16.5177	16.785	17.7607	18.3761	18.0684	18.3913	18.9919	18.6916		17.0519	16.5333	16.3656	16.6503	13.2712	14.186	13.7286	9.33542	11.2576	10.2965		13.455	14.1808	14.6094	14.0817	14.0011
LOC550643	34.7032	33.1905	35.256	34.3832	38.0168	42.1801	40.0984	34.0888	34.6571	34.373		30.9897	26.5688	28.5231	28.6939	28.6783	28.3384	28.5084	25.9872	27.7219	26.8546		56.2207	56.5977	50.5662	54.4615	46.2835	49.0701	47.6768	38.0144	45.4328	41.7236		58.8326	49.8833	54.9555	54.5571	52.4646	47.2316	49.8481	33.5325	34.6624	34.0974		48.1263	49.2527	52.2739	49.8843	48.5039
UQCRBP1	0	0.358266	0.0727408	0.143669	0	0.165512	0.082756	0.172191	0.301854	0.237023		0.0943198	0.081431	0.165514	0.113755	0.192593	0.33554	0.264066	0.273543	0	0.136771		0.197497	0.341	0.227991	0.255496	0	0	0	0	0	0		0.423169	0.0727722	0.145955	0.213965	0	0	0	0.141221	0	0.0706105		0	0.0819732	0	0.0273244	0
LOC100129997	0	0	0	0	0	0	0	0	0	0		0	0	0	0	0	0	0	0	0	0		0	0	0	0	0	0	0	0	0	0		0	0	0	0	0	0	0	0	0	0		0.187158	0	0	0.062386	0
SPIN2B	0.399295	0.694375	0.792639	0.62877	0.898949	0.890918	0.894934	0.574433	1.27706	0.925747		0.637471	0.376	0.378105	0.463859	0.598753	0.580729	0.589741	0.52775	0.555878	0.541814		0.576935	0.797052	0.924166	0.766051	0.858006	0.468045	0.663026	0.517749	1.01405	0.765899		1.05352	0.868276	0.918924	0.946907	1.05357	0.215892	0.634731	1.01825	0.856636	0.937443		1.12537	1.15397	1.17011	1.14982	0.771415
USP51	0.124294	0.0952672	0.110836	0.110132	0.024721	0.130866	0.0777935	0.139088	0.179975	0.159531		0.0125244	0.0102343	0.0440141	0.0222576	0	0	0	0.0207872	0.0183729	0.0195801		0.224331	0.307255	0.219555	0.25038	0.351122	0.437914	0.394518	0.213685	0.264759	0.239222		0.329028	0.389428	0.301785	0.34008	0.352479	0.263166	0.307822	0.19695	0.228393	0.212672		0.727106	0.597711	0.800236	0.708351	0.852995
LOC101928692	4.11932e-110	0	0.0627556	0.0209185	0	0.0470205	0.0235102	0	0	0		0	0.0240593	0	0.00801977	0	0	0	0	0	0		0.0593312	0.0171825	0.0173137	0.0312758	0	0	0	0.0488825	0	0.0244413		0.0950001	0.0225881	0.0228008	0.0467963	0.0552639	0	0.0276319	0.0516749	0.0457339	0.0487044		0.058111	0.101235	0.0254489	0.0615983	0.040077
PPP1R11P2	0	0	0	0	0	0	0	0	0	0		0	0	0	0	0	0	0	0	0	0		0	0	0	0	0	0	0	0	0	0		0	0	0	0	0	0	0	0	0	0		0	0	0	0	0
SPIN2A	0.0490681	0	0	0.016356	0	0	0	0	0	0		0	0	0	0	0	0	0	0	0	0		0.0253938	0	0.0222229	0.0158722	0	0	0	0	0	0		0	0.0290219	0	0.00967397	0	0	0	0	0	0		0	0	0	0	0
RRAGB	2.91165	2.77632	2.33486	2.67428	3.52312	3.1397	3.33141	3.43782	3.50912	3.47347		2.26453	1.99752	1.8047	2.02225	1.99862	2.373	2.18581	1.75003	2.12652	1.93827		4.10301	3.63627	4.09871	3.946	3.63864	3.24236	3.4405	3.16063	3.7288	3.44471		3.93299	3.58789	3.35958	3.62682	3.66022	3.28939	3.4748	2.25751	1.8184	2.03796		5.39793	4.83592	4.65869	4.96418	4.12442
NLRP2P	0.0106449	0	0	0.0035483	0.0232182	0	0.0116091	0	0	0		0.012071	0	0	0.00402367	0	0	0	0	0	0		0	0.0076183	0	0.00253943	0	0	0	0	0	0		0	0	0	0	0.0255616	0	0.0127808	0	0	0		0	0	0.011261	0.00375367	0
LOC392477	0	0	0	0	0	0	0	0	0.0788116	0.0394058		0	0	0	0	0	0	0	0	0	0		0	0	0	0	0	0	0	0.0776611	0	0.0388305		0.0451172	0	0	0.0150391	0	0	0	0	0	0		0.0508699	0	0	0.0169566	0
FAM120C	4.003	3.9091	3.99486	3.96899	5.26383	3.71299	4.48841	3.51417	4.62021	4.06719		4.52343	4.59202	4.82755	4.64767	4.19876	3.75552	3.97714	5.36393	4.31228	4.83811		3.26905	3.90547	3.97083	3.71512	4.23824	3.4061	3.82217	3.59404	4.38206	3.98805		4.05889	3.93144	4.47541	4.15525	4.00094	5.45131	4.72612	3.61473	2.66305	3.13889		3.5543	3.29669	2.68243	3.17781	3.8419
RPL37P24	1.72245	0	0	0.57415	0	0	0	0	0	0		0.501602	0.434392	0.874084	0.603359	0	0	0	0	0	0		1.79254	0	0.31354	0.702027	0	0	0	0	0	0		1.40495	0	0	0.468317	0	0.844083	0.422042	0	0	0		1.04863	0	0	0.349543	0
ZXDB	1.597	1.28436	1.4219	1.43442	1.64445	1.67944	1.66195	1.89948	1.89528	1.89738		1.26671	1.37369	1.38449	1.34163	1.59078	1.30124	1.44601	1.50722	1.6544	1.58081		2.28484	2.45872	2.50431	2.41596	2.17188	2.40016	2.28602	2.82273	2.77999	2.80136		2.74869	2.53737	2.65056	2.64554	2.283	2.02447	2.15374	1.51651	1.85735	1.68693		1.63963	1.50793	1.53578	1.56111	1.32052
PARP4P1	0.00125765	1.69815e-11	0.00109975	0.0007858	0	0	0	0	0	0		0	0.00127326	7.76292e-12	0.00042442	0	0.00498875	0.00249438	0.00220877	0.00586384	0.00403631		1.36468e-11	0.0017481	0.00439132	0.00204647	0	0.00334097	0.00167048	0	0.00403841	0.00201921		0.00130391	0.00337979	0.00226163	0.00231511	0.00251983	0	0.00125991	0	0.00203776	0.00101888		0.00436862	0.00125647	0.00126463	0.00229657	0.00406171
FAM58CP	0	0.0352365	0	0.0117455	0	0	0	0	0	0		0	0.0438945	0.0451893	0.0296946	0	0	0	0	0	0		0.0344458	0	0	0.0114819	0	0	0	0	0	0		0	0	0	0	0.109345	0	0.0546725	0	0	0		0	0	0	0	0
MYCLP2	0	0	0	0	0	0	0	0	0	0		0	0	0.0271974	0.0090658	0.0294437	0.0519186	0.0406811	0	0	0		0	0.00959781	0.00966403	0.00642061	0	0.0416633	0.0208317	0	0	0		0	0	0.0126842	0.00422807	0	0	0	0	0.0256218	0.0128109		0	0	0	0	0
KRT8P17	0	0	0.0160245	0.0053415	0	0.0701562	0.0350781	0	0	0		0	0	0.0185268	0.0061756	0.0396274	0	0.0198137	0.0403163	0	0.0201581		0	0	0	0	0	0	0	0	0	0		0	0.0349426	0.0176248	0.0175225	0	0	0	0	0	0		0	0.0198058	0.0398451	0.0198836	0
MTND1P31	0	0	0	0	0	0	0	0	0	0		0	0	0	0	0	0	0	0	0	0		0	0	0	0	0	0.18057	0.090285	0	0	0		0	0	0	0	0	0	0	0	0	0		0	0	0	0	0
ZFRP1	0.0585654	0.0509805	0	0.0365153	0	0.116272	0.058136	0	0	0		0.0694029	0	0	0.0231343	0	0.34988	0.17494	0.112095	0.0989745	0.105535		0.0475018	0.041219	0.0415142	0.0434117	0.193024	0	0.096512	0.112608	0	0.056304		0.124878	0.0541387	0.0544113	0.0778093	0.126024	0.110548	0.118286	0	0	0		0	0.120352	0	0.0401173	0.188244
MTND2P25	0	0	0	0	0	0	0	0	0	0		0	0	0	0	0	0	0	0	0	0		0	0	0	0	0	0	0	0	0	0		0	0	0	0	0	0	0	0	0	0		0	0	0	0	0
LOC100533730	0	0	0	0	0	0	0	0	0.0627044	0.0313522		0	0	0	0	0	0	0	0	0	0		0	0	0	0	0	0	0	0	0	0		0	0.0306309	0	0.0102103	0	0	0	0	0	0		0	0	0	0	0
LOC653588	0.3614	0.565424	0.633395	0.520073	0.438172	0.385119	0.411645	0.528328	0.519864	0.524096		0.528389	0.669338	0.526911	0.574879	0.528385	0.523581	0.525983	0.287984	0.507626	0.397805		0.698089	0.402186	0.46962	0.523298	0.20456	0.621879	0.413219	0.307292	0.328077	0.317685		0.297489	0.198354	0.369885	0.288576	0.137403	0.298958	0.21818	0.502522	0.222418	0.36247		0.333724	0.762768	0.384416	0.493636	0.212358
LOC100533729	0	0	0	0	0	0	0	0	0	0		0	0	0	0	0	0	0	0	0	0		0	0	0	0	0	0	0	0	0	0		0	0.0331872	0	0.0110624	0	0	0	0	0	0		0	0	0	0	0
GNL3L	2.542	2.5702	2.31113	2.47444	3.15945	2.66462	2.91204	3.03834	3.16874	3.10354		1.94712	2.23645	2.16404	2.11587	2.52972	2.61348	2.5716	2.67027	2.55716	2.61372		3.82067	3.92918	3.74195	3.8306	4.71784	5.22366	4.97075	5.70952	5.83002	5.76977		3.69312	3.48248	3.66797	3.61452	2.674	2.29101	2.4825	1.69184	1.9075	1.79967		3.63929	3.61535	3.38754	3.54739	3.71834
ZXDA	0.415881	0.44023	0.514727	0.456946	0.416516	0.533037	0.474776	0.826087	0.60402	0.715054		0.416737	0.276507	0.528461	0.407235	0.482864	0.408023	0.445443	0.409427	0.500014	0.45472		0.894214	0.870323	1.03838	0.934306	1.10332	0.939808	1.02156	0.944583	0.936928	0.940755		1.03277	1.07286	0.895651	1.00043	0.761624	1.00412	0.882872	0.739091	0.70747	0.72328		0.417137	0.529043	0.394417	0.446866	0.815026
SPIN3	1.61654	1.72152	1.80028	1.71278	2.26128	1.93723	2.09926	2.42017	1.99074	2.20546		1.7295	1.53992	1.63226	1.63389	1.51599	1.4987	1.50734	1.67696	1.39323	1.5351		2.67963	2.39162	2.40164	2.49096	1.80919	2.14851	1.97885	1.59045	1.73747	1.66396		2.49984	2.70806	3.12833	2.77874	2.28784	2.55506	2.42145	1.61989	1.38349	1.50169		2.394	2.36472	1.95502	2.23791	2.20468
LOC92249	3.87855	3.66436	3.43277	3.65856	4.11597	4.53172	4.32385	4.0296	4.36745	4.19853		3.2285	3.26494	2.86191	3.11845	3.6818	3.30124	3.49152	2.33063	3.01061	2.67062		5.03474	4.50273	4.91506	4.81751	3.95003	4.11466	4.03234	4.04348	4.17429	4.10888		5.33261	5.50025	4.6589	5.16392	3.52014	3.86383	3.69198	3.09512	3.25101	3.17307		3.73373	4.09523	3.60868	3.81255	3.91819
SHROOM4	0.00781143	0	0.00498883	0.00426675	0	0.00887204	0.00443602	0	0.00850022	0.00425011		0.00525271	0.0114579	0.0057694	0.00749334	0	0	0	0	0	0		0.0865466	0.107583	0.087537	0.0938889	0.0826804	0.0978542	0.0902673	0.0758465	0.0838787	0.0798626		0.158774	0.165558	0.163458	0.162597	0.122167	0.119721	0.120944	0.184099	0.13031	0.157205		0.0984956	0.0770756	0.12278	0.0994504	0.0585936
CBX1P1	0.111227	0.209015	0.130014	0.150085	0.040327	0.142063	0.091195	0.112483	0.0328924	0.0726877		0.121593	0.263831	0.124418	0.169947	0.0407935	0.28662	0.163707	0.105449	0.0621088	0.0837789		0.238845	0.129363	0.18225	0.183486	0.184704	0.107998	0.146351	0.0725252	0.160239	0.116382		0.211654	0.21645	0.201214	0.209773	0.0816101	0.179142	0.130376	0.0382283	0.0675662	0.0528973		0.238363	0.299938	0.170031	0.236111	0.280244
SPIN4	8.46625	8.94334	8.35876	8.58945	10.4162	11.3009	10.8586	9.63089	9.90237	9.76663		7.2757	6.8968	6.81142	6.99464	7.95202	7.0245	7.48826	8.29011	8.30176	8.29594		11.6703	11.5297	12.7403	11.9801	11.3322	9.15867	10.2454	10.0334	10.2915	10.1624		10.2057	9.8616	11.0122	10.3598	7.35137	8.13307	7.74222	5.83919	5.57409	5.70664		6.30708	6.24405	6.70798	6.4197	6.08534
FAAH2	0.933887	1.26478	0.718416	0.972361	0.887685	1.30417	1.09593	0.653408	1.20743	0.930419		0.505665	0.637809	0.905039	0.682838	0.343793	0.329321	0.336557	0.439974	0.60868	0.524327		1.62736	2.14436	2.03492	1.93555	1.79201	2.21122	2.00162	1.12708	1.75268	1.43988		1.74467	1.8591	1.8469	1.81689	1.6237	2.27693	1.95032	1.39719	1.67212	1.53465		0.25842	0.21996	0.304086	0.260822	0.176216
MTHFD1P1	2.55656	2.19642	2.18284	2.31194	2.35323	2.92704	2.64013	2.20581	2.4403	2.32306		2.75704	2.96431	3.02978	2.91704	2.98339	3.16042	3.07191	2.60396	2.9119	2.75793		2.21507	2.15239	2.10882	2.15876	2.78201	2.51351	2.64776	2.78022	2.51684	2.64853		2.39608	2.54399	2.49029	2.47679	1.86762	1.7787	1.82316	1.1363	1.5021	1.3192		2.59518	2.22129	2.26059	2.35902	1.96881
SMC1A	11.1919	11.2421	11.4102	11.2814	12.1981	13.3213	12.7597	13.4495	13.1966	13.3231		11.855	11.6776	11.7923	11.775	11.9718	11.7813	11.8765	11.3999	10.7839	11.0919		17.7608	17.0811	17.6807	17.5075	19.0018	18.7954	18.8986	20.9316	21.072	21.0018		17.1644	16.8547	17.038	17.019	13.9171	14.2343	14.0757	9.46434	9.25147	9.3579		19.9082	19.4886	19.0469	19.4812	19.5608
MIR6857	0	0	0	0	0	0	0	0	0	0		0	0	0	0	0	0	0	0	0	0		0	0	0	0	0	0	0	0	0	0		0	0	0	0	0	0	0	0	0	0		0	0	0	0	0
MIR1468	0	0	0	0	0	0	0	0	0	0		0	0	0	0	0	0	0	0	0	0		0	0	0	0	0	0	0	0	0	0		0	0	0	0	0	0	0	0	0	0		0	0	0	0	0
LOC644893	0	0	0	0	0	0	0	0	0	0		0	0.00483119	0	0.0016104	0	0	0	0	0	0		0	0	0	0	0	0	0	0	0	0		0.00258862	0	0	0.000862873	0	0	0	0	0	0		0	0	0	0	0.00407411
ASB12	0	0.0900868	0	0.0300289	0	0	0	0	0	0		0	0	0.0363846	0.0121282	0.0755568	0	0.0377784	0	0	0		0.0287218	0.0249999	0	0.0179072	0	0.111348	0.055674	0	0	0		0.0380425	0	0.166969	0.0683372	0	0	0	0.155836	0.0687527	0.112294		0	0.148648	0.0748223	0.0744901	0
LOC100419786	0	0	0	0	0	0	0	0	0	0		0	0	0	0	0	0	0	0	0	0		0	0.0187884	0	0.0062628	0	0	0	0	0	0		0	0	0	0	0	0	0	0	0	0		0	0	0	0	0
HNRNPDP1	2.72947	2.71426	2.9918	2.81184	3.81821	3.75918	3.7887	3.33064	3.8598	3.59522		4.70696	4.20226	3.73245	4.21389	3.35537	4.83181	4.09359	6.18737	4.6872	5.43728		4.13681	5.00658	4.97322	4.70554	5.18078	6.03934	5.61006	6.70571	6.14022	6.42296		4.75633	4.6229	4.50823	4.62915	4.47251	4.2583	4.3654	3.30637	2.82374	3.06506		5.30472	5.0529	5.43242	5.26335	5.10523
LOC100131924	0.175198	0.15148	0	0.108893	0	0	0	0.742991	0	0.371495		0	0	0	0	0	0	0	0	0	0		0.142783	0.123875	0.249021	0.171893	0	0	0	0	0	0		0	0	0	0	0	0	0	0	0	0		0	0	0	0	0.287823
GRPEL2P2	0.405078	0.528937	0.118422	0.350812	0.295461	0.130449	0.212955	0.140183	0.616773	0.378478		0.229515	0.266741	0.134382	0.210213	0	0.128631	0.0643155	0.145427	0	0.0727135		0.332662	0	0.193766	0.175476	0.507405	0.446133	0.476769	0	0.258898	0.129449		0	0.0628947	0.0631846	0.0420264	0.519995	0	0.259997	0.159194	0.280938	0.220066		0	0	0.072774	0.024258	0.235788
MTMR8	0.0158518	0.0137635	0.0416286	0.023748	0.0350565	0	0.0175282	0	0	0		0	0	0	0	0	0	0	0	0	0		0.308468	0.212206	0.381567	0.300747	0.201811	0.309977	0.255894	0.266617	0.208875	0.237746		0.316969	0.346741	0.406838	0.356849	0.131648	0.173509	0.152579	0.153551	0.243928	0.19874		0.393748	0.162181	0.13061	0.228846	0.183645
LOC100421109	0.216613	0.133836	0.189395	0.179948	0.069977	0.1846	0.127288	0.131417	0.115368	0.123393		0.180638	0.218247	0.25266	0.217182	0.282703	0.123711	0.203207	0.605949	0.0485823	0.327266		0.249137	0.107874	0.173418	0.17681	0.18772	0.164232	0.175976	0.223245	0.296275	0.25976		0.32388	0.223592	0.224615	0.257362	0.483451	0.158806	0.321129	0.171061	0.100596	0.135828		0.0360804	0.15566	0.125155	0.105632	0.400785
LOC100533843	0	0	0	0	0	0	0	0	0	0		0	0	0	0	0	0	0	0.0939963	0	0.0469982		0	0	0	0	0	0	0	0	0	0		0	0	0	0	0	0	0	0	0	0		0	0	0	0	0
KRT8P27	0	0	0	0	0	0	0	0	0	0		0	0.0157184	0	0.00523947	0	0	0	0	0	0		0	0	0	0	0	0	0	0	0.0263951	0.0131976		0	0	0	0	0	0	0	0	0	0		0	0.0163828	0	0.00546093	0
CCT4P2	0	0	0	0	0	0	0	0	0	0		0.0292611	0.0253087	0	0.0181899	0	0	0	0	0	0		0	0	0	0	0	0.136557	0.0682785	0	0	0		0	0	0	0	0	0	0	0	0	0		0	0	0	0	0
LOC650181	0.480132	0.667088	0.252657	0.466626	0.859495	0.188846	0.52417	0.404774	0.17824	0.291507		0.444239	0.288559	0.38898	0.373926	0.644335	0.188212	0.416273	0.182865	0.322629	0.252747		0.468998	0.203613	0.54641	0.40634	0.626328	0.825169	0.725749	0.185234	0.32686	0.256047		0.204133	0.353718	0.35542	0.304424	1.03263	0.181609	0.607119	0.95785	0.169356	0.563603		0.803156	0.297534	0.199652	0.433447	0.15968
YWHAZP7	0	0	0.0361261	0.012042	0	0	0	0	0.072572	0.036286		0.0439938	0.0381452	0	0.0273797	0.0921728	0	0.0460864	0	0	0		0.0330967	0.0286361	0	0.0205776	0	0.116008	0.058004	0	0	0		0	0.0366264	0	0.0122088	0	0	0	0	0	0		0	0.0826622	0	0.0275541	0
TLE1P1	2.20624	2.36107	2.38396	2.31709	2.16459	2.60588	2.38523	1.3359	2.17902	1.75746		2.94797	2.28096	2.29851	2.50915	1.89631	2.66547	2.28089	2.42146	3.28567	2.85357		2.3568	1.61321	1.93463	1.96821	0.631822	3.05664	1.84423	1.45985	1.93623	1.69804		2.64467	2.62178	2.55813	2.60819	1.93155	1.69574	1.81365	1.98548	1.22434	1.60491		3.91025	2.93368	3.59801	3.48065	2.86694
LOC645388	0	0	0	0	0.0668931	0.0590593	0.0629762	0	0	0		0.104832	0.0303171	0	0.0450497	0.0662464	0	0.0331232	0	0	0		0.0250201	0.0653478	0.0438628	0.0447436	0	0	0	0.0658546	0	0.0329273		0.0329729	0	0	0.010991	0	0.0683763	0.0341882	0	0	0		0	0.0321253	0	0.0107084	0
SHC1P1	0.110353	0.134731	0.0870334	0.110706	0.0487266	0.107301	0.0780138	0.0706999	0.0830801	0.07689		0.052546	0.137101	0.149309	0.112985	0.144094	0.127552	0.135823	0.0224363	0.0395548	0.0309956		0.0903732	0.0945918	0.127181	0.104049	0.0750009	0.0662923	0.0706466	0.131005	0.0383344	0.0846697		0.119468	0.124687	0.0943242	0.112826	0.0248243	0.109509	0.0671666	0.0234261	0.0620328	0.0427295		0.107173	0.0467386	0.035272	0.0630612	0.0741737
FRMD8P1	0.19751	0.17308	0.252435	0.207675	0.336004	0.334809	0.335407	0.170628	0.339075	0.254852		0.282508	0.288113	0.287664	0.286095	0.271757	0.138268	0.205013	0.521116	0.457451	0.489283		0.349575	0.485961	0.280837	0.372124	0.507221	0.302841	0.405031	0.285931	0.208146	0.247038		0.151841	0.171301	0.173641	0.165594	0.124216	0.276224	0.20022	0.225749	0.0999772	0.162863		0.362953	0.234294	0.32152	0.306256	0.256726
MORF4L1P5	0.0129776	0.0112125	0	0.00806337	0	0	0	0	0	0		0	0	0	0	0.0297544	0	0.0148772	0	0	0		0.0102886	0	0	0.00342953	0	0	0	0	0	0		0	0	0	0	0	0	0	0	0	0		0	0.0126934	0.0127616	0.008485	0
CASK	5.92163	6.03433	5.99975	5.98524	6.29078	6.41109	6.35093	7.1159	6.2412	6.67855		5.11359	5.25034	5.05712	5.14035	4.95579	5.38029	5.16804	5.39143	5.48956	5.4405		8.93797	8.32097	8.6025	8.62048	7.55552	7.75615	7.65583	8.67441	8.77143	8.72292		7.5263	7.99032	7.93597	7.81753	6.14812	6.44254	6.29533	4.1083	4.55373	4.33101		6.9812	7.00528	6.60103	6.8625	6.01529
LOC158781	0.14895	0.128674	0.111667	0.129764	0.0475445	0.1255	0.0865222	0.0881977	0.0773638	0.0827808		0.0478182	0.0825951	0.16776	0.0993911	0.387166	0.126797	0.256981	0.0742024	0.0985333	0.0863678		0.187285	0.206136	0.103609	0.165677	0.19324	0.111985	0.152612	0.309756	0.102811	0.206283		0.109795	0.170184	0.189859	0.156613	0.0412588	0.216103	0.128681	0.115871	0.0340738	0.0749724		0.0978851	0.14718	0.0635846	0.102883	0.0686086
GPR34	0.111813	0.0320608	0.0325408	0.0588049	0	0	0	0.0764011	0	0.0382005		0.0821656	0.0353453	0.0359421	0.051151	0.0859308	0	0.0429654	0.060995	0	0.0304975		0.0590874	0.0255087	0	0.0281987	0.105771	0	0.0528855	0.0642359	0.170898	0.117567		0	0	0.032594	0.0108647	0.0663257	0.0539228	0.0601243	0	0.0551106	0.0275553		0.0843734	0	0	0.0281245	0
GPR82	0	0.0152042	0	0.00506807	0	0	0	0	0	0		0	0	0	0	0	0	0	0	0	0		0.0140749	0	0	0.00469163	0	0	0	0	0.0273974	0.0136987		0	0	0.015636	0.005212	0	0	0	0.0305476	0	0.0152738		0.0201694	0	0	0.00672313	0
RPS15AP39	0	0	0	0	0	0	0	0	0	0		0	0.14547	0.147238	0.0975693	0	0	0	0	0	0		0	0	0.202578	0.067526	0	0	0	0	0	0		0	0.130871	0	0.0436237	0	0	0	0	0	0		0	0.148676	0	0.0495587	0
ZNF41	1.91579	2.02828	2.12125	2.02177	2.5027	2.835	2.66885	2.47774	2.5843	2.53102		1.48692	1.555	1.3582	1.46671	1.66361	1.36938	1.51649	1.31213	1.47873	1.39543		2.99413	2.75435	3.00723	2.91857	2.95398	2.66726	2.81062	2.60538	2.83664	2.72101		2.74543	2.72545	2.7043	2.72506	2.53723	2.37938	2.45831	1.83297	1.60221	1.71759		2.55011	3.03756	2.82746	2.80504	2.7636
NANOGP9	0.0258128	0	0	0.00860427	0	0	0	0	0.13906	0.06953		0	0	0.0249305	0.00831017	0.0574641	0.15112	0.104292	0	0	0		0	0	0	0	0	0	0	0	0	0		0	0	0	0	0	0	0	0	0	0		0	0	0	0	0
LOC100130724	0.0680965	0.0591259	0.0447101	0.0573108	0	0.0686535	0.0343268	0.110578	0.0647301	0.087654		0.119886	0.103782	0.139887	0.121185	0.231621	0	0.11581	0.126807	0.112253	0.11953		0.167618	0.121169	0.0609241	0.11657	0.108834	0.142938	0.125886	0.19493	0.172267	0.183598		0.0729058	0.078732	0.047531	0.0663896	0.0703405	0.0307843	0.0505624	0.0982481	0.115676	0.106962		0.0202909	0.122636	0.0176482	0.053525	0.221886
MIR223	0	0	0	0	0	0	0	0	0	0		0	0	0	0	0	0	0	0	0	0		0	0	0	0	0	0	0	0	0	0		0	0	0	0	0	0	0	0	0	0		0	0	0	0	0
SLC9A7	2.3927	2.60344	2.60342	2.53319	2.81153	3.30458	3.05805	3.16526	3.01584	3.09055		2.19212	1.91972	1.90148	2.00444	1.85208	1.91659	1.88434	1.69226	2.163	1.92763		2.69192	3.20983	2.64531	2.84902	2.18836	2.63	2.40918	2.36956	2.40672	2.38814		4.13315	3.56998	3.51022	3.73778	2.13536	2.88001	2.50768	2.16602	2.56945	2.36773		0.857497	0.685327	0.621416	0.721413	0.565691
PGAM1P7	0	0.106138	0.106888	0.0710087	0	0	0	0.133889	0.589816	0.361853		0.223731	0.129257	0.0651381	0.139375	0.134413	0	0.0672065	0	0.222574	0.111287		0.0505216	0.263284	0.221393	0.1784	0	0	0	0.36514	0.106814	0.235977		0.268039	0.17451	0.0586894	0.167079	0.281109	0.373374	0.327241	0	0.235361	0.11768		0.150327	0.261755	0	0.137361	0.102523
YBX1P8	0	0	0	0	0	0.132612	0.066306	0	0	0		0	0	0	0	0	0	0	0.122714	0.108298	0.115506		0	0	0	0	0	0.178762	0.089381	0	0	0		0	0	0	0	0	0	0	0	0	0		0	0	0	0	0
LOC100420317	4.17241	3.79959	2.90852	3.62684	5.05192	3.06359	4.05776	3.11375	2.72024	2.917		3.32719	3.02099	2.84202	3.0634	3.03096	3.07002	3.05049	2.24595	1.74011	1.99303		4.11869	4.65998	4.12549	4.30139	4.50383	3.15255	3.82819	3.55748	2.56796	3.06272		4.01911	3.59845	3.16831	3.59529	2.49071	4.4809	3.48581	2.63934	2.08544	2.36239		4.1984	2.46838	3.36491	3.3439	2.38415
LOC392485	0.306566	0.570349	0.613701	0.496872	0.380399	0.251407	0.315903	0.361065	0.395721	0.378393		0.147459	0.3409	0.30095	0.263103	0.577048	0.421957	0.499503	0.257834	0	0.128917		0.495254	0.61425	0.586397	0.5653	0.446356	0.523183	0.484769	0.433303	0.22971	0.331506		0.689984	0.518006	0.280902	0.496297	0.595533	0.434783	0.515158	0.462046	0.162865	0.312455		0.364211	0.180555	0.590038	0.378268	0.507233
ZC4H2	0.0334024	0	0	0.0111341	0	0	0	0	0.032226	0.016113		0	0	0	0	0.0398136	0.0349282	0.0373709	0	0	0		2.10436	1.80437	2.46436	2.12436	2.9409	2.03844	2.48967	2.29275	2.28403	2.28839		3.03801	3.09288	2.99379	3.04156	2.60833	2.77037	2.68935	1.31895	1.49816	1.40856		3.54975	3.33882	3.68469	3.52442	2.85059
ETF1P3	0	0.0137671	0.0697335	0.0278335	0.140753	0.0309177	0.0858353	0	0	0		0.0175803	0.0303846	0.0154381	0.0211343	0.0363874	0.0317202	0.0340538	0	0	0		0.0749399	0.0108084	0.032505	0.0394178	0	0	0	0.0274834	0.0487526	0.038118		0.0320146	0.0275968	0	0.0198705	0	0	0	0	0	0		0.0540449	0.0154695	0.0155755	0.0283633	0
LOC100288788	0.0251794	0.021818	0.022077	0.0230248	0	0	0	0	0	0		0	0.0246783	0	0.0082261	0	0	0	0.0485141	0	0.024257		0.0408919	0.0177015	0.0178214	0.0254716	0.0824273	0	0.0412136	0	0.0430854	0.0215427		0.02654	0	0.0923155	0.0396185	0	0.0475886	0.0237943	0	0	0		0	0.0774786	0.0260336	0.0345041	0.0426963
VSIG4	0	0	0	0	0	0	0	0	0	0		0	0	0	0	0	0	0	0	0	0		0	0	0	0	0	0	0	0	0	0		0.027471	0	0	0.009157	0	0	0	0	0	0		0	0	0	0	0
LOC100128171	0	0	0	0	0	0.0950413	0.0475206	0.0496629	0.0435275	0.0465952		0	0.0231657	0.0235443	0.01557	0	0	0	0	0	0		0	0	0	0	0	0	0	0	0	0		0.0247408	0	0	0.00824693	0	0	0	0	0	0		0	0	0.0239004	0.0079668	0
EIF4BP9	0	0	0	0	0	0	0	0	0	0		0	0.0205458	0	0.0068486	0.0920118	0.0404075	0.0662097	0.0819485	0	0.0409742		0	0	0	0	0.0692789	0.0609855	0.0651322	0	0	0		0	0.0190854	0	0.0063618	0	0	0	0	0	0		0	0.0215821	0	0.00719403	0
GPR165P	0	0.022124	0	0.00737467	0	0	0	0	0	0		0	0.0121467	0	0.0040489	0	0	0	0	0	0		0	0	0	0	0	0	0	0	0	0		0.013148	0	0	0.00438267	0	0	0	0	0	0		0	0	0	0	0
LOC100288853	0	0	0	0	0	0	0	0.111002	0	0.055501		0	0	0	0	0	0	0	0	0	0		0	0	0	0	0	0	0	0	0	0		0	0	0	0	0	0	0	0	0	0		0	0	0	0	0
AMER1	1.4905	1.40646	1.39785	1.4316	1.46399	1.64723	1.55561	1.49988	1.7671	1.63349		1.61108	1.31631	1.41001	1.4458	1.28424	1.47502	1.37963	1.37736	1.18128	1.27932		1.49787	1.4848	1.42	1.46756	1.62597	1.27542	1.4507	1.56589	1.77657	1.67123		1.68874	1.82619	1.75171	1.75555	1.27718	1.50033	1.38875	1.19683	0.986825	1.09183		1.3169	1.27803	1.29468	1.29654	1.65472
LOC100129144	0	0	0.0432002	0.0144001	0	0.0480325	0.0240162	0	0	0		0	0	0	0	0	0	0	0	0	0		0	0	0	0	0	0	0	0	0	0		0	0	0	0	0	0	0	0	0	0		0	0.0238152	0	0.0079384	0
LOC100127902	0	0	0	0	0	0	0	0.0473823	0	0.0236912		0	0	0.0224937	0.0074979	0	0	0	0	0	0		0	0	0	0	0	0	0	0	0	0		0.0233606	0	0.020105	0.0144885	0	0	0	0	0	0		0	0	0	0	0
PKMP2	0.134875	0.117517	0.157755	0.136716	0.149238	0.175415	0.162326	0.0959985	0.464746	0.280372		0.159172	0.0921488	0.231919	0.16108	0.196765	0.173599	0.185182	0.0955487	0.167767	0.131658		0.241505	0.161931	0.211583	0.205006	0.0814212	0.359509	0.220465	0.187921	0.082666	0.135294		0.121928	0.21252	0.0855852	0.140011	0.0548223	0.0483458	0.051584	0.152202	0.0447289	0.0984655		0.277243	0.289077	0.242483	0.269601	0.193531
CLCN5	1.08911	1.04562	1.20857	1.11443	0.835963	0.584642	0.710303	0.85462	0.906455	0.880537		0.971729	1.07435	0.977651	1.00791	0.731684	0.689411	0.710547	0.589827	0.902477	0.746152		0.917653	0.889955	0.961791	0.923133	0.983957	0.951181	0.967569	1.06459	0.839157	0.951874		1.64828	1.26998	1.24984	1.38937	0.908674	1.07361	0.991142	0.631256	0.860523	0.74589		1.17351	0.746857	0.799552	0.90664	0.616046
MIR188	0	0	0	0	0	0	0	0	0	0		0	0	0	0	0	0	0	0	0	0		0	0	0	0	0	0	0	0	0	0		0	0	0	0	0	0	0	0	0	0		0	0	0	0	0
MIR500A	0	0	0	0	0	0	0	0	0	0		0	0	0	0	0	0	0	0	0	0		0	0	0	0	0	0	0	0	0	0		0	0	0	0	0	0	0	0	0	0		0	0	0	0	0
MIR362	0	0	0	0	0	0	0	0	0	0		0	0	0	0	0	0	0	0	0	0		0	0	0	0	0	0	0	0	0	0		0	0	0	0	0	0	0	0	0	0		0	0	0	0	0
MIR501	0	0	0	0	0	0	0	0	0	0		0	0	0	0	0	0	0	0	0	0		0	0	0	0	0	0	0	0	0	0		0	0	0	0	0	0	0	0	0	0		0	0	0	0	0
MIR500B	0	0	0	0	0	0	0	0	0	0		0	0	0	0	0	0	0	0	0	0		0	0	0	0	0	0	0	0	0	0		0	0	0	0	0	0	0	0	0	0		0	0	0	0	0
MIR660	0	0	0	0	0	0	0	0	0	0		0	0	0	0	0	0	0	0	0	0		0	0	0	0	0	0	0	0	0	0		0	0	0	0	0	0	0	0	0	0		0	0	0	0	0
MIR502	0	0	0	0	0	0	0	0	0	0		0	0	0	0	0	0	0	0	0	0		0	0	0	0	0	0	0	0	0	0		0	0	0	0	0	0	0	0	0	0		0	0	0	0	0
ZC3H12B	0.053698	0.0290895	0.046962	0.0432498	0.0450139	0.0528047	0.0489093	0.112989	0.0868702	0.0999296		0.0462924	0.0400503	0.0405175	0.0422867	0.0454294	0.132781	0.0891052	0.0367358	0.0324562	0.034596		0.0757378	0.0703421	0.0707587	0.0722795	0.0843818	0.0553296	0.0698557	0.0876669	0.0773916	0.0825292		0.119606	0.0911656	0.183224	0.131332	0.0272158	0.0477095	0.0374627	0.0764008	0.0561823	0.0662916		0.173685	0.129492	0.144037	0.149071	0.131097
LOC100128467	0	0.0226714	0.0229083	0.0151932	0.0588322	0	0.0294161	0	0	0		0	0	0	0	0	0	0	0	0	0		0	0.0375399	0	0.0125133	0	0	0	0	0	0		0.0284126	0.024648	0	0.0176869	0	0	0	0	0	0		0	0	0	0	0
IQSEC2	4.5763	5.48664	5.22286	5.09527	5.87225	5.73616	5.8042	5.28208	5.58016	5.43112		3.77564	4.19267	4.2627	4.077	3.89003	3.15515	3.52259	3.51385	3.89464	3.70425		7.76838	8.06569	7.20871	7.68093	7.09084	6.36434	6.72759	6.58328	5.30191	5.9426		7.8801	6.91401	7.56028	7.45146	7.63597	7.22433	7.43015	3.83985	5.02488	4.43236		8.9877	7.91399	7.7428	8.21483	7.1662
RPL31P63	0	0.23115	0.465506	0.232219	0	0	0	0.283482	0.49874	0.391111		0.310371	0.134842	0	0.148404	0.291657	0.76972	0.530689	0.286138	0.251343	0.26874		0	0.287785	0.481107	0.256297	0.484084	0	0.242042	0	0	0		0.28989	0.125676	0.252854	0.222807	0	0.28325	0.141625	0	0	0		0.162487	0.141138	0.284275	0.195967	0.226318
ACTR3P2	3.5513	2.92505	2.59387	3.02341	2.78557	2.36845	2.57701	3.17491	3.61464	3.39478		2.32664	2.70352	2.24611	2.42542	2.47037	2.48932	2.47985	3.03951	2.75087	2.89519		4.41021	4.73972	3.91824	4.35606	4.56397	4.62338	4.59368	5.30468	4.70499	5.00483		4.34378	4.07886	5.00404	4.47556	4.81113	4.07095	4.44104	3.03802	2.55183	2.79493		5.76607	5.36894	4.29268	5.14256	6.88692
MSN	39.7822	39.0621	39.6624	39.5022	44.6766	44.891	44.7838	43.7396	43.9139	43.8268		37.5314	37.4639	36.0366	37.0106	34.3693	34.9946	34.682	36.1375	35.8986	36.0181		56.1321	54.8309	55.2349	55.3993	67.6407	68.3792	68.01	67.5725	67.3979	67.4852		59.4191	60.1894	59.3106	59.6397	58.4178	56.7202	57.569	35.3414	36.0829	35.7122		59.4214	56.7754	56.7993	57.6654	57.7354
LOC102723911	0.418175	0.727504	0.36651	0.504063	0	0	0	0	0	0		0.988702	0.428692	0	0.472465	0	0	0	0.937067	0.825531	0.881299		0.349472	0.607816	0	0.319096	0	1.42826	0.71413	0.937928	1.65001	1.29397		0.461848	0	0	0.153949	0	0	0	0	0.885555	0.442777		0.522452	0.453824	0	0.325425	0
HMGN1P35	0.0870171	0	0.076331	0.0544494	0	0	0	0	0.160203	0.0801015		0	0.0858849	0.0868342	0.057573	0	0	0	0	0	0		0	0	0	0	0	0	0	0	0	0		0.0924261	0	0	0.0308087	0	0	0	0	0	0		0	0.0883241	0	0.0294414	0
CYCSP43	0	0	0	0	0	0	0	0	0	0		0	0	0	0	0	0	0	0	0	0		0	0	0	0	0	0	0	0	0	0		0	0	0	0	0	0	0	0	0	0		0	0	0	0	0
LINC00269	0	0	0.0165655	0.00552183	0	0	0	0	0	0		0	0	0	0	0.0417796	0	0.0208898	0	0	0		0	0	0	0	0	0	0	0	0	0		0	0	0.0176672	0.00588907	0	0	0	0	0	0		0.0225315	0	0.0196985	0.0140767	0
TRO	0.140852	0.0989392	0.0986788	0.112823	0.115908	0.212934	0.164421	0.0820707	0.104233	0.0931519		0.094568	0.139785	0.0598275	0.0980602	0	0	0	0.054081	0.076968	0.0655245		1.07683	0.977295	1.11487	1.05633	1.04293	0.853873	0.948401	0.631063	0.718157	0.67461		1.06139	0.974423	1.22671	1.08751	0.738896	0.710046	0.724471	1.02152	0.728354	0.874937		3.46178	3.48195	3.45905	3.46759	2.88156
MTND4P31	0	0	0	0	0	0	0	0	0	0		0.0361141	0	0	0.012038	0	0	0	0	0	0		0	0	0	0	0	0	0	0	0	0		0	0	0	0	0	0	0	0	0	0		0	0	0	0	0
EFNB1	19.4779	19.2403	18.954	19.2241	23.9023	24.5322	24.2172	22.9495	23.1738	23.0617		20.5746	20.4553	20.664	20.5646	18.4202	18.7225	18.5714	20.9238	21.2902	21.107		32.9066	33.8634	33.634	33.468	45.5957	43.5612	44.5785	41.3276	43.153	42.2403		40.5681	40.6898	41.0266	40.7615	43.899	44.9605	44.4297	27.8289	27.4083	27.6186		11.3298	10.7527	10.7505	10.9443	11.6368
FAM155B	0.405496	0.543745	0.454449	0.467897	0.413308	0.505212	0.45926	0.598873	0.52911	0.563991		0.0320917	0.0373523	0.037452	0.035632	0.0375371	0.0499638	0.0437504	0.0407361	0.10761	0.074173		0.154095	0.147257	0.174602	0.158651	0.265484	0.265155	0.265319	0.191656	0.201619	0.196637		0.560004	0.65137	0.69376	0.635045	0.521216	0.580532	0.550874	0.450423	0.34219	0.396307		0.121321	0.0773439	0.116749	0.105138	0.134996
OTUD6A	0	0.018456	0	0.006152	0	0.0432406	0.0216203	0	0	0		0.0260607	0	0.0456185	0.0238931	0.0460104	0	0.0230052	0	0	0		0	0.0321906	0.0162475	0.016146	0	0	0	0	0	0		0	0	0	0	0	0	0	0	0	0		0	0	0	0	0
AWAT2	0	0	0	0	0	0	0	0	0	0		0	0	0	0	0	0	0	0	0	0		0	0	0	0	0	0	0	0	0.0397582	0.0198791		0	0	0	0	0	0	0	0	0	0		0	0	0	0	0
RNA5SP507	0	0	0	0	0	0	0	0	0	0		0	0	0	0	0	0	0	0	0	0		0	0	0	0	0	0	0	0	0	0		0	0	0	0	0	0	0	0	0	0		0	0	0	0	0
DGAT2L6	0.0270439	0.0235159	0	0.0168533	0	0	0	0	0	0		0	0	0	0	0	0	0	0	0	0		0	0.0191632	0.0192947	0.0128193	0	0	0	0	0	0		0	0	0	0	0	0.0533206	0.0266603	0	0	0		0.0321624	0.0278738	0	0.0200121	0
AWAT1	0	0	0.0278773	0.00929243	0	0	0	0	0	0		0	0	0	0	0	0	0	0	0	0		0	0	0	0	0	0	0	0	0.0585039	0.0292519		0	0.0299741	0	0.00999137	0	0	0	0	0	0		0	0	0	0	0
P2RY4	0	0	0.047254	0.0157513	0.122033	0	0.0610165	0	0	0		0	0	0	0	0	0.0524226	0.0262113	0	0	0		0.022934	0	0.0202255	0.0143865	0	0.0940017	0.0470008	0	0	0		0.0614552	0.161033	0.0812186	0.101236	0	0	0	0	0.176256	0.088128		0	0.029781	0.0299746	0.0199185	0.0454568
SERBP1P1	0.477802	0.507019	0.513545	0.499455	0.450797	0.51986	0.485328	0.547979	0.339696	0.443837		0.435857	0.498876	0.44395	0.459561	0.794056	0.905716	0.849886	0.708423	0.572402	0.640413		0.451216	0.336912	0.381717	0.389948	0.858826	0.562688	0.710757	0.383243	0.594199	0.488721		0.373943	0.478068	0.536414	0.462808	0.504431	0.473331	0.488881	0.232553	0.234845	0.233699		0.459597	0.491758	0.415607	0.455654	0.699173
RAB41	0.229874	0.199107	0.0402662	0.156416	0.311853	0.0915865	0.20172	0.297201	0.174048	0.235625		0	0	0.141447	0.047149	0	0.180982	0.090491	0.460074	0.406149	0.433111		0.114033	0.263375	0.099458	0.158955	0.314836	0.414797	0.364816	0.463488	0.326549	0.395018		0.149051	0.344264	0.216766	0.236694	0.208417	0.457777	0.333097	0	0.0853313	0.0426656		0.16564	0.142917	0.144133	0.150897	0.151811
ARR3	0.0297496	0.0258848	0.104248	0.0532941	0.066529	0.0585961	0.0625625	0	0	0		0	0.0309443	0.031159	0.0207011	0.0655047	0.111095	0.0882998	0	0	0		0.0489681	0	0.0429258	0.0306313	0.10715	0	0.053575	0	0	0		0.0315273	0.0561236	0.0829968	0.0568826	0	0	0	0	0.0575899	0.0287949		0	0	0	0	0
PDZD11	6.22838	6.49989	5.4666	6.06496	5.47509	5.3887	5.43189	5.38883	5.96504	5.67694		5.70581	5.15821	4.66204	5.17535	3.64792	5.69767	4.67279	4.77839	6.12612	5.45226		8.77275	8.45468	8.54277	8.59007	9.8266	9.17215	9.49938	7.9897	8.51735	8.25352		8.00337	8.20226	8.79212	8.33258	8.37083	9.82416	9.09749	6.27034	6.66235	6.46635		11.87	10.4104	11.3019	11.1941	11.3746
KDM5C	13.5401	13.5887	13.401	13.5099	14.89	15.8763	15.3832	15.3305	16.374	15.8522		11.562	11.6481	11.7618	11.6573	11.3071	11.5436	11.4253	11.8119	12.1232	11.9675		19.3351	19.0004	18.9041	19.0799	18.6756	19.0441	18.8599	20.8849	20.2112	20.548		17.8175	18.6775	18.7264	18.4071	15.9481	15.921	15.9345	11.9739	11.9285	11.9512		18.0686	18.0311	18.2132	18.1043	17.9408
MIR6895	0	0	0	0	0	0	0	0	0	0		0	0	0	0	0	0	0	0	0	0		0	0	0	0	0	0	0	56.2685	0	28.1343		0	28.7798	0	9.59327	0	0	0	0	0	0		0	0	0	0	0
MIR6894	0	0	0	0	0	0	0	0	0	0		0	0	0	0	0	0	0	0	0	0		0	0	0	0	0	0	0	0	0	0		0	0	0	0	0	0	0	0	0	0		0	0	0	0	0
IGBP1	5.81883	5.63628	4.92514	5.46008	5.80926	6.30153	6.05539	5.26383	7.18849	6.22616		4.76646	4.76418	5.20569	4.91211	5.29689	5.21012	5.25351	4.61126	4.2049	4.40808		6.94288	6.74065	6.31365	6.66573	5.77095	7.03038	6.40067	6.77936	6.40981	6.59459		6.33808	5.58032	6.02849	5.9823	6.87436	6.95843	6.91639	5.61362	3.79995	4.70678		6.70951	5.74249	6.0558	6.16927	5.51795
LAS1L	14.6382	14.8789	15.4059	14.9743	16.4196	15.5067	15.9631	16.518	16.0581	16.288		19.2449	18.4077	18.6009	18.7512	17.0496	17.0197	17.0346	16.382	17.0723	16.7272		19.8217	18.9622	19.5696	19.4512	24.3073	23.8675	24.0874	23.2885	22.3463	22.8174		21.6551	21.9175	22.0196	21.8641	21.6396	21.8594	21.7495	14.6648	14.1409	14.4029		22.7265	21.7059	22.9761	22.4695	22.0158
EDA2R	0	0	0	0	0	0	0	0	0	0		0	0	0	0	0	0	0	0	0.0246608	0.0123304		0.0431422	0.0108216	0.037166	0.0303766	0.144409	0	0.0722045	0.0567083	0.0499788	0.0533436		0.108548	0.0235305	0.0423644	0.0581476	0.110371	0.0542809	0.0823259	0.0290899	0.0513635	0.0402267		0.0179294	0.0147886	0	0.010906	0
TEX11	0	0	0	0	0	0.030096	0.015048	0	0	0		0	0.0148495	0.0301505	0.015	0	0	0	0	0	0		0	0.0213409	0.0106972	0.0106794	0.0465974	0.0406868	0.0436421	0	0	0		0	0	0.0274735	0.00915783	0.0299958	0.0523306	0.0411632	0.0279752	0	0.0139876		0.0357155	0	0.030897	0.0222042	0
LOC100131069	0.108841	0.471468	0.381375	0.320561	0.240772	0.423762	0.332267	0.676999	0.594249	0.635624		0.122471	0.634822	0.856212	0.537835	0	0.430866	0.215433	0.954939	0.168731	0.561835		0.523732	0.453609	0.836811	0.604717	0.664802	0.872116	0.768459	0.785906	0.521454	0.65368		0.565759	0.390368	0.391846	0.449324	0	0.750542	0.375271	0	0.532895	0.266448		0.633817	0.218318	0.33018	0.394105	0.356302
SLC7A3	0	0	0	0	0	0	0	0	0	0		0	0.0209235	0	0.0069745	0	0	0	0	0	0		0	0.0144868	0	0.00482893	0	0	0	0	0	0		0	0.0191931	0.0192887	0.0128273	0	0	0	0	0	0		0	0	0	0	0
KIF4A	2.08586	2.01883	2.07604	2.06024	2.18394	2.4836	2.33377	2.33528	2.48496	2.41012		2.32481	2.50649	2.30791	2.37974	2.42064	2.04332	2.23198	2.21648	2.30331	2.2599		2.93601	2.95495	2.989	2.95999	4.23641	4.34777	4.29209	4.0222	3.91556	3.96888		3.5457	3.20421	3.39869	3.38287	3.38298	3.47944	3.43121	2.38519	2.26702	2.32611		4.34243	4.07383	4.21436	4.21021	4.22639
LOC100421462	0	0	0.0448431	0.0149477	0	0	0	0	0	0		0	0	0	0	0	0	0	0	0	0		0	0.0364085	0	0.0121362	0	0	0	0	0	0		0.110103	0	0	0.036701	0	0	0	0	0	0		0	0	0	0	0
PJA1	7.5966	6.94251	7.41194	7.31702	8.0349	9.36296	8.69893	8.74199	7.85185	8.29692		6.10751	6.75379	6.22526	6.36219	6.52124	6.69452	6.60788	6.60648	6.47898	6.54273		11.8867	11.3596	11.4965	11.5809	13.3572	13.9035	13.6303	12.3963	12.2121	12.3042		12.1037	11.3155	11.4109	11.61	10.7968	12.459	11.6279	7.97963	9.04637	8.513		7.18212	7.25695	7.41395	7.28434	7.28732
GDPD2	0.114967	0.143256	0.0944593	0.117561	0.184924	0.20711	0.196017	0.315096	0.351455	0.333276		0.130959	0.056865	0.0990242	0.0956161	0.0784197	0.0346766	0.0565481	0	0.035501	0.0177505		0.137412	0.131609	0.105344	0.124788	0	0.0593953	0.0296976	0.116083	0.0623765	0.0892297		0.17921	0.156031	0.166391	0.167211	0.0907606	0.110377	0.100569	0.0850239	0.112514	0.0987689		0.0412344	0.0719737	0.0790804	0.0640962	0
IL2RG	0.230633	0.15593	0.269103	0.218555	0.343195	0.45328	0.398238	0.274538	0.33825	0.306394		0.122442	0.159013	0.106749	0.129401	0	0	0	0.0521625	0.137702	0.0949322		0.689045	0.690665	0.494289	0.624666	0.69897	0.385801	0.542385	0.405923	1.16006	0.782992		0.22028	0.287374	0.458206	0.321953	0.172709	0.354895	0.263802	0.163064	0.334454	0.248759		0.248473	0.162122	0.162948	0.191181	0.0426949
CXorf65	0	0	0	0	0	0	0	0	0	0		0	0	0	0	0	0	0	0	0	0		0	0	0	0	0	0	0	0	0	0		0	0	0	0	0	0	0	0	0	0		0	0	0	0	0
GJB1	0.0253696	0	0	0.00845653	0	0	0	0	0	0		0	0.0279202	0	0.00930673	0	0.0495166	0.0247583	0	0	0		0	0	0.0186515	0.00621717	0	0.0856267	0.0428134	0	0	0		0	0	0.025636	0.00854533	0	0	0	0	0	0		0	0.0283049	0	0.00943497	0
RPS23P8	8.46942	6.93975	5.89279	7.10065	5.56249	7.1118	6.33714	4.319	6.30608	5.31254		10.8553	9.83783	6.7069	9.13334	5.96556	6.5111	6.23833	3.95428	9.66818	6.81123		5.77157	4.22599	4.56878	4.85545	3.65895	3.84806	3.7535	3.48195	3.47127	3.47661		2.85758	4.52294	3.30604	3.56219	1.96704	1.29299	1.63001	1.3832	3.25601	2.31961		3.66844	3.16589	4.10488	3.6464	3.25143
LOC392489	0	0	0	0	0	0	0	0	0	0		0	0	0	0	0	0	0	0	0	0		0	0	0.0816922	0.0272307	0	0	0	0	0	0		0	0	0	0	0	0	0	0	0	0		0	0	0	0	0.192225
LOC100131556	0.324526	1.08536	0.693107	0.700998	0.622689	0.915076	0.768883	0.87708	1.02101	0.949045		0.790546	1.18736	1.01687	0.998259	0.623781	0.454555	0.539168	0.5643	0.745486	0.654893		0.563637	0.978396	0.720643	0.754225	0.64743	0.426024	0.536727	0.474758	0.672554	0.573656		0.833247	0.677528	0.809792	0.773522	0.329093	0.480169	0.404631	0.203559	0.360722	0.282141		0.666408	0.76807	0.338606	0.591028	0.705808
ITGB1BP2	0.0961439	0.168704	0.169422	0.144757	0.0848238	0.24778	0.166302	0.0817957	0.238722	0.160259		0.0453528	0.195548	0.198553	0.146485	0.168882	0.372594	0.270738	0.066456	0.0584597	0.0624579		0.105057	0.0553052	0.115138	0.0918334	0	0	0	0	0	0		0.0416418	0.217562	0.151232	0.136812	0	0	0	0.0700823	0.147779	0.108931		0.282793	0.164379	0.206492	0.217888	0.0656954
FOXO4	2.53761	2.49842	2.20415	2.41339	2.97631	3.0308	3.00355	2.53378	2.72207	2.62793		1.65859	1.5998	1.50355	1.58731	1.62983	1.59332	1.61157	1.45818	1.63459	1.54638		3.0461	3.00688	3.22508	3.09269	1.79764	2.26394	2.03079	1.69021	1.50572	1.59796		2.88546	2.72576	2.96231	2.85784	2.86901	2.07429	2.47165	2.13306	2.24383	2.18844		2.19603	2.21941	2.16497	2.19347	1.62046
HEPH	0	0.0191751	0.00965243	0.00960918	0.0244072	0	0.0122036	0	0	0		0	0.019155	0	0.006385	0	0	0	0.0219023	0	0.0109511		0.00774094	0	0.00787483	0.00520526	0	0	0	0.0218636	0	0.0109318		0	0	0.00885853	0.00295284	0	0	0	0	0	0		0	0	0	0	0
LOC100129291	0	0	0	0	0	0	0	0	0	0		0	0.0167557	0	0.00558523	0	0	0	0	0	0		0	0	0	0	0	0	0	0	0	0		0	0.030986	0	0.0103287	0	0	0	0	0	0		0.0198466	0	0	0.00661553	0
KLF8	3.27847	3.17069	3.14352	3.19756	3.21775	4.06953	3.64364	3.63677	3.43821	3.53749		2.72229	2.93775	2.70032	2.78679	3.03994	2.31752	2.67873	2.58313	2.1932	2.38816		3.20547	3.10324	2.87162	3.06011	2.4577	2.86479	2.66125	2.20623	2.20799	2.20711		2.53705	2.08905	2.52886	2.38499	2.49053	2.24971	2.37012	1.405	1.88354	1.64427		0.438344	0.605745	0.468972	0.504354	0.586342
RPL23AP83	0	0	0	0	0	0	0	0	0	0		0	0	0	0	0	0	0	0	0.203673	0.101836		0	0	0	0	0	0	0	0	0	0		0	0	0	0	0	0	0	0	0	0		0	0	0	0	0
LOC101059915	0	0	0	0	0	0	0	0	0	0		0	0	0	0	0	0	0	0	0	0		0.0148406	0	0	0.00494687	0	0	0	0	0	0		0	0	0.0354954	0.0118318	0	0	0	0	0	0		0.0226718	0	0	0.00755727	0
LINC00891	0	0	0	0	0	0	0	0	0	0		0	0	0	0	0	0	0	0	0	0		0	0	0	0	0	0	0	0	0	0		0	0	0	0	0	0	0	0	0	0		0.0515509	0	0	0.0171836	0
CXorf49	0	0	0	0	0	0.0320264	0.0160132	0.0361911	0	0.0180955		0	0.0348754	0	0.0116251	0	0	0	0	0	0		0	0	0.0120836	0.00402787	0	0	0	0	0	0		0.0185857	0.0325652	0	0.0170503	0	0	0	0	0	0		0	0.0183631	0	0.00612103	0
CXorf49B	0	0	0	0	0	0	0	0.0723821	0	0.0361911		0	0	0	0	0	0	0	0	0	0		0.0273851	0.0239256	0.0241672	0.0251593	0	0	0	0.084068	0	0.042034		0	0	0.0165126	0.0055042	0.0546017	0	0.0273009	0	0	0		0	0	0	0	0.0277242
LOC100132741	0	0	0	0	0	0	0	0	0	0		0	0	0	0	0	0	0	0	0	0		0	0	0	0	0	0	0	0	0	0		0	0	0	0	0	0	0	0	0	0		0	0	0.0450513	0.0150171	0
CXCR3	0	0	0	0	0	0	0	0	0	0		0	0	0.0325054	0.0108351	0	0	0	0.0679248	0.0597414	0.0638331		0.0220262	0.0643009	0	0.0287757	0	0	0	0	0	0		0	0	0	0	0	0	0	0	0	0		0	0	0.02938	0.00979333	0
LOC100289206	0.0167325	0.0293425	0	0.0153583	0.0763827	0	0.0381913	0.0381028	0.0336669	0.0358848		0	0	0.091594	0.0305313	0.107998	0	0.053999	0.0457165	0	0.0228583		0	0.0127336	0.0128636	0.0085324	0.0762894	0	0.0381447	0.0431423	0	0.0215712		0.0590242	0	0	0.0196747	0.0552797	0	0.0276399	0	0	0		0	0.0194624	0	0.00648747	0
WNK3	0	0	0	0	0	0.0081405	0.00407025	0	0	0		0	0	0.00420867	0.00140289	0	0	0	0	0	0		0.00344381	0.00596624	0.0239806	0.0111302	0.0257523	0.0340086	0.0298804	0	0.0275229	0.0137614		0.00887666	0.0229794	0.0269128	0.0195896	0	0.00725545	0.00362773	0	0	0		0.00495495	0.0213635	0.0129071	0.0130752	0
RPL7AP71	0	0	0	0	0	0	0	0	0	0		0	0.0641213	0	0.0213738	0	0	0	0	0	0		0	0	0	0	0	0	0	0	0	0		0	0	0	0	0	0	0	0	0	0		0	0	0	0	0
YIPF6	10.1342	10.2833	10.3042	10.2406	11.2959	10.4062	10.8511	10.4834	10.2234	10.3534		8.22684	7.69855	7.83205	7.91915	8.67149	8.18231	8.4269	6.65645	6.41874	6.53759		16.5192	16.1248	15.7607	16.1349	11.7205	11.6466	11.6836	11.3443	12.1211	11.7327		15.6361	14.9471	15.0948	15.226	11.6947	11.9653	11.83	8.27923	8.79269	8.53596		12.1724	10.7225	11.7747	11.5565	11.0658
NLGN3	0	0.015023	0	0.00500767	0.0387775	0.0342697	0.0365236	0	0	0		0.0212314	0.0184668	0	0.0132327	0	0.0330594	0.0165297	0	0	0		0	0	0	0	0	0	0	0	0	0		0	0.0336801	0.0190381	0.0175727	0	0.0454341	0.022717	0.0432958	0	0.0216479		0.0610751	0.0213542	0.0214653	0.0346315	0
STARD8	0.148507	0.137794	0.187399	0.1579	0.275858	0.203124	0.239491	0.167197	0.134167	0.150682		0.0168368	0.0146873	0.00724101	0.0129217	0.0442303	0.026088	0.0351592	0.016342	0	0.008171		0.307503	0.328422	0.256865	0.297597	0.382117	0.290946	0.336531	0.108623	0.325042	0.216832		0.444484	0.42359	0.412389	0.426821	0.396914	0.317973	0.357444	0.294604	0.262703	0.278653		0.986443	0.890893	0.958359	0.945232	0.836959
ACRC	0.124703	0.158419	0.103044	0.128722	0.148796	0.209414	0.179105	0.168909	0.122928	0.145919		0.107857	0.0399063	0.107865	0.0852094	0.116003	0.0761746	0.0960888	0.127246	0.0495151	0.0883806		0.140251	0.167974	0.0938077	0.134011	0.144386	0.042375	0.0933805	0.140755	0.17422	0.157488		0.126777	0.244675	0.0615554	0.144336	0.0651799	0.0573262	0.0612531	0.0602113	0.185394	0.122803		0.0795083	0.0549277	0.193822	0.109419	0.132428
AR	0.00781377	0.0101865	0.013694	0.0105648	0.00884425	0.0233877	0.016116	0.0254162	0.0223391	0.0238777		0.023038	0.00399973	0.0121109	0.0130495	0.0174656	0.00768835	0.012577	0.00795126	0	0.00397563		0.0679362	0.0337175	0.0622767	0.0546435	0.0405196	0.0593399	0.0499298	0.0317941	0.0420298	0.0369119		0.0256076	0.0258783	0.0372674	0.0295844	0	0.00788708	0.00394354	0.0251018	0.00949753	0.0172997		0.0284458	0.0287865	0.0206934	0.0259752	0.0194322
PIN4	0.81659	0.864917	1.1551	0.945536	1.91624	1.05422	1.48523	1.19989	1.1053	1.15259		0.915905	1.22264	0.955045	1.0312	1.05153	0.566701	0.809116	0.484538	0.736969	0.610753		1.50156	1.3542	1.18022	1.34533	0.671034	1.21125	0.941142	1.30509	1.05848	1.18179		1.8068	1.15255	1.06858	1.34264	1.29348	1.35052	1.322	0.42591	0.857073	0.641491		1.5405	1.85991	1.74864	1.71635	1.95565
ERCC6L	2.86312	2.66619	2.5152	2.6815	2.65566	3.32089	2.98827	2.85371	2.55463	2.70417		2.93292	3.14466	3.13157	3.06972	2.90023	2.53105	2.71564	2.8557	2.80351	2.8296		4.11768	3.79194	3.83124	3.91362	5.05752	5.53104	5.29428	6.39232	6.506	6.44916		4.49446	4.85687	5.03873	4.79669	3.44135	3.70802	3.57468	2.58894	2.23109	2.41002		4.84659	4.64094	4.82906	4.7722	5.68013
EDA	0.233686	0.203395	0.291273	0.242785	0.318368	0.325799	0.322083	0.474579	0.27466	0.374619		0.0244041	0.0420753	0.0531707	0.0398834	0.0152073	0.0402941	0.0277507	0.0577334	0.0254348	0.0415841		0.0744666	0.149853	0.0854174	0.103246	0.491607	0.184	0.337804	0.225403	0.209201	0.217302		0.294117	0.183916	0.192041	0.223358	0.148305	0.417889	0.283097	0.131229	0.0941571	0.112693		0.100944	0.177906	0.108215	0.129022	0.0466708
PRKXP2	0	0	0.20727	0.06909	0	0	0	0	0	0		0	0	0	0	0	0	0	0	0	0		0	0	0	0	0	0	0	0	0	0		0	0	0	0	0	0	0	0	0	0		0	0	0	0	0
CNOT7P1	0.463747	0.344084	0.406043	0.404625	0.143956	0.5069	0.325428	0.930786	0.349136	0.639961		0.647844	0.808872	0.883334	0.780017	0.444732	0.129702	0.287217	0.454	0.702114	0.578057		0.836337	0.542706	0.453866	0.61097	0	0.521402	0.260701	0.355883	0.210087	0.282985		0.804609	0.578729	0.63872	0.674019	0.127544	0.22288	0.175212	0.480536	0.3176	0.399068		0.380207	0.457307	0.329347	0.388954	0.755261
MIR676	0	0	0	0	0	0	0	0	0	0		0	0	0	0	0	0	0	0	0	0		0	0	0	0	0	0	0	0	0	0		0	0	0	0	0	0	0	0	0	0		0	0	0	0	0
PHF8	4.8525	4.18536	4.73936	4.59241	5.78195	5.53148	5.65672	5.87718	5.85295	5.86506		4.44927	4.9132	4.61749	4.65999	4.62324	4.26883	4.44604	4.03149	3.9924	4.01194		7.01484	7.28819	7.22511	7.17605	6.76822	6.52903	6.64863	6.59902	7.1333	6.86616		6.80484	7.07151	6.83934	6.90523	6.30778	6.04201	6.1749	4.0559	3.84594	3.95092		4.97917	5.27028	4.9901	5.07985	4.94137
CITED1	0.236113	0.412441	0.520091	0.389548	0.799954	0.225948	0.512951	1.3104	0.921687	1.11604		0.430764	0.203072	0.310766	0.314867	0.258058	0.726423	0.492241	0.278592	0.612633	0.445612		0.889406	0.342603	0.544913	0.592307	0.317355	0	0.158677	0.3332	0.317688	0.325444		0.399288	0.275608	0.479208	0.384701	0.629774	0.564404	0.597089	0	0.25977	0.129885		0.408117	0.725306	0.361199	0.498207	0.903221
SNX12	26.4873	25.798	26.7388	26.3414	29.6911	30.3154	30.0033	28.5148	30.7831	29.6489		22.6618	23.2349	23.1354	23.0107	23.0642	23.3893	23.2267	22.5586	23.4361	22.9973		40.7086	42.3511	40.1503	41.07	44.6548	42.959	43.8069	44.6409	47.7169	46.1789		39.6477	41.9226	40.4093	40.6599	43.6969	40.095	41.8959	25.9118	25.6551	25.7835		47.3192	47.2548	47.6931	47.4224	46.1204
LOC100287868	1.25517	0	0	0.41839	0	0	0	0	0	0		0.248944	0	0	0.0829813	0	0	0	0	0	0		0.171792	0.449004	0.300325	0.30704	0.680756	0	0.340378	0	0.35003	0.175015		0.225457	0.196241	0	0.140566	0	0	0	0	0.361567	0.180784		0	0.222007	0	0.0740023	0
SOCS5P4	0	0	0.0340342	0.0113447	0.0436572	0	0.0218286	0	0.0360337	0.0180169		0.0451997	0.0195738	0	0.0215912	0	0	0	0	0	0		0	0.0136345	0.0137051	0.0091132	0	0.0525463	0.0262731	0	0	0		0.0204417	0.0530127	0.0355683	0.0363409	0	0	0	0	0.0322035	0.0161018		0.045673	0.0197433	0.039745	0.0350538	0.0639764
NONO	10.1539	8.93045	9.37196	9.48544	10.144	10.0262	10.0851	9.78033	10.1319	9.95612		9.2237	8.47116	9.12329	8.93938	9.51068	8.70561	9.10815	9.51133	9.05725	9.28429		12.8462	12.646	12.5691	12.6871	16.0047	15.5546	15.7797	17.2007	15.3505	16.2756		12.9698	12.4546	11.6977	12.374	16.3995	13.8139	15.1067	9.14648	10.2313	9.68889		16.0993	15.4142	15.3737	15.6291	15.5519
RP11-493K23.4	0	0	0	0	0	0	0	0	0	0		0	0	0	0	0	0	0	0	0	0		0	0	0	0	0	0	0	0	0.112915	0.0564575		0	0	0	0	0	0	0	0	0	0		0	0	0.0642015	0.0214005	0
LOC101928380	0	0	0	0	0	0	0	0	0	0		0	0	0	0	0	0	0	0	0	0		0	0	0	0	0	0	0	0	0	0		0	0	0	0	0	0	0	0	0	0		0	0	0	0	0
LOC645938	0.201901	0.0582404	0.294196	0.184779	0.151171	0.133221	0.142196	0	0.123978	0.061989		0	0	0.136124	0.0453747	0.153143	0.402291	0.277717	0.353347	0.207934	0.280641		0.37883	0.140766	0.0941705	0.204589	0.201156	0.351111	0.276134	0.238352	0.210828	0.22459		0.280224	0.181536	0.243069	0.234943	0	0.341415	0.170708	0.123705	0.109082	0.116393		0.158503	0	0.0688232	0.0757754	0.111165
FAM226B	0	0	0	0	0	0	0	0.0438677	0	0.0219339		0	0	0	0	0	0	0	0	0	0		0	0.0146825	0	0.00489417	0	0	0	0	0	0		0	0.0194367	0	0.0064789	0	0	0	0	0	0		0	0.0218052	0	0.0072684	0
DMRTC1B	0	0.0351289	0.035742	0.0236236	0	0	0	0	0	0		0	0	0	0	0	0	0	0	0	0		0	0	0	0	0	0	0	0	0	0		0	0	0	0	0	0	0	0	0	0		0	0	0	0	0
LINC00684	0	0.110471	0	0.0368237	0	0	0	0	0	0		0	0	0	0	0	0	0	0	0	0		0	0	0	0	0	0	0	0	0	0		0	0	0	0	0	0	0	0	0	0		0	0	0	0	0
NAP1L6	0	0.0164342	0.0165927	0.011009	0.0419686	0	0.0209843	0	0	0		0	0	0	0	0	0	0	0	0	0		0.342176	0.22967	0.3806	0.317482	0.279158	0.0615644	0.170361	0.122043	0.0718546	0.0969488		0.325669	0.424335	0.516631	0.422212	0.285033	0.376213	0.330623	0.0440799	0.272285	0.158182		0.229805	0.279365	0.281325	0.263498	0.224577
DMRTC1	0	0	0	0	0	0	0	0	0	0		0	0	0	0	0	0	0	0	0.0845693	0.0422847		0	0	0	0	0	0	0	0	0	0		0	0	0	0	0	0	0	0	0.0681824	0.0340912		0	0	0	0	0
FAM226A	0	0	0	0	0.0451064	0	0.0225532	0	0	0		0	0	0	0	0	0	0	0	0	0		0	0.0440476	0	0.0146825	0	0	0	0	0.0397368	0.0198684		0	0	0	0	0	0	0	0	0	0		0	0	0	0	0
LINC00684	0	0.110471	0	0.0368237	0	0	0	0	0	0		0	0	0	0	0	0	0	0	0	0		0	0	0	0	0	0	0	0	0	0		0	0	0	0	0	0	0	0	0	0		0	0	0	0	0
PABPC1L2B	0	0.018213	0	0.006071	0	0	0	0	0	0		0	0	0	0	0	0	0	0	0	0		0	0	0	0	0.0791974	0	0.0395987	0	0	0		0	0	0	0	0	0	0	0	0.0437064	0.0218532		0.0261542	0	0	0.00871807	0.0350885
PABPC1L2A	0	0	0	0	0	0	0	0	0	0		0.0506933	0.021979	0	0.0242241	0	0	0	0	0	0		0	0	0	0	0	0	0	0	0	0		0	0	0	0	0	0	0	0	0	0		0	0	0	0	0
LOC100128738	0	0	0	0	0	0	0	0	0	0		0	0	0	0	0	0	0	0	0	0		0	0	0	0	0	0	0	0	0	0		0	0	0	0	0	0	0	0	0	0		0	0	0	0	0
NAP1L2	0.374149	0.545137	0.5868	0.502029	0.476192	0.495402	0.485797	0.522109	0.563814	0.542962		0.0215691	0.0374022	0.0758791	0.0449501	0.132078	0.0385039	0.085291	0	0	0		2.30461	2.40876	2.40386	2.37241	2.13634	2.48815	2.31224	3.21149	2.60394	2.90772		2.78168	2.49204	2.9301	2.73461	3.05013	2.8174	2.93377	2.06844	1.50717	1.7878		2.78428	2.77266	3.33943	2.96546	3.30102
CDX4	0	0	0.0428936	0.0142979	0	0	0	0	0	0		0	0	0	0	0	0	0	0	0	0		0	0	0	0	0	0	0	0	0	0		0	0	0.0509792	0.0169931	0	0	0	0	0	0		0	0	0	0	0
MORF4L1P6	0	0	0	0	0	0	0	0	0	0		0	0	0	0	0	0	0	0	0	0		0	0	0	0	0	0	0	0	0	0		0	0	0	0	0	0	0	0	0	0		0	0	0	0	0
YWHAZP8	0.0812995	0	0	0.0270998	0	0	0	0	0	0		0	0.0762244	0	0.0254081	0.185234	0	0.092617	0	0	0		0.0645948	0.0558425	0	0.0401458	0	0	0	0	0	0		0	0	0	0	0	0	0	0	0	0		0	0	0	0	0.130518
LOC100129272	0.307414	0.266396	0.269182	0.280997	0.679278	0	0.339639	0.324781	0.56996	0.447371		0.524975	0.303052	0.306672	0.378233	0	0.596927	0.298463	0	0	0		0.126479	0.219634	0	0.115371	0	0	0	0	0.279114	0.139557		0.166083	0.143557	0	0.103213	0	0	0	0	0.293453	0.146727		0.372035	0.321861	0.324761	0.339552	0
RPS4X	9.86805	8.21239	7.6837	8.58805	9.42469	6.76786	8.09628	9.22697	9.76622	9.49659		12.0643	11.4311	8.0956	10.5303	11.1985	9.54658	10.3725	6.56243	7.11051	6.83647		10.9517	9.72115	8.4226	9.69848	8.52038	7.95069	8.23553	7.31585	8.4021	7.85898		10.2662	8.63959	9.29524	9.40034	6.66756	9.2001	7.93383	4.98761	6.24624	5.61693		12.2083	10.5493	9.16073	10.6394	7.89031
FXYD6P3	0	0	0	0	0	0	0	0	0	0		0	0	0.0330574	0.0110191	0	0	0	0	0	0		0.026768	0	0	0.00892267	0	0	0	0.0621184	0	0.0310592		0	0	0	0	0	0	0	0	0	0		0	0	0	0	0
SEPHS1P4	0.218067	0.220952	0.31823	0.252416	0.0824275	0.145267	0.113847	0	0.277581	0.138791		0.353216	0.30554	0.308467	0.322408	0.242087	0.284454	0.26327	0.669852	0.13104	0.400446		0.180039	0.234458	0.314773	0.24309	0.248602	0.219265	0.233933	0.508789	0.767824	0.638306		0.118271	0.239445	0.379434	0.245717	0.57869	0.145386	0.362038	0.156046	0.206499	0.181273		0.266188	0.577732	0.387772	0.410564	0.308521
MAP2K4P1	0.400155	0.409768	0.572825	0.460916	0.567985	0.428871	0.498428	0.653583	0.337184	0.495383		0.734028	0.5812	0.715998	0.677075	0.410403	0.683961	0.547182	0.795959	0.819323	0.807641		0.691015	0.39558	0.435482	0.507359	0.228993	0.400286	0.314639	0.540964	0.508223	0.524593		0.382848	0.446845	0.46552	0.431738	0.330866	0.225341	0.278104	0.206216	0.363598	0.284907		0.49321	0.370324	0.316879	0.393471	0.504304
RPL7P53	0	0	0.138276	0.046092	0	0	0	0	0	0		0	0	0	0	0	0	0	0.134035	0	0.0670175		0	0	0.108268	0.0360893	0	0	0	0	0	0		0.0804207	0.0691427	0	0.0498545	0	0	0	0	0	0		0	0.0777368	0	0.0259123	0
ZFX-AS1	0	0	0	0	0	0	0	0	0	0		0	0	0	0	0	0	0	0	0	0		0	0.118579	0	0.0395263	0	0	0	0	0	0		0.180313	0	0	0.0601043	0	0	0	0.36755	0	0.183775		0.202214	0	0.355017	0.185744	0
ZFX	2.25014	2.52557	2.5705	2.44874	2.70856	2.53093	2.61974	2.98379	2.30856	2.64617		2.33505	2.42672	2.2084	2.32339	2.92908	2.63664	2.78286	2.93152	3.04852	2.99002		3.34278	3.29234	3.28704	3.30739	4.41765	4.26665	4.34215	5.45006	5.31635	5.38321		2.62393	3.2441	3.23451	3.03418	2.31985	1.88442	2.10214	1.4914	1.61514	1.55327		4.24758	4.04283	4.17073	4.15371	4.15631
ZCCHC13	0	0	0	0	0	0	0	0	0.102747	0.0513735		0	0	0	0	0	0	0	0	0	0		0	0	0	0	0	0.169098	0.084549	0	0	0		0	0	0	0	0	0	0	0	0.107546	0.053773		0	0	0	0	0
LOC727681	0	0	0	0	0	0	0	0	0	0		0	0	0	0	0	0	0	0	0	0		0.0466577	0	0	0.0155526	0	0	0	0	0	0		0	0	0	0	0	0	0	0	0	0		0	0	0	0	0
HSFY1	0	0	0	0	0	0	0	0	0	0		0	0	0	0	0	0	0	0	0	0		0	0	0	0	0	0	0	0	0	0		0	0	0	0	0	0	0	0	0	0		0	0	0	0	0
TTTY9B	0	0	0	0	0	0	0	0	0	0		0	0	0	0	0	0	0	0	0	0		0	0	0	0	0	0	0	0	0	0		0	0	0	0	0	0	0	0	0.057005	0.0285025		0	0	0	0	0
OFD1P5Y	0	0	0.000940323	0.000313441	0.00238328	0	0.00119164	0	0	0		0	0	0	0	0.00244634	0	0.00122317	0.00181981	0	0.000909905		0.000852998	0.00147648	0.00148293	0.0012708	0	0	0	0	0.00338938	0.00169469		0.00109722	0.000944959	0.000948489	0.000996889	0	0	0	0	4.38591e-11	2.19296e-11		0.00366453	0.00210161	0.00105833	0.00227482	0
RFTN1P1	0.00557384	0.00826965	0.00487208	0.00623852	0.0122781	0.00924361	0.0107609	0.00327034	0.012934	0.00810217		0.0053446	0.00848431	0.00624938	0.00669276	0.00719024	0.00315051	0.00517037	0.00543215	0.00360476	0.00451846		0.00190239	0.00164953	0.00110516	0.00155236	0.00946578	0.00413044	0.00679811	0.00141595	0	0.000707975		0.00081901	0.00282892	0.000709879	0.0014526	0.0317516	0.0476868	0.0397192	0	0.00374388	0.00187194		0.000912588	0.00157316	0.00237618	0.00162064	0.00127625
HDAC8	6.397	6.11493	6.10533	6.20575	6.85703	7.84332	7.35018	7.16784	7.89065	7.52924		6.66256	6.23185	6.36796	6.42079	6.99192	6.38655	6.68924	5.43027	5.90194	5.6661		9.81416	8.91952	9.28498	9.33955	9.48218	9.32252	9.40235	7.8316	7.78507	7.80833		9.42562	9.0701	8.80332	9.09968	9.85164	9.6155	9.73357	6.85298	5.32738	6.09018		7.76145	8.12392	7.73347	7.87295	8.53191
PRKRIRP1	0	0	0	0	0	0.0342307	0.0171154	0	0	0		0	0.0168512	0	0.00561707	0	0	0	0	0	0		0.0142966	0	0.0124387	0.00891177	0	0	0	0	0	0		0	0.0318287	0	0.0106096	0.0353341	0.0618505	0.0485923	0.0331094	0	0.0165547		0	0	0	0	0
RPS6P26	0	0.110686	0.112116	0.0742673	0.142058	0	0.071029	0	0	0		0.217234	0.125171	0.126812	0.156406	0	0	0	0	0	0		0.154519	0.0447227	0.0448542	0.0813653	0	0.178128	0.089064	0	0	0		0	0	0.0579878	0.0193293	0	0.23281	0.116405	0	0	0		0.149823	0.258338	0.0650969	0.157753	0
MED12	3.85138	4.07114	3.84272	3.92175	5.21487	4.9247	5.06978	5.69041	5.2885	5.48945		3.76009	3.68217	3.82301	3.75509	3.92439	4.3508	4.13759	4.29752	3.90033	4.09892		6.43291	6.06101	6.3254	6.27311	6.56161	6.65356	6.60759	6.34167	7.17343	6.75755		6.16071	6.48897	6.37776	6.34248	5.08422	4.795	4.93961	3.93755	3.68447	3.81101		5.44385	5.2548	5.31765	5.33877	5.50769
RPS7P14	0	0	0	0	0	0	0	0.165207	0	0.0826035		0	0.155102	0.0782661	0.0777894	0	0.151495	0.0757475	0.153914	0	0.076957		0.0631521	0	0	0.0210507	0.263709	0	0.131855	0	0	0		0.0830228	0	0	0.0276743	0	0	0	0	0	0		0.0916503	0.158822	0.0798896	0.110121	0
OGT	16.4105	15.5946	15.3858	15.797	20.4848	19.2183	19.8515	23.2372	23.7784	23.5078		13.6466	13.6383	14.0227	13.7692	14.3567	14.1214	14.239	12.1602	11.8932	12.0267		20.3632	20.5209	20.3056	20.3966	17.2574	18.217	17.7372	20.3625	17.9332	19.1478		24.0595	23.9174	23.4934	23.8234	16.8408	17.6446	17.2427	12.8984	12.4068	12.6526		24.3671	23.973	23.7729	24.0377	21.7549
OPHN1	1.85162	1.78265	1.82029	1.81819	2.16767	1.98151	2.07459	2.10607	2.15987	2.13297		1.86081	1.68474	1.61049	1.71868	1.69424	1.87367	1.78395	1.46513	1.58315	1.52414		2.50238	2.27981	2.47001	2.4174	2.238	2.06789	2.15294	1.99446	2.04308	2.01877		2.46992	2.59771	2.93831	2.66865	1.82492	2.19401	2.00947	1.50823	1.45977	1.484		0.980138	0.867577	0.984897	0.944204	0.838439
PGK1P1	0.79811	1.20989	0.67621	0.894737	1.25663	0.480971	0.8688	0.831689	1.04945	0.94057		0.994655	0.787554	0.547153	0.776454	0.66721	0.781277	0.724244	0.515723	0.619554	0.567639		1.53096	1.29579	1.12569	1.31748	0.97809	1.35527	1.16668	1.1921	1.094	1.14305		1.18256	1.43275	1.25716	1.29082	0.698945	1.17928	0.939113	0.198777	0.701436	0.450106		2.59564	2.29418	2.18327	2.3577	2.07372
NHSL2	0.0410007	0.0371657	0.0166268	0.0315977	0	0.0442579	0.022129	0.0289874	0.0995883	0.0642879		0.0213995	0.0229339	0.0192494	0.0211943	0.0185326	0.0264773	0.0225049	0.0191796	0.0351906	0.0271851		0.00781416	0.0193951	0.0097705	0.0123266	0	0.013775	0.0068875	0.0184267	0.03204	0.0252334		0.0244523	0.0175079	0.0254641	0.0224748	0.0227786	0.00908441	0.0159315	0.00963247	0	0.00481624		0.0109265	0	0.00930391	0.00674347	0.0143862
FLJ44635	0.300195	0.121459	0.245308	0.222321	0.220194	0.271092	0.245643	0.0827708	0.326518	0.204644		0.470381	0.33113	0.393922	0.398478	0.313084	0.352951	0.333017	0.39796	0.572263	0.485111		0.223819	0.305382	0.265286	0.264829	0.187282	0.491562	0.339422	0.0737032	0.357487	0.215595		0.145408	0.143429	0.198244	0.16236	0.320549	0.245924	0.283237	0.377721	0.266208	0.321964		0.328532	0.364691	0.224435	0.305886	0.32614
RPS26P11	0	0	0	0	0	0	0	0	0	0		0	0	0	0	0	0	0	0	0	0		0	0	0	0	0	0	0	0	0	0		0	0	0	0	0	0	0	0	0	0		0	0	0	0	0
RGAG4	0.0153266	0.0133888	0.0202022	0.0163059	0.0510326	0	0.0255163	0.0329644	0	0.0164822		0	0.0310734	0.0234728	0.0181821	0.0166009	0	0.00830045	0	0	0		0.019346	0.00561214	0.0226455	0.0158679	0	0	0	0.034501	0.0151572	0.0248291		0.0170703	0.0148594	0.0375135	0.0231477	0.02054	0	0.01027	0.0190234	0	0.0095117		0	0	0	0	0.0131928
ARHGEF9	1.51992	1.44695	1.32203	1.42963	2.16271	1.929	2.04585	1.49977	1.68356	1.59166		1.76397	1.60075	1.47486	1.61319	1.84145	1.38927	1.61536	1.73714	1.23797	1.48755		2.67755	2.82546	2.73762	2.74688	3.01135	2.7502	2.88077	2.20838	2.54111	2.37474		3.22116	3.34001	3.28512	3.2821	2.55586	2.86123	2.70854	1.66271	1.78377	1.72324		3.12956	2.75592	2.73835	2.87461	2.36016
BTF3P8	0	0	0	0	0	0	0	0	0	0		0.0637234	0.0550859	0	0.0396031	0	0	0	0	0	0		0	0.0404926	0.0812806	0.0405911	0	0	0	0	0	0		0	0	0	0	0	0.106293	0.0531465	0	0	0		0	0.0584649	0.117626	0.058697	0
LOC646127	0	0	0	0	0	0	0	0	0	0		0	0	0	0	0	0	0	0	0.0285517	0.0142758		0	0	0.0125852	0.00419507	0	0	0	0.0335469	0	0.0167734		0.0374409	0.0161212	0.0162025	0.0232549	0.0361911	0	0.0180955	0	0	0		0	0.0179623	0	0.00598743	0
PCNPP4	0	0	0	0	0	0	0	0	1.34348	0.67174		0	0	0	0	0	0	0	1.39487	0	0.697435		0	0	0	0	0	0	0	0	0	0		0	0	0	0	0	0	0	0	0	0		0.845899	0	0	0.281966	0
SAR1AP4	0	0.0988454	0	0.0329485	0	0	0	0	0	0		0	0.111579	0	0.037193	0	0	0	0	0.179979	0.0899895		0.0919052	0.0796101	0	0.0571718	0	0	0	0	0	0		0	0	0	0	0.229108	0	0.114554	0	0	0		0	0	0	0	0
CHIC1	0.819066	0.824634	0.719823	0.787841	0.895372	0.861236	0.878304	0.677976	0.838074	0.758025		0.684189	0.556187	0.619066	0.619814	0.736914	0.749177	0.743046	0.518934	0.534993	0.526964		1.69085	1.79604	1.8156	1.7675	1.66472	1.48925	1.57699	1.97087	1.8945	1.93268		1.9814	1.82861	1.76532	1.85844	1.26861	1.31256	1.29059	1.10812	0.910215	1.00917		1.91781	2.00875	1.6291	1.85189	1.7936
LOC100533728	0	0	0	0	0	0	0	0	0	0		0	0.0329345	0	0.0109782	0	0	0	0	0.0501064	0.0250532		0	0	0	0	0	0	0	0	0	0		0	0	0	0	0	0	0	0	0	0		0	0	0	0	0
MAGEE2	0	0.030973	0	0.0103243	0	0	0	0	0	0		0	0.0172893	0	0.0057631	0	0	0	0	0	0		0	0	0	0	0	0.0539716	0.0269858	0	0	0		0	0	0	0	0	0	0	0.037234	0	0.018617		0	0.0184934	0	0.00616447	0
LOC100216356	0.0964081	0	0	0.032136	0	0	0	0	0	0		0.107864	0.093265	0	0.067043	0	0	0	0	0	0		0	0.0662917	0	0.0220972	0	0	0	0	0	0		0.0978898	0	0	0.0326299	0	0.151694	0.075847	0	0	0		0	0	0	0	0
SLC16A2	5.81585	5.375	5.3122	5.50102	7.09477	6.46101	6.77789	6.63152	5.95386	6.29269		5.70301	6.02527	5.35624	5.69484	5.75832	5.84649	5.80241	6.75789	6.84732	6.8026		10.2161	10.194	10.1827	10.1976	16.093	17.3762	16.7346	16.3612	16.801	16.5811		11.3684	11.1283	11.8198	11.4388	10.4031	11.067	10.7351	6.17966	6.02413	6.1019		23.1869	22.3875	22.1052	22.5599	25.1592
HNRNPA1P25	0	0.0579308	0	0.0193103	0	0	0	0	0	0		0.112853	0.0325322	0.0659358	0.0704403	0	0.194982	0.097491	0	0	0		0	0.0694789	0.0232319	0.0309036	0.108534	0	0.054267	0	0	0		0.0692903	0	0.0902531	0.0531811	0	0	0	0	0	0		0.0393666	0.0339655	0	0.024444	0
BRAFP1	0.0320656	0.111018	0.070147	0.0710769	0.107811	0.0316258	0.0697184	0.0335192	0.0882387	0.060879		0.0367551	0.0635097	0.0482968	0.0495205	0.036295	0.0317946	0.0340448	0.111432	0.0492414	0.0803367		0.0899261	0.0778445	0.134136	0.100636	0.0477769	0.125379	0.0865779	0.0284215	0.150612	0.0895167		0.0998165	0.114957	0.115399	0.110057	0.0911455	0.106535	0.0988403	0.115612	0.0509973	0.0833047		0.0371531	0.0800933	0.14512	0.0874555	0.10396
TTC3P1	0.641891	0.412915	0.504525	0.519777	0.440485	0.614004	0.527245	0.619162	0.451684	0.535423		0.336183	0.51696	0.539756	0.4643	0.443939	0.582867	0.513403	0.41581	0.507283	0.461547		0.745698	0.484838	0.544799	0.591778	0.556763	0.487087	0.521925	0.262205	0.376873	0.319539		0.709291	0.626889	0.585724	0.640635	0.223866	0.490244	0.357055	0.517535	0.39584	0.456688		0.872221	0.702817	0.792095	0.789044	0.488455
LOC641378	0.155389	0.269164	0.175095	0.199883	0.352431	0.310946	0.331688	0.423751	0.372425	0.398088		0.127198	0.242491	0.200954	0.190214	0.100877	0.264849	0.182863	0.120789	0.712144	0.416467		0.270724	0.405973	0.204066	0.293588	0.208166	0.302948	0.255557	0.207876	0.331131	0.269504		0.304002	0.242341	0.28378	0.276708	0.268848	0.274203	0.271525	0.126626	0.148976	0.137801		0.182819	0.180151	0.27215	0.211707	0.2894
PBDC1	10.1928	10.0764	10.1865	10.1519	11.8326	10.4991	11.1658	11.2708	12.547	11.9089		13.2434	13.3592	12.6643	13.089	11.5645	11.6694	11.6169	11.2729	10.6966	10.9848		13.2482	13.6306	13.1382	13.339	18.2996	15.9668	17.1332	15.9848	15.959	15.9719		12.1961	13.3167	12.345	12.6193	13.9917	12.0372	13.0145	7.87579	8.7733	8.32455		15.5961	14.5339	15.3152	15.1484	17.2104
RNA5SP508	0	0	0	0	0	0	0	0	0	0		0	0	0	0	0	0	0	0	0	0		0	0	0	0	0	0	0	0	0	0		0	0	0	0	0	0	0	0	0	0		0	0	0	0	0
RNA5SP509	0	0	0	0	0	0	0	0	0	0		0	0	0	0	0	0	0	0	0	0		0	0	0	0	0	0	0	0	0	0		0	0	0	0	0	0	0	0	0	0		0	0	0	0	0
LOC646193	0	0	0.043097	0.0143657	0	0	0	0	0	0		0	0	0	0	0	0	0	0	0	0		0.0388074	0	0	0.0129358	0	0	0	0	0	0		0	0	0	0	0	0	0	0	0	0		0	0	0	0	0
FGF16	0.0702881	0	0	0.0234294	0	0	0	0	0	0		0	0	0	0	0	0	0	0	0	0		0	0	0	0	0	0	0	0	0	0		0	0	0.071378	0.0237927	0	0	0	0	0	0		0	0	0	0	0
LOC101928469	0	0	0	0	0	0	0	0	0	0		0	0	0	0	0	0	0	0	0	0		0	0	0	0	0	0	0	0	0	0		0	0	0	0	0	0	0	0	0	0		0	0	0	0	0
MIR384	0	0	0	0	0	0	0	0	0	0		0	0	0	0	0	0	0	0	0	0		0	0	0	0	0	0	0	0	0	0		0	0	0	0	0	0	0	0	0	0		0	0	0	0	0
MIR325	0	0	0	0	0	0	0	0	0	0		0	0	0	0	0	0	0	0	0	0		0	0	0	0	0	0	0	0	0	0		0	0	0	0	0	0	0	0	0	0		0	0	0	0	0
UPRT	3.34107	2.93475	3.68203	3.31928	4.37007	4.19444	4.28226	4.79035	4.26185	4.5261		1.7241	2.31069	1.73202	1.92227	2.3689	2.19315	2.28103	1.94181	2.14257	2.04219		7.21246	6.70193	6.96285	6.95908	6.34819	7.0964	6.72229	5.92089	5.53544	5.72817		6.23884	7.33995	6.593	6.72393	5.121	5.41478	5.26789	3.68737	3.50864	3.59801		8.42618	7.55423	8.73934	8.23992	8.50285
MAGEE1	1.09671	1.0712	0.935135	1.03435	0.801363	1.67821	1.23979	1.39012	1.26636	1.32824		1.02199	1.30746	1.36726	1.23224	0.768653	0.835643	0.802148	0.978969	1.34521	1.16209		3.27651	3.73418	3.08071	3.3638	4.05572	3.80369	3.92971	3.26608	3.8209	3.54349		3.58427	3.70679	3.44306	3.57804	3.09088	3.3505	3.22069	2.42157	2.27623	2.3489		2.94253	3.0533	2.60007	2.8653	3.02003
LDHBP2	5.45873	4.79085	4.63384	4.96114	4.65513	5.05898	4.85705	5.85135	5.81241	5.83188		8.85299	7.61592	8.01855	8.16249	9.13776	6.92179	8.02978	8.632	8.1246	8.3783		5.05085	4.51857	5.12848	4.8993	5.20963	6.29062	5.75012	5.85771	7.15256	6.50514		4.81877	4.68075	4.80061	4.76671	5.78776	5.41104	5.5994	3.45333	3.90647	3.6799		5.37777	5.24249	5.27836	5.29954	4.78314
COX7B	39.0146	35.2187	35.8325	36.6886	38.053	40.2588	39.1559	38.3309	44.4969	41.4139		53.3912	45.7288	50.1942	49.7714	44.7655	38.9899	41.8777	35.9812	27.4013	31.6913		37.673	36.0693	35.0581	36.2668	27.4432	31.8096	29.6264	39.9496	30.261	35.1053		40.5094	44.5167	38.5007	41.1756	38.3753	36.325	37.3501	23.7802	22.493	23.1366		39.5536	42.9279	40.5088	40.9968	37.3836
MAGT1	16.0932	16.9346	15.8532	16.2937	18.8032	17.7573	18.2803	17.8874	16.7281	17.3077		14.6804	12.9371	14.3393	13.9856	12.5836	14.3542	13.4689	14.2328	14.8933	14.5631		27.0471	26.3577	27.4156	26.9401	29.1419	28.1897	28.6658	29.1435	29.0288	29.0861		27.5044	26.9476	26.8677	27.1066	23.4382	23.2603	23.3492	15.0402	15.5868	15.3135		36.2176	37.8673	36.4394	36.8414	36.16
ABCB7	7.77255	7.32082	6.4214	7.17159	7.69291	7.92596	7.80944	8.31266	8.08778	8.20022		7.3795	7.22137	6.53376	7.04488	7.26688	7.05872	7.1628	7.28998	7.47737	7.38368		8.27155	8.29691	8.12834	8.23227	8.63048	7.27721	7.95385	7.57678	7.78894	7.68286		8.02089	7.86701	8.10604	7.99798	7.69448	7.28783	7.49116	4.85104	4.3887	4.61987		8.12333	7.4152	8.10738	7.88197	7.62655
LOC100130843	0.00542295	0.00469094	0	0.0033713	0	0	0	0	0	0		0.00599077	0	0	0.00199692	0	0	0	0	0	0		0	0	0.00373446	0.00124482	0.0160446	0	0.0080223	0	0	0		0.0110427	0	0	0.0036809	0	0	0	0	0.00865244	0.00432622		0.00617764	0.0159762	0	0.00738461	0
JPX	1.07433	1.19758	1.06387	1.11193	1.2425	1.27781	1.26015	1.04258	1.26453	1.15355		1.04094	1.30703	1.03056	1.12618	1.23949	0.953749	1.09662	1.11406	0.856712	0.985386		1.87021	1.79319	1.30101	1.6548	0.793318	1.25718	1.02525	1.15418	1.34161	1.24789		1.67547	1.45421	1.83484	1.65484	1.41327	1.42756	1.42041	0.783688	0.647409	0.715549		1.88796	1.85676	1.89255	1.87909	1.52826
FTX	0.240973	0.396497	0.379476	0.338982	0.215509	0.426432	0.32097	0.254545	0.627139	0.440842		0.222896	0.337587	0.36607	0.308851	0.164237	0.383946	0.274091	0.291847	0.332121	0.311984		0.448332	0.575178	0.323073	0.448861	0.214818	0.563433	0.389126	0.256568	0.415805	0.336186		0.429934	0.306448	0.351461	0.362614	0.180421	0.356776	0.268598	0.20044	0.224758	0.212599		0.336946	0.435991	0.512466	0.428468	0.233709
RPSAP14	0	0	0	0	0	0	0	0	0	0		0	0	0	0	0	0	0	0	0	0		0	0	0	0	0	0	0	0	0	0		0	0	0	0	0	0	0	0.132249	0	0.0661245		0	0	0	0	0
LOC101928425	0.304404	0.159795	0.267219	0.243806	0	0	0	0.580182	0.384659	0.48242		0.0816729	0.141987	0.213012	0.145557	0	0	0	0.792566	0	0.396283		0.158452	0.230184	0.233346	0.207327	0	0	0	0.14446	0	0.07223		0.430241	0.250775	0.253571	0.311529	0.174516	0	0.087258	0	0.145595	0.0727975		0.0814226	0.0712544	0.215038	0.122572	0.107346
UHRF2P1	0.103188	0.0670341	0.146861	0.105694	0.114363	0.125904	0.120134	0.188084	0.0707814	0.129433		0.117605	0.0763867	0.0515939	0.0818619	0.0870613	0.10179	0.0944256	0.093045	0.287414	0.190229		0.0518576	0.134836	0.0992546	0.0953161	0	0.106168	0.053084	0.0480429	0.106126	0.0770844		0.187668	0.16247	0.128111	0.159416	0.18324	0.0458721	0.114556	0.0732434	0.0861929	0.0797182		0.120765	0.117185	0.104919	0.11429	0.169366
DDX3YP1	0.0360528	0.0187778	0.0252855	0.0267054	0.0235977	0.0138803	0.018739	0.043849	0.0320784	0.0379637		0.0520045	0.0208783	0.0140851	0.0289893	0.0159507	0.0139962	0.0149735	0.0604788	0.0475268	0.0540028		0.00289357	0.00502269	0	0.00263875	0	0	0	0.00695526	0	0.00347763		0.00372481	0.00968003	0.00324354	0.00554946	0	0.00691258	0.00345629	0	0	0		0	0.0109769	0.00368921	0.0048887	0
DDX3YP2	0	0	0	0	0	0	0	0	0	0		0	0	0	0	0	0	0	0	0	0		0	0	0	0	0	0	0	0	0	0		0	0	0	0	0	0	0	0	0	0		0	0	0	0	0
MKRN5P	0.027934	0	0.0122312	0.0133884	0	0	0	0	0	0		0.0160671	0.0139427	0	0.0100033	0	0	0	0.0273373	0	0.0136686		0.0113693	0.00987272	0.0198515	0.0136978	0	0	0	0.027903	0	0.0139515		0.0148231	0	0.0258551	0.0135594	0	0	0	0	0	0		0	0	0.014554	0.00485133	0
USMG5P1	15.3383	13.5449	14.2984	14.3939	20.8583	19.1011	19.9797	10.9362	19.9037	15.42		16.8173	15.5901	18.183	16.8635	20.0284	14.1375	17.083	16.8471	13.8288	15.3379		16.6751	18.4775	17.5757	17.5761	17.0162	17.7011	17.3587	18.9303	19.0345	18.9824		11.4359	15.5063	15.5691	14.1704	13.4884	15.5512	14.5198	11.8706	12.2606	12.0656		17.4781	19.8963	16.2307	17.8684	21.8144
BMP2KL	0	0.0264411	0	0.0088137	0.0681297	0.0599753	0.0640525	0	0	0		0.0351061	0	0	0.011702	0	0	0	0.0607474	0	0.0303737		0	0	0	0	0	0	0	0	0	0		0	0	0	0	0	0	0	0	0	0		0	0	0	0	0
RAB11FIP1P1	0.163498	0.159546	0.322391	0.215145	0.263367	0.541447	0.402407	0.455953	0.435693	0.445823		0.178238	0.154431	0.136615	0.156428	0.224322	0.275591	0.249956	0.350717	0.239914	0.295316		0.377274	0.427862	0.458291	0.421142	0.340911	0.298986	0.319948	0.397521	0.596655	0.497088		0.680685	0.662913	0.648592	0.664063	0.358534	0.432322	0.395428	0.24926	0.365921	0.30759		0.651825	0.459179	0.652065	0.58769	0.54578
MIR421	0	0	0	0	0	0	0	0	0	0		0	0	0	0	0	0	0	0	0	0		0	0	0	0	0	0	0	0	0	0		0	0	0	0	0	0	0	0	0	0		0	0	0	0	0
MIR374B	0	0	0	0	0	0	0	0	0	0		0	0	0	0	0	0	0	0	0	0		0	0	0	0	0	0	0	0	0	0		0	0	0	0	0	0	0	0	0	0		0	0	0	0	0
MIR374C	0	0	0	0	0	0	0	0	0	0		0	0	0	0	0	0	0	0	0	0		0	0	0	0	0	0	0	0	0	0		0	0	0	0	0	0	0	0	0	0		0	0	0	0	0
MIR545	0	0	0	0	0	0	0	0	0	0		0	0	0	0	0	0	0	0	0	0		0	0	0	0	0	0	0	0	0	0		0	0	0	0	0	0	0	0	0	0		0	0	0	0	0
MIR374A	0	0	0	0	0	0	0	0	0	0		0	0	0	0	0	0	0	0	0	0		0	0	0	0	0	0	0	0	0	0		0	0	0	0	0	0	0	0	0	0		0	0	0	0	0
ZMYM3	5.88843	5.89615	5.61452	5.7997	6.8425	6.9254	6.88395	7.92104	7.15374	7.53739		5.49912	6.05519	5.76494	5.77308	5.48721	6.37771	5.93246	6.29637	5.06832	5.68234		9.82735	10.0125	9.88784	9.90923	8.2548	11.1693	9.71205	8.03483	8.35984	8.19733		9.52746	9.00809	9.55797	9.36451	7.75443	8.76218	8.25831	5.52043	5.98858	5.7545		10.6545	11.7723	10.6482	11.025	11.3495
PPATP2	0	0	0	0	0	0	0	0	0	0		0	0	0	0	0	0	0	0	0	0		0	0	0	0	0	0	0	0	0	0		0	0	0	0	0	0	0	0	0	0		0	0	0	0	0
HMGN1P34	0	0	0	0	0	0	0	0	0	0		0	0	0	0	0	0	0	0	0	0		0	0	0	0	0	0	0	0	0	0		0	0	0	0	0	0	0	0	0	0		0	0	0	0	0
MIR4328	0	0	0	0	0	0	0	0	0	0		0	0	0	0	0	0	0	0	0	0		0	0	0	0	0	0	0	0	0	0		0	0	0	0	0	0	0	0	0	0		0	0	0	0	0
GPR174	0	0	0	0	0	0	0	0	0	0		0	0	0.0524458	0.0174819	0	0	0	0	0	0		0	0	0	0	0	0	0	0	0	0		0	0	0.0464588	0.0154863	0	0	0	0	0	0		0	0	0	0	0
ITM2A	0	0.0281442	0	0.0093814	0.0708363	0.0623636	0.0666	0	0	0		0.0361008	0	0.0316434	0.0225814	0	0	0	0	0	0		0.105528	0.125835	0.0690394	0.100134	0.224719	0	0.11236	0	0	0		0	0.0888356	0.0546706	0.0478354	0	0	0	0	0	0		0	0.0333722	0	0.0111241	0
LOC100420760	0	0	0	0	0	0	0	0	0	0		0	0	0	0	0.177183	0	0.0885915	0	0	0		0	0	0	0	0	0	0	0	0	0		0	0	0	0	0	0	0	0	0	0		0	0	0	0	0
P2RY10P2	0	0	0.0552048	0.0184016	0	0	0	0	0	0		0	0	0	0	0	0	0	0	0	0		0	0	0	0	0	0	0	0	0	0		0	0	0	0	0	0	0	0	0	0		0	0	0	0	0
RPL7P54	0	0	0	0	0	0	0	0	0	0		0	0	0	0	0	0	0	0	0	0		0.0532291	0	0	0.017743	0	0	0	0	0	0		0	0	0.0591761	0.0197254	0.130928	0	0.065464	0	0	0		0.0773619	0	0	0.0257873	0
KIF4CP	0.0752573	0	0.0329376	0.036065	0	0	0	0	0	0		0	0	0.0360786	0.0120262	0	0	0	0	0	0		0.0299723	0	0	0.00999077	0	0	0	0	0	0		0.038445	0	0	0.012815	0	0	0	0	0	0		0	0	0	0	0
ZCCHC5	0.0407077	0.0709088	0.0475635	0.05306	0	0.0264091	0.0132046	0	0.0762113	0.0381056		0	0	0	0	0	0	0	0	0.0238942	0.0119471		0.518846	0.528495	0.455025	0.500789	0.91842	1.08991	1.00416	0.957855	0.843104	0.900479		0.538279	0.529401	0.597147	0.554942	0.629415	0.474282	0.551848	0.34057	0.300214	0.320392		1.5594	1.84141	1.50557	1.63546	1.96386
PHKA1	4.00625	3.83509	3.83145	3.89093	3.75511	4.37924	4.06718	3.92248	3.97243	3.94746		3.05174	3.28634	3.40406	3.24738	3.50151	3.59544	3.54847	3.00841	3.11105	3.05973		3.60365	3.55527	3.74693	3.63528	3.21835	3.63556	3.42695	3.63701	3.67392	3.65546		3.70063	3.49255	3.6038	3.59899	3.22878	2.84636	3.03757	2.13441	2.15875	2.14658		3.074	2.72684	3.35764	3.05283	2.83902
LOC100499496	0	0	0	0	0	0	0	0	0	0		0.0652238	0	0	0.0217413	0	0	0	0.093306	0	0.046653		0	0	0.0404474	0.0134825	0	0	0	0	0	0		0	0.051233	0	0.0170777	0	0	0	0	0	0		0	0	0	0	0
RP1-172N19.2	0	0	0	0	0	0	0	0	0	0		0	0	0	0	0	0	0	0	0	0		0	0	0.0722277	0.0240759	0	0	0	0	0	0		0	0	0	0	0	0	0	0	0	0		0	0	0	0	0
LOC727874	0.0843448	0.0146379	0.0295505	0.0428444	0	0.0325074	0.0162537	0	0	0		0.0378668	0.0655306	0.0497317	0.051043	0	0	0	0	0.027424	0.013712		0	0.035299	0.047261	0.02752	0.106285	0.0932318	0.0997584	0	0	0		0	0.0609191	0.0153266	0.0254152	0	0	0	0	0.0284975	0.0142487		0.039804	0.0172063	0.0173363	0.0247822	0
FNDC3CP	0	0	0.0124435	0.00414783	0	0	0	0	0	0		0	0	0.013958	0.00465267	0.0657438	0	0.0328719	0	0	0		0	0	0	0	0	0	0	0.024914	0	0.012457		0	0	0	0	0	0	0	0	0	0		0.0162391	0	0	0.00541303	0
TAF9B	2.33533	2.62411	2.42011	2.45985	3.05931	3.1806	3.11996	3.28857	2.47304	2.88081		2.86825	2.03734	2.80361	2.56973	2.48046	2.79827	2.63936	3.1524	2.72633	2.93937		4.28489	4.1094	4.20902	4.2011	5.54122	6.88774	6.21448	5.53809	5.28834	5.41322		4.81397	4.08355	4.21273	4.37008	2.60576	3.47766	3.04171	2.50815	2.00839	2.25827		6.64884	7.05233	5.90181	6.53433	6.57885
FAM46D	0	0	0	0	0	0	0	0	0	0		0	0	0	0	0	0	0	0	0	0		0	0.0671302	0.080807	0.0493124	0	0	0	0	0	0		0.0796108	0.0340017	0.0512895	0.0549673	0.0340962	0.0591361	0.0466161	0	0.028304	0.014152		0	0.0378734	0.0763695	0.038081	0
TBX22	0	0	0	0	0	0	0	0	0	0		0	0	0	0	0	0	0	0	0	0		0	0	0	0	0	0	0	0	0	0		0	0	0	0	0	0	0	0	0	0		0	0	0	0	0
CYSLTR1	0	0	0	0	0	0	0	0	0	0		0	0	0	0	0	0	0	0	0	0		0.0557087	0.0481305	0.0482725	0.0507039	0	0	0	0.161581	0	0.0807905		0.0713858	0.0204451	0.0196482	0.0371597	0	0	0	0	0	0		0.0251737	0.0224757	0	0.0158831	0.0362222
ZDHHC15	0.0498478	0	0	0.0166159	0	0	0	0	0.0157	0.00785		0.0437082	0	0.0382574	0.0273219	0	0	0	0	0	0		0	0	0.0119438	0.00398127	0	0	0	0.076594	0.067385	0.0719895		0	0.0459742	0.00768478	0.0178863	0	0.0142205	0.00711025	0	0	0		0	0.00847222	0.0515242	0.0199988	0.0813948
RPL21P134	0	0	0	0	0	0	0	0	0	0		0	0.114816	0	0.038272	0	0	0	0	0	0		0	0	0	0	0	0	0	0	0	0		0	0	0	0	0	0	0	0	0.19553	0.097765		0	0	0	0	0
HK2P1	0.301409	0.302505	0.310266	0.304727	0.332433	0.395351	0.363892	0.319697	0.366628	0.343163		0.494633	0.516197	0.386635	0.465822	0.443475	0.466903	0.455189	0.51107	0.30424	0.407655		0.427469	0.391139	0.355543	0.391384	0.30939	0.441387	0.375389	0.373357	0.231186	0.302272		0.326638	0.402085	0.361103	0.363275	0.224107	0.338571	0.281339	0.265126	0.221045	0.243085		0.416831	0.432252	0.336787	0.39529	0.212239
P2RY10	0	0	0	0	0	0	0	0	0	0		0	0	0	0	0	0	0	0	0	0		0	0.0254266	0.0238654	0.0164307	0	0	0	0	0	0		0	0	0.0156133	0.00520443	0.0748193	0	0.0374097	0	0	0		0	0	0	0	0
PGK1	53.5018	53.1266	51.7517	52.7934	54.0001	53.6105	53.8053	53.7545	52.817	53.2858		39.2326	38.8512	37.8127	38.6322	37.8155	36.6556	37.2356	38.2119	39.0799	38.6459		80.5006	77.2868	77.5116	78.433	93.6951	90.5762	92.1356	91.5874	92.3874	91.9874		75.7463	71.5219	72.0508	73.1063	78.2425	78.8993	78.5709	47.0629	46.8301	46.9465		147.156	143.027	142.297	144.16	132.049
LOC101928065	0	0.0360398	0	0.0120133	0	0	0	0	0	0		0	0	0	0	0	0	0	0	0	0		0	0	0	0	0	0.0964749	0.0482375	0	0	0		0.0419302	0.0359751	0.0360989	0.0380014	0	0	0	0	0	0		0.04653	0.0398441	0.0401058	0.04216	0
LOC100129843	0	0	0	0	0	0	0	0	0	0		0	0	0	0	0	0	0	0	0	0		0	0	0	0	0	0	0	0	0	0		0	0	0	0	0	0	0	0	0	0		0	0	0	0	0
LOC266683	1.15511	1.73851	0.756019	1.21655	1.34711	0.593287	0.970198	1.86597	0.544464	1.20522		2.03633	2.05011	2.37946	2.1553	0.675913	0	0.337956	0	0.901561	0.45078		2.81714	0.813774	0.816211	1.48237	0	1.50759	0.753795	0.518273	1.38082	0.949546		2.14714	1.58474	2.12217	1.95135	0	0.984167	0.492084	1.06006	0	0.53003		1.68998	2.03098	1.17042	1.63046	0.931621
LOC101060113	0	0.137313	0	0.045771	0	0	0	0	0	0		0	0	0	0	0	0	0	0	0	0		0	0	0	0	0	0	0	0.308686	0.273793	0.291239		0	0	0	0	0	0	0	0	0	0		0	0	0	0	0
VDAC1P1	0.270508	0.128161	0.193764	0.197478	0.328691	0.0965942	0.212643	0	0.137096	0.068548		0.198532	0.221149	0.248036	0.222572	0.27355	0.192177	0.232864	0.44439	0.217709	0.331049		0.120584	0.0872471	0.15779	0.121874	0.257548	0.225861	0.241704	0.201552	0	0.100776		0.130743	0.0907266	0.0911736	0.104214	0.113252	0	0.056626	0.0523336	0	0.0261668		0.205503	0.0762868	0.0767237	0.119504	0.121298
POU3F4	0.0252279	0	0.0221605	0.0157961	0	0	0	0.0581307	0	0.0290654		0	0	0	0	0	0	0	0	0	0		0	0.0574153	0.0579945	0.0384699	0.112914	0.302363	0.207639	0.12849	0.0563422	0.0924161		0.118421	0.0258993	0.157219	0.100513	0.160462	0	0.080231	0	0	0		0	0	0	0	0.0885025
MIR548I4	0	0	0	0	0	0	0	0	0	0		0	0	0	0	0	0	0	0	0	0		0	0	0	0	0	0	0	0	0	0		0	0	0	0	0	0	0	0	0	0		0	0	0	0	0
RPL22P22	0.214063	0	0	0.0713543	0	0	0	0.463674	0	0.231837		0	0.438945	0	0.146315	0	0	0	0	0	0		0	0	0	0	0	0	0	0	0	0		0.460402	0.198387	0.19949	0.286093	0	0.396396	0.198198	0	0	0		0.255965	0	0	0.0853217	0
TERF1P4	0.0379971	0.0985573	0	0.0455181	0.0868639	0.0764642	0.081664	0	0	0		0.174171	0.0376635	0	0.0706115	0.0858894	0	0.0429447	0	0	0		0	0.026785	0.0807431	0.0358427	0	0	0	0	0.138749	0.0693745		0	0.209159	0.140364	0.116508	0.0890804	0.155497	0.122289	0	0	0		0.0452942	0.0780098	0.157228	0.0935107	0.0629777
LPAR4	0	0	0	0	0	0	0	0	0	0		0.0307506	0	0	0.0102502	0.0626403	0	0.0313201	0	0	0		0.094551	0.158794	0.143219	0.132188	0.142455	0.219958	0.181206	0.257857	0.0760228	0.16694		0.193495	0.0978891	0.0649587	0.118781	0.0563829	0.0840933	0.0702381	0.0847806	0.186792	0.135786		0.774136	0.458018	0.650476	0.627543	0.74257
LOC100422471	0	0	0.0112229	0.00374097	0	0	0	0	0.0233737	0.0116869		0	0	0.0251446	0.00838153	0	0	0	0	0.0390748	0.0195374		0.0102479	0.00885914	0.0177911	0.0122994	0	0	0	0	0	0		0	0	0	0	0	0.0216225	0.0108112	0	0	0		0	0	0	0	0
UBE2DNL	0	0	0	0	0	0	0	0.141348	0	0.070674		0	0	0	0	0	0	0	0	0	0		0.0524679	0	0	0.0174893	0	0	0	0	0	0		0.071572	0	0	0.0238573	0	0	0	0	0	0		0	0	0	0	0
CHMP1B2P	0.0132027	0.0057137	0	0.00630547	0	0	0	0	0	0		0	0.0127232	0	0.00424107	0.0148827	0.0130169	0.0139498	0	0	0		0.180208	0.319712	0.548662	0.349527	0.0987328	0.0172414	0.0579871	0.204234	0.182086	0.19316		0.517168	0.416686	0.402801	0.445552	0.0633127	0.395623	0.229468	0.270824	0.0739509	0.172387		0.173274	0.437818	0.71372	0.441604	0.360474
CYLC1	0	0.0156918	0.0159987	0.0105635	0	0	0	0	0	0		0	0.0161519	0	0.00538397	0	0	0	0	0	0		0	0	0	0	0	0	0	0	0	0		0.0180323	0	0	0.00601077	0	0	0	0	0	0		0	0	0	0	0
MIR1321	0	0	0	0	0	0	0	0	0	0		0	0	0	0	0	0	0	0	0	0		0	0	0	0	0	0	0	0	0	0		0	0	0	0	0	0	0	0	0	0		0	0	0	0	0
LOC101928128	0	0	0	0	0	0	0	0	0	0		0	0	0	0	0	0	0	0	0	0		0	0	0	0	0	0	0	0	0	0		0	0	0	0	0.199457	0	0.0997285	0	0.165885	0.0829425		0	0	0	0	0
LOC730792	0	0	0	0	0	0	0	0	0	0		0	0	0	0	0	0	0	0	0	0		0	0	0	0	0	0	0	0	0	0		0	0	0	0	0	0	0	0	0	0		0	0	0	0	0
HMGN5	0.591393	0.561134	0.538682	0.563736	0.519033	0.515541	0.517287	0.407524	0.65982	0.533672		0.0719505	0.0416427	0.106252	0.0732817	0.113111	0.0948968	0.104004	0.0444873	0.0783185	0.0614029		2.22018	1.91238	1.93605	2.02287	1.75354	1.0162	1.38487	1.15689	2.03634	1.59661		1.64256	2.06563	1.91943	1.87587	1.62472	1.72183	1.67327	1.60479	1.32102	1.46291		2.66305	2.23905	2.32969	2.4106	1.96337
SH3BGRL	9.70875	9.31994	8.5588	9.19583	9.32457	9.3116	9.31808	10.4439	10.1	10.272		0.363013	0.399306	0.550256	0.437525	0.339449	0.711586	0.525518	0.516395	0.502839	0.509617		31.4569	31.8852	30.8694	31.4038	22.274	25.1624	23.7182	21.5704	20.8506	21.2105		28.2535	29.8126	28.7137	28.9266	23.9798	26.2457	25.1127	17.3436	17.5305	17.437		40.6924	42.2358	42.1878	41.7053	39.2786
TPMTP4	0	0	0	0	0	0	0	0	0	0		0	0	0	0	0	0	0	0	0	0		0	0	0	0	0	0	0	0	0	0		0	0	0	0	0	0	0	0	0	0		0	0	0	0	0
DLG3	5.62661	5.83591	5.54794	5.67015	6.86656	7.04775	6.95716	6.42292	6.9597	6.69131		5.50436	5.39096	5.59058	5.4953	5.48532	5.02683	5.25608	6.14887	5.81801	5.98344		7.62963	7.38273	7.26402	7.42546	6.72761	6.94621	6.83691	6.26553	6.43172	6.34863		7.83547	6.74318	7.45097	7.34321	7.44536	7.66205	7.5537	4.98251	4.84875	4.91563		2.68879	2.51695	2.85202	2.68592	2.58727
DLG3-AS1	0	0	0	0	0	0	0	0	0	0		0.187021	0.305083	0	0.164035	0	0	0	0	0	0		0.127017	0.110431	0.103879	0.113776	0	0	0	0	0	0		0.167361	0	0	0.055787	0	0.292707	0.146353	0	0	0		0	0	0	0	0.262692
STIP1P3	3.08694	2.54489	3.06764	2.89982	3.44146	3.3397	3.39058	2.74083	3.22007	2.98045		3.85265	3.84602	3.79805	3.83224	3.93543	4.07129	4.00336	4.02052	3.08797	3.55424		3.51925	3.41685	3.32934	3.42181	4.26547	4.26662	4.26605	4.24454	3.83399	4.03927		3.3771	3.12105	3.87206	3.45674	3.61603	3.79582	3.70592	2.43838	2.47756	2.45797		3.37044	3.02756	3.55429	3.31743	3.49458
POF1B	1.00948	1.03682	1.14352	1.06327	1.18349	1.07852	1.13101	1.06587	1.245	1.15544		0.526031	0.476133	0.473747	0.49197	0.599353	0.424388	0.511871	0.350862	0.533928	0.442395		0.804262	0.673154	0.745772	0.741063	0.573867	0.84597	0.709919	0.62241	0.693619	0.658014		1.12358	1.07571	1.31222	1.1705	0.877229	1.12404	1.00063	0.914259	1.03007	0.972165		0.257294	0.0934722	0.189325	0.18003	0.168936
CHM	4.51892	4.23934	4.35864	4.3723	5.62999	5.3656	5.49779	4.50046	4.51024	4.50535		3.20389	3.35684	3.7308	3.43051	3.3848	3.41951	3.40215	3.357	3.31444	3.33572		7.34577	6.93029	7.25843	7.17816	7.02278	8.13915	7.58097	7.01959	6.67903	6.84931		7.54124	7.92376	7.86771	7.77757	6.17195	6.29893	6.23544	4.26585	3.87948	4.07267		8.69287	7.97638	8.02646	8.2319	8.32325
MIR361	0	0	0	0	0	0	0	0	0	0		0	0	0	0	0	0	0	0	0	0		0	0	0	0	0	0	0	0	0	0		0	0	0	0	0	0	0	0	0	0		0	0	0	0	0
MRPS22P1	0	0	0	0	0	0	0	0	0	0		0	0	0	0	0	0	0	0	0	0		0	0	0	0	0	0	0	0	0	0		0	0	0	0	0	0	0	0	0	0		0	0	0	0	0
KLHL4	0.357311	0.319524	0.372841	0.349892	0.321178	0.29223	0.306704	0.184465	0.343707	0.264086		0.0367764	0.017334	0.0353716	0.0298273	0.217002	0	0.108501	0.0572862	0.260722	0.159004		0.695728	0.797738	0.926317	0.806594	0.804239	1.05035	0.927294	1.08748	1.20864	1.14806		0.551166	0.52825	0.519914	0.53311	0.567737	0.575383	0.57156	0.222858	0.0791868	0.151022		2.25275	2.77208	2.30479	2.44321	2.24856
LOC100129133	0	0	0	0	0	0	0	0	0	0		0	0	0	0	0	0	0	0.087262	0	0.043631		0	0	0	0	0	0	0	0	0	0		0	0	0	0	0	0	0	0	0	0		0	0	0	0	0
APOOL	4.183	4.04471	4.21725	4.14832	5.06111	5.88251	5.47181	4.59922	4.64745	4.62333		4.16397	3.79188	3.71058	3.88881	3.76008	3.74203	3.75106	4.01203	3.86146	3.93675		6.17622	6.47102	7.15017	6.59914	6.33794	5.51703	5.92748	6.25905	6.20478	6.23192		5.93633	6.02578	5.959	5.9737	4.39446	4.5409	4.46768	2.9044	3.48389	3.19414		4.93657	4.11836	4.84602	4.63365	4.21201
SATL1	1.89176e-94	0.0138407	1.207e-88	0.00461357	7.73349e-94	3.40606e-19	1.70303e-19	4.64719e-109	2.74747e-42	1.37374e-42		1.03118e-44	2.56018e-40	2.14203e-103	8.53428e-41	2.52482e-82	7.65913e-67	3.82957e-67	1.15222e-21	2.88566e-63	5.7611e-22		2.09345e-65	5.53306e-103	6.53712e-32	2.17904e-32	0.0471917	1.19454e-27	0.0235959	1.01111e-32	6.91045e-24	3.45523e-24		0.0175583	0.0147786	1.90775e-93	0.010779	2.8045e-54	7.53989e-14	3.76994e-14	3.8632e-43	3.55485e-49	1.9316e-43		4.18859e-19	2.40008e-65	7.94627e-12	2.64876e-12	8.71048e-18
KIAA2022	0	0.0035344	0.0073819	0.00363877	0.00904064	0	0.00452032	0	0	0		0.00843724	0	0.00738917	0.00527547	0	0	0	0.0145516	0	0.0072758		0	0.00528577	0.00530294	0.00352957	0	0	0	0	0	0		0	0.0036454	0.0124107	0.00535203	0	0	0	0	0.0129717	0.00648585		0.0177413	0.00815953	0	0.00863361	0
LOC102724150	0	0	0	0	0	0	0	0	0	0		0	0	0.633363	0.211121	0	0	0	0	0	0		0	0	0	0	0	0	0	0	0	0		0	0	0	0	0	0	0	0	0	0		0	0	0	0	0
DACH2	0	0.0157951	0	0.00526503	0	0	0	0	0.0450957	0.0225479		0	0	0.0173536	0.00578453	0.0373263	0.0482125	0.0427694	0	0	0		0.013892	0.0241216	0.0242884	0.0207673	0	0	0	0.037191	0	0.0185955		0.0258654	0.0223696	0	0.0160783	0	0	0	0.0482941	0	0.024147		0	0.0251973	0	0.0083991	0
EEF1A1P29	0.157869	0.246537	0.248812	0.217739	0.0695848	0.367132	0.218358	0.0663343	0.233186	0.14976		0.219637	0.316848	0.287706	0.27473	0.425093	0.248822	0.336958	0	0.0514755	0.0257378		0.127088	0.154656	0.177352	0.153032	0.201609	0.0884795	0.145044	0.118413	0.156585	0.137499		0.165606	0.2011	0.115134	0.160613	0.0653997	0.114812	0.0901059	0.0609459	0.107185	0.0840654		0.111237	0.160215	0.225726	0.165726	0.257881
GEMIN8P3	0	0	0	0	0	0	0	0	0	0		0	0	0	0	0	0	0	0	0	0		0	0	0	0	0	0	0	0	0	0		0	0	0	0	0	0	0	0	0	0		0	0	0	0	0
COPS8P1	0	0	0	0	0	0	0	0	0	0		0	0	0	0	0	0.414808	0.207404	0	0	0		0.0850252	0.0735443	0	0.0528565	0	0	0	0	0	0		0	0	0	0	0	0	0	0	0	0		0.246499	0.106192	0	0.117564	0
SRIP2	0	0	0	0	0	0	0	0	0	0		0	0	0	0	0	0	0	0	0	0		0	0	0	0	0	0	0	0	0	0		0	0	0	0	0	0	0	0	0	0		0	0	0	0	0
TGIF2LX	0	0	0	0	0	0	0	0	0	0		0	0	0	0	0	0	0	0	0	0		0.123227	0.178766	0.0360022	0.112665	0	0.17257	0.086285	0.449837	0.297351	0.373594		0.218479	0.237602	0.191968	0.216016	0	0.241237	0.120619	0	0	0		0.365215	0.21182	0.319873	0.298969	0.164284
UBE2V1P9	0	0	0	0	0	0	0	0	0	0		0	0	0	0	0	0	0	0	0	0		0	0	0	0	0	0	0	0	0	0		0	0	0	0	0	0	0	0	0	0		0	0	0	0	0
CPXCR1	0.0666039	0	0	0.0222013	0	0	0	0.276037	0	0.138018		0	0	0	0	0	0	0	0	0	0		0.0265155	0.0687496	0.069067	0.0547774	0	0.084833	0.0424165	0.058176	0	0.029088		0.0341666	0.0587457	0.118187	0.0703664	0.185563	0.0539354	0.119749	0.0592069	0	0.0296034		0.0369027	0	0.0638511	0.0335846	0.0536583
RNF19BPX	0	0	0	0	0	0	0	0	0	0		0	0	0	0	0	0	0	0	0	0		0	0	0	0	0	0	0	0	0	0		0	0	0	0	0	0	0	0	0	0		0	0	0	0	0
CAPZA1P	0.0243273	0.0838677	0	0.036065	0.106871	0.0939149	0.100393	0.148183	0.0865495	0.117366		0.0536941	0.0695145	0.0941475	0.072452	0	0.048432	0.024216	0.038934	0.137956	0.088445		0.133657	0.148616	0.132519	0.138264	0.136443	0.0593007	0.0978719	0.0821672	0.145503	0.113835		0.0978391	0.0842189	0.105445	0.0958343	0.0430346	0.112866	0.0779503	0	0.0356913	0.0178457		0.0546616	0.0468999	0.0945008	0.0653541	0.0765777
LOC102724167	0	0	0	0	0	0	0	0	0	0		0	0	0	0	0	0	0	0	0	0		0	0	0	0	0	0	0	0	0	0		0	0	0	0	0	1.35309	0.676545	0	0	0		0	0	0	0	0
USP12PX	0.0681133	0.0588639	0.0794112	0.0687961	0	0.0451522	0.0225761	0	0.125755	0.0628775		0.0518256	0	0.0227197	0.0248484	0	0.0450274	0.0225137	0.169092	0.0373394	0.103216		0.018365	0.0318168	0.0798589	0.0433469	0.146964	0.128187	0.137576	0	0	0		0.0475592	0.0411085	0.103132	0.0639332	0.143632	0.083714	0.113673	0	0	0		0.159001	0.0684769	0.115	0.114159	0.073555
RPS6KA6	0.11333	0.0327332	0.0660614	0.0707082	0.01664	0.0372086	0.0269243	0.0383182	0.0671935	0.0527558		0.0103291	0	0	0.00344303	0	0	0	0	0	0		0	0	0	0	0	0	0	0	0	0		0	0.00812851	0.00813355	0.00542069	0.0162714	0	0.0081357	0	0	0		0.0105686	0	0	0.00352287	0.0149064
LOC100130134	0.165624	0.206257	0.128715	0.166865	0.205181	0.144059	0.17462	0.188222	0.131895	0.160058		0.182384	0.174946	0.19548	0.18427	0.253462	0.220408	0.236935	0.0936319	0.331327	0.212479		0.322042	0.341932	0.241321	0.301765	0.436144	0.094884	0.265514	0.229823	0.203638	0.21673		0.431922	0.371177	0.356165	0.386421	0.139691	0.213442	0.176567	0.196486	0.231082	0.213784		0.291312	0.268094	0.180222	0.246543	0.175922
SERBP1P4	0.0767209	0	0	0.0255736	0	0	0	0	0	0		0	0	0	0	0	0	0	0	0	0		0	0	0.0262807	0.00876023	0	0	0	0	0	0		0	0	0	0	0	0	0	0	0	0		0.0442024	0	0	0.0147341	0
LOC100287033	0	0	0	0	0	0	0	0	0	0		0	0	0	0	0	0.039995	0.0199975	0	0.0331629	0.0165815		0	0	0	0	0	0	0	0	0	0		0	0	0	0	0	0	0	0.0396892	0	0.0198446		0.0239038	0	0	0.00796793	0
PABPC5	0	0	0.0145717	0.00485723	0	0	0	0	0	0		0	0	0	0	0.0377339	0	0.018867	0	0.0278987	0.0139493		0.32619	0.506783	0.53278	0.455251	0.220024	0.624601	0.422312	0.297972	0.381074	0.339523		0.564935	0.687062	0.643268	0.631755	0.435287	0.602646	0.518966	0.265749	0.322864	0.294307		0.631237	0.867307	0.874513	0.791019	0.600924
ZNF711	0.0421544	0.0312611	0.115913	0.0631095	0.0537029	0.189244	0.121473	0.123377	0	0.0616885		0.0133454	0	0	0.00444847	0.0251182	0.0481179	0.036618	0	0.0359908	0.0179954		0.115018	0.0879725	0.0663984	0.0897963	0.0717948	0.0936815	0.0827382	0.0215039	0.0954383	0.0584711		0.213164	0.271574	0.218965	0.234568	0.0921763	0.241021	0.166599	0.151159	0.247859	0.199509		0.465404	0.568501	0.536298	0.523401	0.606553
UTY	1.41449	1.50394	1.55183	1.49009	1.81407	1.89744	1.85576	1.73044	1.66672	1.69858		1.44344	1.2857	1.45978	1.39631	1.57774	1.79086	1.6843	1.14145	1.50357	1.32251		0.0217015	0.0158923	0	0.0125313	0	0.0242142	0.0121071	0	0.0182778	0.0091389		0	0.0161413	0.0102995	0.0088136	0	0	0	0	0	0		0	0	0	0	0
PSMA6P1	9.1486	9.31196	9.12438	9.19498	9.2576	11.014	10.1358	10.2687	12.7677	11.5182		7.1641	8.47026	8.68335	8.1059	5.78235	8.77475	7.27855	7.51419	7.44176	7.47798		6.17163	8.25871	7.58656	7.33897	7.17614	6.11191	6.64403	7.0172	5.20553	6.11137		5.87417	6.92466	6.75983	6.51955	7.31281	7.21728	7.26504	5.43498	3.47994	4.45746		8.98984	7.43704	7.3167	7.91453	8.13934
RPSAP15	0	0	0	0	0	0	0	0	0	0		0	0	0.0444843	0.0148281	0	0	0	0	0	0		0	0	0	0	0	0.128048	0.064024	0	0	0		0	0	0.0406845	0.0135615	0	0	0	0.0897576	0	0.0448788		0	0.0451962	0	0.0150654	0
ATP7A	1.01132	0.934559	0.900869	0.948916	1.19191	1.05989	1.1259	1.08714	1.07216	1.07965		0.782403	0.76949	0.931549	0.827814	0.895781	0.725398	0.81059	0.785015	0.952314	0.868664		1.15759	1.25528	1.23905	1.21731	1.1993	1.23553	1.21741	1.3394	1.25312	1.29626		1.12772	1.09296	1.22658	1.14909	0.916294	0.74932	0.832807	0.653658	0.671535	0.662597		1.10943	1.13511	1.1526	1.13238	1.12528
LOC101241901	0.0753274	0.021673	0.0438009	0.0469338	0.0560602	0.09861	0.0773351	0.0522097	0.091731	0.0719703		0	0.073601	0.0498068	0.0411359	0	0.10054	0.05027	0.0819226	0.0726613	0.0772919		0.0199445	0.103519	0.0693332	0.0642656	0.14264	0.124228	0.133434	0.215954	0.191059	0.203507		0.0513591	0.132865	0.110941	0.0983884	0	0.0393786	0.0196893	0.0842896	0.0741862	0.0792379		0.114352	0.0735683	0.123564	0.103828	0.118616
PGAM4	0.12576	0.0657045	0.0661773	0.0858806	0.113174	0.0997429	0.106458	0.164417	0.144574	0.154496		0.12068	0.20968	0.15839	0.162917	0.167332	0.0982961	0.132814	0.103107	0.226616	0.164861		0.125752	0.0546695	0.128468	0.102963	0.173456	0	0.086728	0.0506352	0.13372	0.0921776		0.0552456	0.167929	0.19355	0.138908	0.172904	0.050801	0.111852	0.108122	0.143191	0.125657		0.216025	0.348426	0.323929	0.296127	0.169298
RPL7P55	0	0	0	0	0	0	0	0	0	0		0	0	0	0	0	0	0	0	0	0		0	0	0	0	0	0	0	0	0	0		0	0	0.0656684	0.0218895	0	0	0	0	0	0		0	0	0	0	0.118925
LOC100131340	0.114238	0	0.10008	0.0714393	0.167143	0.0733923	0.120268	0	0.0674604	0.0337302		0.0415893	0.107832	0.0365002	0.0619738	0	0.0750034	0.0375017	0	0	0		0	0.0788092	0.0791776	0.0526623	0	0	0	0.0721233	0.063837	0.0679802		0.116975	0.0673881	0.0338356	0.0727329	0	0.138536	0.069268	0.0729259	0	0.036463		0.131797	0.113356	0.0381248	0.0944259	0.0626217
LOC401602	0.805805	0.685068	0.572211	0.687695	1.01493	0.981333	0.998132	0.705835	0.788597	0.747216		0.795649	0.902064	0.773055	0.823589	1.12876	0.72079	0.924775	0.864573	1.25292	1.05875		0.885443	1.16463	0.890748	0.980274	0.952069	0.91836	0.935215	0.897039	1.08812	0.992579		0.961906	1.12353	0.850713	0.978716	0.924216	1.00047	0.962343	0.580996	0.486545	0.53377		0.825646	0.930723	0.890422	0.882264	0.926144
LOC643371	0	0	0	0	0	0	0	0	0	0		0	0	0	0	0	0	0	0	0	0		0	0	0.0331512	0.0110504	0	0	0	0	0	0		0	0	0	0	0	0	0	0	0	0		0	0.0954983	0	0.0318328	0
ST13P18	0	0	0.0333323	0.0111108	0	0	0	0	0	0		0	0	0	0	0	0	0	0	0	0		0	0	0	0	0	0	0	0	0	0		0	0	0	0	0	0	0	0	0	0		0	0	0	0	0
PABPC1P3	0.0737712	0	0.0589391	0.0442368	0.143706	0.127138	0.135422	0	0	0		7.54774e-302	8.37909e-178	0.0744892	0.0248297	0	1.0593e-153	5.2965e-154	3.97018e-286	0.12219	0.061095		0	0	0.047195	0.0157317	0.202307	5.61465e-274	0.101153	0.121294	0.107437	0.114366		0.139541	0.0621408	0	0.0672273	0.135928	0	0.067964	0.135508	0	0.067754		0	0.136142	0.0648822	0.0670081	0
RLIM	3.88426	3.80904	3.76565	3.81965	4.33707	4.07153	4.2043	5.15304	4.94684	5.04994		3.19608	3.16722	3.27739	3.21356	3.52668	3.8106	3.66864	3.77043	3.61742	3.69393		6.31526	6.44791	6.4357	6.39962	6.08734	6.14755	6.11745	6.67144	6.41885	6.54514		7.0668	6.63662	6.76887	6.8241	5.02792	4.14594	4.58693	3.89196	3.88116	3.88656		5.04946	5.21044	4.94249	5.06746	5.21749
NAP1L3	0.14871	0.100053	0.130327	0.126363	0.0737935	0.0325054	0.0531495	0.242515	0.0913196	0.166917		0.111646	0.129204	0.228909	0.156586	0.0372968	0.163285	0.100291	0.126168	0.139006	0.132587		2.64398	2.57011	2.4869	2.567	2.68857	3.35861	3.02359	2.87358	2.57421	2.72389		3.01214	3.05612	2.98329	3.01718	2.54781	2.57863	2.56322	2.15549	1.45925	1.80737		6.374	6.12636	6.52162	6.34066	6.44141
MIR548M	0	0	0	0	0	0	0	0	0	0		0	0	0	0	0	0	0	0	0	0		0	0	0	0	0	0	0	0	0	0		0	0	0	0	0	0	0	0	0	0		0	0	0	0	0
CALM1P1	0	0	0	0	0	0	0	0	0	0		0	0	0	0	0	0	0	0	0	0		0	0	0	0	0	0	0	0	0	0		0	0	0	0	0	0	0	0	0	0		0	0	0	0	18.9857
RNA5SP510	0	0	0	0	0	0	0	0	0	0		0	0	0	0	0	0	0	0	0	0		0	0	0	0	0	0	0	0	0	0		0	0	0	0	0	0	0	0	0	0		0	0	0	0	0
CCNB1IP1P3	0	0	0	0	0	0	0	0	0	0		0	0	0	0	0	0	0	0	0	0		0	0	0.0317465	0.0105822	0	0	0	0	0	0		0	0	0	0	0	0	0	0	0.0734343	0.0367171		0	0	0	0	0
RPS7P13	0	0	0	0	0	0	0	0	0	0		0	0	0	0	0	0	0	0	0.283854	0.141927		0	0	0	0	0	0	0	0	0	0		0	0	0	0	0	0	0	0	0	0		0.203311	0	0	0.0677703	0
HNRNPDLP1	0	0	0	0	0	0	0	0	0	0		0	0	0	0	0	0	0	0	0	0		0	0	0.0832341	0.0277447	0	0	0	0	0	0		0	0	0	0	0	0	0	0	0	0		0	0	0	0	0.19222
LOC100129001	0	0	0	0	0	0	0	0	0	0		0	0	0.0842402	0.0280801	0	0.174294	0.087147	0	0	0		0	0	0.0602428	0.0200809	0	0	0	0	0	0		0	0	0	0	0	0	0	0	0	0		0	0	0	0	0
LOC100420872	0	0	0	0	0	0	0	0	0	0		0	0	0	0	0	0	0	0	0	0		0	0.0847509	0	0.0282503	0	0	0	0	0	0		0.0631787	0.108734	0.054689	0.0755339	0	0	0	0.112477	0.0994167	0.105947		0.0708439	0.0609424	0.122881	0.0848891	0
LOC643486	0	0	0	0	0	0	0	0	0	0		0	0.109822	0	0.0366073	0.134956	0	0.067478	0.111418	0	0.055709		0.143598	0.0413937	0.0415211	0.0755043	0	0	0	0.116709	0.103447	0.110078		0	0	0.159534	0.053178	0	0	0	0.120799	0	0.0603995		0	0	0	0	0
LOC648927	0.916508	1.23725	0.851032	1.0016	0.516506	1.02302	0.769763	1.09629	0.748452	0.922371		0.667797	0.692179	0.584088	0.648021	1.03698	1.13715	1.08706	1.1673	0.468498	0.817899		0.698311	1.04773	0.72938	0.82514	0.900712	1.10573	1.00322	1.17737	0.661255	0.919312		1.2122	0.994322	0.736072	0.980865	0.70379	0.82157	0.76268	0.441421	0.681272	0.561346		0.680711	0.469394	1.71603	0.955378	1.23573
RPS29P28	0	0	0	0	0	0	0	0	0	0		0	0	0	0	0	0	0	0	0	0		0	0	0	0	0	0	0	0	0	0		0	0	0	0	0	0	0	0	0	0		0	0	0	0	0
RPL26P36	0.106304	0	0.0931138	0.0664726	0.241368	0	0.120684	0	0	0		0.246494	0	0.107551	0.118015	0	0.421115	0.210558	0	0.531877	0.265939		0	0	0.0761024	0.0253675	0	0	0	0	0	0		0.113582	0	0	0.0378607	0	0	0	0	0	0		0	0	0	0	0.1753
LOC101928508	0	0	0	0	0	0	0	0	0.11532	0.05766		0.0702252	0.0608243	0.0618587	0.0643027	0	0	0	0	0.0967249	0.0483625		0.157653	0.0455101	0	0.067721	0	0	0	0	0	0		0	0.114868	0.0575338	0.0574673	0	0	0	0	0	0		0.076122	0.0653262	0	0.0471494	0.109906
LOC100130500	0.0605131	0.131059	0.132267	0.107946	0	0.0585771	0.0292886	0.063157	0	0.0315785		0.0343861	0.178662	0.150244	0.121097	0.0678475	0.238349	0.153098	0.054801	0.0483172	0.0515591		0.0486695	0.0211361	0.0849458	0.0515838	0	0	0	0.0559773	0.0493079	0.0526426		0.0633331	0.0547801	0.110115	0.0760761	0.123042	0.0538596	0.0884508	0	0	0		0.0351145	0.0608161	0.0611999	0.0523768	0.145542
PAICSP7	0	0	0	0	0	0	0	0	0	0		0	0	0	0	0	0	0	0	0.030962	0.015481		0	0	0.0149178	0.0049726	0	0	0	0	0	0		0	0	0	0	0	0	0	0	0	0		0	0	0	0	0
LOC100420955	0	0	0	0	0	0	0	0	0	0		0	0	0	0	0	0	0	0	0	0		0	0	0	0	0	0	0	0	0	0		0	0	0	0	0	0.305236	0.152618	0	0	0		0	0	0	0	0
HMGB1P32	0	0	0	0	0	0	0	0	0	0		0	0	0	0	0	0	0	0	0	0		0	0	0	0	0	0	0	0	0	0		0	0	0	0	0	0	0	0	0	0		0	0	0	0	0
LOC101060152	0.0410659	0.212423	0.107573	0.120354	0.275208	0.161262	0.218235	0.083755	0.146489	0.115122		0.136413	0.0783647	0.19897	0.137916	0.189843	0.0827161	0.13628	0.064463	0.114014	0.0892385		0.193468	0.278916	0.111734	0.194706	0.451118	0.0977823	0.27445	0.271197	0.120507	0.195852		0.28877	0.106383	0.0710981	0.155417	0	0.121959	0.0609795	0.0663335	0	0.0331668		0.183958	0.157594	0.0396384	0.127063	0.257348
RPL6P29	0	0	0.0462576	0.0154192	0	0	0	0	0.0960394	0.0480197		0.0594294	0.0514273	0.052107	0.0543212	0	0.103757	0.0518785	0	0	0		0	0	0	0	0.172663	0	0.0863315	0	0	0		0.110666	0.0477033	0.0479611	0.0687768	0	0	0	0	0	0		0	0	0.0540344	0.0180115	0
EEF1A1P15	0.0696574	0.0301194	0.0913074	0.0636947	0.152488	0	0.076244	0.0718666	0.0630708	0.0674687		0	0.101997	0.0687265	0.0569078	0.0788033	0.0689666	0.073885	0.0604893	0	0.0302447		0.11109	0.0482675	0.0725189	0.0772921	0	0.185064	0.092532	0	0.0553787	0.0276894		0.071744	0.124052	0.124338	0.106711	0.0680626	0.0595303	0.0637965	0.188755	0.0553725	0.122064		0.0809712	0.139373	0.0701588	0.0968343	0.113281
LOC100131072	0.0615797	0.0531751	0.0896167	0.0681238	0	0.116308	0.058154	0	0	0		0.110988	0.0383791	0.0778086	0.0757252	0.0917981	0.12038	0.106089	0.0691335	0.122012	0.0955727		0.0645002	0.0279385	0.0840603	0.058833	0.122416	0.0533689	0.0878924	0.109014	0.0321435	0.0705787		0.0206391	0.0356221	0.0536188	0.0366267	0.0390086	0.0681592	0.0535839	0.0363965	0	0.0181982		0.0468554	0.020155	0.0608631	0.0426245	0.0664142
LOC643605	0.117335	0.202789	0.307847	0.209324	0.262953	0.230947	0.24695	0.302099	0.263988	0.283044		0.0662178	0.142748	0.346974	0.185313	0.133523	0.233219	0.183371	0.339347	0.256837	0.298092		0.25494	0.280824	0.201309	0.245691	0.330707	0.288474	0.30959	0.197816	0.525678	0.361747		0.238872	0.333765	0.23259	0.268409	0.310789	0.226689	0.268739	0.301948	0.13313	0.217539		0.233446	0.517097	0.231001	0.327181	0.190845
TNMD	0	0	0	0	0	0	0	0	0	0		0	0	0	0	0	0	0	0	0	0		0	0	0	0	0	0	0	0	0	0		0	0	0	0	0	0	0	0	0	0		0	0	0	0	0
XRCC6P5	0	0	0.0680181	0.0226727	0	0	0	0	0	0		0.0220435	0.0382197	0.0386892	0.0329841	0	0	0	0.0374587	0.0329811	0.0352199		0.0157316	0.0409425	0	0.0188914	0	0	0	0.0378578	0	0.0189289		0	0.0354727	0.0178275	0.0177667	0.0425492	0	0.0212746	0	0	0		0.0460422	0.0398767	0.0200654	0.0353281	0
LOC100422469	0	0	0	0	0	0	0	0	0	0		0	0	0	0	0	0	0	0	0	0		0	0.0291991	0	0.00973303	0	0	0	0	0	0		0	0	0	0	0	0	0	0	0	0		0	0	0	0	0
LOC442460	0	0	0	0	0	0	0	0	0	0		0	0.287938	0	0.0959793	0	0	0	0.285857	0	0.142929		0.121385	0	0	0.0404617	0	0	0	0	0	0		0	0	0	0	0	0	0	0	0.269055	0.134527		0.176778	0	0.153969	0.110249	0
RPSAP8	0	0.115046	0.0772595	0.0641018	0	0	0	0	0	0		0	0.181906	0	0.0606353	0.195479	0.0862256	0.140852	0.089709	0	0.0448545		0	0	0	0	0	0.133208	0.066604	0.0883117	0	0.0441559		0.0479708	0.0417542	0.0419936	0.0439062	0	0	0	0	0	0		0.107004	0	0	0.035668	0
SRPX2	8.15714	7.49792	7.93105	7.86204	8.63234	8.92819	8.78026	9.48222	8.0724	8.77731		3.41706	3.83372	3.77731	3.67603	3.98352	4.44319	4.21335	3.40528	3.25293	3.32911		11.7746	11.7278	12.0255	11.8426	9.13012	9.02906	9.07959	9.06352	7.69167	8.37759		13.0299	12.2513	13.2529	12.8447	12.2945	12.1314	12.2129	9.05134	7.96369	8.50751		6.33659	5.66983	6.50893	6.17178	5.60705
HDX	0.432024	0.514615	0.565509	0.504049	0.628741	0.814561	0.721651	0.437506	0.601846	0.519676		0.0857263	0.0379771	0.0244222	0.0493752	0.0575959	0.0251061	0.041351	0.0146791	0.042885	0.028782		1.26041	1.29325	1.25354	1.26907	1.18074	0.965819	1.07328	1.07303	1.0575	1.06527		1.47303	1.2811	1.23971	1.33128	0.985681	0.820486	0.903084	0.653905	0.60796	0.630932		1.01932	0.887859	1.01414	0.973773	1.07103
HNRNPA1P27	0	0.0596363	0.0603724	0.0400029	0.15183	0	0.075915	0	0	0		0	0.0667119	0	0.0222373	0	0	0	0	0	0		0	0.0484364	0	0.0161455	0	0	0	0	0	0		0	0	0	0	0	0	0	0	0	0		0	0	0	0	0.116361
LOC392508	3.04129	2.93001	2.72373	2.89834	3.74052	3.29173	3.51612	3.26658	2.2319	2.74924		4.04322	3.89211	3.70915	3.88149	3.09672	3.61744	3.35708	2.95973	2.50058	2.73015		3.26144	3.15811	3.08757	3.16904	3.37444	2.8173	3.09587	2.13171	3.19914	2.66542		3.50623	3.22689	3.51225	3.41512	2.21004	1.92813	2.06908	1.55254	1.40635	1.47945		3.18931	3.55415	3.79056	3.51134	3.82096
LOC286453	0.255161	0.0550584	0.11146	0.14056	0.278137	0.366634	0.322385	0.128896	0.226358	0.177627		0.0704875	0.182999	0.370947	0.208145	0.142433	0	0.0712165	0	0.197795	0.0988975		0.353645	0.219079	0.219944	0.264223	0.395897	0.172656	0.284276	0	0.31295	0.156475		0.130332	0.0562944	0.169403	0.118676	0.128035	0.336215	0.232125	0	0.103925	0.0519625		0.22004	0.504717	0.063658	0.262805	0.208106
CSTF2	8.67839	8.81808	8.60526	8.70058	9.53261	10.2614	9.89701	9.3531	10.0092	9.68115		8.5089	8.99344	8.69067	8.731	9.28667	8.10057	8.69362	9.32886	7.89245	8.61066		11.0906	11.6564	11.9529	11.5666	17.5111	14.9169	16.214	15.3866	17.5105	16.4486		12.0503	12.1549	12.5844	12.2632	14.709	15.435	15.072	8.81325	9.14477	8.97901		13.7669	14.0685	13.9605	13.932	14.7762
LOC100132658	0	0	0	0	0.207574	0.0913209	0.149447	0	0	0		0.051303	0	0	0.017101	0.211792	0.184331	0.198062	0	0.0774822	0.0387411		0.112845	0.130352	0	0.0810657	0	0	0	0	0	0		0	0.0417165	0.0419726	0.0278964	0	0	0	0	0	0		0.0546888	0	0.0474039	0.0340309	0.0777062
TMEM35	0	0	0	0	0.051816	0	0.025908	0	0.0435593	0.0217797		0	0	0	0	0	0	0	0	0	0		0	0	0	0	0	0.0672978	0.0336489	0	0.0400107	0.0200054		0	0	0	0	0	0	0	0	0	0		0	0	0	0	0.0386566
FAM133A	3.77242	3.41893	4.02125	3.73753	3.9838	4.05221	4.018	4.63172	4.0247	4.32821		4.54355	4.82618	4.96528	4.77834	6.19339	5.9079	6.05064	5.01444	4.68759	4.85102		24.6223	23.7822	25.0365	24.4803	21.1767	21.2211	21.1989	21.0973	22.1886	21.6429		24.7648	24.4853	23.462	24.2374	21.491	19.6415	20.5663	13.6092	14.4155	14.0123		32.3983	29.1056	30.2694	30.5911	29.2026
DIAPH2	1.48383	1.48414	1.6257	1.53122	1.59601	1.52741	1.56171	1.454	1.30448	1.37924		1.5537	1.5124	1.92145	1.66252	1.79754	1.58394	1.69074	1.9786	1.76367	1.87113		4.4359	4.79416	4.16248	4.46418	4.28947	3.81025	4.04986	4.21613	4.55308	4.3846		4.54512	4.37819	4.50811	4.47714	3.99016	3.76431	3.87723	2.45936	2.60508	2.53222		3.12164	2.96484	3.3537	3.14673	2.94075
RPA4	4.25641	4.10631	3.97318	4.11197	3.79771	3.9909	3.89431	3.99277	4.85024	4.4215		1.81995	1.30112	1.11786	1.41298	1.10381	1.61646	1.36014	1.37651	1.61495	1.49573		3.12423	3.01213	3.38765	3.17467	3.18106	2.88599	3.03353	3.36291	2.65806	3.01049		1.69934	1.50243	1.45917	1.55365	1.40768	1.47421	1.44095	0.858839	0.594264	0.726552		0.234768	0.434813	0.496919	0.388833	0.37226
LOC100422431	0	0	0	0	0	0	0	0	0	0		0	0	0	0	0	0	0	0	0	0		0	0	0	0	0	0	0	0	0	0		0	0	0	0	0	0	0	0	0	0		0	0	0	0	0
LOC102724186	0	0	0	0	0	0	0	0	0	0		0	0	0	0	0	0	0	0	0	0		0	0	0	0	0	0	0	0	0	0		0	0	0	0	0	0	0	0	0	0		0	0	0	0	0
YWHAQP8	0.0529785	0.137839	0	0.0636058	0	0	0	0.113556	0	0.056778		0.123506	0.0536306	0.108054	0.0950635	0	0	0	0.104126	0.275931	0.190028		0	0	0.0380866	0.0126955	0	0	0	0	0.0933726	0.0466863		0	0.0492755	0.0495864	0.032954	0	0.101973	0.0509865	0	0	0		0	0.110379	0	0.036793	0
TIMM8A	3.55362	2.57257	3.1131	3.07976	1.67268	2.30862	1.99065	2.34772	3.53068	2.9392		3.68498	3.96095	2.686	3.44398	2.52263	4.61863	3.57063	3.09523	3.96285	3.52904		4.63872	3.0237	3.62066	3.76103	4.34111	4.93949	4.6403	5.63862	4.69044	5.16453		3.50325	3.73954	4.16356	3.80212	3.46246	3.67697	3.56971	2.42668	2.83424	2.63046		4.01804	4.48225	3.43854	3.97961	5.10667
NANOGNBP3	0	0.0576328	0	0.0192109	0	0	0	0	0	0		0	0.0666235	0	0.0222078	0	0	0	0	0	0		0	0	0	0	0	0	0	0	0	0		0.0700289	0	0	0.023343	0	0	0	0	0	0		0	0	0	0	0
RPL21P132	0	0	0	0	0	0	0	0	0	0		0	0	0	0	0	0	0	0	0	0		0	0	0	0	0	0	0	0	0	0		0	0.27496	0	0.0916533	0	0	0	0	0	0		0	0	0	0	0
ARL13A	0.862931	0.472885	0.477545	0.604454	0.299284	0.352692	0.325988	0.285473	0.837306	0.561389		0.454205	0.395597	0.492938	0.44758	0.545198	0.710754	0.627976	0.351962	0.426074	0.389018		0.468014	0.624537	0.454242	0.515598	0.309979	0.95203	0.631004	0.181994	0.715967	0.448981		0.654141	0.753862	0.541504	0.649836	0.408785	0.498846	0.453816	0.465536	0.403202	0.434369		0.603277	0.83354	0.472398	0.636405	0.911814
XKRX	0.128784	0.166061	0.0976274	0.130824	0.0635491	0.122866	0.0932076	0.0666197	0.117268	0.0919438		0.183536	0.0943478	0.169465	0.149116	0.176343	0.372692	0.274518	0.092327	0.162753	0.12754		0.344884	0.270587	0.241299	0.28559	0.160801	0.376953	0.268877	0.401929	0.244763	0.323346		0.338249	0.347214	0.339352	0.341605	0.176766	0.217631	0.197198	0.227079	0.25748	0.242279		0.285084	0.213831	0.215414	0.23811	0.26319
NOX1	0.041845	0.0543713	0.0548672	0.0503612	0	0.0408675	0.0204338	0.0439836	0	0.0219918		0.0240684	0	0.0210988	0.0150557	0.0468715	0.0410971	0.0439843	0.0397977	0.0351297	0.0374637		0.101269	0.10263	0.103245	0.102381	0.0687662	0.0602407	0.0645035	0.0406108	0	0.0203054		0	0.0954649	0.115032	0.0701656	0.179328	0	0.089664	0.0416649	0	0.0208324		0.0739685	0.0852401	0.128692	0.0959669	0.0681239
HNRNPA1P26	0	0.0203825	0.0206184	0.013667	0.0520034	0	0.0260017	0	0	0		0.0266915	0	0.0467881	0.0244932	0	0	0	0	0	0		0	0.0164441	0.0330243	0.0164895	0.077937	0.136187	0.107062	0.0459996	0	0.0229998		0.0246407	0	0	0.00821357	0	0	0	0.0482536	0	0.0241268		0	0.0239536	0	0.00798453	0.0798983
CENPI	3.16543	3.1141	3.21298	3.16417	3.75312	3.58257	3.66784	3.43537	4.03922	3.7373		2.56886	2.58777	2.95113	2.70259	2.77799	2.82611	2.80205	3.07092	2.91511	2.99301		7.12523	6.95316	7.1799	7.0861	9.57286	8.35006	8.96146	8.21912	8.50563	8.36238		7.23484	7.16403	7.82584	7.40824	6.25159	6.62037	6.43598	4.38067	4.07796	4.22931		10.295	10.5855	9.38443	10.0883	10.2553
BTK	0	0.013125	0.0320998	0.0150749	0	0.0355441	0.0177721	0	0	0		0.0516881	0	0.0142762	0.0219881	0	0	0	0	0	0		0	0	0	0	0	0	0	0.0358678	0.07854	0.0572039		0.016068	0.0131261	0.028017	0.0190704	0	0.0292067	0.0146033	0.0589487	0	0.0294743		0	0	0	0	0
LOC653354	0	0	0.0745757	0.0248586	0.193381	0	0.0966905	0	0.160965	0.0804825		0	0	0	0	0	0	0	0	0	0		0	0.0610676	0.0614012	0.0408229	0.299406	0	0.149703	0	0.156158	0.078079		0.0921317	0.159397	0.0801826	0.11057	0	0.178049	0.0890245	0	0	0		0	0.0893671	0.180257	0.0898747	0.140209
LOC100533636	0	0	0	0	0	0	0	0	0	0		0	0	0	0	0	0	0	0	0	0		0	0.0409508	0	0.0136503	0	0	0	0	0	0		0.0603513	0	0	0.0201171	0	0	0	0	0	0		0	0	0	0	0
RNU6-30P	0	0	0	0	0	0	0	0	0	0		0	0	0	0	0	0	0	0	0	0		0	0	0	0	0	0	0	27.436	0	13.718		0	0	0	0	0	0	0	0	0	0		0	0	0	0	0
LOC102724212	0	0	0	0	0	0	0	0	0	0		0	0	0	0	0	0	0	0	0	0		0	0	0	0	0	0	0	0	0	0		0	0	0	0	0	0	0	0	0	0		0	0	0	0	0
LOC100420247	0	0	0	0	0	0	0	0	0.149701	0.0748505		0	0	0	0	0	0	0	0	0	0		0	0	0	0	0	0	0	0	0	0		0	0	0.0763264	0.0254421	0	0	0	0	0	0		0	0	0	0	0
ARMCX1	2.04865	2.16402	2.40239	2.20502	2.75832	2.20902	2.48367	3.07024	2.77144	2.92084		0.131778	0.114618	0.154015	0.13347	0	0.0369604	0.0184802	0.040197	0.10655	0.0733735		8.79871	8.91272	8.34196	8.68446	8.42297	8.69355	8.55826	6.64594	6.69544	6.67069		10.019	9.55074	10.5937	10.0545	9.1986	8.45295	8.82578	7.02145	7.73443	7.37794		12.2517	12.7908	11.7056	12.2494	12.7379
GK4P	0	0	0	0	0	0	0	0	0	0		0	0	0	0	0	0	0	0	0	0		0.0175716	0	0.015296	0.0109559	0.072166	0	0.036083	0	0	0		0.0227013	0.0196522	0	0.0141178	0	0	0	0	0	0		0	0	0	0	0.0361109
TCP11X1	0	0	0	0	0	0	0	0	0	0		0	0	0	0	0	0	0	0	0	0		0	0	0	0	0	0	0	0	0	0		0	0	0	0	0	0	0	0	0	0		0	0	0	0	0
LOC102724239	0	0	0	0	0	0	0	0	0	0		0	0	0	0	0	0	0	0	0	0		0	0	0	0	0	0	0	0	0	0		0	0	0	0	0	0	0	0	0	0		0	0	0	0	0
BEX5	2.91481	2.43216	1.67509	2.34069	2.60781	2.64335	2.62558	1.34942	2.04974	1.69958		0.266727	0.280859	0.293671	0.280419	0	0.230321	0.11516	0.465656	0.204957	0.335307		8.79287	8.61488	8.9153	8.77435	5.62614	8.1264	6.87627	6.64491	7.56699	7.10595		6.35268	6.84227	6.71502	6.63666	6.93319	6.9116	6.92239	4.0123	5.6546	4.83345		3.40715	4.61342	3.60133	3.87397	4.26844
TCEAL6	0	0	0	0	0	0	0	0	0	0		0	0	0	0	0	0	0	0	0	0		0.0208646	0.0181114	0.0182185	0.0190648	0	0	0	0	0	0		0	0	0	0	0	0.053327	0.0266635	0	0	0		0	0.0263177	0.0265571	0.0176249	0
TAF7L	0.0205409	0.0177762	0.0699153	0.0360775	0	0.0401404	0.0200702	0.0427408	0.0750447	0.0588928		0	0.0200875	0.0203472	0.0134782	0.044964	0	0.022482	0	0	0		0.0996913	0.043235	0.0433986	0.0621083	0	0.299056	0.149528	0.121256	0.0714391	0.0963476		0.0830773	0.0538231	0.147611	0.0948371	0.171538	0.159502	0.16552	0.158178	0	0.079089		0.558563	0.481082	0.647873	0.562506	0.302323
TMSB15A	0	0.0826446	0	0.0275482	0	0	0	0	0	0		0	0	0	0	0	0	0	0	0	0		0.939347	0.543126	0.682875	0.721783	1.31046	0.573404	0.941932	0.774919	1.54247	1.15869		1.4269	0.705233	1.24056	1.12423	2.16982	0.762461	1.46614	0.796646	1.05316	0.924903		3.37535	3.88053	2.54805	3.26798	4.33303
TCEAL2	0.0264837	0	0	0.0088279	0.0593344	0	0.0296672	0	0	0		0	0	0	0	0	0	0	0.0570667	0	0.0285333		0.133775	0.096753	0.116487	0.115672	0.199911	0.0879603	0.143936	0.116371	0.103178	0.109774		0.0865545	0.100024	0.101173	0.0959172	0.139758	0.0610377	0.100398	0.0645424	0.114415	0.0894787		0.0322472	0	0	0.0107491	0
FOXN3P1	0.0494719	0.0863041	0.0651003	0.0669588	0.11098	0.0490553	0.0800176	0.215404	0.0472293	0.131317		0.146873	0.0510317	0.128311	0.108739	0.0538723	0.0950226	0.0744474	0.110218	0.0969335	0.103576		0.062316	0.0541446	0.0910986	0.0691864	0.183746	0	0.091873	0.212476	0.140269	0.176372		0.137397	0.0716649	0.12082	0.109961	0	0.109375	0.0546875	0	0.102835	0.0514175		0.0919066	0.213978	0.161503	0.155796	0.126239
TCP11X2	0.023249	0	0	0.00774967	0	0	0	0	0	0		0	0	0	0	0	0.0457338	0.0228669	0	0	0		0	0	0	0	0	0	0	0	0	0		0	0	0	0	0	0	0	0	0	0		0	0	0	0	0
NXF2B	0	0	0	0	0	0	0	0	0	0		0	0	0.015696	0.005232	0	0	0	0	0	0		0	0	0	0	0	0	0	0	0	0		0	0	0	0	0	0	0	0	0	0		0	0	0.0168459	0.0056153	0
NXF2	0	0	0	0	0	0	0	0	0	0		0	0	0	0	0	0	0	0	0	0		0	0.0227172	0	0.0075724	0	0	0	0	0	0		0	0	0	0	0	0	0	0	0	0		0	0	0	0	0
LOC100499471	0	0	0	0	0	0	0	0	0	0		0	0.0167143	0	0.00557143	0	0	0	0	0	0		0	0	0	0	0	0	0	0	0	0		0	0	0	0	0	0	0	0	0.0296653	0.0148326		0	0	0	0	0
RAB40AL	0	0	0	0	0	0	0	0	0	0		0	0	0.0417957	0.0139319	0	0	0	0	0	0		0.0324749	0.0283187	0	0.0202645	0	0	0	0	0	0		0.0434553	0.151858	0	0.0651044	0	0	0	0	0	0		0	0	0	0	0.065651
LOC102724276	1.18963	1.02904	3.11991	1.77953	2.68695	7.12828	4.90761	2.51629	2.21703	2.36666		0	0	0	0	0	0	0	0	1.9368	0.9684		1.94192	2.52285	1.69404	2.05294	3.67506	0	1.83753	2.17985	1.93636	2.05811		3.77802	3.28788	4.37329	3.81306	7.07057	4.13614	5.60336	2.20024	0	1.10012		1.44271	3.73081	2.50759	2.56037	2.00737
LOC102724252	1.06926	0.576162	0.85784	0.834421	0.78879	0.297635	0.543212	0.813491	1.32907	1.07128		0.551465	0.333342	0.82177	0.568859	1.06083	0.513916	0.787373	0.408555	0.433485	0.42102		1.41395	1.01801	1.19577	1.20924	0.858599	0.248682	0.55364	0.516693	1.14564	0.831166		1.44113	1.28806	1.28941	1.33953	1.07112	0.469884	0.770502	0.512212	0.453341	0.482776		1.10416	1.49572	1.00415	1.20134	1.24723
NUDT19P2	0	0	0	0	0	0	0	0	0	0		0	0	0	0	0	0	0	0	0	0		0	0	0	0	0	0	0	0	0	0		0	0	0	0	0	0	0	0	0	0		0	0	0	0	0
BEX1	0.144659	0.12641	0.0424685	0.104513	0	0.188181	0.0940905	0.307615	0.180649	0.244132		0	0	0	0	0	0	0	0	0	0		3.82332	3.07896	3.67038	3.52422	1.53525	1.8642	1.69972	1.78443	1.67327	1.72885		4.69873	4.05366	3.76365	4.17201	5.19862	3.63109	4.41486	4.07397	5.3611	4.71753		0.850284	1.27132	1.06665	1.06275	1.10595
LOC100420162	0	0	0	0	0	0	0	0	0	0		0	0	0	0	0	0	0	0	0	0		0	0	0	0	0	0	0	0	0	0		0	0	0	0	0	0	0	0	0	0		0	0	0	0	0
NXF4	0	0.0105263	0.0106201	0.0070488	0	0	0	0	0	0		0.0133201	0	0	0.00444003	0	0	0	0	0	0		0.00970333	0	0	0.00323444	0	0	0	0	0	0		0	0	0	0	0	0	0	0	0	0		0	0	0	0	0
RPSAP59	0	0	0	0	0	0	0	0	0	0		0	0	0	0	0	0	0	0	0	0		0	0	0	0	0.183877	0	0.0919385	0	0	0		0	0	0	0	0	0	0	0	0	0		0	0.0593	0	0.0197667	0
LINC00630	1.09004	0.964231	1.03521	1.02983	0.755744	1.10869	0.932217	1.32088	1.20218	1.26153		0.593232	0.669799	0.452644	0.571892	0.723837	0.68076	0.702298	0.842847	0.637645	0.740246		1.71453	1.80572	1.92629	1.81551	0.839424	1.8344	1.33691	1.53044	1.57142	1.55093		1.75664	1.74465	1.58537	1.69555	1.2536	1.68645	1.47003	1.01249	0.965576	0.989033		1.71382	1.7784	1.6062	1.69947	2.11711
MTND1P32	0	0	0	0	0	0	0	0	0	0		0.0920922	0	0	0.0306974	0	0	0	0	0	0		0	0.114348	0	0.038116	0	0	0	0	0	0		0	0	0	0	0	0	0	0	0	0		0.0954016	0	0	0.0318005	0
MTND2P2	0	0	0	0	0	0	0	0	0	0		0	0	0	0	0	0	0	0	0	0		0	0.030649	0	0.0102163	0	0	0	0	0	0		0	0.0390268	0	0.0130089	0	0	0	0	0	0		0	0	0	0	0
MTND4P32	0	0	0	0	0	0	0	0	0	0		0	0	0	0	0	0	0	0	0	0		0	0	0	0	0	0	0	0	0	0		0	0	0	0	0	0	0	0	0	0		0	0	0	0	0.109976
MTND5P26	0.216604	0.0466155	0.188684	0.150635	0	0.107846	0.053923	0	0.098061	0.0490305		0	0.154868	0.157127	0.103998	0	0.221095	0.110548	0	0.145755	0.0728775		0.0853259	0.110415	0.0740799	0.0899403	0.142263	0.246028	0.194145	0.0866804	0	0.0433402		0.163289	0.0932745	0.18705	0.147871	0	0.0753415	0.0376708	0.0820148	0	0.0410074		0.180978	0.0515872	0.207645	0.146737	0.0825948
BEX4	1.28176	1.28672	1.32217	1.29688	1.33161	1.58262	1.45711	1.75321	1.87211	1.81266		0.157315	0.314184	0.277668	0.249722	0.101561	0.445428	0.273494	0.181324	0.0799533	0.130639		4.17938	3.96963	4.17307	4.10736	3.24548	2.8624	3.05394	1.663	2.11995	1.89147		4.28205	4.40198	4.42741	4.37048	3.5224	3.49232	3.50736	3.47176	3.15433	3.31304		4.4308	5.11957	3.87831	4.47623	3.18268
LOC100420653	0	0	0	0	0	0	0	0	0	0		0	0	0	0	0	0	0	0	0	0		0	0	0	0	0	0	0	0	0	0		0	0	0	0	0	0	0	0	0	0		0	0	0	0	0
NXF5	0	0	0	0	0	0	0	0	0	0		0	0	0	0	0	0	0	0	0	0		0.0203123	0	0	0.00677077	0.0813935	0	0.0406967	0.0956077	0.0421977	0.0689027		0	0	0.0362835	0.0120945	0	0	0	0.0494892	0	0.0247446		0	0.025797	0.0518971	0.025898	0
NXF3	0	0	0	0	0.0443591	0	0.0221795	0	0.0372001	0.0186		0.0232664	0	0	0.00775547	0	0.0391327	0.0195663	0	0	0		0.04905	0.0142062	0.05714	0.0401321	0.13435	0.0591711	0.0967606	0	0	0		0.106854	0.0927462	0.0560084	0.0852029	0.0442715	0	0.0221357	0.0832292	0.036718	0.0599736		0.0241119	0.0209181	0.0631268	0.0360523	0
LOC100128601	0	0	0.0479144	0.0159715	0	0	0	0	0.0490982	0.0245491		0	0.0260445	0	0.0086815	0	0	0	0	0	0		0	0.0187102	0	0.00623673	0	0	0	0	0.0430169	0.0215084		0	0	0	0	0	0	0	0	0	0		0	0.0265058	0	0.00883527	0
TCEAL5	0	0	0	0	0	0	0	0	0	0		0	0	0	0	0	0	0	0	0	0		0.021266	0	0	0.00708867	0	0	0	0	0	0		0.02765	0	0.0242455	0.0172985	0	0	0	0	0	0		0.187681	0.0544249	0.0823584	0.108155	0.137241
TCEAL8	26.8469	24.0536	24.312	25.0708	29.1344	26.1825	27.6585	22.1702	24.624	23.3971		16.9723	17.3964	17.5886	17.3191	17.7804	17.4831	17.6318	14.9238	15.4221	15.173		49.6899	51.5276	51.7276	50.9817	41.4837	43.0713	42.2775	45.407	40.9814	43.1942		51.3139	50.9539	50.142	50.8033	40.6361	43.5745	42.1053	33.746	32.0001	32.8731		52.739	50.799	51.2572	51.5984	49.2581
TCEAL7	0	0	0	0	0	0	0	0	0	0		0	0	0	0	0	0	0	0	0	0		0	0	0.0335447	0.0111816	0	0	0	0	0	0		0.0493872	0.0426403	0.0428969	0.0449748	0.20054	0	0.10027	0	0	0		0.110196	0.190013	0.287319	0.195843	0.313347
ARMCX6	3.90378	3.65356	3.87249	3.80994	3.29769	3.67199	3.48484	3.89059	4.57838	4.23449		2.84432	2.52657	2.28585	2.55225	2.05248	2.26843	2.16045	1.35026	1.74234	1.5463		8.10799	7.03238	7.63183	7.59073	5.5467	6.42285	5.98478	5.93631	5.34842	5.64236		6.56529	7.8945	7.45765	7.30581	5.47725	5.75443	5.61584	5.70905	3.5665	4.63778		9.35387	9.35069	9.98723	9.56393	9.77125
LOC102724311	0	0	0	0	0	0	0	0	0	0		0	0	0	0	0	0.857436	0.428718	0	0	0		0	0	0	0	0	0	0	0	0	0		0	0	0	0	0	0	0	0	0	0		0	0	0	0	0
LOC101928258	0	0.249335	0	0.0831117	0	0	0	0	1.00549	0.502745		0	0	0	0	0	0	0	0	0	0		0	0	0	0	0	0	0	0	0	0		0.621394	0	0	0.207131	0	0	0	0	0	0		0	0.211194	0	0.070398	0
BEX2	0.61636	0.453534	0.438024	0.502639	0.36632	0.558452	0.462386	0.247881	0.947096	0.597488		0.216573	0.405207	0.109823	0.243868	0.206201	0.0708252	0.138513	0.106459	0.164464	0.135462		2.73679	2.51473	2.57034	2.60729	0.934742	2.06605	1.5004	1.26212	1.75596	1.50904		2.3953	2.33517	1.83847	2.18965	1.12109	2.01913	1.57011	2.44527	1.85591	2.15059		1.06182	1.07712	0.95993	1.03296	1.00126
WBP5	22.3975	21.5651	21.3304	21.7643	24.9347	20.5351	22.7349	22.5843	20.5435	21.5639		15.0099	14.7342	15.4172	15.0538	15.6172	15.8157	15.7165	12.6259	12.1997	12.4128		51.5554	52.1952	54.3456	52.6987	36.3129	39.502	37.9074	38.158	40.5478	39.3529		51.8841	51.7296	51.7792	51.7976	45.8617	45.3102	45.5859	33.3713	35.4621	34.4167		57.8589	56.7785	57.9821	57.5398	54.3703
TCEAL3	1.37797	1.72218	1.14758	1.41591	1.69291	2.36012	2.02651	2.26829	1.93796	2.10312		1.54303	1.4535	1.18624	1.39426	1.22696	1.73721	1.48209	1.4378	0.74469	1.09125		3.12436	3.09999	2.81376	3.0127	2.43535	1.96032	2.19783	2.23581	2.08707	2.16144		2.81993	3.24538	2.62118	2.8955	2.19538	2.05954	2.12746	1.90437	1.80861	1.85649		4.71773	4.2064	4.59023	4.50479	3.62984
LOC100130176	2.7938	1.54157	1.77799	2.03779	2.85771	1.00736	1.93254	3.78307	2.3734	3.07824		1.7569	1.52106	1.53747	1.60514	1.71119	1.0034	1.3573	1.4639	1.72377	1.59383		3.76384	3.43858	4.01393	3.73878	2.48957	3.63341	3.06149	1.95445	1.29536	1.62491		3.28388	3.79031	5.71197	4.26205	2.70062	1.89561	2.29812	1.02114	1.34952	1.18533		4.56639	5.51511	3.70757	4.59636	1.6853
LOC100506901	1.29861	0.839405	0.694759	0.944258	0.658405	0.982359	0.820382	0.871214	1.19275	1.03198		0.96372	0.705313	0.758831	0.809288	0.76746	0.622135	0.694797	0.536255	0.158866	0.347561		1.77108	2.42263	2.17053	2.12141	1.84042	1.89279	1.8666	2.31668	1.51189	1.91429		2.43473	1.79388	1.48537	1.90466	1.24015	1.41607	1.32811	1.15321	1.76761	1.46041		1.28743	1.59189	1.55322	1.47751	0.900564
NGFRAP1	32.2463	32.8196	31.0101	32.0253	35.9132	35.538	35.7256	35.5834	34.9676	35.2755		16.6016	13.637	15.3731	15.2039	15.841	15.0561	15.4486	16.2408	16.1746	16.2077		58.7296	56.0759	54.4506	56.4187	45.7408	47.542	46.6414	47.1155	43.4692	45.2923		59.8483	63.6744	60.8407	61.4545	71.7348	71.8223	71.7785	48.0637	53.3503	50.707		73.689	78.0096	78.4298	76.7095	70.7829
TCEAL1	8.24162	8.43984	8.65189	8.44445	10.1807	8.77056	9.47563	8.01857	8.50802	8.26329		7.2481	7.61795	8.03644	7.63416	8.38508	5.55378	6.96943	7.81253	6.88101	7.34677		13.4892	12.8132	13.2179	13.1734	10.6579	9.54155	10.0997	9.96913	10.7502	10.3597		12.0889	10.7921	11.254	11.3783	9.99978	9.85367	9.92672	7.27828	6.43697	6.85762		18.1143	19.6511	20.9854	19.5836	19.6604
LOC101928221	0.0850848	2.43076	3.07276	1.86287	0.18895	2.82631	1.50763	0.359406	4.05449	2.20695		0.843876	0.730413	0.731077	0.768455	3.14703	0	1.57351	5.89198	0	2.94599		3.5045	3.03607	3.06361	3.20139	0	0.23064	0.11532	2.6671	5.04466	3.85588		5.42558	3.35622	4.71982	4.50054	1.63293	4.30617	2.96955	1.55175	2.71736	2.13456		3.53042	1.37507	5.80925	3.57158	9.38311
RAB40A	0.0743089	0.114077	0.0637082	0.0840314	0.227006	0.157889	0.192447	0.129063	0.0617766	0.0954198		0.077668	0.0622376	0.236794	0.125567	0.0292267	0.165675	0.0974508	0.0663694	0.0674213	0.0668953		0.329536	0.285097	0.234211	0.282948	0.0870065	0.190831	0.138919	0.128069	0.19585	0.161959		0.247525	0.286933	0.318941	0.284466	0.328337	0.204363	0.26635	0.0532815	0.16394	0.108611		0.22622	0.0815917	0.254796	0.187536	0.440572
LOC644261	0	0	0	0	0	0	0	0	0	0		0	0	0	0	0	0.109862	0.054931	0	0	0		0	0	0	0	0.202206	0	0.101103	0	0	0		0	0	0	0	0	0	0	0	0.11095	0.055475		0	0	0	0	0
DPPA3P1	0	0	0	0	0	0	0	0	0	0		0	0	0	0	0	0	0	0	0	0		0	0	0	0	0	0	0	0	0	0		0	0	0	0	0	0	0	0	0	0		0	0	0	0	0
TMSB15B	0	0	0	0	0	0	0	0	0	0		0	0	0	0	0	0	0	0	0.157118	0.078559		0	0	0	0	0	0	0	0	0	0		0	0	0	0	0	0	0	0	0	0		0	0	0	0	0
H2BFXP	0	0	0	0	0	0	0	0	0	0		0	0	0	0	0	0	0	0	0	0		0	0	0	0	0	0	0	0	0	0		0	0	0	0	0	0	0	0	0	0		0	0	0	0	0
GLRA4	0	0	0	0	0	0	0	0	0	0		3.07088e-09	0	0	1.02363e-09	0	0	0	0	0	0		1.93915e-08	0.0332704	0	0.0110901	0	3.46744e-07	1.73372e-07	0	0	0		0	0	0	0	0	0	0	0	0	0		4.97363e-09	0	0.0292356	0.0097452	0.0355314
TMEM31	0	0.0565753	0	0.0188584	0	0.253295	0.126647	0	0	0		0.14751	0	0	0.04917	0.29028	0.127367	0.208823	0	0.104239	0.0521195		0.10496	0.0454573	0.0457801	0.0653991	0	0.177028	0.088514	0	0.104077	0.0520385		0.136773	0.0590313	0.178693	0.124832	0.130043	0.114169	0.122106	0.12438	0	0.06219		0.30463	0.263276	0.120288	0.229398	0
H2BFWT	0	0	0	0	0	0	0	0	0	0		0	0	0	0	0	0	0	0	0	0		0	0	0	0	0	0	0	0	0	0		0	0	0	0	0	0	0	0	0	0		0.0609007	0	0	0.0203002	0
H2BFM	0	0	0	0	0	0	0	0	0	0		0	0	0	0	0	0	0	0	0	0		0	0	0	0	0	0	0	0	0	0		0	0	0	0	0	0	0	0	0	0		0	0	0	0	0
LOC101060236	0	0	0	0	0	0	0	0	0	0		0	0	0	0	0	0	0	0	0	0		0	0	0	0	0	0	0	0	0	0		0	0	0	0	0	0	0	0	0	0		0	0	0	0	0
LOC100101478	0	0	0	0	0	0	0	0	0	0		0	0	0	0	0	0	0	0	0	0		0	0	0	0	0	0	0	0	0	0		0	0	0	0	0	0	0	0	0	0		0	0	0	0	0
ARMCX3	12.2413	11.6789	12.541	12.1537	12.3057	12.7717	12.5387	12.2487	11.8709	12.0598		6.12604	6.22087	5.90242	6.08311	7.13856	6.35166	6.74511	4.86797	5.08739	4.97768		21.8692	22.0792	22.1367	22.0284	13.514	13.9733	13.7436	13.0919	12.3569	12.7244		21.9587	20.861	21.4093	21.4097	17.6852	16.7051	17.1951	13.0372	13.126	13.0816		19.7842	18.3322	18.6194	18.9119	15.9384
ESX1	0.0251621	0.0439864	0	0.0230495	0	0	0	0	0.0545155	0.0272578		0	0	0	0	0	0	0	0	0	0		0.0450846	0	0.0198567	0.0216471	0	0.103607	0.0518035	0.132551	0	0.0662755		0.0309191	0.0269833	0.0273937	0.028432	0	0	0	0	0	0		0.0345214	0.0302391	0.0304703	0.0317436	0.0455223
TCEAL4	16.1746	16.178	16.7197	16.3574	17.8013	19.8256	18.8135	19.2573	18.6844	18.9708		15.2816	14.1843	13.3459	14.2706	13.3927	13.9153	13.654	11.7178	12.8041	12.261		23.8231	22.2816	22.6381	22.9143	19.3947	20.4879	19.9413	17.4031	18.4545	17.9288		21.0161	20.4934	20.6178	20.7091	17.4737	17.0568	17.2653	14.0477	12.9413	13.4945		33.5084	33.0209	32.8299	33.1197	34.3088
TSPAN6	10.8481	10.8149	10.5219	10.7283	12.9271	11.5784	12.2527	11.0395	11.8446	11.4421		7.16095	7.52928	7.25535	7.31519	8.63735	7.31425	7.9758	6.72185	7.24938	6.98562		15.5597	14.958	15.4301	15.3159	10.9685	12.3895	11.679	12.2711	12.8057	12.5384		13.34	13.016	12.2104	12.8555	11.0683	11.5531	11.3107	8.46331	8.92645	8.69488		12.4282	12.806	12.8976	12.7106	11.4293
LOC101928286	0	0	0	0	0	0	0	0	0	0		0	0	0	0	0	0	0	0	0	0		0	0.0253685	0.0254705	0.0169463	0	0	0	0	0	0		0.0575012	0	0	0.0191671	0	0	0	0	0	0		0	0	0	0	0
PLP1	0	0.0153099	0.0154899	0.0102666	0	0.03399	0.016995	0	0	0		0	0.0169886	0	0.00566287	0	0	0	0	0	0		0.0141487	0.0122607	0	0.00880313	0	0	0	0	0	0		0.0408312	0	0	0.0136104	0	0	0	0	0	0		0	0.0350874	0.0353562	0.0234812	0.0284537
SERPINA7	0	0	0.0244936	0.00816453	0	0	0	0	0	0		0	0.0347059	0	0.0115686	0	0	0	0	0	0		0	0	0	0	0	0	0	0	0	0		0	0	0	0	0	0	0	0	0	0		0	0	0.0372831	0.0124277	0
LOC100131448	0	0	0	0	0	0	0	0	0	0		0	0	0	0	0	0	0	0	0	0		0	0	0.041468	0.0138227	0	0	0	0.0336934	0	0.0168467		0	0	0	0	0.0345962	0	0.0172981	0	0	0		0	0	0	0	0
NAP1L4P2	0	0	0	0	0	0	0	0	0	0		0	0	0.107165	0.0357217	0	0	0	0	0	0		0	0	0	0	0	0	0	0	0	0		0	0	0	0	0.224648	0	0.112324	0	0	0		0	0.110783	0	0.0369277	0
LOC100422644	0	0	0	0	0	0	0	0	0	0		0	0	0	0	0	0	0	0	0	0		0	0	0	0	0	0	0	0	0	0		0	0	0	0	0	0	0	0	0	0		0	0	0	0	0
IL1RAPL2	0.026532	0.0345035	0.0348674	0.0319676	0.058835	0.0776992	0.0682671	0.0278923	0.0489682	0.0384302		0.0151135	0.0130999	0.0132431	0.0138188	0	0.0519832	0.0259916	0.0255844	0	0.0127922		0	0.0468291	0.0282278	0.025019	0	0.0386714	0.0193357	0	0.0685582	0.0342791		0.0281246	0.0243688	0.0367633	0.0297522	0	0	0	0	0.0239495	0.0119747		0.0473495	0.0546147	0.027475	0.0431464	0
PHBP10	0.0602367	0	0	0.0200789	0	0	0	0	0	0		0	0	0	0	0	0	0	0	0	0		0	0	0	0	0	0	0	0	0	0		0	0.0559295	0	0.0186432	0	0	0	0	0.110741	0.0553705		0	0	0	0	0
RPL18AP14	0	0	0	0	0	0	0	0	0	0		0	0	0	0	0	0	0	0	0	0		0.0709518	0	0	0.0236506	0	0	0	0	0	0		0.0932439	0.0809756	0	0.0580732	0	0	0	0	0	0		0	0	0	0	0
TEX13A	0.0245268	0	0	0.0081756	0	0.0488067	0.0244034	0	0	0		0	0	0	0	0	0	0	0	0	0		0.0208625	0	0	0.00695417	0	0	0	0	0	0		0	0	0.0246061	0.00820203	0	0.062117	0.0310585	0	0	0		0	0	0	0	0
KCTD9P2	0	0.0142301	0.0144118	0.0095473	0	0	0	0	0	0		0.0180625	0	0	0.00602083	0	0.0325374	0.0162687	0	0	0		0	0	0	0	0	0.0426723	0.0213362	0	0	0		0	0.0143979	0.0288783	0.0144254	0	0.0274656	0.0137328	0	0	0		0.01878	0	0	0.00626	0
SYTL4	1.82673	1.89448	1.71478	1.812	2.29334	2.15019	2.22176	1.78308	1.71479	1.74893		0.473171	0.494998	0.404597	0.457589	0.427153	0.625383	0.526268	0.579845	0.437977	0.508911		2.94086	3.11619	2.95207	3.00304	4.00087	3.5436	3.77224	2.91273	2.73426	2.82349		3.45378	3.15806	3.16746	3.25977	3.32128	2.71395	3.01762	2.21199	2.05826	2.13513		2.40942	2.35886	2.55161	2.43996	1.98499
RAB9B	0.0121641	0.0126335	0	0.00826587	0	0.0283554	0.0141777	0	0	0		0	0	0	0	0	0	0	0.0247693	0.0199174	0.0223433		0.136933	0.111273	0.111834	0.120013	0.0438009	0.103459	0.0736299	0.0262969	0.023275	0.024786		0.102025	0.0684528	0.110681	0.0937196	0.169535	0.15856	0.164048	0.10149	0.15687	0.12918		0.214346	0.269584	0.161256	0.215062	0.116969
ELF2P1	0.0176481	0	0	0.0058827	0	0	0	0	0	0		0	0	0	0	0	0	0	0	0	0		0.0140843	0.0121756	0.0366951	0.020985	0	0	0	0	0	0		0.0910768	0	0	0.0303589	0	0.0295427	0.0147714	0.0638096	0	0.0319048		0.020319	0	0.0351375	0.0184855	0
RPL36A	0.487208	0.714181	0.18	0.460463	0.698628	0.590309	0.644468	0.685845	1.18053	0.933188		0.619618	0.582437	0.89875	0.700268	0.286938	1.48928	0.888109	0.542461	0.246833	0.394647		1.12035	0.873955	1.00438	0.999562	0.96352	0.510681	0.737101	0.923379	0.397721	0.66055		1.38639	0.964378	1.73247	1.36108	1.06428	1.71365	1.38896	0.954244	0.501628	0.727936		1.29012	1.22479	0.591752	1.03555	0.720367
RPL36A-HNRNPH2	1.65024	0.486683	1.1228	1.08657	1.78143	0.848101	1.31477	1.97632	0.193847	1.08508		1.68621	1.42171	2.40066	1.83619	3.18839	0.10524	1.64682	0.401931	1.12972	0.765826		1.05322	1.32003	1.57776	1.317	0.535013	0.169726	0.35237	1.17011	1.39667	1.28339		0.484127	2.07364	0.22551	0.927759	1.23937	0.480228	0.859799	0.651496	0.521205	0.58635		2.28669	1.63302	2.84893	2.25621	2.67726
HNRNPH2	15.7759	16.5157	17.4709	16.5875	16.2337	18.978	17.6059	17.3087	19.2421	18.2754		13.8016	13.2809	11.7667	12.9497	11.9808	11.5912	11.786	12.9574	11.1602	12.0588		27.1609	27.2127	27.0615	27.145	25.1209	26.1353	25.6281	26.2859	24.1588	25.2223		25.4374	24.4912	26.4454	25.458	21.8454	24.5665	23.206	16.0059	15.8714	15.9386		29.8705	30.5779	28.937	29.7951	28.4167
GLA	15.8107	15.832	15.0497	15.5641	17.7187	17.5196	17.6191	16.8658	17.1829	17.0243		14.0495	14.0413	14.1731	14.088	14.765	15.4003	15.0827	13.5846	12.9602	13.2724		18.3586	19.6572	21.1301	19.7153	19.774	22.2027	20.9884	19.4991	19.6934	19.5962		19.0114	19.1191	17.8097	18.6467	19.0555	17.3603	18.2079	13.8966	12.4915	13.1941		23.6487	24.3919	25.63	24.5569	24.0616
DRP2	0.0904533	0.104456	0.0958316	0.0969136	0.0609781	0.0925198	0.0767489	0.142511	0.100402	0.121456		0.0392031	0.0344114	0.048555	0.0407232	0.104442	0.041585	0.0730135	0.0669881	0.0699437	0.0684659		0.135258	0.0997871	0.13226	0.122435	0.0914634	0.280099	0.185781	0.0790726	0.187694	0.133383		0.21048	0.314149	0.240069	0.254899	0.151032	0.173079	0.162056	0.195792	0.227673	0.211732		0.145652	0.175778	0.202672	0.174701	0.173792
RNF128	1.81979	1.60761	1.65919	1.69553	1.65653	2.50001	2.07827	1.90162	1.63754	1.76958		2.15755	2.10252	2.69725	2.31911	2.44249	2.07073	2.25661	2.25116	2.12536	2.18826		3.75193	3.45906	3.51869	3.57656	2.90944	2.43155	2.67049	3.67023	2.93932	3.30478		4.31856	4.7608	3.89813	4.32583	3.45781	3.5495	3.50366	2.95199	2.78031	2.86615		1.28677	1.40892	1.27908	1.32492	1.41109
ARMCX2	0.470913	0.492457	0.534588	0.499319	0.668713	0.637092	0.652902	0.411258	0.577921	0.49459		0.177178	0.111312	0.138992	0.142494	0.0889039	0.314285	0.201594	0.182591	0.184233	0.183412		4.30805	3.64014	4.04755	3.99858	4.84623	3.81457	4.3304	3.23576	3.58674	3.41125		5.76079	6.12109	5.47287	5.78492	5.08741	5.55739	5.3224	4.28685	3.4876	3.88722		4.70928	5.0169	4.58906	4.77175	4.85145
EEF1A1P40	0	0	0	0	0	0	0	0	0	0		0	0	0	0	0	0	0	0	0	0		0.101911	0	0	0.0339703	0	0	0	0	0.195394	0.097697		0	0	0	0	0	0	0	0	0	0		0	0.1273	0	0.0424333	0
PIH1D3	0	0	0	0	0	0	0	0	0	0		0	0	0	0	0	0	0	0	0	0		0	0	0	0	0	0	0	0	0	0		0	0	0.0299976	0.0099992	0	0	0	0	0	0		0	0	0	0	0
CXorf57	0.910919	0.769923	0.596719	0.759187	0.872658	0.828024	0.850341	0.797242	0.894775	0.846008		1.31318	1.36633	1.51213	1.39721	1.2351	1.23754	1.23632	1.19341	1.08663	1.14002		1.3864	1.47278	1.53746	1.46555	1.93753	1.92976	1.93364	2.3155	1.95408	2.13479		1.5365	1.79403	1.66917	1.66657	1.2545	1.52156	1.38803	0.641247	1.18263	0.911938		1.32243	1.18783	1.24164	1.25063	1.52198
MIR548AN	0	0	0	0	0	0	0	0	0	0		0	0	0	0	0	0	0	0	0	0		0	0	0	0	0	0	0	0	0	0		0	0	0	0	0	0	0	0	0	0		0	0	35.2299	11.7433	0
NUP62CL	3.74009	3.06447	3.47672	3.42709	3.80051	3.69236	3.74643	3.87862	3.11993	3.49927		3.07295	3.50204	3.15332	3.24277	3.00558	3.95422	3.4799	2.62407	2.94498	2.78453		4.27634	4.46887	4.70125	4.48215	3.234	3.98688	3.61044	3.4957	3.47062	3.48316		5.25991	4.48774	4.13356	4.62707	3.82183	4.01506	3.91845	2.36349	2.71451	2.539		1.60423	2.54871	2.06962	2.07419	1.87059
LOC644563	1.13015	1.08212	1.30493	1.1724	0.660207	0.814327	0.737267	0.735912	0.967432	0.851672		0.659287	1.08569	0.695058	0.813345	1.33537	0.466759	0.901064	0.669882	1.37762	1.02375		1.64157	1.59012	1.46709	1.56626	0.57677	2.53019	1.55348	1.59792	1.82358	1.71075		1.31078	1.02648	0.705707	1.01432	0.75807	0.441574	0.599822	0.358051	0.738398	0.548225		2.12362	1.52488	1.59896	1.74915	1.71109
KRT18P49	0	0.0329774	0	0.0109925	0	0	0	0	0	0		0	0	0	0	0	0	0	0	0	0		0	0	0	0	0	0	0	0	0	0		0.0414893	0.0360801	0	0.0258565	0	0	0	0	0	0		0	0.0409618	0	0.0136539	0
MYCLP1	0	0.00935785	0	0.00311928	0.0241284	0.0212718	0.0227001	0	0	0		0	0	0.0111457	0.00371523	0	0	0	0.0227218	0	0.0113609		0	0	0.00785035	0.00261678	0	0	0	0	0	0		0	0.0102668	0.0103404	0.00686907	0	0	0	0	0	0		0	0	0	0	0
RIPPLY1	0	0	0	0	0	0	0	0	0.0791963	0.0395981		0	0	0	0	0	0	0	0	0	0		0	0	0.0625667	0.0208556	0	0	0	0	0	0		0	0	0.0408682	0.0136227	0	0	0	0	0	0		0	0	0	0	0
CLDN2	0.0390804	0.0454153	0.0114129	0.0319695	0	0.0252203	0.0126102	0	0.0487317	0.0243659		0.0152523	0.013261	0.0133461	0.0139531	0.0285997	0.0248562	0.026728	0.0260236	0.045858	0.0359408		0.0213561	0.0274779	0.0645963	0.0378101	0	0	0	0.0509569	0.0671399	0.0590484		0.0281637	0.03669	0.024666	0.0298399	0	0.0507851	0.0253925	0.0270635	0.0238943	0.0254789		0.0463794	0.0410807	0.0275592	0.0383398	0.02174
SLC25A53	0.0597823	0.0665532	0.0447974	0.0570443	0.0573249	0.0504125	0.0538687	0.0719491	0.031669	0.0518091		0.0295389	0.0255366	0.0258581	0.0269779	0.0580785	0.101893	0.0799857	0	0.0133584	0.0066792		0.0412635	0.0357963	0.0659703	0.0476767	0	0.0454029	0.0227015	0.0622602	0.0137397	0.038		0.0804447	0.061813	0.0465172	0.062925	0.0266569	0.0437376	0.0351972	0.0311681	0.0137535	0.0224608		0.0894622	0.0342981	0.0431646	0.0556416	0.0411851
ZCCHC18	0	0	0.0558846	0.0186282	0	0.0639237	0.0319618	0	0	0		0	0.0335203	0	0.0111734	0	0	0	0	0	0		0.0111533	0.023512	0.0710977	0.0352543	0.128502	0	0.064251	0.0724683	0.0501306	0.0612994		0.0722109	0.0937294	0.025721	0.0638871	0.033053	0	0.0165265	0.0828752	0.146697	0.114786		0.0657322	0.0571821	0.0731075	0.0653406	0.114024
LOC286437	0.168756	0.0912242	0.129184	0.129721	0.283826	0.0415919	0.162709	0.131445	0.230498	0.180972		0.143027	0.102988	0.104326	0.11678	0.287703	0.0838547	0.185779	0.0731079	0.0645965	0.0688522		0.152181	0.102488	0.117741	0.124137	0.0626152	0.109475	0.0860451	0.149473	0.165458	0.157465		0.196378	0.169193	0.321343	0.228971	0.159812	0.244791	0.202302	0.113918	0.100668	0.107293		0.510864	0.335372	0.232054	0.35943	0.275138
DNAJA1P3	0.437636	0.521907	0.479911	0.479818	0.407623	0.513256	0.46044	0.268314	0.563719	0.416017		0.459081	0.248938	0.201726	0.303248	0.120746	0.316624	0.218685	0.24572	0.259488	0.252604		0.672347	0.640049	0.772486	0.694961	0.874646	0.687338	0.780992	0.513931	0.637476	0.575704		0.526382	0.33552	0.504728	0.455543	0.400628	0.449921	0.425274	0.427425	0.1414	0.284413		0.449128	0.525595	0.362684	0.445802	0.6565
NCBP2L	0	0	0	0	0	0	0	0	0	0		0	0	0	0	0	0	0	0	0	0		0	0	0	0	0	0	0	0	0	0		0	0	0.180001	0.0600003	0	0	0	0	0	0		0	0	0.202435	0.0674783	0
PRPS1	10.8787	9.83261	11.0265	10.5793	11.0037	11.7017	11.3527	12.0918	10.3162	11.204		10.5019	10.6689	10.5042	10.5583	10.6343	9.48449	10.0594	9.32814	10.167	9.74757		14.2163	13.8507	15.0948	14.3873	17.5558	16.392	16.9739	17.5646	17.4995	17.532		15.5781	16.2484	16.4897	16.1054	15.3024	15.9689	15.6357	10.9385	9.47935	10.2089		23.3161	23.5344	23.8989	23.5831	25.9625
MUM1L1	0.0117115	0.0202481	0.0204979	0.0174858	0.0256128	0	0.0128064	0.0235854	0	0.0117927		0.0253971	0.0414737	0.0111435	0.0260048	0.052985	0.0230959	0.0380404	0.0798695	0.0881572	0.0840134		0.21303	0.13525	0.136645	0.161642	0.070414	0.092035	0.0812245	0.272968	0.0930933	0.183031		0.0711899	0.173934	0.102626	0.115917	0.0637746	0.0986474	0.081211	0.0796133	0.0559033	0.0677583		0.426812	0.20652	0.19653	0.276621	0.170637
PSMD10	18.0775	19.1773	18.7838	18.6795	20.0699	21.3683	20.7191	19.4911	17.9425	18.7168		17.7107	19.6335	16.2815	17.8752	16.3726	16.7871	16.5799	16.098	15.2136	15.6558		27.1139	25.983	25.2093	26.1021	26.817	29.0934	27.9552	26.031	23.9615	24.9962		27.2784	26.2821	29.0163	27.5256	24.7774	27.8883	26.3329	20.0415	18.6993	19.3704		29.073	26.9388	29.0428	28.3515	27.2206
BHLHB9	0.34903	0.419337	0.353018	0.373795	0.587645	0.584021	0.585833	0.381318	0.418142	0.39973		0.155458	0.169903	0.294254	0.206538	0.157377	0.160899	0.159138	0.167534	0.259319	0.213427		0.739845	0.755455	0.58823	0.69451	0.552764	0.674935	0.613849	0.590273	0.831187	0.71073		0.793337	0.611458	0.737435	0.714077	0.941635	0.611808	0.776722	0.378198	0.531972	0.455085		0.941859	1.0177	0.903215	0.954258	1.04639
VSIG1	0.266505	0.25015	0.171858	0.229504	0.482563	0.258294	0.370429	0.140239	0.271623	0.205931		0.143121	0.108346	0.272716	0.174728	0.276296	0.363634	0.319965	0.271015	0.271003	0.271009		0.739038	0.633998	0.889289	0.754108	0.845818	0.12569	0.485754	0.891277	0.586831	0.739054		0.466841	0.574334	0.699949	0.580375	0.398928	0.502681	0.450805	0.384523	0.411651	0.398087		0.502913	0.524996	0.732917	0.586942	0.587499
PCDH19	0.017596	0.0153189	0.0192903	0.0174017	0.0202939	0.0538568	0.0370753	0.0297284	0.0174649	0.0235966		0.0268585	0.0233236	0.0187893	0.0229905	0.0194913	0.0257981	0.0226447	0.0200248	0.0265061	0.0232655		0.0262177	0.0293138	0.0258323	0.0271213	0.0169097	0.0298543	0.023382	0	0.0348473	0.0174236		0.0448811	0.0510952	0.0525149	0.0494971	0.0458496	0.0201749	0.0330122	0.0105349	0.0929812	0.051758		0.00556771	0	0.00487778	0.00348183	0
ZMAT1	0.0122485	0	0.0214712	0.0112399	0	0	0	0	0	0		0	0	0	0	0	0	0	0	0	0		0.085434	0.0330742	0.0981229	0.0722104	0.106782	0.131943	0.119363	0.0702324	0.145803	0.108018		0.189026	0.164511	0.200773	0.18477	0.0465769	0.121877	0.0842269	0.0454692	0.0718549	0.0586621		0.0683434	0.122197	0.119114	0.103218	0.0737597
ATG4A	3.34444	3.69096	3.40506	3.48015	3.90662	3.6782	3.79241	3.07831	3.5868	3.33256		3.09245	3.01038	2.93746	3.01343	3.2258	3.65346	3.43963	2.78911	2.67113	2.73012		4.02355	4.15974	3.98585	4.05638	3.67192	3.10002	3.38597	3.82748	3.71263	3.77006		3.64449	3.94936	3.58997	3.72794	3.09409	4.05515	3.57462	2.55232	2.7807	2.66651		3.42979	3.01831	2.99989	3.14933	3.04743
LOC101928358	0	0	0	0	0	0	0	0	0	0		0	0	0	0	0	0	0	0	0	0		0	0	0	0	0	0	0	0	0	0		0	0	0.0437632	0.0145877	0	0	0	0	0	0		0	0.0479844	0	0.0159948	0
FAM199X	7.69495	8.05281	8.15636	7.96804	9.80507	9.433	9.61904	9.25346	9.39754	9.3255		6.58631	6.41318	6.99934	6.66628	7.74302	7.98193	7.86247	6.82216	6.23281	6.52749		12.2514	12.3387	12.5787	12.3896	11.6355	9.70702	10.6713	11.2264	11.9073	11.5668		12.2146	12.0001	11.9344	12.0497	9.2324	8.95252	9.09246	6.89833	6.41573	6.65703		11.1043	11.0734	11.0654	11.081	11.4609
MORC4	5.61819	5.76987	5.315	5.56769	5.78646	6.26169	6.02407	6.00855	6.0083	6.00842		6.72944	6.3943	6.23262	6.45212	6.10575	6.02393	6.06484	6.81638	6.59206	6.70422		7.04363	7.14314	7.22841	7.13839	8.01377	8.07582	8.0448	8.31597	7.85223	8.0841		7.57632	7.23117	7.48857	7.43202	8.01711	6.84967	7.43339	5.31808	4.23996	4.77902		6.60183	6.19526	6.31626	6.37112	6.25344
FRMPD3	0.0046348	0	0	0.00154493	0	0	0	0.0103765	0	0.00518825		0.00574894	0.00500599	0.00502165	0.00525886	0	0	0	0.0108414	0.0095353	0.0101883		0.00784482	0.00342237	0.0207328	0.0106667	0	0	0	0.0205439	0	0.010272		0.0105366	0.0229651	0.0325132	0.022005	0.0113861	0.0201501	0.0157681	0.0114527	0	0.00572635		0.0175895	0.0143042	0.0206553	0.0175163	0.0157979
IRS4	0.00855549	0	0.0108873	0.00648093	0.0195344	0	0.0097672	0	0	0		0.0146964	0	0.0365098	0.0170687	0	0	0	0.026823	0	0.0134115		0.020724	0.0138228	0.0203872	0.0183113	0	0.0311069	0.0155534	0.0202118	0.0177679	0.0189898		0	0.0170077	0.00858664	0.00853145	0.0245861	0.0447269	0.0346565	0.0223691	0	0.0111845		0.0152766	0.0425886	0.0210604	0.0263085	0.0104371
TSC22D3	113.039	113.449	112.475	112.988	137.065	129.732	133.399	124.575	125.068	124.822		138.435	137.473	135.102	137.003	159.475	157.889	158.682	132.311	130.285	131.298		41.0415	39.7615	39.403	40.0687	17.082	17.4843	17.2831	15.3006	17.368	16.3343		35.6112	38.0457	36.977	36.878	34.4627	35.2463	34.8545	28.3683	29.3438	28.8561		32.4069	33.3797	32.0022	32.5963	28.3515
TBC1D8B	1.5017	1.53137	1.2242	1.41909	1.78176	1.76988	1.77582	1.414	1.50676	1.46038		1.33688	1.2246	1.29695	1.28614	1.20087	1.41589	1.30838	1.19474	1.04145	1.11809		2.96045	3.32341	2.80707	3.03031	1.58126	1.97449	1.77788	1.43238	1.93439	1.68338		2.50788	2.29884	2.64636	2.48436	1.82109	2.41695	2.11902	1.70707	1.53653	1.6218		1.56563	1.67678	1.44351	1.56197	1.54352
TRMT2B	3.7858	4.50347	4.63647	4.30858	5.91477	5.58289	5.74883	4.81825	4.97556	4.89691		3.54307	3.24155	3.58597	3.45686	2.92173	3.54854	3.23514	3.71199	4.09797	3.90498		6.79553	7.31085	7.25667	7.12102	8.24379	8.02336	8.13358	8.74122	9.21919	8.9802		6.40882	5.81579	5.99163	6.07208	6.17693	6.38512	6.28102	4.00752	3.42291	3.71522		6.38128	6.74311	6.47984	6.53474	6.93016
NLRP3P	0.0257445	0.0255529	0.0193258	0.0235411	0.0244006	0	0.0122003	0.0305522	0.0738421	0.0521971		0.0124837	0.025292	0.0146004	0.0174587	0.0274289	0.0359147	0.0316718	0.0381871	0.0183885	0.0282878		0.0476405	0.0516976	0.070186	0.056508	0.0598647	0.0420099	0.0509373	0.077752	0.0374434	0.0575977		0.0734863	0.0603071	0.064074	0.0659558	0.0314787	0.0553077	0.0433932	0.00740029	0.0457929	0.0265966		0.0517835	0.0299304	0.0301114	0.0372751	0.0412007
TEX13B	0	0	0	0	0	0	0	0	0	0		0	0	0	0	0.03982	0	0.01991	0.0346131	0	0.0173066		0	0	0	0	0	0	0	0	0	0		2.74091e-08	0	0	9.13637e-09	0	0	0	0	0	0		0	0	0	0	0.0109971
RBM41	6.87944	6.54607	7.03923	6.82158	6.69343	6.09899	6.39621	6.79799	7.77959	7.28879		6.00491	5.84212	6.1169	5.98798	6.28694	6.96611	6.62652	4.89343	5.87868	5.38606		8.07995	8.67587	8.11596	8.29059	6.27121	7.21648	6.74385	8.00475	7.63939	7.82207		7.70661	8.40674	8.39083	8.16806	4.89274	7.75747	6.3251	3.96583	4.79789	4.38186		7.62803	7.5512	7.52326	7.5675	6.43468
MIR6087	0	0	0	0	0	0	0	0	0	0		0	0	0	0	0	0	0	0	0	0		0	0	0	0	0	0	0	0	0	0		0	0	0	0	0	0	0	0	0	0		0	0	0	0	0
KCNE1L	0.0794146	0.185334	0.0697759	0.111508	0.121932	0.215621	0.168776	0	0.0540949	0.0270475		0.0998806	0.0580852	0.0872149	0.0817269	0.0575126	0.153079	0.105296	0.138782	0	0.069391		0.186095	0.22345	0.205446	0.204997	0.344211	0.102195	0.223203	0.394919	0.576623	0.485771		0.157121	0.164841	0.306094	0.209352	0.240415	0.568118	0.404266	0.218619	0.25785	0.238235		0.175112	0.276657	0.247427	0.233065	0.137875
PPP6CP	0	0	0	0	0	0	0	0	0	0		0	0	0	0	0	0	0	0	0	0		0	0	0	0	0	0	0	0	0	0		0	0	0	0	0	0	0	0	0	0		0	0	0	0	0
LOC441511	0.371236	0.468199	0.449522	0.429652	0.636597	0.167614	0.402106	0.29286	0.358553	0.325707		0.47697	0.494158	0.390025	0.453718	0.457083	0.512565	0.484824	0.578861	0.34037	0.459615		0.544383	0.607984	0.649533	0.600633	0.837793	0.583917	0.710855	0.552025	0.40068	0.476352		0.408015	0.677761	0.37758	0.487785	0.797517	0.510797	0.654157	0.201797	0.221924	0.211861		0.292908	0.335601	0.337813	0.322107	0.366729
RPS5P7	0	0	0	0	0	0	0	0	0	0		0	0.133672	0	0.0445573	0	0	0	0	0	0		0	0	0	0	0	0	0	0	0	0		0.0686955	0	0	0.0228985	0.126758	0	0.063379	0	0.108327	0.0541635		0	0.0674882	0	0.0224961	0
LOC100131200	0	0.0520146	0	0.0173382	0	0	0	0	0	0		0	0	0	0	0.133341	0	0.0666705	0	0	0		0	0	0	0	0	0	0	0	0	0		0.0625122	0.0542049	0	0.0389057	0	0	0	0	0.0989681	0.0494841		0	0.0607793	0	0.0202598	0
GLUD1P9	0	0	0	0	0	0	0	0	0	0		0	0.042895	0	0.0142983	0	0	0	0	0	0		0	0	0	0	0	0	0	0	0	0		0	0	0.0390387	0.0130129	0	0	0	0	0	0		0	0	0	0	0
MID2	3.49334	3.79964	3.37728	3.55675	4.52531	4.01884	4.27208	4.13147	3.67643	3.90395		3.29365	3.32263	3.29692	3.3044	3.59683	3.64165	3.61924	3.50161	3.35033	3.42597		4.16441	4.21137	4.46923	4.28167	3.9854	4.18982	4.08761	3.62118	3.91363	3.76741		4.03721	4.05997	4.3477	4.14829	2.90746	3.13257	3.02001	2.64026	2.37599	2.50812		3.14668	3.01424	3.22046	3.12713	3.10931
RP6-191P20.4	0	0.107342	0.0216593	0.0430004	0.0554341	0.0487214	0.0520777	0	0.0455434	0.0227717		0.0284383	0	0	0.00947943	0	0.0490448	0.0245224	0.0424589	0	0.0212295		0.039615	0.154722	0.0172622	0.0705331	0	0.0634354	0.0317177	0.0434376	0.115221	0.0793293		0.153708	0.0886328	0.0222413	0.088194	0.137799	0.040328	0.0890635	0.0877144	0.0387343	0.0632243		0.284791	0.196958	0.1237	0.201816	0.198378
HMGB1P12	0	0	0	0	0	0	0	0	0	0		0.111576	0	0	0.037192	0	0	0	0	0	0		0	0	0	0	0	0	0	0	0	0		0	0	0	0	0	0	0	0	0	0		0	0	0	0	0
TDGF1P3	0	0	0	0	0	0	0	0	0	0		0	0	0	0	0	0	0	0	0	0		0.0154484	0	0	0.00514947	0	0	0	0	0.032886	0.016443		0	0	0	0	0	0	0	0	0	0		0	0	0	0	0.0309994
NRK	0	0	0.00476613	0.00158871	0	0.0105755	0.00528775	0	0	0		0	0	0.00533655	0.00177885	0	0	0	0.0196411	0	0.00982055		0.0437404	0.0227199	0.0304517	0.032304	0.0512094	0.0447591	0.0479843	0.0100969	0.0178768	0.0139869		0.0282492	0.0146253	0.038198	0.0270242	0.0111194	0.0291967	0.0201581	0.0103706	0	0.0051853		0.0126704	0.0054661	0.0220416	0.0133927	0
ARMCX4	0.0746112	0.0841756	0.0809146	0.0799005	0.222842	0.116376	0.169609	0.103061	0.195559	0.14931		0.0334304	0.0215871	0.0404303	0.0318159	0.0607977	0.0490565	0.0549271	0.0324551	0.0286938	0.0305744		0.287564	0.367811	0.305501	0.320292	0.27904	0.330998	0.305019	0.446811	0.495184	0.470998		0.363488	0.304661	0.392263	0.353471	0.258698	0.373057	0.315878	0.225519	0.248167	0.236843		0.573043	0.583186	0.588398	0.581542	0.539999
LOC158948	0.909527	0.786713	0.767185	0.821142	1.33064	1.06263	1.19664	0.864906	1.31939	1.09215		1.07532	0.919233	0.911128	0.96856	1.07152	0.959384	1.01545	0.881365	0.984107	0.932736		0.815873	1.03072	1.02176	0.956118	0.998173	0.69689	0.847531	0.722211	0.79962	0.760916		1.00557	1.00445	1.03742	1.01581	0.962629	0.915299	0.938964	0.602409	0.584663	0.593536		0.95013	0.697022	0.713929	0.787027	0.657185
CAPN6	0.0107074	0	0.00937522	0.00669421	0	0.0837592	0.0418796	0	0	0		0	0	0	0	0	0.0208944	0.0104472	0	0	0		0	0.00756912	0	0.00252304	0	0.0623545	0.0311773	0.0206651	0	0.0103325		0	0.00989134	0	0.00329711	0.0232259	0	0.011613	0	0	0		0	0	0.0222628	0.00742093	0.0176802
NXT2	6.84222	6.09234	6.31884	6.4178	7.25399	6.18415	6.71907	5.69623	6.96208	6.32916		5.01711	4.96155	4.99379	4.99082	5.06004	4.23839	4.64921	4.34175	3.55102	3.94639		11.3174	11.5488	12.1258	11.664	10.4253	9.69854	10.0619	10.1039	10.673	10.3884		8.45962	10.456	9.70617	9.5406	8.1486	7.44695	7.79777	5.81391	5.75348	5.78369		11.5489	13.1541	13.5888	12.7639	12.3848
GUCY2F	0.0223495	0	0.0195003	0.0139499	0	0	0	0	0	0		0	0	0	0	0	0	0	0	0	0		0	0.00788405	0.00791803	0.00526736	0	0	0	0	0	0		0	0	0	0	0.049107	0.0215734	0.0353402	0.0227178	0	0.0113589		0.0133016	0	0	0.00443387	0
LINC00890	0.0114765	0	0	0.0038255	0	0	0	0	0	0		0	0	0	0	0	0	0	0	0	0		0	0	0	0	0	0	0	0	0	0		0	0.0100081	0	0.00333603	0	0	0	0	0	0		0	0	0	0	0
RPL18AP15	0.169743	0	0	0.056581	0.195163	0	0.0975815	0.193142	0.342219	0.26768		0.1074	0.0935107	0.0938309	0.0982472	0.185608	0	0.092804	0	0	0		0	0.0635512	0.128194	0.0639151	0	0	0	0	0	0		0.0976096	0.170537	0	0.0893822	0	0	0	0	0	0		0	0.191318	0	0.0637727	0
HMGB3P30	0	0	0.10217	0.0340567	0	0	0	0	0	0		0	0	0	0	0	0	0	0	0	0		0	0	0.0403848	0.0134616	0	0	0	0	0	0		0	0	0	0	0	0.101123	0.0505615	0	0	0		0	0	0	0	0
LHFPL1	0	0	0	0	0	0	0	0	0	0		0	0.0308309	0.0621081	0.0309797	0	0	0	0	0	0		0	0.043818	0	0.014606	0	0	0	0	0	0		0.065857	0.0573059	0.0575883	0.0602504	0.0717184	0	0.0358592	0	0	0		0	0.032452	0.0264748	0.0196423	0
QTRT1P1	0	0.0469142	0	0.0156381	0	0	0	0	0	0		0	0.0523869	0	0.0174623	0	0	0	0	0	0		0	0	0	0	0	0	0	0	0	0		0.0557839	0	0.0482599	0.0346813	0	0	0	0	0	0		0	0	0	0	0
PPIHP2	0.0721827	0	0	0.0240609	0	0	0	0	0	0		0	0	0.0748223	0.0249408	0	0	0	0	0	0		0	0	0	0	0	0	0	0.137427	0	0.0687135		0.0768554	0	0	0.0256185	0.152891	0	0.0764455	0	0	0		0	0.0741235	0	0.0247078	0
LOC102724491	0	0	1.21973	0.406577	0	0	0	0	0	0		0	0	0	0	0	0	0	0	0	0		0	0	0	0	0	0	0	0	0	0		0	0	0	0	0	0	0	0	0	0		0	0	0	0	0
ZCCHC16	0	0	0	0	0	0	0	0	0.0280382	0.0140191		0	0	0.0152089	0.00506963	0	0	0	0	0	0		0	0	0	0	0.0479646	0	0.0239823	0	0	0		0.0159626	0	0.0138976	0.0099534	0	0	0	0	0	0		0	0	0	0	0
DPRXP7	0	0	0	0	0	0	0	0	0	0		0	0	0.0839225	0.0279742	0	0	0	0	0	0		0	0	0	0	0	0	0	0	0	0		0	0	0	0	0	0	0	0	0	0		0	0	0	0	0
LOC643888	0	0.0135078	0	0.0045026	0	0	0	0.0324477	0	0.0162239		0	0	0	0	0.0349332	0	0.0174666	0	0	0		0	0	0.010982	0.00366067	0	0	0	0	0	0		0	0	0	0	0	0	0	0	0	0		0	0	0.0317913	0.0105971	0
LOC100131029	0.197558	0.171393	0.172558	0.180503	0.149483	0.526563	0.338023	0.2859	0.502542	0.394221		0.472345	0.341106	0.480828	0.431426	0.1486	0.130715	0.139657	0.505668	0.446642	0.476155		0.380494	0.992025	0.56969	0.647403	0.429522	0.377578	0.40355	0.884061	1.00206	0.94306		0.213661	0.493057	0.619559	0.442092	0.281406	0.247956	0.264681	0.263471	0.348631	0.306051		0.398137	0.344177	0.415375	0.385896	0.766054
SSU72P1	0.0920953	0.0798009	0.161336	0.111077	0.824309	0.181238	0.502773	0	0	0		0.320106	0.184399	0.0932804	0.199262	0.206272	0.180456	0.193364	0.336892	0	0.168446		0.149834	0.45403	0.195236	0.266367	0.288774	0	0.144387	0.169644	0.448793	0.309219		0.679788	0.420438	0.337997	0.479408	0	0.48834	0.24417	0.353352	0.155217	0.254285		0.545628	0.282947	0.189998	0.339524	0.153322
LOC101928437	0	0.013348	0	0.00444933	0	0	0	0	0	0		0	0	0	0	0	0	0	0	0	0		0	0	0	0	0	0	0	0	0	0		0	0	0	0	0	0	0	0	0	0		0	0	0	0	0.0245301
EIF4BP7	0.0112813	0	0.019756	0.0103458	0.075652	0.022214	0.048933	0.094811	0.0415674	0.0681892		0.0641712	0.0556115	0.0450276	0.0549368	0.0251863	0.132598	0.0788921	0	0.116557	0.0582785		0.0274946	0.0397212	0.0399323	0.035716	0	0.0328921	0.0164461	0.0222118	0.0392578	0.0307348		0.0357952	0.0928788	0.0311714	0.0532818	0.0248751	0.0218141	0.0233446	0.0701609	0.0206336	0.0453973		0.0402578	0.0232142	0.0584719	0.040648	0.0938707
ARMCX5	2.33754	2.02321	1.85654	2.07243	2.17289	1.95705	2.06497	2.12215	2.15329	2.13772		2.17929	1.94984	1.84845	1.99253	1.66723	1.65102	1.65912	1.51141	2.1556	1.83351		2.69728	2.71916	2.87826	2.7649	3.0366	3.42339	3.22999	3.09266	2.97089	3.03177		2.77218	2.46456	2.54371	2.59348	2.12522	2.99273	2.55898	1.83714	1.68554	1.76134		2.33918	2.27927	2.62852	2.41566	2.8058
ARMCX5-GPRASP2	0.636937	0.621621	0.678727	0.645762	0.626581	0.731498	0.67904	0.601606	0.698044	0.649825		0.312012	0.379506	0.410765	0.367428	0.289247	0.29845	0.293848	0.208371	0.319091	0.263731		1.02468	1.03088	1.07149	1.04235	1.21289	1.34074	1.27682	1.31433	1.04582	1.18007		1.22706	1.42808	1.37903	1.34472	1.32995	1.42431	1.37713	0.905937	0.908354	0.907145		1.22349	1.17795	1.11271	1.17138	1.07233
GPRASP2	0.203958	3.37302e-13	0.0549777	0.0863119	0.121558	0.0957249	0.108641	1.16168e-09	0.0979358	0.0489679		0.0383545	0.0997469	0.0373523	0.0584846	8.17801e-13	3.22414e-60	4.089e-13	1.11173e-18	9.85969e-61	5.55865e-19		0.189989	0.114132	4.5263e-11	0.101374	0.0930856	1.75088e-12	0.0465428	0.250766	0.329774	0.29027		0.137655	0.0765894	0.186766	0.13367	6.39071e-06	0.106047	0.0530267	1.05945e-14	0.00136462	0.00068231		0.228788	0.120717	0.163851	0.171119	0.112864
GPRASP1	0.0497952	0.010826	0.0327465	0.0311226	0.0132724	0.0584961	0.0358842	0.0248818	0.0328003	0.0288411		0.0135357	0.0176947	0	0.0104101	0.01357	0.0238337	0.0187018	0.0478769	0.0211219	0.0344994		0.024919	0.0260254	0.0434752	0.0314732	0	0.0376102	0.0188051	0.0500503	0.077459	0.0637546		0.0492859	0.0390492	0.0268789	0.0384047	0.0435177	0.0254381	0.0344779	0.0131797	0.0233159	0.0182478		0.0292586	0.0190279	0.0510977	0.0331281	0.0314337
LOC100419793	0	0	0	0	0	0	0	0	0	0		0	0.111779	0	0.0372597	0	0	0	0	0	0		0	0	0	0	0	0	0	0	0	0		0	0	0	0	0	0	0	0	0	0		0	0	0	0	0
LOC100419790	0	0	0	0	0	0	0	0	0	0		0	0	0	0	0	0	0	0	0	0		0	0	0	0	0	0	0	0	0	0		0	0	0	0	0	0	0	0	0	0		0	0	0	0	0
YAP1P2	0	0	0	0	0	0	0	0	0	0		0	0.0574909	0	0.0191636	0	0	0	0	0	0		0	0	0	0	0	0	0	0	0	0		0.0614158	0	0.0540108	0.0384755	0.138054	0	0.069027	0	0	0		0.0681703	0	0	0.0227234	0
IL13RA2	0.188888	0.0979066	0.231036	0.17261	0.0839551	0.148122	0.116039	0	0.338821	0.16941		0.0418873	0.0362335	0.110257	0.0627926	0.171398	0.0750169	0.123207	0.0664322	0	0.0332161		0.33052	0.468078	0.469309	0.422636	0.116111	0.202373	0.159242	0.207506	0.245369	0.226438		1.11615	0.99783	0.965379	1.02645	0.744445	0.715635	0.73004	0.910592	1.17166	1.04113		5.45957	4.53948	4.11205	4.7037	4.35046
LUZP4	0.0245587	0	0	0.00818623	0	0	0	0	0	0		0.0287087	0	0	0.00956957	0	0	0	0.0411417	0	0.0205709		0	0.0189634	0	0.00632113	0	0	0	0	0	0		0	0	0	0	0	0	0	0	0	0		0	0	0	0	0
LOC100129818	0.101339	0.0293346	0.0590921	0.0632552	0.223651	0.0655513	0.144601	0.142651	0.0627956	0.102723		0.039525	0.0341935	0.103556	0.0590915	0.301734	0.0663441	0.184039	0	0.0539517	0.0269758		0.0545087	0.0474286	0.0477102	0.0498825	0	0.0914327	0.0457164	0	0.162162	0.081081		0.106828	0.0926851	0.03103	0.0768477	0	0	0	0.124038	0.163888	0.143963		0.0399377	0.069113	0	0.0363502	0.164675
PHF5FP	0	0	0	0	0	0	0	0	0	0		0	0	0	0	0	0	0	0	0	0		0	0	0	0	0	0	0	0.27786	0	0.13893		0	0	0	0	0	0	0	0	0	0		0.0820831	0.0710288	0	0.0510373	0.114405
ASS1P5	0.0227352	0.0198024	0.0398819	0.0274732	0	0.0870113	0.0435056	0.0474366	0.0416903	0.0445635		0	0.0226187	0.0227557	0.0151248	0.0491696	0	0.0245848	0.047372	0	0.023686		0.0556567	0.0323415	0.0325404	0.0401795	0	0	0	0	0.0821308	0.0410654		0.0242826	0.0211169	0	0.0151332	0	0	0	0	0.0442041	0.0221021		0.0275695	0	0	0.00918983	0.0383833
TRPC5	0.00771166	0.00668863	0	0.0048001	0	0	0	0	0	0		0	0	0.0154988	0.00516627	0	0	0	0.0296721	0	0.014836		0.00628851	0	0.005497	0.0039285	0	0	0	0.0149507	0.0131904	0.0140706		0	0.00712149	0	0.00237383	0	0	0	0	0	0		0	0	0.016063	0.00535433	0
TRPC5OS	0	0	0	0	0	0	0	0	0	0		0	0	0	0	0	0	0	0	0	0		0	0	0.0140033	0.00466777	0	0	0	0	0	0		0	0	0	0	0	0	0	0	0	0		0	0	0	0	0
COL4A5	3.27111	3.13128	3.43038	3.27759	3.733	3.89755	3.81527	3.60276	4.00639	3.80457		3.0251	3.05842	3.07514	3.05289	2.91225	3.14539	3.02882	2.73258	2.91042	2.8215		3.90328	3.91691	3.91379	3.91133	2.81905	2.85386	2.83645	2.9984	2.87764	2.93802		4.14064	4.20962	4.0631	4.13779	2.93681	2.90425	2.92053	2.52173	2.37219	2.44696		2.8953	3.00288	2.94479	2.94766	2.54293
CHRDL1	0.144876	0.174537	0.137012	0.152142	0.121685	0.12825	0.124968	0.365809	0.100757	0.233283		0	0	0	0	0	0.0217799	0.01089	0.0205584	0	0.0102792		2.89702	2.5789	2.4545	2.64347	1.36617	1.56697	1.46657	1.48548	1.51342	1.49945		3.79773	3.85514	3.67457	3.77581	3.09942	2.98549	3.04245	3.24209	2.76681	3.00445		3.71336	3.77312	3.2496	3.57869	3.41121
AMMECR1	3.28463	3.51303	3.31426	3.37064	4.31739	3.80004	4.05871	4.19752	3.82537	4.01145		4.40824	4.14997	4.08651	4.21491	4.03337	4.73159	4.38248	4.07482	4.13134	4.10308		4.33681	4.72648	4.69025	4.58451	4.61426	5.03277	4.82352	5.10541	5.77545	5.44043		5.20123	5.37486	5.47238	5.34949	3.9913	4.12259	4.05694	2.7384	2.80343	2.77092		3.06541	2.74869	3.31519	3.0431	3.3911
SNORD96B	0	0	0	0	0	0	0	0	0	0		0	0	0	0	0	0	0	0	0	0		0	0	0	0	0	0	0	0	0	0		0	0	0	0	0	0	0	0	0	0		0	0	0	0	0
GNG5P2	0	0.202377	0	0.067459	0.259856	0.229247	0.244551	0	0	0		0.279213	0	0	0.093071	0	0.671897	0.335948	0	0.461424	0.230712		0.194292	0.337882	0.170373	0.234182	0.453778	0.400151	0.426964	0.789104	0.46299	0.626047		0.257015	0.111703	0	0.122906	0	0	0	0.280337	0	0.140169		0.574154	0	0.125431	0.233195	0.194559
RGAG1	0.0128843	0.0336766	0.0395602	0.028707	0.0573423	0	0.0286711	0.0415348	0	0.0207674		0.038424	0.013304	0.0335174	0.0284151	0.0428433	0.0125715	0.0277074	0.012244	0.0215188	0.0168814		0.0368319	0.0320765	0.0507351	0.0398812	0	0.0732905	0.0366452	0.0240395	0.0105746	0.017307		0.0346439	0.0180236	0.0121173	0.0215949	0.0270493	0.0356796	0.0313645	0.0252461	0.0111416	0.0181939		0.06186	0.0268896	0.0202904	0.0363467	0.0424924
LRCH2	0	0	0	0	0.0269684	0.0236784	0.0253234	0	0.0204141	0.0102071		0	0	0	0	0	0	0	0	0	0		0	0.0164317	0	0.00547723	0	0	0	0	0.0178697	0.00893485		0.0242747	0	0	0.00809157	0	0	0	0	0	0		0.0129437	0.0222339	0	0.0117259	0.019217
TMSB4XP7	0	0.0891801	0	0.0297267	0.231473	0	0.115737	0	0	0		0	0.101504	0	0.0338347	0	0	0	0	0	0		0	0.0725153	0	0.0241718	0	0	0	0	0.171403	0.0857015		0	0.0939544	0.0943441	0.0627662	0	0	0	0.197865	0	0.0989325		0	0.104721	0	0.034907	0.168229
RBMXL3	0	0	0	0	0	0	0	0	0	0		0.0109046	0	0	0.00363487	0.0178818	0	0.0089409	0.0268251	0	0.0134126		0	0.0065483	0.00664542	0.00439791	0	0	0	0	0	0		0	0	0	0	0	0	0	0.0293568	0.0522455	0.0408012		0	0	0	0	0
RPL36P18	0	0.146957	0	0.0489857	0	0	0	0	0	0		0	0.175114	0	0.0583713	0	0	0	0	0	0		0	0	0	0	0	0	0	0.354402	0	0.177201		0	0	0	0	0	0	0	0	0	0		0	0	0	0	0
BRWD3	3.04174	2.94243	3.13441	3.03953	3.25122	3.6391	3.44516	3.54118	3.16393	3.35256		2.13828	2.45276	2.28434	2.29179	2.67365	2.96729	2.82047	2.62409	2.75442	2.68926		3.83555	3.79907	3.62067	3.75176	2.94297	3.08398	3.01347	3.40608	2.89767	3.15188		4.38673	4.46745	4.36529	4.40649	3.09996	3.16862	3.13429	2.10671	2.19278	2.14975		2.48634	2.81169	2.80141	2.69981	2.19481
LOC100422286	2.88422	2.63614	3.7092	3.07652	2.52404	4.28493	3.40449	4.37433	4.43135	4.40284		4.23821	3.10606	3.62571	3.65666	2.19153	3.83654	3.01403	3.42	3.02969	3.22485		2.90108	3.35466	3.70234	3.31936	3.72976	5.21122	4.47049	3.84702	3.78878	3.8179		3.99369	3.744	3.6723	3.80333	4.31291	4.88932	4.60112	3.39485	3.13494	3.2649		4.13598	4.04111	3.58229	3.91979	4.29986
HTR2C	0.0598201	0.0722684	0.0732063	0.0684316	0	0.119535	0.0597675	0.0510135	0	0.0255068		0	0	0.0241488	0.0080496	0.0272779	0	0.013639	0.0444064	0.0196167	0.0320115		0.947184	1.031	1.02818	1.00212	0.612451	0.634678	0.623564	0.573937	0.548855	0.561396		1.05473	0.963092	0.934601	0.984141	0.697249	0.958699	0.827974	0.509113	0.713951	0.611532		0.90381	0.789277	0.746535	0.813207	0.85634
RPL36AP53	0	0	0	0	0	0	0	0	0	0		0	0	0	0	0	0	0	0	0	0		0	0.134622	0	0.044874	0	0	0	0	0	0		0	0	0	0	0	0	0	0	0	0		0	0	0	0	0
SNORA35	0	0	0	0	0	0	0	0	0	0		0	0	0	0	0	0	0	0	0	0		0	0	0	0	0	0	0	0	0	0		0	0	0	0	0	0	0	0	0	0		0	0	0	0	0
MIR764	0	0	0	0	0	0	0	0	0	0		0	0	0	0	0	0	0	0	0	0		0	0	0	0	0	0	0	0	0	0		0	0	0	0	0	0	0	0	0	0		0	0	0	0	0
MIR1912	0	0	0	0	0	0	0	0	0	0		0	0	0	0	0	0	0	0	0	0		0	0	0	0	0	0	0	0	0	0		0	0	0	0	0	0	0	0	0	0		0	0	0	0	0
MIR1264	0	0	0	0	0	0	0	0	0	0		0	0	0	0	0	0	0	0	0	0		0	0	0	0	0	0	0	0	0	0		0	0	0	0	0	0	0	0	0	0		0	0	0	0	0
MIR1298	0	0	0	0	0	0	0	0	0	0		0	0	0	0	0	0	0	0	0	0		0	0	0	0	0	0	0	0	0	0		0	0	0	0	0	0	0	0	0	0		0	0	0	0	0
MIR1911	0	0	0	0	0	0	0	0	0	0		0	0	0	0	0	0	0	0	0	0		0	0	0	0	0	0	0	0	0	0		0	0	0	0	0	0	0	0	0	0		0	0	0	0	0
HSPA8P7	0.0185224	0.0641627	0.0162077	0.0329643	0.0398911	0.10529	0.0725906	0.112429	0	0.0562145		0.0202691	0.0350508	0.10649	0.0539366	0.206046	0.108315	0.157181	0.0987196	0.0579126	0.0783161		0.0147551	0.0127999	0.0513445	0.0262998	0.0579927	0	0.0289964	0.102058	0.0600664	0.0810622		0.0949685	0.0328312	0.131883	0.0865609	0	0.0981261	0.049063	0	0.0916123	0.0458061		0.0215361	0.0371393	0.0561066	0.0382607	0.060887
MIR448	0	0	0	0	0	0	0	0	0	0		0	0	0	0	0	0	0	0	0	0		0	0	0	0	0	0	0	0	0	0		0	0	0	0	0	0	0	0	0	0		0	0	0	0	0
AKR1B1P8	0	0	0	0	0	0	0	0	0	0		0	0	0	0	0	0.0954891	0.0477445	0.0889874	0	0.0444937		0	0.0340498	0.0341547	0.0227348	0	0	0	0	0	0		0	0	0	0	0	0	0	0	0	0		0.0567564	0	0	0.0189188	0.079084
EEF1GP5	0	0.100272	0.0757236	0.0586652	0.0625431	0.220499	0.141521	0	0.105672	0.052836		0.1954	0.11323	0.0855704	0.1314	0.12626	0.277701	0.201981	0.118133	0.0520144	0.0850737		0.141363	0.102488	0.0825675	0.108806	0.101786	0.0898199	0.0958029	0.059232	0	0.029616		0.092685	0.134208	0.0270252	0.0846394	0	0.0601932	0.0300966	0	0.166767	0.0833835		0.103943	0.120441	0.21213	0.145505	0.0959392
LOC100506955	0	0	0	0	0	0	0	0	0	0		0	0	0	0	0	0	0	0	0	0		0	0	0	0	0	0	0	0	0	0		0	0	0.527828	0.175943	0	0	0	0	0	0		0	0	0	0	0
CT83	0.0992877	0	0	0.0330959	0	0	0	0	0	0		0	0	0	0	0	0	0	0	0	0		0	0	0	0	0	0	0	0	0	0		0	0	0	0	0	0	0	0	0	0		0	0	0	0	0
LOC653155	0	0.0951701	0.192783	0.0959844	0.248301	0	0.12415	0	0.406291	0.203146		0	0.220164	0.111294	0.110486	0	0	0	0	0.167607	0.0838035		0.177101	0.0768393	0	0.0846468	0	0.283307	0.141653	0	0.340467	0.170234		0.115147	0.0992539	0	0.071467	0.206113	0.360094	0.283104	0	0.171931	0.0859655		0.386743	0.111025	0.112019	0.203262	0.357768
LOC100126447	0	0	0	0	0	0	0	0	0	0		0	0	0	0	0	0	0	0	0	0		0	0	0	0	0	0	0	0	0	0		0	0	0	0	0	0	0	0	0	0		0	0	0	0	0
LOC728825	0.0498669	0.0862867	0.130915	0.0890229	0.228506	0	0.114253	0.214318	0	0.107159		0.351146	0.303503	0.102278	0.252309	0.225262	0	0.112631	0	0	0		0.0815789	0.106021	0.0355547	0.0743849	0	0.14156	0.07078	0.19301	0	0.096505		0.0530728	0.183897	0.0924377	0.109803	0.209954	0.184136	0.197045	0	0.262173	0.131086		0	0.102453	0.103095	0.068516	0.165293
AGTR2	0	0	0.0200509	0.00668363	0	0	0	0	0	0		0	0	0	0	0	0	0	0	0	0		0	0	0	0	0	0	0	0	0.0354057	0.0177028		0	0	0	0	0	0	0	0	0	0		0	0	0	0	0
LOC100462652	0	0	0	0	0	0	0	0	0	0		0	0	0	0	0	0	0	0.0279086	0	0.0139543		0	0	0	0	0	0	0	0.0300221	0	0.015011		0	0	0	0	0	0	0	0	0	0		0	0	0	0	0
LOC100420957	0	0	0	0	0	0	0	0	0	0		0	0	0	0	0	0	0	0	0	0		0	0	0	0	0	0	0	0	0	0		0	0	0	0	0	0	0	0	0	0		0.0990172	0.08533	0	0.0614491	0
RPL12P43	0	0	0.0986058	0.0328686	0	0	0	0	0	0		0	0.114101	0.11502	0.0763737	0	0	0	0	0	0		0	0	0	0	0	0	0	0	0	0		0	0	0	0	0	0	0	0	0	0		0	0	0	0	0
SETP8	0	0	0	0	0	0	0	0	0	0		0	0	0	0	0	0	0	0	0	0		0.0787889	0	0.0684594	0.0490828	0	0.266054	0.133027	0	0	0		0	0	0	0	0	0	0	0	0	0		0	0	0	0	0
SLC6A14	0.130286	0.2701	0.239014	0.213133	0.203571	0.127902	0.165737	0.186523	0.187506	0.187015		0.333568	0.301085	0.381857	0.338837	0.119033	0.260172	0.189603	0.348172	0.308789	0.32848		0.0206604	0.0357317	0.0179296	0.0247739	0	0	0	0	0	0		0.0264273	0.0228098	0.0570469	0.035428	0	0	0	0	0	0		0	0	0.0127984	0.00426613	0
PPP1R12BP1	0	0.00069701	0.000704933	0.000467314	0.00178852	0.00157139	0.00167995	0.00165352	0	0.00082676		0.000895437	0.000774832	0.000786215	0.000818828	0	0.00321271	0.00160636	0.00405514	0.0011978	0.00262647		0.00192369	0.000554983	0.000557453	0.00101204	0.00236928	0	0.00118464	0	0	0		0	0.00213294	0.00142559	0.00118618	0	0.00132138	0.00066069	0	0.00124362	0.00062181		0	0.00157831	0.000794907	0.000791072	0.00128283
RP1-93I3.1	0.337612	0.55857	0.322169	0.406117	0.543598	0.418424	0.481011	0.319574	0.337637	0.328605		0.489881	0.605346	0.367116	0.487448	0.27802	0.182896	0.230458	0.472367	0.324828	0.398597		0.538951	0.425323	0.298893	0.421056	0.454568	0.238116	0.346342	0.43498	0.288427	0.361703		0.190273	0.493341	0.440043	0.374552	0.173327	0.455029	0.314178	0.432528	0.429238	0.430883		0.17671	0.213754	0.184295	0.191586	0.293788
PLS3	64.6638	63.8725	65.8631	64.7998	66.576	68.645	67.6105	67.4763	65.0323	66.2543		69.3655	72.3553	73.0538	71.5915	72.9487	70.0587	71.5037	71.1435	70.7587	70.9511		77.3382	77.4383	76.7099	77.1621	98.0236	95.9004	96.962	97.6789	97.921	97.7999		78.894	79.3154	78.7698	78.9931	74.43	73.51	73.97	44.2629	43.3514	43.8072		57.5664	55.5501	57.5238	56.8801	59.5051
API5P1	0.452817	0.286447	0.448546	0.395937	0.671449	0.29505	0.483249	0.185261	0.4062	0.295731		0.3506	0.274004	0.337062	0.320555	0.379712	0.602326	0.491019	0.405559	0.336416	0.370988		0.477841	0.361324	0.487043	0.442069	0.577468	0.30895	0.443209	0.481976	0.427519	0.454747		0.290892	0.540992	0.462809	0.431564	0.397833	0.396949	0.397391	0.186087	0.258267	0.222177		0.410626	0.426441	0.355106	0.397391	0.215953
LOC159007	0	0.0887315	0	0.0295772	0	0	0	0	0	0		0	0.106832	0	0.0356107	0	0.194759	0.0973795	0	0	0		0	0	0.0746075	0.0248692	0	0	0	0	0	0		0.112499	0.0979375	0	0.0701455	0	0	0	0	0	0		0	0	0.111747	0.037249	0
LOC392529	0	0	0	0	0.201597	0	0.100798	0	0	0		0.0522007	0	0	0.0174002	0	0	0	0	0	0		0	0	0	0	0	0	0	0	0	0		0	0	0	0	0	0.0980574	0.0490287	0	0	0		0.0556603	0	0	0.0185534	0
ZCCHC12	0	0	0	0	0	0	0	0	0	0		0	0.0182138	0.0183428	0.0121855	0	0	0	0	0	0		0.0146853	0	0	0.0048951	0	0	0	0	0	0		0	0.0168812	0	0.00562707	0	0	0	0	0	0		0.0216854	0	0	0.00722847	0
RP4-562J12.2	0	0	0	0	0	0	0	0	0	0		0	0	0.0439395	0.0146465	0	0	0	0	0	0		0	0.0461478	0.0309571	0.0257016	0	0	0	0.0835682	0.110481	0.0970246		0.0460782	0.0398614	0.0600392	0.0486596	0	0.0799755	0.0399878	0.0426757	0	0.0213378		0.154665	0.267247	0.201975	0.207962	0.107322
LOC101928312	0	0	0	0	0	0	0	0	0	0		0	0	0	0	0	0	0	0	0	0		0	0	0	0	0	0	0	0	0	0		0	0	0	0	0	0	0	0	0	0		0	0	0	0	0
PCDH11X	0.00644705	0	0.00563401	0.00402702	0	0	0	0	0	0		0.00729916	0.0252132	0.0219118	0.0181414	0.0246893	0.0128665	0.0187779	0.0185824	0.0305333	0.0245578		0.00863262	0.0184528	0.00890006	0.0119952	0	0	0	0	0	0		0	0	0	0	0.0119032	0.0104275	0.0111653	0	0	0		0.00734181	0.00935306	0.00635781	0.00768423	0
VDAC1P3	0	0.0223028	0	0.00743427	0	0	0	0	0.094042	0.047021		0.0874338	0.0757572	0.0255002	0.0628971	0.0572367	0.100451	0.0788438	0	0.0874248	0.0437124		0	0.036008	0.0180742	0.0180274	0.0864862	0	0.0432431	0.0508313	0	0.0254157		0.0269073	0.0466223	0.0234249	0.0323182	0	0	0	0	0	0		0	0.0523357	0.0263416	0.0262258	0
EIF4A1P10	1.56036	1.45596	1.56611	1.52748	1.5594	0.989906	1.27465	0.775478	1.56892	1.1722		2.19173	1.95372	1.82827	1.99124	1.42956	1.75168	1.59062	1.58905	2.09488	1.84197		1.23332	1.65636	1.03642	1.3087	1.46097	2.06009	1.76053	1.64609	1.09794	1.37201		1.12079	1.47269	1.63958	1.41102	1.15257	1.41021	1.28139	1.0766	1.31516	1.19588		1.13268	1.04013	0.748587	0.973799	0.671359
KRT18P11	0	0.0580467	0	0.0193489	0	0.0437153	0.0218576	0	0	0		0.0262784	0.0458379	0.045999	0.0393718	0	0	0	0	0	0		0.056853	0.0165195	0.0166495	0.0300073	0	0	0	0	0	0		0.0501843	0.0658185	0.0221547	0.0460525	0	0.0603307	0.0301654	0	0	0		0.0572638	0	0.0252045	0.0274894	0
SNX3P1X	0	0	0	0	0	0	0	0	3.40081	1.7004		0	0	0	0	0	0	0	0	0	0		0	0	0	0	0	0	0	0	0	0		0	1.71486	0	0.57162	0	0	0	0	0	0		0	0	0	0	0
LOC727838	0	0	0	0	0	0	0	0	0.0209732	0.0104866		0	0	0	0	0	0	0	0	0	0		0	0	0	0	0	0	0	0	0	0		0	0.0107781	0	0.0035927	0	0	0	0	0	0		0.0139843	0	0	0.00466143	0
AKAP17BP	0	0	0	0	0	0	0	0	0	0		0.0730059	0	0	0.0243353	0	0	0	0	0	0		0	0.0474386	0	0.0158129	0	0	0	0	0	0		0	0	0	0	0	0	0	0.139595	0	0.0697975		0	0	0	0	0
ARL5AP1	0	0	0.0144015	0.0048005	0	0	0	0	0	0		0	0.0160942	0	0.00536473	0	0	0	0	0	0		0	0.0112471	0	0.00374903	0	0	0	0	0	0		0	0	0.0144008	0.00480027	0.0297559	0	0.0148779	0	0	0		0	0.0160051	0	0.00533503	0
MRPS17P9	0	0	0	0	0	0	0	0	0	0		0	0	0	0	0	0	0	0	0	0		0	0	0	0	0	0	0	0	0	0		0	0	0	0	0	0	0	0	0	0		0	0	0	0	0
PGRMC1	33.7197	34.7824	34.9726	34.4916	38.7993	38.7081	38.7537	39.3236	38.0013	38.6624		29.612	30.8193	31.3723	30.6012	28.3178	30.5737	29.4457	32.6408	30.8322	31.7365		49.4848	49.192	49.6308	49.4359	51.0433	56.4534	53.7484	55.4641	58.4954	56.9797		49.15	49.9103	48.2519	49.1041	50.5178	52.1193	51.3186	32.3742	32.7812	32.5777		60.2941	58.9223	62.0877	60.4347	62.4055
RP5-1139I1.1	0.0131764	0	0	0.00439213	0	0	0	0	0	0		0	0	0	0	0	0	0	0	0	0		0.0110539	0	0.0097113	0.00692173	0	0	0	0	0	0		0	0.012847	0	0.00428233	0	0	0	0	0	0		0	0	0.0144069	0.0048023	0
NUDT19P1	0.0169353	0.0146643	0.0296597	0.0204198	0	1.09411e-07	5.47055e-08	0	0	0		2.3515e-08	0	0	7.83833e-09	0	0	0	0	0	0		0.0138667	0.0120289	0	0.00863187	0	9.3425e-08	4.67125e-08	0	0.0297157	0.0148579		0.0181595	0	0.0315527	0.0165707	0	0	0	0	0	0		1.14217e-07	0.0173498	0	0.0057833	0
HNRNPA1P28	0	0	0	0	0	0.0917255	0.0458628	0	0	0		0.0541407	0	0	0.0180469	0	0	0	0	0	0		0	0	0	0	0	0.138215	0.0691075	0	0	0		0	0	2.00527e-06	6.68423e-07	0	0	0	0	0	0		0.0561503	0	0	0.0187168	0
LOC100422432	0	0	0.00702639	0.00234213	0	0	0	0.0162779	0	0.00813895		0	0	0	0	0	0	0	0.0120696	0.0107279	0.0113987		0	0	0	0	0	0	0	0	0.0115821	0.00579105		0	0.00682831	0.0136651	0.00683114	0	0	0	0	0.0110087	0.00550435		0	0	0	0	0.0124612
SOWAHD	0.505341	0.739709	0.46324	0.56943	0.769619	0.366287	0.567953	0.631505	0.605091	0.618298		0.287683	0.47988	0.553697	0.44042	0.4564	0.244448	0.350424	0.579275	0.191437	0.385356		0.780962	0.681841	0.708161	0.723655	0.117366	0.526883	0.322124	0.463259	0.405519	0.434389		0.591608	0.757415	0.674048	0.674357	1.25188	0.478014	0.864947	0.48031	0.497336	0.488823		2.27467	2.43074	2.23529	2.31357	1.50568
IL13RA1	13.9492	14.4964	14.5476	14.3311	16.3745	16.0123	16.1934	16.1823	15.0804	15.6314		10.9249	10.668	10.8263	10.8064	10.9065	10.8276	10.867	10.0011	10.284	10.1425		30.4444	30.7749	30.1469	30.4554	25.3647	23.9197	24.6422	23.6997	23.5743	23.637		30.9612	30.2491	30.341	30.5171	23.3739	24.1996	23.7867	18.5105	18.2222	18.3664		28.3264	28.2492	28.4322	28.3359	26.126
LOC101928242	0.324456	0.308918	0.155163	0.262846	0.49191	0.310894	0.401402	0.211338	0.310743	0.261041		0.236222	0.170466	0.136659	0.181116	0.131345	0.11655	0.123947	0.215705	0.443737	0.329721		0.485555	0.468069	0.608715	0.52078	0.694836	0.20557	0.450203	0.40074	0.585528	0.493134		0.52001	0.422569	0.732238	0.558272	0.314262	0.487357	0.400809	0.369495	0.520688	0.445092		0.34762	0.269852	0.135623	0.251032	0.707195
SLC25A43	14.093	15.3873	13.1412	14.2072	17.7804	16.937	17.3587	17.5907	18.5304	18.0605		14.0403	13.6044	14.7244	14.123	13.9178	13.9151	13.9165	13.6061	14.6285	14.1173		21.6858	21.7908	20.6531	21.3766	17.7258	19.1523	18.4391	18.8956	20.3209	19.6083		21.0207	21.6483	19.6623	20.7771	18.9667	20.0546	19.5106	13.2527	13.9557	13.6042		21.1146	21.9694	21.8979	21.6606	20.7309
UBE2A	28.0901	26.3058	27.0575	27.1511	29.6411	29.1255	29.3833	30.0371	28.702	29.3696		24.6403	25.8956	24.9767	25.1709	25.5882	26.0606	25.8244	24.8806	22.5511	23.7159		47.0735	45.8506	46.141	46.355	39.1168	40.3951	39.7559	43.98	42.4921	43.236		46.3384	46.7096	45.9816	46.3432	37.8868	38.2294	38.0581	28.0627	23.6129	25.8378		48.6709	49.1721	48.4243	48.7558	50.6127
AKAP14	0	0	0	0	0	0	0	0	0	0		0	0	0	0	0	0.242238	0.121119	0	0	0		0	0	0	0	0	0	0	0	0	0		0	0	0	0	0	0	0	0	0	0		0.149321	0	0	0.0497737	0
CXorf56	2.26744	2.46458	2.16194	2.29799	3.17646	2.36868	2.77257	2.42584	2.0768	2.25132		2.10056	2.15365	1.89228	2.04883	1.48745	2.12788	1.80767	2.11123	1.80923	1.96023		2.84165	3.11126	2.82914	2.92735	3.94074	3.12589	3.53331	3.19495	2.81002	3.00249		2.81541	3.01448	2.98164	2.93718	3.19213	3.35082	3.27148	1.42358	2.01595	1.71977		3.80353	3.58525	3.82668	3.73849	3.80141
LOC101928941	0	0	0	0	0	0	0	0	0	0		0	0	0	0	0	0	0	0	0	0		0	0	0	0	0	0	0	0	0	0		0	0	0	0	0	0	0	0	0	0		0.0725184	0	0	0.0241728	0
WDR44	5.13574	5.00131	5.56961	5.23555	5.68197	5.49931	5.59064	5.69143	5.69931	5.69537		4.05588	5.05985	4.49273	4.53615	3.77569	4.02261	3.89915	4.29935	4.08483	4.19209		9.45529	9.10016	9.07384	9.20976	8.31229	8.14095	8.22662	8.23142	7.66255	7.94698		9.1166	8.39731	9.03501	8.84964	7.11962	7.22013	7.16988	4.59156	4.90551	4.74854		7.44976	8.10636	8.00591	7.85401	7.43097
MIR1277	0	0	0	0	0	0	0	0	0	0		0	0	0	0	0	0	0	0	0	0		0	0	0	0	0	0	0	0	0	0		0	0	0	0	0	0	0	0	0	0		0	0	0	0	0
RNF113A	9.34481	9.0449	8.61498	9.00156	11.7675	12.2169	11.9922	12.1829	10.9618	11.5724		9.96081	8.8486	9.45197	9.42046	8.10112	9.64654	8.87383	8.82196	9.79074	9.30635		13.1605	11.9412	12.9117	12.6711	11.5874	12.5036	12.0455	10.5367	9.38963	9.96317		9.80203	10.0511	11.1633	10.3388	8.87289	11.3492	10.111	7.85488	8.31755	8.08621		11.5843	11.4979	12.1374	11.7399	11.9589
NDUFA1	154.322	153.077	159.739	155.713	195.954	181.853	188.904	185.7	203.023	194.361		190.437	182.522	181.596	184.852	175.122	172.724	173.923	149.67	151.168	150.419		215.556	218.417	213.127	215.7	231.108	212.71	221.909	237.762	198.997	218.38		208.571	217.065	212.336	212.657	223.309	241.792	232.55	154.482	158.7	156.591		217.547	211.053	233.075	220.558	216.691
RHOXF1	0	0.0459455	0	0.0153152	0	0.219363	0.109682	0	0	0		0.13457	0.0586021	0	0.0643907	0	0	0	0	0	0		0.0463069	0.0403423	0	0.0288831	0	0	0	0	0	0		0	0	0	0	0	0	0	0	0	0		0.140907	0	0	0.046969	0
SLC25A5-AS1	0.247638	0.129071	0.218048	0.198252	0.149855	0.130824	0.14034	0.287587	0.452446	0.370016		0.177477	0.306059	0.275416	0.252984	0.107938	0.19148	0.149709	0.143788	0.282592	0.21319		0.327604	0.395224	0.340343	0.35439	0.31373	0.10786	0.210795	0.251234	0.159509	0.205372		0.324185	0.41198	0.449047	0.395071	0.375272	0.406123	0.390698	0.355525	0.204545	0.280035		0.43005	0.483293	0.539349	0.484231	0.309906
SLC25A5	35.2711	32.276	33.0885	33.5452	31.9328	32.9425	32.4377	30.6992	28.6755	29.6874		39.0185	35.0972	37.8348	37.3168	34.5892	38.7243	36.6568	32.8339	32.354	32.5939		30.9123	29.4424	29.4498	29.9348	39.4386	38.3173	38.8779	36.0076	33.9691	34.9883		31.7025	30.6828	30.7328	31.0394	27.3261	30.7161	29.0211	18.6693	20.5714	19.6204		36.6792	37.8382	34.9027	36.4734	39.9207
RHOXF2B	0	0	0.0244084	0.00813613	0	0	0	0	0	0		0	0	0	0	0	0	0	0	0	0		0	0	0	0	0	0	0	0	0	0		0.0317937	0	0	0.0105979	0	0	0	0	0	0		0	0	0.0310283	0.0103428	0
LOC101928969	0	0	0.0396424	0.0132141	0	0	0	0.0984505	0.173403	0.135927		0	0.046508	0	0.0155027	0	0	0	0	0	0		0	0	0	0	0	0.164671	0.0823355	0	0	0		0	0	0	0	0	0	0	0	0	0		0.0571936	0	0.050136	0.0357765	0.156041
NKAP	8.7792	7.89937	9.29881	8.65913	9.32827	8.25286	8.79057	9.12683	8.69978	8.91331		7.45789	8.30999	7.681	7.81629	6.45164	8.41563	7.43364	7.73954	8.32531	8.03242		10.8141	10.8857	10.7776	10.8258	10.8717	9.85942	10.3656	8.71275	8.86216	8.78745		11.1223	10.7924	10.718	10.8776	9.47764	10.0347	9.75617	7.27125	6.97733	7.12429		10.2467	9.64021	8.98551	9.62414	9.48576
LOC100130090	0	0	0	0	0	0	0	0	0	0		0	0	0.155542	0.0518473	0.188481	0.163964	0.176223	0	0	0		0.0650753	0	0.0565131	0.0405295	0	0	0	0	0	0		0.0836724	0.0721201	0.0722963	0.0760296	0	0	0	0	0	0		0.0929369	0	0	0.030979	0
RHOXF2	0	0	0	0	0	0	0	0	0	0		0	0	0	0	0	0	0	0	0	0		0	0	0	0	0	0	0	0	0	0		0	0	0.0448075	0.0149358	0	0	0	0	0	0		0	0	0	0	0
RPL39	0.376648	0.163454	0.49541	0.345171	0	0	0	0	0.351841	0.175921		0.631218	0	0.368369	0.333196	0.837902	0.734624	0.786263	0.413747	0.364249	0.388998		0.159513	0.277598	0.27941	0.23884	0.726031	0	0.363015	0.42766	0.376932	0.402296		0.208393	0.724993	0.363677	0.432354	1.47604	1.73233	1.60418	1.31996	1.16376	1.24186		0.461835	0	0.403322	0.288386	0.31885
SNORA69	13.2453	11.3944	0	8.21323	0	0	0	0	0	0		7.79438	13.4835	13.5728	11.6169	14.9976	13.1491	14.0734	0	0	0		5.52989	14.2269	14.4655	11.4074	0	21.5257	10.7629	0	12.9399	6.46995		7.28666	0	6.2874	4.52469	16.8987	0	8.44935	0	0	0		0	6.9835	28.4854	11.823	0
PAK3	0.242608	0.210918	0.185839	0.213122	0.169254	0.34178	0.255517	0.468284	0.403505	0.435894		0	0.0317989	0.0545618	0.0287869	0.0693614	0.0839338	0.0766476	0.0675206	0.0301924	0.0488565		0.664731	0.660643	0.886858	0.737411	1.14297	1.27062	1.2068	0.865325	0.822604	0.843965		0.905987	0.908775	0.693244	0.836002	0.827252	0.833566	0.830409	0.441058	0.605666	0.523362		0.325395	0.281638	0.271678	0.292904	0.270094
NKAPP1	0.275319	0.272872	0.223906	0.257366	0.22063	0.194568	0.207599	0.620396	0.145386	0.382891		0.0897981	0.097313	0.118132	0.101748	0.0886279	0.116573	0.1026	0.0367835	0.0974935	0.0671385		0.303508	0.26328	0.292342	0.286377	0.315485	0.275907	0.295696	0.263139	0.199483	0.231311		0.436558	0.251507	0.234979	0.307681	0.12364	0.180576	0.152108	0.0773934	0.205271	0.141332		0.348405	0.40157	0.323383	0.357786	0.258505
LONRF3	0.245381	0.292739	0.255865	0.264662	0.385426	0.256738	0.321082	0.197853	0.275348	0.2366		0	0	0	0	0.0282151	0	0.0141075	0	0	0		0.220746	0.290561	0.309139	0.273482	0.152442	0.0876746	0.120058	0.320579	0.182321	0.25145		0.159478	0.199991	0.151495	0.170321	0.135045	0.119187	0.127116	0.159116	0.108012	0.133564		0.0482713	0.0567519	0.0282916	0.0444383	0.0872451
KLHL13	1.42015	1.80423	1.71799	1.64746	1.53783	1.74557	1.6417	2.01897	1.86804	1.94351		3.05393	3.30468	3.5632	3.30727	3.3507	3.10709	3.22889	3.83113	3.9882	3.90966		1.39721	1.62484	1.71178	1.57794	1.40497	1.83665	1.62081	2.1075	1.90007	2.00378		1.73215	1.59543	1.83432	1.72063	1.69612	1.62027	1.6582	1.31732	1.2904	1.30386		0.845007	0.846783	0.652811	0.781534	0.614358
LOC100128546	0.202759	0.176468	0.133378	0.170868	0.118226	0.209377	0.163801	0	0.409297	0.204649		0.190709	0.165972	0.333368	0.230016	0.222866	0.197118	0.209992	0.38267	0	0.191335		0.216603	0.188451	0.265831	0.223628	0.21425	0	0.107125	0.249306	0.109433	0.17937		0.0580409	0.101156	0.255552	0.13825	0	0	0	0	0.121785	0.0608925		0.260989	0.113618	0.344214	0.239607	0.174308
C1GALT1C1	14.2355	14.9257	15.2843	14.8152	16.9475	16.5446	16.7461	14.3572	14.9392	14.6482		10.1465	10.5287	11.3705	10.6819	11.2192	10.0185	10.6189	8.87959	8.95651	8.91805		26.0443	24.7974	26.7007	25.8475	22.9926	20.5443	21.7685	23.2665	22.2034	22.7349		23.6715	25.0562	23.9409	24.2229	21.7635	24.162	22.9627	14.4748	14.5474	14.5111		32.2292	31.9839	30.9773	31.7301	31.9031
ACSL4	18.2918	18.4647	19.1261	18.6275	20.2117	20.4566	20.3342	19.6768	20.9553	20.3161		14.537	14.3041	14.7771	14.5394	16.2289	15.8872	16.0581	13.8535	14.5182	14.1859		32.0157	31.4384	31.1222	31.5254	28.7324	28.6028	28.6676	29.9837	30.7897	30.3867		31.3537	31.1317	31.5721	31.3525	24.2237	23.8114	24.0175	16.4189	17.2875	16.8532		25.2354	27.0427	26.4819	26.2533	26.9883
NKRF	6.34713	6.88403	6.14969	6.46028	6.13063	6.67005	6.40034	6.74137	7.27729	7.00933		6.19814	5.85442	6.11653	6.05636	7.01327	5.99034	6.50181	5.70932	6.09483	5.90207		7.79298	7.73666	7.46802	7.66589	7.46365	7.40691	7.43528	8.21773	8.92126	8.56949		7.76844	7.11791	7.20384	7.3634	6.14725	6.85345	6.50035	4.37348	3.93278	4.15313		7.04132	6.31904	6.66438	6.67491	6.63157
CT47B1	0	0	0	0	0	0	0	0	0	0		0	0	0.0256193	0.00853977	0	0	0	0	0	0		0	0	0.0185765	0.00619217	0	0	0	0	0	0		0	0	0	0	0	0	0	0	0	0		0	0	0.0285661	0.00952203	0
CT47A12	0	0	0	0	0	0	0	0	0	0		0	0	0	0	0	0	0	0	0	0		0	0	0	0	0	0	0	0	0	0		0	0	0	0	0	0	0	0	0	0		0	0	0	0	0
CT47A10	0	0	0	0	0	0	0	0	0	0		0	0	0	0	0	0	0	0	0	0		0	0	0	0	0	0	0	0	0	0		0	0	0	0	0	0	0	0	0	0		0	0	0	0	0
CT47A11	0	0	0	0	0	0	0	0	0	0		0	0	0	0	0	0	0	0	0	0		0	0	0	0	0	0.11066	0.05533	0	0	0		0	0	0	0	0	0	0	0	0	0		0	0	0	0	0
CT47A9	0	0	0	0	0	0	0	0	0	0		0	0	0	0	0	0	0	0	0	0		0	0	0	0	0	0	0	0	0	0		0	0	0	0	0	0	0	0	0	0		0	0	0	0	0
CT47A7	0	0	0	0	0	0	0	0	0	0		0	0	0	0	0	0	0	0	0	0		0	0	0	0	0	0	0	0	0	0		0	0	0	0	0	0	0	0	0.0733329	0.0366665		0	0	0	0	0
CT47A8	0	0	0	0	0	0	0	0	0	0		0	0	0	0	0	0	0	0	0	0		0	0	0	0	0	0	0	0	0	0		0	0	0	0	0	0	0	0	0	0		0	0	0	0	0
CT47A5	0	0	0	0	0	0	0	0	0	0		0	0	0	0	0	0	0	0	0	0		0	0	0	0	0	0	0	0	0	0		0	0	0	0	0	0	0	0	0	0		0	0	0	0	0
CT47A6	0	0.0216452	0	0.00721507	0	0	0	0	0	0		0	0	0	0	0	0	0	0	0	0		0	0	0	0	0	0	0	0	0	0		0	0	0	0	0	0	0	0	0	0		0	0	0	0	0
CT47A4	0	0	0	0	0	0	0	0	0	0		0	0	0	0	0	0	0	0	0	0		0	0	0	0	0	0	0	0	0	0		0	0	0	0	0	0	0	0	0	0		0	0	0	0	0
CT47A2	0	0	0	0	0	0	0	0	0	0		0	0	0	0	0	0	0	0	0	0		0	0	0	0	0	0	0	0	0	0		0	0	0	0	0	0	0	0	0	0		0	0	0	0	0
CT47A3	0	0	0	0	0	0	0	0	0	0		0	0	0	0	0	0	0	0	0	0		0	0	0	0	0	0	0	0	0	0		0	0	0	0	0	0	0	0	0	0		0	0	0	0	0
PA2G4P1	0	0.0211673	0	0.00705577	0	0	0	0	0.0441435	0.0220718		0.0821187	0.0711697	0	0.0510961	0.108261	0	0.0541305	0.0468566	0	0.0234283		0.0393408	0.0171059	0.0343191	0.0302553	0	0.141937	0.0709685	0.04756	0	0.02378		0.0511768	0.088661	0.0445908	0.0614762	0	0	0	0	0	0		0	0.0750306	0.0252271	0.0334192	0.0410539
CT47A1	0	0	0	0	0	0	0	0	0	0		0	0	0	0	0	0	0	0	0	0		0	0	0	0	0	0	0	0	0	0		0	0	0	0	0	0	0	0	0	0		0	0	0	0	0
LOC100128122	0.0755221	0	0.0659369	0.047153	0	0.150934	0.075467	0	0	0		0.176454	0	0.0770228	0.0844923	0	0	0	0	0	0		0	0.0525053	0.052741	0.0350821	0	0	0	0.127922	0	0.063961		0	0	0.0679966	0.0226655	0	0	0	0	0	0		0.0875629	0	0	0.0291876	0
TMEM164	5.90134	5.65346	5.77856	5.77779	6.6148	6.28159	6.4482	6.08238	6.09133	6.08685		4.0342	4.64046	4.55156	4.40874	3.91055	3.6036	3.75708	4.27837	4.84985	4.56411		9.19941	9.05099	9.26958	9.17333	10.2009	9.24326	9.72208	9.78719	10.2745	10.0308		8.62257	8.48378	8.55581	8.55405	7.60265	7.56607	7.58436	4.93603	5.31872	5.12737		9.91644	9.36284	9.4507	9.57666	9.78237
LOC101928589	0.652804	0.273691	0.431201	0.452565	4.9792e-05	0.564101	0.282075	1.1757	0.71282	0.94426		0.0171711	4.44701e-06	0.00708961	0.00808839	5.75222e-09	0.0815124	0.0407562	0.000280642	0.470495	0.235388		4.53504e-15	4.73768e-08	0.142779	0.047593	1.65993	0.00388433	0.831907	1.18562	0.23692	0.71127		0.00270507	0.144279	2.58745e-07	0.0489948	0.472043	1.08498e-24	0.236021	0.554688	0.323776	0.439232		0.120793	0.118959	0.665711	0.301821	0.107933
MIR652	0	0	0	0	0	0	0	0	0	0		0	0	0	0	0	0	0	0	0	0		0	0	0	0	0	0	0	0	0	0		0	0	0	0	0	0	0	0	0	0		0	0	0	0	0
MIR3978	0	0	0	0	0	0	0	0	0	0		0	0	0	0	0	0	0	0	0	0		0	0	0	0	0	0	0	0	0	0		0	0	0	0	0	0	0	0	0	0		0	0	0	0	0
KIAA1210	0	0	0.00469555	0.00156518	0	0	0	0	0	0		0	0	0	0	0	0.0104862	0.0052431	0	0	0		0	0.00350318	0	0.00116773	0	0	0	0	0.00900642	0.00450321		0.00562278	0	0	0.00187426	0	0	0	0	0	0		0	0	0	0	0
ATP1B4	0	0.0166191	0	0.0055397	0.0211468	0	0.0105734	0.0197414	0.0173195	0.0185305		0	0	0.00938652	0.00312884	0	0	0	0	0.0151815	0.00759075		0	0	0	0	0	0	0	0	0	0		0	0.00860552	0.00865491	0.00575348	0	0	0	0	0	0		0.0111837	0	0.0194571	0.0102136	0
GLUD2	6.67317	6.49474	6.2378	6.46857	6.05289	7.65018	6.85154	6.93381	5.96592	6.44986		9.01918	8.7701	8.42083	8.7367	8.61172	7.45428	8.033	8.22613	7.50828	7.86721		6.07283	5.67164	5.79777	5.84741	4.83795	6.11205	5.475	4.6799	5.58845	5.13417		5.63396	5.4796	5.3465	5.48669	4.77279	5.30093	5.03686	3.57881	3.35919	3.469		3.95528	3.72994	3.60363	3.76295	3.97875
ALG13	9.03015	9.21744	8.48169	8.90976	9.02272	10.0568	9.53976	11.0887	11.2323	11.1605		8.87512	8.48879	9.38799	8.9173	9.06431	8.43782	8.75107	6.72743	7.16387	6.94565		14.9185	13.9845	14.6959	14.533	14.1693	14.5248	14.347	14.9606	15.6747	15.3177		10.7501	11.8884	11.2475	11.2953	8.60529	9.24156	8.92342	6.47234	7.68589	7.07911		13.9294	12.7714	14.7063	13.8024	13.1994
MORF4L2	74.3439	73.1596	74.6334	74.0456	75.103	76.6069	75.855	72.0889	73.9972	73.043		70.2621	68.311	68.5332	69.0354	70.8572	71.2173	71.0373	60.9676	64.6617	62.8147		103.646	104.037	103.463	103.715	104.913	102.176	103.544	96.7851	93.8268	95.3059		99.9729	98.4038	99.6626	99.3464	94.8274	92.6785	93.7529	65.2158	64.1468	64.6813		118.652	115.94	111.392	115.328	119.333
MORF4L2-AS1	0.100952	0.138439	0.0707584	0.103383	0.0902622	0.235927	0.163095	0.126643	0.110852	0.118748		0.161033	0.218883	0.180469	0.186795	0.27436	0.281341	0.277851	0.107052	0.124973	0.116012		0.160466	0.16871	0.181888	0.170355	0.122282	0.21421	0.168246	0.183507	0.16494	0.174224		0.228459	0.161884	0.269705	0.220016	0.246465	0.176761	0.211613	0.14778	0	0.07389		0.186075	0.220297	0.263971	0.223448	0.25805
EEF1A1P30	0.0186463	0.0375982	0.0217145	0.0259863	0.0547043	0.0120226	0.0333634	0.0380134	0.0556819	0.0468477		0.0275628	0.0298188	0.0241821	0.0271879	0.0140965	0.037025	0.0255608	0.0205706	0.0182389	0.0194047		0.034494	0.00854021	0.0428597	0.0286313	0.018085	0.0787592	0.0484221	0	0.0385956	0.0192978		0.0316727	0.0546791	0.0328523	0.0397347	0.0114368	0	0.0057184	0.0320548	0.0282783	0.0301666		0.0635786	0.0364139	0.0183426	0.039445	0.0692201
TMEM255A	0.479516	0.533352	0.458509	0.490459	0.473495	0.686028	0.579762	0.772482	0.452318	0.6124		0.0703883	0.137084	0.112846	0.106773	0.0746692	0	0.0373346	0.115509	0.0526935	0.0841013		4.30316	4.24613	3.90908	4.15279	3.0645	3.594	3.32925	3.10223	2.65687	2.87955		3.61099	3.39338	3.60884	3.53774	2.37418	3.53118	2.95268	1.56731	1.93128	1.7493		11.8961	11.3444	11.7042	11.6482	10.6677
MIR3672	0	0	0	0	0	0	0	0	0	0		0	0	0	0	0	0	0	0	0	0		0	0	0	0	0	0	0	0	0	0		0	0	0	0	0	0	0	0	0	0		0	0	0	0	0
ZBTB33	8.35491	7.7516	7.7483	7.9516	9.43813	9.53088	9.4845	9.23834	9.04291	9.14062		6.15124	6.21459	6.4693	6.27838	6.48457	6.3286	6.40658	6.18488	6.04532	6.1151		11.5931	10.7967	11.2848	11.2249	9.73507	8.84369	9.28938	9.2845	9.67117	9.47783		11.2351	11.2172	11.2566	11.2363	8.76079	8.63707	8.69893	6.53615	6.04378	6.28997		8.63007	7.47343	8.25951	8.121	7.80459
LOC102723952	0	0	0	0	0	0	0	0	0	0		0	0	0	0	0	0	0	0	0	0		0	0	0	0	0	0	0	0	0	0		0	0	0	0	0	0	0	0	0	0		0	0	0	0	0
TPT1P13	0	0.112571	0	0.0375237	0	0	0	0	0	0		0	0.122393	0	0.0407977	0	0	0	0	0	0		0.155192	0.13472	0.135115	0.141676	0	0	0	0.119291	0.105492	0.112392		0	0.0573757	0.0576188	0.0383315	0.25747	0.112526	0.184998	0	0	0		0.225792	0.129757	0	0.118516	0.213321
LOC101928359	0	0	0	0	0	0	0	0	0	0		0	0	0	0	0	0	0	0	0	0		0.0323366	0	0	0.0107789	0	0	0	0	0	0		0	0	0	0	0	0	0	0	0	0		0	0	0	0	0
DOCK11	0.00687523	0.0118821	0.0541174	0.0242916	0.0302907	0.066639	0.0484649	0.0982843	0.0245709	0.0614276		0.0377006	0.0390835	0.0330412	0.0366084	0.0156033	0.027241	0.0214222	0.0597899	0.0422307	0.0510103		0.26694	0.330814	0.313787	0.303847	0.168732	0.181187	0.174959	0.259857	0.400797	0.330327		0.211585	0.229958	0.277961	0.239835	0.162766	0.1893	0.176033	0.18895	0.219323	0.204136		0.913143	0.838835	0.996966	0.916315	0.730218
RBBP8P1	0	0	0	0	0	0	0	0	0	0		0	0	0	0	0	0.0536584	0.0268292	0	0.0420035	0.0210017		0	0	0	0	0	0	0	0	0	0		0	0	0.024095	0.00803167	0	0	0	0	0	0		0	0	0	0	0
SEPT6	2.45245	2.33118	2.47423	2.41929	3.39503	3.73195	3.56349	2.50648	2.10092	2.3037		0.906024	0.967077	0.938518	0.937206	0.787442	0.881835	0.834639	0.908537	1.06322	0.985879		3.40298	3.38269	3.50629	3.43065	2.88096	3.41007	3.14552	3.40074	2.75255	3.07665		5.25985	4.46922	4.30039	4.67649	3.83417	3.95088	3.89253	2.25359	2.63613	2.44486		7.13815	7.64543	7.09663	7.2934	6.30367
MIR766	0	0	0	0	0	0	0	0	0	0		0	0	0	0	0	0	0	0	0	0		0	0	0	0	0	0	0	0	0	0		0	0	0	0	0	0	0	0	0	0		0	0	0	0	0
COL4A6	4.24746	4.28574	4.14073	4.22464	5.12823	4.61501	4.87162	4.80928	5.10255	4.95592		3.9622	4.05714	3.91362	3.97765	4.04879	3.85809	3.95344	4.16849	4.10695	4.13772		5.85708	6.24717	6.38204	6.1621	6.14929	5.99052	6.06991	6.83238	6.80203	6.8172		7.71501	7.77061	7.84363	7.77642	6.79532	7.16627	6.9808	4.67004	4.93202	4.80103		5.8091	5.79586	5.92232	5.84243	5.31849
UPF3B	4.14492	3.86659	4.44809	4.1532	4.60499	4.05339	4.32919	5.06765	4.42617	4.74691		4.02979	3.54264	3.75065	3.77436	4.23821	3.37278	3.80549	3.95067	3.14955	3.55011		6.80862	6.39455	6.05081	6.41799	7.31858	5.59427	6.45642	5.85758	5.59315	5.72537		6.0342	5.99217	6.32317	6.11651	5.18008	5.84878	5.51443	3.52441	4.01339	3.7689		6.76854	6.68616	6.59356	6.68275	7.10923
LOC100422368	0.0111975	0.00993902	0.00981842	0.0103183	0	0	0	0	0.0420321	0.0210161		0.00653492	0.0340055	0.01145	0.0173301	0.0250708	0.0112436	0.0181572	0.0219495	0.00969127	0.0158204		0.0187175	0.00792431	0.0201508	0.0155975	0	0	0	0.0110504	0	0.0055252		0.0179491	0.0155479	0.015853	0.01645	0	0	0	0	0	0		0.0271901	0.0234132	0.0116546	0.0207526	0.00924349
HSPA8P1	3.04228	2.72705	3.09745	2.95559	2.84533	3.2458	3.04556	3.08039	2.72789	2.90414		3.00382	2.46058	2.74501	2.73647	2.88512	3.461	3.17306	2.64729	2.78166	2.71448		3.19207	3.10303	3.29781	3.19764	2.66385	3.96962	3.31673	3.18468	3.71644	3.45056		3.41223	3.34895	3.49059	3.41726	2.64382	3.59626	3.12004	2.10255	1.70107	1.90181		3.87192	3.80783	3.54529	3.74168	3.3255
MRRFP1	0.551506	0.521224	0.789743	0.620824	0.998212	0.536803	0.767508	0.628504	0.644135	0.636319		0.747387	0.770163	0.829514	0.782355	0.672814	0.736747	0.704781	0.837124	0.6561	0.746612		0.646682	0.455891	0.334925	0.479166	0.400047	0.631805	0.515926	0.609657	0.496624	0.553141		0.657804	0.52369	0.320607	0.5007	0.363269	0.593121	0.478195	0.341523	0.386793	0.364158		0.442091	0.459397	0.616052	0.505847	0.247514
RPL3P12	0.0619767	0.0807571	0.108608	0.0837806	0.133668	0.117909	0.125788	0.0643026	0	0.0321513		0.0705254	0.152677	0.0615761	0.0949262	0.0675599	0.119012	0.093286	0.190117	0.0557971	0.122957		0.126139	0.0658665	0.0220879	0.0713645	0.109818	0	0.054909	0	0.168149	0.0840745		0.0990857	0.143237	0.0288539	0.0903922	0	0.130446	0.065223	0.135739	0.119731	0.127735		0.0743797	0.096806	0.195194	0.122127	0
LOC101928996	0	0	0	0	0	0	0	0	0	0		0	0	0	0	0	0	0	0	0	0		0	0	0	0	0	0	0	0	0	0		0	0	0.140228	0.0467427	0	0	0	0	0	0		0	0	0	0	0
LAMP2	38.1892	37.17	38.9232	38.0941	43.125	42.9579	43.0414	37.7056	41.9758	39.8407		29.0853	29.3497	29.3217	29.2522	28.0007	26.6327	27.3167	28.212	28.0389	28.1255		72.8978	73.4112	72.2951	72.868	64.7687	63.6308	64.1997	60.2617	62.603	61.4323		71.2528	69.6326	70.5699	70.4851	59.5475	59.5392	59.5434	39.6667	40.9678	40.3173		83.1304	83.0358	80.9238	82.3633	78.3237
MEMO1P4	0	0	0	0	0	0	0	0	0	0		0	0	0	0	0	0	0	0	0	0		0	0	0	0	0	0	0	0	0	0		0	0	0	0	0	0	0	0	0	0		0	0	0	0	0
CHCHD2P1	0	0	0	0	0	0	0	0	0	0		0	0	0	0	0	0	0	0	0	0		0	0	0	0	0	0	0	0	0	0		0	0	0.139009	0.0463363	0	0	0	0	0	0		0	0	0.15568	0.0518933	0
LOC102723431	0	0	0	0	0	0	0	0	0	0		0	0	0	0	0	0	0	0	0	0		0	0	0	0	0	0	0	0	0	0		0	0	0	0	0	0	0	0	0	0		0	0	0	0	0
LOC102723417	0	0	0	0	0	0	0	0	0	0		0	0	0	0	0	0	0	0	0	0		0	0	0	0	0	0	0	0	0	0		0	0	0	0	0	0	0	0	0	0		0	0	0	0	0
[truncated: 44,395 more rows]
[truncated: 5 more columns]
