# Supplementary material for: Angiogenesis and evading immune destruction are the main related transcriptomic characteristics to the invasive process of oral tongue cancer
Source: Sci Rep. 2018 Jan 31;8:2007. doi: 10.1038/s41598-017-19010-5 (PMC5792437; doi:10.1038/s41598-017-19010-5)
Supplement: Supplementary file 3 — Supplementary table 2 [file 41598_2017_19010_MOESM3_ESM.xlsx]

## Sheet: S x Z
	FPKM					FOLD CHANGE				SCC9 x ZsG
GENE ID	SCC9	ZsG	LN1	LN2	LN3	SCC9 x ZsG	ZsG x LN1	LN1 x LN2	LN2 x LN3	p-value		q-value
CYTL1	0.516698	0	1.71104	2.35734	6.39976	0	#DIV/0!	1.37772	2.71482	6.56076e-07	***	2.27485e-10	***
PLIN2	0.400094	0	0.0650388	0.0246317	0.477201	0	#DIV/0!	0.378723	19.3735	4.13459e-05	***	2.27485e-10	***
LOC388282	0.199919	0	0.631459	0.754036	2.73755	0	#DIV/0!	1.19412	3.63052	0.000122478	***	2.27485e-10	**
ACSM5	0.0261423	0	0.027471	0	0.0814456	0	#DIV/0!	0	#DIV/0!	0.000268762	***	2.27485e-10	**
ERVV-2	0.0658016	0	0.00586353	0.0024107	0	0	#DIV/0!	0.411135	0	0.000478981	***	2.27485e-10	**
PDK4	0.10678	0	0.0637091	0.0881242	0.244488	0	#DIV/0!	1.38323	2.77436	0.000629484	***	2.27485e-10	**
C3orf72	0.0829507	0	0.184647	0.161861	0.556968	0	#DIV/0!	0.876595	3.44103	0.000962812	***	2.27485e-10	**
EPYC	0.217608	0	0.109535	0.0703369	0.455499	0	#DIV/0!	0.642139	6.47596	0.00148381	**	2.27485e-10	**
UGT3A2	0.0490264	0	0.191503	0.266908	1.5941	0	#DIV/0!	1.39375	5.97247	0.00167489	**	2.27485e-10	*
OPN4	0.0898765	0	0.0279542	0.0349027	0.120412	0	#DIV/0!	1.24857	3.44992	0.00177237	**	2.27485e-10	*
ZSCAN23	0.036031	0	0.0105363	0.0217951	0.0637119	0	#DIV/0!	2.06857	2.92321	0.00189212	**	2.27485e-10	*
SFRP2	0.0516864	0	0.140704	0.149678	0.0909352	0	#DIV/0!	1.06379	0.607537	0.00220491	**	2.27485e-10	*
LOC150051	0.279915	0	0.857179	0.710594	1.03135	0	#DIV/0!	0.828991	1.4514	0.00223256	**	2.27485e-10	*
RGS7	0.0294598	0	0.0522576	0.0317735	0.0438257	0	#DIV/0!	0.608017	1.37932	0.00228896	**	2.27485e-10	*
RPL7P13	0.10961	0	0.0388063	0.0648563	0	0	#DIV/0!	1.67128	0	0.00244305	**	2.27485e-10	*
GABRE	0.181731	0	0.937955	1.14503	1.61853	0	#DIV/0!	1.22077	1.41353	0.00344179	**	2.27485e-10	*
CLCNKB	0.0361649	0	0.0183399	0.014315	0.0169492	0	#DIV/0!	0.780538	1.18402	0.00365885	**	2.27485e-10	*
ADAM33	0.0310714	0	0.0225594	0.00309691	0.206154	0	#DIV/0!	0.137278	66.5677	0.00446432	**	2.27485e-10	*
NLRP12	0.0494402	0	0.0262684	0.0164028	0.00347812	0	#DIV/0!	0.624432	0.212045	0.0062034	**	2.27485e-10	*
EPB41L4A-AS2	0.148799	0	0.290352	0.256146	0.262669	0	#DIV/0!	0.882191	1.02547	0.00816282	**	2.27485e-10	*
CRH	0.100113	0	0.115138	0.092395	0.161798	0	#DIV/0!	0.802474	1.75116	0.00954878	**	2.27485e-10	*
BEX1	0.141426	0	2.48997	4.39726	1.02317	0	#DIV/0!	1.76599	0.232683	0.0100921	*	2.27485e-10	*
ABO	0.0915595	0	0	0.0157944	0.00984016	0	#DIV/0!	#DIV/0!	0.623017	0.0101574	*	2.27485e-10	*
RBPMS-AS1	0.242575	0	0.326739	0.396289	0.491473	0	#DIV/0!	1.21286	1.24019	0.0110273	*	2.27485e-10
DPT	0.104441	0	0.0288112	0.0064281	0.0489638	0	#DIV/0!	0.223111	7.61715	0.0114876	*	2.27485e-10
LOC102724720	0.170857	0	0.0855585	0.0570124	0.105704	0	#DIV/0!	0.666356	1.85405	0.0119126	*	2.27485e-10
RP11-461O7.1	0.0520457	0	0.0731127	0.0762872	0.151917	0	#DIV/0!	1.04342	1.99139	0.0125348	*	2.27485e-10
ARSE	0.0624204	0	0.111925	0.180393	0.314675	0	#DIV/0!	1.61173	1.74439	0.0129761	*	2.27485e-10
MIR4263	38.985	0	12.1492	4.70911	22.2234	0	#DIV/0!	0.387606	4.71924	0.0137178	*	2.27485e-10
FCAMR	0.0184907	0	0.00154817	0	0	0	#DIV/0!	0	#DIV/0!	0.0163566	*	2.27485e-10
LOC101928239	0.0536296	0	0.00511097	0	0.0271062	0	#DIV/0!	0	#DIV/0!	0.0179367	*	2.27485e-10
LOC101927863	1.00396	0	0.38577	0.11828	0	0	#DIV/0!	0.306608	0	0.0182072	*	2.27485e-10
RP3-395M20.9	0.0272569	0	0	0.00320664	0.00725247	0	#DIV/0!	#DIV/0!	2.2617	0.0185973	*	2.27485e-10
LOC102724730	0.0299584	0	0.0152719	0.0142837	0.0318474	0	#DIV/0!	0.935296	2.22963	0.019004	*	2.27485e-10
LOC441204	0.0472122	0	0.0477977	0.0570269	0.0951058	0	#DIV/0!	1.19309	1.66773	0.019212	*	2.27485e-10
BAI3	0.00987156	0	0.00477784	0.00201524	0.00204559	0	#DIV/0!	0.42179	1.01506	0.0193936	*	2.27485e-10
RPL10AP10	0.00417232	0	0	0.00180601	0.00486797	0	#DIV/0!	#DIV/0!	2.69543	0.0202663	*	2.27485e-10
ADORA1	0.0578934	0	0.0297996	0.0163609	0.0181229	0	#DIV/0!	0.549032	1.10769	0.0220081	*	2.27485e-10
DPY19L2	0.0242251	0	0.0616589	0.0634422	0.23057	0	#DIV/0!	1.02892	3.63432	0.0246024	*	2.27485e-10
LOC644335	0.0171952	0	0.00101468	0.00151321	0	0	#DIV/0!	1.49133	0	0.0247711	*	2.27485e-10
LILRB4	0.0316802	0	0.0165607	0.00258946	0.054023	0	#DIV/0!	0.156362	20.8627	0.0264544	*	2.27485e-10
LPAL2	0.0284877	0	0.0360078	0.0478616	0.0524591	0	#DIV/0!	1.3292	1.09606	0.0299062	*	2.27485e-10
RP11-115H18.1	0.0391628	0	0.0796326	0.0294328	0.121461	0	#DIV/0!	0.369608	4.12671	0.0306748	*	2.27485e-10
LOC100996342	0.0355267	0	0.0086599	0.0049549	0.00489894	0	#DIV/0!	0.572166	0.988707	0.0310626	*	2.27485e-10
MAGEB2	0.101527	0	0.440274	0.217165	0.663207	0	#DIV/0!	0.49325	3.05393	0.0313208	*	2.27485e-10
HIST1H3PS1	0.265787	0	0.016636	0.0780423	0.0381167	0	#DIV/0!	4.69117	0.488411	0.0322009	*	2.27485e-10
GJA10	0.047324	0	0.00791973	0	0.00383607	0	#DIV/0!	0	#DIV/0!	0.0323014	*	2.27485e-10
CLSTN2	0.0230208	0	0.354881	0.249511	0.402064	0	#DIV/0!	0.703084	1.61141	0.0332078	*	2.27485e-10
LOC171417	0.108408	0	0.00734423	0	0	0	#DIV/0!	0	#DIV/0!	0.0361844	*	2.27485e-10
GABRQ	0.0279456	0	0.151791	0.0943989	0.109115	0	#DIV/0!	0.621902	1.15589	0.0362252	*	2.27485e-10
LOC101928584	0.0252409	0	0.0367741	0.014033	1.47488	0	#DIV/0!	0.381599	105.101	0.0367917	*	2.27485e-10
ARSEP1	0.00309102	0	0.00304224	0.00331405	0.00284191	0	#DIV/0!	1.08934	0.857535	0.0379335	*	2.27485e-10
LOC101929375	1.36984	0	0.0902876	0.530239	0.244053	0	#DIV/0!	5.87278	0.460269	0.0392784	*	2.27485e-10
MEF2C-AS1	0.0633867	0	0.0626274	0.0347094	0.0449443	0	#DIV/0!	0.55422	1.29488	0.0393318	*	2.27485e-10
ADAM18	0.0533229	0	0	0	0.00470514	0	#DIV/0!	#DIV/0!	#DIV/0!	0.0396015	*	2.27485e-10
LOC102723547	0.0551121	0	0.0253526	0	0.0291939	0	#DIV/0!	0	#DIV/0!	0.0397952	*	2.27485e-10
FIBIN	0.0202965	0	0.0350529	0.0421543	0.0837628	0	#DIV/0!	1.20259	1.98705	0.0406098	*	2.27485e-10
COL26A1	0.00964799	0	0.00582992	0.0032029	0.00960283	0	#DIV/0!	0.54939	2.99817	0.0407728	*	2.27485e-10
LMOD2	0.0166305	0	0.00330561	0.0118462	0.0106878	0	#DIV/0!	3.58367	0.902206	0.0421481	*	2.27485e-10
LOC102723444	0.166257	0	0	0	0.0657253	0	#DIV/0!	#DIV/0!	#DIV/0!	0.0422555	*	2.27485e-10
LST1	0.0734069	0	0.0161952	0.121127	0.0594129	0	#DIV/0!	7.4792	0.4905	0.0423126	*	2.27485e-10
KRT8P14	0.0186663	0	0.0419913	0.0405888	0.0493059	0	#DIV/0!	0.966601	1.21477	0.043016	*	2.27485e-10
RSPO2	0.0102432	0	0.00174811	0.00671057	0.0146964	0	#DIV/0!	3.83875	2.19003	0.043283	*	2.27485e-10
UNC93B7	0.00786201	0	0.00474569	0.00599752	0	0	#DIV/0!	1.26378	0	0.0441746	*	2.27485e-10
HGFAC	0.0174319	0	0.0176787	0.0245249	0.076597	0	#DIV/0!	1.38725	3.12323	0.0443971	*	2.27485e-10
LOC101927147	0.227817	0	0	0	0.170011	0	#DIV/0!	#DIV/0!	#DIV/0!	0.0457461	*	2.27485e-10
ZEB2-AS1	0.0413234	0	0.527953	0.0741871	0.231158	0	#DIV/0!	0.140518	3.11588	0.0461777	*	2.27485e-10
C2orf40	0.0682092	0	0.0166255	0	0.0323156	0	#DIV/0!	0	#DIV/0!	0.0468675	*	2.27485e-10
LMO1	0.0424078	0	0.0980404	0.0070756	0.0631837	0	#DIV/0!	0.0721702	8.92979	0.0474591	*	2.27485e-10
LOC102724074	0.12482	0	0.819806	0.740289	0.758785	0	#DIV/0!	0.903005	1.02498	0.0474901	*	2.27485e-10
LOC102724908	0.0346852	0	0.0669607	0.0397112	1.17032	0	#DIV/0!	0.593053	29.4707	0.0478422	*	2.27485e-10
CADPS	0.00889927	0	0.00861284	0.0120008	0.00796861	0	#DIV/0!	1.39336	0.664009	0.0481077	*	2.27485e-10
LINC00698	0.0186561	0	0	0.00288754	0	0	#DIV/0!	#DIV/0!	0	0.0483587	*	2.27485e-10
TAAR1	0.0511336	0	0.0065068	0.0719765	0	0	#DIV/0!	11.0617	0	0.0485967	*	2.27485e-10
RANBP3L	0.0132756	0	0.0149872	0.0148644	0.013092	0	#DIV/0!	0.991806	0.880763	0.048896	*	2.27485e-10
RAF1P1	0.0198035	0	0.0108	0	0.0128616	0	#DIV/0!	0	#DIV/0!	0.0493439	*	2.27485e-10
TRPA1	0.0139623	3.01586e-30	0.130474	0.0513782	1.14776	2.16e-28	4.32625e+28	0.393782	22.3395	0.0483972	*	2.27485e-10
PCDHA11	0.0481478	5.42767e-16	0.110176	0.178315	0.170461	1.12729e-14	2.0299e+14	1.61845	0.955955	0.0167782	*	2.27485e-10
LOC102723673	0.234188	6.81243e-12	0.06078	0	6.58706e-65	2.90896e-11	8.92192e+09	0	#DIV/0!	0.0249349	*	2.27485e-10
PCDHA12	0.0871183	4.86042e-11	0.295979	0.360273	0.418389	5.5791e-10	6.08959e+09	1.21722	1.16131	0.0114727	*	2.27485e-10
CTB-113P19.1	0.0192739	1.42926e-08	0.0139043	0.0194075	0.0607179	7.41549e-07	972835	1.39579	3.12857	0.022868	*	2.27485e-10
HOXA-AS3	0.016372	1.08921e-07	0.00531005	0.020194	0.00941808	6.65288e-06	48751.6	3.80297	0.46638	0.0487	*	2.27485e-10
WFDC6	0.0966864	1.63394e-06	0.0178122	0.0279903	0.0150903	1.68994e-05	10901.3	1.57141	0.539126	0.0324159	*	2.27485e-10
UPK3BL	0.0278426	1.30067e-06	0.00944068	0.00864857	0.0179714	4.67151e-05	7258.33	0.916096	2.07796	0.0409636	*	2.27485e-10
BEND7	0.705197	0.0020121	0.823404	0.685521	0.700849	0.00285324	409.226	0.832545	1.02236	1.80684e-07	***	2.27485e-10	***
PRKAA2	0.638086	0.00194409	0.0667346	0.0510951	0.0272957	0.00304675	34.3269	0.765645	0.534214	7.92668e-07	***	2.27485e-10	***
FMOD	0.286563	0.00167154	0.0783109	0.0904985	0.0763103	0.00583308	46.8495	1.15563	0.843221	6.89764e-05	***	2.27485e-10	***
DAPK1	1.82184	0.01461	0.0333112	0.00914771	0.00655725	0.0080194	2.28002	0.274613	0.716819	7.62066e-07	***	2.27485e-10	***
KRT19	63.6084	0.604053	55.3512	28.6105	2.96812	0.00949644	91.633	0.51689	0.103742	1.46553e-07	***	2.27485e-10	***
GIMAP4	0.863695	0.00940729	0.00748557	0.00671721	0.00326007	0.0108919	0.795721	0.897355	0.485331	4.41903e-06	***	2.27485e-10	***
LAMA4	0.50759	0.00575932	0.108778	0.0798587	0.0500234	0.0113464	18.8873	0.734145	0.626399	4.49922e-06	***	2.27485e-10	***
MAGEA10	0.790856	0.00941471	4.58115	4.7804	8.46571	0.0119045	486.595	1.04349	1.77092	2.61141e-06	***	2.27485e-10	***
WISP1	0.824787	0.010162	0.201571	0.127719	2.81597	0.0123207	19.8358	0.633621	22.0481	9.89711e-07	***	2.27485e-10	***
GIPC2	0.56997	0.00705046	0.444795	0.584342	0.415905	0.0123699	63.0875	1.31373	0.711749	7.90634e-05	***	2.27485e-10	***
KRT19P1	2.78682	0.0354942	2.74204	1.4614	0.139816	0.0127365	77.2533	0.53296	0.095673	3.39276e-05	***	2.27485e-10	***
NUDT16P1	1.29787	0.0176038	3.16416	3.34286	2.85489	0.0135636	179.743	1.05648	0.854027	8.13958e-06	***	2.27485e-10	***
LONRF3	0.272764	0.00403073	0.223352	0.147475	0.0771305	0.0147773	55.4123	0.660281	0.523008	1.18269e-05	***	2.27485e-10	***
TMEM119	0.456033	0.00692664	0.777491	0.415888	11.4919	0.0151889	112.246	0.534911	27.6321	5.34448e-06	***	2.27485e-10	***
C8orf47	0.179155	0.00285746	0.0439662	0.0256511	0.033162	0.0159496	15.3865	0.583428	1.29281	0.000451281	***	2.27485e-10	**
IGF2	2.63776	0.0426002	4.38349	3.20838	1.20723	0.0161501	102.898	0.731922	0.376274	2.78315e-05	***	2.27485e-10	***
RGS4	0.738034	0.0129461	1.07895	0.489652	0.430869	0.0175413	83.3423	0.453821	0.87995	8.57347e-05	***	2.27485e-10	**
SULT4A1	0.136262	0.00241443	0.498067	0.53524	0.892041	0.017719	206.288	1.07463	1.66662	0.000119577	***	2.27485e-10	**
SRGN	5.6521	0.1079	1.19097	3.40232	0.880552	0.0190903	11.0377	2.85676	0.258809	4.80013e-07	***	2.27485e-10	***
B3GNT7	1.45345	0.0282635	1.31532	1.20526	1.01623	0.0194458	46.5377	0.916326	0.843159	2.09865e-07	***	2.27485e-10	***
NDN	0.994076	0.0194741	4.47336	3.49733	1.7767	0.0195901	229.708	0.781813	0.508017	2.74204e-07	***	2.27485e-10	***
METTL7B	0.383232	0.00753713	0.258947	0.325422	0.409596	0.0196673	34.3562	1.25671	1.25866	0.000176655	***	2.27485e-10	**
LOC101927732	0.516277	0.0106259	0.287812	0.0300499	0.127674	0.0205818	27.0859	0.104408	4.24874	0.0120499	*	2.27485e-10
CD22	0.347014	0.00720454	0.107134	0.0522994	0.0301252	0.0207616	14.8704	0.488167	0.576015	2.41779e-05	***	2.27485e-10	***
ADAMTS5	0.0365812	0.000764839	0.213722	0.0610792	0.0923465	0.020908	279.434	0.285788	1.51191	0.000567688	***	2.27485e-10	**
RNF157	0.0917214	0.00206486	0.496568	0.396464	1.34474	0.0225123	240.486	0.798407	3.39182	0.00258211	**	2.27485e-10	*
FAM101A	1.10098	0.0254955	2.76894	3.74951	3.10258	0.0231571	108.605	1.35413	0.827465	0.0010657	**	2.27485e-10	**
C15orf59	0.162165	0.00387653	0.0782447	0.0627738	0.449048	0.0239049	20.1842	0.802275	7.15343	6.68943e-05	***	2.27485e-10	***
KIT	0.0595955	0.00143933	0.0288755	0.0103005	0.024855	0.0241516	20.0618	0.35672	2.413	0.00457809	**	2.27485e-10	*
CYP11A1	0.285182	0.00709703	0.0951579	0.181309	0.190306	0.024886	13.4081	1.90535	1.04962	0.000153063	***	2.27485e-10	**
APOC3	0.562885	0.0140638	0.122816	0.215796	0.689885	0.0249851	8.73284	1.75706	3.19694	6.99603e-05	***	2.27485e-10	***
FPR1	4.17536	0.107762	2.27855	2.98422	6.39076	0.0258089	21.1444	1.3097	2.14152	4.86035e-09	***	2.27485e-10	***
MAL	2.623	0.0708005	0.440065	0.0325624	0.0425177	0.0269922	6.21556	0.0739946	1.30573	0.000376649	***	2.27485e-10	**
GABRA3	0.872806	0.023841	2.32905	1.86231	1.97243	0.0273153	97.6912	0.799601	1.05913	3.18023e-06	***	2.27485e-10	***
GLIS1	0.223569	0.00614796	0.927455	0.904538	6.47526	0.0274991	150.856	0.97529	7.15864	0.000306681	***	2.27485e-10	**
DCAF4L2	5.12595	0.14151	15.0463	13.5763	11.7075	0.0276065	106.327	0.902301	0.862349	1.62266e-08	***	2.27485e-10	***
RPS6KA6	0.0530693	0.00147559	0	0.00464764	0.00363929	0.0278049	0	#DIV/0!	0.78304	0.00525759	**	2.27485e-10	*
ITGB3	0.590951	0.0164579	1.15926	1.21566	1.49608	0.0278498	70.4383	1.04865	1.23067	3.20213e-05	***	2.27485e-10	***
PCDHB8	0.0917811	0.0026571	0.308131	0.423416	1.1565	0.0289504	115.965	1.37414	2.73135	0.000248718	***	2.27485e-10	**
MAGEA6	1.10381	0.0323309	2.34889	1.89035	2.4218	0.0292903	72.6516	0.804783	1.28114	8.01523e-08	***	2.27485e-10	***
LYPD2	2.06911	0.0618046	0.0503354	0.048436	0	0.0298702	0.814429	0.962264	0	0.00725139	**	2.27485e-10	*
CCDC136	0.132587	0.00406269	0.317608	0.340585	0.466203	0.0306417	78.1769	1.07234	1.36883	0.00289266	**	2.27485e-10	*
KL	0.142406	0.0044288	0.28789	0.199236	1.05533	0.0310998	65.004	0.692058	5.29687	0.000914105	***	2.27485e-10	**
SERPING1	1.36887	0.0435295	0.231532	0.251826	0.530116	0.0317996	5.31897	1.08765	2.10508	5.93238e-10	***	2.27485e-10	***
G0S2	1.31862	0.0424443	26.8653	38.8679	14.8992	0.0321883	632.954	1.44677	0.383331	4.4103e-06	***	2.27485e-10	***
RBM11	0.524684	0.0173043	1.11525	0.882979	0.501777	0.0329804	64.4493	0.791732	0.568277	0.0059346	**	2.27485e-10	*
ARMCX1	2.48915	0.0834455	8.07304	8.9387	12.6807	0.0335236	96.7463	1.10723	1.41862	2.12558e-06	***	2.27485e-10	***
ITGA11	0.152903	0.00517876	0.297028	0.32045	0.37844	0.0338695	57.355	1.07886	1.18096	0.000403797	***	2.27485e-10	**
SMEK3P	0.616212	0.0208818	2.78921	3.15353	4.97726	0.0338873	133.572	1.13062	1.57831	1.14603e-05	***	2.27485e-10	***
GYPC	0.326676	0.0111174	0.802377	0.560321	0.752359	0.0340318	72.1732	0.698327	1.34273	0.000136402	***	2.27485e-10	**
LEPREL2	1.88784	0.0647626	1.64447	2.29473	6.84583	0.0343051	25.3923	1.39542	2.98328	9.11948e-07	***	2.27485e-10	***
LOC100131369	0.103723	0.00364399	0.0028276	0	0	0.035132	0.775964	0	#DIV/0!	0.0317856	*	2.27485e-10
PCDHA10	0.222583	0.00786464	0.631883	0.548545	0.830623	0.0353335	80.3448	0.868111	1.51423	4.73211e-05	***	2.27485e-10	***
CHRDL1	0.167561	0.00604833	1.98035	3.34589	3.24746	0.0360963	327.421	1.68955	0.970581	0.00309983	**	2.27485e-10	*
IL1RL1	0.957359	0.0347591	0.0339466	0.0990888	0.0144983	0.0363073	0.976626	2.91896	0.146316	8.196e-07	***	2.27485e-10	***
CELF2	0.197703	0.00725014	0.116835	0.0989518	0.0329605	0.0366719	16.1149	0.846934	0.333097	5.60099e-06	***	2.27485e-10	***
GABRG1	0.0850784	0.00313216	0.0305147	0.029022	0.0163477	0.036815	9.74239	0.951082	0.563288	1.22233e-05	***	2.27485e-10	***
ABCA8	0.0325151	0.00119847	0.00779751	0.0154444	0.0371875	0.0368587	6.50624	1.98069	2.40783	0.000534611	***	2.27485e-10	**
TGM5	0.537922	0.0200997	0.0525771	0.0759701	0.00934217	0.0373655	2.61581	1.44493	0.122972	9.71642e-05	***	2.27485e-10	**
NID1	0.127893	0.00480127	0.0165182	0.0131202	0.0480383	0.0375414	3.44037	0.794286	3.66141	0.000361179	***	2.27485e-10	**
FTH1P23	0.349704	0.013196	0.573073	0.570329	1.55852	0.0377348	43.4278	0.995212	2.73267	0.00654373	**	2.27485e-10	*
MIA	0.459405	0.0174953	0.708881	0.541377	0.0255203	0.0380825	40.5184	0.763707	0.0471397	0.0465057	*	2.27485e-10
ICA1	0.31783	0.0121654	0.412729	0.64802	0.468136	0.0382766	33.9264	1.57008	0.72241	7.06387e-05	***	2.27485e-10	***
KLF14	0.114485	0.00439937	0.526051	0.44573	0.770234	0.0384275	119.574	0.847313	1.72803	0.026247	*	2.27485e-10
SMIM10	1.31738	0.0507176	1.99827	1.55862	4.69462	0.0384987	39.3999	0.779983	3.01204	2.33424e-06	***	2.27485e-10	***
CADM3	0.225994	0.00873613	0.539907	0.589718	0.826515	0.0386564	61.8016	1.09226	1.40154	1.27439e-07	***	2.27485e-10	***
MT1M	1.32986	0.0526636	2.17764	1.79374	4.82066	0.039601	41.35	0.823709	2.68749	2.3681e-05	***	2.27485e-10	***
NPNT	0.0865032	0.00342633	0.00849687	0.00939859	0.0292002	0.0396093	2.47988	1.10612	3.10688	3.83256e-05	***	2.27485e-10	***
DDIT4L	0.223968	0.00904477	0.0443815	0.0109251	0.0030291	0.0403841	4.90687	0.246164	0.27726	0.00069661	***	2.27485e-10	**
HRASLS2	4.24536	0.172476	0.257221	0.106393	0.070743	0.040627	1.49134	0.413626	0.664919	5.48344e-05	***	2.27485e-10	***
LOC101928272	0.129204	0.00528261	0.0174177	0.00758996	0.0701775	0.0408858	3.29717	0.435762	9.24611	0.000991832	***	2.27485e-10	**
LOXL4	2.45882	0.10218	6.92035	2.4166	1.95574	0.0415567	67.7268	0.349202	0.809294	4.12108e-05	***	2.27485e-10	***
GYG2	0.181943	0.00762886	0.702084	0.660566	1.3486	0.0419299	92.03	0.940866	2.04158	0.00108345	**	2.27485e-10	**
GGT5	0.347436	0.0146333	0.179102	0.238689	0.216348	0.042118	12.2393	1.3327	0.906399	0.000707566	***	2.27485e-10	**
OLFML2B	0.468923	0.0201537	1.4151	1.28449	16.3829	0.0429787	70.2156	0.9077	12.7544	5.42753e-05	***	2.27485e-10	***
CMKLR1	0.275564	0.0119559	0.254516	0.126816	0.0831684	0.0433869	21.288	0.498261	0.655821	5.60956e-06	***	2.27485e-10	***
TNFRSF9	1.02264	0.0445382	3.96994	1.93947	5.71834	0.0435523	89.1356	0.48854	2.9484	2.79994e-05	***	2.27485e-10	***
ESM1	0.156841	0.00689111	0.464087	0.423506	0.111245	0.0439369	67.3457	0.912557	0.262677	0.000852578	***	2.27485e-10	**
CPZ	4.74801	0.208877	3.2502	1.93712	2.57404	0.0439925	15.5604	0.596001	1.32879	4.1488e-06	***	2.27485e-10	***
FCGRT	2.11353	0.0935113	3.16599	5.69088	9.3702	0.044244	33.8568	1.7975	1.64653	1.30692e-06	***	2.27485e-10	***
COL3A1	0.648479	0.0287823	4.06815	6.52299	30.258	0.0443843	141.342	1.60343	4.63867	6.53654e-07	***	2.27485e-10	***
PRSS35	0.064627	0.00291454	0.28929	0.0661449	0.765081	0.0450979	99.2575	0.228646	11.5667	0.00738483	**	2.27485e-10	*
DAAM2	0.29184	0.0131956	0.917585	0.908359	1.06539	0.0452152	69.5373	0.989945	1.17288	9.35204e-06	***	2.27485e-10	***
NLRP7	0.0982125	0.00446537	0.0107155	0.0139395	0.00253739	0.0454664	2.39969	1.30087	0.182029	0.00148202	**	2.27485e-10	**
PNMAL1	0.767565	0.0351582	3.58816	3.709	3.08394	0.0458048	102.058	1.03368	0.831474	3.39593e-06	***	2.27485e-10	***
SVOPL	0.115979	0.00542249	0.0457993	0.0128216	0.00635376	0.0467541	8.44618	0.279951	0.495552	0.00553867	**	2.27485e-10	*
SLC7A4	0.11508	0.00544653	0.058022	0.0399007	0.0869494	0.0473283	10.653	0.687681	2.17915	0.019252	*	2.27485e-10
CHI3L1	0.0641046	0.0030522	0.00633854	0.0130016	0.0203918	0.0476128	2.07671	2.05119	1.56841	0.0196883	*	2.27485e-10
NSUN7	0.149523	0.0071324	0.127045	0.213918	0.271439	0.0477009	17.8124	1.68379	1.26889	2.58306e-05	***	2.27485e-10	***
TLX2	0.0611019	0.00292596	0.203194	0.218074	0.642163	0.0478865	69.4454	1.07323	2.94471	0.00166245	**	2.27485e-10	*
AC022311.1	0.105577	0.00515703	0.00604517	0.002724	0	0.0488462	1.17222	0.450608	0	0.00615821	**	2.27485e-10	*
LINC01085	0.347141	0.0170482	0.218726	0.179504	3.8992	0.0491101	12.8299	0.820679	21.7221	1.3464e-05	***	2.27485e-10	***
ZNF664-FAM101A	0.551991	0.0271435	0.271332	0.47174	0.189284	0.0491737	9.99621	1.73861	0.401248	0.014676	*	2.27485e-10
FOXD3	0.267425	0.0135379	0.46847	0.469273	0.63164	0.0506232	34.6043	1.00171	1.346	0.000312415	***	2.27485e-10	**
SH3BGRL	9.53822	0.483263	26.2956	24.5542	39.3408	0.050666	54.4125	0.933778	1.6022	6.43046e-09	***	2.27485e-10	***
UBD	4.64967	0.237916	1.16696	1.58416	0.375253	0.0511683	4.90494	1.35751	0.236878	1.09384e-06	***	2.27485e-10	***
RP11-695J4.2	0.284772	0.0145835	0.451701	0.271851	0.498895	0.0512111	30.9735	0.601837	1.83518	6.16507e-06	***	2.27485e-10	***
CEACAM1	3.17729	0.163065	0.837854	0.790102	0.0375997	0.0513221	5.13815	0.943007	0.0475884	3.9783e-08	***	2.27485e-10	***
TCHHL1	0.0255367	0.00133014	0.00327191	0	0.0057189	0.0520876	2.45982	0	#DIV/0!	0.0271414	*	2.27485e-10
CHST1	0.130049	0.00692596	0.0304538	0.0553365	0.00959993	0.0532565	4.39705	1.81706	0.173483	0.00191591	**	2.27485e-10	*
CALB2	0.134508	0.00717529	0.0392887	0.010906	0.0231247	0.0533446	5.47555	0.277586	2.12036	0.0384701	*	2.27485e-10
CACNG6	0.27074	0.0144457	0.0324522	0.0257492	0.02104	0.0533563	2.2465	0.793451	0.817112	0.0120729	*	2.27485e-10
KIAA1462	0.126723	0.00676287	0.0587732	0.0807668	0.138579	0.0533675	8.69056	1.37421	1.71579	1.3186e-05	***	2.27485e-10	***
PPAP2B	4.05874	0.216687	2.39497	1.78658	1.53505	0.0533876	11.0527	0.745972	0.859213	8.594e-09	***	2.27485e-10	***
SLC16A8	0.20102	0.0107652	0.0856778	0.095736	0.039495	0.0535529	7.95877	1.1174	0.41254	0.0014905	**	2.27485e-10	**
COL6A2	10.8807	0.585436	31.7943	36.6109	95.9946	0.0538051	54.3088	1.15149	2.62202	6.41143e-07	***	2.27485e-10	***
SH3RF3-AS1	0.544565	0.0295425	0.475385	0.360539	0.797692	0.0542497	16.0916	0.758414	2.2125	4.59366e-05	***	2.27485e-10	***
RARRES3	39.6739	2.20028	5.50341	2.78252	1.64086	0.0554591	2.50123	0.5056	0.589702	3.12318e-07	***	2.27485e-10	***
CCDC8	0.208831	0.0115968	1.8282	1.46723	1.8553	0.0555318	157.647	0.802552	1.26449	8.50323e-06	***	2.27485e-10	***
ANKRD34B	0.0324217	0.00180131	0.0159838	0.00192056	0.0096546	0.0555589	8.87339	0.120157	5.02698	0.0285119	*	2.27485e-10
LOC728819	0.407393	0.0228758	1.10727	0.875883	1.5774	0.0561518	48.4036	0.791028	1.80092	1.32012e-06	***	2.27485e-10	***
GIMAP6	0.582724	0.0329435	0.00113162	0	0.00437201	0.0565336	0.0343505	0	#DIV/0!	0.000272278	***	2.27485e-10	**
ZEB2	0.513956	0.0291328	2.36739	1.92239	5.27019	0.0566834	81.2621	0.812029	2.74148	1.56867e-06	***	2.27485e-10	***
SLA	0.0658742	0.00373594	0.0367893	0.0486716	0.291261	0.0567133	9.8474	1.32298	5.98421	0.00250683	**	2.27485e-10	*
STK32B	0.0317423	0.00180521	0.346217	0.141459	0.153807	0.056871	191.787	0.408586	1.08729	0.0101033	*	2.27485e-10	*
RNF130	0.725108	0.0416009	6.38189	6.4914	9.94838	0.057372	153.407	1.01716	1.53255	8.76059e-06	***	2.27485e-10	***
TNFRSF8	0.20243	0.0116734	0.105633	0.100037	0.215118	0.0576663	9.04909	0.947024	2.15038	0.00013631	***	2.27485e-10	**
PLA2G16	23.8471	1.38314	13.4901	7.85128	14.5189	0.0580004	9.75325	0.582001	1.84924	5.29146e-08	***	2.27485e-10	***
ACSL5	5.57285	0.323296	1.47986	0.866887	0.972415	0.0580127	4.57741	0.58579	1.12173	2.11409e-06	***	2.27485e-10	***
SERPINB9	0.996956	0.0578391	1.60616	1.32301	0.587844	0.0580157	27.7695	0.82371	0.444323	9.61206e-07	***	2.27485e-10	***
UCHL1	17.052	0.991987	98.1558	75.9744	106.627	0.0581743	98.9487	0.774018	1.40346	6.81392e-07	***	2.27485e-10	***
RBP7	0.311455	0.018281	1.07591	1.00593	0.931502	0.0586955	58.8538	0.934965	0.926008	0.00102845	**	2.27485e-10	**
MAP10	0.0725826	0.00426557	0.187674	0.0875744	0.185076	0.0587685	43.9974	0.46663	2.11336	0.00113633	**	2.27485e-10	**
CDH10	0.0374105	0.00220681	0.00136853	0	0.00321083	0.0589892	0.620136	0	#DIV/0!	0.00533272	**	2.27485e-10	*
CFI	0.248653	0.0147111	0.0691155	0.027453	0.68649	0.0591631	4.6982	0.397205	25.006	5.56997e-05	***	2.27485e-10	***
LINC00525	3.64123	0.21729	4.38876	2.98722	7.47052	0.0596749	20.1977	0.680652	2.50083	2.23e-07	***	2.27485e-10	***
IDO1	1.83727	0.110342	0.11927	0.173502	0.115438	0.0600578	1.08091	1.4547	0.665344	6.76806e-05	***	2.27485e-10	***
TMEM98	1.49286	0.0901079	2.94541	3.5116	10.5778	0.0603592	32.6876	1.19223	3.01223	1.81681e-07	***	2.27485e-10	***
MUC4	0.766202	0.0462993	0.0818828	0.0549606	0.00516501	0.060427	1.76855	0.67121	0.0939767	0.00042428	***	2.27485e-10	**
DCN	14.9486	0.910257	11.2937	15.8884	122.31	0.0608924	12.4072	1.40684	7.69808	2.87263e-08	***	2.27485e-10	***
SLC22A31	0.0575903	0.00352306	0.162445	0.249252	0.289137	0.0611745	46.1091	1.53438	1.16002	0.0069728	**	2.27485e-10	*
SALL4	0.144332	0.00893146	0.160181	0.271648	0.302166	0.0618811	17.9345	1.69588	1.11234	0.00382406	**	2.27485e-10	*
WARS2P1	0.26304	0.0164203	0.372469	0.299305	0.292668	0.0624251	22.6835	0.80357	0.977824	0.00603499	**	2.27485e-10	*
RARB	0.376446	0.0236085	1.10812	0.625022	1.11642	0.0627142	46.937	0.56404	1.78621	2.94515e-06	***	2.27485e-10	***
SYT11	0.270424	0.0169742	1.31877	1.21502	5.69192	0.0627686	77.6928	0.921326	4.68464	2.72939e-05	***	2.27485e-10	***
PLBD1	8.49879	0.53453	6.76226	6.92921	13.5058	0.0628948	12.6509	1.02469	1.94911	5.98812e-09	***	2.27485e-10	***
DPYSL3	1.5556	0.0983687	7.66288	4.62184	10.5104	0.0632351	77.8996	0.603147	2.27407	8.71956e-07	***	2.27485e-10	***
ENG	0.552203	0.0350936	1.38865	1.18038	4.55989	0.0635519	39.57	0.850021	3.86306	3.77939e-05	***	2.27485e-10	***
MME	1.07782	0.0686089	0.0516072	0.323037	3.60638	0.0636551	0.752193	6.25954	11.164	1.44492e-07	***	2.27485e-10	***
DTX3	1.99404	0.12709	2.5736	2.77352	8.30631	0.0637352	20.2501	1.07768	2.99487	5.95197e-06	***	2.27485e-10	***
POSTN	0.0937286	0.0060475	0.0502587	0.0653177	0.0664536	0.0645214	8.31065	1.29963	1.01739	0.00245399	**	2.27485e-10	*
CREB3L1	0.613453	0.0396687	2.34766	2.05631	12.2112	0.0646647	59.1817	0.875896	5.93842	0.000337773	***	2.27485e-10	**
LOC101927880	0.533365	0.034638	1.61813	1.45588	2.70377	0.0649423	46.7155	0.899726	1.85714	0.000207524	***	2.27485e-10	**
NYAP2	0.0221014	0.00143694	0.0649998	0.0151543	0.0185398	0.0650158	45.2348	0.233143	1.2234	0.047198	*	2.27485e-10
IRAK3	0.437765	0.0284853	1.70475	1.27798	1.85587	0.0650699	59.8465	0.749657	1.4522	1.74153e-05	***	2.27485e-10	***
BST2	31.9894	2.08502	25.2551	28.3768	19.2806	0.0651783	12.1127	1.1236	0.67945	8.50633e-10	***	2.27485e-10	***
GAS1	0.365512	0.0238389	0.859394	0.591152	2.5278	0.0652206	36.05	0.687871	4.27606	0.000416129	***	2.27485e-10	**
LINC00473	0.171022	0.0111649	0.630533	0.741256	1.33867	0.0652832	56.4747	1.1756	1.80595	0.00118262	**	2.27485e-10	**
C8orf4	1.16028	0.0766406	0.480568	1.14797	0.154141	0.0660534	6.27041	2.38877	0.134273	7.90516e-07	***	2.27485e-10	***
TRIM31	2.24262	0.150547	0.0989424	0.118689	0.0565818	0.0671302	0.657218	1.19958	0.476722	1.81946e-05	***	2.27485e-10	***
AL109763.2	0.334889	0.0224845	0.358668	0.514221	0.305365	0.0671403	15.9518	1.4337	0.59384	0.0344756	*	2.27485e-10
DUSP2	0.224471	0.0151166	0.219523	0.197756	0.190376	0.0673433	14.522	0.900842	0.962683	0.00280003	**	2.27485e-10	*
APBB1	0.492972	0.0334401	1.71816	2.32763	4.23985	0.0678337	51.3803	1.35472	1.82153	3.11905e-05	***	2.27485e-10	***
LOC101927763	0.0279725	0.00189896	0.10002	0.087852	0.116988	0.0678867	52.6711	0.878342	1.33165	0.0149717	*	2.27485e-10
LOC100287387	0.241501	0.0164718	0.343521	0.259752	0.942962	0.0682058	20.8551	0.756147	3.63024	0.000485789	***	2.27485e-10	**
RARRES1	1.69278	0.115786	0.0512869	0.0347375	0.138257	0.0683999	0.442946	0.677318	3.98004	0.000115778	***	2.27485e-10	**
MT1G	7.96959	0.54548	0.313943	0.355109	0.914659	0.0684452	0.575536	1.13112	2.57572	1.70295e-07	***	2.27485e-10	***
HTRA3	0.502262	0.0344529	1.12599	1.09377	3.07657	0.0685955	32.6822	0.971384	2.8128	9.31388e-05	***	2.27485e-10	**
WISP2	0.398438	0.0274035	1.85389	2.70542	21.3729	0.0687772	67.6517	1.45932	7.90002	0.000150347	***	2.27485e-10	**
RP11-445H22.3	0.0854939	0.0058822	0.0744692	0.08185	0.161723	0.0688025	12.6601	1.09911	1.97584	0.0291371	*	2.27485e-10
PTGES3L	0.218529	0.0151687	0.495999	0.472708	0.459235	0.069413	32.6987	0.953043	0.971497	1.46665e-07	***	2.27485e-10	***
RRAGD	0.0722559	0.00503911	0.288815	0.319558	0.35028	0.0697398	57.3147	1.10645	1.09614	0.021385	*	2.27485e-10
C4orf26	0.199878	0.0139981	0.0545326	0.0289131	0.0202725	0.0700331	3.89571	0.530198	0.701151	0.0124782	*	2.27485e-10
MXRA5	0.751977	0.052866	1.04538	0.691602	1.59262	0.0703027	19.7741	0.661581	2.3028	1.61222e-05	***	2.27485e-10	***
TLR3	0.610493	0.0435259	0.220717	0.115967	0.0997663	0.0712963	5.07095	0.52541	0.860297	1.15551e-06	***	2.27485e-10	***
SPATA6	0.1348	0.00961296	1.31691	1.1115	2.19764	0.0713126	136.993	0.844026	1.97717	6.35259e-05	***	2.27485e-10	***
SEZ6L2	1.07518	0.0768948	5.47964	7.77275	13.3368	0.0715181	71.2615	1.41848	1.71584	1.47305e-06	***	2.27485e-10	***
LINC00654	0.0230529	0.00166147	0.0716223	0.0746633	0.219086	0.0720721	43.1078	1.04246	2.93432	0.00253402	**	2.27485e-10	*
HDX	0.570686	0.0411988	1.1549	1.00884	1.00667	0.0721917	28.0323	0.87353	0.99785	2.90424e-05	***	2.27485e-10	***
LMO2	0.198691	0.0143965	0.779781	0.687145	0.375285	0.0724569	54.1646	0.881203	0.546152	0.00998377	**	2.27485e-10	*
LGR6	0.566284	0.0411936	0.251898	0.113719	0.118457	0.0727438	6.11497	0.45145	1.04166	2.76324e-06	***	2.27485e-10	***
CXCL12	0.175494	0.0127682	1.66384	0.952556	19.3628	0.0727557	130.312	0.572503	20.3272	0.0228413	*	2.27485e-10
PDLIM3	0.0582047	0.00423569	0.261295	0.385354	0.147373	0.0727722	61.689	1.47478	0.382436	0.00777183	**	2.27485e-10	*
GBP4	4.51401	0.33	1.45105	1.16711	0.272394	0.0731058	4.39712	0.804316	0.233393	1.7524e-07	***	2.27485e-10	***
ITLN1	0.119828	0.00878244	0.00658504	0.0191392	0.00493126	0.0732918	0.749796	2.90647	0.257652	0.0305021	*	2.27485e-10
GPRC5B	3.20465	0.237348	7.20241	3.4882	9.73375	0.0740636	30.3453	0.48431	2.79048	4.39413e-07	***	2.27485e-10	***
MUC3A	0.0606513	0.00451316	0.0660343	0.0166544	0.0426335	0.0744115	14.6315	0.252208	2.55989	0.00625287	**	2.27485e-10	*
DDX53	0.368413	0.0278251	4.68156	4.85739	5.02489	0.0755268	168.25	1.03756	1.03448	2.32014e-06	***	2.27485e-10	***
KCNE4	0.0914884	0.00698491	0.0188694	0.0160939	0.0394808	0.0763475	2.70144	0.852911	2.45315	0.00777572	**	2.27485e-10	*
RFPL4B	0.0470789	0.00362469	0.0227989	0.00388277	0.00377889	0.0769917	6.2899	0.170305	0.973244	0.0334089	*	2.27485e-10
FGF14-AS2	0.424955	0.0327207	0.703597	0.638947	1.4457	0.0769981	21.5031	0.908115	2.26263	4.71772e-05	***	2.27485e-10	***
SHISA4	3.44543	0.270668	9.81227	10.0417	19.6208	0.0785587	36.252	1.02339	1.95393	9.32917e-05	***	2.27485e-10	**
GALNT15	0.907754	0.0715113	0.383509	0.479944	0.387542	0.0787783	5.36291	1.25146	0.807474	8.17703e-08	***	2.27485e-10	***
FMR1NB	0.262238	0.0207073	0.0992193	0.0230532	0.0631708	0.0789638	4.79151	0.232346	2.74022	0.00089438	***	2.27485e-10	**
PIK3AP1	0.222377	0.01757	0.131599	0.0761999	0.0371985	0.0790098	7.48998	0.579033	0.48817	1.80492e-06	***	2.27485e-10	***
SCML2	0.291948	0.0233384	1.39432	1.32519	2.1347	0.0799404	59.7434	0.950422	1.61086	2.01522e-05	***	2.27485e-10	***
PLCE1	0.231903	0.0186076	0.426751	0.411114	0.38069	0.0802388	22.9342	0.963359	0.925995	0.000176526	***	2.27485e-10	**
ZNF804A	0.0652195	0.00524421	0.0644893	0.0221715	0.0118879	0.0804087	12.2972	0.343801	0.53618	0.000344203	***	2.27485e-10	**
TMEM150C	0.18825	0.0152016	0.631585	0.760152	0.725586	0.0807523	41.5472	1.20356	0.954528	7.29252e-05	***	2.27485e-10	***
EFCAB4B	0.569686	0.0464227	1.45383	1.41229	1.46057	0.0814884	31.3172	0.971429	1.03418	6.03393e-06	***	2.27485e-10	***
ADAMTS2	0.456031	0.037213	0.609499	0.843712	6.63438	0.0816018	16.3787	1.38427	7.86332	0.000114653	***	2.27485e-10	**
SPTA1	0.11175	0.00912367	0.0445345	0.0155702	0.0167111	0.0816436	4.88121	0.349621	1.07327	5.20111e-06	***	2.27485e-10	***
CRISPLD2	1.3663	0.112828	4.28006	3.94585	59.1703	0.0825794	37.9343	0.921914	14.9956	2.83739e-09	***	2.27485e-10	***
SPARC	12.1982	1.00777	6.63872	9.47131	15.9953	0.0826169	6.58751	1.42668	1.68881	3.43603e-07	***	2.27485e-10	***
MKX	0.357763	0.0296655	0.859019	0.737147	0.416403	0.0829196	28.9568	0.858126	0.564885	8.59143e-05	***	2.27485e-10	**
PSCA	208.392	17.3141	19.5512	8.43719	25.2969	0.0830842	1.12921	0.431543	2.99826	2.63095e-05	***	2.27485e-10	***
ARHGEF34P	0.016288	0.00135399	0.0169635	0.0144923	0.00781023	0.083128	12.5285	0.85432	0.538923	0.0344535	*	2.27485e-10
MYH14	5.93388	0.49724	0.218249	0.0534031	0.00693656	0.0837968	0.43892	0.244689	0.129891	3.79347e-06	***	2.27485e-10	***
SCNN1B	0.507072	0.042498	0.020724	0.0158501	0	0.0838106	0.487646	0.764818	0	1.17002e-05	***	2.27485e-10	***
IGSF22	0.0159077	0.00133569	0.0346293	0.0231343	0.0367394	0.0839647	25.9262	0.668056	1.58809	0.00599623	**	2.27485e-10	*
ADAMTSL3	0.0858228	0.00728336	0.0471718	0.03746	0.230063	0.0848651	6.47666	0.794118	6.14157	0.000483085	***	2.27485e-10	**
RCN3	0.592721	0.0505014	2.8831	2.9775	8.08266	0.0852026	57.0896	1.03274	2.71458	2.51251e-06	***	2.27485e-10	***
NAP1L2	0.509086	0.0436332	2.50816	2.52099	2.78514	0.0857088	57.483	1.00512	1.10478	2.98455e-08	***	2.27485e-10	***
SH3RF3	1.49203	0.12841	0.938827	0.799923	1.32132	0.0860638	7.31119	0.852045	1.65181	3.09781e-07	***	2.27485e-10	***
PADI1	0.329155	0.0283859	0.167218	0.100723	0.287818	0.0862388	5.89087	0.602345	2.85753	6.88281e-05	***	2.27485e-10	***
TFR2	0.140893	0.0121713	0.142137	0.133645	0.327773	0.0863868	11.6781	0.940252	2.45257	0.000171272	***	2.27485e-10	**
MARCH4	0.41323	0.0357694	2.54387	1.56215	0.946903	0.0865604	71.1186	0.614085	0.606153	3.18519e-05	***	2.27485e-10	***
PDGFD	0.105052	0.00910414	0.08971	0.106287	0.00204803	0.0866631	9.85376	1.18479	0.0192688	0.000533404	***	2.27485e-10	**
RORA	0.186654	0.0162178	0.561542	0.489396	0.807692	0.0868872	34.625	0.87152	1.65039	1.0628e-06	***	2.27485e-10	***
BAMBI	0.710004	0.0618754	1.63283	0.837251	5.32972	0.0871478	26.3891	0.51276	6.36574	0.000593257	***	2.27485e-10	**
GUCY2C	0.0341631	0.00298184	0.0719902	0.0529108	0.0999165	0.0872826	24.1429	0.734972	1.8884	0.0263363	*	2.27485e-10
PYGO1	0.917435	0.0801652	1.12976	0.955733	1.69962	0.0873798	14.0929	0.84596	1.77834	7.2354e-10	***	2.27485e-10	***
MMP13	0.0669644	0.00588183	0.0833005	0.0809996	0.369479	0.0878351	14.1623	0.972378	4.56149	0.0286383	*	2.27485e-10
ILDR2	0.0353901	0.00311877	0.255994	0.173896	0.217284	0.0881256	82.0815	0.679298	1.2495	0.026847	*	2.27485e-10
LOC100996301	0.189957	0.0168373	0.209378	0.417419	0.38038	0.0886374	12.4353	1.99362	0.911266	0.0107795	*	2.27485e-10	*
PRKAR2B	0.724416	0.0646437	1.69365	1.47045	2.2281	0.0892357	26.1998	0.86821	1.51525	3.21253e-05	***	2.27485e-10	***
TNRC6C	0.150291	0.0135105	0.483904	0.439134	0.717636	0.0898958	35.8168	0.907481	1.63421	3.12886e-05	***	2.27485e-10	***
NCAM1	1.30832	0.117732	0.863689	0.724555	1.26172	0.0899871	7.33605	0.838908	1.74137	8.50024e-09	***	2.27485e-10	***
GBP2	4.30071	0.387017	1.00582	0.736848	1.36225	0.0899892	2.59891	0.732582	1.84875	9.88678e-07	***	2.27485e-10	***
DPP4	0.366037	0.0330072	0.274314	0.158864	0.969687	0.0901744	8.31074	0.579132	6.10388	0.000129847	***	2.27485e-10	**
HOTTIP	0.0167953	0.00151623	0.0268967	0.0279127	0.0462667	0.0902771	17.7392	1.03777	1.65755	0.0176186	*	2.27485e-10
ZCCHC5	0.0374001	0.00341346	0.758808	0.487044	1.60778	0.0912688	222.299	0.641854	3.30111	0.0260933	*	2.27485e-10
EMR1	0.227993	0.0208397	0.108987	0.0831581	0.0373492	0.0914049	5.22978	0.763009	0.449135	7.30487e-05	***	2.27485e-10	***
TRBC2	1.02292	0.0938142	0.198511	0.0723507	0	0.0917125	2.116	0.364467	0	0.0127414	*	2.27485e-10
GFAP	0.0290386	0.00266601	0.0422864	0.020533	0.0416652	0.0918095	15.8613	0.48557	2.02918	0.0108319	*	2.27485e-10	*
VLDLR	0.261871	0.0241449	0.583937	0.642647	0.84817	0.0922015	24.1846	1.10054	1.31981	5.0131e-06	***	2.27485e-10	***
NPY1R	0.0314188	0.00290509	0.0316823	0.0271956	0.0994985	0.0924634	10.9058	0.858385	3.65863	0.0031006	**	2.27485e-10	*
DGKG	0.0193479	0.00179663	0.182761	0.14405	0.298639	0.092859	101.724	0.788187	2.07316	0.00923758	**	2.27485e-10	*
XAGE2	0.297781	0.0276725	0.94236	0.417005	1.61047	0.0929291	34.054	0.442512	3.86199	0.00222422	**	2.27485e-10	*
SAMSN1	0.502187	0.0474358	0.12359	0.349305	0.0128473	0.0944585	2.60542	2.82632	0.0367797	0.000154565	***	2.27485e-10	**
SLC6A12	0.290398	0.0275388	0.0452763	0.048279	0.0170659	0.0948313	1.64409	1.06632	0.353484	0.000277837	***	2.27485e-10	**
GNAO1	2.35162	0.223343	5.01933	3.48453	11.0532	0.0949737	22.4737	0.694222	3.17208	3.55111e-06	***	2.27485e-10	***
CACNA2D4	0.00941703	0.000907471	0.0182175	0.0160593	0.0172508	0.0963649	20.075	0.881533	1.07419	0.00662622	**	2.27485e-10	*
KRTAP1-5	0.107976	0.0104116	0.389709	0.520962	0.100803	0.0964257	37.4301	1.3368	0.193495	0.0444615	*	2.27485e-10
CPNE4	0.086105	0.00831584	0.0196553	0.0512827	0.0194963	0.096578	2.3636	2.6091	0.380173	0.000525635	***	2.27485e-10	**
PCDHB6	0.170992	0.0165264	0.640161	1.08372	2.37004	0.09665	38.7357	1.69288	2.18696	7.10053e-05	***	2.27485e-10	***
EEF1A2	1.94366	0.188128	1.30936	0.67139	3.44714	0.0967903	6.95993	0.512764	5.13434	1.18013e-06	***	2.27485e-10	***
LOC102724276	2.84102	0.276686	1.99287	3.54945	2.46664	0.0973896	7.20264	1.78108	0.694937	0.01517	*	2.27485e-10
USP30-AS1	0.464563	0.0453199	0.162554	0.133497	0.110107	0.0975539	3.5868	0.821248	0.824793	0.00035638	***	2.27485e-10	**
STRA6	1.63311	0.160182	0.482479	0.387557	0.970537	0.0980841	3.01206	0.803262	2.50424	1.15239e-05	***	2.27485e-10	***
THY1	0.0641972	0.0063022	0.241692	0.200176	3.50025	0.0981695	38.3505	0.828226	17.4858	0.000417896	***	2.27485e-10	**
ZEB1	0.743653	0.0730329	2.16146	2.10269	5.05482	0.0982082	29.5958	0.972807	2.40398	2.37885e-06	***	2.27485e-10	***
RENBP	0.101444	0.00997737	0.138608	0.194331	0.390794	0.0983536	13.8922	1.40202	2.01097	0.00863509	**	2.27485e-10	*
L1CAM	14.5518	1.43843	37.2452	28.6318	184.313	0.0988492	25.8929	0.768738	6.43737	2.30169e-06	***	2.27485e-10	***
HLX	0.289788	0.0286735	0.486173	0.388432	2.25453	0.0989467	16.9555	0.798959	5.80419	0.00276673	**	2.27485e-10	*
AC007163.6	0.177165	0.0175427	0.167818	0.253967	0.0888891	0.0990191	9.56623	1.51335	0.350003	0.0184648	*	2.27485e-10
C3AR1	0.241682	0.0239585	0.305548	0.302098	0.585617	0.0991321	12.7532	0.988707	1.9385	0.00146539	**	2.27485e-10	**
PDGFRB	0.191333	0.0189699	0.358401	0.172833	0.887271	0.0991458	18.8932	0.482234	5.13368	8.82258e-05	***	2.27485e-10	**
VCAM1	0.103877	0.0103083	0.0129823	0.0268296	0.0686298	0.0992354	1.2594	2.06663	2.55799	0.00302571	**	2.27485e-10	*
FAM155B	0.492885	0.0489633	0.199981	0.542785	0.105334	0.0993402	4.08431	2.71418	0.194062	5.2467e-07	***	2.27485e-10	***
CA8	0.0349844	0.00349206	0.888235	0.822963	1.82748	0.0998177	254.359	0.926515	2.22061	0.00320774	**	2.27485e-10	*
SYNGR1	1.76101	0.175892	2.04767	2.02576	7.52147	0.0998813	11.6416	0.989298	3.71291	2.24255e-06	***	2.27485e-10	***
STARD8	0.179149	0.0179179	0.285645	0.364665	0.978983	0.100017	15.9419	1.27664	2.68461	7.61669e-05	***	2.27485e-10	***
ACOXL	0.433786	0.0434112	0.346108	0.229075	0.0294105	0.100075	7.97279	0.661858	0.128388	2.42589e-05	***	2.27485e-10	***
MSC	2.74007	0.276047	24.3757	13.4829	86.0615	0.100745	88.3027	0.553128	6.38301	1.54359e-07	***	2.27485e-10	***
OTOF	0.0758119	0.0076528	0.00913597	0.00464233	0.00866281	0.100945	1.19381	0.508138	1.86605	0.00132695	**	2.27485e-10	**
CYP7B1	0.893019	0.0902683	1.0631	0.804033	2.74639	0.101082	11.7771	0.756311	3.41577	9.37422e-07	***	2.27485e-10	***
TF	0.0731401	0.00739803	0.0949984	0.0880642	0.022263	0.101149	12.841	0.927007	0.252805	0.000239512	***	2.27485e-10	**
MED14P1	0.00483714	0.000489364	0.000302939	0.000388849	0.000703064	0.101168	0.619045	1.28359	1.80807	0.0490976	*	2.27485e-10
SLAMF7	0.162268	0.0164335	0.0538002	0.0361972	0.0311816	0.101274	3.27381	0.672809	0.861436	8.69591e-06	***	2.27485e-10	***
TFDP3	0.506309	0.0518203	6.07026	5.87941	7.3476	0.102349	117.14	0.968561	1.24972	0.000289796	***	2.27485e-10	**
HOXA13	0.532804	0.0548608	1.44898	1.39051	2.54525	0.102966	26.4119	0.95965	1.83044	2.19174e-06	***	2.27485e-10	***
RASD1	1.97904	0.203958	3.05693	3.54821	4.78529	0.103059	14.9881	1.16071	1.34865	0.000174677	***	2.27485e-10	**
MAG	0.10076	0.0104103	0.10217	0.025482	0.0438719	0.103318	9.81435	0.249408	1.72168	0.0020689	**	2.27485e-10	*
CXCL17	0.660877	0.0683745	0.0292054	0.0513466	0	0.10346	0.427139	1.75812	0	1.99254e-05	***	2.27485e-10	***
DCLK2	0.0390984	0.00404719	0.308044	0.220422	2.42426	0.103513	76.1131	0.715553	10.9983	0.0381568	*	2.27485e-10
RPL30P3	0.24853	0.0257684	0.0533274	0.154385	0.042022	0.103683	2.06949	2.89504	0.272189	0.0132325	*	2.27485e-10
MAOB	0.339179	0.0352457	2.72536	0.969428	0.666316	0.103915	77.3247	0.355706	0.687329	1.62309e-05	***	2.27485e-10	***
LOC100132891	1.2961	0.135	5.50299	4.94992	9.56377	0.104159	40.7628	0.899496	1.93211	5.08661e-06	***	2.27485e-10	***
FBLN2	8.91238	0.934841	32.9561	34.4606	176.886	0.104892	35.2532	1.04565	5.13298	8.74268e-07	***	2.27485e-10	***
SLC27A2	0.250779	0.0263112	0.0901793	0.127691	0.0212648	0.104918	3.42741	1.41597	0.166533	4.30457e-05	***	2.27485e-10	***
GPC4	0.678609	0.0713268	0.00242576	0.00157483	0.0035417	0.105107	0.034009	0.649211	2.24894	1.54198e-07	***	2.27485e-10	***
HAND2	0.0255592	0.00271591	0.0167046	0.0255119	0.00341344	0.10626	6.15062	1.52724	0.133798	0.0381279	*	2.27485e-10
SCUBE3	0.0208076	0.00221532	0.0119635	0.0374863	0.0578045	0.106467	5.40035	3.13338	1.54202	0.000316929	***	2.27485e-10	**
GPR78	0.077686	0.00829063	0.0170703	0.0241479	0.030136	0.10672	2.05898	1.41462	1.24798	0.000783726	***	2.27485e-10	**
MBL1P	0.0403891	0.00432236	0.0405749	0.0404411	0.0642896	0.107018	9.38722	0.996703	1.58971	0.000464432	***	2.27485e-10	**
ADAMTS7	0.246716	0.0265062	0.275499	0.180014	0.799811	0.107436	10.3938	0.653411	4.44305	6.54778e-05	***	2.27485e-10	***
C4orf19	0.0677513	0.00728287	0.078632	0.13272	0.0487822	0.107494	10.7968	1.68786	0.367557	0.00918936	**	2.27485e-10	*
FOXF1	0.0518183	0.00557114	0.681682	0.242722	2.07624	0.107513	122.359	0.356064	8.55399	0.0116823	*	2.27485e-10
MARCH3	0.248454	0.0267359	0.941957	0.936024	2.08382	0.107609	35.232	0.993701	2.22625	0.00040823	***	2.27485e-10	**
SPEF2	0.194377	0.0209277	0.817668	0.820033	1.40618	0.107666	39.071	1.00289	1.71478	0.00967829	**	2.27485e-10	*
SYT17	1.53321	0.16654	0.718895	0.632833	0.547377	0.108622	4.31664	0.880286	0.864963	4.11292e-07	***	2.27485e-10	***
KIR3DP1	0.0201944	0.00219719	0	0.00119962	0.001359	0.108802	0	#DIV/0!	1.13286	0.0462133	*	2.27485e-10
CACNG7	0.288509	0.0314095	0.939128	0.537598	0.259592	0.108868	29.8995	0.572444	0.482874	0.00222947	**	2.27485e-10	*
SLC15A3	12.4999	1.36114	8.80353	7.51253	6.6662	0.108892	6.46778	0.853355	0.887344	1.90486e-07	***	2.27485e-10	***
LTF	0.452253	0.0492703	0.0224607	0.0429932	0.0181238	0.108944	0.455867	1.91415	0.42155	8.11925e-05	***	2.27485e-10	***
QPCT	0.725912	0.0793489	2.96024	3.86243	4.99846	0.109309	37.3067	1.30477	1.29412	6.18219e-07	***	2.27485e-10	***
AKR1B1P3	0.383835	0.0420071	0.335001	0.233025	0.567398	0.109441	7.97488	0.695595	2.43492	0.000710932	***	2.27485e-10	**
MEDAG	0.0784205	0.00859139	0.87302	0.632009	4.18279	0.109555	101.616	0.723935	6.61824	0.0041921	**	2.27485e-10	*
KIAA1456	0.265715	0.0291393	0.516192	0.441983	0.72878	0.109664	17.7146	0.856239	1.64888	0.015443	*	2.27485e-10
MGC16025	0.0260656	0.0028743	0.0079787	0	0.0106597	0.110272	2.77588	0	#DIV/0!	0.0237072	*	2.27485e-10
KLRC1	0.552101	0.0609075	0.0288874	0.0190611	0.00966	0.11032	0.474283	0.659843	0.50679	0.000163612	***	2.27485e-10	**
TFPI	5.89586	0.651173	11.7843	8.13029	12.0825	0.110446	18.097	0.689927	1.48611	1.33568e-06	***	2.27485e-10	***
LOC729770	0.164373	0.0181919	0.231416	0.217375	0.378649	0.110674	12.7208	0.939326	1.74192	4.49043e-06	***	2.27485e-10	***
GRIP2	0.078223	0.00869324	0.0174019	0.00404031	0.00354381	0.111134	2.00177	0.232177	0.877112	3.42846e-07	***	2.27485e-10	***
BEX5	2.23891	0.248884	7.75536	6.20309	3.85434	0.111163	31.1605	0.799847	0.621357	5.51581e-05	***	2.27485e-10	***
C10orf128	0.0718212	0.00799441	0.45031	0.537334	1.14547	0.11131	56.3281	1.19325	2.13176	0.00298436	**	2.27485e-10	*
MMP1	1.64842	0.183544	0.192683	0.14414	0.150014	0.111346	1.04979	0.748069	1.04075	6.41894e-05	***	2.27485e-10	***
LGALS9	0.440277	0.0491144	0.117028	0.0956074	0.208967	0.111554	2.38277	0.81696	2.18568	0.0002266	***	2.27485e-10	**
ADAMTS14	0.0326247	0.00364326	0.0331585	0.0264515	0.0244109	0.111672	9.10132	0.797728	0.922854	0.0126903	*	2.27485e-10
SLC22A3	1.35591	0.151861	0.0369965	0.0115747	0.0391683	0.111999	0.243621	0.31286	3.38395	1.18897e-06	***	2.27485e-10	***
LOC100418951	2.43399	0.272948	0.0985159	0.0716028	0.12734	0.11214	0.360933	0.726815	1.77842	3.04178e-06	***	2.27485e-10	***
INSL3	0.211967	0.0238217	0.226913	0.218461	0.0137564	0.112384	9.52549	0.962753	0.0629696	0.0265058	*	2.27485e-10
PPM1H	0.814214	0.0916716	1.85283	1.19181	3.77574	0.112589	20.2116	0.643235	3.16808	2.789e-05	***	2.27485e-10	***
COL6A3	0.390364	0.0439589	0.435305	0.458023	0.504358	0.11261	9.90254	1.05219	1.10116	2.12247e-05	***	2.27485e-10	***
KIF7	1.08626	0.122504	2.47679	2.67879	4.66713	0.112775	20.2181	1.08156	1.74225	2.41468e-06	***	2.27485e-10	***
PRRX1	0.0369718	0.00418354	0.137414	0.114564	0.0983176	0.113155	32.8462	0.833714	0.858192	0.018339	*	2.27485e-10
RAB42	0.137144	0.0155276	0.189104	0.128941	0.311709	0.113221	12.1786	0.681851	2.41746	0.0156853	*	2.27485e-10
PTGDS	0.066553	0.0075378	0.00586876	0.0179696	0.0118695	0.11326	0.778577	3.0619	0.660535	0.0241247	*	2.27485e-10
LOC102724362	2.6717	0.302609	0	0	0	0.113265	0	#DIV/0!	#DIV/0!	0.0202889	*	2.27485e-10
SLFN11	0.0710939	0.00805397	2.051	1.49381	1.53393	0.113286	254.657	0.728335	1.02685	0.000895458	***	2.27485e-10	**
NPTX1	0.190362	0.021573	0.0882864	0.039235	0.0519191	0.113326	4.09244	0.444405	1.32329	1.54157e-06	***	2.27485e-10	***
NFE2L3P1	0.103873	0.0117906	0.0967121	0.1185	0.0833121	0.11351	8.20245	1.22529	0.703056	0.00144996	**	2.27485e-10	**
HEY2	0.169907	0.0192866	0.231428	0.265685	0.293711	0.113512	11.9994	1.14803	1.10548	6.11689e-07	***	2.27485e-10	***
IL2RB	0.0232448	0.00265298	0.0325843	0.0220467	0.0199667	0.114132	12.2821	0.676606	0.905652	0.00188034	**	2.27485e-10	*
MGAT3	0.0369755	0.00422265	0.014728	0.0126528	0.024276	0.114201	3.48785	0.859102	1.91862	0.00324431	**	2.27485e-10	*
NR2E1	0.041704	0.00476483	0.0140991	0.0271811	0.0343228	0.114253	2.959	1.92786	1.26274	0.0224762	*	2.27485e-10
KRT90P	0.00783461	0.00089979	0.0027301	0.00523204	0.00693025	0.114848	3.03415	1.91643	1.32458	0.0211976	*	2.27485e-10
FOXL2	0.34426	0.0395422	1.39419	0.950534	4.53291	0.114861	35.2583	0.681781	4.76881	0.000504097	***	2.27485e-10	**
GSTM3	0.115121	0.0132233	0.234931	0.281355	0.47999	0.114864	17.7665	1.19761	1.70599	0.000606359	***	2.27485e-10	**
LOC100129520	0.119909	0.0138011	0.732547	0.416036	0.207437	0.115096	53.079	0.56793	0.498604	0.000862348	***	2.27485e-10	**
PALM3	0.28788	0.0331603	0.0353857	0.026012	0.0268291	0.115188	1.06711	0.735101	1.03141	5.97411e-07	***	2.27485e-10	***
SLC2A3	0.347719	0.0403043	0.207498	0.320423	0.384371	0.11591	5.14829	1.54422	1.19957	5.88236e-07	***	2.27485e-10	***
CD207	0.0260147	0.00303704	0.00873036	0.00281599	0.0462864	0.116743	2.87462	0.322551	16.437	0.0215313	*	2.27485e-10
PRRX2	0.535518	0.0626463	3.26681	3.07006	12.529	0.116983	52.1469	0.939773	4.08104	0.00162436	**	2.27485e-10	*
FGFR1	0.297975	0.0349245	1.02969	0.542228	2.65931	0.117206	29.4834	0.526592	4.90442	0.000118161	***	2.27485e-10	**
TRPM8	0.00950835	0.00111807	0.0680376	0.0358906	0.181473	0.117588	60.8529	0.527511	5.05629	0.0428661	*	2.27485e-10
FER1L4	0.447202	0.052609	0.295454	0.373568	0.498557	0.11764	5.61605	1.26439	1.33458	0.000414936	***	2.27485e-10	**
MPP1	2.58445	0.305767	7.64958	6.93453	14.4378	0.11831	25.0177	0.906524	2.08201	6.63022e-06	***	2.27485e-10	***
ATP6V0A4	0.206343	0.0245099	0.159512	0.105962	0.0769987	0.118782	6.50808	0.664289	0.726661	0.000724567	***	2.27485e-10	**
C20orf202	0.0325188	0.00386929	0.06872	0.0236839	0.0228782	0.118986	17.7604	0.344643	0.96598	0.0223901	*	2.27485e-10
ELF3	10.9332	1.30166	4.85046	3.89461	3.56711	0.119056	3.72636	0.802937	0.915908	6.96423e-06	***	2.27485e-10	***
MAGEA3	1.43756	0.172042	3.50975	2.85415	3.30559	0.119676	20.4005	0.813206	1.15817	1.01956e-07	***	2.27485e-10	***
GALNT12	2.50284	0.300059	4.18872	5.04607	3.69363	0.119887	13.9597	1.20468	0.731982	1.01333e-13	***	2.27485e-10	***
ZNF662	0.0413345	0.00495883	0.0718353	0.0839793	0.0689981	0.119968	14.4863	1.16905	0.821609	0.00204907	**	2.27485e-10	*
AK5	0.0614555	0.00738184	0.318698	0.320332	1.08104	0.120117	43.1733	1.00513	3.37475	0.0170701	*	2.27485e-10
ZNF467	0.251763	0.030307	0.0940552	0.0650738	0.0231117	0.120379	3.10341	0.691868	0.355162	0.000731984	***	2.27485e-10	**
CLGN	0.130623	0.0157335	0.391971	0.531568	1.15917	0.12045	24.9131	1.35614	2.18066	0.00630992	**	2.27485e-10	*
HOXA6	0.0726589	0.00877516	0.159682	0.221505	0.172022	0.120772	18.1971	1.38716	0.776607	0.024464	*	2.27485e-10
SPON2	4.56272	0.551258	9.1048	3.93629	52.8693	0.120818	16.5164	0.432331	13.4312	8.1105e-09	***	2.27485e-10	***
ATOH8	0.224306	0.0271417	0.738501	0.576662	15.6292	0.121003	27.2091	0.780854	27.103	0.00166556	**	2.27485e-10	*
ENTPD8	0.0434856	0.00527971	0.0442536	0.0152366	0.0137851	0.121413	8.38182	0.344301	0.904737	0.00137882	**	2.27485e-10	**
ISLR2	0.126991	0.0154201	0.052117	0.0373178	0.042131	0.121427	3.37981	0.716039	1.12898	7.50118e-05	***	2.27485e-10	***
SPOCK1	4.55181	0.553193	20.0741	12.7782	15.4054	0.121533	36.2876	0.636551	1.2056	3.72041e-07	***	2.27485e-10	***
EDA	0.303109	0.0369028	0.20285	0.208808	0.132031	0.121748	5.49686	1.02937	0.632308	0.000155418	***	2.27485e-10	**
MUC13	0.0531918	0.00647809	0.00734931	0.00618666	0.0329773	0.121787	1.13449	0.841801	5.33039	0.00861659	**	2.27485e-10	*
ATP6V0D2	0.0972329	0.0118882	0.0928381	0.124882	0.0282252	0.122265	7.80929	1.34516	0.226015	0.0125131	*	2.27485e-10
FEZF1-AS1	0.046879	0.00573534	0.0573301	0.121041	0.0891739	0.122344	9.99593	2.1113	0.736725	0.0240839	*	2.27485e-10
PACSIN1	0.0485342	0.00594165	0.00974786	0.0163437	0.00133702	0.122422	1.6406	1.67665	0.0818065	0.00797706	**	2.27485e-10	*
PDE4A	1.20913	0.148249	1.99764	1.91901	2.71571	0.122608	13.4749	0.96064	1.41516	6.243e-06	***	2.27485e-10	***
MYRFL	0.063939	0.0078658	0.0199116	0.0306597	0.0106541	0.12302	2.53142	1.53979	0.347496	0.0340321	*	2.27485e-10
FA2H	0.62463	0.0768462	0.136218	0.0773182	0.0334514	0.123027	1.7726	0.567607	0.432646	9.02809e-07	***	2.27485e-10	***
CATSPER1	0.191364	0.0236326	0.866472	0.83035	0.787995	0.123496	36.6643	0.958311	0.948991	2.31443e-07	***	2.27485e-10	***
RP11-133O22.6	0.10327	0.012772	0.0352739	0.0289707	0.102009	0.123676	2.76181	0.821307	3.52111	0.00855962	**	2.27485e-10	*
RP11-438N16.1	0.226324	0.0280503	0.0775532	0.134949	0.131351	0.123939	2.76479	1.74008	0.973339	3.96402e-06	***	2.27485e-10	***
SPN	0.0187244	0.00232454	0.0777607	0.0456101	0.0758754	0.124145	33.452	0.586545	1.66357	0.000456292	***	2.27485e-10	**
ARHGEF15	0.0155723	0.00193963	0.0156383	0.0103859	0.00799839	0.124557	8.06253	0.664133	0.770119	0.00909172	**	2.27485e-10	*
FAM149A	0.138956	0.0174287	0.0398371	0.0380844	0.0341594	0.125426	2.28572	0.956002	0.89694	3.20311e-06	***	2.27485e-10	***
LOC102723545	0.0651953	0.00818883	0.0704719	0.059791	0.110644	0.125605	8.60586	0.848438	1.85051	0.0153012	*	2.27485e-10
TRPV6	3.14025	0.395329	0.469578	0.142985	0.0469305	0.125891	1.18782	0.304497	0.32822	1.4072e-05	***	2.27485e-10	***
WNT5A	1.80506	0.227898	16.8852	14.5184	79.2458	0.126255	74.091	0.859832	5.45829	4.61059e-07	***	2.27485e-10	***
MYO1G	0.153465	0.0194172	0.00528387	0.00710888	0.0147002	0.126525	0.272123	1.34539	2.06786	3.71353e-06	***	2.27485e-10	***
PTGFR	0.595587	0.0759871	3.62533	3.22648	43.7755	0.127583	47.7098	0.889983	13.5676	0.000154343	***	2.27485e-10	**
TDRD10	0.0397079	0.00507807	0.0176925	0.0383811	0.0509533	0.127886	3.48411	2.16934	1.32756	0.00250262	**	2.27485e-10	*
TNFRSF11A	0.817463	0.105187	0.703228	0.710129	0.636503	0.128675	6.68548	1.00981	0.89632	1.91189e-06	***	2.27485e-10	***
IGFBP5	0.0331822	0.00427441	0.0331209	0.0153775	0.0341076	0.128816	7.74865	0.464283	2.21802	0.00534821	**	2.27485e-10	*
PADI4	0.0332498	0.00431024	0.0234206	0.00946801	0.00226159	0.129632	5.43372	0.404259	0.238866	0.0140802	*	2.27485e-10
FAM171A1	1.04106	0.13524	11.7857	8.91162	15.7541	0.129907	87.1463	0.75614	1.76782	4.47938e-06	***	2.27485e-10	***
GFPT2	5.53737	0.720136	12.0434	8.9923	4.85094	0.13005	16.7238	0.746659	0.539455	1.53984e-07	***	2.27485e-10	***
ST6GAL1	2.56398	0.334861	1.99241	1.88259	0.814191	0.130602	5.94997	0.944879	0.432485	9.49332e-11	***	2.27485e-10	***
CD244	0.126842	0.016573	0.0212888	0.0124153	0	0.130659	1.28455	0.583184	0	0.000551593	***	2.27485e-10	**
HSD11B1	1.82131	0.238469	8.13457	2.56641	0.376019	0.130932	34.1116	0.315494	0.146516	5.67729e-05	***	2.27485e-10	***
COL6A1	9.85769	1.29283	20.2198	19.0683	34.9272	0.131149	15.6399	0.943055	1.83168	1.87882e-06	***	2.27485e-10	***
PP14571	0.140834	0.0185181	0.113436	0.10959	0.0494285	0.131489	6.12566	0.9661	0.45103	0.00220483	**	2.27485e-10	*
USP51	0.115007	0.0151333	0.288374	0.294461	0.623047	0.131586	19.0557	1.02111	2.11589	0.00106364	**	2.27485e-10	**
HRASLS	0.0973916	0.0129536	1.09341	1.37872	3.27171	0.133005	84.4097	1.26094	2.373	0.0341059	*	2.27485e-10
ISLR	0.116952	0.0155815	0.0170423	0.0162013	0.0410187	0.133229	1.09375	0.950652	2.53182	0.000266606	***	2.27485e-10	**
PDGFRA	0.184271	0.0245806	0.0468525	0.0327103	0.0296149	0.133394	1.90607	0.698156	0.905368	6.40075e-08	***	2.27485e-10	***
SLFN12L	0.0623299	0.00831911	0.0695011	0.06229	0.0773263	0.133469	8.35439	0.896245	1.24139	0.00118385	**	2.27485e-10	**
MILR1	7.91473	1.05646	1.72836	1.47699	1.09252	0.133481	1.63599	0.854562	0.739694	3.77648e-07	***	2.27485e-10	***
CACNG8	0.0403777	0.00539539	0.0690711	0.030792	0.0351409	0.133623	12.8019	0.445802	1.14123	0.000135519	***	2.27485e-10	**
C1orf115	0.374511	0.0502981	0.340242	0.581483	0.405149	0.134303	6.7645	1.70903	0.696751	1.55178e-05	***	2.27485e-10	***
HHIP-AS1	0.121788	0.0164151	0.195588	0.25091	0.175844	0.134784	11.9151	1.28285	0.700828	0.0047467	**	2.27485e-10	*
LOC202181	0.024349	0.00328919	0.0411142	0.0434286	0.0330585	0.135085	12.4998	1.05629	0.761216	0.0383669	*	2.27485e-10
LOC724105	0.436872	0.0592161	0.221369	0.411559	0.185313	0.135546	3.73832	1.85915	0.450271	0.0134183	*	2.27485e-10
VSTM4	0.0646905	0.00877827	1.37134	1.32591	3.29758	0.135696	156.22	0.96687	2.48703	0.00154793	**	2.27485e-10	*
PDGFRL	0.0770734	0.0104601	0.108744	0.119719	0.121879	0.135717	10.396	1.10093	1.01804	0.00212296	**	2.27485e-10	*
SORBS1	0.519647	0.0706238	0.690314	0.536081	0.190537	0.135907	9.77453	0.776575	0.355425	1.85589e-05	***	2.27485e-10	***
UPK2	6.19727	0.843629	4.47011	1.9054	0.185052	0.136129	5.29867	0.426254	0.0971197	6.7358e-07	***	2.27485e-10	***
ETV7	6.01194	0.823534	1.97645	1.61747	0.637321	0.136983	2.39997	0.818369	0.394024	6.19199e-09	***	2.27485e-10	***
AC108142.1	0.0399789	0.00548687	0.0344688	0.038459	0.048171	0.137244	6.28206	1.11576	1.25253	0.000132947	***	2.27485e-10	**
PTPRJ	2.55244	0.350597	4.06358	3.46285	12.2767	0.137358	11.5904	0.852169	3.54526	2.63761e-06	***	2.27485e-10	***
GRB10	0.309521	0.0426292	0.843234	0.407581	2.79152	0.137726	19.7807	0.483354	6.849	0.000107096	***	2.27485e-10	**
IL18R1	0.849076	0.116959	0.446327	0.461616	0.51048	0.137748	3.8161	1.03426	1.10585	1.17581e-05	***	2.27485e-10	***
PLVAP	0.0860923	0.0118979	0.0686915	0.0500758	0.0462095	0.138199	5.77341	0.728995	0.922791	0.00503486	**	2.27485e-10	*
C16orf45	0.0599562	0.00829543	0.920684	0.796113	1.88697	0.138358	110.987	0.864698	2.37023	0.00722	**	2.27485e-10	*
LOC101928841	0.445641	0.0616859	1.15347	1.0557	1.96336	0.138421	18.6991	0.915233	1.85978	2.89363e-06	***	2.27485e-10	***
C15orf48	15.0604	2.08492	21.7535	27.2483	11.1231	0.138437	10.4337	1.25259	0.408212	6.39958e-08	***	2.27485e-10	***
LOC100287966	0.338612	0.0469263	0.27318	0.217149	0.303108	0.138584	5.82146	0.794896	1.39585	0.0216348	*	2.27485e-10
UPK3B	7.2643	1.01407	2.57489	1.97223	0.83605	0.139597	2.53916	0.765946	0.423912	4.90924e-05	***	2.27485e-10	***
ATP8B2	2.64417	0.369491	4.354	5.05418	8.01981	0.139738	11.7838	1.16081	1.58677	1.06389e-09	***	2.27485e-10	***
IL6	34.0291	4.75562	218.289	182.193	335.073	0.139752	45.9013	0.83464	1.83911	6.69192e-06	***	2.27485e-10	***
C5AR2	0.0637081	0.00894626	0.0822282	0.0479741	0.0381526	0.140426	9.19135	0.583426	0.795276	0.0443038	*	2.27485e-10
C17orf77	0.0289829	0.00407869	0.00168887	0	0.00246891	0.140728	0.414072	0	#DIV/0!	0.0420166	*	2.27485e-10
FBN1	1.87041	0.263557	5.45036	3.37179	10.3288	0.140909	20.68	0.618637	3.06328	3.4636e-05	***	2.27485e-10	***
ITGA4	1.34214	0.189362	0.889287	1.00137	1.62431	0.141089	4.69623	1.12604	1.62208	8.56197e-07	***	2.27485e-10	***
CDH18	0.162249	0.0229047	0.00583356	0.0071746	0	0.141169	0.254689	1.22988	0	0.000613915	***	2.27485e-10	**
GATA3-AS1	0.453829	0.064188	0.4889	0.531093	0.344325	0.141437	7.61669	1.0863	0.648332	0.00192303	**	2.27485e-10	*
C10orf90	0.109584	0.0155155	1.63661	1.14938	3.97933	0.141585	105.483	0.702294	3.46214	4.15682e-05	***	2.27485e-10	***
EDNRB	0.43365	0.0615848	0.095289	0.0438491	0.0499691	0.142015	1.54728	0.46017	1.13957	0.000498574	***	2.27485e-10	**
SCUBE2	0.0257879	0.00367205	0.0100885	0.0289391	0.0596305	0.142394	2.74739	2.86851	2.06055	0.00990852	**	2.27485e-10	*
LOC102724559	0.044396	0.00633671	0.0160684	0.0194337	0.00973016	0.142732	2.53576	1.20944	0.500685	0.037035	*	2.27485e-10
TMEM156	0.207105	0.029578	0.314189	0.317341	0.102025	0.142817	10.6224	1.01003	0.3215	0.0170591	*	2.27485e-10
ARL14EPL	0.748784	0.107647	0.816313	0.549309	0.0955368	0.143762	7.58323	0.672915	0.173922	0.000198225	***	2.27485e-10	**
SLC5A12	0.0703277	0.0101156	0.145924	0.188619	0.220382	0.143835	14.4257	1.29258	1.1684	0.00710645	**	2.27485e-10	*
LOC101927705	0.0364725	0.00526299	0.0233458	0.0171092	0.0117827	0.1443	4.43585	0.732859	0.688676	0.0497718	*	2.27485e-10
NPTXR	0.046242	0.00667393	0.111611	0.103732	0.197468	0.144326	16.7234	0.929406	1.90364	1.91772e-05	***	2.27485e-10	***
KIAA1211	0.213526	0.0308812	0.242955	0.249537	0.209866	0.144625	7.86742	1.02709	0.841019	3.34519e-06	***	2.27485e-10	***
MRGPRF	0.0613096	0.00887101	0.110883	0.0693433	1.05069	0.144692	12.4994	0.625376	15.152	0.0199378	*	2.27485e-10
HMGN5	0.541875	0.0786655	1.7188	1.7	1.99662	0.145173	21.8494	0.989062	1.17448	7.1351e-07	***	2.27485e-10	***
SYN2	0.283515	0.0411612	0.110521	0.0627651	0.132937	0.145181	2.68508	0.567902	2.11801	8.2131e-08	***	2.27485e-10	***
ADPRH	0.0984262	0.0142949	0.178596	0.121438	0.264795	0.145235	12.4936	0.67996	2.1805	1.20588e-05	***	2.27485e-10	***
LOC101929155	0.0470675	0.00684447	0.0151886	0.0144179	0.011122	0.145418	2.21911	0.949255	0.771403	0.0316347	*	2.27485e-10
ABCA6	0.183128	0.0266494	0.0514923	0.0730603	0.0214646	0.145523	1.93221	1.41886	0.293793	2.19972e-05	***	2.27485e-10	***
LOC100506797	0.317141	0.046203	0.225627	0.371663	0.414289	0.145686	4.88339	1.64724	1.11469	0.0057934	**	2.27485e-10	*
ITLN2	0.256595	0.0374329	0	0.0100891	0	0.145883	0	#DIV/0!	0	0.00338855	**	2.27485e-10	*
TMEM255A	0.550814	0.0804557	3.55371	2.85959	11.2979	0.146067	44.1698	0.804679	3.95087	2.2748e-05	***	2.27485e-10	***
NEO1	0.234824	0.03431	4.91896	3.41268	3.40632	0.14611	143.368	0.693782	0.998135	6.00199e-06	***	2.27485e-10	***
NDNF	0.0284529	0.00416443	0.0199269	0.0423958	0.0758084	0.146362	4.78502	2.12757	1.78811	0.0091053	**	2.27485e-10	*
H2AFY2	0.272227	0.0398821	1.5976	1.31968	2.30408	0.146503	40.0581	0.826037	1.74594	0.00308971	**	2.27485e-10	*
KRT222	0.155798	0.0229001	0.33907	0.263831	0.623532	0.146986	14.8065	0.778103	2.36338	0.00282649	**	2.27485e-10	*
AGMO	0.526323	0.0773957	0.00219059	0	0.00616943	0.14705	0.0283037	0	#DIV/0!	0.00550998	**	2.27485e-10	*
TNFRSF1B	0.0480939	0.00710432	0.0222655	0.0396822	0.208215	0.147718	3.13408	1.78223	5.24708	0.0310667	*	2.27485e-10
GIMAP2	1.65502	0.245104	0.137595	0.128106	0.137117	0.148098	0.561374	0.931034	1.07035	4.20136e-07	***	2.27485e-10	***
STK33	0.0373862	0.00555314	0.0172006	0.0951178	0.143995	0.148535	3.09746	5.5299	1.51386	0.0376149	*	2.27485e-10
LOC647996	0.0163423	0.0024353	0.010455	0.018614	0.007418	0.149018	4.29312	1.78039	0.398517	0.0412242	*	2.27485e-10
EPHB6	0.924266	0.137875	0.231033	0.0763217	0.0572769	0.149173	1.67567	0.330349	0.750468	2.50989e-06	***	2.27485e-10	***
GPR97	0.324272	0.0483813	0.483149	0.46209	0.375819	0.1492	9.98626	0.956413	0.813304	1.58898e-05	***	2.27485e-10	***
BEX4	1.49003	0.22249	3.17327	3.82175	3.81773	0.14932	14.2625	1.20436	0.998948	6.44487e-07	***	2.27485e-10	***
RBM24	0.320678	0.0479022	0.912881	1.05106	2.6656	0.149378	19.0572	1.15137	2.53611	0.000529486	***	2.27485e-10	**
EBF4	0.288395	0.0433793	1.88392	2.03765	5.5704	0.150416	43.4291	1.0816	2.73374	9.82018e-05	***	2.27485e-10	**
HOXD13	0.109241	0.0164477	0.611565	0.604395	0.836345	0.150564	37.1823	0.988275	1.38377	0.000108259	***	2.27485e-10	**
LOC100507747	0.0757045	0.0114209	0.0890132	0.0832128	0.107883	0.150861	7.79391	0.934837	1.29647	0.00178418	**	2.27485e-10	*
SHC3	0.199305	0.0300758	0.0627288	0.0576842	0.0515143	0.150904	2.08569	0.919581	0.89304	6.60467e-09	***	2.27485e-10	***
FBP1	0.891072	0.134492	0.0897856	0.0815767	0.0493638	0.150933	0.66759	0.908572	0.605122	0.000106765	***	2.27485e-10	**
ARL11	0.171956	0.0260114	0.212887	0.170964	0.125124	0.151267	8.18438	0.803075	0.731873	0.00319811	**	2.27485e-10	*
LOC101928589	0.544338	0.0823647	0.461305	0.213927	0.909059	0.151312	5.60076	0.463744	4.24938	0.0161376	*	2.27485e-10
LOC101928300	0.101923	0.0154359	0.0128905	0	0.00417359	0.151446	0.835103	0	#DIV/0!	0.0122239	*	2.27485e-10
GGT1	0.0753758	0.0114166	0.213386	0.179098	0.304199	0.151462	18.6909	0.839313	1.69851	0.00581657	**	2.27485e-10	*
CD40	7.26932	1.10588	3.57087	5.10221	3.3285	0.15213	3.22898	1.42884	0.652365	2.02511e-09	***	2.27485e-10	***
TMPRSS3	0.700701	0.106615	0.0252475	0.0103246	0.00259341	0.152155	0.236809	0.408935	0.251189	2.01265e-05	***	2.27485e-10	***
LOC100996465	0.129537	0.0197957	0.21539	0.147461	1.36588	0.152818	10.8807	0.684625	9.26264	0.00430939	**	2.27485e-10	*
TNFRSF14	2.10689	0.322454	1.33323	1.42844	1.44061	0.153047	4.13464	1.07141	1.00852	2.21042e-05	***	2.27485e-10	***
GBP1P1	0.5934	0.090852	0.119834	0.137257	0.0528081	0.153104	1.319	1.1454	0.384738	0.000570477	***	2.27485e-10	**
FGR	1.01682	0.155888	0.119657	0.108961	0.0934387	0.15331	0.767584	0.910605	0.857546	0.000168781	***	2.27485e-10	**
ANKRD6	0.596246	0.0917443	1.78308	2.38996	1.4179	0.15387	19.4353	1.34036	0.593273	2.23839e-05	***	2.27485e-10	***
PIGR	0.035249	0.00543319	0.0086719	0.00765159	0.00146003	0.154137	1.5961	0.882343	0.190814	0.0113395	*	2.27485e-10
HAAO	0.0690896	0.0107066	0.158307	0.137645	1.43104	0.154966	14.786	0.869483	10.3966	0.0168583	*	2.27485e-10
ANXA6	0.375965	0.058284	2.80748	2.70855	5.13294	0.155025	48.1691	0.964761	1.89509	4.62444e-05	***	2.27485e-10	***
MMP12	0.227451	0.0352974	0.0774028	0.106008	0.0796902	0.155187	2.19287	1.36956	0.751736	0.0101934	*	2.27485e-10	*
PCDHGA4	0.867094	0.135114	2.06905	1.73231	2.98613	0.155824	15.3133	0.837252	1.72378	2.443e-08	***	2.27485e-10	***
CHST2	5.27395	0.822461	6.59726	4.01109	2.16657	0.155948	8.02137	0.607992	0.540146	2.82347e-06	***	2.27485e-10	***
HOXA4	0.113143	0.0176451	0.252072	0.26904	0.780293	0.155954	14.2857	1.06731	2.90029	2.10159e-05	***	2.27485e-10	***
DAGLA	0.550419	0.0859569	1.27141	0.972226	1.00489	0.156166	14.7913	0.764681	1.0336	3.41581e-06	***	2.27485e-10	***
CARD16	0.822594	0.128969	0.511189	0.651212	0.180497	0.156783	3.96367	1.27392	0.27717	2.76667e-06	***	2.27485e-10	***
TMEM178B	0.202808	0.0318329	0.845578	0.629044	0.216176	0.156961	26.563	0.743922	0.343658	0.000145852	***	2.27485e-10	**
TGM2	64.3542	10.1037	86.2913	65.1449	37.0024	0.157001	8.54056	0.754942	0.568002	1.32924e-08	***	2.27485e-10	***
AZU1	0.190583	0.0300724	0.175577	0.196727	0.606029	0.157792	5.83847	1.12046	3.08056	0.0136864	*	2.27485e-10
FAM49A	0.611354	0.0966236	0.0670917	0.0117449	0.00644776	0.158049	0.694361	0.175058	0.548983	1.51109e-06	***	2.27485e-10	***
FAM189A2	0.103088	0.016361	0.216878	0.220553	0.161433	0.158709	13.2558	1.01695	0.731945	0.0103811	*	2.27485e-10	*
TUBB2B	0.249261	0.0395863	1.52014	1.50773	3.39822	0.158815	38.4006	0.99184	2.25386	0.000787776	***	2.27485e-10	**
GATM	0.351336	0.0561165	0.466244	0.405305	0.289733	0.159723	8.3085	0.869299	0.714851	8.43627e-05	***	2.27485e-10	**
ZNF469	0.0647406	0.0103581	0.590367	0.417934	0.988912	0.159993	56.9959	0.707923	2.36619	0.000599093	***	2.27485e-10	**
TREM1	1.76885	0.284893	0.0807626	0.10515	0.598186	0.161061	0.283483	1.30196	5.68889	2.853e-06	***	2.27485e-10	***
HRK	1.28284	0.207735	0.0408771	0.0295912	0.00667021	0.161934	0.196776	0.723907	0.225412	0.0009922	***	2.27485e-10	**
KLRC3	1.42756	0.231549	0.420543	0.258612	0.202411	0.162199	1.81621	0.614948	0.782681	0.000292862	***	2.27485e-10	**
ANPEP	0.749084	0.121549	0.0260235	0.0160235	0.0215277	0.162263	0.214099	0.615732	1.34351	1.82629e-06	***	2.27485e-10	***
LOC102723465	1.2285	0.199647	0.528931	0.430179	0.498878	0.162513	2.64933	0.813299	1.1597	6.08322e-06	***	2.27485e-10	***
ASS1P14	0.043578	0.00708603	0.0261717	0.0220173	0.0207188	0.162606	3.69342	0.841262	0.941027	0.0320561	*	2.27485e-10
SPOCD1	0.093727	0.0153846	0.211266	0.316258	1.29286	0.164142	13.7324	1.49696	4.08798	1.855e-05	***	2.27485e-10	***
PRTG	0.41652	0.0684953	0.523333	0.533919	0.760753	0.164447	7.64042	1.02023	1.42485	0.000764342	***	2.27485e-10	**
IL12RB1	0.0950092	0.0156401	0.05383	0.0874123	0.0574357	0.164616	3.4418	1.62386	0.657067	0.0272445	*	2.27485e-10
MAP1B	0.690724	0.113865	3.7579	3.24752	5.61822	0.164849	33.0031	0.864184	1.73001	7.09023e-07	***	2.27485e-10	***
POU6F2	0.120116	0.0198248	0.557513	0.670446	0.682922	0.165047	28.122	1.20257	1.01861	0.00292273	**	2.27485e-10	*
BAI2	1.14642	0.189362	2.53954	2.46029	5.81157	0.165178	13.411	0.968794	2.36215	8.82785e-07	***	2.27485e-10	***
SLC30A2	0.0975025	0.0161216	0.0257744	0.0125993	0.0107122	0.165346	1.59874	0.488829	0.850222	1.25679e-05	***	2.27485e-10	***
ANKRD44	0.285376	0.0472311	0.448496	0.435764	0.517552	0.165504	9.49579	0.971611	1.18769	0.00010553	***	2.27485e-10	**
LGI3	0.0206451	0.00341689	0.0109873	0.0262265	0.0245261	0.165506	3.21558	2.38699	0.935165	0.038421	*	2.27485e-10
TCN2	0.971547	0.1609	0.276818	0.433064	0.694386	0.165613	1.72043	1.56444	1.60343	1.24906e-05	***	2.27485e-10	***
TNFAIP6	0.242385	0.0401446	0.853876	0.774622	8.405	0.165624	21.27	0.907183	10.8504	0.00274443	**	2.27485e-10	*
IL17C	0.116486	0.019326	0.0323963	0.0452109	0.0476561	0.165908	1.67631	1.39556	1.05408	0.0239184	*	2.27485e-10
TH	0.358296	0.0595563	1.18546	0.864266	0.788646	0.166221	19.9049	0.729056	0.912503	0.00349904	**	2.27485e-10	*
ARNT2	0.496919	0.0828908	1.70947	1.71709	1.63124	0.166809	20.6232	1.00445	0.950003	2.85609e-07	***	2.27485e-10	***
PAK3	0.288884	0.0481956	0.901964	0.745078	0.328378	0.166834	18.7147	0.826062	0.44073	0.00125398	**	2.27485e-10	**
TMEM200A	0.523089	0.0873988	3.0127	1.75167	1.07916	0.167082	34.4707	0.581429	0.616072	1.15779e-05	***	2.27485e-10	***
DNAJC22	0.321347	0.0537115	0.605351	0.544533	1.91923	0.167145	11.2704	0.899533	3.52455	6.17811e-05	***	2.27485e-10	***
BRD7P3	0.0247508	0.00414557	0.00169007	0.00618104	0	0.167493	0.407681	3.65727	0	0.0401247	*	2.27485e-10
EFHC2	0.0524808	0.00881723	0.0381729	0.0693363	0.161491	0.168009	4.32935	1.81638	2.3291	0.00839555	**	2.27485e-10	*
EVI2A	0.0520731	0.00875761	0.226554	0.213903	1.95701	0.168179	25.8694	0.944158	9.14905	0.0372523	*	2.27485e-10
EREG	2.7839	0.471866	5.12851	4.37538	21.2657	0.169498	10.8686	0.853148	4.86031	1.70946e-06	***	2.27485e-10	***
BRINP2	0.0439445	0.0074814	0.0340548	0.0166939	0.276527	0.170247	4.55193	0.490207	16.5645	0.0313164	*	2.27485e-10
GSTM2P1	0.09547	0.0163172	0.0608112	0.0448687	0.113983	0.170915	3.72681	0.737837	2.54037	0.00485156	**	2.27485e-10	*
CALML3	1.46859	0.251463	0.219181	0.178251	0.252996	0.171228	0.871624	0.813259	1.41933	0.000325148	***	2.27485e-10	**
PKNOX2	0.266746	0.0457066	0.745442	0.475501	0.329885	0.171349	16.3093	0.637878	0.693763	5.94067e-06	***	2.27485e-10	***
HPRTP3	0.482613	0.0827374	0.273305	0.322018	0.780053	0.171436	3.30328	1.17824	2.42239	0.00149369	**	2.27485e-10	**
TNS1	0.0591623	0.0101635	0.00880037	0.0132141	0.013334	0.171791	0.865877	1.50154	1.00908	8.31051e-05	***	2.27485e-10	***
SLC13A3	0.342194	0.058879	0.455425	0.6508	0.637944	0.172063	7.73494	1.42899	0.980245	1.01707e-06	***	2.27485e-10	***
RPL6P1	0.117119	0.0202471	0	0.0533512	0.0347021	0.172877	0	#DIV/0!	0.650447	0.0423878	*	2.27485e-10
INHBC	0.0442944	0.00765867	0.0233555	0.058588	0.0475304	0.172904	3.04955	2.50854	0.811265	0.00377826	**	2.27485e-10	*
LRRN1	0.0201428	0.00348586	2.71614	2.34442	0.666599	0.173057	779.189	0.863144	0.284334	0.00892646	**	2.27485e-10	*
LRRC10B	0.0711194	0.012315	0.0221221	0.030441	0.0209393	0.17316	1.79635	1.37604	0.687865	0.00223493	**	2.27485e-10	*
SLC2A10	0.209013	0.0361942	0.0304772	0.0161307	0.0693155	0.173167	0.842045	0.529273	4.29711	6.25641e-05	***	2.27485e-10	***
NAT16	0.026808	0.00465241	0.026271	0.0322675	0.0473825	0.173546	5.64675	1.22825	1.46843	0.0171361	*	2.27485e-10
MAGEC1	0.10192	0.0176921	0.224324	0.100401	0.123376	0.173589	12.6793	0.447574	1.22883	0.000582231	***	2.27485e-10	**
TMPRSS2	0.266971	0.0464918	0.734509	0.313176	0.404911	0.174146	15.7987	0.426375	1.29292	0.0080616	**	2.27485e-10	*
DLX6	0.126623	0.0220759	0.139847	0.202507	0.0949921	0.174343	6.33484	1.44806	0.46908	0.0372777	*	2.27485e-10
PREX1	0.182498	0.031828	0.648611	0.569319	1.05225	0.174402	20.3786	0.877751	1.84826	1.54259e-06	***	2.27485e-10	***
PAPSS2	0.828224	0.144511	5.60619	5.10645	15.3218	0.174483	38.7941	0.910859	3.00048	3.21431e-06	***	2.27485e-10	***
SPATA41	0.0375584	0.00655783	0.0804611	0.0873259	0.0992436	0.174604	12.2695	1.08532	1.13647	0.0386628	*	2.27485e-10
MUC20	0.0760149	0.01328	0.0149056	0.0220117	0.00695856	0.174703	1.1224	1.47674	0.31613	0.00151127	**	2.27485e-10	**
ZBED6CL	3.6166	0.631906	3.943	0.927511	7.65011	0.174724	6.23984	0.23523	8.248	2.95982e-06	***	2.27485e-10	***
SLC30A3	0.104044	0.0181939	0.014604	0.0113501	0.0249443	0.174867	0.802685	0.777191	2.19772	0.00997629	**	2.27485e-10	*
UCP2	0.260593	0.0455881	0.473736	0.418872	0.580498	0.17494	10.3917	0.884188	1.38586	0.00286954	**	2.27485e-10	*
SYT8	8.69954	1.52199	12.7428	10.9734	2.9204	0.17495	8.37248	0.86114	0.266136	1.40264e-05	***	2.27485e-10	***
PTX3	3.83078	0.670206	9.5921	9.11193	32.775	0.174953	14.3122	0.949941	3.59694	6.72586e-06	***	2.27485e-10	***
HHIP	0.0377109	0.00661314	0.0953521	0.103473	0.0893772	0.175364	14.4186	1.08517	0.86377	0.0353186	*	2.27485e-10
PDE1C	0.302195	0.0530725	0.100555	0.0618469	0.00474271	0.175624	1.89467	0.615056	0.0766848	0.000608739	***	2.27485e-10	**
UBA7	4.11957	0.723757	1.66406	1.64421	1.23251	0.175688	2.29919	0.988073	0.749604	2.64858e-06	***	2.27485e-10	***
LOC646670	0.142834	0.0251052	0.235404	0.0961882	0.141041	0.175765	9.37671	0.408609	1.4663	0.000998748	***	2.27485e-10	**
CDC42EP5	2.39696	0.422382	9.33728	13.5231	4.04683	0.176216	22.1062	1.44829	0.299253	6.59294e-05	***	2.27485e-10	***
SCNN1G	1.89447	0.334102	0.0253142	0	0.00912499	0.176357	0.0757677	0	#DIV/0!	5.34498e-07	***	2.27485e-10	***
NTRK2	0.1867	0.0330095	0.0970941	0.058586	0.0522478	0.176805	2.9414	0.603395	0.891814	1.86892e-05	***	2.27485e-10	***
MCAM	12.74	2.25738	27.9842	32.4964	50.0807	0.177188	12.3968	1.16124	1.54111	1.62985e-08	***	2.27485e-10	***
NPBWR1	0.31873	0.0565133	1.9441	1.66978	1.27101	0.177308	34.4007	0.858899	0.761183	0.000100318	***	2.27485e-10	**
RSPH1	0.079112	0.0140282	0.0381904	0.018758	0.0198231	0.177321	2.7224	0.491172	1.05678	0.00455448	**	2.27485e-10	*
VCAN	0.0620045	0.0110055	0.747016	0.798421	2.23812	0.177495	67.8768	1.06881	2.80319	0.000147571	***	2.27485e-10	**
CLDN3	0.132545	0.0235575	0.132001	0.102899	0.0703911	0.177732	5.60336	0.77953	0.684081	0.00200481	**	2.27485e-10	*
TRPM2	0.095061	0.0169038	0.670043	0.630629	2.93587	0.17782	39.6386	0.941177	4.65546	0.00102031	**	2.27485e-10	**
TWIST2	0.916817	0.163618	0.84321	0.60953	2.76494	0.178463	5.15354	0.722868	4.53618	0.000898885	***	2.27485e-10	**
APOE	5.39698	0.96563	3.28678	8.30838	3.12175	0.17892	3.40377	2.52782	0.375735	1.30668e-06	***	2.27485e-10	***
TNN	0.0369942	0.00662615	0.00737643	0.0135742	0.00616462	0.179113	1.11323	1.84021	0.454144	0.0376267	*	2.27485e-10
RNF144A	2.18557	0.392123	1.70871	1.52204	2.02576	0.179414	4.35758	0.890757	1.33095	4.56927e-09	***	2.27485e-10	***
XAF1	19.7184	3.54348	15.2433	11.7464	9.9509	0.179704	4.30178	0.770597	0.847142	4.66777e-06	***	2.27485e-10	***
C2orf72	0.0205275	0.00369936	0.105111	0.13006	0.306273	0.180215	28.4134	1.23735	2.35486	0.0320961	*	2.27485e-10
ARHGEF25	2.08708	0.376233	3.1714	3.92765	6.90224	0.180268	8.42934	1.23846	1.75734	5.41859e-06	***	2.27485e-10	***
HIST1H2BM	0.5808	0.104967	0.225114	1.05755	0.184513	0.180728	2.14462	4.69783	0.174472	0.0112362	*	2.27485e-10
PLXND1	2.79146	0.504828	4.46234	3.98587	13.6021	0.180847	8.83933	0.893224	3.41258	4.0464e-07	***	2.27485e-10	***
ZNF239	0.250304	0.0454035	0.507537	0.565835	0.85988	0.181393	11.1784	1.11487	1.51966	0.000337103	***	2.27485e-10	**
NFE2L3	1.26693	0.229852	1.56043	1.39029	1.37658	0.181424	6.78886	0.890963	0.990138	7.94282e-05	***	2.27485e-10	***
GBP5	3.92835	0.713521	0.732641	0.874899	0.3866	0.181633	1.0268	1.19417	0.441879	4.76734e-06	***	2.27485e-10	***
GDPD5	0.985633	0.179191	1.42954	1.28612	1.20671	0.181803	7.97773	0.899674	0.93826	1.50175e-05	***	2.27485e-10	***
SLFN13	0.011673	0.00212263	0.0447936	0.0473315	0.0422767	0.181841	21.1029	1.05666	0.893205	0.034527	*	2.27485e-10
PATL2	0.141909	0.0258304	0.05363	0.185442	0.185726	0.182022	2.07623	3.4578	1.00153	0.0266147	*	2.27485e-10
LOC102724448	0.327626	0.0596776	0.273535	0.693075	0.113275	0.182151	4.58355	2.53377	0.163438	0.00968038	**	2.27485e-10	*
PAEP	0.42316	0.0771342	0.0519755	0.0252806	0	0.182281	0.673832	0.486394	0	0.00577789	**	2.27485e-10	*
POU3F2	0.0388668	0.00708771	0.0880624	0.0389548	0.138112	0.182359	12.4247	0.442355	3.54545	0.00589553	**	2.27485e-10	*
RBP4	1.73394	0.318179	3.2839	2.90126	24.0223	0.183501	10.3209	0.883481	8.27994	3.32925e-06	***	2.27485e-10	***
SOX5	0.022382	0.00410934	0.0450614	0.0368049	0.0633552	0.1836	10.9656	0.816773	1.72138	0.00229664	**	2.27485e-10	*
LOC100506737	0.430525	0.0792478	0.207074	0.230221	0.0404833	0.184073	2.613	1.11178	0.175845	0.00253245	**	2.27485e-10	*
ITGA7	0.652516	0.120219	0.594431	0.462086	0.199593	0.184239	4.94456	0.777358	0.431939	1.43332e-09	***	2.27485e-10	***
EDN2	0.628018	0.115925	0.229213	0.16921	6.82077	0.184589	1.97725	0.738222	40.3094	2.80979e-06	***	2.27485e-10	***
GALM	0.885243	0.163768	1.20924	1.06857	2.20384	0.184997	7.38388	0.883668	2.06243	4.97293e-06	***	2.27485e-10	***
TBXA2R	0.134033	0.0248081	0.260357	0.296942	1.30467	0.18509	10.4948	1.14052	4.39368	0.0303885	*	2.27485e-10
OR2I1P	0.384238	0.0712411	0.138344	0.260154	0.0174491	0.185409	1.94192	1.88048	0.0670723	0.00204374	**	2.27485e-10	*
ANKDD1A	0.276353	0.051244	0.434318	0.472971	0.755692	0.185429	8.4755	1.089	1.59775	0.000211239	***	2.27485e-10	**
ARL17B	0.185684	0.0344928	0.0702295	0.0807664	0.0422203	0.185761	2.03606	1.15004	0.522745	0.00741013	**	2.27485e-10	*
GLIPR2	19.2504	3.58597	14.6201	16.5735	50.1795	0.186281	4.07702	1.13362	3.02769	6.20762e-07	***	2.27485e-10	***
LOC100506258	0.0166419	0.00310286	0.0237407	0.0264004	0.0276185	0.186449	7.65124	1.11203	1.04614	0.0245256	*	2.27485e-10
LRRC4B	0.0209676	0.00391059	0.00589304	0.0292273	0.0213465	0.186507	1.50695	4.95963	0.730361	0.0065113	**	2.27485e-10	*
MMP16	0.0832875	0.0155348	0.600754	0.353682	0.944356	0.18652	38.6715	0.58873	2.67007	0.000212461	***	2.27485e-10	**
LIMS2	1.36518	0.25472	1.94072	1.10605	5.83008	0.186583	7.61901	0.569917	5.2711	8.80411e-06	***	2.27485e-10	***
CLIC3	51.2606	9.60052	12.443	10.6404	4.62832	0.187288	1.29607	0.855129	0.434978	1.25295e-06	***	2.27485e-10	***
NEURL3	0.824284	0.154395	0.254614	0.417074	0.0671999	0.187308	1.64911	1.63806	0.161122	0.000363771	***	2.27485e-10	**
FRMD3	0.389845	0.0730358	0.427507	0.516666	1.69191	0.187346	5.85339	1.20856	3.27467	5.78721e-05	***	2.27485e-10	***
MDK	42.7645	8.0175	44.2852	64.98	68.0238	0.18748	5.52357	1.46731	1.04684	1.0709e-06	***	2.27485e-10	***
MARK2P16	0.145938	0.0273658	0.15024	0.196879	0.30391	0.187517	5.49008	1.31043	1.54364	0.0233513	*	2.27485e-10
GIMAP8	0.280507	0.0527734	0.0361332	0.014837	0.17397	0.188136	0.684686	0.410621	11.7254	1.55859e-07	***	2.27485e-10	***
PADI2	1.56667	0.294982	0.100108	0.0547542	0.00657531	0.188286	0.339368	0.546953	0.120088	3.73491e-07	***	2.27485e-10	***
HVCN1	0.918322	0.172938	2.30894	2.5606	2.9046	0.188319	13.3513	1.109	1.13434	1.69564e-05	***	2.27485e-10	***
NXNL2	0.895666	0.16936	1.45956	1.61525	2.6586	0.189088	8.61812	1.10667	1.64593	9.03249e-06	***	2.27485e-10	***
GPR173	0.563961	0.106858	2.56084	3.03213	2.84251	0.189478	23.9649	1.18403	0.937463	9.29203e-08	***	2.27485e-10	***
TCF24	0.0548677	0.0103996	0.420685	0.382573	0.813313	0.18954	40.452	0.909405	2.1259	0.0112033	*	2.27485e-10
SLC13A5	0.0850033	0.0161508	0.488799	0.186525	0.101732	0.190001	30.2648	0.381598	0.545409	0.00335152	**	2.27485e-10	*
ZBTB10	1.09146	0.207609	3.38795	3.3317	3.58442	0.190213	16.3189	0.983395	1.07585	1.72681e-06	***	2.27485e-10	***
KISS1R	0.0747435	0.0142313	0.137745	0.0625084	0.0888171	0.190402	9.67901	0.453799	1.42088	0.0212726	*	2.27485e-10
RTP4	11.4384	2.1783	4.53307	3.54834	1.33508	0.190437	2.08101	0.782767	0.376255	2.36549e-07	***	2.27485e-10	***
SLC5A5	0.464514	0.0885653	0.045056	0.0454514	0.00226883	0.190662	0.508733	1.00878	0.0499177	4.28765e-05	***	2.27485e-10	***
DLG4	0.601851	0.114952	1.21712	1.87096	2.0955	0.190997	10.5881	1.5372	1.12001	9.39009e-05	***	2.27485e-10	**
CTSS	0.966255	0.184744	3.98966	4.23932	6.78701	0.191196	21.5957	1.06258	1.60097	1.84399e-06	***	2.27485e-10	***
ARRB1	6.2951	1.20373	0.907274	0.643301	1.16251	0.191217	0.75372	0.709049	1.8071	1.48181e-06	***	2.27485e-10	***
MYZAP	1.43734	0.275087	0.868442	0.371287	0.520425	0.191386	3.15697	0.427532	1.40168	1.67707e-08	***	2.27485e-10	***
TCN1	0.108551	0.0207916	0.0161449	0.00759791	0	0.191538	0.776509	0.470609	0	0.0135429	*	2.27485e-10
GPX7	0.220628	0.0423141	0.0420263	0.045577	0.0409643	0.191789	0.993199	1.08449	0.898793	0.0074822	**	2.27485e-10	*
PPARG	10.9737	2.11115	10.733	6.60658	8.26581	0.192382	5.08396	0.61554	1.25115	3.58124e-07	***	2.27485e-10	***
LOC100421401	0.0429803	0.00829054	0.0121652	0.0137256	0.00854223	0.192892	1.46736	1.12827	0.622356	1.48064e-05	***	2.27485e-10	***
MYRF	1.05639	0.203982	1.29161	1.59622	1.78326	0.193092	6.332	1.23584	1.11718	1.27292e-05	***	2.27485e-10	***
TP73-AS1	0.129445	0.0251119	0.0167574	0.00983477	0.0141165	0.193996	0.66731	0.586891	1.43537	1.06888e-05	***	2.27485e-10	***
LAMP3	10.2244	1.98372	4.12687	5.94197	0.928352	0.194019	2.08038	1.43982	0.156237	2.17978e-10	***	2.27485e-10	***
RAB19	0.217383	0.0422026	0.171534	0.0636306	0	0.194139	4.06454	0.37095	0	0.00240941	**	2.27485e-10	*
SYS1-DBNDD2	1.8318	0.35588	1.09192	1.77852	2.19191	0.194279	3.06821	1.62881	1.23243	0.0359091	*	2.27485e-10
LOC100506253	2.05382	0.399605	1.69813	1.08481	1.39601	0.194567	4.24952	0.638825	1.28688	0.000644123	***	2.27485e-10	**
CCDC152	0.0605476	0.0117924	0.0181296	0.018136	0.0308928	0.194763	1.5374	1.00035	1.70339	0.0102047	*	2.27485e-10	*
APOBEC3H	0.215577	0.0420959	0.11929	0.187217	0.0315482	0.195271	2.83378	1.56942	0.168511	0.0186767	*	2.27485e-10
PPP1R3C	0.421414	0.0822985	0.598232	0.612485	3.07132	0.195291	7.26905	1.02383	5.01451	0.000205983	***	2.27485e-10	**
ANGPTL2	0.372451	0.0732055	0.610771	0.681752	2.40625	0.196551	8.34324	1.11622	3.52951	8.79282e-05	***	2.27485e-10	**
SLC40A1	0.0491609	0.00966354	0.126059	0.210799	0.501041	0.19657	13.0448	1.67222	2.37687	0.0126306	*	2.27485e-10
LOC644189	0.0321151	0.00631654	0.0107041	0.0194714	0.0139246	0.196684	1.69461	1.81906	0.71513	0.0461596	*	2.27485e-10
LOC101928512	0.0861462	0.0169525	0.0688759	0.0926187	0.179554	0.196788	4.06287	1.34472	1.93864	0.0116646	*	2.27485e-10
LINC01096	0.129668	0.0255178	0.376201	0.618333	0.549998	0.196793	14.7427	1.64362	0.889485	0.000844104	***	2.27485e-10	**
HNF4A	0.0274528	0.00540324	0.0077736	0.0205377	0.0133244	0.19682	1.43869	2.64198	0.648776	0.0234672	*	2.27485e-10
WIPF1	2.95828	0.58334	7.51989	7.0744	9.35697	0.197189	12.8911	0.940758	1.32265	3.87856e-07	***	2.27485e-10	***
GPR37L1	0.150064	0.0296051	0.139834	0.092453	0.135022	0.197283	4.72331	0.661162	1.46044	0.000864497	***	2.27485e-10	**
AC002480.3	0.209322	0.0412995	0.262154	0.201897	0.627397	0.197301	6.34764	0.770144	3.10752	1.64239e-05	***	2.27485e-10	***
MGMT	0.162891	0.0321732	1.9727	1.5464	3.48933	0.197513	61.3149	0.783901	2.25643	5.5174e-05	***	2.27485e-10	***
TNRC6C-AS1	1.00644	0.199046	0.793233	0.786199	0.17673	0.197771	3.98518	0.991133	0.224791	7.99133e-06	***	2.27485e-10	***
TSPAN15	7.79561	1.54336	7.52854	7.67926	6.78853	0.197978	4.87802	1.02002	0.884008	5.11156e-08	***	2.27485e-10	***
VSIG2	0.108758	0.0215349	0.0109073	0.0357104	0.0131884	0.198007	0.506495	3.27398	0.369316	0.0118771	*	2.27485e-10
MEFV	0.310565	0.0616195	0.0795364	0.134098	0.06198	0.198411	1.29077	1.686	0.462198	4.72216e-05	***	2.27485e-10	***
HOXD10	1.59975	0.317642	1.74416	1.96725	3.14809	0.198558	5.49097	1.12791	1.60025	8.3999e-07	***	2.27485e-10	***
ORAI2	0.660587	0.13118	2.19826	2.0325	4.02106	0.198581	16.7576	0.924594	1.97838	2.53563e-07	***	2.27485e-10	***
NLRP2	0.0211308	0.00420831	0.02237	0.00822646	0.00320596	0.199155	5.31566	0.367746	0.389713	0.015923	*	2.27485e-10
TIMP4	2.41973	0.482565	1.84966	1.07277	4.89555	0.199429	3.83297	0.579982	4.56347	1.32138e-10	***	2.27485e-10	***
ARHGEF10L	1.92414	0.384573	1.5477	1.9765	2.18002	0.199867	4.02445	1.27706	1.10297	7.90455e-06	***	2.27485e-10	***
C11orf86	0.233672	0.046737	0.0385709	0.0138023	0.0610739	0.200011	0.825275	0.357841	4.42492	2.06713e-05	***	2.27485e-10	***
FYB	7.98818	1.5986	6.60911	5.41764	1.82838	0.20012	4.13432	0.819724	0.337486	2.68334e-10	***	2.27485e-10	***
HOXA7	0.350622	0.0701757	0.262808	0.107968	0.498209	0.200146	3.745	0.410823	4.61443	0.00343468	**	2.27485e-10	*
CERKL	0.131654	0.0264156	0.183087	0.142246	0.444859	0.200645	6.93102	0.776927	3.1274	0.0127032	*	2.27485e-10
CAPN5	0.445764	0.0898181	1.58053	1.3779	3.3492	0.201492	17.597	0.871799	2.43066	2.49075e-06	***	2.27485e-10	***
AKR1B1P4	0.0631011	0.012735	0.0772836	0.0583362	0.191001	0.201819	6.06861	0.754833	3.27415	0.0204625	*	2.27485e-10
COLCA2	0.0623215	0.0126319	0.0267199	0.032414	0.0209276	0.20269	2.11526	1.2131	0.645636	0.0348562	*	2.27485e-10
LOC100130992	0.149677	0.0303684	0.227709	0.224666	0.270068	0.202893	7.49822	0.986638	1.20209	1.47847e-05	***	2.27485e-10	***
FNDC4	0.764471	0.155569	2.15825	3.14762	2.45888	0.203499	13.8732	1.45842	0.781186	3.23469e-07	***	2.27485e-10	***
KIAA1549L	0.973926	0.198256	3.16069	2.66824	2.78463	0.203564	15.9425	0.844195	1.04362	3.7617e-06	***	2.27485e-10	***
STAC2	0.0433847	0.0088471	0.0602752	0.0600899	0.0633182	0.203922	6.81299	0.996926	1.05372	0.0217201	*	2.27485e-10
TG	0.156688	0.031987	0.0366881	0.0257127	0.119243	0.204145	1.14697	0.700845	4.63753	0.000189967	***	2.27485e-10	**
CD36	0.500927	0.102326	0.0431063	0.0290978	0.13488	0.204273	0.421265	0.675024	4.6354	0.000340204	***	2.27485e-10	**
WNT16	0.0889687	0.0181754	0.161298	0.106314	0.140331	0.20429	8.87452	0.659118	1.31997	0.000194127	***	2.27485e-10	**
ASXL3	0.010551	0.00215851	0.0142629	0.0269071	0.0118854	0.204579	6.60778	1.8865	0.441721	0.0210511	*	2.27485e-10
DCAF8L2	0.125188	0.0256356	0.755913	0.79839	1.02167	0.204777	29.4869	1.05619	1.27966	2.08381e-05	***	2.27485e-10	***
TP53I11	14.5823	2.98972	14.6532	7.11583	36.7453	0.205024	4.90119	0.485618	5.16388	1.55099e-06	***	2.27485e-10	***
ADAP2	0.069746	0.0143043	0.104308	0.137009	0.0881975	0.205092	7.29204	1.31351	0.643735	0.0422953	*	2.27485e-10
ASGR1	0.105311	0.021637	0.128864	0.288732	0.0569271	0.205457	5.95571	2.2406	0.197162	0.0012441	**	2.27485e-10	**
EXTL1	0.062469	0.0128637	0.0202215	0.0326734	0.0274562	0.205922	1.57198	1.61578	0.840322	0.0198723	*	2.27485e-10
SNX10	4.41109	0.910976	9.50561	8.24423	5.60712	0.20652	10.4345	0.867301	0.680127	1.84199e-08	***	2.27485e-10	***
LARGE	0.121599	0.0251257	0.829261	0.664984	0.590503	0.206627	33.0045	0.801899	0.887997	0.000180571	***	2.27485e-10	**
SLIT3	0.043838	0.0090586	0.554547	0.458107	1.7535	0.206638	61.2178	0.826091	3.8277	0.00223157	**	2.27485e-10	*
ACTR3C	0.257867	0.0533265	0.158445	0.118573	0.218187	0.206798	2.97123	0.748353	1.84011	0.000922281	***	2.27485e-10	**
SCN2B	0.0363072	0.00751575	0.000883126	0.00670281	0.00228011	0.207004	0.117503	7.58987	0.340173	0.016869	*	2.27485e-10
COL15A1	0.0410657	0.00851305	0.430993	0.396091	0.48465	0.207303	50.6273	0.91902	1.22358	0.00163351	**	2.27485e-10	*
MYPN	0.419023	0.0869036	1.2029	1.32701	4.87373	0.207395	13.8418	1.10318	3.67272	1.69815e-08	***	2.27485e-10	***
FN3K	1.35948	0.282115	2.45428	2.59944	2.51163	0.207516	8.69958	1.05915	0.966218	0.00012473	***	2.27485e-10	**
CYBRD1	6.38042	1.32595	15.0031	14.0083	26.3933	0.207815	11.315	0.93369	1.88412	1.55327e-09	***	2.27485e-10	***
SUSD3	0.81671	0.169903	0.282809	0.244672	0.0615058	0.208033	1.66453	0.865149	0.251381	8.74131e-05	***	2.27485e-10	**
SIPA1L2	0.347678	0.0726137	2.33473	1.49588	19.4866	0.208853	32.1528	0.640708	13.0268	6.56119e-08	***	2.27485e-10	***
TMEM86A	0.423859	0.0885292	0.320063	0.318072	0.881945	0.208865	3.61534	0.993778	2.77279	0.000475233	***	2.27485e-10	**
C3orf55	0.305715	0.0638643	0.786267	0.840917	0.917075	0.208901	12.3115	1.06951	1.09057	0.011524	*	2.27485e-10
OLFML3	1.90576	0.398181	1.25157	1.30738	11.1457	0.208936	3.14322	1.04459	8.52517	1.26635e-06	***	2.27485e-10	***
CYP2T2P	0.0969035	0.0202749	0.0807834	0.115004	0.137763	0.209227	3.98441	1.42361	1.1979	0.0031904	**	2.27485e-10	*
FTH1P10	0.836812	0.175537	1.25504	1.00429	4.31573	0.209769	7.14974	0.8002	4.2973	9.13053e-05	***	2.27485e-10	**
PLTP	3.54763	0.747002	12.1263	16.596	39.0318	0.210564	16.2333	1.3686	2.35187	8.23876e-13	***	2.27485e-10	***
FBXL7	0.0377428	0.00796635	0.399102	0.187972	0.726933	0.211069	50.0985	0.470987	3.86724	0.0161886	*	2.27485e-10
RAMP2	0.183328	0.0387829	0.408201	0.875864	1.74035	0.211549	10.5253	2.14567	1.98701	0.00636856	**	2.27485e-10	*
PBX1	0.251548	0.053241	0.158816	0.122862	0.202767	0.211653	2.98297	0.77361	1.65037	6.967e-07	***	2.27485e-10	***
GRIN2A	0.0138181	0.0029255	0.0499181	0.0392709	0.04082	0.211715	17.0631	0.786707	1.03945	0.0104981	*	2.27485e-10	*
ERP27	0.986196	0.209092	0.61669	0.254296	0.11197	0.212018	2.94938	0.412356	0.440312	0.000581657	***	2.27485e-10	**
GAB3	0.0270837	0.00575234	0.0625908	0.0667037	0.152137	0.212391	10.8809	1.06571	2.28079	0.0160324	*	2.27485e-10
LRRC6	0.198266	0.0421217	0.904491	0.887011	2.11714	0.212451	21.4733	0.980674	2.38682	0.000412242	***	2.27485e-10	**
DENND2A	0.583591	0.124016	1.89249	1.71515	4.19894	0.212506	15.26	0.906293	2.44815	1.80179e-05	***	2.27485e-10	***
CPA4	1.03737	0.220492	5.12318	3.71995	13.6288	0.212549	23.2352	0.726101	3.66371	2.33353e-06	***	2.27485e-10	***
SV2A	0.0877392	0.0186572	0.123821	0.112332	0.449779	0.212644	6.63663	0.907214	4.00403	0.0139028	*	2.27485e-10
SMOC2	0.295309	0.0629609	0.0404777	0.00949473	0.00990436	0.213203	0.642903	0.234567	1.04314	2.36695e-07	***	2.27485e-10	***
MYEF2	0.21796	0.0464833	0.876745	1.23589	1.1212	0.213265	18.8615	1.40964	0.907198	0.000121194	***	2.27485e-10	**
PPFIA4	0.370946	0.0791661	0.602602	0.474838	2.10003	0.213417	7.61187	0.78798	4.42262	0.00420081	**	2.27485e-10	*
FUT9	0.0118151	0.00252232	0.00154723	0.00285702	0.00131393	0.213482	0.613413	1.84655	0.459893	0.00511778	**	2.27485e-10	*
LCN2	92.9639	19.8699	58.9093	138.639	4.79796	0.213738	2.96475	2.35343	0.0346076	2.57364e-11	***	2.27485e-10	***
PANX2	0.290438	0.0621647	0.388394	0.429551	0.628103	0.214038	6.24783	1.10597	1.46223	1.02439e-05	***	2.27485e-10	***
HAS2	0.235679	0.0507881	0.550571	0.477183	0.956439	0.215497	10.8405	0.866706	2.00434	5.00456e-05	***	2.27485e-10	***
OSCAR	0.413436	0.0891173	0.664082	1.09365	1.01809	0.215553	7.45178	1.64685	0.930913	0.0101974	*	2.27485e-10	*
SELL	0.245284	0.0528965	0.30558	0.358	0.307912	0.215654	5.77694	1.17154	0.86009	1.20419e-05	***	2.27485e-10	***
ZNF137P	0.0289923	0.00625566	0.00207339	0.0111369	0	0.21577	0.331442	5.37134	0	0.0121218	*	2.27485e-10
AKR1B1	63.2936	13.6592	54.954	32.7651	101.257	0.215806	4.02323	0.596227	3.09039	9.72273e-08	***	2.27485e-10	***
GP5	0.0178258	0.00387146	0.0087121	0.0274439	0.0160345	0.217183	2.25034	3.15009	0.584266	0.0262378	*	2.27485e-10
COL1A2	1.37825	0.299696	2.30111	1.49199	3.43256	0.217447	7.67815	0.648378	2.30066	1.78227e-07	***	2.27485e-10	***
HLA-DRB5	0.0629598	0.0137286	0.052517	0.0649779	0.0563772	0.218054	3.82537	1.23727	0.867636	0.0424396	*	2.27485e-10
KLHDC7B	2.07188	0.452967	0.757364	0.554443	0.126862	0.218626	1.67201	0.732069	0.22881	1.61347e-05	***	2.27485e-10	***
CES3	0.24354	0.0533336	0.039527	0.0876092	0.101813	0.218993	0.741128	2.21644	1.16212	0.000505968	***	2.27485e-10	**
BMP7	0.0193313	0.004239	0.00719263	0.00440807	0.00722499	0.219281	1.69677	0.612859	1.63904	0.023474	*	2.27485e-10
GOLGA6L9	0.0140228	0.00307529	0.00281854	0.0177889	0.0115787	0.219305	0.916512	6.3114	0.650893	0.0225409	*	2.27485e-10
BRSK1	0.478248	0.104926	1.0055	1.98363	1.42701	0.219397	9.58292	1.97279	0.719391	4.77646e-05	***	2.27485e-10	***
NAT8L	0.183367	0.0403424	0.372882	0.44439	0.531098	0.220009	9.24293	1.19177	1.19512	5.4816e-05	***	2.27485e-10	***
CFB	57.8036	12.7248	31.2792	45.2378	51.3426	0.220138	2.45814	1.44626	1.13495	5.91423e-11	***	2.27485e-10	***
CREG2	2.4278	0.534452	0.701501	0.328338	0.201686	0.220138	1.31256	0.468051	0.614264	4.83118e-05	***	2.27485e-10	***
ADAMTS4	0.0336983	0.00743235	0.0116284	0.016136	0.0897925	0.220556	1.56456	1.38764	5.56473	0.00843095	**	2.27485e-10	*
ZNF711	0.0793789	0.0175103	0.0788296	0.205131	0.504248	0.220592	4.50189	2.60221	2.45817	0.0483588	*	2.27485e-10
TMPRSS4	1.75666	0.387915	0.0813205	0.031308	0.00584141	0.220825	0.209635	0.384995	0.186579	2.77619e-06	***	2.27485e-10	***
C11orf96	0.159099	0.03514	0.60828	0.386045	0.428089	0.220869	17.3102	0.63465	1.10891	0.0137794	*	2.27485e-10
FTH1P15	1.50635	0.332729	2.81117	3.23144	9.8775	0.220885	8.44881	1.1495	3.05669	0.0183559	*	2.27485e-10
RASD2	0.164481	0.036359	0.78722	0.692991	1.90388	0.221053	21.6513	0.880302	2.74734	0.0156994	*	2.27485e-10
COL5A3	0.0843146	0.0186546	0.0734437	0.069993	0.0796471	0.22125	3.93702	0.953015	1.13793	1.18703e-05	***	2.27485e-10	***
LHX8	0.115053	0.0254571	0	0.00708437	0.0102911	0.221265	0	#DIV/0!	1.45265	0.00307304	**	2.27485e-10	*
MARCKSL1P1	0.101851	0.0225539	0.0650972	0.149501	0.104456	0.22144	2.88629	2.29658	0.698698	0.0385158	*	2.27485e-10
SIRPB1	0.243604	0.0540319	0.385571	0.327231	0.0769434	0.221802	7.136	0.84869	0.235135	0.00647375	**	2.27485e-10	*
PYROXD2	1.05626	0.234971	1.75115	1.95478	3.02105	0.222455	7.45263	1.11628	1.54547	6.26758e-07	***	2.27485e-10	***
TXK	0.0325675	0.00726166	0.101921	0.0621701	0.0299111	0.222973	14.0356	0.60998	0.481117	0.0336889	*	2.27485e-10
HOXA9	0.0782813	0.0174594	0.10643	0.11652	0.141119	0.223034	6.09587	1.0948	1.21112	0.0316761	*	2.27485e-10
IL4I1	0.886361	0.198193	0.802293	1.33924	1.59729	0.223603	4.04804	1.66926	1.19269	7.29044e-05	***	2.27485e-10	***
S1PR3	1.74573	0.392302	2.86849	2.31468	7.55987	0.224721	7.31196	0.806932	3.26605	4.80204e-08	***	2.27485e-10	***
LOC102724548	0.38284	0.0861031	0.520865	0.165283	0.147818	0.224906	6.04932	0.317323	0.894333	0.0271689	*	2.27485e-10
RP4-779E11.3	0.219391	0.0493759	0.165592	0.0684524	0.21648	0.225058	3.3537	0.41338	3.16249	0.0100953	*	2.27485e-10	*
CP	0.0414364	0.00933472	0.0130988	0.0102769	0.0131346	0.225278	1.40323	0.784565	1.27808	0.0228248	*	2.27485e-10
ZNF385D	0.683661	0.154036	0.919456	0.492496	0.133151	0.22531	5.96911	0.535638	0.27036	0.00193472	**	2.27485e-10	*
ITIH5	0.0123007	0.00277516	0.00198169	0.0047161	0.00259717	0.225609	0.714082	2.37983	0.550703	0.02584	*	2.27485e-10
TMEM139	0.34243	0.0772655	0.180612	0.173351	0.103106	0.225639	2.33755	0.9598	0.59478	7.42687e-06	***	2.27485e-10	***
RP4-723E3.1	0.0675287	0.015241	0.0417324	0.0490976	0.0229385	0.225697	2.73816	1.17649	0.467202	0.0360945	*	2.27485e-10
WASF3	0.729281	0.164689	3.51245	3.18428	4.21379	0.225824	21.3278	0.906568	1.32331	1.33862e-06	***	2.27485e-10	***
DDO	0.368926	0.0833123	0.352377	0.324559	0.45763	0.225824	4.22959	0.921055	1.41001	0.000582885	***	2.27485e-10	**
MSX2	0.191078	0.0432138	0.114543	0.0707546	0	0.226158	2.65061	0.617714	0	5.78256e-05	***	2.27485e-10	***
PCDHAC2	0.0626177	0.014178	0.342019	0.351924	0.266257	0.226422	24.1232	1.02896	0.756575	0.0188143	*	2.27485e-10
RAB39B	0.0376361	0.00853089	0.261373	0.326409	0.271975	0.226668	30.6384	1.24883	0.833235	0.036147	*	2.27485e-10
SERPINB4	2.7074	0.61424	0.602719	0.693979	0.0929043	0.226875	0.981242	1.15141	0.133872	7.60123e-07	***	2.27485e-10	***
DARC	0.0849536	0.0192761	0.0514727	0.0231944	0.0252073	0.226901	2.67029	0.450615	1.08678	0.0261126	*	2.27485e-10
KALP	0.0404839	0.00918717	0.0251451	0.0341662	0.0190168	0.226934	2.73698	1.35876	0.556597	0.00261725	**	2.27485e-10	*
LOC729683	0.289184	0.0657737	0.741475	0.626961	1.88437	0.227445	11.2731	0.84556	3.00556	8.36784e-06	***	2.27485e-10	***
IRF4	0.020262	0.00462009	0.0258356	0.0235053	0.0461218	0.228017	5.59202	0.909802	1.96219	0.0394888	*	2.27485e-10
GPNMB	0.563019	0.128458	2.22044	2.97941	15.9717	0.228158	17.2854	1.34181	5.36068	1.10776e-05	***	2.27485e-10	***
CLEC12A	0.246222	0.056254	0.0362865	0.0389586	0	0.228469	0.645047	1.07364	0	0.0291964	*	2.27485e-10
RPL13AP15	0.186655	0.0426707	0.228397	0.231282	0.104829	0.228608	5.35255	1.01263	0.45325	0.00434044	**	2.27485e-10	*
KAZN	4.03092	0.923551	1.9932	1.46667	0.287858	0.229117	2.1582	0.735834	0.196267	1.19363e-08	***	2.27485e-10	***
LOC101928810	0.0573557	0.0131886	0	0	0.031022	0.229943	0	#DIV/0!	#DIV/0!	0.0311378	*	2.27485e-10
CGNL1	0.0242158	0.00557269	0.0159124	0.0127645	0.0176167	0.230127	2.85542	0.802174	1.38014	0.00319954	**	2.27485e-10	*
CIB2	1.55361	0.35758	2.41337	3.10952	4.86006	0.230161	6.74918	1.28845	1.56296	1.04134e-05	***	2.27485e-10	***
SEC16B	0.182203	0.041985	0.113213	0.103608	0.04429	0.23043	2.6965	0.91516	0.427477	0.000140608	***	2.27485e-10	**
EFEMP2	0.636149	0.146596	1.80328	2.1766	8.86145	0.230442	12.3011	1.20702	4.07123	0.00236362	**	2.27485e-10	*
SGPP2	2.73986	0.632867	1.23169	0.298419	0.156809	0.230985	1.9462	0.242285	0.525467	0.000220434	***	2.27485e-10	**
THNSL2	0.157492	0.0364793	0.370403	0.537376	1.84837	0.231627	10.1538	1.45079	3.43962	0.00767669	**	2.27485e-10	*
MGAT4A	0.789312	0.183039	0.684522	0.654467	0.14984	0.231896	3.73977	0.956093	0.228949	3.08457e-07	***	2.27485e-10	***
NOX5	0.142391	0.0330215	0.1983	0.184801	0.277996	0.231907	6.00517	0.93193	1.5043	0.000399515	***	2.27485e-10	**
MROH3P	0.0503989	0.0116894	0.00637333	0.0185683	0	0.231938	0.545222	2.91345	0	0.0254043	*	2.27485e-10
CREB3L3	0.0222309	0.00515836	0.00530608	0.00126835	0.00305693	0.232035	1.02864	0.239038	2.41016	0.0459195	*	2.27485e-10
CXCL14	0.232919	0.0541144	0.0307127	0.00638764	0.00865544	0.232331	0.567552	0.20798	1.35503	0.00894186	**	2.27485e-10	*
MMP7	4.51325	1.04939	1.80844	2.71412	5.11256	0.232512	1.72333	1.50081	1.88369	2.04869e-07	***	2.27485e-10	***
HSPB8	4.63642	1.07835	4.54569	3.71568	3.06309	0.232582	4.21541	0.817409	0.824368	2.81462e-06	***	2.27485e-10	***
ADRA1D	0.0703433	0.0163607	0.280649	0.147965	0.326318	0.232584	17.1538	0.527223	2.20538	0.00597318	**	2.27485e-10	*
FAM174B	0.0615278	0.0143135	0.124084	0.0400491	0.0517808	0.232635	8.66899	0.322759	1.29293	0.00645071	**	2.27485e-10	*
BNC2	0.0829719	0.0193023	0.334963	0.253902	0.851877	0.232637	17.3535	0.758001	3.35514	0.0419677	*	2.27485e-10
LOC101927934	0.836269	0.194841	0.0881594	0.0643762	0.164216	0.232988	0.45247	0.730225	2.55088	0.000181624	***	2.27485e-10	**
LOC101928838	0.183134	0.0426756	0.040608	0.144171	0	0.23303	0.951551	3.5503	0	0.041569	*	2.27485e-10
ZFPM2	0.05032	0.0117398	0.0336475	0.031783	0.0621075	0.233303	2.86611	0.944586	1.95411	0.00178426	**	2.27485e-10	*
RPS6KA2	0.0667887	0.0155823	0.114485	0.0281783	0.0184142	0.233307	7.34716	0.24613	0.65349	0.00828863	**	2.27485e-10	*
FMO3	0.066766	0.0155975	0.0933894	0.0559933	0.300849	0.233615	5.98744	0.599568	5.37295	0.0427985	*	2.27485e-10
PMP22	1.52527	0.356817	5.64727	4.67592	23.1752	0.233938	15.8268	0.827997	4.95629	9.88375e-06	***	2.27485e-10	***
NR5A2	0.0829759	0.019414	0.237293	0.17462	0.123228	0.233972	12.2228	0.735886	0.70569	0.000972219	***	2.27485e-10	**
GJA3	0.089411	0.0209303	0.631788	0.438359	0.629343	0.234091	30.1852	0.693839	1.43568	0.000246581	***	2.27485e-10	**
HOXA3	0.0546753	0.0128006	0.0514129	0.0649463	0.0771097	0.23412	4.01646	1.26323	1.18728	0.0226574	*	2.27485e-10
EMX1	0.0356869	0.00835926	0.00769974	0.0107574	0.030097	0.234239	0.921104	1.39711	2.79779	0.0140978	*	2.27485e-10
APOA1	0.186697	0.0437318	0.0250127	0.0610386	0.0692261	0.23424	0.571956	2.44031	1.13414	0.0222266	*	2.27485e-10
C2	0.44996	0.105405	0.227794	0.405908	1.91805	0.234255	2.16112	1.78191	4.72534	0.00014634	***	2.27485e-10	**
CR2	0.0350565	0.00822523	0.0345673	0.0719346	0.0181976	0.234628	4.20259	2.081	0.252974	0.0380683	*	2.27485e-10
FTH1P2	0.820834	0.19307	1.3728	1.10712	4.57783	0.235212	7.11036	0.80647	4.1349	0.00595435	**	2.27485e-10	*
BEST4	0.413927	0.0974398	0.434611	0.443612	0.268436	0.235403	4.4603	1.02071	0.605115	3.27749e-05	***	2.27485e-10	***
PCDHB5	0.165767	0.039113	0.12448	0.0600826	0.573114	0.235952	3.18257	0.482669	9.53878	0.000146417	***	2.27485e-10	**
CYP2S1	0.387957	0.0918257	0.325153	0.481361	0.0943365	0.23669	3.54099	1.48041	0.195979	7.27855e-06	***	2.27485e-10	***
CGREF1	0.0962022	0.0227717	0.0175962	0.00233571	0.0389544	0.236707	0.77272	0.13274	16.6777	0.0109304	*	2.27485e-10	*
RP11-480I12.7	0.123218	0.029195	0.105951	0.141869	0.292691	0.236937	3.62907	1.33901	2.0631	0.00117626	**	2.27485e-10	**
KCNH1	0.0315621	0.00747924	0.242648	0.184676	0.702708	0.236969	32.4429	0.761087	3.80508	0.00336919	**	2.27485e-10	*
INPP5J	0.149068	0.0353867	0.159739	0.174006	0.115864	0.237386	4.5141	1.08931	0.665864	0.00199917	**	2.27485e-10	*
CILP2	0.322611	0.0766054	0.37087	0.406171	0.462332	0.237454	4.8413	1.09518	1.13827	3.38269e-06	***	2.27485e-10	***
MMP17	1.52701	0.362632	2.49281	2.03543	3.04075	0.237479	6.87422	0.816519	1.49391	2.43379e-06	***	2.27485e-10	***
LPHN3	0.250695	0.059582	0.406714	0.534692	0.456851	0.237667	6.82613	1.31466	0.85442	0.00128888	**	2.27485e-10	**
PODXL	8.48719	2.01764	5.45501	2.37017	2.05065	0.237728	2.70366	0.434493	0.865193	2.96833e-06	***	2.27485e-10	***
NTSR1	0.0469257	0.0111628	0.0169727	0.018134	0.00612416	0.237883	1.52047	1.06842	0.337716	0.00318624	**	2.27485e-10	*
ATP6V1B1	2.18413	0.520386	0.282442	0.317654	0.320619	0.238258	0.542755	1.12467	1.00934	1.98486e-08	***	2.27485e-10	***
NYAP1	0.463203	0.11064	0.491696	0.507017	1.1104	0.238858	4.44412	1.03116	2.19006	6.90198e-05	***	2.27485e-10	***
BTC	1.20392	0.287832	1.40051	1.56369	0.93633	0.239079	4.86573	1.11651	0.598794	1.49953e-05	***	2.27485e-10	***
HIST3H2BB	0.491458	0.117642	0.0743258	0.594778	0.109787	0.239373	0.631798	8.0023	0.184585	0.0291342	*	2.27485e-10
DGKI	0.0424704	0.0101882	0.0611777	0.0463997	0.104416	0.239889	6.00479	0.75844	2.25036	0.0365312	*	2.27485e-10
LDHC	0.174402	0.0419571	0.253372	0.159993	0.121982	0.240577	6.03882	0.631455	0.762422	0.0125159	*	2.27485e-10
ATP9A	4.31079	1.03757	5.82683	5.18407	2.77117	0.240691	5.61584	0.88969	0.534554	1.83482e-07	***	2.27485e-10	***
CABLES1	0.810595	0.195385	1.66646	1.22553	1.44952	0.241039	8.52914	0.735407	1.18277	3.84393e-06	***	2.27485e-10	***
CCDC33	0.0509762	0.0123082	0.00312275	0.0120507	0.0102434	0.24145	0.253712	3.859	0.850029	0.000805443	***	2.27485e-10	**
GRIN2D	1.62863	0.393981	5.27695	4.35178	5.34418	0.24191	13.3939	0.824677	1.22804	2.30428e-05	***	2.27485e-10	***
PLEKHS1	0.0983446	0.0238083	0.0759661	0.0759389	0.452025	0.242091	3.19074	0.999642	5.95247	0.00304386	**	2.27485e-10	*
MAGEH1	5.72765	1.38896	14.9144	14.5219	18.8	0.242501	10.7378	0.973686	1.29459	1.97067e-07	***	2.27485e-10	***
TET1	0.303245	0.0735549	0.167354	0.158281	0.469062	0.242559	2.27523	0.945783	2.96348	6.01497e-08	***	2.27485e-10	***
RFX8	0.118181	0.0286887	0.441092	0.806062	0.793664	0.242753	15.3751	1.82743	0.984619	0.0384096	*	2.27485e-10
BEAN1	0.153563	0.0373418	0.160024	0.162117	0.212395	0.243169	4.28538	1.01308	1.31014	0.00341634	**	2.27485e-10	*
TBX2	0.374406	0.0911315	1.18082	1.15454	1.26855	0.243403	12.9573	0.97775	1.09875	0.000541914	***	2.27485e-10	**
HIST1H3C	1.06206	0.258667	0.194601	2.53349	0.349318	0.243553	0.752322	13.0189	0.13788	0.016724	*	2.27485e-10
ITGB2-AS1	0.187738	0.0457546	0.355249	0.205486	0.117691	0.243715	7.76424	0.578427	0.572743	0.0140873	*	2.27485e-10
CECR2	0.0225019	0.005487	0.0144258	0.0187231	0.0174814	0.243846	2.62909	1.29789	0.933681	0.0424685	*	2.27485e-10
AFAP1-AS1	0.0253747	0.00619252	0.0377531	0.0539793	0.0377218	0.244044	6.09656	1.4298	0.698819	0.00014392	***	2.27485e-10	**
RYR1	0.189795	0.0463427	0.356024	0.288009	0.353021	0.244172	7.68242	0.808959	1.22573	1.67124e-06	***	2.27485e-10	***
PRELP	0.0311893	0.00763425	0.0397967	0.0258587	0.115586	0.244772	5.21291	0.64977	4.46991	7.82025e-05	***	2.27485e-10	***
LOC642635	0.253283	0.0621023	0.0562164	0.052397	0.0867546	0.24519	0.905223	0.932058	1.65572	0.00982215	**	2.27485e-10	*
NPM2	0.443319	0.108732	0.352977	0.599833	0.227965	0.245268	3.2463	1.69935	0.380048	0.0298604	*	2.27485e-10
TMED10P2	0.667892	0.163909	0.768422	1.02344	1.0459	0.245412	4.6881	1.33187	1.02195	0.0100918	*	2.27485e-10	*
VIM	62.5972	15.376	287.91	254.568	815.2	0.245634	18.7246	0.884195	3.20229	2.4094e-08	***	2.27485e-10	***
FTH1P7	0.909802	0.224032	1.1509	0.696719	4.59398	0.246242	5.13724	0.605367	6.59374	1.05831e-06	***	2.27485e-10	***
ARHGAP4	0.0648328	0.015966	0.0578569	0.0643725	0.144521	0.246265	3.62375	1.11262	2.24508	0.000362743	***	2.27485e-10	**
TNFSF10	58.9297	14.518	20.4474	20.4269	9.94791	0.246361	1.40842	0.998997	0.487	1.5139e-09	***	2.27485e-10	***
ACE	0.0413701	0.0101924	0.052811	0.0619452	0.0649525	0.246371	5.1814	1.17296	1.04855	0.00295494	**	2.27485e-10	*
GBP1	3.79264	0.934487	2.71503	2.51474	2.2619	0.246395	2.90537	0.926228	0.899456	2.88533e-11	***	2.27485e-10	***
APBA1	0.083349	0.0205648	0.0653951	0.0731514	0.0859427	0.246731	3.17996	1.11861	1.17486	0.00412491	**	2.27485e-10	*
HLA-DMB	0.339113	0.0838828	0.0745627	0.317002	0.576555	0.247359	0.888891	4.25149	1.81877	0.0030176	**	2.27485e-10	*
LOC100130088	0.121069	0.0300015	0.0520671	0.0380785	0.0502095	0.247804	1.73548	0.731336	1.31858	0.0244292	*	2.27485e-10
LOXL2	13.8739	3.43891	39.4146	28.6483	91.8153	0.247869	11.4614	0.726845	3.20491	1.31807e-05	***	2.27485e-10	***
ITGBL1	0.242078	0.0600136	0.241114	0.17318	0.0815122	0.24791	4.01766	0.71825	0.470679	0.000899123	***	2.27485e-10	**
KITLG	1.6737	0.415086	5.44196	2.59292	8.61037	0.248005	13.1104	0.476467	3.32073	3.13488e-08	***	2.27485e-10	***
PTPRQ	0.02492	0.00618393	0.0438382	0.0624493	0.663497	0.248152	7.08905	1.42454	10.6246	0.00516523	**	2.27485e-10	*
FAM83E	2.27614	0.564952	1.08903	1.01966	0.0684141	0.248207	1.92765	0.936304	0.0670949	3.37127e-05	***	2.27485e-10	***
FAM167A	1.8971	0.470874	6.86054	7.05391	7.09404	0.248207	14.5698	1.02819	1.00569	3.85509e-06	***	2.27485e-10	***
EPHA4	0.4996	0.124071	0.87535	0.716305	1.91214	0.248341	7.05524	0.818307	2.66946	4.57649e-06	***	2.27485e-10	***
LOC101929613	18.7714	4.66224	1.02271	2.71469	0	0.24837	0.219361	2.6544	0	0.000207606	***	2.27485e-10	**
ALPPL2	4.49768	1.1201	0.86794	0.17103	0.0516981	0.249039	0.774881	0.197053	0.302274	5.87521e-07	***	2.27485e-10	***
FLJ26850	0.061216	0.0152568	0.0407919	0.0588291	0.0652165	0.249229	2.67368	1.44218	1.10857	0.0271783	*	2.27485e-10
LINC00939	0.0550023	0.0137169	0.0108186	0.0143803	0.00796344	0.249388	0.788707	1.32921	0.553775	0.00160087	**	2.27485e-10	*
NKAIN1	0.0244297	0.00609309	0.0195905	0.0102041	0.0283401	0.249413	3.21521	0.520869	2.77733	0.0463693	*	2.27485e-10
KCNS1	0.131659	0.032847	0.385648	0.379723	0.217718	0.249485	11.7407	0.984637	0.573359	1.84441e-06	***	2.27485e-10	***
EPHX4	0.909116	0.226813	1.35236	1.05163	0.835776	0.249487	5.96246	0.777623	0.794745	0.00178646	**	2.27485e-10	*
ARSD	0.654298	0.163715	1.00076	0.952202	1.54524	0.250214	6.11282	0.951481	1.6228	3.05997e-08	***	2.27485e-10	***
ARL14	1.84357	0.462199	3.31998	3.1538	2.28854	0.250709	7.18301	0.949945	0.725647	0.000802516	***	2.27485e-10	**
CDK20	0.876972	0.219888	0.249793	0.137357	0.416032	0.250736	1.136	0.549881	3.02884	3.19766e-05	***	2.27485e-10	***
N4BP2L1	0.247407	0.0620815	0.0913537	0.0989167	0.182425	0.250928	1.47151	1.08279	1.84423	0.0151972	*	2.27485e-10
LOC101928555	0.0379523	0.0095316	0.0156749	0.00534626	0.0103164	0.251147	1.64452	0.341072	1.92964	0.00762446	**	2.27485e-10	*
CHRNB4	0.094876	0.0238369	0.0615205	0.0272543	0.0158168	0.251243	2.58089	0.443011	0.58034	0.000440581	***	2.27485e-10	**
TNNI2	3.60807	0.906738	4.46016	3.97115	0.82091	0.251308	4.91891	0.89036	0.206718	0.00395143	**	2.27485e-10	*
C9orf66	0.0353442	0.00889219	0.0813091	0.0428819	0.0719547	0.251588	9.14388	0.527393	1.67797	0.0494123	*	2.27485e-10
KIAA1199	0.710646	0.179303	2.94794	2.53378	0.568648	0.252309	16.4411	0.85951	0.224426	4.0517e-08	***	2.27485e-10	***
LOC101927086	0.383079	0.0969891	0.478134	0.533346	0.761495	0.253183	4.92977	1.11547	1.42777	0.00230358	**	2.27485e-10	*
KIF12	0.124219	0.0315269	0.146835	0.250072	0.157884	0.2538	4.65744	1.70309	0.631355	0.00822531	**	2.27485e-10	*
EPHA3	0.172045	0.0437	0.308626	0.141428	0.0319107	0.254003	7.06239	0.458251	0.225632	2.33409e-06	***	2.27485e-10	***
PCDHGA2	0.141459	0.0359624	0.0934174	0.140797	0.335051	0.254224	2.59764	1.50718	2.37968	0.000373701	***	2.27485e-10	**
FAM19A3	0.256686	0.065294	0.547654	0.47679	0.311342	0.254373	8.38751	0.870604	0.652996	0.0029326	**	2.27485e-10	*
FTH1P11	0.644396	0.164003	1.08522	1.05703	3.8855	0.254507	6.61709	0.974025	3.67585	0.000313464	***	2.27485e-10	**
VTCN1	0.601241	0.153093	0.0345085	0.0148496	0.0027852	0.254628	0.225409	0.430318	0.18756	2.10277e-05	***	2.27485e-10	***
GREB1	0.0689575	0.0175593	0.0534335	0.043889	0.0926075	0.25464	3.04303	0.821375	2.11004	0.0014149	**	2.27485e-10	**
TTC39A	0.297749	0.0759445	0.0787096	0.121556	0.0392866	0.255062	1.03641	1.54436	0.323198	0.00011088	***	2.27485e-10	**
TMEM74B	0.556088	0.142044	0.878766	1.54493	1.1753	0.255435	6.18657	1.75806	0.760749	0.000728339	***	2.27485e-10	**
APOBEC3G	8.55311	2.18541	2.74319	1.62571	0.888623	0.255511	1.25523	0.592636	0.546606	1.01324e-06	***	2.27485e-10	***
PRUNE2	0.0172795	0.00442674	0.118614	0.100999	0.149361	0.256185	26.7948	0.851492	1.47884	0.0290327	*	2.27485e-10
C19orf59	0.102645	0.0263024	0	0	0.00450399	0.256246	0	#DIV/0!	#DIV/0!	0.0258622	*	2.27485e-10
CMPK2	44.5043	11.4062	12.7901	6.56046	2.63307	0.256295	1.12133	0.512934	0.401355	7.11858e-07	***	2.27485e-10	***
CALR4P	0.0247773	0.00636728	0.0100402	0.00771479	0.00819577	0.256981	1.57685	0.768388	1.06235	0.00552764	**	2.27485e-10	*
AC007163.3	0.169496	0.0435927	0.0436821	0.0370373	0	0.257189	1.00205	0.847883	0	0.00534036	**	2.27485e-10	*
SYTL4	1.91106	0.491875	3.17151	2.86925	2.23184	0.257384	6.4478	0.904696	0.777847	4.81248e-07	***	2.27485e-10	***
ABCB1	0.0244034	0.00629319	0.0356653	0.0346482	0.0230508	0.257882	5.6673	0.971481	0.665282	0.00332462	**	2.27485e-10	*
PCDHB11	0.103446	0.0266862	0.101683	0.0322577	0.0937124	0.257973	3.81032	0.317238	2.90512	0.000463692	***	2.27485e-10	**
SLC35G2	1.37382	0.356067	2.30893	2.98321	5.1607	0.25918	6.48453	1.29203	1.72992	0.000151067	***	2.27485e-10	**
LYNX1	3.15397	0.817521	0.412758	0.214587	0.151661	0.259204	0.50489	0.519887	0.706757	1.24719e-06	***	2.27485e-10	***
LOC100133445	0.212829	0.055196	0.145268	0.312151	0.169481	0.259345	2.63185	2.1488	0.542944	0.0283239	*	2.27485e-10
CMAHP	0.231549	0.0600702	0.189247	0.219262	0.311866	0.259427	3.15043	1.1586	1.42234	0.000327692	***	2.27485e-10	**
TRIM22	34.3789	8.93382	19.4176	22.8738	4.34981	0.259864	2.17349	1.17799	0.190166	5.92012e-11	***	2.27485e-10	***
C2orf62	0.0948703	0.0246801	0.0332073	0.029819	0.0705294	0.260146	1.34551	0.897966	2.36525	0.0317676	*	2.27485e-10
LINC00865	0.180219	0.0469471	0.734602	0.758161	1.2436	0.2605	15.6474	1.03207	1.64028	1.87764e-05	***	2.27485e-10	***
KDR	0.0267395	0.00697611	0.0248057	0.0256437	0.00487486	0.260891	3.55582	1.03378	0.190099	0.0304168	*	2.27485e-10
SIX2	0.514529	0.134773	0.672151	0.446233	1.97007	0.261934	4.9873	0.663888	4.41488	2.71738e-05	***	2.27485e-10	***
KCNH8	0.0264499	0.00693311	0.0806059	0.0833684	0.0566381	0.262122	11.6262	1.03427	0.679371	0.023282	*	2.27485e-10
SELPLG	0.418736	0.109807	0.781942	0.539522	1.77352	0.262234	7.12107	0.689977	3.28721	0.00162393	**	2.27485e-10	*
KCNMB4	1.77618	0.466142	2.97228	3.30642	2.61455	0.26244	6.37633	1.11242	0.79075	6.89975e-06	***	2.27485e-10	***
CCL5	8.76434	2.30244	3.53729	4.14211	8.28412	0.262706	1.53632	1.17098	1.99998	9.48229e-08	***	2.27485e-10	***
EFHD1	14.0454	3.69487	7.62899	3.69553	14.0598	0.263066	2.06475	0.484406	3.80454	2.08319e-08	***	2.27485e-10	***
GABBR2	0.025121	0.00661391	0.0440185	0.031059	0.015034	0.263282	6.65544	0.705591	0.484047	0.0181324	*	2.27485e-10
AMDHD1	0.252367	0.0664612	0.452686	0.347277	0.584436	0.263351	6.81129	0.767146	1.68291	0.0013467	**	2.27485e-10	**
LOC102723772	0.173334	0.0456781	0.171781	0.0896853	0.278237	0.263527	3.76068	0.522092	3.10237	0.00928773	**	2.27485e-10	*
KANK4	0.357404	0.0942782	1.65152	0.903145	11.2821	0.263786	17.5175	0.546857	12.492	3.58007e-07	***	2.27485e-10	***
FAAH	1.31173	0.346167	1.29952	0.978377	0.771866	0.2639	3.75404	0.752874	0.788925	3.43497e-07	***	2.27485e-10	***
EFR3B	0.169316	0.0447556	0.20243	0.0803625	0.0880285	0.264333	4.52301	0.396989	1.09539	5.40186e-06	***	2.27485e-10	***
LOC100133091	0.0794216	0.0209992	0.0623709	0.0637337	0.0786898	0.264402	2.97016	1.02185	1.23467	0.000104075	***	2.27485e-10	**
CELF5	0.0390226	0.0103479	0.057489	0.0440197	0.0497776	0.265177	5.55561	0.765708	1.1308	0.016289	*	2.27485e-10
PCDHA4	0.032956	0.00874661	0.010008	0.0499821	0.0674736	0.265402	1.14422	4.99419	1.34996	0.0426478	*	2.27485e-10
FOXC2	0.530717	0.140964	1.30374	1.08329	2.20605	0.265609	9.24878	0.830906	2.03644	0.00017935	***	2.27485e-10	**
PDE7B	0.068781	0.0183453	0.0679768	0.103784	0.824364	0.26672	3.70541	1.52676	7.94308	0.00169653	**	2.27485e-10	*
ACKR3	5.93003	1.58198	7.9728	6.32868	44.9238	0.266775	5.03976	0.793783	7.09845	6.96773e-07	***	2.27485e-10	***
APOL1	20.6571	5.51407	12.3201	10.9179	7.04586	0.266933	2.2343	0.886193	0.645346	4.87677e-08	***	2.27485e-10	***
FOLH1	0.0411856	0.0110038	0.026538	0.0329624	0.0241727	0.267175	2.41172	1.24208	0.73334	0.00676649	**	2.27485e-10	*
BMPER	0.20318	0.0542948	2.72581	1.78123	1.80241	0.267225	50.204	0.653467	1.01189	4.14377e-06	***	2.27485e-10	***
LOC440568	0.0768185	0.0205297	0.0373701	0.0256394	0.0671614	0.267249	1.82029	0.686094	2.61946	0.0291399	*	2.27485e-10
APOL3	3.53097	0.945089	0.475321	0.422789	0.143168	0.267657	0.502937	0.889482	0.338627	8.6064e-07	***	2.27485e-10	***
EBI3	2.70609	0.725057	0.706904	0.996972	0.603176	0.267935	0.974963	1.41034	0.605008	7.35668e-06	***	2.27485e-10	***
BEST1	0.45431	0.121845	0.762662	0.692304	2.50185	0.268199	6.25926	0.907747	3.61381	1.13574e-05	***	2.27485e-10	***
SDC2	0.0510244	0.0136847	1.45855	0.906441	1.3669	0.2682	106.582	0.621469	1.50799	0.0147811	*	2.27485e-10
SEL1L3	0.564584	0.151461	0.336039	0.257064	0.241724	0.26827	2.21865	0.764983	0.940327	9.55878e-08	***	2.27485e-10	***
ACP5	0.388872	0.104408	0.583641	0.874909	0.939114	0.268489	5.59	1.49905	1.07339	0.000524367	***	2.27485e-10	**
CCDC71L	20.9171	5.61883	39.3458	34.1192	40.949	0.268623	7.00249	0.867162	1.20018	4.87921e-07	***	2.27485e-10	***
TMEM45B	0.424208	0.114019	0.0712942	0.128069	0.097545	0.268781	0.625284	1.79635	0.761658	0.000732104	***	2.27485e-10	**
KCNS3	0.835744	0.224707	12.0941	11.6778	11.6761	0.268871	53.8216	0.965574	0.999854	0.000170107	***	2.27485e-10	**
MLXIPL	0.136381	0.0367191	0.0268259	0.0122151	0.00806609	0.269239	0.73057	0.455349	0.660335	3.40363e-06	***	2.27485e-10	***
TRIM17	0.141772	0.0381709	0.0848938	0.143535	0.0674934	0.269241	2.22404	1.69077	0.470221	0.00155049	**	2.27485e-10	*
NOD2	0.370265	0.0997092	0.248662	0.234218	0.316646	0.269291	2.49387	0.941911	1.35193	9.55894e-05	***	2.27485e-10	**
NACAD	0.043684	0.0117726	0.0712318	0.0723528	0.130832	0.269494	6.05065	1.01574	1.80825	0.00441823	**	2.27485e-10	*
NEFL	0.106862	0.0288215	2.79301	1.77949	3.16548	0.269708	96.9073	0.637123	1.77887	0.00109639	**	2.27485e-10	**
NCCRP1	8.92026	2.40606	2.11662	1.5802	0.331742	0.26973	0.879705	0.746567	0.209936	2.19251e-05	***	2.27485e-10	***
VSIG10L	0.604195	0.163001	0.814585	0.9525	1.54334	0.269782	4.99742	1.16931	1.62031	9.28319e-05	***	2.27485e-10	**
LOC100420869	0.188236	0.0508689	0.291424	0.313772	0.723617	0.270241	5.72893	1.07668	2.30619	0.0115118	*	2.27485e-10
TUB	0.348409	0.0942882	0.186573	0.227261	0.701355	0.270625	1.97876	1.21808	3.08613	1.34605e-05	***	2.27485e-10	***
LDB3	0.0893725	0.0241926	0.041327	0.0532008	0.0942974	0.270694	1.70825	1.28731	1.77248	0.000965773	***	2.27485e-10	**
ARMC4	0.0438749	0.0118871	0.195194	0.256281	0.245879	0.270931	16.4207	1.31295	0.959412	0.0259869	*	2.27485e-10
MAP6	0.131228	0.0355688	0.334813	0.449747	0.620314	0.271045	9.41312	1.34328	1.37925	0.000850774	***	2.27485e-10	**
BEST2	0.426651	0.115872	0.0254456	0.00318566	0.012637	0.271585	0.219601	0.125195	3.96686	9.14355e-05	***	2.27485e-10	**
FTH1P4	1.341	0.364229	2.43698	1.67682	7.52326	0.271609	6.6908	0.688073	4.48662	0.000245342	***	2.27485e-10	**
LOC730069	0.300906	0.0817561	0.248319	0.195892	0.286732	0.2717	3.03731	0.788874	1.46372	0.0207397	*	2.27485e-10
PKD1L2	0.115007	0.0312634	0.0444345	0.0401115	0.0425335	0.27184	1.42129	0.902711	1.06038	0.0248225	*	2.27485e-10
PLAT	25.8551	7.03836	20.0799	19.1584	12.2833	0.272223	2.85293	0.954106	0.641148	6.02626e-07	***	2.27485e-10	***
DOCK10	0.0521698	0.0142024	0.434865	0.389965	0.613644	0.272234	30.6192	0.896749	1.57359	0.000117181	***	2.27485e-10	**
FOXI1	0.0770828	0.0209864	0.117545	0.00491474	0.134791	0.272258	5.60099	0.0418118	27.4258	0.014452	*	2.27485e-10
SLAMF8	0.109597	0.0299515	0.0555956	0.102422	0.123955	0.273289	1.85619	1.84228	1.21023	0.0202078	*	2.27485e-10
LPPR3	0.0554373	0.0151596	0.0572999	0.111668	0.694563	0.273455	3.77978	1.94883	6.2199	0.0188213	*	2.27485e-10
KISS1	0.246881	0.0675451	0.173882	0.129815	0.00956021	0.273594	2.57431	0.74657	0.073645	0.0150349	*	2.27485e-10
LOC100507656	0.736778	0.201902	0.295006	0.358979	0.205841	0.274034	1.46113	1.21685	0.573408	2.42877e-08	***	2.27485e-10	***
KIAA1755	0.0278493	0.00764014	0.0415796	0.0473975	0.0680089	0.274339	5.44225	1.13992	1.43486	0.0159636	*	2.27485e-10
SLC38A5	8.39243	2.30286	43.5351	36.6583	45.542	0.274397	18.9048	0.842041	1.24234	8.60044e-08	***	2.27485e-10	***
WDR16	0.0740718	0.0203346	0.0587853	0.0482617	0.068522	0.274525	2.8909	0.820982	1.4198	0.0169451	*	2.27485e-10
KRT8	5.09466	1.3989	8.55179	6.45498	6.40474	0.274581	6.11324	0.75481	0.992218	2.22995e-06	***	2.27485e-10	***
WHAMMP3	0.0331853	0.0091197	0.0359054	0.0221711	0.0589522	0.274812	3.93713	0.617485	2.65897	0.0398828	*	2.27485e-10
AC016995.3	0.0966428	0.0266089	0.101864	0.0436412	0.127548	0.275332	3.8282	0.428427	2.92266	0.0467095	*	2.27485e-10
HAPLN3	0.810084	0.223439	1.76194	1.54101	0.921907	0.275823	7.88553	0.874612	0.598248	0.000122316	***	2.27485e-10	**
ILDR1	0.0950283	0.026253	0.0799636	0.0619848	0.0194745	0.276265	3.04588	0.775162	0.314182	4.94434e-05	***	2.27485e-10	***
ARL9	0.261978	0.0723976	0.144714	0	0.168978	0.27635	1.99889	0	#DIV/0!	0.00680017	**	2.27485e-10	*
COL13A1	0.788381	0.217909	0.583731	0.737027	0.117457	0.2764	2.67878	1.26261	0.159366	9.44456e-07	***	2.27485e-10	***
LOC102724571	0.279814	0.0774113	0.209191	0.217442	0.105477	0.276653	2.70233	1.03944	0.485083	0.0381825	*	2.27485e-10
ABCG2	3.1264	0.865762	1.70261	0.745999	0.91905	0.276919	1.96661	0.43815	1.23197	4.59562e-08	***	2.27485e-10	***
HOXA10-AS	0.883105	0.244567	1.53349	1.04055	0.957393	0.27694	6.27023	0.67855	0.920084	0.00202413	**	2.27485e-10	*
CST7	0.363655	0.100719	0.403561	0.408516	0.937174	0.276963	4.00681	1.01228	2.29409	0.00753625	**	2.27485e-10	*
RASGRP1	0.0742946	0.02062	0.00954393	0.0176849	0.00822639	0.277544	0.462849	1.853	0.465164	0.00429571	**	2.27485e-10	*
GOLGA7B	0.18886	0.0524838	0.117472	0.0782009	0.145926	0.277898	2.23826	0.665696	1.86603	6.65415e-05	***	2.27485e-10	***
TSPAN2	1.96183	0.545612	2.8538	2.23035	2.97173	0.278114	5.23046	0.781538	1.3324	8.99046e-08	***	2.27485e-10	***
TDO2	0.114532	0.03199	0.0799626	0.0724768	0.286131	0.279311	2.49961	0.906385	3.9479	0.0186692	*	2.27485e-10
RP5-1070A16.1	0.138718	0.0387729	0.196436	0.11865	0.252911	0.279509	5.06632	0.604012	2.13157	0.00697902	**	2.27485e-10	*
TNIK	0.793404	0.221927	1.03444	0.63509	0.745642	0.279715	4.66118	0.613945	1.17407	5.80421e-08	***	2.27485e-10	***
IL2RG	0.29499	0.0825812	0.646393	0.284426	0.14797	0.279946	7.82736	0.44002	0.520241	0.000530323	***	2.27485e-10	**
PTPRH	0.291889	0.0818508	0.720033	1.12131	1.06752	0.280417	8.7969	1.5573	0.952031	0.000162504	***	2.27485e-10	**
ELANE	0.180444	0.0506138	0.131783	0.0746538	0.483634	0.280496	2.60369	0.56649	6.47836	0.0234895	*	2.27485e-10
TLE4	0.967161	0.271356	0.944088	0.577542	1.03393	0.28057	3.47914	0.611746	1.79023	2.73815e-05	***	2.27485e-10	***
LOC101928665	0.20411	0.057446	0.172323	0.075204	0.106344	0.281447	2.99974	0.436413	1.41407	0.0182714	*	2.27485e-10
MPP2	0.0927689	0.0261312	0.132324	0.15388	0.443553	0.281681	5.06384	1.1629	2.88246	1.9696e-06	***	2.27485e-10	***
PTPRR	1.60739	0.453006	1.61953	1.12764	0.434762	0.281826	3.57507	0.696275	0.385551	2.73378e-07	***	2.27485e-10	***
DPYD-AS1	0.258079	0.0727822	0.0912496	0.046661	0.0213286	0.282015	1.25374	0.511356	0.457096	0.0177411	*	2.27485e-10
C1QL1	0.887687	0.250432	4.41594	6.65181	15.7673	0.282117	17.6333	1.50632	2.37038	4.90286e-06	***	2.27485e-10	***
HSH2D	1.92605	0.543506	0.881124	0.910659	0.125427	0.282186	1.62119	1.03352	0.137733	6.75037e-06	***	2.27485e-10	***
MAGEA12	3.77858	1.06822	10.7776	9.22419	13.0324	0.282706	10.0892	0.85587	1.41285	2.42616e-07	***	2.27485e-10	***
CABP4	0.200165	0.0566377	0.642646	0.52804	1.01092	0.282954	11.3466	0.821666	1.91448	0.00590962	**	2.27485e-10	*
GRIK2	0.10244	0.0289908	0.22002	0.170839	0.103944	0.283002	7.58932	0.776467	0.608431	0.00239835	**	2.27485e-10	*
HIST2H2BE	5.77309	1.63466	5.09135	6.85362	8.1225	0.283153	3.11461	1.34613	1.18514	4.05639e-06	***	2.27485e-10	***
ALPK2	0.0462891	0.0131078	0.432261	0.32171	1.3722	0.283171	32.9775	0.744251	4.26532	0.0160453	*	2.27485e-10
CH25H	1.17857	0.33385	0.886319	0.65317	6.73223	0.283266	2.65484	0.736947	10.307	5.43404e-05	***	2.27485e-10	***
LBH	0.736171	0.208687	0.279562	0.11567	0.21805	0.283476	1.33962	0.413755	1.88511	2.79231e-06	***	2.27485e-10	***
MDGA1	0.507841	0.144079	0.435279	0.309995	0.311575	0.283709	3.02111	0.712175	1.0051	0.000328142	***	2.27485e-10	**
RPS2P14	0.572292	0.162553	0.391498	0.702505	0.878095	0.284038	2.40843	1.7944	1.24995	0.00250814	**	2.27485e-10	*
SMARCA1	12.0932	3.43828	28.8607	25.5902	32.6693	0.284314	8.39393	0.88668	1.27663	7.42904e-15	***	2.27485e-10	***
SIM2	0.17946	0.0510292	0.487907	0.423441	0.114428	0.284349	9.56133	0.867874	0.270234	0.00267047	**	5.31872e-09	*
CLEC7A	9.63865	2.7428	0.645348	0.0855937	0.0710503	0.284563	0.235288	0.132632	0.830088	8.2085e-06	***	5.31872e-09	***
MAF	0.0464777	0.0132308	0.292426	0.192318	0.772119	0.284669	22.1019	0.657665	4.0148	0.00780054	**	5.31872e-09	*
MORN3	0.16227	0.0462056	0.12279	0.223859	0.203379	0.284744	2.65747	1.82311	0.908514	0.00222571	**	5.31872e-09	*
PLEKHH2	0.294694	0.0839286	0.430106	0.437899	0.355406	0.2848	5.12467	1.01812	0.811616	0.000423014	***	5.31872e-09	**
WFDC2	49.3614	14.0587	82.3973	88.0906	79.5341	0.284811	5.86095	1.0691	0.902867	2.6623e-06	***	5.31872e-09	***
KLHL4	0.313037	0.0892132	0.938642	0.434928	2.44607	0.284993	10.5213	0.463359	5.62408	0.00069738	***	5.31872e-09	**
C6orf100	0.432798	0.12338	0.203048	0.15386	0.0557889	0.285075	1.64571	0.757753	0.362595	0.0129985	*	5.31872e-09
TAPBPL	3.39676	0.968463	1.63358	1.2501	1.50457	0.285114	1.68677	0.765252	1.20356	3.50443e-07	***	5.31872e-09	***
PLEKHG4B	0.0403793	0.01152	0.492826	0.639746	0.229408	0.285295	42.7801	1.29812	0.358593	0.00131498	**	5.31872e-09	**
RNF150	0.319315	0.0911365	0.127418	0.11018	0.254112	0.285412	1.3981	0.864712	2.30634	0.00221605	**	5.31872e-09	*
LOC102723741	0.578815	0.165224	0.0801789	0.311931	0.0255589	0.285453	0.485273	3.89044	0.0819374	0.00743699	**	5.31872e-09	*
TIE1	0.128886	0.0367965	0.140178	0.117624	0.164928	0.285497	3.80954	0.839102	1.40217	0.00210284	**	5.31872e-09	*
NKX3-2	0.074617	0.0213427	0.137359	0.169858	0.205749	0.28603	6.43587	1.2366	1.2113	0.0100727	*	5.31872e-09	*
HLA-B	42.2889	12.1012	21.0377	26.3183	21.9381	0.286155	1.73848	1.251	0.83357	1.43598e-08	***	5.31872e-09	***
CEL	0.17831	0.0510276	0.21827	0.128443	0.0893827	0.286174	4.27748	0.588462	0.695892	0.00357808	**	5.31872e-09	*
CYSTM1	8.80266	2.52274	7.43023	9.31798	4.68665	0.286588	2.94531	1.25406	0.502969	2.7249e-06	***	5.31872e-09	***
LTB	2.67161	0.766155	0.884068	0.639075	0.066014	0.286776	1.1539	0.72288	0.103296	3.54123e-05	***	5.31872e-09	***
PAQR5	0.634313	0.182066	1.30036	1.10126	2.71219	0.287028	7.14223	0.846888	2.46282	0.00122406	**	5.31872e-09	**
PLEKHG1	0.0188958	0.00542741	0.0117025	0.00546903	0.00709313	0.287229	2.15619	0.467338	1.29696	0.0362834	*	5.31872e-09
RGL3	0.462049	0.132742	0.156355	0.173928	0.0218652	0.28729	1.17788	1.11239	0.125714	0.000984197	***	5.31872e-09	**
LOC100131138	3.07047	0.882642	0.260945	0.0414153	0.0548906	0.287461	0.295641	0.158713	1.32537	0.00554779	**	5.31872e-09	*
CD74	8.9746	2.58012	2.63686	4.267	2.54286	0.287492	1.02199	1.61821	0.595935	1.25524e-07	***	5.31872e-09	***
REEP2	0.362062	0.104157	0.465403	0.582993	0.995684	0.287677	4.4683	1.25266	1.70788	0.00039412	***	5.31872e-09	**
TJP3	1.04922	0.302036	0.155637	0.132176	0.0238288	0.287867	0.515294	0.849256	0.180281	2.43774e-05	***	5.31872e-09	***
AKR1B1P7	0.244708	0.0704729	0.267902	0.162928	0.338233	0.287988	3.80149	0.608164	2.07597	0.000996526	***	5.31872e-09	**
ANO9	2.44894	0.70578	4.4622	5.40027	1.12119	0.288198	6.32236	1.21023	0.207617	0.00031388	***	5.31872e-09	**
MRAS	0.578177	0.166677	2.45137	2.90709	7.74717	0.288281	14.7073	1.18591	2.66492	7.60085e-06	***	5.31872e-09	***
CATSPER2	0.120677	0.0348747	0.0727335	0.0817968	0.0474929	0.288992	2.08556	1.12461	0.58062	0.0113678	*	5.31872e-09
LOC101059948	0.667304	0.192874	1.04468	1.09622	1.15928	0.289035	5.41637	1.04933	1.05753	0.0031927	**	5.31872e-09	*
PLCG2	1.73996	0.503141	2.67187	1.65552	0.398125	0.289168	5.31038	0.61961	0.240483	1.43709e-06	***	5.31872e-09	***
NCF1	0.389053	0.112684	0.220304	0.248403	0.0151376	0.289637	1.95506	1.12754	0.0609396	0.000450861	***	5.31872e-09	**
RP11-191L9.4	0.944474	0.27388	0.742393	0.570464	0.720957	0.289981	2.71065	0.768413	1.26381	0.0036213	**	5.31872e-09	*
NEIL1	0.514905	0.149348	0.267477	0.352107	0.122193	0.290049	1.79097	1.3164	0.347032	0.000782619	***	5.31872e-09	**
TRPV4	1.16746	0.338656	2.47045	1.92599	0.210956	0.29008	7.29487	0.779611	0.109531	5.80568e-06	***	5.31872e-09	***
PTPRB	2.43944	0.708316	3.57173	2.1512	1.35072	0.29036	5.04257	0.602285	0.627889	8.49505e-08	***	5.31872e-09	***
TMOD2	0.568	0.165075	1.40919	1.36613	1.038	0.290625	8.53668	0.969442	0.759814	2.72308e-06	***	5.31872e-09	***
RNF182	0.249734	0.0726255	1.33869	0.824318	3.42733	0.290812	18.4328	0.615764	4.15778	2.53308e-05	***	5.31872e-09	***
PAPPA	0.338398	0.0984583	2.49803	3.69829	2.7631	0.290954	25.3714	1.48048	0.747128	1.83797e-09	***	5.31872e-09	***
LYL1	0.428217	0.124693	0.540859	0.805496	1.84797	0.291191	4.33752	1.48929	2.2942	0.031937	*	5.31872e-09
C19orf77	0.0839957	0.024498	0.0828019	0.0592105	0	0.291657	3.37995	0.715086	0	0.019388	*	5.31872e-09
PRSS52P	0.0219201	0.00639884	0.0400708	0.0547465	0.0233451	0.291916	6.2622	1.36624	0.426423	8.70903e-06	***	5.31872e-09	***
STX1B	0.120823	0.0353089	0.105019	0.109541	0.139466	0.292237	2.97428	1.04306	1.27319	0.00141317	**	5.31872e-09	**
TIAM2	0.149438	0.043749	0.256989	0.154644	0.472819	0.292757	5.87417	0.601754	3.05747	0.000328643	***	5.31872e-09	**
PLEKHA4	1.13979	0.334412	2.00476	2.40605	1.87442	0.293398	5.99489	1.20017	0.779045	2.33109e-05	***	5.31872e-09	***
ASTN1	0.0773659	0.0227098	1.65874	1.45677	5.20684	0.293538	73.0406	0.878242	3.57423	0.000552738	***	5.31872e-09	**
DOC2A	0.20664	0.0606648	0.106239	0.158146	0.107452	0.293577	1.75124	1.48859	0.679451	0.0278541	*	5.31872e-09
IFLTD1	0.112605	0.0330687	0.00809684	0.00373831	0.0571651	0.29367	0.244849	0.4617	15.2917	0.0107772	*	5.31872e-09	*
MEI1	0.0209736	0.00615946	0.0086499	0.0307206	0.0177034	0.293676	1.40433	3.55156	0.57627	0.0153262	*	5.31872e-09
GRIN3B	0.10379	0.0304838	0.162757	0.189995	0.227539	0.293708	5.33912	1.16735	1.19761	0.00395396	**	5.31872e-09	*
MPP7	1.43734	0.422252	1.37182	0.921821	0.469136	0.293773	3.24881	0.671971	0.508923	5.5614e-07	***	5.31872e-09	***
LOC101927789	0.181211	0.0532387	0.536152	0.786087	0.972402	0.293794	10.0707	1.46616	1.23701	0.00783409	**	5.31872e-09	*
UPB1	0.0623221	0.0183168	0.0386134	0.0132853	0.0152497	0.293905	2.10809	0.344059	1.14787	0.0247779	*	5.31872e-09
MEIS3	0.0544234	0.0160107	0.101549	0.162294	0.269694	0.294187	6.3426	1.59818	1.66177	0.0370261	*	5.31872e-09
PARM1	0.138455	0.0407912	0.569839	0.50472	2.10311	0.294618	13.9697	0.885724	4.16689	0.00100563	**	5.31872e-09	**
NUDT7	0.699223	0.206154	0.737266	0.869728	0.594933	0.294833	3.57629	1.17967	0.684044	0.00184766	**	5.31872e-09	*
TMEM26	0.0622239	0.0183463	0.104878	0.114111	0.299539	0.294843	5.71659	1.08803	2.62498	0.00190419	**	5.31872e-09	*
MYO3B	0.0256588	0.00756799	0.0354974	0.0329859	0.045738	0.294946	4.69047	0.929248	1.38659	0.00288667	**	5.31872e-09	*
PAPL	0.783289	0.231862	2.03119	2.20192	0.605837	0.296011	8.76031	1.08406	0.27514	0.000110555	***	5.31872e-09	**
C1R	57.6803	17.0819	74.054	83.5279	119.792	0.296147	4.33523	1.12793	1.43415	1.26106e-10	***	5.31872e-09	***
IFITM1	532.453	158.153	359.732	494.755	232.662	0.297028	2.27458	1.37534	0.470257	8.083e-13	***	5.31872e-09	***
APOC1	1.38428	0.411316	1.96092	2.21538	2.70065	0.297133	4.76743	1.12977	1.21905	0.0147606	*	5.31872e-09
C8orf31	1.20947	0.359879	0.137128	0.105068	0.0515273	0.29755	0.381038	0.766208	0.490417	1.37847e-06	***	5.31872e-09	***
LRRC3DN	0.0433452	0.0129111	0.410008	0.54639	0.515655	0.297866	31.7563	1.33263	0.94375	0.0430917	*	5.31872e-09
ATP8B4	0.0293178	0.00873641	0.0245534	0.0123599	0.0724614	0.29799	2.81047	0.503388	5.86263	0.029921	*	5.31872e-09
HOXD11	1.6124	0.480968	2.63995	2.59117	3.26051	0.298292	5.48883	0.981522	1.25832	0.000195524	***	5.31872e-09	**
CCIN	0.259874	0.0775239	0.621407	0.914782	2.08634	0.298314	8.01568	1.47211	2.2807	0.0046092	**	5.31872e-09	*
SLC25A6P5	0.209253	0.0625439	0.0851724	0.109999	0.0204364	0.298891	1.3618	1.29149	0.185787	0.0417193	*	5.31872e-09
LOC102724141	0.492127	0.147148	0.189294	0.0620094	0.0298578	0.299005	1.28642	0.327582	0.481504	0.000160111	***	5.31872e-09	**
C12orf36	0.232602	0.0695867	0.0131458	0.00181316	0	0.299166	0.188913	0.137927	0	1.34856e-05	***	5.31872e-09	***
SLC17A7	0.100292	0.0300611	0.0764371	0.0597563	0.0270964	0.299735	2.54273	0.781771	0.453448	0.0126198	*	5.31872e-09
EDAR	1.15617	0.347213	1.91501	0.676896	0.105494	0.300312	5.51538	0.353469	0.155849	4.94819e-09	***	5.31872e-09	***
C1QTNF1	3.68533	1.10907	8.93115	12.7925	29.0672	0.300942	8.05282	1.43235	2.2722	1.40458e-06	***	5.31872e-09	***
TSHZ2	0.0187861	0.00565908	0.0107861	0.010585	0.0030454	0.301238	1.90598	0.98136	0.287708	0.000416538	***	5.31872e-09	**
AEBP1	0.558965	0.168928	12.887	11.8122	18.0885	0.302215	76.2867	0.916599	1.53135	1.67833e-07	***	5.31872e-09	***
CSAG1	3.93693	1.19211	8.58553	9.22058	9.06189	0.302802	7.20196	1.07397	0.982789	0.000287237	***	5.31872e-09	**
EXOC3L1	0.501737	0.152131	0.158329	0.222446	0.263445	0.303209	1.04074	1.40496	1.18431	0.000745782	***	5.31872e-09	**
HIST1H2AE	2.20038	0.667188	0.925525	4.4041	2.32479	0.303215	1.3872	4.75849	0.52787	0.000952363	***	5.31872e-09	**
HECW2	0.180365	0.0547097	0.636981	0.522411	2.54024	0.303327	11.6429	0.820137	4.86253	0.000264759	***	5.31872e-09	**
ARMCX4	0.125363	0.0380644	0.358987	0.309408	0.565194	0.303634	9.43104	0.861891	1.8267	0.00762636	**	5.31872e-09	*
EGFLAM	0.834015	0.253414	1.56402	1.45968	1.77493	0.303848	6.1718	0.933292	1.21597	0.000111256	***	5.31872e-09	**
TEC	0.316336	0.0961265	0.577946	0.576902	0.87792	0.303875	6.01234	0.998194	1.52178	0.000124578	***	5.31872e-09	**
MYO5C	0.132365	0.0402331	0.0406777	0.0427652	0.0606086	0.303956	1.01105	1.05132	1.41724	9.26555e-05	***	5.31872e-09	**
SRMS	0.137299	0.041772	0.130285	0.0996538	0.0902856	0.304241	3.11896	0.764889	0.905992	0.00877578	**	5.31872e-09	*
LOC101927824	0.131257	0.0399481	0.0707043	0.119367	0.158596	0.304349	1.76991	1.68826	1.32864	0.011057	*	5.31872e-09
ASB4	0.197168	0.0600859	0.182226	0.176515	0.0574438	0.304744	3.03275	0.968665	0.325432	0.000299481	***	5.31872e-09	**
RHOF	15.3443	4.67711	18.394	15.5823	5.80802	0.304811	3.93278	0.847138	0.372733	2.39806e-07	***	5.31872e-09	***
FBLN7	0.112925	0.0344319	0.525139	1.01929	1.54223	0.30491	15.2515	1.94098	1.51305	0.024718	*	5.31872e-09
MSRB3	1.91776	0.585411	6.55253	5.77738	15.0938	0.305257	11.193	0.881702	2.61257	3.70201e-06	***	5.31872e-09	***
FOXO6	0.624916	0.190875	0.457285	0.404224	1.10244	0.30544	2.39574	0.883965	2.7273	0.000538162	***	5.31872e-09	**
ACBD7	0.107152	0.0327323	0.183269	0.130457	0.168872	0.305475	5.59902	0.711836	1.29446	0.0314376	*	5.31872e-09
SLC10A4	0.0678021	0.0207148	0.0570803	0.0603724	0.0539667	0.305519	2.75553	1.05767	0.893896	0.0424027	*	5.31872e-09
SLC37A1	1.87081	0.572547	1.03644	1.0328	0.133954	0.306043	1.81023	0.99648	0.1297	1.80435e-06	***	5.31872e-09	***
CHST9	0.32848	0.101031	0.294109	0.359345	0.0778117	0.307573	2.91107	1.22181	0.216538	0.000749785	***	5.31872e-09	**
SAMD9L	6.92702	2.13074	5.84564	5.2253	3.66515	0.307598	2.74348	0.893879	0.701424	9.73091e-07	***	5.31872e-09	***
AC006262.5	11.2349	3.45672	3.57379	2.34272	0.511327	0.307676	1.03387	0.655529	0.218262	4.59444e-08	***	5.31872e-09	***
GFI1	1.66649	0.513023	1.41174	1.23586	0.625804	0.307847	2.7518	0.875419	0.506371	1.74857e-06	***	5.31872e-09	***
SNAI1	1.33673	0.411878	1.09274	1.11576	1.79049	0.308125	2.65307	1.02106	1.60473	0.000307116	***	5.31872e-09	**
IL21R	0.309405	0.0953366	0.0659067	0.121897	0.00633739	0.308129	0.691306	1.84953	0.0519898	6.87749e-06	***	5.31872e-09	***
CLDN23	1.43274	0.441676	2.22206	2.49675	4.18015	0.308274	5.03097	1.12362	1.67424	1.2435e-05	***	5.31872e-09	***
GDPD2	0.20161	0.0622065	0.08746	0.128615	0.0313623	0.308549	1.40596	1.47056	0.243845	0.0085474	**	5.31872e-09	*
LINC00163	0.05532	0.0170709	0.0510768	0.0200003	0.0488295	0.308584	2.99205	0.391572	2.44144	0.00316485	**	5.31872e-09	*
KCNJ2	0.761213	0.235018	0.0973313	0.0577194	0.00833444	0.308741	0.414144	0.59302	0.144396	6.04843e-06	***	5.31872e-09	***
EPB41L1	6.52201	2.01522	6.46734	4.66489	5.02359	0.308988	3.20924	0.721299	1.07689	1.26597e-05	***	5.31872e-09	***
LOC100996433	0.410506	0.126882	1.06518	0.744704	1.32541	0.309086	8.39508	0.699133	1.77979	0.000585219	***	5.31872e-09	**
ACE2	0.463014	0.143123	0.22284	0.249166	0.0442059	0.309112	1.55698	1.11814	0.177415	2.38738e-05	***	5.31872e-09	***
EVC2	0.438511	0.135822	1.34898	1.27833	1.50567	0.309735	9.93196	0.947627	1.17784	4.01492e-08	***	5.31872e-09	***
CD8A	0.0702882	0.0218134	0.111858	0.173187	0.120604	0.310342	5.12797	1.54827	0.696385	0.00756929	**	5.31872e-09	*
OLFM2	0.163264	0.0506875	0.119229	0.222401	0.113079	0.310464	2.35223	1.86533	0.508447	0.00410965	**	5.31872e-09	*
HIST1H2BD	6.97177	2.1661	0.0596052	0.0275385	0.0459639	0.310696	0.0275173	0.462015	1.66908	8.87957e-05	***	5.31872e-09	**
MYO1F	0.117129	0.036411	0.07783	0.121228	0.170344	0.310861	2.13754	1.5576	1.40516	0.00581282	**	5.31872e-09	*
GIMAP5	0.0487257	0.0151544	0	0	0	0.311014	0	#DIV/0!	#DIV/0!	0.0328643	*	5.31872e-09
C20orf112	1.25712	0.391398	6.41195	5.38143	6.23378	0.311344	16.3822	0.839281	1.15839	3.56844e-06	***	5.31872e-09	***
HLA-F	16.3241	5.08931	5.76329	7.30744	6.75997	0.311766	1.13243	1.26793	0.92508	2.79743e-05	***	5.31872e-09	***
TOX2	4.22308	1.31741	4.51564	4.69566	7.92947	0.311956	3.42765	1.03987	1.68868	3.12104e-06	***	5.31872e-09	***
RP5-1119D9.4	0.0800184	0.0249624	0.016201	0.0290611	0.0320296	0.311959	0.649015	1.79379	1.10214	0.019402	*	5.31872e-09
FYN	3.70374	1.15616	6.47957	6.24184	9.95864	0.312161	5.60437	0.96331	1.59547	4.09168e-09	***	5.31872e-09	***
DKK1	0.888138	0.277337	0.0540325	0.0258447	0.104848	0.312268	0.194826	0.478317	4.05686	1.66034e-05	***	5.31872e-09	***
RSAD2	90.7526	28.3575	20.9164	8.3588	1.18691	0.31247	0.737597	0.399629	0.141995	8.9765e-08	***	5.31872e-09	***
RP1	0.0272462	0.00851957	0.015397	0.0314327	0.0230002	0.312688	1.80725	2.04149	0.731727	0.02294	*	5.31872e-09
PCDH17	0.0357296	0.0111725	0.285168	0.185344	0.306724	0.312697	25.524	0.649947	1.65489	0.00191433	**	5.31872e-09	*
IGFBP3	2.12845	0.665662	5.06269	6.77809	22.9575	0.312744	7.60549	1.33883	3.38701	5.16504e-09	***	5.31872e-09	***
IDUA	0.529695	0.165743	0.584454	0.698693	1.1379	0.312902	3.52627	1.19546	1.62861	0.000504559	***	5.31872e-09	**
SLC16A14	1.75058	0.548142	0.383844	0.65519	0.684837	0.31312	0.700264	1.70692	1.04525	4.56618e-06	***	5.31872e-09	***
MAGED1	15.3938	4.82679	34.9851	29.7747	46.8879	0.313554	7.2481	0.851068	1.57476	3.87767e-07	***	5.31872e-09	***
PNMT	5.30399	1.66498	2.18713	1.35985	6.74571	0.313911	1.3136	0.621752	4.96063	1.57439e-05	***	5.31872e-09	***
SOX18	0.364412	0.114415	0.279483	0.331319	5.52984	0.313971	2.44271	1.18547	16.6904	0.00012668	***	5.31872e-09	**
MGC39372	0.811737	0.255145	1.25725	1.36313	0.54531	0.314319	4.92759	1.08422	0.400041	4.14635e-05	***	5.31872e-09	***
ENO2	2.8393	0.8936	8.16593	8.61386	19.7297	0.314725	9.13824	1.05485	2.29046	8.80568e-06	***	5.31872e-09	***
CCDC85A	0.0710234	0.0223548	0.00543009	0.00844819	0.0034829	0.314752	0.242905	1.55581	0.412266	0.0249053	*	5.31872e-09
F5	0.0310807	0.00978784	0.0427033	0.0186935	0.00448812	0.314916	4.3629	0.437754	0.240089	0.0359115	*	5.31872e-09
COL8A2	0.380205	0.119817	0.662938	0.863284	0.602966	0.315138	5.53291	1.30221	0.698457	1.56175e-07	***	5.31872e-09	***
COX7B2	12.9719	4.09245	45.8241	43.7237	45.2418	0.315487	11.1972	0.954164	1.03472	2.07182e-06	***	5.31872e-09	***
RBPMS	2.69776	0.85124	8.92909	8.51878	15.7391	0.315536	10.4895	0.954047	1.84757	0.000463559	***	5.31872e-09	**
ARMCX2	0.541849	0.171071	3.92558	5.11057	5.01259	0.315717	22.9471	1.30186	0.980828	3.47809e-06	***	5.31872e-09	***
TCEA3	1.40667	0.44419	2.21943	2.86612	8.44227	0.315773	4.99657	1.29138	2.94554	2.6658e-06	***	5.31872e-09	***
NKX3-1	2.00138	0.632378	5.07988	3.57781	2.89404	0.31597	8.03297	0.70431	0.808887	1.9598e-06	***	5.31872e-09	***
PRTN3	0.2681	0.0848554	0.0693613	0.0707863	0.189999	0.316507	0.817406	1.02055	2.68412	0.00159347	**	5.31872e-09	*
ENPP2	0.400139	0.126733	3.47547	3.35984	55.369	0.316722	27.4236	0.966728	16.4797	0.0062277	**	5.31872e-09	*
KRBOX1	2.24187	0.71057	9.41663	13.8881	13.9743	0.316955	13.2522	1.47485	1.0062	0.000464403	***	5.31872e-09	**
CNTN2	0.00605809	0.00192018	0.00297161	0.00117917	0.00738182	0.316962	1.54757	0.396813	6.26016	0.0488233	*	5.31872e-09
CD7	0.409688	0.129982	0.164799	0.157257	0.492123	0.317271	1.26786	0.954233	3.12942	0.00297559	**	5.31872e-09	*
S1PR1	2.09951	0.666197	6.34593	4.92385	9.49498	0.31731	9.5256	0.775907	1.92836	5.32021e-05	***	5.31872e-09	***
GPRIN2	2.54298	0.807205	1.28911	1.11112	3.68361	0.317425	1.597	0.861931	3.31522	6.76767e-07	***	5.31872e-09	***
KIRREL3	0.159764	0.0507351	0.126003	0.29833	0.20835	0.317562	2.48356	2.36763	0.698388	0.000107038	***	5.31872e-09	**
P2RX4	12.2752	3.89987	8.50573	10.5535	10.9547	0.317704	2.18103	1.24076	1.03801	3.96923e-08	***	5.31872e-09	***
APCDD1	0.0725899	0.023064	0.0171431	0.0122582	0.00826194	0.31773	0.743285	0.715052	0.673992	0.0109763	*	5.31872e-09	*
LOC102723566	0.188809	0.0600507	0.10298	0.177369	0.125731	0.31805	1.71488	1.72237	0.708868	0.00771407	**	5.31872e-09	*
BZRAP1	0.0746583	0.0237629	0.0698928	0.13386	0.140372	0.318289	2.94126	1.91523	1.04864	0.000357198	***	5.31872e-09	**
GPR113	0.0693159	0.0220938	0.0840156	0.0444591	0.0642859	0.318742	3.80267	0.529177	1.44596	0.00676188	**	5.31872e-09	*
ALOX5	0.125019	0.0399621	0.454639	0.781426	0.221482	0.319648	11.3768	1.71878	0.283433	0.00024514	***	5.31872e-09	**
NDUFC2-KCTD14	0.61317	0.196196	0.266079	0.30119	0.379073	0.31997	1.35619	1.13196	1.25859	0.015055	*	5.31872e-09
CYP27A1	0.509663	0.163081	0.0972217	0.0505527	0.196937	0.319978	0.596155	0.519974	3.89567	8.25414e-05	***	5.31872e-09	***
DISC1	0.052189	0.0167078	0.195567	0.120389	0.129277	0.320141	11.7051	0.615592	1.07383	0.0476254	*	5.31872e-09
VANGL2	5.30062	1.69791	7.3355	6.84455	1.60568	0.320322	4.32032	0.933073	0.234592	1.01765e-08	***	5.31872e-09	***
IGFL1	20.4889	6.57523	29.6221	36.3174	3.26852	0.320917	4.5051	1.22602	0.0899988	1.88659e-07	***	5.31872e-09	***
NUP210	0.114301	0.0367064	0.0728259	0.0847394	0.104042	0.321139	1.98401	1.16359	1.22779	0.000114414	***	5.31872e-09	**
RASAL1	0.428223	0.137638	0.0165155	0.018777	0.0110238	0.321416	0.119993	1.13693	0.58709	4.91636e-05	***	5.31872e-09	***
LOC102724129	0.157618	0.0506698	0.36757	0.440897	1.18524	0.321471	7.25422	1.19949	2.68825	0.000647436	***	5.31872e-09	**
LOC102723458	8.81278	2.83368	7.5323	8.72666	10.1079	0.321542	2.65814	1.15857	1.15827	0.000318524	***	5.31872e-09	**
HLA-V	1.45132	0.466977	0.589631	0.566645	0.982293	0.32176	1.26265	0.961017	1.73352	0.0121676	*	5.31872e-09
SMIM1	0.787459	0.253446	0.9098	1.42484	1.04843	0.321853	3.58971	1.5661	0.735821	0.00641857	**	5.31872e-09	*
AKR1B10P1	0.294689	0.0950824	0.0255931	0.0244042	0	0.322654	0.269168	0.953544	0	0.000129502	***	5.31872e-09	**
HOXA5	0.849341	0.274515	1.74931	1.50175	2.73186	0.32321	6.37237	0.858482	1.81911	0.00159494	**	5.31872e-09	*
RASGRF2	0.0800238	0.0258853	0.0395504	0.0303796	0.0526038	0.32347	1.52791	0.768124	1.73155	0.0014302	**	5.31872e-09	**
C11orf63	1.67996	0.543454	2.44644	2.02706	2.10859	0.323493	4.50166	0.828574	1.04022	0.000271823	***	5.31872e-09	**
CEACAM6	0.130346	0.0423189	0.00978421	0.00206376	0	0.324665	0.231202	0.210927	0	0.00028237	***	5.31872e-09	**
PRKCQ	0.182372	0.0594127	0.499863	0.436337	0.251382	0.325778	8.41341	0.872913	0.576118	5.21477e-06	***	5.31872e-09	***
ARHGAP44	0.0745213	0.0243025	0.140964	0.113382	0.0747521	0.326115	5.80038	0.804336	0.659293	0.0175409	*	5.31872e-09
CORO1A	1.2978	0.423398	3.45459	3.08882	1.05798	0.326242	8.15921	0.894121	0.34252	5.86664e-08	***	5.31872e-09	***
MPDZ	1.39065	0.454124	2.70327	2.10522	2.57977	0.326555	5.95272	0.778766	1.22542	9.06883e-06	***	5.31872e-09	***
EGFL7	1.70266	0.556633	1.0861	1.45333	0.421132	0.326919	1.9512	1.33812	0.289771	5.4036e-05	***	5.31872e-09	***
TMEM145	0.247242	0.0808613	0.340716	0.191937	0.666746	0.327053	4.21359	0.563334	3.47378	0.0119441	*	5.31872e-09
RP5-1120P11.1	0.300694	0.098353	0.357897	0.277834	0.194864	0.327086	3.63891	0.776294	0.701369	0.0168404	*	5.31872e-09
SLC25A45	0.592068	0.193751	0.534104	0.493744	0.804623	0.327245	2.75664	0.924435	1.62963	0.00120982	**	5.31872e-09	**
SNCAIP	0.106117	0.0347655	0.461663	0.701431	0.829479	0.327616	13.2794	1.51935	1.18255	0.016944	*	5.31872e-09
FMO5	0.162854	0.0534039	0.206519	0.164079	0.31591	0.327925	3.86712	0.794497	1.92535	0.000772703	***	5.31872e-09	**
CYP24A1	2.29452	0.752498	0.614746	1.06901	0.0348256	0.327954	0.81694	1.73895	0.0325773	3.42888e-06	***	5.31872e-09	***
ENOX1	0.410153	0.134706	0.862207	0.858537	2.38294	0.32843	6.40063	0.995744	2.77558	2.93356e-05	***	5.31872e-09	***
ZNF385B	1.07743	0.353901	0.281705	0.740392	0.18408	0.328467	0.796	2.62825	0.248625	9.71661e-08	***	5.31872e-09	***
RPL32P17	0.110415	0.0362946	0.0547517	0.0469123	0.185424	0.328712	1.50853	0.856819	3.95256	0.00465866	**	5.31872e-09	*
LRRC3	0.0819182	0.0269338	0.966899	0.922057	0.978935	0.328789	35.899	0.953623	1.06169	0.0197983	*	5.31872e-09
RNA5SP236	32.8784	10.8112	39.5123	33.6771	16.5424	0.328826	3.65474	0.852321	0.491207	0.00383662	**	5.31872e-09	*
PCDHB7	0.0930758	0.0306176	0.211689	0.228494	0.890758	0.328953	6.91397	1.07939	3.89838	0.00226466	**	5.31872e-09	*
LOC100420678	0.149374	0.0491833	0.11205	0.0464961	0.303582	0.329264	2.27821	0.414958	6.5292	0.0214996	*	5.31872e-09
FTH1P1	0.312506	0.103055	0.462697	0.382129	1.35389	0.32977	4.4898	0.825872	3.54302	0.0110628	*	5.31872e-09
GPR150	0.3102	0.102358	0.238648	0.39077	0.34082	0.329976	2.33149	1.63743	0.872174	0.0040534	**	5.31872e-09	*
NCALD	0.17643	0.058233	0.821445	0.651962	1.14126	0.330064	14.1062	0.793677	1.7505	2.03568e-05	***	5.31872e-09	***
NKAPP1	0.279011	0.092103	0.273306	0.215703	0.370825	0.330105	2.9674	0.789237	1.71914	0.0195276	*	5.31872e-09
CKM	0.131737	0.0434936	0.153697	0.178454	0.12314	0.330156	3.53379	1.16108	0.690037	0.0312923	*	5.31872e-09
STXBP5-AS1	0.0894246	0.0295365	0.231858	0.262504	0.221445	0.330295	7.84989	1.13218	0.843588	0.03441	*	5.31872e-09
SRRM3	0.174229	0.0575788	0.267364	0.185615	0.456783	0.330479	4.64344	0.694241	2.46092	0.000677883	***	5.31872e-09	**
CPVL	1.1466	0.378973	0.0210765	0.046634	0.0142192	0.330519	0.0556147	2.21261	0.304909	0.000181169	***	5.31872e-09	**
SCN5A	0.0506808	0.0167545	0.126044	0.103364	0.137662	0.330589	7.52301	0.820058	1.33182	0.00291647	**	5.31872e-09	*
PSMB9	53.5327	17.7321	29.9516	28.9305	21.0802	0.331238	1.68912	0.965909	0.728649	1.32893e-07	***	5.31872e-09	***
GPR62	0.0617473	0.0204729	0.0450484	0.072057	0.0870417	0.331559	2.20039	1.59955	1.20796	0.0369062	*	5.31872e-09
SLC28A3	2.17182	0.720148	0.318725	0.167192	0.051086	0.331588	0.442583	0.524565	0.305552	2.02853e-10	***	5.31872e-09	***
SPTBN5	0.0193619	0.00642036	0.0220515	0.0250866	0.0301134	0.331598	3.43462	1.13764	1.20038	0.00560545	**	5.31872e-09	*
TMEM56	1.26254	0.419058	2.15636	1.7281	2.32115	0.331916	5.14572	0.801399	1.34318	1.25367e-05	***	5.31872e-09	***
ABI3BP	0.13197	0.04382	0.134932	0.166487	0.336618	0.332044	3.07924	1.23385	2.02189	5.50819e-05	***	5.31872e-09	***
IFIT3	113.856	37.8443	53.9452	40.7331	31.1028	0.332388	1.42545	0.755083	0.763575	2.90647e-10	***	5.31872e-09	***
STC1	5.62932	1.87248	6.65407	4.19156	12.0408	0.332631	3.55361	0.629924	2.87264	1.49677e-07	***	5.31872e-09	***
FBN2	0.661006	0.219926	0.0634195	0.208103	0.0558416	0.332714	0.288367	3.28138	0.268336	4.01975e-05	***	5.31872e-09	***
PLAC8	0.906485	0.301611	0.771822	0.453795	2.24381	0.332725	2.559	0.587953	4.94455	6.03502e-05	***	5.31872e-09	***
ALPI	0.191805	0.0638358	0.0522777	0.00358567	0.0079916	0.332816	0.818941	0.0685889	2.22876	0.00417657	**	5.31872e-09	*
HOXD9	0.2258	0.0751582	0.455901	0.482796	0.63896	0.332854	6.06589	1.05899	1.32346	0.00207053	**	5.31872e-09	*
MUC16	0.979169	0.326027	0.336197	0.356547	0.0207391	0.332963	1.03119	1.06053	0.0581667	0.00886381	**	5.31872e-09	*
APOL6	7.87644	2.62843	5.87248	3.7822	2.73485	0.333708	2.23421	0.644054	0.723084	9.93941e-07	***	5.31872e-09	***
SLC2A5	0.57757	0.192768	0.0968295	0.0516319	0.300571	0.333757	0.502312	0.533224	5.82143	0.000364297	***	5.31872e-09	**
SLC2A6	6.93032	2.31428	10.9094	8.03146	13.305	0.333936	4.71396	0.736194	1.65661	3.30909e-09	***	5.31872e-09	***
SRPX	5.19544	1.73847	18.6854	25.7867	24.2976	0.334615	10.7482	1.38004	0.942253	9.98103e-06	***	5.31872e-09	***
MAPK4	0.137936	0.0462845	0.00966782	0.00947723	0.00850061	0.335549	0.208878	0.980286	0.896951	0.000390289	***	5.31872e-09	**
C1S	21.747	7.31181	26.47	28.6278	40.7315	0.336221	3.62017	1.08152	1.4228	5.66309e-09	***	5.31872e-09	***
SUSD2	16.4787	5.54091	5.88938	4.14918	13.4351	0.336246	1.06289	0.70452	3.23802	2.39576e-07	***	5.31872e-09	***
BMF	1.14034	0.383784	0.630526	0.364686	3.58158	0.336553	1.64292	0.578384	9.821	3.00796e-05	***	5.31872e-09	***
GALNT6	3.24246	1.09136	2.52131	1.68635	1.41947	0.336584	2.31025	0.66884	0.841741	2.78593e-06	***	5.31872e-09	***
GPC6	0.0885298	0.0298033	0.315712	0.366628	4.20264	0.336648	10.5932	1.16127	11.4629	0.000834179	***	5.31872e-09	**
HLA-K	0.760249	0.255967	1.06372	1.14924	0.875473	0.336689	4.15569	1.0804	0.761785	0.00307824	**	5.31872e-09	*
ALPP	92.4603	31.1934	15.1002	2.10849	3.94369	0.337371	0.484082	0.139634	1.87039	1.88289e-06	***	5.31872e-09	***
LIMD2	5.82419	1.96545	11.4762	11.3464	18.9257	0.337463	5.83894	0.988698	1.66799	2.55286e-05	***	5.31872e-09	***
DYRK1B	1.64003	0.55359	2.92352	2.6848	3.80265	0.337548	5.28102	0.918343	1.41636	0.00021965	***	5.31872e-09	**
C8orf48	1.07357	0.36271	2.17547	1.84305	2.5511	0.337853	5.9978	0.847198	1.38417	0.000273808	***	5.31872e-09	**
IFI44L	42.8168	14.4792	20.234	28.5683	20.1647	0.338166	1.39746	1.41189	0.705843	7.47779e-11	***	5.31872e-09	***
CALCRL	0.327135	0.110661	0.0865944	0.0674117	0.0431388	0.338273	0.782519	0.778476	0.639931	0.00115731	**	5.31872e-09	**
PRDM1	1.29574	0.438426	2.15298	2.21292	2.595	0.338358	4.9107	1.02784	1.17266	6.86787e-07	***	5.31872e-09	***
LCK	0.114605	0.0388068	0.454203	0.339481	0.173394	0.338615	11.7042	0.74742	0.510764	0.0137469	*	5.31872e-09
HLA-DMA	2.84792	0.966299	1.39471	2.51909	3.86538	0.3393	1.44335	1.80618	1.53443	8.50707e-05	***	5.31872e-09	**
MB	0.250846	0.0851263	0.170767	0.116704	0.413159	0.339357	2.00604	0.683411	3.54023	0.000538971	***	5.31872e-09	**
SEPT6	2.71318	0.921808	3.24804	3.81489	6.77837	0.339752	3.52356	1.17452	1.77682	0.000198623	***	5.31872e-09	**
TMPRSS13	0.320429	0.109041	0.00922783	0.00384057	0.00165633	0.340296	0.0846273	0.416194	0.431271	0.000624496	***	5.31872e-09	**
GCNT1	3.29389	1.12118	7.09687	6.28804	24.5306	0.340382	6.32982	0.88603	3.90115	6.16964e-07	***	5.31872e-09	***
GABRA2	0.15632	0.0532141	0.312204	0.22533	0.387848	0.340418	5.86695	0.721739	1.72125	0.00254709	**	5.31872e-09	*
YBX2	0.306235	0.104441	0.141479	0.173719	0.0365422	0.341047	1.35464	1.22788	0.210352	0.00202245	**	5.31872e-09	*
PLCH1	0.0931013	0.0317909	0.0708889	0.0794415	0.12671	0.341466	2.22985	1.12065	1.59501	0.000228498	***	5.31872e-09	**
UNC13A	0.0804924	0.0275439	0.0809819	0.0454402	0.0303413	0.342193	2.9401	0.561115	0.66772	0.00039766	***	5.31872e-09	**
CLEC12B	0.282611	0.096734	0.225066	0.197447	0.10164	0.342287	2.32665	0.877283	0.514773	0.0479297	*	5.31872e-09
NPL	1.28756	0.440776	1.60895	1.42922	1.39846	0.342335	3.65027	0.888293	0.978476	3.21341e-05	***	5.31872e-09	***
PDE11A	0.0307583	0.0105324	0.0178144	0.031644	0.0209938	0.342424	1.6914	1.77631	0.663436	0.0308356	*	5.31872e-09
TMEM91	2.80572	0.960902	2.90546	3.93877	5.27811	0.342479	3.02368	1.35565	1.34004	5.21353e-05	***	5.31872e-09	***
NCF2	4.59535	1.57421	2.85	1.9704	0.527349	0.342565	1.81043	0.69137	0.267635	1.55764e-06	***	5.31872e-09	***
PRR15	15.2208	5.21542	6.59152	2.55044	0.417534	0.342651	1.26385	0.386928	0.16371	5.14015e-05	***	5.31872e-09	***
RPA4	4.13822	1.42152	3.08743	1.28513	0.430988	0.343511	2.17192	0.416247	0.335365	2.76978e-09	***	5.31872e-09	***
TNNT1	10.824	3.72128	23.1151	33.442	22.8899	0.343799	6.21161	1.44676	0.684465	2.01808e-06	***	5.31872e-09	***
NRXN2	0.0700551	0.0241534	0.166242	0.188776	0.201507	0.344777	6.88275	1.13555	1.06744	0.000830652	***	5.31872e-09	**
MACROD2	0.253762	0.0875526	0.422645	0.437386	0.418638	0.345019	4.82733	1.03488	0.957138	7.79767e-07	***	5.31872e-09	***
USP41	0.730315	0.252004	0.508088	0.316645	0.317217	0.345062	2.01619	0.623209	1.00181	0.00269126	**	5.31872e-09	*
ACADL	0.0593116	0.0204678	0.0146658	0.0373119	0.0619861	0.345089	0.716531	2.54414	1.6613	0.0122252	*	5.31872e-09
CNGB1	0.140187	0.0485005	0.587373	0.563992	1.23563	0.345971	12.1107	0.960194	2.19086	6.92571e-05	***	5.31872e-09	***
MX2	16.2254	5.62613	10.1664	11.2868	9.08654	0.346749	1.80701	1.1102	0.805062	1.58283e-09	***	5.31872e-09	***
PRDM13	0.192948	0.0669138	0.085591	0.0586307	0.0261761	0.346797	1.27912	0.68501	0.446457	0.00440942	**	5.31872e-09	*
ZNF630	0.4135	0.143692	0.415329	0.434996	0.342476	0.347503	2.89041	1.04735	0.787309	0.000200649	***	5.31872e-09	**
CNTNAP4	0.223852	0.0778341	0.557106	0.644263	0.36059	0.347704	7.15761	1.15645	0.559694	7.75153e-05	***	5.31872e-09	***
FAM20C	43.1988	15.0219	120.555	86.7041	130.052	0.34774	8.02528	0.719206	1.49995	1.34565e-06	***	5.31872e-09	***
F8	0.806813	0.280808	2.21412	2.45362	5.6523	0.348047	7.8848	1.10817	2.30365	0.000274075	***	5.31872e-09	**
TMPRSS15	0.331095	0.115282	0.514368	1.12485	0.247512	0.348185	4.46181	2.18686	0.220041	2.43048e-06	***	5.31872e-09	***
LY6D	2.76629	0.964081	3.29316	2.72626	0.759987	0.348511	3.41586	0.827856	0.278765	0.00063539	***	5.31872e-09	**
RP11-167H9.6	0.858752	0.29939	0.239859	0.146474	0.0399273	0.348634	0.80116	0.610666	0.27259	0.000880992	***	5.31872e-09	**
TNFSF14	0.235723	0.0823608	0.0504373	0.06453	0.0217641	0.349396	0.612395	1.27941	0.33727	1.09043e-05	***	5.31872e-09	***
HOXA10	2.61556	0.914497	3.24468	2.35616	3.34877	0.349637	3.54805	0.726163	1.42128	2.32422e-06	***	5.31872e-09	***
PKN1	11.8761	4.15469	20.9198	19.5439	23.0951	0.349838	5.03523	0.934228	1.18171	1.96374e-06	***	5.31872e-09	***
PLIN1	0.0745527	0.0261324	0.0395385	0.0535615	0.0211269	0.350522	1.51301	1.35467	0.394442	0.0231546	*	5.31872e-09
AIF1L	0.273133	0.0958279	0.128435	0.100967	0.0198602	0.350847	1.34026	0.786133	0.196701	0.00045586	***	5.31872e-09	**
HIST1H1D	1.09088	0.382744	0.25585	2.90627	0.693246	0.350858	0.668461	11.3593	0.238535	0.0415141	*	5.31872e-09
DGAT2	1.3962	0.489982	1.41035	1.66221	2.91233	0.350939	2.87836	1.17858	1.75208	1.58733e-05	***	5.31872e-09	***
LY75-CD302	0.488972	0.171699	0.604289	0.449195	0.524072	0.351144	3.51946	0.743345	1.16669	0.000409014	***	5.31872e-09	**
PCDHA@	0.0023296	0.000818193	0.00845634	0.00696643	0.0145658	0.351216	10.3354	0.823811	2.09085	0.00149132	**	5.31872e-09	**
PCDHB4	0.0759034	0.0266817	0.238267	0.194747	0.217694	0.351522	8.92996	0.817349	1.11783	0.00770901	**	5.31872e-09	*
RP11-844P9.2	0.0409213	0.01441	0.0245668	0.0148903	0.0261956	0.35214	1.70484	0.606117	1.75923	0.0455382	*	5.31872e-09
STL	0.0440999	0.0155374	0.0283146	0.0464866	0.044443	0.352322	1.82236	1.64179	0.956039	0.00455157	**	5.31872e-09	*
TIAM1	0.733685	0.258597	1.56827	1.01648	1.05125	0.352464	6.06452	0.648156	1.0342	5.33652e-12	***	5.31872e-09	***
BEX2	0.518238	0.182793	1.97725	2.00148	1.13374	0.35272	10.8169	1.01225	0.566451	0.00652753	**	5.31872e-09	*
SVEP1	0.0429424	0.0151637	0.0849211	0.102533	0.481206	0.353116	5.6003	1.20739	4.69318	0.0108452	*	5.31872e-09	*
B3GALNT1	2.33017	0.825729	5.15359	4.00983	12.9138	0.354364	6.24126	0.778066	3.22053	1.6758e-06	***	5.31872e-09	***
SP140	0.172383	0.0611248	0.204433	0.179689	0.222763	0.354588	3.34451	0.878966	1.23971	0.0415019	*	5.31872e-09
KCNE1	0.0295329	0.0104875	0.00512537	0.00668479	0.00928724	0.355113	0.488712	1.30425	1.38931	0.0449292	*	5.31872e-09
KLRC2	0.296802	0.105408	0.134199	0.0507731	0.172274	0.355145	1.27314	0.378341	3.39302	0.0208878	*	5.31872e-09
FAM46C	0.0555865	0.0197861	0.0738166	0.046421	0.0466132	0.355951	3.73074	0.628869	1.00414	0.00348653	**	5.31872e-09	*
TMEM169	0.381365	0.13582	0.658611	0.730167	1.16655	0.356143	4.84913	1.10865	1.59765	2.64546e-06	***	5.31872e-09	***
PKN3	2.66095	0.948594	3.27378	3.02965	3.97195	0.356488	3.45119	0.92543	1.31102	1.75758e-05	***	5.31872e-09	***
IL7	2.05592	0.732957	1.83492	1.88647	1.48849	0.35651	2.50344	1.0281	0.789036	8.06785e-06	***	5.31872e-09	***
LRRC61	14.5047	5.17201	11.891	7.18063	19.0187	0.356574	2.2991	0.603874	2.6486	6.89328e-07	***	5.31872e-09	***
LOC102724911	0.607949	0.216898	1.99953	1.72956	2.96296	0.35677	9.21877	0.864984	1.71313	0.0487783	*	5.31872e-09
LOC101927617	1.87558	0.669301	1.07157	1.31434	1.79419	0.356849	1.60102	1.22656	1.36508	0.0119363	*	5.31872e-09
GCNT4	0.31144	0.111166	0.328521	0.212384	0.239038	0.356941	2.95524	0.646486	1.1255	0.000758115	***	5.31872e-09	**
CLIC5	0.21543	0.0769538	0.0813243	0.0590876	0.0220555	0.357211	1.05679	0.726568	0.373268	0.00672805	**	5.31872e-09	*
IFI6	1000.03	357.259	621.726	943.592	918.344	0.357248	1.74027	1.5177	0.973243	3.51671e-07	***	5.31872e-09	***
ARL2BPP1	0.4953	0.177052	0.286785	0.475236	0.227727	0.357464	1.61978	1.65711	0.479187	0.0319025	*	5.31872e-09
TRANK1	2.90995	1.0403	2.15735	1.88968	1.01687	0.357499	2.07377	0.875928	0.538116	1.02143e-05	***	5.31872e-09	***
AIFM3	0.221445	0.0792816	0.199796	0.332988	0.185877	0.35802	2.52008	1.66664	0.558208	0.00288844	**	5.31872e-09	*
DCHS1	0.0463249	0.0165969	0.18273	0.261357	0.523239	0.358271	11.0099	1.43029	2.00201	0.00112949	**	5.31872e-09	**
PLA2G2A	0.503616	0.180448	0.0161387	0.047301	0.0113042	0.358305	0.0894368	2.9309	0.238985	0.00109239	**	5.31872e-09	**
FADS1	31.8846	11.4277	44.4364	35.7331	40.9385	0.358407	3.88849	0.804141	1.14567	4.77762e-08	***	5.31872e-09	***
LOC101929668	0.189889	0.0680752	0.17157	0.166918	0.14411	0.358499	2.5203	0.97289	0.863355	0.00289684	**	5.31872e-09	*
FAM65C	0.116274	0.0416925	0.144438	0.108684	0.168538	0.358571	3.46436	0.752465	1.55071	0.0101859	*	5.31872e-09	*
MERTK	0.415206	0.148896	0.974273	0.877516	0.686735	0.358608	6.5433	0.900688	0.78259	2.74911e-05	***	5.31872e-09	***
TUSC1	2.97589	1.06784	7.63341	6.49266	13.0846	0.358829	7.14847	0.850558	2.0153	1.78276e-06	***	5.31872e-09	***
GATA3	2.38338	0.855229	1.84402	0.973212	0.810212	0.358831	2.15617	0.527767	0.832514	2.55888e-05	***	5.31872e-09	***
GNE	111.111	39.8744	106.803	65.751	76.8467	0.358869	2.67848	0.61563	1.16875	3.43058e-07	***	5.31872e-09	***
IL1R1	10.7071	3.84842	11.3708	11.2798	22.9896	0.359428	2.95467	0.991994	2.03813	3.8706e-08	***	5.31872e-09	***
ITIH4	0.032372	0.0116444	0.0205295	0.0408293	0.0478756	0.359706	1.76304	1.98881	1.17258	0.0308918	*	5.31872e-09
JAM2	0.122259	0.043989	0.149424	0.178864	0.56598	0.359801	3.39686	1.19702	3.1643	1.86036e-05	***	5.31872e-09	***
TLE2	0.127312	0.0458142	0.0519455	0.0449374	0.0204272	0.359858	1.13383	0.865087	0.45457	0.00689886	**	5.31872e-09	*
SIDT1	0.242692	0.0873383	0.0646429	0.0862268	0.0744049	0.359873	0.740144	1.33389	0.862897	4.80705e-05	***	5.31872e-09	***
RIBC2	0.331674	0.119491	0.698174	0.782725	1.44143	0.360266	5.84291	1.1211	1.84156	5.58247e-05	***	5.31872e-09	***
IRX4	0.518247	0.18687	0.0178811	0.0267614	0.0330235	0.36058	0.0956874	1.49663	1.234	2.11711e-05	***	5.31872e-09	***
FGF19	0.20207	0.0729422	0.0299026	0.0482767	0.00745369	0.360975	0.409949	1.61447	0.154395	0.000525754	***	5.31872e-09	**
MFI2	12.7023	4.59456	59.6408	72.523	75.8777	0.36171	12.9807	1.216	1.04626	4.81347e-06	***	5.31872e-09	***
PDE2A	0.268727	0.0972679	0.216825	0.189463	0.129295	0.361958	2.22915	0.873806	0.682427	2.78871e-05	***	5.31872e-09	***
GPR137B	3.92452	1.42053	9.4976	10.469	9.47063	0.361962	6.68597	1.10228	0.904637	4.12574e-05	***	5.31872e-09	***
TENC1	0.122756	0.0444561	0.133242	0.161904	0.315267	0.36215	2.99715	1.21511	1.94724	0.00159816	**	5.31872e-09	*
PTGIS	0.107593	0.0389968	0.0268504	0.00554801	0	0.362447	0.688528	0.206627	0	0.000805711	***	5.31872e-09	**
UCA1	82.5953	29.9378	63.4376	36.6093	3.75796	0.362463	2.11898	0.577091	0.10265	1.4622e-08	***	5.31872e-09	***
TNFRSF10C	0.162905	0.059064	0.171875	0.11319	0.181312	0.362567	2.90998	0.658558	1.60184	0.000737142	***	5.31872e-09	**
PCDHB9	0.19695	0.0714257	0.269663	0.282691	0.43992	0.362658	3.77543	1.04831	1.55619	0.00107933	**	5.31872e-09	**
TLR4	0.252595	0.0916172	0.383621	0.0766387	0.0236456	0.362704	4.18722	0.199777	0.308534	0.000408086	***	5.31872e-09	**
C1orf220	0.0487864	0.0177082	0.0326206	0.0678474	0.0661262	0.362975	1.84212	2.0799	0.974632	0.0226082	*	5.31872e-09
CERS3	0.138247	0.0501805	0.0574447	0.11823	0.120873	0.362976	1.14476	2.05815	1.02236	0.00102549	**	5.31872e-09	**
FBXO32	13.6672	4.96206	9.18561	6.5046	15.0629	0.363064	1.85117	0.70813	2.31572	5.55716e-07	***	5.31872e-09	***
RASL10B	0.0530407	0.0192809	0.01842	0.0211704	0.193236	0.363511	0.955353	1.14931	9.12768	0.0189013	*	5.31872e-09
MATN2	3.03525	1.10336	5.0052	3.47923	4.27906	0.363517	4.53631	0.695123	1.22989	1.3344e-05	***	5.31872e-09	***
KRT80	36.442	13.253	18.7702	13.4882	5.39015	0.363673	1.41631	0.718595	0.399619	3.55651e-07	***	5.31872e-09	***
ITM2C	22.6826	8.25084	27.1118	25.7992	55.6903	0.363753	3.28594	0.951587	2.1586	3.68011e-06	***	5.31872e-09	***
PDE4B	0.272455	0.0991396	0.0214705	0.0562305	0.0480539	0.363875	0.216569	2.61896	0.854587	5.58049e-05	***	5.31872e-09	***
UBE2L6	143.815	52.3386	50.8279	63.5531	25.5483	0.36393	0.971136	1.25036	0.402	3.28732e-09	***	5.31872e-09	***
KYNU	24.6625	8.98258	30.2295	35.9648	63.6313	0.36422	3.36534	1.18973	1.76927	2.31596e-11	***	5.31872e-09	***
LOC729966	0.333202	0.121397	0.0506415	0.122504	0.0305857	0.364335	0.417156	2.41904	0.249671	0.0141884	*	5.31872e-09
IL11	0.893996	0.325903	5.54545	6.23362	3.30382	0.364546	17.0157	1.1241	0.53	1.84293e-05	***	5.31872e-09	***
FUZ	3.66077	1.33493	4.33277	4.24187	6.17335	0.364657	3.2457	0.97902	1.45534	9.65154e-06	***	5.31872e-09	***
BMP8B	0.192601	0.0702561	0.155926	0.16435	0.115378	0.364776	2.21939	1.05402	0.702025	0.00109543	**	5.31872e-09	**
LOC100996246	0.0893241	0.0326041	0.0561084	0.119205	0.0480206	0.365009	1.7209	2.12455	0.40284	0.0407701	*	5.31872e-09
DYNC1I1	0.0591838	0.0216404	0.302192	0.303222	0.196095	0.365647	13.9643	1.00341	0.646705	0.00648066	**	5.31872e-09	*
PRR5L	7.63085	2.79124	11.4363	12.1274	29.6078	0.365783	4.09723	1.06042	2.4414	3.20656e-09	***	5.31872e-09	***
LOC102724614	5.22337	1.91148	3.45986	2.77623	2.03662	0.365948	1.81004	0.802409	0.733595	0.000561443	***	5.31872e-09	**
HSD17B3	0.262178	0.0959715	0.214537	0.191297	0.141939	0.366055	2.23543	0.891671	0.741982	0.00683101	**	5.31872e-09	*
LOC101929270	0.14847	0.0544739	0.316374	0.500514	0.530223	0.366901	5.8078	1.58203	1.05936	0.0398172	*	5.31872e-09
NTN4	28.9637	10.6312	26.1896	22.2535	25.68	0.367053	2.46346	0.849704	1.15398	5.88465e-07	***	5.31872e-09	***
PDCD1LG2	1.28428	0.47143	2.05344	2.124	1.68159	0.367079	4.35577	1.03436	0.791707	1.20776e-05	***	5.31872e-09	***
CD177	0.636339	0.233885	0.559986	0.413322	0.13208	0.367547	2.39428	0.738093	0.319557	0.000151269	***	5.31872e-09	**
FIBCD1	0.0325505	0.0119643	0.0642959	0.0571875	0.159732	0.367561	5.37398	0.889443	2.79313	0.0278554	*	5.31872e-09
SLC1A1	1.69015	0.62129	2.68391	1.8285	2.48583	0.367595	4.3199	0.681281	1.35949	4.82305e-05	***	5.31872e-09	***
WNT11	0.850217	0.312604	0.308264	0.351202	0.850858	0.367676	0.986116	1.13929	2.4227	8.7407e-07	***	5.31872e-09	***
LOC101926887	0.200975	0.0738954	0.0748161	0.101121	0.0575865	0.367685	1.01246	1.3516	0.56948	0.0148496	*	5.31872e-09
MLLT11	2.02962	0.746751	6.98263	7.76652	9.91278	0.367926	9.35067	1.11226	1.27635	1.61832e-06	***	5.31872e-09	***
CXXC4	0.0470035	0.0172975	0.0260283	0.0319246	0.018847	0.368005	1.50474	1.22654	0.590359	0.00252827	**	5.31872e-09	*
DTX1	0.13483	0.0496284	0.119614	0.0972235	0.0600358	0.36808	2.41019	0.812811	0.617503	0.000246702	***	5.31872e-09	**
LOC100506082	0.594784	0.219479	0.202588	0.360301	0.336981	0.369006	0.923044	1.77849	0.935277	0.0469517	*	5.31872e-09
HKDC1	0.0604145	0.0223065	0.0273346	0.0369633	0.0787838	0.369225	1.22541	1.35225	2.13141	0.00120851	**	5.31872e-09	**
GPC2	1.71192	0.632451	1.04679	0.93594	0.903194	0.36944	1.65513	0.894106	0.965013	1.52333e-05	***	5.31872e-09	***
AKR1B1P2	0.0885433	0.0327143	0.078249	0.0731778	0.158319	0.369472	2.39189	0.935191	2.16348	0.0180633	*	5.31872e-09
LOC339192	0.40403	0.149298	0.446087	0.588295	0.282239	0.369522	2.9879	1.31879	0.479757	0.0041228	**	5.31872e-09	*
BSPRY	0.668731	0.247174	0.207964	0.111719	0.00913896	0.369617	0.841365	0.537203	0.0818032	1.58342e-05	***	5.31872e-09	***
FTH1	9.14537	3.38105	13.6777	10.8732	49.0098	0.369701	4.04539	0.794963	4.50738	7.44654e-09	***	5.31872e-09	***
SLC43A2	1.01516	0.375837	0.919274	0.859248	1.1702	0.370225	2.44594	0.934703	1.36189	3.17193e-08	***	5.31872e-09	***
LOC101927010	0.0832163	0.0308123	0.0214359	0.00844691	0.0155712	0.370267	0.695693	0.394055	1.84342	0.0220584	*	5.31872e-09
CAND1.11	0.0818505	0.0303185	0.0748324	0.140701	0.235836	0.370413	2.46821	1.88021	1.67616	0.0482964	*	5.31872e-09
SEMA3D	0.357685	0.132573	0.445648	0.269861	0.398312	0.370642	3.36153	0.605546	1.47599	0.00161689	**	5.31872e-09	*
AHRR	0.911269	0.337927	4.32894	3.23588	18.0291	0.370831	12.8103	0.747498	5.57162	1.08104e-05	***	5.31872e-09	***
UBE2V1P2	0.301419	0.111786	0.151545	0.0711103	0.218659	0.370867	1.35567	0.469236	3.07493	0.031389	*	5.31872e-09
IL1RL2	1.53883	0.570935	1.47369	1.59081	1.09007	0.37102	2.58119	1.07947	0.685231	7.22732e-08	***	5.31872e-09	***
CMYA5	0.0349438	0.0129664	0.0283709	0.0246678	0.0206646	0.371064	2.18803	0.869476	0.837718	0.0114205	*	5.31872e-09
CFD	2.23477	0.830175	0.812792	0.89393	3.05566	0.371481	0.979062	1.09983	3.41823	0.000536783	***	5.31872e-09	**
CSGALNACT1	4.89877	1.82042	5.32753	4.63989	2.44922	0.371607	2.92655	0.870926	0.527863	7.71304e-08	***	5.31872e-09	***
LOC100131546	0.0414101	0.0153951	0.00697581	0.0125619	0.00850349	0.37177	0.45312	1.80078	0.676927	0.0195801	*	5.31872e-09
NXPH3	0.194228	0.0722754	0.168254	0.170416	0.170149	0.372116	2.32796	1.01285	0.998432	0.00036688	***	5.31872e-09	**
FGF2	0.846522	0.315008	1.44518	1.20887	1.97578	0.37212	4.58777	0.836486	1.6344	2.77402e-06	***	5.31872e-09	***
MYO15B	0.102939	0.0383196	0.185912	0.193383	0.259871	0.372254	4.85163	1.04019	1.34381	3.70601e-05	***	5.31872e-09	***
HHEX	1.50793	0.561445	1.90492	1.92349	2.3444	0.37233	3.39289	1.00975	1.21882	3.70437e-05	***	5.31872e-09	***
EN2	0.364277	0.135686	0.598597	0.516759	0.471416	0.372481	4.41162	0.863284	0.912256	1.69021e-05	***	5.31872e-09	***
CD38	0.194824	0.0725728	0.269294	0.158235	0.20016	0.372504	3.71067	0.587592	1.26495	0.0174113	*	5.31872e-09
ZNF704	0.467177	0.174078	0.981631	0.885116	1.94827	0.372617	5.63903	0.901679	2.20114	0.0345902	*	5.31872e-09
DISP2	0.101336	0.0377711	0.14596	0.104283	0.0885551	0.372732	3.86432	0.71446	0.849184	0.000110633	***	5.31872e-09	**
LOC100499484	0.167359	0.0624026	0.332698	0.179366	0.22546	0.372868	5.33147	0.539125	1.25699	0.0096086	**	5.31872e-09	*
STEAP1B	0.149381	0.0557909	0.167934	0.211696	0.342822	0.37348	3.01006	1.26059	1.61941	0.00991317	**	5.31872e-09	*
ANKRD1	1.11992	0.418295	2.17111	1.5791	0.416741	0.373504	5.19037	0.727327	0.26391	3.19839e-06	***	5.31872e-09	***
TMEM106A	0.311017	0.116259	1.46834	1.34658	1.51742	0.373802	12.6299	0.917073	1.12687	0.0265505	*	5.31872e-09
ADAM12	0.831385	0.31127	5.23949	3.44408	12.3099	0.374399	16.8327	0.65733	3.57422	1.78232e-05	***	5.31872e-09	***
FAM167B	0.789948	0.295819	0.710365	0.571184	0.707498	0.37448	2.40135	0.804071	1.23865	0.000520729	***	5.31872e-09	**
CCDC63	0.137408	0.0514793	0.0786835	0.0351462	0.0367388	0.374645	1.52845	0.446678	1.04532	0.0261752	*	5.31872e-09
LOC101593348	0.193489	0.0725774	0.13513	0.144063	0.241696	0.375099	1.86187	1.06611	1.67772	0.0207816	*	5.31872e-09
OGDHL	0.0387927	0.0145626	0.0787522	0.0717198	0.0569064	0.375395	5.40785	0.910702	0.793455	0.0410181	*	5.31872e-09
CALHM2	7.77755	2.92262	8.51512	7.17559	9.29831	0.375777	2.91352	0.842688	1.29583	1.23703e-05	***	5.31872e-09	***
TNNC2	0.308336	0.11623	0.615959	0.380756	0.700178	0.376958	5.29949	0.618151	1.83891	0.0489788	*	5.31872e-09
C6orf165	0.0934117	0.035281	0.14171	0.127902	0.271088	0.377694	4.01661	0.902557	2.11951	0.021752	*	5.31872e-09
TMOD1	0.55657	0.210297	0.32788	0.286117	0.554015	0.377845	1.55913	0.872628	1.93632	0.00014133	***	5.31872e-09	**
C4B	0.0286892	0.010842	0.0140449	0.0306004	0.0275201	0.37791	1.29542	2.17876	0.899339	0.018682	*	5.31872e-09
LINC00632	0.333102	0.125978	0.15302	0.0878974	0.528024	0.378196	1.21466	0.574418	6.00728	0.0358009	*	5.31872e-09
C7orf31	2.35443	0.890735	4.80565	3.26207	5.12755	0.378323	5.39515	0.678798	1.57187	5.65643e-06	***	5.31872e-09	***
LOC101929575	0.274337	0.103956	0.00988331	0.020103	0.00678444	0.378937	0.0950718	2.03403	0.337484	0.01064	*	5.31872e-09	*
CPT1C	0.337987	0.128076	0.388494	0.498126	0.841003	0.378937	3.03331	1.2822	1.68833	0.0051692	**	5.31872e-09	*
TNFSF13B	0.325132	0.123275	0.190092	0.198716	0.469143	0.379152	1.54202	1.04537	2.36087	0.0114993	*	5.31872e-09
STRIP2	5.36639	2.0359	6.01389	4.52211	3.31753	0.379381	2.95392	0.751943	0.733624	1.15033e-05	***	5.31872e-09	***
BLNK	0.146574	0.0556473	0.0149848	0.0182967	0	0.379654	0.269282	1.22102	0	0.0197713	*	5.31872e-09
IGFBP4	55.5555	21.0944	177.288	218.774	371.767	0.3797	8.40449	1.23401	1.69932	4.08112e-06	***	5.31872e-09	***
CYBA	90.3484	34.323	157.478	156.507	197.61	0.379896	4.58813	0.99383	1.26263	1.89395e-07	***	5.31872e-09	***
CAPN12	0.239756	0.0911512	0.62965	0.908208	0.412352	0.380183	6.90775	1.4424	0.454028	0.00751861	**	5.31872e-09	*
MIR155HG	0.543651	0.206742	0.457347	0.515178	1.49909	0.380284	2.21217	1.12645	2.90986	0.0147573	*	5.31872e-09
HIST1H3H	1.50181	0.571197	0.58449	2.05991	0.922088	0.38034	1.02327	3.52428	0.447636	0.013032	*	5.31872e-09
GUCY1B3	0.436455	0.166017	0.172574	0.221965	0.17741	0.380376	1.0395	1.2862	0.79927	1.68264e-05	***	5.31872e-09	***
CPA6	0.745655	0.283783	0.00935484	0.0317543	0.023358	0.380581	0.0329648	3.39443	0.735586	0.000255904	***	5.31872e-09	**
TMC4	3.61474	1.37728	1.95393	3.12165	0.358191	0.381017	1.41869	1.59763	0.114744	2.98877e-06	***	5.31872e-09	***
NOTUM	1.97002	0.751261	4.92822	2.10731	43.8993	0.381347	6.55993	0.427601	20.8319	3.9937e-05	***	5.31872e-09	***
BDNF	3.32235	1.26711	6.82335	5.28774	15.8868	0.38139	5.38496	0.774948	3.00446	1.91287e-06	***	5.31872e-09	***
CCL2	1.06427	0.406067	0.0482264	0.0272212	0.156546	0.381543	0.118765	0.564446	5.75088	0.00562074	**	5.31872e-09	*
LRP1	4.15062	1.58368	6.38536	6.25538	7.34754	0.381553	4.03197	0.979644	1.1746	0.000208271	***	5.31872e-09	**
ARC	0.0828733	0.0316449	0.0867355	0.068077	0.117954	0.381847	2.7409	0.784881	1.73265	0.0110139	*	5.31872e-09
SPATA13	0.198645	0.0758962	0.273933	0.253239	0.212801	0.382069	3.60931	0.924456	0.840319	4.38188e-06	***	5.31872e-09	***
GCM1	0.134703	0.0515221	0.0920979	0.0710489	0.0544783	0.382487	1.78754	0.771449	0.766773	0.0100135	*	5.31872e-09	*
ADAM11	0.0824016	0.031568	0.0556652	0.0796689	0.086904	0.3831	1.76334	1.43122	1.09081	0.0158778	*	5.31872e-09
FZD10	0.53657	0.205862	0.0282715	0.00912789	0.0246232	0.383662	0.137333	0.322865	2.69758	0.000138519	***	5.31872e-09	**
DMD	0.264067	0.101447	0.0995953	0.220946	0.179192	0.384169	0.981751	2.21843	0.811023	0.000304481	***	5.31872e-09	**
NRIP3	1.44676	0.555857	5.68481	4.90128	6.48161	0.384207	10.2271	0.862171	1.32243	3.64779e-05	***	5.31872e-09	***
IL1RAPL2	0.0441854	0.0170034	0.0260409	0.0161723	0.0184913	0.384821	1.53151	0.621034	1.14339	0.0168096	*	5.31872e-09
IQUB	0.0760124	0.0292672	0.0895577	0.0762983	0.133286	0.385032	3.06	0.851945	1.7469	0.0394005	*	5.31872e-09
KLHL23	1.928	0.743186	2.22105	2.03081	2.38986	0.38547	2.98856	0.914345	1.1768	0.000201621	***	5.31872e-09	**
CD274	2.3915	0.922019	2.72374	2.20564	0.982961	0.385541	2.9541	0.809784	0.445658	1.37013e-05	***	5.31872e-09	***
SATB1	1.75369	0.676256	1.98965	1.80745	1.31941	0.385619	2.94215	0.908426	0.729984	2.05878e-09	***	5.31872e-09	***
FAM117A	1.93558	0.746459	1.94902	1.98032	0.779968	0.385652	2.61102	1.01606	0.393861	1.66122e-05	***	5.31872e-09	***
ZNF396	0.277883	0.107275	0.284363	0.455863	0.458984	0.386043	2.65079	1.6031	1.00685	0.000524522	***	5.31872e-09	**
LRRN4	0.151004	0.0583397	0.149001	0.146001	0.0462391	0.386346	2.55403	0.97986	0.316705	0.00228015	**	5.31872e-09	*
HMOX1	3.70749	1.43251	5.97265	5.39111	23.4094	0.386382	4.16937	0.902633	4.34223	9.00797e-07	***	5.31872e-09	***
PIFO	0.688414	0.266087	0.2822	0.314898	0.11788	0.386522	1.06055	1.11587	0.374344	0.000203354	***	5.31872e-09	**
PRSS22	12.5348	4.85687	6.67038	5.68311	0.439102	0.387472	1.37339	0.851991	0.0772645	4.75698e-09	***	5.31872e-09	***
SCCPDH	10.6879	4.14448	10.9945	9.42946	17.697	0.387775	2.6528	0.857652	1.87677	2.48597e-11	***	5.31872e-09	***
SMAD6	0.600974	0.233316	0.499177	0.470334	3.22069	0.388229	2.13949	0.94222	6.84765	0.000354286	***	5.31872e-09	**
PDIA2	0.100836	0.0391531	0.126203	0.156152	0.281274	0.388284	3.22331	1.23732	1.80128	0.0109687	*	5.31872e-09	*
LINC01140	0.158659	0.0616168	0.176594	0.122047	0.180975	0.388359	2.86601	0.691115	1.48283	0.0195124	*	5.31872e-09
TOB2P1	0.780442	0.303335	0.945843	0.89882	0.828772	0.388671	3.11814	0.950284	0.922067	8.92446e-06	***	5.31872e-09	***
SSPN	1.74727	0.679428	2.65456	2.40451	3.49771	0.388852	3.90704	0.905804	1.45465	0.000102274	***	5.31872e-09	**
C2CD4A	0.0335843	0.013064	0.0422128	0.0895233	0.0208222	0.38899	3.23124	2.12076	0.23259	0.0154072	*	5.31872e-09
NPR1	0.351413	0.136825	0.134521	0.140139	0.0117967	0.389355	0.983165	1.04176	0.0841791	9.51185e-05	***	5.31872e-09	**
DUOX2	0.565755	0.220409	1.11082	0.844416	0.269156	0.389583	5.0398	0.760176	0.318748	6.45396e-05	***	5.31872e-09	***
CDHR1	0.0846513	0.033051	0.0532153	0.115252	0.0800521	0.390438	1.6101	2.16577	0.694581	0.00395525	**	5.31872e-09	*
LINC00337	0.219996	0.085951	0.33581	0.240328	0.511743	0.390693	3.90699	0.715668	2.12935	0.0185563	*	5.31872e-09
EVI2B	1.34887	0.527235	2.65184	2.22519	8.77015	0.390871	5.02971	0.839111	3.94131	5.41554e-07	***	5.31872e-09	***
MMP2	2.2382	0.875795	3.97174	3.67206	24.5803	0.391295	4.53501	0.924547	6.69387	4.08436e-05	***	5.31872e-09	***
WNT4	0.745114	0.291732	0.182037	0.155296	0.0270802	0.391527	0.623987	0.8531	0.174378	6.89087e-05	***	5.31872e-09	***
LOC653160	0.256844	0.100805	0.230098	0.29936	0.474757	0.392476	2.2826	1.30101	1.58591	0.00243688	**	5.31872e-09	*
ZCCHC24	1.61989	0.635883	4.1181	3.15866	6.93841	0.392548	6.4762	0.767017	2.19663	3.36842e-06	***	5.31872e-09	***
EPHB2	10.6057	4.1633	14.6024	10.5936	7.2521	0.392553	3.50742	0.725471	0.68457	1.39015e-08	***	5.31872e-09	***
PRTFDC1	0.780977	0.307049	1.99847	1.8383	4.94404	0.39316	6.50862	0.919854	2.68947	0.000383576	***	5.31872e-09	**
PCDHB10	0.162623	0.0639867	0.222192	0.299102	0.608344	0.393466	3.47247	1.34614	2.03391	0.00811451	**	5.31872e-09	*
CHN2	0.361817	0.14293	0.0800258	0.0360449	0.0476644	0.395033	0.559896	0.450416	1.32236	0.00216032	**	5.31872e-09	*
TBKBP1	1.67065	0.660119	1.34322	1.5249	2.22832	0.395127	2.03482	1.13525	1.46129	0.000149352	***	5.31872e-09	**
LINC00944	2.29859	0.908587	3.3535	2.0649	4.4926	0.395279	3.6909	0.615744	2.1757	0.000163163	***	5.31872e-09	**
PLA2G4C	0.119738	0.0473381	0.380509	0.422443	0.664468	0.395346	8.03812	1.1102	1.57292	4.23081e-05	***	5.31872e-09	***
HYAL4	1.28079	0.506802	1.2968	1.33845	1.5591	0.395695	2.55878	1.03212	1.16485	1.3773e-05	***	5.31872e-09	***
SLAIN1	0.679436	0.269288	0.499115	0.343492	0.0304691	0.39634	1.85346	0.688202	0.0887041	0.000278482	***	5.31872e-09	**
FAM221A	1.48365	0.588204	2.05236	2.38831	2.26525	0.396457	3.4892	1.16369	0.948477	0.000415963	***	5.31872e-09	**
SH3GL3	0.204443	0.0810604	0.173597	0.248597	0.798189	0.396495	2.14157	1.43204	3.21078	0.0238604	*	5.31872e-09
CD27-AS1	0.308463	0.122521	0.0792828	0.0636089	0.0676215	0.397197	0.647098	0.802303	1.06308	0.000303058	***	5.31872e-09	**
SLC7A2	1.37066	0.544483	1.80022	1.72752	1.75457	0.397243	3.30629	0.959618	1.01565	5.65735e-08	***	5.31872e-09	***
WNK4	0.120483	0.0478691	0.0966422	0.104824	0.0617683	0.397309	2.01888	1.08466	0.58926	0.00219625	**	5.31872e-09	*
LOC100420758	0.210027	0.0835013	0.108603	0.162234	0.140892	0.397574	1.30062	1.49382	0.868449	0.00122211	**	5.31872e-09	**
C1orf101	0.0927961	0.0369118	0.0759301	0.0582605	0.0830425	0.397774	2.05707	0.767291	1.42537	0.0348186	*	5.31872e-09
ZNF730	0.113612	0.0452258	0.100414	0.176412	0.208896	0.398071	2.22029	1.75684	1.18414	0.0161378	*	5.31872e-09
TNFRSF11B	0.514782	0.205113	0.508327	0.561593	0.882072	0.398447	2.47827	1.10479	1.57066	0.000136544	***	5.31872e-09	**
CTSF	6.43972	2.56758	12.8208	16.1861	25.7996	0.39871	4.99334	1.26248	1.59394	3.71922e-07	***	5.31872e-09	***
SERPINE1	244.753	97.7155	424.807	513.642	478.122	0.399242	4.34739	1.20912	0.930848	1.50287e-08	***	5.31872e-09	***
ADRA2C	1.81278	0.724132	1.24509	1.43479	1.61822	0.39946	1.71943	1.15235	1.12785	1.0322e-07	***	5.31872e-09	***
BVES	1.18901	0.475109	1.07594	1.1739	1.39376	0.399585	2.26462	1.09105	1.18728	1.09474e-06	***	5.31872e-09	***
HID1	1.0576	0.423141	0.332713	0.313412	0.0762136	0.400096	0.786294	0.941987	0.243174	0.000444215	***	5.31872e-09	**
FTH1P16	0.59255	0.237096	0.791587	0.831517	3.25723	0.400128	3.33868	1.05044	3.91722	0.00131078	**	5.31872e-09	**
PYCARD	11.8591	4.74524	19.4887	20.2516	14.4797	0.400133	4.107	1.03915	0.714991	1.66097e-05	***	5.31872e-09	***
LOC102724368	1.30867	0.524093	0.334612	0.493413	0.722771	0.400477	0.63846	1.47458	1.46484	0.0237011	*	5.31872e-09
FMNL1	4.71924	1.89121	8.49869	8.07041	7.8308	0.400745	4.49378	0.949607	0.97031	2.80088e-07	***	5.31872e-09	***
RP11-66B24.1	0.229633	0.0920378	0.30928	0.426214	0.19113	0.400803	3.36036	1.37808	0.448437	0.00267465	**	5.31872e-09	*
KLHDC9	0.593229	0.237942	0.377723	0.672442	0.406572	0.401096	1.58746	1.78025	0.604621	0.00099554	***	5.31872e-09	**
AKR1B1P1	0.401106	0.160958	0.329323	0.157909	0.666909	0.401285	2.04602	0.479495	4.22338	0.00477018	**	5.31872e-09	*
CLEC11A	1.57663	0.632906	5.07703	5.8785	8.57842	0.40143	8.02177	1.15786	1.45929	7.67753e-07	***	5.31872e-09	***
DUOXA2	0.522235	0.210039	0.523819	0.586579	0.195311	0.402193	2.49391	1.11981	0.332965	0.000571412	***	5.31872e-09	**
CLDN9	0.160782	0.0646713	0.259869	0.168535	0.0748676	0.40223	4.01831	0.648539	0.444225	0.000217541	***	5.31872e-09	**
C1QTNF6	3.78238	1.52395	3.53226	2.8646	2.64222	0.402906	2.31784	0.810981	0.922371	6.87e-08	***	5.31872e-09	***
COL1A1	9.1194	3.67985	27.9444	18.0391	86.6272	0.403519	7.59389	0.645534	4.8022	2.80527e-05	***	5.31872e-09	***
SYDE1	3.45077	1.39312	7.63119	5.3809	19.1743	0.403712	5.47779	0.705119	3.5634	0.000378495	***	5.31872e-09	**
SHANK3	1.24165	0.502429	2.06094	2.0852	3.41788	0.404646	4.10194	1.01177	1.63911	3.64036e-05	***	5.31872e-09	***
FLJ30403	0.303629	0.122921	0.154965	0.159301	0.153329	0.404839	1.26069	1.02798	0.962511	0.00291063	**	5.31872e-09	*
FAM198A	0.10315	0.0417674	0.220993	0.554557	0.46144	0.404919	5.29104	2.50939	0.832088	0.00371736	**	5.31872e-09	*
COL5A2	0.236827	0.0959169	4.49589	3.65326	21.2489	0.405009	46.8728	0.812578	5.81642	0.000238457	***	5.31872e-09	**
LOC728048	0.754628	0.306293	0.649661	0.560996	0.549016	0.405886	2.12104	0.863522	0.978644	0.0116411	*	5.31872e-09
DAPK2	0.634188	0.257514	0.123828	0.180798	0.456265	0.406053	0.480858	1.46008	2.52361	1.3444e-05	***	5.31872e-09	***
GBP3	9.79045	3.97606	9.77547	8.46441	3.47806	0.406116	2.45858	0.865883	0.410904	6.29552e-08	***	5.31872e-09	***
SLC29A3	3.27077	1.32906	3.93247	2.68472	3.89692	0.406344	2.95884	0.682706	1.45152	2.2367e-06	***	5.31872e-09	***
LOC100418753	0.0712577	0.029008	0.0594943	0.0580458	0.0852792	0.407087	2.05096	0.975652	1.46917	0.0187905	*	5.31872e-09
PCDHB16	0.340566	0.138771	1.01313	0.87883	1.96973	0.407471	7.30073	0.867442	2.24131	0.00508592	**	5.31872e-09	*
PCDHGB1	0.187598	0.0766427	0.178326	0.173211	0.442645	0.408548	2.32672	0.971315	2.55552	0.00425748	**	5.31872e-09	*
IL15	2.28056	0.932771	1.30592	1.27134	0.93126	0.40901	1.40005	0.973517	0.732504	0.000381884	***	5.31872e-09	**
IFI35	37.7011	15.4218	22.0513	25.7017	29.2906	0.409053	1.42988	1.16554	1.13964	2.64473e-07	***	5.31872e-09	***
SHANK2	0.0208129	0.00851799	0.08971	0.0906688	0.0589171	0.409265	10.5318	1.01069	0.649806	0.0175892	*	5.31872e-09
RLBP1	3.24879	1.33013	0.343698	0.355933	0.00428363	0.409422	0.258395	1.0356	0.0120349	2.12794e-08	***	5.31872e-09	***
DDX60L	21.4135	8.76778	20.8083	16.3355	14.1282	0.409452	2.37327	0.785047	0.864877	1.45281e-06	***	5.31872e-09	***
LOC101929074	0.476647	0.19526	0.157336	0.172716	0.592356	0.409654	0.805775	1.09775	3.42965	0.0368487	*	5.31872e-09
LOC641708	0.455199	0.186482	0.248733	0.237167	0.200759	0.409672	1.33382	0.9535	0.846489	0.0130325	*	5.31872e-09
C20orf195	0.89256	0.36576	0.910881	1.07416	0.287318	0.409788	2.49038	1.17925	0.267482	0.000675025	***	5.31872e-09	**
YPEL2	1.12623	0.461558	1.12664	1.61828	1.46906	0.409825	2.44096	1.43637	0.907791	2.89012e-06	***	5.31872e-09	***
ALOX5AP	0.410748	0.168376	0.422194	0.721875	0.767709	0.409925	2.50745	1.70982	1.06349	0.010119	*	5.31872e-09	*
NEBL-AS1	0.668221	0.273925	0.209189	0.290218	0.67997	0.409932	0.763673	1.38735	2.34296	0.00462802	**	5.31872e-09	*
CRIP3	0.102648	0.0420796	0.0363522	0.0456813	0.040496	0.409941	0.863892	1.25663	0.886489	0.0463476	*	5.31872e-09
STAT5A	1.88834	0.77594	4.28848	3.55874	3.29259	0.410911	5.52682	0.829837	0.925212	1.82962e-06	***	5.31872e-09	***
C5orf56	3.95399	1.62512	1.32611	1.25121	1.14569	0.411007	0.816009	0.943519	0.915661	0.000798546	***	5.31872e-09	**
PTGS2	5.45163	2.24191	8.41884	6.98188	3.07639	0.411237	3.75521	0.829317	0.440624	8.32779e-06	***	5.31872e-09	***
MX1	97.7658	40.2196	55.4957	55.0681	44.1665	0.411388	1.37982	0.992295	0.802034	2.51848e-06	***	5.31872e-09	***
LOC102723542	0.553551	0.227754	0.602125	0.563056	0.169963	0.411442	2.64375	0.935115	0.301859	0.000283813	***	5.31872e-09	**
PLAU	32.7051	13.486	82.1556	111.814	71.5652	0.412353	6.0919	1.361	0.640038	4.05263e-08	***	5.31872e-09	***
FLT3LG	4.41063	1.82009	2.20073	2.27577	1.34507	0.41266	1.20913	1.0341	0.591042	0.000473579	***	5.31872e-09	**
CSPG4	0.445181	0.183752	1.10666	0.816511	2.22522	0.412758	6.02259	0.737814	2.72528	0.000248688	***	5.31872e-09	**
IGFBP6	48.711	20.1107	61.3764	48.214	38.2277	0.412858	3.05193	0.785545	0.792877	1.66391e-05	***	5.31872e-09	***
RAD21L1	0.0716312	0.02959	0.26987	0.318301	0.293859	0.413087	9.12033	1.17946	0.923214	0.0197825	*	5.31872e-09
UHRF1BP1	2.60325	1.07748	2.59142	2.42589	2.17936	0.413899	2.40507	0.936122	0.898375	4.5321e-06	***	5.31872e-09	***
ADORA2A	1.20349	0.498387	1.04444	0.935865	1.51056	0.41412	2.09564	0.896044	1.61408	0.0298059	*	5.31872e-09
ZNF214	0.366344	0.151819	0.624572	0.777217	0.942621	0.414415	4.11393	1.2444	1.21282	0.000401505	***	5.31872e-09	**
LIPH	3.54746	1.47037	0.895996	0.574773	0.0332704	0.414484	0.609368	0.64149	0.0578845	7.33615e-06	***	5.31872e-09	***
DLX3	2.03691	0.84454	1.05486	0.48715	3.7549	0.414617	1.24904	0.461813	7.70789	0.000283021	***	5.31872e-09	**
SYT15	0.0503035	0.020871	0.0480229	0.0498089	0.131847	0.414901	2.30094	1.03719	2.64706	0.0405921	*	5.31872e-09
PALD1	0.0273996	0.011376	0.0038986	0.00691738	0.0031236	0.415188	0.342704	1.77433	0.451558	0.0196387	*	5.31872e-09
RIPPLY2	2.45851	1.0214	1.79409	2.38584	2.75404	0.415454	1.7565	1.32983	1.15433	0.000607262	***	5.31872e-09	**
RASSF10	0.251229	0.10439	1.15093	0.712108	1.33052	0.415519	11.0252	0.618723	1.86843	0.00431747	**	5.31872e-09	*
COX5BP4	0.316836	0.131756	0.469535	0.392624	0.065319	0.41585	3.56367	0.836198	0.166365	0.0396274	*	5.31872e-09
TDRD7	10.6194	4.4168	11.3829	9.90869	7.95659	0.415918	2.57718	0.870488	0.802992	7.15503e-07	***	5.31872e-09	***
LOC101928323	0.187311	0.0779661	0.199392	0.338724	0.406026	0.416239	2.55742	1.69878	1.19869	0.0428123	*	5.31872e-09
PLEKHG2	2.70239	1.12554	4.65164	3.62444	4.73451	0.4165	4.13279	0.779174	1.30627	2.79946e-06	***	5.31872e-09	***
HIST1H2AC	22.497	9.39398	9.40414	12.8552	14.5593	0.417566	1.00108	1.36697	1.13256	8.44003e-08	***	5.31872e-09	***
PPP1R3G	0.801627	0.334886	1.09844	0.816561	1.49408	0.417758	3.28005	0.743381	1.82972	0.000375714	***	5.31872e-09	**
NPR2	10.316	4.31218	20.9126	25.777	45.1846	0.418008	4.84965	1.23261	1.7529	3.56584e-08	***	5.31872e-09	***
SLC44A3	4.09308	1.71117	3.44303	3.03085	0.845682	0.418064	2.01209	0.880285	0.279025	8.393e-08	***	5.31872e-09	***
ANKRD29	1.30099	0.545064	0.757086	1.26435	1.13987	0.41896	1.38898	1.67003	0.901541	1.8627e-05	***	5.31872e-09	***
AKR1B10	0.64636	0.270829	0.10098	0.0858134	0.0452847	0.419007	0.372854	0.849809	0.527712	0.0090292	**	5.31872e-09	*
PCDHB12	0.256634	0.107593	0.186465	0.157733	0.385227	0.419249	1.73305	0.845913	2.44227	7.00068e-06	***	5.31872e-09	***
SLC26A1	0.282871	0.118618	0.47959	0.426784	0.910015	0.419336	4.04314	0.889892	2.13226	0.00683616	**	5.31872e-09	*
KCNJ12	0.163166	0.0684491	0.162214	0.221963	0.25286	0.419505	2.36985	1.36834	1.1392	0.000212354	***	5.31872e-09	**
LOC101929704	0.620829	0.260851	0.493989	0.672574	0.71959	0.420166	1.89376	1.36152	1.0699	0.00480027	**	5.31872e-09	*
CD14	57.1796	24.0565	18.8546	14.2	5.61118	0.420718	0.783762	0.753131	0.395154	2.22473e-07	***	5.31872e-09	***
ACHE	0.145349	0.0611544	0.183479	0.134864	0.178108	0.420741	3.00026	0.73504	1.32064	0.00478352	**	5.31872e-09	*
LMCD1	0.776615	0.326785	1.05898	1.18234	1.14737	0.420781	3.2406	1.11649	0.970424	1.67983e-06	***	5.31872e-09	***
SUSD1	1.53288	0.645073	2.48687	1.81699	3.05646	0.420825	3.85518	0.730634	1.68216	9.97105e-06	***	5.31872e-09	***
MANSC1	0.906846	0.381748	0.988473	0.997078	0.681393	0.420962	2.58934	1.00871	0.68339	5.775e-05	***	5.31872e-09	***
LINC00899	0.290054	0.122151	0.392319	0.456853	0.473763	0.421132	3.21175	1.16449	1.03701	0.0371516	*	5.31872e-09
PIEZO1P2	0.00424056	0.00178672	0.00310722	0.00208714	0.00489165	0.421341	1.73906	0.671707	2.34371	0.0316459	*	5.31872e-09
HLA-C	55.7935	23.5131	44.1715	47.9253	37.1377	0.421431	1.87859	1.08498	0.774909	9.64235e-07	***	5.31872e-09	***
NEBL	3.94834	1.66415	0.972974	0.482904	0.615029	0.421481	0.584668	0.496317	1.2736	5.25546e-06	***	5.31872e-09	***
HCG4B	0.173045	0.0729363	0.257923	0.258637	0.366922	0.421487	3.53628	1.00277	1.41868	0.0165377	*	5.31872e-09
HNF4G	0.478595	0.201783	0.408339	0.65587	0.536467	0.421616	2.02365	1.60619	0.817947	1.99763e-05	***	5.31872e-09	***
DAB2	2.03768	0.859183	2.75099	2.37362	2.90158	0.421648	3.20187	0.862825	1.22243	3.98336e-07	***	5.31872e-09	***
HIST1H1C	26.2344	11.0627	20.2471	33.4386	55.9263	0.421685	1.83022	1.65152	1.67251	8.21422e-10	***	5.31872e-09	***
TRPC4	0.606784	0.255938	0.79495	0.442107	0.120534	0.421794	3.10603	0.556144	0.272636	4.18062e-05	***	5.31872e-09	***
NRIP1	7.28133	3.07411	12.2632	9.18795	5.19596	0.422191	3.98919	0.749228	0.565519	2.45995e-06	***	5.31872e-09	***
PURG	0.0682382	0.0288727	0.160254	0.222814	0.275757	0.423116	5.55037	1.39038	1.23761	0.0489207	*	5.31872e-09
ANKRD24	0.0588538	0.0249535	0.0410506	0.0392073	0.0272679	0.423992	1.64508	0.955097	0.695481	0.00123737	**	5.31872e-09	**
GJA5	9.24874	3.92145	0.737699	0.275644	0.182547	0.423998	0.188119	0.373654	0.662257	1.42069e-10	***	5.31872e-09	***
C12orf56	0.277505	0.117736	0.328239	0.242506	0.310042	0.424268	2.78792	0.738808	1.27849	0.0263869	*	5.31872e-09
TLCD2	0.940963	0.39931	0.816863	0.710211	0.431503	0.424363	2.04569	0.869437	0.60757	5.6676e-06	***	5.31872e-09	***
H1F0	86.3051	36.6382	84.523	111.055	55.7109	0.424519	2.30696	1.3139	0.501653	2.17732e-06	***	5.31872e-09	***
SYNPO2	0.227178	0.096464	0.162344	0.1883	0.0702543	0.424618	1.68295	1.15988	0.373098	1.72993e-05	***	5.31872e-09	***
KSR1	1.03861	0.441226	0.936495	0.708872	1.17247	0.424825	2.12248	0.756942	1.654	0.000393888	***	5.31872e-09	**
TRB	0.00417096	0.00177198	0.00300514	0.00238467	0.00286817	0.424837	1.69592	0.793533	1.20275	0.000105159	***	5.31872e-09	**
TRDN	0.143649	0.0610302	0.00854651	0.0253034	0.0649656	0.424858	0.140037	2.96067	2.56747	0.00812658	**	5.31872e-09	*
OLFML2A	0.89382	0.379792	3.4309	2.96007	6.94506	0.424909	9.03363	0.862767	2.34625	6.09876e-05	***	5.31872e-09	***
SEMA6A	0.100924	0.0429003	0.0272904	0.0227338	0.0361093	0.425076	0.636136	0.833033	1.58835	0.00228673	**	5.31872e-09	*
GBP6	3.29518	1.40129	2.65608	2.5846	0.247491	0.425254	1.89545	0.973087	0.095756	1.56356e-08	***	5.31872e-09	***
KLK6	0.61161	0.260372	0.420986	0.364385	0.0815317	0.425715	1.61687	0.865549	0.223752	0.00717486	**	5.31872e-09	*
SNTA1	4.64684	1.97958	6.41755	6.46297	11.624	0.426005	3.24188	1.00708	1.79855	1.12758e-07	***	5.31872e-09	***
OASL	59.5583	25.38	21.5343	15.0735	17.1735	0.426137	0.848476	0.699977	1.13932	2.45123e-06	***	5.31872e-09	***
ALDH2	15.3542	6.55391	47.4689	41.4604	52.9387	0.426848	7.24283	0.873422	1.27685	1.10904e-08	***	5.31872e-09	***
FAM81A	0.939397	0.401089	0.493465	0.409377	0.680387	0.426964	1.23031	0.829596	1.66201	1.35729e-06	***	5.31872e-09	***
GAL3ST4	0.513062	0.219084	0.932857	0.842235	0.754932	0.427012	4.25799	0.902855	0.896343	0.000445077	***	5.31872e-09	**
ATP8A1	0.339628	0.145093	0.695368	0.626958	0.216863	0.427211	4.79256	0.90162	0.345898	0.00140425	**	5.31872e-09	**
GLP2R	0.0841637	0.0359685	0.0428247	0.0200846	0.0324053	0.427364	1.19062	0.468996	1.61344	0.011852	*	5.31872e-09
LOC100288175	0.737198	0.315109	0.676223	0.971904	0.359144	0.427442	2.14599	1.43726	0.369526	0.00795999	**	5.31872e-09	*
MYADM	6.0376	2.58088	19.1057	14.6997	23.6428	0.427468	7.40279	0.769388	1.60839	1.79602e-06	***	5.31872e-09	***
SCG5	1.11994	0.478883	2.73406	7.20294	13.927	0.427599	5.70923	2.63453	1.93351	0.000617654	***	5.31872e-09	**
FTH1P20	0.809627	0.346215	1.99223	1.63302	5.29493	0.427622	5.75432	0.819696	3.24241	0.00555718	**	5.31872e-09	*
SMPD5	0.455968	0.194987	0.346472	0.538	0.519656	0.427633	1.7769	1.55279	0.965904	0.00234908	**	5.31872e-09	*
HLA-L	0.147861	0.0632741	0.159518	0.175329	0.371618	0.427929	2.52106	1.09912	2.11955	0.0279798	*	5.31872e-09
RP11-701P16.5	0.0651737	0.0279128	0.0264135	0.0269972	0.259495	0.428283	0.946288	1.0221	9.61194	0.00532816	**	5.31872e-09	*
ISG20	6.58203	2.82541	4.18048	4.08788	2.06017	0.429261	1.4796	0.977851	0.503971	1.13184e-05	***	5.31872e-09	***
ALS2CR11	0.361258	0.155094	0.7852	0.670597	1.01099	0.429317	5.06272	0.854046	1.5076	0.00338704	**	5.31872e-09	*
SRGAP2D	0.0483763	0.020778	0.0437383	0.0361747	0.0859408	0.429509	2.10503	0.82707	2.37572	0.035776	*	5.31872e-09
RPS23P1	1.19755	0.514594	0.447034	0.551132	0.348768	0.429707	0.868712	1.23286	0.632821	0.00636292	**	5.31872e-09	*
UNC13B	6.61193	2.84373	2.62722	2.26461	2.78617	0.43009	0.923866	0.861978	1.23031	6.72192e-07	***	5.31872e-09	***
F8A3	0.233739	0.100616	0.142209	0.105767	0.243088	0.430462	1.41338	0.743745	2.29834	0.0111303	*	5.31872e-09
PON3	0.780862	0.33638	0.858076	1.30913	0.912555	0.430781	2.55091	1.52566	0.697069	0.0031571	**	5.31872e-09	*
HLA-DPA1	1.17446	0.506147	0.116098	0.177644	0.180769	0.43096	0.229376	1.53012	1.01759	4.16558e-06	***	5.31872e-09	***
SMPD1	4.98812	2.1503	9.56183	9.66747	18.0497	0.431084	4.44674	1.01105	1.86706	9.04527e-06	***	5.31872e-09	***
GPR124	0.456177	0.196676	0.410947	0.39566	0.999809	0.431141	2.08946	0.962801	2.52694	0.000660479	***	5.31872e-09	**
CYB5R2	2.09147	0.9022	2.18054	2.44147	1.51676	0.43137	2.41692	1.11966	0.621247	2.3024e-06	***	5.31872e-09	***
NFE2	6.65813	2.87319	2.7861	2.28372	1.62183	0.431531	0.969688	0.819684	0.71017	2.51276e-05	***	5.31872e-09	***
S100A4	36.5708	15.7876	18.9536	13.0048	28.5882	0.4317	1.20054	0.686139	2.19828	4.21391e-07	***	5.31872e-09	***
GPR160	1.31863	0.569372	0.9503	1.03621	0.91288	0.431791	1.66903	1.0904	0.880982	0.00207095	**	5.31872e-09	*
CPM	7.47253	3.22718	9.82903	9.88748	13.0028	0.431872	3.04571	1.00595	1.31508	6.70716e-09	***	5.31872e-09	***
COL9A3	1.33044	0.576604	1.2771	1.26084	0.879842	0.433395	2.21486	0.987269	0.697822	6.71713e-06	***	5.31872e-09	***
RP4-781K5.4	0.180952	0.0784593	0.105329	0.11768	0.0867158	0.433592	1.34247	1.11726	0.736875	0.0225086	*	5.31872e-09
CIITA	0.773408	0.335359	0.323067	0.447495	0.28815	0.433612	0.963345	1.38515	0.643916	0.00041376	***	5.31872e-09	**
STS	3.35026	1.45522	2.5798	1.45044	1.85474	0.43436	1.77279	0.562232	1.27874	4.03824e-07	***	5.31872e-09	***
C1QTNF1-AS1	0.167279	0.0727203	0.240708	0.41249	1.14608	0.434725	3.31006	1.71365	2.77844	0.0401529	*	5.31872e-09
TSPAN11	0.0350791	0.0152625	0.0137049	0.0250869	0.166784	0.435088	0.897945	1.83051	6.64824	0.00713467	**	5.31872e-09	*
HPCAL4	0.616242	0.268221	0.011597	0.0154174	0.00649915	0.435252	0.0432369	1.32942	0.421547	0.000277497	***	5.31872e-09	**
NES	0.722057	0.314316	2.97284	2.56386	1.23478	0.435306	9.45813	0.862428	0.48161	2.97108e-06	***	5.31872e-09	***
ZNF114	22.8711	9.95608	25.533	12.2244	20.8085	0.435312	2.56456	0.47877	1.7022	1.75545e-08	***	5.31872e-09	***
CCDC69	4.32757	1.88437	9.29371	4.87124	1.52435	0.435434	4.93199	0.524143	0.312929	5.88129e-07	***	5.31872e-09	***
HECW1	0.0665704	0.0290141	0.446116	0.545001	1.11639	0.435841	15.3758	1.22166	2.04842	0.00357692	**	5.31872e-09	*
POF1B	1.10896	0.483492	0.708436	1.0653	0.169425	0.435988	1.46525	1.50374	0.15904	7.83893e-09	***	5.31872e-09	***
WIPF3	0.35527	0.155164	0.610725	0.82922	0.328423	0.436751	3.93599	1.35776	0.396062	0.000801742	***	5.31872e-09	**
DHRS3	35.3295	15.4402	22.9046	19.55	4.69902	0.437035	1.48344	0.853537	0.240359	2.78245e-06	***	5.31872e-09	***
LOC390933	0.871021	0.380966	0.925159	0.579771	0.751463	0.437379	2.42845	0.626672	1.29614	0.000116395	***	5.31872e-09	**
CAMK2A	0.040888	0.0179083	0.0517936	0.0990223	0.0809632	0.437984	2.89216	1.91186	0.817626	0.0332733	*	5.31872e-09
OAS1	221.542	97.0421	78.0489	89.5154	36.8685	0.43803	0.804279	1.14691	0.411868	8.43349e-09	***	5.31872e-09	***
TNFRSF19	0.0909024	0.0398267	0.447469	0.257044	0.589347	0.438126	11.2354	0.574438	2.29279	0.0156522	*	5.31872e-09
STAB1	0.0172075	0.00754307	0.0202321	0.0103782	0.0109119	0.43836	2.68221	0.512959	1.05142	0.0343219	*	5.31872e-09
MUC1	130.708	57.378	56.2897	27.4137	13.0235	0.438979	0.981032	0.487011	0.475073	6.53767e-05	***	5.31872e-09	***
TMEM161BP1	0.258886	0.113698	0.0785045	0.0852779	0.0539552	0.439181	0.690466	1.08628	0.632699	0.00543879	**	5.31872e-09	*
SERPINB3	8.13184	3.57225	4.20576	4.5551	0.90225	0.439292	1.17734	1.08306	0.198074	5.91362e-09	***	5.31872e-09	***
PSMB10	49.905	21.9251	28.0412	22.8688	23.606	0.439336	1.27896	0.815545	1.03224	7.51373e-06	***	5.31872e-09	***
CPSF1P1	0.512846	0.225394	0.120826	0.132493	0.085913	0.439497	0.536066	1.09656	0.648433	0.000909345	***	5.31872e-09	**
BCO2	0.318325	0.139993	0.273046	0.269949	0.118006	0.439779	1.95043	0.988656	0.437144	0.000400386	***	5.31872e-09	**
AQP3	72.879	32.0564	34.37	16.6063	4.41046	0.439858	1.07217	0.483162	0.26559	3.54168e-06	***	5.31872e-09	***
LINC00346	0.199778	0.0879104	0.338878	0.389576	1.01759	0.440041	3.85481	1.14961	2.61203	0.000229937	***	5.31872e-09	**
FHL1	19.5276	8.60123	25.7165	25.4393	39.0086	0.440465	2.98986	0.989223	1.5334	6.27868e-09	***	5.31872e-09	***
SIRT4	0.835739	0.368227	0.321456	0.534118	0.639947	0.4406	0.872985	1.66156	1.19814	0.00315454	**	5.31872e-09	*
ISG15	733.374	323.227	431.493	527.846	395.262	0.440739	1.33495	1.2233	0.74882	1.04714e-05	***	5.31872e-09	***
C12orf55	0.0678071	0.0298906	0.0603481	0.0430387	0.0990953	0.440818	2.01897	0.713175	2.30247	0.00218878	**	5.31872e-09	*
VSIG10	3.70638	1.63483	4.98051	3.60478	4.07345	0.441087	3.04649	0.723777	1.13001	3.04186e-09	***	5.31872e-09	***
LINC00923	0.41555	0.183355	0.406721	0.479874	0.383955	0.441234	2.21822	1.17986	0.800116	0.00424848	**	5.31872e-09	*
GSTM4	1.7794	0.785207	2.2937	2.24915	4.1629	0.441277	2.92114	0.980577	1.85088	9.13284e-06	***	5.31872e-09	***
BHLHB9	0.441787	0.194963	0.676098	0.657978	0.899811	0.441306	3.46782	0.973198	1.36754	0.000293187	***	5.31872e-09	**
S100A5	0.592215	0.261571	0.0679456	0.138449	0.0976799	0.441683	0.25976	2.03765	0.705529	0.00134373	**	5.31872e-09	**
HLA-DRA	2.38037	1.05174	0.778904	1.33773	0.732088	0.441837	0.740589	1.71745	0.547262	5.80418e-06	***	5.31872e-09	***
UBE2Q2P3	0.12711	0.0561684	0.102299	0.106648	0.125744	0.441887	1.82128	1.04252	1.17905	0.0211024	*	5.31872e-09
HMCN2	0.0265732	0.0117494	0.0165195	0.0195417	0.00846706	0.442152	1.40599	1.18294	0.433282	0.0232153	*	5.31872e-09
EDARADD	1.22819	0.544081	3.95438	3.29873	3.23755	0.442994	7.268	0.834198	0.981451	0.000258206	***	5.31872e-09	**
SUGT1P1	0.54985	0.243691	0.245458	0.253085	0.143947	0.443195	1.00725	1.03107	0.56877	0.0164414	*	5.31872e-09
SCG2	0.179318	0.0794829	0.145645	0.210728	0.407708	0.443251	1.83241	1.44686	1.93476	0.006077	**	5.31872e-09	*
SH3PXD2A-AS1	2.12549	0.942202	2.49876	1.28052	0.493312	0.443288	2.65205	0.512462	0.385243	4.20487e-05	***	5.31872e-09	***
ACAA2	0.960741	0.425895	2.21832	1.97738	4.31757	0.443299	5.20861	0.891384	2.18348	2.01616e-05	***	5.31872e-09	***
IGFL1P1	13.9041	6.16711	7.15514	5.47104	4.47221	0.443546	1.16021	0.764631	0.817432	0.004296	**	5.31872e-09	*
CD70	10.4332	4.62823	3.54741	0.863461	2.92379	0.443607	0.766472	0.243406	3.38613	2.769e-08	***	5.31872e-09	***
VWA7	0.46602	0.20673	0.256092	0.316612	0.238636	0.443608	1.23877	1.23632	0.753717	9.95003e-05	***	5.31872e-09	**
PPP1R26-AS1	0.163781	0.0726912	0.227927	0.173487	0.174086	0.443832	3.13555	0.761151	1.00345	0.0273235	*	5.31872e-09
TGFB2	3.25761	1.44609	18.8005	15.17	24.6127	0.44391	13.0009	0.806893	1.62246	1.15113e-05	***	5.31872e-09	***
FSTL1	31.1321	13.824	107.145	105.861	234.612	0.444044	7.75062	0.988018	2.21623	9.03304e-09	***	5.31872e-09	***
SEPP1	0.260424	0.115827	0.0606168	0.0929235	0.984574	0.444761	0.523341	1.53297	10.5955	0.0022724	**	5.31872e-09	*
SRPX2	8.38589	3.73043	10.0632	11.425	5.78704	0.444846	2.69759	1.13533	0.506524	2.4611e-08	***	5.31872e-09	***
KCNJ2-AS1	0.210209	0.0935203	0.0182149	0.0214729	0.0115673	0.444893	0.19477	1.17886	0.538695	0.0258919	*	5.31872e-09
P2RY1	0.3858	0.171658	0.842919	1.1096	0.723078	0.44494	4.91046	1.31638	0.651655	7.93237e-05	***	5.31872e-09	***
CA13	1.62685	0.723895	3.27232	2.45634	1.52611	0.444966	4.52043	0.750641	0.621295	9.54935e-08	***	5.31872e-09	***
LTBP1	0.984383	0.43812	1.86214	1.90599	3.14303	0.445071	4.25031	1.02355	1.64902	3.30308e-06	***	5.31872e-09	***
PTAFR	2.73172	1.21604	2.71709	2.23786	0.309721	0.445158	2.23437	0.823622	0.138401	3.09617e-07	***	5.31872e-09	***
GJD3	2.08528	0.92859	1.91087	1.52642	1.97827	0.445307	2.05782	0.798808	1.29602	3.69501e-05	***	5.31872e-09	***
RNASEL	1.43837	0.640676	1.36911	1.12627	1.18885	0.445417	2.13698	0.822627	1.05557	5.60831e-08	***	5.31872e-09	***
GCNT3	7.21402	3.21346	1.17447	0.948701	0.0808255	0.445447	0.365484	0.80777	0.085196	2.33877e-10	***	5.31872e-09	***
FTH1P8	0.44769	0.19946	0.763902	0.629791	3.09563	0.445532	3.82985	0.824439	4.91532	0.00126154	**	5.31872e-09	**
C3orf14	3.35924	1.49713	11.9889	12.0733	17.3989	0.445675	8.0079	1.00704	1.44111	8.02241e-05	***	5.31872e-09	***
HNRNPDLP2	0.218686	0.0976509	0.523781	0.235943	0.584597	0.446534	5.36381	0.450461	2.4777	0.0450883	*	5.31872e-09
TLDC2	0.17391	0.0776861	0.216886	0.180348	0.0771241	0.446704	2.79183	0.831533	0.42764	0.0359326	*	5.31872e-09
OLR1	14.7343	6.58195	13.9868	7.95215	3.95136	0.446708	2.12502	0.568549	0.496892	3.41373e-10	***	5.31872e-09	***
LRRC32	0.0533798	0.0238892	0.192441	0.129901	1.3622	0.447532	8.05558	0.675015	10.4865	0.014594	*	5.31872e-09
LYG1	0.983654	0.440226	0.552565	0.666748	0.777895	0.447541	1.25519	1.20664	1.1667	0.00432678	**	5.31872e-09	*
CES4A	0.603005	0.269978	0.419327	0.370123	0.558069	0.447721	1.55319	0.882659	1.50779	0.00216083	**	5.31872e-09	*
ALDH3B1	4.22865	1.89378	5.30572	5.59375	10.9001	0.447845	2.80165	1.05429	1.94862	1.89961e-05	***	5.31872e-09	***
ANXA9	1.37539	0.616384	0.399854	0.268146	0.142955	0.448152	0.648708	0.670609	0.533126	0.000766274	***	5.31872e-09	**
NEXN-AS1	0.0737139	0.0330395	0.20432	0.143751	0.488458	0.448213	6.1841	0.703559	3.39795	0.0365112	*	5.31872e-09
ZNF518B	3.63978	1.63233	4.33421	3.81534	3.15609	0.448469	2.65524	0.880284	0.82721	2.48245e-09	***	5.31872e-09	***
FZD9	0.231559	0.103851	0.270098	0.37846	0.452433	0.448487	2.60082	1.40119	1.19546	0.00113877	**	5.31872e-09	**
SLC25A3P3	1.047	0.470123	1.63165	0.979153	0.911884	0.449019	3.47068	0.600102	0.931298	0.0116853	*	5.31872e-09
LOC399900	0.368899	0.165648	0.380113	0.200744	1.35071	0.449034	2.2947	0.528116	6.72852	0.0084049	**	5.31872e-09	*
PDZD2	1.56635	0.703554	2.37521	1.7413	0.403297	0.449167	3.37602	0.733113	0.231607	2.2117e-07	***	5.31872e-09	***
ZNF792	0.509605	0.229087	0.63693	0.572436	0.561124	0.449539	2.78029	0.898742	0.980238	3.64612e-05	***	5.31872e-09	***
POU4F1	0.705794	0.317497	0.825064	0.901838	0.626653	0.449843	2.59865	1.09305	0.694862	5.94328e-06	***	5.31872e-09	***
MAMLD1	0.75096	0.337858	1.92171	1.79272	2.49888	0.449902	5.68792	0.932881	1.3939	1.88594e-07	***	5.31872e-09	***
ABCC3	4.57683	2.05937	3.73006	2.58968	10.9144	0.449956	1.81126	0.694274	4.21458	4.60989e-07	***	5.31872e-09	***
MEF2C	0.93985	0.422941	0.349839	0.122009	0.194572	0.450009	0.827157	0.348758	1.59473	1.71345e-07	***	5.31872e-09	***
RGS16	0.632238	0.284689	0.0403445	0.08734	0.0255458	0.450288	0.141714	2.16486	0.292487	2.09969e-05	***	5.31872e-09	***
HOXC6	0.858621	0.386767	1.16371	1.26264	4.34278	0.450452	3.0088	1.08502	3.43945	0.00282527	**	5.31872e-09	*
DPEP1	0.12009	0.0541177	0.0587064	0.0504453	0.188918	0.450643	1.08479	0.859281	3.74502	0.029541	*	5.31872e-09
COL5A1	7.83903	3.53419	22.0879	17.8376	49.2594	0.450846	6.24977	0.807575	2.76154	5.21509e-05	***	5.31872e-09	***
ZMYM6NB	14.4247	6.51135	17.7249	20.0262	16.6084	0.451402	2.72216	1.12983	0.829332	4.1765e-08	***	5.31872e-09	***
HTR1D	1.39588	0.630836	1.01138	0.829506	0.244531	0.451926	1.60323	0.820174	0.294792	2.27264e-07	***	5.31872e-09	***
LOC102724608	10.2684	4.64286	4.4497	5.67537	0.666564	0.452152	0.958396	1.27545	0.117448	2.884e-07	***	5.31872e-09	***
TNS3	19.2642	8.71204	35.1087	23.2254	58.7516	0.45224	4.02991	0.661528	2.52963	7.04214e-06	***	5.31872e-09	***
USP27X-AS1	0.362251	0.163887	0.48598	0.537821	0.544751	0.452413	2.96533	1.10667	1.01288	0.00454545	**	5.31872e-09	*
C11orf45	0.60241	0.272542	0.677352	0.763139	0.919527	0.452419	2.48531	1.12665	1.20493	7.73133e-06	***	5.31872e-09	***
GCOM1	0.458342	0.207441	0.412469	0.399833	0.156277	0.452591	1.98837	0.969365	0.390855	0.00649143	**	5.31872e-09	*
IL7R	4.30706	1.95214	28.1526	17.0742	54.6133	0.453242	14.4214	0.606489	3.19858	1.13283e-08	***	5.31872e-09	***
IL8	33.6944	15.2748	204.417	245.256	195.931	0.453333	13.3826	1.19978	0.798882	1.11993e-08	***	5.31872e-09	***
MYO7A	0.325445	0.147918	0.338353	0.327459	0.132863	0.45451	2.28744	0.967803	0.405741	4.53843e-06	***	5.31872e-09	***
P2RY6	3.99133	1.81512	4.41733	4.6889	1.23121	0.454766	2.43363	1.06148	0.262581	1.7341e-06	***	5.31872e-09	***
ELOVL3	1.72191	0.783992	0.768862	1.37145	0.968051	0.455303	0.980701	1.78375	0.705857	0.000251526	***	5.31872e-09	**
GLT8D2	0.751449	0.342227	1.13569	1.23482	2.45052	0.455424	3.31853	1.08729	1.98451	0.000812145	***	5.31872e-09	**
ALDH5A1	2.09105	0.953188	0.255551	0.143011	0.318536	0.455843	0.268101	0.559619	2.22735	1.94481e-05	***	5.31872e-09	***
C10orf67	0.0638358	0.0291025	0.111272	0.0352725	0.0807132	0.455897	3.82344	0.316994	2.28828	0.0453966	*	5.31872e-09
NOV	1.39896	0.637794	2.44671	2.66205	2.59899	0.455905	3.83621	1.08801	0.97631	1.90162e-06	***	5.31872e-09	***
TLE6	0.0673371	0.0307387	0.0413337	0.0496241	0.0518587	0.45649	1.34468	1.20057	1.04503	0.0487661	*	5.31872e-09
ATHL1	2.87458	1.31252	3.06397	4.44146	3.78329	0.456596	2.33441	1.44958	0.851812	0.00199969	**	5.31872e-09	*
CHN1	5.51446	2.51869	8.77312	5.94972	25.3824	0.456743	3.4832	0.678176	4.26615	1.47047e-07	***	5.31872e-09	***
FTLP2	0.936155	0.427606	1.86834	1.71991	4.05172	0.456768	4.3693	0.920556	2.35577	0.000716141	***	5.31872e-09	**
CYP2J2	1.49609	0.683641	1.49289	1.62749	0.698229	0.456951	2.18374	1.09016	0.429021	0.00130294	**	5.31872e-09	**
LIFR-AS1	0.234139	0.107036	0.28085	0.29037	0.397568	0.45715	2.62387	1.0339	1.36917	0.0280956	*	5.31872e-09
NGFRAP1	34.0112	15.5606	50.4462	61.3335	69.4818	0.457514	3.24192	1.21582	1.13285	3.87471e-09	***	5.31872e-09	***
TMEM171	4.34002	1.98684	5.07948	4.72571	3.99315	0.457794	2.55656	0.930354	0.844984	1.29464e-05	***	5.31872e-09	***
TMEM71	0.31063	0.142347	0.84544	0.861986	0.689047	0.458253	5.93928	1.01957	0.799371	0.00543285	**	5.31872e-09	*
HLA-G	4.30277	1.972	2.51803	2.32319	2.24314	0.45831	1.27689	0.922619	0.965544	0.000171657	***	5.31872e-09	**
FAM65B	0.690544	0.316503	0.181047	0.0583206	0.332497	0.458338	0.572024	0.32213	5.70119	1.93302e-05	***	5.31872e-09	***
LOC100505812	0.149095	0.0683375	0.440435	0.23148	0.374939	0.458349	6.44499	0.525571	1.61975	0.033502	*	5.31872e-09
WFDC3	0.847177	0.388696	0.731445	0.579514	0.941023	0.458813	1.88179	0.792286	1.62382	0.0414033	*	5.31872e-09
FAM127C	2.93082	1.34712	8.94816	7.15533	17.0112	0.459641	6.64241	0.799643	2.37742	1.346e-06	***	5.31872e-09	***
C11orf52	1.17852	0.54201	1.00655	0.91338	0.744749	0.459909	1.85707	0.907438	0.815377	4.14752e-05	***	5.31872e-09	***
TBX3	5.91572	2.72331	9.77297	9.19943	39.2654	0.460351	3.58864	0.941314	4.26825	3.02276e-05	***	5.31872e-09	***
IFIT1	36.7368	16.9128	20.043	17.7809	15.2503	0.460378	1.18508	0.887136	0.857683	1.63802e-09	***	5.31872e-09	***
GEMIN8P4	0.771229	0.35522	0.648048	0.517556	0.518428	0.460589	1.82436	0.798639	1.00168	0.00208344	**	5.31872e-09	*
ANKLE1	0.735779	0.338905	0.220217	0.306802	0.282117	0.460607	0.649789	1.39318	0.919541	4.09211e-05	***	5.31872e-09	***
LBX2-AS1	1.51099	0.696479	2.6297	2.73822	4.50681	0.460943	3.7757	1.04127	1.64589	9.69616e-05	***	5.31872e-09	**
FAM102B	2.27419	1.04965	3.89999	3.46948	4.33596	0.46155	3.7155	0.889612	1.24975	4.62689e-06	***	5.31872e-09	***
SUZ12P1	0.750172	0.346332	0.392328	0.526084	0.537278	0.46167	1.13281	1.34093	1.02128	0.00934539	**	5.31872e-09	*
DOCK8	0.256317	0.118358	0.141373	0.0972234	0.206538	0.461764	1.19445	0.687707	2.12437	1.13148e-05	***	5.31872e-09	***
ACOT11	6.52092	3.01256	4.8409	2.61079	1.70663	0.461983	1.60691	0.539319	0.653682	3.42163e-05	***	5.31872e-09	***
WNK2	0.032665	0.0151129	0.0112696	0.0148694	0.0166991	0.462663	0.745696	1.31942	1.12305	0.017999	*	5.31872e-09
KIF17	0.0742681	0.0343643	0.233926	0.339751	0.463916	0.462706	6.80723	1.45239	1.36546	0.0208384	*	5.31872e-09
LINC01057	0.815588	0.378205	1.04725	1.02094	0.327855	0.46372	2.76901	0.974877	0.32113	0.000314655	***	5.31872e-09	**
HCP5	2.78341	1.29098	0.310093	0.352501	0.213026	0.463813	0.2402	1.13676	0.604326	2.87214e-05	***	5.31872e-09	***
COL8A1	8.19234	3.802	4.36558	3.56252	4.69982	0.464092	1.14823	0.816048	1.31924	2.2378e-08	***	5.31872e-09	***
ACTG1P9	0.201855	0.0937674	0.1528	0.176412	0.254921	0.464528	1.62957	1.15453	1.44503	0.0276376	*	5.31872e-09
NRP1	12.8899	5.99557	26.2325	17.8119	37.171	0.465137	4.37531	0.679003	2.08686	4.18662e-07	***	5.31872e-09	***
PLCL2	0.822016	0.382576	1.03321	0.641584	1.32993	0.465412	2.70067	0.62096	2.07288	9.96171e-06	***	5.31872e-09	***
RBM47	4.76262	2.21658	2.95355	2.2127	0.979367	0.465412	1.33248	0.749166	0.442612	2.46888e-06	***	5.31872e-09	***
PPP1R32	0.386191	0.179856	0.224747	0.344567	0.199492	0.465718	1.2496	1.53313	0.578963	0.00109815	**	5.31872e-09	**
FGF13	0.174038	0.0811033	1.3972	3.70125	4.08964	0.466008	17.2274	2.64905	1.10493	0.00494201	**	5.31872e-09	*
ATP6V0E2-AS1	0.129089	0.0602149	0.2076	0.154896	0.272063	0.466461	3.44766	0.746127	1.75642	0.00403731	**	5.31872e-09	*
GCHFR	1.56665	0.731217	1.75834	1.35024	1.51695	0.46674	2.40468	0.767904	1.12347	0.00171814	**	5.31872e-09	*
TTC36	0.369749	0.1728	0.152804	0.29777	0.291022	0.467345	0.884282	1.9487	0.97734	0.026824	*	5.31872e-09
GABRP	0.135916	0.0635859	0.00809877	0.00387056	0.005486	0.467834	0.127367	0.477919	1.41737	0.00438096	**	5.31872e-09	*
TSKS	0.243925	0.114118	0.539089	0.629717	0.828766	0.467841	4.72395	1.16811	1.31609	0.00257929	**	5.31872e-09	*
PPP1R3B	1.0847	0.507567	1.12209	1.25038	1.31655	0.467932	2.21073	1.11433	1.05292	9.36903e-05	***	5.31872e-09	**
ICAM1	38.0258	17.8175	73.5952	67.3123	53.6741	0.468562	4.13051	0.914629	0.797389	3.2081e-06	***	5.31872e-09	***
CMTM3	9.7782	4.58228	13.4029	14.6861	19.9514	0.468622	2.92494	1.09574	1.35852	7.60808e-06	***	5.31872e-09	***
SAMHD1	24.9361	11.6874	26.5443	21.9711	22.124	0.468694	2.27119	0.827711	1.00696	1.79899e-06	***	5.31872e-09	***
C16orf62	4.96444	2.32688	7.3821	5.64721	8.44609	0.46871	3.17253	0.764986	1.49562	1.2048e-07	***	5.31872e-09	***
CTH	10.1995	4.78472	8.66668	4.05756	6.96766	0.469115	1.81132	0.46818	1.7172	7.81058e-06	***	5.31872e-09	***
FGD3	1.89545	0.889721	0.447591	0.114543	0.0305094	0.469398	0.503068	0.255911	0.266356	0.000333171	***	5.31872e-09	**
SOD2	336.288	157.855	368.8	288.23	529.595	0.469403	2.33632	0.781535	1.8374	5.54795e-07	***	5.31872e-09	***
LOC729222	0.366471	0.172028	0.597297	0.465163	0.289344	0.469418	3.47209	0.77878	0.622028	0.0393644	*	5.31872e-09
CAMK1	0.622202	0.292159	1.23691	2.42251	3.88319	0.469557	4.2337	1.95851	1.60296	0.00166742	**	5.31872e-09	*
GPR179	0.0197829	0.00929623	0.00894754	0.00997628	0.0125895	0.469913	0.962492	1.11497	1.26194	0.0353955	*	5.31872e-09
SYNGR3	0.496873	0.233578	0.829711	1.1068	0.227627	0.470097	3.55218	1.33396	0.205662	0.000832287	***	5.31872e-09	**
CERCAM	18.6506	8.76948	21.3905	23.1886	28.4011	0.470199	2.4392	1.08406	1.22478	7.55002e-06	***	5.31872e-09	***
ZNF780A	1.42178	0.668726	1.73915	1.54601	1.64719	0.470343	2.60069	0.888948	1.06544	6.01916e-07	***	5.31872e-09	***
HLA-H	3.33078	1.56896	2.56163	2.58656	3.74198	0.471049	1.6327	1.00973	1.4467	2.80185e-06	***	5.31872e-09	***
TSPAN10	0.169173	0.0797148	0.300089	0.290147	1.7577	0.471204	3.76453	0.966871	6.05797	0.00340861	**	5.31872e-09	*
KIF21B	1.17316	0.5532	1.41717	1.76956	0.70438	0.471545	2.56176	1.24866	0.398055	5.8455e-06	***	5.31872e-09	***
FLNC	0.567077	0.267816	3.16397	2.74484	4.4637	0.472274	11.814	0.867531	1.62621	3.4042e-06	***	5.31872e-09	***
PARP10	29.2008	13.7967	18.7662	18.9776	16.6139	0.472477	1.3602	1.01126	0.875448	2.82586e-05	***	5.31872e-09	***
KCP	0.597189	0.282292	0.332222	0.304945	0.126846	0.472701	1.17688	0.917894	0.415964	0.00101127	**	5.31872e-09	**
SLC22A18	4.69414	2.22034	6.42487	7.82382	6.57187	0.473003	2.89364	1.21774	0.839983	1.39213e-06	***	5.31872e-09	***
FSD1	0.389159	0.184244	2.13669	2.5718	2.90758	0.47344	11.5971	1.20364	1.13056	0.011363	*	5.31872e-09
GPRC5A	40.3955	19.1258	41.8336	22.4472	6.29759	0.473463	2.18729	0.536582	0.280551	9.02078e-08	***	5.31872e-09	***
SLC6A2	0.221443	0.10494	0.0202843	0.00822411	0.010719	0.473889	0.193295	0.405443	1.30336	0.000160425	***	5.31872e-09	**
USP18	4.72005	2.23873	3.50062	2.91038	2.66609	0.474303	1.56366	0.83139	0.91606	3.75427e-07	***	5.31872e-09	***
VGLL1	10.7519	5.10186	2.03409	0.632776	0.0500965	0.474506	0.398696	0.311085	0.0791694	1.75641e-09	***	5.31872e-09	***
VASN	0.43612	0.207242	0.469947	0.347711	0.708565	0.475195	2.26762	0.739894	2.0378	0.00815288	**	5.31872e-09	*
LINC00853	0.841545	0.399974	0.618719	0.531888	0.439016	0.475286	1.5469	0.85966	0.825393	0.00335378	**	5.31872e-09	*
TMEM61	0.456743	0.217092	0.0898223	0.357202	0.0509838	0.475305	0.413752	3.97676	0.142731	0.00688842	**	5.31872e-09	*
NEK3	2.72339	1.29523	3.36647	3.26569	4.69701	0.475596	2.59913	0.970063	1.43829	9.90624e-07	***	5.31872e-09	***
ROBO3	0.476868	0.226842	0.500799	0.469816	0.745948	0.475692	2.20769	0.938134	1.58774	0.000500607	***	5.31872e-09	**
DHX58	4.61211	2.19542	3.73321	4.20718	3.65168	0.476013	1.70045	1.12696	0.867964	0.000105754	***	5.31872e-09	**
MYOM1	0.160938	0.0766174	0.125404	0.16209	0.133149	0.476068	1.63675	1.29255	0.821449	1.03171e-05	***	5.31872e-09	***
MARCKSL1	21.5115	10.2622	12.9164	11.0793	18.5887	0.477056	1.25864	0.857772	1.67778	9.15658e-09	***	5.31872e-09	***
ZNF547	0.467902	0.223337	0.335356	0.323665	0.425052	0.477317	1.50156	0.965138	1.31325	0.00493169	**	5.31872e-09	*
SCN1A	0.0436472	0.0208539	0.0913747	0.0682188	0.38121	0.477784	4.38166	0.746584	5.58805	0.0288666	*	5.31872e-09
FAM225A	0.0878208	0.0419594	0.0884352	0.0734933	0.108778	0.477784	2.10764	0.831041	1.4801	0.022197	*	5.31872e-09
MATN3	1.5132	0.723336	6.00639	6.12745	15.3967	0.478019	8.30374	1.02016	2.51275	2.90371e-05	***	5.31872e-09	***
LIF	2.99089	1.43029	6.45137	5.83131	3.68198	0.478217	4.51052	0.903888	0.631416	3.3176e-05	***	5.31872e-09	***
MTMR9LP	0.698194	0.334002	1.03045	0.781728	1.84809	0.47838	3.08517	0.758625	2.36411	0.000618011	***	5.31872e-09	**
RECK	18.7534	8.97681	25.9542	31.4648	55.2349	0.478676	2.89124	1.21232	1.75545	1.50897e-08	***	5.31872e-09	***
LAMA1	0.236247	0.113145	0.514089	0.282781	0.221966	0.478928	4.54362	0.550063	0.784941	1.79526e-05	***	5.31872e-09	***
LOC102724075	0.796305	0.381506	0.837511	0.763195	0.782183	0.479095	2.19528	0.911265	1.02488	0.00526223	**	5.31872e-09	*
BAI1	0.0531025	0.025453	0.0614576	0.0548225	0.0587522	0.479317	2.41456	0.892038	1.07168	0.00649647	**	5.31872e-09	*
ANO1	8.37939	4.01742	15.4485	11.9521	1.75453	0.479441	3.84537	0.773674	0.146797	1.06183e-08	***	5.31872e-09	***
ERO1LB	1.01633	0.487282	1.89683	2.03394	1.7139	0.479451	3.89267	1.07229	0.842648	1.24129e-05	***	5.31872e-09	***
GDPD3	3.86525	1.85389	0.329236	0.388423	0.339073	0.479629	0.177592	1.17977	0.872948	1.51924e-05	***	5.31872e-09	***
HIST1H2BC	1.64659	0.790136	0.906411	2.30975	2.24457	0.479861	1.14716	2.54824	0.971779	0.0148727	*	5.31872e-09
ACADS	3.15919	1.51877	2.73371	2.90061	4.20573	0.480748	1.79995	1.06105	1.44995	7.69567e-09	***	5.31872e-09	***
COL9A2	1.85751	0.893066	2.78736	2.22727	11.4831	0.480786	3.12112	0.799059	5.15567	8.08662e-06	***	5.31872e-09	***
SIGIRR	9.24395	4.44643	12.1609	12.4489	15.3838	0.48101	2.73499	1.02368	1.23575	2.78667e-05	***	5.31872e-09	***
PDZD7	0.607128	0.292226	0.329945	0.445164	0.313508	0.481324	1.12908	1.34921	0.704252	0.00497123	**	5.31872e-09	*
RPP25	6.06125	2.9203	3.74453	3.47605	5.79879	0.481798	1.28224	0.928301	1.66821	2.80835e-07	***	5.31872e-09	***
SYT14	2.03963	0.982772	1.19158	0.727214	0.31157	0.481839	1.21246	0.610296	0.428444	9.41384e-07	***	5.31872e-09	***
DHDH	0.491564	0.236961	0.477844	0.460804	0.312965	0.482057	2.01655	0.96434	0.679171	0.0224252	*	5.31872e-09
DNM1	0.286364	0.138051	1.20011	1.50469	3.68804	0.482083	8.69322	1.25379	2.45104	3.40821e-06	***	5.31872e-09	***
PEAR1	1.02007	0.491781	1.21919	1.52279	0.582194	0.482106	2.47913	1.24901	0.382322	4.84043e-06	***	5.31872e-09	***
KCNA7	0.0365786	0.0176424	0.177199	0.175755	0.201968	0.482315	10.0439	0.991851	1.14915	0.0348555	*	5.31872e-09
ARMCX5-GPRASP2	0.656431	0.316777	1.14869	1.22896	1.13591	0.482576	3.62617	1.06988	0.924287	2.65361e-07	***	5.31872e-09	***
CLIC2	0.086245	0.0416484	0.194322	0.198128	0.343045	0.482908	4.66578	1.01959	1.73143	0.0485218	*	5.31872e-09
PDE3B	0.146824	0.0709851	0.594068	0.628475	0.843025	0.483472	8.36892	1.05792	1.34138	0.0161678	*	5.31872e-09
PCSK1N	6.63085	3.2062	4.8511	7.62365	3.32068	0.483528	1.51304	1.57153	0.435576	0.00288623	**	5.31872e-09	*
ABCA1	0.952537	0.460594	1.37342	1.68248	2.236	0.483544	2.98184	1.22503	1.32899	3.42231e-07	***	5.31872e-09	***
PARP11	0.69074	0.334251	1.29024	1.03148	1.43885	0.483903	3.8601	0.79945	1.39493	1.08718e-06	***	5.31872e-09	***
MOXD1	1.43932	0.696606	6.35005	6.3121	16.3758	0.483983	9.11569	0.994024	2.59434	1.39759e-06	***	5.31872e-09	***
C21orf67	1.00088	0.484539	2.76618	2.03606	0.78513	0.484112	5.7089	0.736054	0.385613	0.000154142	***	5.31872e-09	**
STYK1	1.60563	0.777789	2.02073	1.68309	0.8335	0.484413	2.59805	0.83291	0.495221	7.87435e-05	***	5.31872e-09	***
LOC100419957	0.239551	0.116272	0.121632	0.267138	0.18114	0.485376	1.0461	2.19628	0.678074	0.037009	*	5.31872e-09
SLC9A7P1	0.144309	0.0700597	0.172488	0.181018	0.206635	0.485483	2.46202	1.04945	1.14152	0.0254009	*	5.31872e-09
ACSS1	2.36231	1.14707	1.45696	1.16714	1.11122	0.485571	1.27016	0.801083	0.952087	3.85683e-06	***	5.31872e-09	***
PLIN5	0.0838192	0.0407411	0.0184833	0.0265765	0.00330857	0.486059	0.453678	1.43786	0.124492	0.0456128	*	5.31872e-09
AKR1C1	2.55105	1.24102	0.430812	0.360713	2.25521	0.486475	0.347143	0.837285	6.25208	0.00250759	**	5.31872e-09	*
HOXA1	3.46064	1.68375	4.60158	4.32116	3.27664	0.486543	2.73294	0.939059	0.758277	2.09449e-06	***	5.31872e-09	***
ARMCX3	12.2369	5.95642	17.003	17.8261	17.0982	0.486759	2.85457	1.04841	0.959167	2.08689e-08	***	5.31872e-09	***
SPRED3	0.22433	0.1092	0.989075	0.872211	0.188618	0.486783	9.05745	0.881845	0.216253	0.0101568	*	5.31872e-09	*
LOC728743	0.434123	0.211392	0.178356	0.272098	0.351256	0.486939	0.843722	1.52559	1.29092	2.63178e-05	***	5.31872e-09	***
NOTCH4	0.0340251	0.0165798	0.0608396	0.0692288	0.0701964	0.487282	3.6695	1.13789	1.01398	0.0140268	*	5.31872e-09
HERC5	25.2087	12.2888	21.8229	16.0277	17.8196	0.487485	1.77583	0.734445	1.1118	3.00829e-09	***	5.31872e-09	***
KRT13	0.851737	0.415264	0.0340526	0.0327288	0.0123748	0.487549	0.0820024	0.961124	0.378101	0.000468862	***	5.31872e-09	**
PPM1N	0.461535	0.225232	0.261586	0.350858	0.163886	0.488006	1.1614	1.34127	0.467099	0.00214884	**	5.31872e-09	*
SASH1	1.67236	0.816476	0.676529	0.807253	0.859534	0.488217	0.828597	1.19323	1.06476	6.0124e-07	***	5.31872e-09	***
NIM1K	0.124264	0.0606988	0.161903	0.192091	0.961002	0.488468	2.66733	1.18645	5.00285	0.0199047	*	5.31872e-09
NKX6-1	1.09065	0.532873	3.53147	4.06217	5.58661	0.48858	6.62723	1.15028	1.37528	0.000330789	***	5.31872e-09	**
CPE	4.81881	2.35519	5.30882	4.82424	11.0736	0.488749	2.25409	0.908723	2.2954	1.45154e-05	***	5.31872e-09	***
DRAM1	21.989	10.7502	23.6683	20.0726	26.1865	0.488889	2.20167	0.848079	1.30459	2.57332e-06	***	5.31872e-09	***
RNF112	0.0514834	0.0251775	0.0512532	0.0232556	0.0473377	0.489042	2.03567	0.45374	2.03554	0.044841	*	5.31872e-09
OAS3	145.562	71.2133	82.1528	70.4717	40.1506	0.48923	1.15362	0.857813	0.569741	4.87217e-07	***	5.31872e-09	***
ZDHHC2	5.19426	2.54225	10.3525	8.8505	6.28494	0.489434	4.07219	0.854913	0.710123	8.7362e-07	***	5.31872e-09	***
CNTD2	0.359816	0.176139	0.18112	0.193933	0.093069	0.489524	1.02828	1.07074	0.479904	0.0201539	*	5.31872e-09
VEPH1	0.463494	0.226931	1.57817	1.39423	1.56758	0.489609	6.95441	0.883449	1.12433	0.00574512	**	5.31872e-09	*
C3orf18	0.777763	0.381163	1.6401	2.19254	3.97669	0.490076	4.30287	1.33684	1.81374	0.000110926	***	5.31872e-09	**
KLK10	26.7713	13.1212	12.8402	8.21682	1.1248	0.49012	0.978585	0.63993	0.136889	3.02342e-08	***	5.31872e-09	***
FMNL3	0.582458	0.285496	3.42566	3.46119	4.20022	0.490158	11.999	1.01037	1.21352	1.58556e-07	***	5.31872e-09	***
KCNQ4	0.0686781	0.0336792	0.085167	0.0901468	0.0387521	0.490391	2.52877	1.05847	0.429878	0.00791081	**	5.31872e-09	*
TMEM25	6.5929	3.23351	7.60716	7.03949	6.07961	0.490454	2.3526	0.925376	0.863644	8.19448e-06	***	5.31872e-09	***
RIMS3	0.449243	0.220335	0.601875	0.943149	0.682216	0.490459	2.73163	1.56702	0.723339	0.000508191	***	5.31872e-09	**
EPSTI1	12.6819	6.22155	6.24012	6.91386	8.64658	0.490585	1.00298	1.10797	1.25062	6.30539e-07	***	5.31872e-09	***
PHTF1	2.2601	1.11023	4.99814	4.19113	7.86579	0.49123	4.50189	0.838539	1.87677	0.000542912	***	5.31872e-09	**
ATP6V0E2	1.82773	0.897928	2.57003	2.72729	3.52751	0.49128	2.86218	1.06119	1.29341	1.64161e-05	***	5.31872e-09	***
IFIT2	39.6941	19.5195	12.9472	11.1514	6.81977	0.491748	0.663297	0.861297	0.611562	6.32611e-07	***	5.31872e-09	***
IQCD	0.748844	0.368444	1.89605	2.09755	2.74055	0.492017	5.1461	1.10627	1.30655	0.00241474	**	5.31872e-09	*
CDKL2	0.872869	0.429537	0.741729	0.864964	0.582275	0.492098	1.72681	1.16614	0.673178	0.000850679	***	5.31872e-09	**
GGT7	4.64928	2.28902	3.28866	3.51821	5.02806	0.492339	1.43671	1.0698	1.42915	3.38101e-05	***	5.31872e-09	***
CLDN18	0.0448396	0.0220957	0.0448337	0.0672923	0.0536976	0.492773	2.02907	1.50093	0.797976	0.0451409	*	5.31872e-09
TRPC1	3.41061	1.68067	6.24087	6.80952	10.1526	0.492776	3.71333	1.09112	1.49095	2.083e-07	***	5.31872e-09	***
C3	299.35	147.55	160.344	155.285	162.148	0.492902	1.08671	0.968446	1.0442	1.64414e-06	***	5.31872e-09	***
NBEA	0.237446	0.117085	0.202679	0.198421	0.213332	0.493103	1.73104	0.978991	1.07514	0.00634621	**	5.31872e-09	*
OAS2	117.293	57.8623	58.6643	62.1695	32.8509	0.493315	1.01386	1.05975	0.528408	3.48529e-08	***	5.31872e-09	***
HIST1H2BG	2.00796	0.990789	0.664188	2.0305	1.77099	0.49343	0.670363	3.05711	0.872197	0.0334897	*	5.31872e-09
TEX9	1.69757	0.838211	0.815031	0.938764	1.55103	0.49377	0.972346	1.15181	1.65221	0.000235415	***	5.31872e-09	**
CAPS	1.34248	0.663058	0.946171	0.788481	0.652973	0.493907	1.42698	0.833338	0.828141	0.00118965	**	5.31872e-09	**
HTR3A	0.112354	0.0554947	0.0095462	0.00258654	0.00685186	0.493925	0.17202	0.27095	2.64904	0.0235798	*	5.31872e-09
NFATC1	0.0898379	0.0443759	0.0489185	0.0452192	0.028564	0.493955	1.10237	0.924378	0.631679	0.0375452	*	5.31872e-09
COX6B2	3.43833	1.69878	4.38821	4.42771	0.686496	0.494073	2.58315	1.009	0.155045	1.45979e-05	***	5.31872e-09	***
LDHD	0.589819	0.291424	0.301876	0.479397	0.173675	0.49409	1.03586	1.58806	0.362278	0.00109077	**	5.31872e-09	**
LY75	1.47821	0.730387	0.933541	1.20409	0.713955	0.494101	1.27815	1.28981	0.592939	0.000181198	***	5.31872e-09	**
B2M	1457.73	720.422	1015.14	1149.74	1143.31	0.494207	1.40909	1.13259	0.994409	2.3825e-10	***	5.31872e-09	***
LRG1	5.60823	2.77315	5.11353	4.41803	0.59596	0.494478	1.84394	0.863988	0.134893	1.95985e-06	***	5.31872e-09	***
RBBP8NL	0.111121	0.0549481	0.0268899	0.0144359	0.00401183	0.494491	0.489369	0.53685	0.277907	0.0300225	*	5.31872e-09
LOC102723919	1.01264	0.501148	0.74813	1.00183	0.822929	0.494894	1.49283	1.33911	0.821429	0.0189385	*	5.31872e-09
SAMD9	33.8168	16.742	30.172	22.6447	15.1383	0.495079	1.80218	0.75052	0.668514	6.91999e-07	***	5.31872e-09	***
AKR1B15	0.789296	0.390951	0.120585	0.0534689	0.0612743	0.495316	0.308441	0.443411	1.14598	0.00279983	**	5.31872e-09	*
PRORSD1P	0.35531	0.176042	0.258627	0.29057	0.359445	0.495462	1.46912	1.12351	1.23703	0.00267025	**	5.31872e-09	*
DOCK3	0.0389535	0.019304	0.0913127	0.0625648	0.0739035	0.495565	4.73026	0.685171	1.18123	0.00695327	**	5.31872e-09	*
PXMP4	0.893471	0.442872	1.33622	1.21518	1.66734	0.495676	3.01717	0.909412	1.3721	6.51387e-07	***	5.31872e-09	***
FAM115C	0.278726	0.1382	0.411735	0.215969	0.760203	0.495825	2.97928	0.524532	3.51997	0.000834741	***	5.31872e-09	**
PDZK1IP1	20.6448	10.2383	8.73086	22.4353	4.22653	0.495926	0.852767	2.56966	0.188388	3.54288e-08	***	5.31872e-09	***
TM7SF2	3.29513	1.63436	2.3788	1.92011	1.7674	0.495991	1.4555	0.807174	0.92047	2.06348e-06	***	5.31872e-09	***
MAPK8IP2	0.117492	0.0583019	0.132146	0.104783	0.260825	0.49622	2.26657	0.792936	2.48919	0.0274782	*	5.31872e-09
FOXL1	0.86283	0.42825	0.955199	1.1657	2.41395	0.496332	2.23047	1.22037	2.07082	0.000202902	***	5.31872e-09	**
LINC00888	8.66099	4.2989	11.9213	9.40591	11.6124	0.496352	2.7731	0.789001	1.23459	2.31435e-09	***	5.31872e-09	***
EGR2	0.136585	0.0678237	0.341883	0.152782	0.180585	0.496567	5.04076	0.446885	1.18198	0.0453654	*	5.31872e-09
EIF4E3	1.71863	0.855319	1.93149	1.82742	0.99222	0.497674	2.25821	0.946119	0.542962	1.4492e-07	***	5.31872e-09	***
HOXB8	0.26961	0.134264	0.270145	0.546752	0.592973	0.497993	2.01204	2.02392	1.08454	0.0307042	*	5.31872e-09
PROCA1	0.244277	0.121681	0.214781	0.319272	0.380136	0.498128	1.76511	1.4865	1.19063	0.0380683	*	5.31872e-09
TRO	0.121945	0.0607471	0.916431	0.923048	3.4475	0.498151	15.086	1.00722	3.73491	0.0322696	*	5.31872e-09
CDKN1C	2.78646	1.38832	0.892256	0.814383	1.60137	0.498237	0.642688	0.912723	1.96636	9.50214e-05	***	5.31872e-09	**
PHF11	7.16732	3.57366	6.6749	6.77914	6.39657	0.498605	1.8678	1.01562	0.943567	1.17258e-07	***	5.31872e-09	***
IL24	4.37819	2.18387	10.343	34.6593	1.90751	0.498807	4.73608	3.35099	0.0550361	5.04506e-07	***	5.31872e-09	***
AKR1C2	0.617874	0.30828	0.0741608	0.095164	0.249705	0.498937	0.240563	1.28321	2.62394	0.0242277	*	5.31872e-09
CTSO	0.780392	0.389428	1.10845	1.27485	3.0081	0.499016	2.84635	1.15012	2.35957	0.000144572	***	5.31872e-09	**
LMX1B	0.056219	0.0280779	0.0165934	0.0110977	0.003265	0.499438	0.590978	0.668798	0.294207	0.00610686	**	5.31872e-09	*
GRID1	0.0625407	0.0312452	0.0328789	0.0313952	0.0271713	0.499598	1.05228	0.954873	0.865462	0.0389008	*	5.31872e-09
GRAMD1C	1.13385	0.566615	0.598947	0.685845	0.491457	0.499724	1.05706	1.14508	0.716571	0.000603334	***	5.31872e-09	**
EDNRA	0.325063	0.163112	0.122729	0.249061	0.148832	0.501786	0.75242	2.02936	0.597574	0.000945418	***	5.31872e-09	**
KCND1	0.217819	0.109318	1.00062	1.02199	1.67926	0.501878	9.15324	1.02136	1.64312	0.0143497	*	5.31872e-09
SEPT4	0.884792	0.444198	0.610137	0.775407	1.90383	0.502036	1.37357	1.27087	2.45526	0.000363319	***	5.31872e-09	**
BATF2	0.569826	0.286142	0.949283	1.56604	0.941919	0.502157	3.31753	1.64971	0.601464	0.00149137	**	5.31872e-09	**
TAPSAR1	5.94437	2.98502	3.0154	3.06543	2.18031	0.502159	1.01018	1.01659	0.711259	0.00012653	***	5.31872e-09	**
ACCS	1.33648	0.671263	0.939045	1.14618	1.17856	0.502261	1.39892	1.22058	1.02825	0.00183881	**	5.31872e-09	*
TRIM21	20.1091	10.101	14.2357	13.8973	8.61685	0.502311	1.40933	0.976227	0.620038	1.78417e-06	***	5.31872e-09	***
TLN2	0.290323	0.14587	0.986888	0.700877	1.7793	0.502439	6.76555	0.710188	2.53868	4.37392e-06	***	5.31872e-09	***
ROR1	1.72898	0.869617	2.80996	1.16334	8.71591	0.502965	3.23126	0.414007	7.49213	2.32387e-05	***	5.31872e-09	***
HAR1A	0.422172	0.212461	0.103456	0.192841	0.12714	0.503257	0.486942	1.86398	0.659299	0.000277479	***	5.31872e-09	**
EHD3	3.12405	1.57282	7.5577	6.72512	5.0074	0.503456	4.80518	0.889837	0.744582	8.74881e-08	***	5.31872e-09	***
LOX	2.34088	1.17923	3.80072	3.36195	12.0471	0.503754	3.22306	0.884556	3.58337	1.06494e-06	***	5.31872e-09	***
TTC25	0.0819911	0.0413602	0.167696	0.139958	0.390866	0.504448	4.05451	0.834597	2.79273	0.0184686	*	5.31872e-09
PROC	0.307222	0.155017	0.491026	0.390688	0.328988	0.504576	3.16757	0.795655	0.842073	0.0244733	*	5.31872e-09
RNF122	1.30994	0.661065	1.16454	1.15308	1.837	0.504651	1.76162	0.990159	1.59312	3.2056e-05	***	5.31872e-09	***
LOC100507642	1.22669	0.619453	2.24715	1.65028	3.05948	0.50498	3.62763	0.734387	1.85392	1.78149e-05	***	5.31872e-09	***
MIR210HG	2.95683	1.49707	3.51837	2.91197	7.97144	0.50631	2.35017	0.827645	2.73748	0.000118681	***	5.31872e-09	**
ANKRD36C	0.0624703	0.0316622	0.0544032	0.0550063	0.0535336	0.506836	1.71824	1.01109	0.973226	0.0488388	*	5.31872e-09
SOHLH2	4.13362	2.09661	1.75109	1.22405	0.826462	0.507208	0.835203	0.699019	0.675187	0.000188021	***	5.31872e-09	**
LINC00880	0.120418	0.0611869	0.155059	0.160971	0.11517	0.508119	2.53418	1.03813	0.715468	0.0144988	*	5.31872e-09
BRSK2	0.38201	0.194287	0.369089	0.513027	0.26649	0.508591	1.89971	1.38998	0.519446	0.00201484	**	5.31872e-09	*
PHYH	7.71603	3.92646	11.887	12.9569	16.7387	0.508871	3.0274	1.09001	1.29188	1.18492e-05	***	5.31872e-09	***
HCAR3	0.146648	0.0746688	0.25336	0.111664	0.0536197	0.509171	3.39312	0.440732	0.480189	0.0180789	*	5.31872e-09
ETNK2	4.3457	2.21643	6.90345	6.66317	8.21331	0.510027	3.11467	0.965195	1.23264	4.08841e-06	***	5.31872e-09	***
ECH1	41.6035	21.2213	44.7667	41.84	65.7737	0.510083	2.10952	0.934625	1.57203	5.08252e-09	***	5.31872e-09	***
ARHGAP31	0.699196	0.356732	1.48985	1.03164	1.68242	0.510203	4.17638	0.692447	1.63083	1.84656e-07	***	5.31872e-09	***
HMHA1	4.12237	2.10377	6.79394	4.77592	6.78225	0.510331	3.22941	0.702968	1.42009	0.000162658	***	5.31872e-09	**
PARP14	18.0323	9.21171	12.9372	10.5478	8.68118	0.510844	1.40443	0.815307	0.823035	6.46965e-05	***	5.31872e-09	***
EFEMP1	51.9314	26.597	48.611	39.8948	18.8267	0.512157	1.82769	0.820694	0.47191	9.88813e-10	***	5.31872e-09	***
TMEM51-AS1	0.209368	0.107331	0.173406	0.135718	0.0136339	0.512641	1.61563	0.782658	0.100458	0.0151213	*	5.31872e-09
LOC101929937	0.459819	0.235726	0.511784	0.465306	0.663493	0.51265	2.17109	0.909184	1.42593	0.0459792	*	5.31872e-09
SHISA2	0.353259	0.181139	0.562618	0.307717	2.68279	0.512766	3.10599	0.546938	8.71837	0.0102439	*	5.31872e-09	*
TIGD4	0.303608	0.155705	0.319315	0.444933	0.375863	0.51285	2.05077	1.3934	0.844763	0.00315513	**	5.31872e-09	*
KAT2B	2.65867	1.3642	3.2259	2.38717	3.30503	0.513113	2.36469	0.740002	1.3845	6.71789e-06	***	5.31872e-09	***
IFITM10	0.271515	0.139347	0.158537	0.137026	0.529884	0.51322	1.13771	0.864316	3.86704	0.00064084	***	5.31872e-09	**
KIAA1024	0.53027	0.272206	0.647543	0.461204	0.678564	0.513335	2.37887	0.712238	1.47129	1.91299e-05	***	5.31872e-09	***
ARSA	3.45496	1.77434	4.12574	4.72881	7.30389	0.513563	2.32523	1.14617	1.54455	0.000959656	***	5.31872e-09	**
PRRT4	0.117376	0.0602925	0.0207512	0.0303056	0.0317396	0.513668	0.344175	1.46043	1.04732	0.00450732	**	5.31872e-09	*
S100P	123.041	63.2781	8.87572	8.95818	2.83547	0.514286	0.140265	1.00929	0.316523	5.3441e-06	***	5.31872e-09	***
SEMA6C	0.364629	0.187703	0.507132	0.494747	0.721999	0.514777	2.70179	0.975578	1.45933	0.00604882	**	5.31872e-09	*
BSCL2	8.77593	4.51911	8.76849	9.22828	18.7389	0.514943	1.94032	1.05244	2.0306	1.24412e-05	***	5.31872e-09	***
C1orf210	1.91505	0.986159	0.278857	0.382747	0.102716	0.514953	0.282771	1.37256	0.268366	0.00442796	**	5.31872e-09	*
EFNB3	0.079198	0.040842	0.0657631	0.0613828	0.0715416	0.515695	1.61018	0.933393	1.1655	0.0200687	*	5.31872e-09
GLRB	0.409521	0.211441	0.258318	0.267924	0.195077	0.516314	1.2217	1.03719	0.728107	0.0273999	*	5.31872e-09
SPAG4	5.40642	2.79165	5.54765	6.33994	11.7178	0.516357	1.98723	1.14282	1.84825	0.000438647	***	5.31872e-09	**
FTL	32.0445	16.5585	65.3453	70.951	131.539	0.516735	3.94633	1.08579	1.85394	3.19244e-06	***	5.31872e-09	***
KRT7	8.4136	4.34961	4.76153	6.6399	3.13062	0.516974	1.0947	1.39449	0.471486	4.95546e-05	***	5.31872e-09	***
CEACAM19	1.17999	0.610126	0.654072	0.615839	0.362242	0.517062	1.07203	0.941545	0.588209	6.87374e-05	***	5.31872e-09	***
HSPA12B	0.245465	0.126996	0.118222	0.106681	0.252111	0.517369	0.930911	0.902376	2.36322	0.0286656	*	5.31872e-09
LY6E	972.863	504.141	564.397	543.2	427.293	0.518203	1.11952	0.962442	0.786623	2.32297e-05	***	5.31872e-09	***
MAPK13	2.72792	1.41387	1.62592	1.77259	0.726635	0.518297	1.14998	1.09021	0.409928	1.80454e-08	***	5.31872e-09	***
FRAS1	0.610629	0.316656	0.728285	0.689876	0.219894	0.518573	2.29992	0.947261	0.318744	0.000113993	***	5.31872e-09	**
POPDC3	5.06585	2.62704	11.5132	10.8935	18.1935	0.518579	4.38258	0.946168	1.67013	6.85007e-06	***	5.31872e-09	***
CDH8	0.715484	0.371376	2.00323	1.43051	1.35271	0.519056	5.39406	0.714102	0.945612	0.00231989	**	5.31872e-09	*
SAMD11	0.588216	0.305523	0.59614	0.551686	4.44975	0.519407	1.95121	0.925429	8.06573	0.00033166	***	5.31872e-09	**
ITGB7	0.437678	0.227511	0.758353	0.27092	0.128634	0.519813	3.33326	0.357248	0.474806	0.000396948	***	5.31872e-09	**
DNAI1	0.323333	0.16815	0.459321	0.502915	0.7594	0.520053	2.73161	1.09491	1.51	0.00603885	**	5.31872e-09	*
LPP-AS2	0.330901	0.172351	0.616232	0.524013	1.13722	0.520853	3.57545	0.850351	2.17021	0.0072792	**	5.31872e-09	*
BATF3	0.24329	0.126847	1.04554	0.947511	1.26838	0.521383	8.24256	0.906236	1.33864	0.021296	*	5.31872e-09
CHRNA10	0.213455	0.111406	0.3011	0.240715	0.242915	0.521917	2.70273	0.799452	1.00914	0.0375661	*	5.31872e-09
APOBEC3B	0.893171	0.466821	2.21705	1.88368	1.13678	0.522656	4.74924	0.849636	0.60349	0.0284162	*	5.31872e-09
UPRT	3.93922	2.05903	6.53974	5.4148	7.79169	0.522701	3.17612	0.827984	1.43896	0.000103883	***	5.31872e-09	**
P4HTM	1.24107	0.648728	1.67547	1.80816	3.46307	0.522716	2.5827	1.07919	1.91525	0.000223831	***	5.31872e-09	**
LOC100128164	0.0555808	0.0290557	0.0650445	0.0710582	0.0888931	0.522765	2.23862	1.09245	1.25099	0.00901431	**	5.31872e-09	*
RASA3	3.36775	1.76069	6.90626	5.94014	11.1176	0.522807	3.92248	0.860109	1.87161	1.2324e-05	***	5.31872e-09	***
RCSD1	3.37117	1.76277	3.50443	3.02578	0.477502	0.522895	1.98803	0.863415	0.157812	6.26875e-05	***	5.31872e-09	***
TGFB1I1	10.824	5.65992	21.2752	19.0152	26.6825	0.522905	3.75892	0.893776	1.40321	2.77491e-06	***	5.31872e-09	***
SLC41A2	4.31213	2.25678	6.88506	4.87928	7.30704	0.523358	3.05083	0.708677	1.49756	5.04662e-06	***	5.31872e-09	***
TMEM220	0.291174	0.152466	0.589411	0.526934	2.17922	0.523624	3.86586	0.894001	4.13567	0.024019	*	5.31872e-09
LSP1	2.29815	1.20368	2.48705	1.33658	2.14425	0.523761	2.06621	0.537417	1.60428	8.87019e-05	***	5.31872e-09	**
MYL9	4.60075	2.41352	13.6226	11.3678	31.7271	0.524593	5.64428	0.834484	2.79096	1.37395e-05	***	5.31872e-09	***
GMDS-AS1	0.696061	0.365338	0.564081	0.654975	0.653026	0.524865	1.544	1.16114	0.997024	0.00187291	**	5.31872e-09	*
CASC4P1	0.261232	0.137291	0.354192	0.27017	0.24915	0.525554	2.57986	0.762779	0.922195	0.00780355	**	5.31872e-09	*
C11orf35	0.691123	0.363312	0.866438	0.886112	0.836899	0.525684	2.38483	1.02271	0.944462	0.002219	**	5.31872e-09	*
SYT7	0.836385	0.439984	0.374109	0.360824	0.0762808	0.526054	0.850279	0.96449	0.211407	8.38589e-06	***	5.31872e-09	***
LOC101928725	0.181016	0.0954655	0.169885	0.11782	0.0577506	0.527386	1.77954	0.693527	0.490161	0.0455771	*	5.31872e-09
OSBPL9P2	0.26196	0.138271	0.196521	0.152793	0.109786	0.527832	1.42128	0.777489	0.718528	0.0123515	*	5.31872e-09
KIAA1656	0.0627948	0.0331523	0.176899	0.150022	0.346277	0.527947	5.33595	0.848062	2.30818	0.0137275	*	5.31872e-09
ERAP2	1.51799	0.801417	0.604462	0.607527	0.34701	0.527948	0.754242	1.00507	0.571185	2.9316e-05	***	5.31872e-09	***
RNF207	0.979044	0.517025	1.07161	1.06291	1.16419	0.528092	2.07264	0.991884	1.09529	0.000763147	***	5.31872e-09	**
SLC52A3	4.95682	2.6188	5.20072	3.98001	1.09897	0.528324	1.98591	0.765282	0.276122	1.64482e-05	***	5.31872e-09	***
RUNDC3A	0.166007	0.0877187	0.0346492	0.0559267	0.0549598	0.528405	0.395004	1.61408	0.98271	0.00222397	**	5.31872e-09	*
MEGF6	0.850007	0.44919	1.52962	1.35204	20.0477	0.528454	3.40529	0.883907	14.8277	0.000220725	***	5.31872e-09	**
LOC102723546	5.29411	2.79853	7.32998	6.96416	5.35365	0.528611	2.61923	0.950093	0.768744	0.0131696	*	5.31872e-09
ZNF385C	0.207203	0.109576	0.0687196	0.115224	0.0525236	0.528834	0.627142	1.67673	0.45584	0.00191925	**	5.31872e-09	*
PIM2	3.97112	2.10008	4.89761	4.87431	4.17862	0.528839	2.3321	0.995242	0.857275	8.75971e-05	***	5.31872e-09	**
NMNAT2	1.35309	0.715736	2.1708	2.13765	3.09761	0.528962	3.03296	0.984733	1.44907	0.000192343	***	5.31872e-09	**
APOBEC3F	1.12985	0.598272	0.839465	0.690161	0.607219	0.529515	1.40315	0.822145	0.879821	0.0073171	**	5.31872e-09	*
NUCB1	36.9531	19.586	61.3605	64.2002	106.41	0.530024	3.13287	1.04628	1.65747	1.3468e-05	***	5.31872e-09	***
PLXNA3	2.35742	1.24951	4.57445	4.55845	4.6733	0.530034	3.66099	0.996501	1.0252	9.45189e-05	***	5.31872e-09	**
KHDRBS3	0.37806	0.200428	1.76206	2.21353	1.20854	0.530148	8.79147	1.25622	0.545978	0.0316133	*	5.31872e-09
LSP1P3	0.800875	0.424748	0.669403	0.470512	0.416043	0.530355	1.576	0.702882	0.884235	0.0238299	*	5.31872e-09
[truncated: 28,624 more rows]

## Sheet: Z x 1
	FPKM					FOLD CHANGE				ZsG x LN1
GENE ID	SCC9	ZsG	LN1	LN2	LN3	SCC9 x ZsG	ZsG x LN1	LN1 x LN2	LN2 x LN3	p-value		q-value
ZNF878	0.0437972	0.105074	0	0.0232994	0.00947357	2.3991	0	#DIV/0!	0.406601	1.26881e-05	***	5.69344e-15	***
LOC102723373	0.800129	1.15544	0	0	0.0317979	1.44407	0	#DIV/0!	#DIV/0!	0.000228941	***	5.69344e-15	**
LINC00052	0.0502395	0.301151	0	0	0.0256195	5.9943	0	#DIV/0!	#DIV/0!	0.00027125	***	5.69344e-15	**
WFDC12	0.123395	0.394948	0	0.0155879	0	3.20067	0	#DIV/0!	0	0.000282107	***	5.69344e-15	**
LOC101929664	3.34881	3.33901	0	0.0342786	0.081542	0.997074	0	#DIV/0!	2.3788	0.000350686	***	5.69344e-15	**
LOC101927490	0.396325	0.383501	0	0.0530419	0	0.967642	0	#DIV/0!	0	0.000448148	***	5.69344e-15	**
SPRR2G	0.0114121	0.228968	0	0	0	20.0637	0	#DIV/0!	#DIV/0!	0.000692022	***	5.69344e-15	**
ESRG	0.193004	0.188143	0	0.00223544	0	0.974816	0	#DIV/0!	0	0.00108467	**	5.69344e-15	**
RPL32P13	0.0579773	0.256747	0	0.0416266	0.0898884	4.42841	0	#DIV/0!	2.1594	0.00114344	**	5.69344e-15	**
SULT1E1	0.0125907	0.106824	0	0	0	8.48431	0	#DIV/0!	#DIV/0!	0.00148094	**	5.69344e-15	**
KCNJ16	0.0337443	0.048107	0	0.00502616	0.00465604	1.42563	0	#DIV/0!	0.926362	0.00179302	**	5.69344e-15	**
SPRR1A	0.953618	4.75064	0	0.0208636	0.031787	4.9817	0	#DIV/0!	1.52356	0.00179405	**	5.69344e-15	**
KLK12	0.1051	0.136237	0	0.0192331	0.00983053	1.29627	0	#DIV/0!	0.511125	0.00185354	**	5.69344e-15	**
SNORA74A	0.952474	2.08047	0	1.14076	0.195097	2.18428	0	#DIV/0!	0.171023	0.0019008	**	5.69344e-15	**
ZNF736P9Y	0.388653	0.686463	0	0.00598217	0	1.76626	0	#DIV/0!	0	0.00212207	**	5.69344e-15	**
CST4	0.00712463	0.0854719	0	0.00788587	0.00894159	11.9967	0	#DIV/0!	1.13387	0.00270977	**	5.69344e-15	*
MSMB	0.416263	0.419059	0	0	0	1.00672	0	#DIV/0!	#DIV/0!	0.0033677	**	5.69344e-15	*
LOC102723929	0.0103138	0.0603089	0	0.0290058	0.015972	5.8474	0	#DIV/0!	0.550648	0.00496817	**	5.69344e-15	*
LOC102723517	0.0132416	0.210265	0	0	0	15.8791	0	#DIV/0!	#DIV/0!	0.00821922	**	5.69344e-15	*
LOC101929670	0	0.0223058	0	0.0102316	0.00691491	#DIV/0!	0	#DIV/0!	0.67584	0.00859593	**	5.69344e-15	*
GYG2P1	0.646265	0.358882	0	0	0.0095501	0.555316	0	#DIV/0!	#DIV/0!	0.00934756	**	5.69344e-15	*
C1orf234	0.0409576	0.172896	0	0.018334	0.0327167	4.22134	0	#DIV/0!	1.78448	0.0120437	*	5.69344e-15	*
CXCR2	0.0531284	0.0561448	0	0	0	1.05678	0	#DIV/0!	#DIV/0!	0.0123686	*	5.69344e-15	*
ATP5A1P7	0.0553538	0.0449246	0	0.037631	0.0711063	0.81159	0	#DIV/0!	1.88957	0.0133051	*	5.69344e-15	*
LOC100286962	0.0567439	0.126204	0	0.0351644	0.038896	2.2241	0	#DIV/0!	1.10612	0.0141615	*	5.69344e-15	*
HCG4P5	0.0207959	0.0965518	0	0	0.0164641	4.64284	0	#DIV/0!	#DIV/0!	0.0150632	*	5.69344e-15	*
LINC00989	0.0237138	0.0276978	0	0	0.0056213	1.16801	0	#DIV/0!	#DIV/0!	0.0152692	*	5.69344e-15	*
SULT1B1	0.0428622	0.0396482	0	0.011264	0	0.925016	0	#DIV/0!	0	0.0157127	*	5.69344e-15	*
MYL7	0.0372379	0.108695	0	0	0.0321521	2.91895	0	#DIV/0!	#DIV/0!	0.0157189	*	5.69344e-15	*
PRAP1	0.0348674	0.0515755	0	0.0694486	0.0271031	1.47919	0	#DIV/0!	0.390261	0.015964	*	5.69344e-15
RBMY2QP	0.012855	0.0134908	0	0.00193285	0.00320189	1.04946	0	#DIV/0!	1.65656	0.0163144	*	5.69344e-15
INSL4	0.0974896	0.149277	0	0.019992	0	1.53121	0	#DIV/0!	0	0.0177443	*	5.69344e-15
DEFB1	1.11762	0.745574	0	0	0	0.667109	0	#DIV/0!	#DIV/0!	0.0204919	*	5.69344e-15
LOC101929056	0.180253	0.312269	0	0	0	1.73239	0	#DIV/0!	#DIV/0!	0.021883	*	5.69344e-15
TSPO2	0.0528255	0.0855142	0	0.0161057	0.0186657	1.6188	0	#DIV/0!	1.15895	0.0226144	*	5.69344e-15
LUZP2	0.0246083	0.0457847	0	0.0016113	0.00255563	1.86054	0	#DIV/0!	1.58607	0.0262856	*	5.69344e-15
SNORA34	5.80277	6.10011	0	3.18432	2.64499	1.05124	0	#DIV/0!	0.830629	0.0281607	*	5.69344e-15
LOC100419284	0.0462497	0.0538853	0	0.0804609	0.0869161	1.1651	0	#DIV/0!	1.08023	0.0303451	*	5.69344e-15
RPS10P3	0.132635	0.140944	0	0.0518133	0.0759418	1.06264	0	#DIV/0!	1.46568	0.0348724	*	5.69344e-15
RPL5P3	0.0401676	0.0747544	0	0.00665147	0.0305083	1.86106	0	#DIV/0!	4.5867	0.0349747	*	5.69344e-15
SNX29P2	0.00902001	0.0235613	0	0.00319046	0.0121832	2.61211	0	#DIV/0!	3.81864	0.0353243	*	5.69344e-15
HDHD1P2	0.0205228	0.023539	0	0.00665101	0	1.14697	0	#DIV/0!	0	0.0354555	*	5.69344e-15
HPGD	0.146079	0.0693922	0	0	0.0171581	0.475033	0	#DIV/0!	#DIV/0!	0.0368194	*	5.69344e-15
RPL5P26	0.0217891	0.0528731	0	0.00662697	0.0568362	2.42659	0	#DIV/0!	8.57649	0.036896	*	5.69344e-15
LOC101929657	0.010529	0.013515	0	0.0102284	0.0042612	1.2836	0	#DIV/0!	0.416606	0.0376498	*	5.69344e-15
SUMO2P4	0.0678247	0.396588	0	0.120948	0.069911	5.84725	0	#DIV/0!	0.578027	0.0377718	*	5.69344e-15
NPM1P24	0	0.0340493	0	0	0.00479784	#DIV/0!	0	#DIV/0!	#DIV/0!	0.0378264	*	5.69344e-15
RLIMP1	0.00646989	0.013814	0	0.00602096	0.0122385	2.13512	0	#DIV/0!	2.03264	0.0381213	*	5.69344e-15
LOC102724930	0.0252254	0.0478111	0	0.0403622	0.0325826	1.89536	0	#DIV/0!	0.807254	0.0384306	*	5.69344e-15
MIR6835	48.2472	63.9015	0	19.0856	35.9489	1.32446	0	#DIV/0!	1.88356	0.0388029	*	5.69344e-15
LOC102723679	0.0194779	0.0984509	0	0.102582	0.0414899	5.05451	0	#DIV/0!	0.404455	0.0388369	*	5.69344e-15
LOC100420951	0	0.111784	0	0.0144371	0.170997	#DIV/0!	0	#DIV/0!	11.8443	0.0388888	*	5.69344e-15
RPL12P13	0.0761486	0.0736132	0	0.0354258	0.169133	0.966706	0	#DIV/0!	4.77428	0.0389049	*	5.69344e-15
RP11-576D8.4	0.00482333	0.0126822	0	0.00166733	0	2.62934	0	#DIV/0!	0	0.0389965	*	5.69344e-15
CASP1P2	0.0330073	0.0350331	0	0	0	1.06138	0	#DIV/0!	#DIV/0!	0.0399513	*	5.69344e-15
TIMM9P1	0	0.506601	0	0.075618	0	#DIV/0!	0	#DIV/0!	0	0.0408217	*	5.69344e-15
LOC646736	0.0265706	0.0420046	0	0.00679589	0.0153785	1.58087	0	#DIV/0!	2.26291	0.0410361	*	5.69344e-15
RP1-224A6.3	0.160865	0.0654988	0	0.0680903	0.0812222	0.407166	0	#DIV/0!	1.19286	0.041108	*	5.69344e-15
AC078941.1	0	0.0219474	0	0.00335597	0.0037553	#DIV/0!	0	#DIV/0!	1.11899	0.0411251	*	5.69344e-15
FCF1P11	0.0608909	0.0936567	0	0	0	1.53811	0	#DIV/0!	#DIV/0!	0.0417226	*	5.69344e-15
SNORD25	40.4971	111.285	0	17.4443	18.6751	2.74796	0	#DIV/0!	1.07056	0.043808	*	5.69344e-15
HAVCR2	0.01524	0.0205783	0	0.014049	0.00291857	1.35028	0	#DIV/0!	0.207742	0.0440285	*	5.69344e-15
LINC00317	0	0.0805453	0	0	0	#DIV/0!	0	#DIV/0!	#DIV/0!	0.0440737	*	5.69344e-15
LINC00664	0.00532609	0.0107349	0	0.0134081	0	2.01553	0	#DIV/0!	0	0.0442427	*	5.69344e-15
C16orf90	0.00357803	0.0426381	0	0.00601679	0.0159552	11.9167	0	#DIV/0!	2.65178	0.0445538	*	5.69344e-15
LDLRAD1	0.0752647	0.0154561	0	0	0	0.205356	0	#DIV/0!	#DIV/0!	0.0450526	*	5.69344e-15
PROM1	0.0073382	0.0116831	0	0.0052292	0.010661	1.5921	0	#DIV/0!	2.03874	0.0460477	*	5.69344e-15
HNRNPCP10	0.0442747	0.0487235	0	0.0539826	0.0331544	1.10048	0	#DIV/0!	0.614169	0.0461812	*	5.69344e-15
CARD17	0.347769	0.158315	0	0.0595193	0	0.455231	0	#DIV/0!	0	0.0462439	*	5.69344e-15
HNRNPA1P29	0.00759967	0.0535288	0	0	0.0302773	7.04356	0	#DIV/0!	#DIV/0!	0.0486273	*	5.69344e-15
LOC101928746	0.00949784	0.0743901	0	0.010994	0.0338843	7.83232	0	#DIV/0!	3.08207	0.0490933	*	5.69344e-15
IL12A-AS1	0.00221656	0.014348	1.02624e-131	0.00636984	0.0295573	6.4731	7.15252e-130	6.20695e+128	4.6402	0.0463303	*	5.69344e-15
RPS4Y1	49.167	76.0311	0.0437709	0.0343566	0.16324	1.54638	0.000575698	0.784918	4.75135	4.95258e-08	***	5.69344e-15	***
TTTY15	0.861742	1.02558	0.000998814	0.00128456	0.00143249	1.19013	0.000973901	1.28609	1.11515	3.11676e-06	***	5.69344e-15	***
PRKY	0.299024	0.322355	0.00122312	0.00363906	0.00780614	1.07803	0.00379432	2.97523	2.1451	5.35391e-05	***	5.69344e-15	***
ZFY	1.11012	1.30738	0.00499428	0.00876454	0.0118573	1.1777	0.00382006	1.75492	1.35287	7.12064e-09	***	5.69344e-15	***
KRTDAP	3.47054	7.75309	0.0319261	0.0451911	0	2.23397	0.00411786	1.41549	0	0.000329961	***	5.69344e-15	**
NUPR1	4.18064	8.10671	0.0378484	0.0734259	0.0350425	1.93911	0.00466878	1.94	0.47725	7.05655e-07	***	5.69344e-15	***
ABCG1	0.846489	2.9031	0.0149137	0.111541	0.0179702	3.42957	0.00513716	7.47915	0.161107	1.5924e-07	***	5.69344e-15	***
PNLIPRP3	5.2271	17.708	0.11478	0.0310106	0.0434825	3.38772	0.00648182	0.270174	1.40218	7.48714e-09	***	5.69344e-15	***
DDX3Y	7.10471	10.5905	0.0689421	0.0380343	0.0623076	1.49063	0.00650982	0.551685	1.6382	7.22954e-07	***	5.69344e-15	***
PLAGL1	1.37707	1.67347	0.0118824	0.0191276	0.032072	1.21524	0.00710049	1.60973	1.67674	4.79399e-06	***	5.69344e-15	***
UTY	1.65413	1.45751	0.0114408	0.00377726	0	0.88113	0.00784959	0.330156	0	1.54827e-06	***	5.69344e-15	***
KCNK5	5.30878	3.35838	0.0307145	0.0146965	0.0254682	0.632609	0.00914561	0.478487	1.73295	1.79619e-07	***	5.69344e-15	***
FAM50B	6.73077	7.25373	0.0665087	0.0768394	0.0724747	1.0777	0.00916889	1.15533	0.943196	1.16716e-07	***	5.69344e-15	***
USP9Y	1.34462	1.62367	0.0152672	0.0168936	0.010699	1.20752	0.00940292	1.10653	0.633319	9.40406e-07	***	5.69344e-15	***
LPHN2	4.13676	5.6199	0.0555793	0.0423923	0.154122	1.35853	0.00988972	0.762736	3.63562	8.72591e-08	***	5.69344e-15	***
CYP4B1	2.00474	2.16688	0.0225416	0.0241594	0.00771044	1.08088	0.0104028	1.07177	0.319149	1.9125e-06	***	5.69344e-15	***
PCSK9	57.2862	83.5323	1.2599	0.560429	0.110193	1.45816	0.0150828	0.44482	0.196622	2.94871e-08	***	5.69344e-15	***
RPS4Y1P1	1.34616	2.37956	0.0364838	0.0140555	0	1.76766	0.0153322	0.385252	0	2.11905e-05	***	5.69344e-15	***
RTN4RL1	0.146858	0.428419	0.00705446	0.00578886	0.00773921	2.91723	0.0164663	0.820595	1.33692	7.80206e-05	***	5.69344e-15	***
AGR2	0.405329	0.269471	0.00460513	0.0201388	0	0.664821	0.0170895	4.37313	0	0.000413125	***	5.69344e-15	**
NLGN4Y	0.283627	0.429869	0.00818327	0.011081	0.0117933	1.51561	0.0190367	1.3541	1.06429	0.000984698	***	5.69344e-15	**
GUCY1A3	0.293037	1.24366	0.0245086	0.028357	0.0309889	4.24403	0.0197068	1.15702	1.09281	3.62659e-07	***	5.69344e-15	***
RPE65	0.11069	1.07182	0.021358	0.0176307	0	9.68311	0.0199269	0.825483	0	7.21814e-06	***	5.69344e-15	***
GAL	9.5091	15.0621	0.301179	0.212339	0.117291	1.58396	0.0199959	0.705026	0.552376	5.65789e-07	***	5.69344e-15	***
CAMK2B	6.82216	8.55272	0.174276	0.14769	0.0292847	1.25367	0.0203767	0.847451	0.198285	2.42144e-11	***	5.69344e-15	***
KCNK17	0.522213	0.526143	0.0109985	0.0306161	0	1.00753	0.020904	2.78367	0	3.12501e-05	***	5.69344e-15	***
SLITRK4	0.912487	1.01999	0.0215914	0.0514767	0.0763782	1.11782	0.0211682	2.38413	1.48374	3.49465e-08	***	5.69344e-15	***
SLC27A6	1.34084	2.21282	0.0474512	0.0104447	0.00295614	1.65032	0.0214438	0.220113	0.283029	4.31235e-09	***	5.69344e-15	***
SLURP1	0.559709	0.978703	0.0230288	0.13308	0	1.74859	0.02353	5.77883	0	0.0311762	*	5.69344e-15
NBEAP1	1.38363	1.76058	0.0419674	0.122812	0	1.27244	0.0238372	2.92637	0	0.000238978	***	5.69344e-15	**
PLA2G4E	0.0750818	0.269302	0.00653674	0.0211522	0.00125104	3.58678	0.0242729	3.2359	0.0591448	2.64433e-06	***	5.69344e-15	***
SBSN	0.468891	1.5989	0.0397635	0.106544	0.0249002	3.40996	0.0248693	2.67945	0.233707	0.00027208	***	5.69344e-15	**
PGLYRP3	0.819036	0.992735	0.026145	0.0191719	0.00536993	1.21208	0.0263363	0.733293	0.280093	1.86098e-05	***	5.69344e-15	***
ZNF750	0.38068	2.0407	0.0547014	0.112757	0.00487286	5.36069	0.0268052	2.06132	0.0432155	1.40165e-05	***	5.69344e-15	***
HIST1H2BD	6.97177	2.1661	0.0596052	0.0275385	0.0459639	0.310696	0.0275173	0.462015	1.66908	9.57314e-06	***	5.69344e-15	***
RPL26P12	0.102991	0.497097	0.0138786	0.0545079	0.0428859	4.82663	0.0279192	3.92748	0.786783	0.00424056	**	5.69344e-15	*
FBXL16	2.86888	5.60305	0.158323	0.202879	0.0768892	1.95305	0.0282566	1.28142	0.378991	6.94506e-09	***	5.69344e-15	***
AGMO	0.526323	0.0773957	0.00219059	0	0.00616943	0.14705	0.0283037	0	#DIV/0!	0.00486861	**	5.69344e-15	*
LINC00665	1.42407	3.43593	0.0984472	0.0653929	0.0812201	2.41275	0.0286523	0.664244	1.24203	6.98955e-06	***	5.69344e-15	***
ALDH1A1	0.00517869	0.138622	0.00399746	0.00297966	0.00981257	26.7677	0.0288372	0.745388	3.29319	0.005097	**	5.69344e-15	*
SPRR2A	0.0823252	0.257632	0.00757526	0.157622	0	3.12944	0.0294034	20.8075	0	0.00487208	**	5.69344e-15	*
IGFL3	0.039035	0.734955	0.0232774	0.0532533	0.0114064	18.8281	0.0316719	2.28777	0.214191	0.000259353	***	5.69344e-15	**
PCDH18	0.0497056	0.133494	0.00422936	0.0136325	0.0147579	2.68569	0.031682	3.22331	1.08255	8.94526e-05	***	5.69344e-15	***
PLD5	0.999073	0.725958	0.0231854	0.00659724	0.0257944	0.726631	0.0319377	0.284543	3.90988	4.25373e-05	***	5.69344e-15	***
CDH16	1.74767	1.52194	0.049188	0.0408615	0.00545586	0.870838	0.0323193	0.830721	0.133521	2.0094e-06	***	5.69344e-15	***
GALNT5	0.0017393	0.0433069	0.00140146	0.00310571	0	24.899	0.0323612	2.21605	0	0.00216568	**	5.69344e-15	**
RAET1E	3.86699	5.48891	0.179993	0.330669	0.129813	1.41943	0.0327922	1.83712	0.392577	3.54299e-07	***	5.69344e-15	***
CPA6	0.745655	0.283783	0.00935484	0.0317543	0.023358	0.380581	0.0329648	3.39443	0.735586	0.007042	**	5.69344e-15	*
VDAC1P2	0.0438966	0.0768895	0.00256096	0.0219204	0.0452731	1.75161	0.033307	8.55946	2.06534	0.00387999	**	5.69344e-15	*
PCDHGA8	0.063086	0.0984015	0.00330598	0.00370826	1.54012e-18	1.5598	0.0335968	1.12168	4.15322e-16	0.000840839	***	5.69344e-15	**
GPC4	0.678609	0.0713268	0.00242576	0.00157483	0.0035417	0.105107	0.034009	0.649211	2.24894	0.0086724	**	5.69344e-15	*
GIMAP6	0.582724	0.0329435	0.00113162	0	0.00437201	0.0565336	0.0343505	0	#DIV/0!	0.00693417	**	5.69344e-15	*
OLFM4	0.0509111	0.231791	0.00796971	0.00246791	0.0114955	4.55287	0.0343831	0.309662	4.65799	0.000607313	***	5.69344e-15	**
TXNRD3NB	0.0588167	0.158518	0.00556272	0.046055	0.00811751	2.69512	0.035092	8.27922	0.176257	0.0107364	*	5.69344e-15	*
TFCP2L1	6.45196	13.0738	0.462067	0.334652	0.104952	2.02634	0.0353429	0.724249	0.313616	5.84503e-09	***	5.69344e-15	***
SLC6A14	0.192129	0.293239	0.0106174	0.0151834	0.00182834	1.52626	0.0362072	1.43005	0.120417	0.000101683	***	5.69344e-15	***
CERS4	3.59978	4.45396	0.161277	0.271116	0.0176881	1.23729	0.0362098	1.68106	0.0652418	1.04186e-06	***	5.69344e-15	***
ADRA1A	0.0148389	0.0201897	0.000739294	0.009079	0.00317707	1.36059	0.0366175	12.2806	0.349936	0.0179935	*	5.69344e-15
TREM2	12.7216	21.431	0.787947	0.958713	0.257749	1.68461	0.0367667	1.21672	0.268849	1.44834e-10	***	5.69344e-15	***
TREML1	0.204646	0.271739	0.0111397	0.0223087	0.0653057	1.32785	0.0409942	2.00262	2.92737	0.00231832	**	5.69344e-15	**
DPCR1	0.0115011	0.0153816	0.000633074	0.00535019	0.0026975	1.33741	0.0411578	8.45112	0.504188	0.0291693	*	5.69344e-15
CASP14	1.96508	1.24161	0.0513354	0.021748	0.0162009	0.631835	0.0413458	0.423646	0.744935	1.28977e-06	***	5.69344e-15	***
ID4	0.101462	0.10505	0.00434933	0.0125805	0.0115849	1.03537	0.0414023	2.89252	0.920863	0.00587174	**	5.69344e-15	*
PRR15L	4.78885	8.44994	0.354594	0.322264	0.0397167	1.7645	0.0419641	0.908823	0.123243	2.51078e-08	***	5.69344e-15	***
HPCAL4	0.616242	0.268221	0.011597	0.0154174	0.00649915	0.435252	0.0432369	1.32942	0.421547	9.13143e-07	***	5.69344e-15	***
NAA11	0.536971	1.06535	0.0463116	0.106785	0.0832715	1.984	0.0434709	2.30579	0.779806	4.21162e-07	***	5.69344e-15	***
TMEM75	0	0.0433329	0.00189946	0.0203392	0.00590379	#DIV/0!	0.043834	10.7079	0.290267	0.0321818	*	5.69344e-15
SPRR1B	4.09858	14.2171	0.624028	0.737188	0.183645	3.46878	0.0438929	1.18134	0.249116	0.00045165	***	5.69344e-15	**
LIMS3-LOC440895	2.66596e-07	1.05599e-06	4.99668e-08	0.00372131	3.82779e-07	3.96102	0.0473174	74475.5	0.000102861	0.0370479	*	5.69344e-15
S100A7	121.847	137.225	6.50794	12.7117	1.40103	1.12621	0.0474253	1.95327	0.110216	7.68274e-09	***	5.69344e-15	***
KRT71	0.0212299	0.0299632	0.00143919	0.0135725	0	1.41137	0.0480318	9.43067	0	0.00390393	**	5.69344e-15	*
COL21A1	0.0327959	0.0373336	0.00180026	0.0152286	0.0098391	1.13836	0.0482208	8.4591	0.646095	0.00771152	**	5.69344e-15	*
PRODH	1.00993	1.24859	0.0606359	0.0398823	0.0364764	1.23631	0.0485636	0.657735	0.914601	5.29379e-06	***	5.69344e-15	***
AZGP1	0.694338	1.47141	0.0726998	0.0940698	0	2.11916	0.0494082	1.29395	0	2.27442e-06	***	5.69344e-15	***
TNNT2	0.0439707	0.0648819	0.00321833	0.0202974	0.0047841	1.47557	0.0496029	6.3068	0.235701	0.00571254	**	5.69344e-15	*
SPRR3	0.0227262	0.178447	0.00887749	0.0066565	0.00579566	7.85206	0.0497485	0.749818	0.870676	0.00720182	**	5.69344e-15	*
SLC5A1	0.0841942	0.0751734	0.00386628	0.0185349	0.00448763	0.892858	0.0514315	4.79398	0.242118	0.000281262	***	5.69344e-15	**
ALDH3B2	1.81989	1.39542	0.072866	0.0650415	0.0077156	0.766763	0.0522178	0.892618	0.118626	9.77331e-06	***	5.69344e-15	***
POC1B-GALNT4	0.188058	0.264199	0.0138307	0.080798	0.233688	1.40488	0.0523494	5.84194	2.89226	0.0438532	*	5.69344e-15
MGP	0.0333802	0.080518	0.00426433	0.026456	0	2.41215	0.0529612	6.20403	0	0.0302691	*	5.69344e-15
IL20RA	3.35444	4.22351	0.226728	0.318234	0.19126	1.25908	0.0536822	1.4036	0.601004	5.93466e-14	***	5.69344e-15	***
RAET1E-AS1	0.625782	1.08136	0.0587479	0.150857	0.376306	1.72802	0.0543277	2.56788	2.49445	0.00438484	**	5.69344e-15	*
DHRS9	0.231426	0.14346	0.00790317	0.0145518	0	0.619899	0.0550895	1.84126	0	0.00274067	**	5.69344e-15	*
LINC-ROR	0.0450594	0.0541928	0.00299667	0.0100369	0	1.2027	0.0552965	3.34936	0	0.00299667	**	5.69344e-15	*
HYAL1	0.794531	0.643727	0.0357401	0.0173369	0.0599474	0.810198	0.0555206	0.485082	3.4578	2.56763e-06	***	5.69344e-15	***
CPVL	1.1466	0.378973	0.0210765	0.046634	0.0142192	0.330519	0.0556147	2.21261	0.304909	0.000121868	***	5.69344e-15	***
FAM150B	0.0270606	0.0645497	0.00359571	0.0254871	0.0267616	2.38537	0.0557046	7.0882	1.05001	0.0144254	*	5.69344e-15	*
LOC102724168	0.314385	0.327665	0.0183095	0.00588891	0.0123557	1.04224	0.0558789	0.321631	2.09812	0.000721919	***	5.69344e-15	**
S100A8	427.084	600.314	34.2606	77.6996	18.6254	1.40561	0.057071	2.2679	0.23971	1.94472e-05	***	5.69344e-15	***
C5orf63	0.131329	0.048988	0.00280994	0.00380091	0.00958633	0.373018	0.0573599	1.35267	2.52211	0.0498583	*	5.69344e-15
SPRR2D	0.147515	0.61205	0.03551	0.0749657	0	4.14907	0.0580181	2.11112	0	0.00311173	**	5.69344e-15	*
LOC101060264	1.86887	5.42026	0.324173	0.567404	0.83713	2.90029	0.0598077	1.75031	1.47537	3.61559e-06	***	5.69344e-15	***
DACH1	0.0196837	0.10926	0.00654705	0.0103661	0.0121988	5.5508	0.0599216	1.58333	1.17679	0.000881909	***	5.69344e-15	**
RPL41P5	0.28516	0.518423	0.0310717	0.277202	0.144413	1.81801	0.0599351	8.92137	0.520965	0.00468041	**	5.69344e-15	*
SLC7A14	0.00589827	0.0072012	0.000460063	0.00128407	0.000666151	1.2209	0.0638869	2.79107	0.518783	0.00186103	**	5.69344e-15	**
KCNB1	0.0359954	0.0917234	0.00593424	0.0107369	0.0105505	2.5482	0.0646971	1.80931	0.982636	6.67781e-05	***	5.69344e-15	***
NAALADL2	0.0877717	0.0730368	0.00475602	0.0149336	0.0132109	0.832122	0.0651181	3.13994	0.884641	0.00270883	**	5.69344e-15	*
TOMM22P1	0.179504	0.484181	0.0317509	0.20813	0	2.69733	0.0655764	6.55509	0	0.0285982	*	5.69344e-15
FSIP2	0.0206041	0.0730634	0.0048054	0.00673553	0.00428908	3.54607	0.0657702	1.40166	0.636784	0.000371887	***	5.69344e-15	**
DDX3YP1	0.0276459	0.0321315	0.0021245	0.00336585	0.00382626	1.16225	0.066119	1.5843	1.13679	0.00767845	**	5.69344e-15	*
EVA1C	1.88236	3.01577	0.200758	0.181974	0.427671	1.60212	0.0665693	0.906438	2.35017	3.77988e-06	***	5.69344e-15	***
IL12RB2	1.77536	5.30405	0.354844	0.769931	0.318945	2.98759	0.0669006	2.16977	0.414251	1.72378e-07	***	5.69344e-15	***
CFTR	0.0685001	0.133774	0.00895704	0.00991126	0.00108368	1.95291	0.0669564	1.10653	0.109339	0.000334978	***	5.69344e-15	**
IVL	1.65497	2.56984	0.173198	0.109771	0.026634	1.55281	0.0673963	0.633787	0.242634	2.19669e-05	***	5.69344e-15	***
SPRR4	0.146155	0.186941	0.0127225	0.00846974	0.0498907	1.27906	0.0680562	0.665732	5.89046	0.000625211	***	5.69344e-15	**
KRT86	27.0641	36.9933	2.53671	3.23476	1.52794	1.36688	0.0685721	1.27518	0.47235	1.93869e-10	***	5.69344e-15	***
FFAR2	0.200551	0.164997	0.0113496	0.0317804	0.00322791	0.822716	0.0687868	2.80014	0.101569	0.000659337	***	5.69344e-15	**
LINC00892	4.02403	4.87512	0.343747	0.078539	0	1.2115	0.0705105	0.228479	0	1.34318e-10	***	5.69344e-15	***
HES7	3.54605	5.51505	0.391753	0.761705	0.417825	1.55527	0.0710335	1.94435	0.548539	2.47738e-06	***	5.69344e-15	***
DSC1	0.0478549	0.084962	0.00618826	0.0257614	0.00426447	1.77541	0.0728356	4.16295	0.165537	0.00176531	**	5.69344e-15	**
CAPNS2	0.319319	0.414731	0.0306416	0.06312	0.0637053	1.2988	0.0738832	2.05994	1.00927	0.010378	*	5.69344e-15	*
TMEM47	0.0143736	0.153631	0.0116084	0.00416833	0.0409269	10.6884	0.0755603	0.359078	9.81855	0.00743577	**	5.69344e-15	*
SCNN1G	1.89447	0.334102	0.0253142	0	0.00912499	0.176357	0.0757677	0	#DIV/0!	1.77008e-08	***	5.69344e-15	***
C2orf54	0.42728	0.263981	0.0201227	0.0115257	0.00808674	0.617816	0.0762278	0.57277	0.70163	5.34331e-07	***	5.69344e-15	***
RP11-345L23.1	0.712022	1.2946	0.0987402	0.140511	0.0252889	1.81821	0.0762705	1.42304	0.179978	0.00114688	**	5.69344e-15	**
ZNF844	0.00289253	0.0278187	0.00213132	0.0177	0.0013951	9.61742	0.0766148	8.30473	0.0788192	0.00272743	**	5.69344e-15	*
LOC100420746	0.0353583	0.368283	0.028668	0.0715724	0	10.4157	0.0778423	2.4966	0	0.00484967	**	5.69344e-15	*
EPHA6	0.344882	0.428946	0.0335345	0.0607388	0.0296455	1.24375	0.0781788	1.81123	0.488082	5.11339e-07	***	5.69344e-15	***
S100A7A	0.442449	0.537151	0.0423884	0.00961021	0.0490367	1.21404	0.0789134	0.226718	5.10256	0.004829	**	5.69344e-15	*
DSG1	0.0172704	0.112963	0.00909143	0.0210473	0.00591684	6.54085	0.0804816	2.31507	0.281122	0.0269074	*	5.69344e-15
KRT13	0.851737	0.415264	0.0340526	0.0327288	0.0123748	0.487549	0.0820024	0.961124	0.378101	9.53352e-05	***	5.69344e-15	***
TINCR	3.38666	4.40849	0.363117	0.286906	0.140086	1.30172	0.0823677	0.790118	0.488266	1.02346e-07	***	5.69344e-15	***
TENM4	0.862963	0.835338	0.0703358	0.0391714	0.0149938	0.967987	0.0842005	0.55692	0.382775	3.18606e-07	***	5.69344e-15	***
TMPRSS13	0.320429	0.109041	0.00922783	0.00384057	0.00165633	0.340296	0.0846273	0.416194	0.431271	0.00829375	**	5.69344e-15	*
TOX	0.150123	0.440875	0.0375566	0.0149153	0.184214	2.93677	0.0851864	0.397143	12.3507	4.09364e-05	***	5.69344e-15	***
RPL36P14	0.233042	0.163931	0.0140009	0.0991089	0.0657209	0.703438	0.0854073	7.07876	0.663118	0.0196805	*	5.69344e-15
KLRG2	0.948687	2.16473	0.185359	0.163543	0.0503901	2.28182	0.0856267	0.882305	0.308115	4.40446e-05	***	5.69344e-15	***
RP11-231I16.1	0.016874	0.0422121	0.00364077	0.00870833	0.0121465	2.50161	0.0862496	2.39189	1.39481	0.00605014	**	5.69344e-15	*
TERT	0.832012	1.13691	0.0984014	0.16888	0.330295	1.36646	0.0865515	1.71624	1.9558	9.51316e-07	***	5.69344e-15	***
LOC101929065	0.00322189	0.0702788	0.00608309	0.0449034	0.00479229	21.8129	0.0865565	7.38169	0.106724	0.0131241	*	5.69344e-15	*
SOX11	0.00563096	0.00784591	0.000680847	0.0123063	0.0125804	1.39335	0.0867773	18.0749	1.02228	0.00501611	**	5.69344e-15	*
HNRNPA1P10	0.0324482	0.0698613	0.0060673	0.0265105	0.0308774	2.15301	0.0868477	4.3694	1.16473	0.0254694	*	5.69344e-15
GRAMD4P8	0	0.0754436	0.0065879	0	0.00525401	#DIV/0!	0.0873222	0	#DIV/0!	0.0160506	*	5.69344e-15
PXDN	14.6192	15.139	1.32502	0.516219	0.145514	1.03556	0.0875236	0.389594	0.281883	6.62854e-11	***	5.69344e-15	***
LOC101929964	0.0689284	0.126697	0.0111317	0.0167064	0.0176779	1.83809	0.0878612	1.50079	1.05815	0.026843	*	5.69344e-15
CYP4X1	0.946879	0.971346	0.0854563	0.0784556	0.0443937	1.02584	0.0879771	0.918079	0.565844	6.30409e-05	***	5.69344e-15	***
C6orf15	0.410001	0.516012	0.045427	0.0528079	0.0129263	1.25856	0.0880348	1.16248	0.24478	0.00313351	**	5.69344e-15	*
RPL29P24	0.0229903	0.112759	0.0099871	0.0661238	0	4.90462	0.0885707	6.62092	0	0.0150433	*	5.69344e-15	*
LOC100240714	0.140492	0.274853	0.0245293	0.00841256	0.0321826	1.95636	0.0892452	0.342959	3.82554	0.000101455	***	5.69344e-15	***
PLA2G2A	0.503616	0.180448	0.0161387	0.047301	0.0113042	0.358305	0.0894368	2.9309	0.238985	7.58629e-05	***	5.69344e-15	***
KLK7	5.32589	7.79354	0.706542	0.67691	0.086327	1.46333	0.0906574	0.958061	0.127531	3.0973e-10	***	5.69344e-15	***
DPYS	0.00236481	0.0217184	0.00198797	0.00731081	0.00410673	9.18397	0.091534	3.67752	0.561733	0.0270484	*	5.69344e-15
S100A12	1.89464	2.82633	0.259	0.674954	0.113094	1.49175	0.0916382	2.606	0.167559	0.00172434	**	5.69344e-15	**
PPP1R1B	0.167365	0.144841	0.0133401	0.143991	0.0788886	0.865423	0.0921017	10.7938	0.547874	0.0019314	**	5.69344e-15	**
HLA-DPB1	0.0873244	0.0440925	0.00407247	0.042131	0.0498937	0.504928	0.092362	10.3453	1.18425	0.0105944	*	5.69344e-15	*
KRT16	5.53061	10.5031	0.972587	1.07244	0.666619	1.89908	0.0926003	1.10267	0.62159	5.32419e-06	***	5.69344e-15	***
SPERT	0.0669622	0.218157	0.0203135	0.0879194	0.0774781	3.25791	0.0931143	4.32812	0.881241	5.68604e-05	***	5.69344e-15	***
LOC100418835	0.0167979	0.068541	0.00638823	0	0.0454627	4.08034	0.093203	0	#DIV/0!	0.0244516	*	5.69344e-15
ACSS3	0.0370445	0.19882	0.018532	0.117597	0.103262	5.36706	0.09321	6.34561	0.878103	0.00393788	**	5.69344e-15	*
SCN11A	0.0114115	0.02468	0.00231474	0.00546321	0.0116673	2.16274	0.0937902	2.36018	2.1356	0.00898662	**	5.69344e-15	*
RPL12P33	0.0215547	0.156185	0.0146547	0.0413591	0.039224	7.24597	0.0938293	2.82224	0.948376	0.00378243	**	5.69344e-15	*
INS-IGF2	2.29057e-06	2.31037e-06	2.16842e-07	2.80892e-05	0.004584	1.00865	0.0938558	129.538	163.194	0.0067026	**	5.69344e-15	*
TSPAN18	4.52644	5.44154	0.510916	0.321537	0.0493473	1.20217	0.0938918	0.629333	0.153473	1.64686e-07	***	5.69344e-15	***
LOC100996455	0.027596	0.0315127	0.00295883	0.011015	0.00530909	1.14193	0.0938931	3.72276	0.481987	0.00362546	**	5.69344e-15	*
KRT4	0.134698	0.10905	0.0103507	0.00675847	0	0.809593	0.0949168	0.652948	0	0.000583345	***	5.69344e-15	**
LOC101929575	0.274337	0.103956	0.00988331	0.020103	0.00678444	0.378937	0.0950718	2.03403	0.337484	0.0463674	*	5.69344e-15
ISPD-AS1	0.0166688	0.0291148	0.00278397	0.0210733	0.0392736	1.74666	0.0956205	7.56951	1.86367	0.0256496	*	5.69344e-15
IRX4	0.518247	0.18687	0.0178811	0.0267614	0.0330235	0.36058	0.0956874	1.49663	1.234	1.36415e-07	***	5.69344e-15	***
RPS14P9	0.423817	0.35144	0.0340863	0.230447	0.343508	0.829226	0.0969903	6.76069	1.49062	0.0185112	*	5.69344e-15
LOC100505501	0.142193	0.695512	0.0676968	0.134578	0.366461	4.89133	0.0973337	1.98796	2.72303	0.00126529	**	5.69344e-15	**
GRHL3	2.08725	4.04857	0.40173	0.653479	0.0272808	1.93966	0.0992278	1.62666	0.041747	6.65939e-06	***	5.69344e-15	***
RAET1G	1.75094	2.67132	0.268141	0.287513	0.473572	1.52565	0.100378	1.07225	1.64713	3.69068e-06	***	5.69344e-15	***
SPRR2E	0.0955177	0.366121	0.0367516	0.0329082	0	3.83301	0.100381	0.895423	0	0.00244769	**	5.69344e-15	**
MYB	1.96685	2.08292	0.209649	0.215935	0.206007	1.05901	0.100652	1.02998	0.954021	1.16852e-09	***	5.69344e-15	***
ANKRD22	1.33561	2.03786	0.206676	0.233582	0.0113802	1.52578	0.101418	1.13019	0.0487205	6.15869e-08	***	5.69344e-15	***
AOC1	0.0346392	0.0284988	0.00289156	0.013302	0.00808311	0.822733	0.101462	4.60029	0.607661	0.0311581	*	5.69344e-15
SPTSSB	0.229034	0.230534	0.0235659	0.053106	0.0211495	1.00655	0.102223	2.25351	0.398252	0.00398691	**	5.69344e-15	*
HBA1	0.143069	0.361214	0.0369311	0	0.0187089	2.52476	0.102242	0	#DIV/0!	0.00669092	**	5.69344e-15	*
KRT24	0.177098	0.279628	0.028739	0.0327519	0.0205864	1.57895	0.102776	1.13963	0.628556	0.000520177	***	5.69344e-15	**
RPL11P5	0.17248	0.175944	0.0181638	0.12574	0.0594021	1.02008	0.103236	6.92257	0.47242	0.0219339	*	5.69344e-15
MYBPHL	0.0477946	0.222499	0.023428	0	0	4.65532	0.105295	0	#DIV/0!	0.00510305	**	5.69344e-15	*
MYT1L	0.0098878	0.0113984	0.0012016	0.000784787	0.00749615	1.15278	0.105418	0.653118	9.55183	0.0217955	*	5.69344e-15
PPFIBP2	0.281045	1.02236	0.109014	0.159714	0.0800037	3.63773	0.106629	1.46508	0.500918	4.03854e-08	***	5.69344e-15	***
ACSBG2	0.0144345	0.0500422	0.00538424	0.0263144	0.0355885	3.46684	0.107594	4.88729	1.35244	0.00191602	**	5.69344e-15	**
RPL37P16	0.72302	0.721293	0.0777391	0.1014	0.174956	0.997612	0.107777	1.30437	1.72539	0.0249003	*	5.69344e-15
FGD5	0.0103069	0.0119899	0.00129447	0.0028311	0.00632016	1.16329	0.107963	2.18708	2.2324	0.0250061	*	5.69344e-15
PI3	80.0135	142.898	15.5216	26.7126	2.85767	1.78592	0.10862	1.721	0.106978	4.83168e-07	***	5.69344e-15	***
DANCR	21.1698	84.9381	9.22943	6.7811	12.2143	4.01223	0.108661	0.734726	1.80122	1.83731e-08	***	5.69344e-15	***
RPL30P2	0.673464	0.779442	0.0848769	0.176574	0.161159	1.15736	0.108894	2.08035	0.912703	0.000330473	***	5.69344e-15	**
LOC643353	0.0112927	0.0420087	0.00458001	0.0470579	0.0112833	3.71997	0.109025	10.2746	0.239775	0.0455975	*	5.69344e-15
HSD11B2	1.40584	1.9878	0.217112	0.170817	0.0505883	1.41396	0.109222	0.786771	0.296154	2.14131e-05	***	5.69344e-15	***
METTL7A	0.457687	0.465725	0.0509699	0.0317875	0.129758	1.01756	0.109442	0.623653	4.08203	0.00113884	**	5.69344e-15	**
LOC100419008	0.117586	0.251543	0.0275926	0.0239194	0	2.13923	0.109693	0.866877	0	0.0336043	*	5.69344e-15
RNF212	0.0774844	0.482895	0.0531626	0.0637646	0.10275	6.23216	0.110091	1.19943	1.6114	0.00216684	**	5.69344e-15	**
VSNL1	13.3804	31.3923	3.45653	2.78933	0.291446	2.34614	0.110108	0.806972	0.104486	2.17563e-08	***	5.69344e-15	***
PSORS1C2	0.169318	0.111934	0.0124318	0.023691	0.0338378	0.661091	0.111064	1.90568	1.42829	0.0282994	*	5.69344e-15
ZSCAN4	0.144084	0.12527	0.0139508	0.00585144	0.0030663	0.869427	0.111365	0.419435	0.524025	0.00139973	**	5.69344e-15	**
IFNE	0.0273794	0.0679371	0.00757411	0.0508271	0.101324	2.48133	0.111487	6.71063	1.9935	0.0314838	*	5.69344e-15
WNT10B	0.225473	0.723461	0.0808053	0.144344	0.477404	3.20864	0.111693	1.78632	3.3074	5.67431e-05	***	5.69344e-15	***
C11orf42	0.0509678	0.0658333	0.00735959	0.0569513	0.0538272	1.29166	0.111791	7.73838	0.945145	0.0360312	*	5.69344e-15
SNHG18	3.21683	4.02268	0.453018	0.15618	0.191242	1.25051	0.112616	0.344755	1.2245	3.81344e-07	***	5.69344e-15	***
SYBU	3.44933	5.93211	0.670012	0.578887	0.159215	1.71979	0.112947	0.863995	0.275036	3.97505e-12	***	5.69344e-15	***
MARCO	0.874519	0.837771	0.094685	0.0203099	0	0.957979	0.11302	0.2145	0	3.2954e-05	***	5.69344e-15	***
FGL1	0.0487954	0.107401	0.0121978	0.0123224	0.0054283	2.20105	0.113572	1.01021	0.440524	0.0164954	*	5.69344e-15
RPL21P89	0.0886509	0.233297	0.0264987	0.0916726	0.110877	2.63164	0.113583	3.45951	1.20949	0.0077558	**	5.69344e-15	*
SLC9A9	0.136398	0.417985	0.0476202	0.113067	0.10259	3.06444	0.113928	2.37436	0.907337	2.55652e-08	***	5.69344e-15	***
LOC101928738	0.0444457	0.06798	0.00780441	0.00364814	0	1.52951	0.114805	0.467446	0	0.0438506	*	5.69344e-15
PIK3C2G	0.0150028	0.0167303	0.00192334	0.00122708	0.00330149	1.11515	0.114961	0.637996	2.69052	0.0227689	*	5.69344e-15
GHR	0.102858	0.391474	0.0458578	0.0742246	0.131064	3.80598	0.117141	1.61858	1.76578	1.09005e-06	***	5.69344e-15	***
CCL2	1.06427	0.406067	0.0482264	0.0272212	0.156546	0.381543	0.118765	0.564446	5.75088	0.00895266	**	5.69344e-15	*
KRT1	0.0556091	0.120908	0.0144045	0.0200515	0.0213718	2.17426	0.119136	1.39203	1.06585	0.00107801	**	5.69344e-15	**
LOC113230	0.566462	1.30916	0.156407	0.282909	0.0539968	2.31112	0.119471	1.8088	0.190863	9.80814e-06	***	5.69344e-15	***
S100A9	1512.92	1307.41	156.286	293.417	60.1939	0.864166	0.119538	1.87744	0.205148	1.78142e-05	***	5.69344e-15	***
RASAL1	0.428223	0.137638	0.0165155	0.018777	0.0110238	0.321416	0.119993	1.13693	0.58709	0.00571771	**	5.69344e-15	*
LOC353194	10.8286	15.5047	1.86049	3.22446	0.655429	1.43182	0.119996	1.73312	0.203268	3.0268e-07	***	5.69344e-15	***
GRIA1	0.00892015	0.0253939	0.00306316	0.00411557	0.00983111	2.84681	0.120626	1.34357	2.38876	0.0165825	*	5.69344e-15
TMEM246	6.99327	4.3164	0.523913	0.820221	1.74082	0.617222	0.121377	1.56557	2.12237	3.28679e-08	***	5.69344e-15	***
TGM4	0.0580388	0.106536	0.0129786	0.0133755	0.0254348	1.8356	0.121824	1.03058	1.90159	0.00129776	**	5.69344e-15	**
ANKRD20A19P	0.00159079	0.0118318	0.00144435	0	0.00598831	7.43769	0.122073	0	#DIV/0!	0.0210913	*	5.69344e-15
LOC101927125	0.362331	0.750754	0.0917878	0.181609	0.122392	2.07201	0.122261	1.97858	0.673929	0.000392615	***	5.69344e-15	**
C8orf22	0.162487	0.22018	0.0269732	0.106428	0.218835	1.35506	0.122505	3.94569	2.05618	0.0105841	*	5.69344e-15	*
LOC100422076	0.507417	0.310947	0.038126	0.0481671	0.0119588	0.612803	0.122613	1.26337	0.248276	0.015386	*	5.69344e-15	*
GAPDHP48	0.0204284	0.0614184	0.0076133	0.00989821	0.0286642	3.00652	0.123958	1.30012	2.89589	0.0352285	*	5.69344e-15
FGFR4	2.26224	3.40419	0.426362	0.409174	0.441056	1.50479	0.125246	0.959686	1.07792	4.11551e-07	***	5.69344e-15	***
GABRP	0.135916	0.0635859	0.00809877	0.00387056	0.005486	0.467834	0.127367	0.477919	1.41737	0.014522	*	5.69344e-15	*
CCL22	0.177275	0.114931	0.0146765	0.024814	0.00609966	0.648317	0.127698	1.69074	0.245815	0.0125137	*	5.69344e-15	*
NLGN4X	0.093424	0.0996474	0.0128828	0.0104929	0.00974901	1.06661	0.129284	0.814486	0.929106	6.40124e-05	***	5.69344e-15	***
TTYH2	0.880194	1.10853	0.143317	0.215791	0.282398	1.25942	0.129286	1.50569	1.30866	5.60239e-13	***	5.69344e-15	***
PPIAP24	0.0141984	0.0962207	0.0125537	0.0380733	0.0290891	6.77686	0.130468	3.03284	0.764027	0.02239	*	5.69344e-15
TAT	0.0131934	0.0242594	0.0031695	0.00620854	0	1.83876	0.13065	1.95884	0	0.0244144	*	5.69344e-15
KHK	3.47132	5.91885	0.77363	0.965028	0.797447	1.70507	0.130706	1.2474	0.826346	2.18597e-09	***	5.69344e-15	***
C1orf180	0.0074202	0.0257246	0.0033748	0.00404517	0.00904346	3.46684	0.131189	1.19864	2.23562	0.046155	*	5.69344e-15
AKNAD1	0.279163	0.582337	0.0767451	0.0690132	0.184216	2.08601	0.131788	0.899252	2.66928	0.000210165	***	5.69344e-15	**
RPTN	0.024539	0.0321034	0.00425322	0.000996761	0	1.30826	0.132485	0.234354	0	0.00157186	**	5.69344e-15	**
NRTN	0.903746	1.31902	0.175109	0.332323	0.099309	1.4595	0.132757	1.8978	0.298833	3.38319e-07	***	5.69344e-15	***
B4GALNT4	2.25201	2.89654	0.386202	0.571578	0.128374	1.2862	0.133332	1.48	0.224596	2.26764e-07	***	5.69344e-15	***
RPL10AP8	0.0264455	0.0349409	0.00466738	0.0107891	0.00829726	1.32124	0.133579	2.31159	0.769042	0.00145857	**	5.69344e-15	**
KLK14	0.172643	0.75467	0.101196	0.104563	0.127052	4.37128	0.134093	1.03328	1.21508	0.000235619	***	5.69344e-15	**
ZFP92	0.473921	0.503393	0.0682828	0.0384582	0.00733754	1.06219	0.135645	0.563218	0.190793	0.000445373	***	5.69344e-15	**
RPSAP7	0.0459775	0.0680986	0.00925341	0.0301609	0.0278585	1.48113	0.135883	3.25943	0.923665	0.0432016	*	5.69344e-15
RPL18AP7	0.224922	0.490749	0.0672181	0.134012	0.150266	2.18187	0.13697	1.99368	1.12129	0.0238925	*	5.69344e-15
FZD10	0.53657	0.205862	0.0282715	0.00912789	0.0246232	0.383662	0.137333	0.322865	2.69758	0.000600302	***	5.69344e-15	**
PTCHD2	0.101352	0.192436	0.0265745	0.0270157	0.0558631	1.89869	0.138095	1.0166	2.0678	5.61627e-06	***	5.69344e-15	***
LOC285593	0.0385245	0.0547831	0.00763464	0.0275638	0.0678731	1.42203	0.139361	3.61036	2.4624	0.00763076	**	5.69344e-15	*
TRDN	0.143649	0.0610302	0.00854651	0.0253034	0.0649656	0.424858	0.140037	2.96067	2.56747	8.74417e-05	***	5.69344e-15	***
PRR25	0.116224	0.149887	0.0210075	0.0575868	0.0464693	1.28963	0.140156	2.74125	0.806944	0.0275658	*	5.69344e-15
CBX2	3.91836	6.58314	0.92308	0.664054	1.22076	1.68008	0.140219	0.719389	1.83834	8.37429e-08	***	5.69344e-15	***
S100P	123.041	63.2781	8.87572	8.95818	2.83547	0.514286	0.140265	1.00929	0.316523	3.67576e-09	***	5.69344e-15	***
TLL1	0.182569	0.428119	0.0602736	0.0365769	0.0486109	2.34497	0.140787	0.606847	1.32901	1.70169e-08	***	5.69344e-15	***
SEMA5B	0.206843	0.263531	0.0371104	0.0325387	0.109681	1.27406	0.14082	0.876807	3.37079	8.91621e-05	***	5.69344e-15	***
RPS12P26	0.101028	0.196232	0.0276461	0.0986167	0.127035	1.94236	0.140885	3.56711	1.28817	0.0254931	*	5.69344e-15
LOC102723589	0.0186159	0.0607628	0.00857531	0	0.0126343	3.26403	0.141128	0	#DIV/0!	0.00971293	**	5.69344e-15	*
CYP1A1	5.64708	9.14158	1.29024	1.66881	0.542143	1.61882	0.14114	1.2934	0.324869	2.46596e-05	***	5.69344e-15	***
RGS16	0.632238	0.284689	0.0403445	0.08734	0.0255458	0.450288	0.141714	2.16486	0.292487	8.89141e-08	***	5.69344e-15	***
VENTXP5	0.0264088	0.0925324	0.0131134	0	0.00326217	3.50385	0.141717	0	#DIV/0!	0.00667317	**	5.69344e-15	*
STX16-NPEPL1	0.101878	0.339911	0.0483298	0.0754489	0.0722603	3.33647	0.142184	1.56112	0.957739	0.0133462	*	5.69344e-15	*
BCL11A	1.49965	1.75937	0.250414	0.252244	0.0930831	1.17319	0.142332	1.00731	0.369021	1.51326e-05	***	5.69344e-15	***
CASC8	0.254571	0.369825	0.052711	0.0573717	0	1.45274	0.14253	1.08842	0	0.0177536	*	5.69344e-15
UNC5CL	0.586439	1.21207	0.172827	0.228588	0.162285	2.06683	0.142588	1.32264	0.709944	9.51017e-06	***	5.69344e-15	***
PPP1R16B	0.0369967	0.0266098	0.00379545	0.000781416	0.00541488	0.719247	0.142633	0.205882	6.92958	0.000602348	***	5.69344e-15	**
TNFSF11	0.0540076	0.0678268	0.00970141	0.0127696	0.0104362	1.25588	0.143032	1.31626	0.817267	0.00977915	**	5.69344e-15	*
LOC100506098	1.04975	2.51501	0.360451	0.279774	0	2.39581	0.14332	0.776177	0	1.83304e-05	***	5.69344e-15	***
RPL24P9	0.0943746	0.135081	0.019413	0.0694434	0.0588909	1.43133	0.143713	3.57717	0.848041	0.0160013	*	5.69344e-15
LOC101059986	0.215059	0.380196	0.0547703	0.215003	0.612741	1.76787	0.144058	3.92554	2.84991	0.0212445	*	5.69344e-15
CD160	0.125377	0.140553	0.0202594	0.0625469	0.0497847	1.12105	0.144141	3.08729	0.795958	0.00100787	**	5.69344e-15	**
LOC101928220	0.247553	0.47678	0.0693136	0.0942677	0.0163454	1.92597	0.145379	1.36002	0.173394	0.000724706	***	5.69344e-15	**
GPR143	0.351928	0.370096	0.0540891	0.0534096	0.175421	1.05162	0.146149	0.987437	3.28444	0.00205347	**	5.69344e-15	**
ITPRIPL1	1.66434	1.99789	0.294493	0.881963	1.12954	1.2004	0.147403	2.99485	1.28071	6.03002e-08	***	5.69344e-15	***
LY6G6C	0.327885	0.347949	0.0514755	0.0655901	0.0307263	1.06119	0.14794	1.2742	0.468459	0.0167579	*	5.69344e-15
PGLYRP4	2.10841	2.0533	0.304334	0.545292	0.0619381	0.973862	0.148217	1.79175	0.113587	4.00943e-06	***	5.69344e-15	***
PRKX	0.8994	1.29339	0.192238	0.234669	0.227121	1.43806	0.14863	1.22072	0.967839	7.74416e-07	***	5.69344e-15	***
LOC100419838	0.176588	0.245248	0.0367934	0.0746643	0.0308308	1.38881	0.150025	2.02929	0.412925	2.56133e-06	***	5.69344e-15	***
LOC100996457	1.55939	3.55358	0.537335	0.971444	0.454006	2.27882	0.151209	1.80789	0.467352	1.80607e-06	***	5.69344e-15	***
DMBT1	0.675457	0.933098	0.141578	0.306804	0.0885231	1.38143	0.151729	2.16703	0.288533	2.55116e-05	***	5.69344e-15	***
RPS29P16	0.584484	0.830374	0.126259	0.453599	0.418763	1.4207	0.152051	3.59261	0.923201	0.0145958	*	5.69344e-15	*
KRT17	47.1653	74.0588	11.4519	15.4	7.09912	1.5702	0.154633	1.34475	0.460983	1.06931e-07	***	5.69344e-15	***
BTF3P5	0.038583	0.0798979	0.0124603	0.0672245	0.0425799	2.07081	0.155952	5.39511	0.633398	0.0176692	*	5.69344e-15
CCSER1	0.222825	0.558242	0.0873466	0.0932601	0.0618877	2.5053	0.156467	1.0677	0.663604	3.0922e-06	***	5.69344e-15	***
MACC1	3.68655	7.38216	1.15998	0.990212	0.0255865	2.00246	0.157133	0.853645	0.0258395	1.64436e-08	***	5.69344e-15	***
LOC101928004	0.132978	0.147891	0.023404	0.0303371	0.0174301	1.11215	0.158252	1.29624	0.574547	0.00453712	**	5.69344e-15	*
DLK2	27.249	36.054	5.71183	4.27438	2.88998	1.32313	0.158424	0.748337	0.676118	1.47995e-11	***	5.69344e-15	***
OLFM3	0.0314651	0.0191226	0.00303622	0.00388317	0.0156152	0.60774	0.158777	1.27895	4.02126	0.030662	*	5.69344e-15
RPL19P3	0.126171	0.231113	0.037086	0.0715301	0.0868936	1.83175	0.160467	1.92876	1.21478	0.00882268	**	5.69344e-15	*
LOC100419520	0.0216772	0.0497095	0.00799749	0.00323546	0.0215672	2.29317	0.160884	0.404559	6.66588	0.0123507	*	5.69344e-15	*
LOC645638	11.8676	16.7963	2.7023	3.34174	3.022	1.4153	0.160887	1.23663	0.904319	3.56081e-09	***	5.69344e-15	***
RPS5P6	0.0599733	0.124676	0.0201619	0.0842816	0.0681971	2.07886	0.161715	4.18024	0.809157	0.0346778	*	5.69344e-15
EEF1A1P21	0.0408351	0.0723717	0.0117148	0.0232575	0.0141011	1.77229	0.16187	1.9853	0.606303	0.00439745	**	5.69344e-15	*
CHP2	0.0280829	0.0235885	0.0038358	0	0.0060493	0.83996	0.162613	0	#DIV/0!	0.025504	*	5.69344e-15
OXCT1-AS1	0.108854	0.141342	0.0230564	0.0787529	0.0619782	1.29846	0.163125	3.41566	0.786995	0.00677139	**	5.69344e-15	*
KCNIP2-AS1	0.283001	0.37115	0.0615874	0.0814462	0.144666	1.31148	0.165937	1.32245	1.77621	0.000706366	***	5.69344e-15	**
KRT17P2	2.44531	4.95897	0.823822	1.24771	0.360482	2.02795	0.166128	1.51453	0.288916	8.83471e-05	***	5.69344e-15	***
LHX3	0.0313688	0.063825	0.0106358	0.0209143	0.0111013	2.03466	0.16664	1.9664	0.530799	0.0126905	*	5.69344e-15	*
RASL11B	2.95055	6.32058	1.05387	1.35327	1.16487	2.14217	0.166736	1.2841	0.860781	6.95585e-12	***	5.69344e-15	***
ABCA12	0.906925	1.46646	0.244885	0.161807	0.0997448	1.61696	0.16699	0.660746	0.616443	1.60435e-06	***	5.69344e-15	***
IFNB1	0.143113	0.15025	0.0251504	0.047737	0.0257309	1.04987	0.16739	1.89806	0.539013	0.0209816	*	5.69344e-15
PIK3R1	7.46648	13.5412	2.27811	1.53266	2.04951	1.8136	0.168236	0.672779	1.33722	2.80549e-14	***	5.69344e-15	***
PTP4A3	0.870524	1.41629	0.238494	0.550619	0.102372	1.62694	0.168393	2.30873	0.185921	1.10602e-06	***	5.69344e-15	***
EFCAB12	0.0423022	0.0463786	0.00788416	0.0394251	0.097888	1.09636	0.169995	5.00055	2.48289	0.0121346	*	5.69344e-15	*
TNFSF9	37.9698	37.1223	6.34315	2.89507	2.22182	0.977678	0.170872	0.456409	0.767448	2.24486e-09	***	5.69344e-15	***
SAA4	2.18443	3.06276	0.523921	1.57536	0.355016	1.40209	0.171062	3.00687	0.225355	5.63783e-06	***	5.69344e-15	***
HTR3A	0.112354	0.0554947	0.0095462	0.00258654	0.00685186	0.493925	0.17202	0.27095	2.64904	0.0319104	*	5.69344e-15
FUT3	3.99731	4.37752	0.755274	0.694311	0.0347878	1.09511	0.172535	0.919284	0.050104	4.1317e-06	***	5.69344e-15	***
LOC102724414	21.2508	19.186	3.33083	4.33423	0	0.902836	0.173608	1.30125	0	0.0315996	*	5.69344e-15
FOXH1	0.0436762	0.0523798	0.00910089	0.0115435	0.0254805	1.19927	0.173748	1.2684	2.20734	0.02835	*	5.69344e-15
FLJ44790	0.0246819	0.0575636	0.0100329	0.0233773	0.0100182	2.33222	0.174292	2.33006	0.428544	0.0039467	**	5.69344e-15	*
CXCR1	0.050368	0.0497597	0.00875619	0	0.00964249	0.987923	0.17597	0	#DIV/0!	0.00632435	**	5.69344e-15	*
SLC9B1	0.172562	0.631543	0.111452	0.300392	0.358793	3.6598	0.176476	2.69526	1.19442	0.00649252	**	5.69344e-15	*
MCF2L	0.0479054	0.0285546	0.00505089	0.0100337	0.0125772	0.596063	0.176885	1.98651	1.2535	0.00622179	**	5.69344e-15	*
LOC102724827	1.28749	1.66325	0.294585	1.21914	0.988	1.29186	0.177114	4.1385	0.810408	0.00560305	**	5.69344e-15	*
LINC00706	0.0104258	0.103163	0.0182938	0.0745534	0.0266134	9.89494	0.177329	4.07533	0.356971	0.0470665	*	5.69344e-15
GDPD3	3.86525	1.85389	0.329236	0.388423	0.339073	0.479629	0.177592	1.17977	0.872948	0.000236928	***	5.69344e-15	**
LOC440353	0.0400327	0.0728814	0.0129576	0.0177818	0.0425825	1.82055	0.17779	1.37231	2.39472	0.048285	*	5.69344e-15
AC012309.5	0.478286	0.509074	0.0905646	0.346218	0.264256	1.06437	0.177901	3.82288	0.763264	0.000506962	***	5.69344e-15	**
LOC102723309	1.64215	1.56944	0.280423	0.220496	1.18514	0.955724	0.178677	0.786298	5.37487	0.000796171	***	5.69344e-15	**
UGT1A6	13.1128	17.0239	3.08799	2.89065	0.642926	1.29827	0.181392	0.936095	0.222415	4.42161e-08	***	5.69344e-15	***
GYLTL1B	4.71077	5.99284	1.09162	1.96664	0.433591	1.27216	0.182153	1.80159	0.220473	1.31627e-06	***	5.69344e-15	***
BLACAT1	1.93452	2.13389	0.389067	0.746666	0.0561037	1.10306	0.182328	1.91912	0.0751389	1.10332e-08	***	5.69344e-15	***
IFNA20P	0.106738	0.153983	0.0280766	0.170307	0.0435021	1.44263	0.182335	6.06581	0.255433	0.038875	*	5.69344e-15
RPS23P2	0.391441	0.555009	0.101433	0.333522	0.286752	1.41786	0.18276	3.2881	0.859768	0.0146967	*	5.69344e-15	*
LOC102723758	0.00479334	0.0714781	0.0130689	0.0394657	0.00951666	14.912	0.182837	3.01982	0.241138	0.0163383	*	5.69344e-15
SLC6A10P	0.00839275	0.0153176	0.00281722	0.00121739	0.00614002	1.8251	0.18392	0.432123	5.04361	0.0413759	*	5.69344e-15
CCDC169	0.199642	0.189613	0.0349059	0.0201243	2.20173e-15	0.949762	0.18409	0.57653	1.09406e-13	0.0308787	*	5.69344e-15
ANKK1	0.562816	1.12322	0.207528	0.220737	0.040551	1.99572	0.184762	1.06365	0.183708	4.79642e-10	***	5.69344e-15	***
GJA1P1	0.0997131	0.268186	0.0498339	0.0583224	0.156967	2.68958	0.185818	1.17034	2.69136	0.000194027	***	5.69344e-15	**
LOC101928434	0.144561	0.158168	0.0294042	0.014056	0.0169634	1.09412	0.185905	0.478026	1.20685	0.00412092	**	5.69344e-15	*
CRLF1	0.0672361	0.0546731	0.0101651	0.0907053	0.0524989	0.81315	0.185926	8.92317	0.578785	0.01938	*	5.69344e-15
SLC25A5P8	0.0217375	0.0830486	0.0155534	0.0291559	0.031857	3.82052	0.187281	1.87456	1.09265	0.013511	*	5.69344e-15	*
GALNT14	5.19302	4.84594	0.909574	0.753836	0.208801	0.933164	0.187698	0.828779	0.276984	1.51567e-08	***	5.69344e-15	***
GJA5	9.24874	3.92145	0.737699	0.275644	0.182547	0.423998	0.188119	0.373654	0.662257	1.13471e-06	***	5.69344e-15	***
SERPINB10	0.0327505	0.059789	0.0112744	0.0229712	0	1.82559	0.18857	2.03747	0	0.0394085	*	5.69344e-15
C12orf36	0.232602	0.0695867	0.0131458	0.00181316	0	0.299166	0.188913	0.137927	0	0.0162808	*	5.69344e-15
TSC22D3	122.2	141.567	26.7773	34.0079	33.7175	1.15848	0.189149	1.27003	0.991461	6.56948e-10	***	5.69344e-15	***
XGPY	0.00144696	0.00406725	0.000770296	0.00212101	0.0025695	2.81089	0.18939	2.7535	1.21145	0.0324738	*	5.69344e-15
LINC00925	0.0307255	0.0416622	0.00792626	0.0205511	0.0051847	1.35595	0.190251	2.59279	0.252283	0.0130049	*	5.69344e-15	*
GSTA4	1.90674	1.30305	0.249642	0.458189	1.18921	0.683392	0.191583	1.83538	2.59547	6.07006e-06	***	5.69344e-15	***
EPX	0.0627597	0.0855565	0.0164087	0.013013	0.021359	1.36324	0.191788	0.793054	1.64136	7.34867e-05	***	5.69344e-15	***
RPL35P3	0.282427	0.446712	0.085893	0.102565	0.233824	1.58169	0.192278	1.1941	2.27976	0.0104309	*	5.69344e-15	*
ERVMER34-1	4.47238	8.69554	1.67311	1.64377	0.758592	1.94428	0.19241	0.98246	0.461496	8.2781e-10	***	5.69344e-15	***
LOC100422391	0.0101536	0.0830144	0.0160025	0.0118943	0.011692	8.17589	0.192768	0.743279	0.982992	0.0437475	*	5.69344e-15
CD86	0.456774	0.343633	0.0663927	0.0965817	0.033457	0.752304	0.193208	1.4547	0.346411	1.39962e-05	***	5.69344e-15	***
SLC6A2	0.221443	0.10494	0.0202843	0.00822411	0.010719	0.473889	0.193295	0.405443	1.30336	0.000327297	***	5.69344e-15	**
SENP3-EIF4A1	0.182599	0.206289	0.0400047	0.109326	0.11063	1.12974	0.193926	2.73283	1.01193	0.0176695	*	5.69344e-15
LOC101928281	0.39341	0.814573	0.158044	0.428734	0.0758034	2.07055	0.194021	2.71274	0.176808	0.000142626	***	5.69344e-15	***
SNORA76	41.6719	50.0449	9.73441	27.6148	45.2315	1.20093	0.194514	2.83682	1.63795	0.00475242	**	5.69344e-15	*
KCNJ2-AS1	0.210209	0.0935203	0.0182149	0.0214729	0.0115673	0.444893	0.19477	1.17886	0.538695	0.0357535	*	5.69344e-15
DKK1	0.888138	0.277337	0.0540325	0.0258447	0.104848	0.312268	0.194826	0.478317	4.05686	0.00040715	***	5.69344e-15	**
BNIPL	0.122378	0.188357	0.0367196	0.0247677	0.0158242	1.53915	0.194946	0.674509	0.638905	0.000513414	***	5.69344e-15	**
RPL9P18	0.0374255	0.202642	0.0396298	0	0.0389845	5.41455	0.195565	0	#DIV/0!	0.00336598	**	5.69344e-15	*
LOC101930375	0.30506	0.528802	0.103752	0.422395	0.213836	1.73344	0.196201	4.07122	0.506245	0.0267301	*	5.69344e-15
HRK	1.28284	0.207735	0.0408771	0.0295912	0.00667021	0.161934	0.196776	0.723907	0.225412	6.44244e-05	***	5.69344e-15	***
MT1XP1	121.476	145.906	28.7305	29.3716	22.3882	1.20111	0.196911	1.02231	0.762239	1.35582e-07	***	5.69344e-15	***
LOC101927510	0.306067	0.320909	0.0634293	0.144821	0.207973	1.04849	0.197655	2.28318	1.43608	0.00483397	**	5.69344e-15	*
H2AFZP3	0.404959	1.36391	0.269749	0.499125	0.704951	3.36803	0.197776	1.85033	1.41237	0.000258256	***	5.69344e-15	**
C6orf25	0.0478113	0.0600643	0.0118797	0.0231128	0.0199112	1.25628	0.197784	1.94556	0.861479	0.00345598	**	5.69344e-15	*
LINC00663	0.146988	0.258283	0.0511626	0.0941379	0.0640205	1.75717	0.198087	1.83997	0.680072	8.32789e-05	***	5.69344e-15	***
RPL5P23	0	0.0914162	0.0181189	0.021644	0	#DIV/0!	0.198203	1.19455	0	0.0387916	*	5.69344e-15
TP73	0.783809	1.36869	0.272166	0.279162	0.0970539	1.74621	0.198851	1.02571	0.347661	7.865e-06	***	5.69344e-15	***
EEF1A1P31	0.015452	0.0278002	0.00553079	0.00258141	0.00913833	1.79913	0.198948	0.466734	3.54006	0.00016983	***	5.69344e-15	**
GPR37	1.37419	0.767989	0.153111	0.179731	0.062542	0.558869	0.199366	1.17386	0.347976	2.77125e-05	***	5.69344e-15	***
KRT25	0.0655468	0.0818846	0.0163789	0.03309	0.00948383	1.24925	0.200025	2.02028	0.286607	0.011029	*	5.69344e-15	*
KRT2	0.0138093	0.03106	0.00621907	0.0131177	0	2.2492	0.200228	2.10927	0	0.0235682	*	5.69344e-15
RNF125	0.494902	0.926098	0.185865	0.209787	0.0882338	1.87128	0.200697	1.12871	0.420587	2.05613e-06	***	5.69344e-15	***
RP11-132A1.4	4.21013	7.17471	1.44018	1.21321	0.457722	1.70415	0.200731	0.842403	0.37728	4.53031e-07	***	5.69344e-15	***
LRFN1	0.482215	0.503771	0.101319	0.143408	0.166582	1.0447	0.201122	1.41541	1.16159	2.99661e-05	***	5.69344e-15	***
MT1X	690.16	672.292	135.932	119.658	147.482	0.97411	0.202192	0.880282	1.23252	2.83217e-05	***	5.69344e-15	***
AGAP1-IT1	0.172289	0.229235	0.046663	0.0742257	0.0337094	1.33053	0.203559	1.59068	0.454147	0.0183547	*	5.69344e-15
SNORA68	10.4145	12.5591	2.55896	6.95137	1.91009	1.20593	0.203753	2.71648	0.27478	0.00741036	**	5.69344e-15	*
BHLHA15	2.03501	1.96444	0.401342	0.192455	0.0393331	0.965323	0.204304	0.479528	0.204376	6.52439e-06	***	5.69344e-15	***
LOC102724329	0.1971	0.401746	0.0821016	0.0914604	0	2.03829	0.204362	1.11399	0	0.0187745	*	5.69344e-15
FLJ41309	0.170525	0.332722	0.0680447	0.168213	0.144678	1.95117	0.204509	2.47209	0.860091	3.66415e-06	***	5.69344e-15	***
GCSAM	0.63847	1.08059	0.222125	0.25692	0.130081	1.69247	0.205559	1.15665	0.50631	3.00715e-07	***	5.69344e-15	***
GAPDHP38	0.0427277	0.0501885	0.0103283	0.113348	0.0548522	1.17461	0.20579	10.9745	0.483926	0.0483977	*	5.69344e-15
RPS18P3	0.182429	0.411481	0.0848644	0.234294	0.135538	2.25557	0.206241	2.7608	0.578498	0.00761003	**	5.69344e-15	*
KLK9	10.7532	7.55191	1.55763	1.00491	0.276407	0.702295	0.206257	0.645151	0.275057	1.47806e-07	***	5.69344e-15	***
VWCE	0.0651255	0.08168	0.0168544	0.0263454	0.0233463	1.25419	0.206347	1.56312	0.886162	0.000654812	***	5.69344e-15	**
RHOV	14.3955	9.7863	2.02141	2.72774	0.313846	0.679815	0.206555	1.34943	0.115057	1.17562e-07	***	5.69344e-15	***
NPM1P5	0.00963346	0.0373324	0.00771414	0.0159703	0.0134387	3.87529	0.206634	2.07026	0.841481	0.0493083	*	5.69344e-15
ZBTB16	1.74029	2.13651	0.441573	0.442746	2.91433	1.22768	0.206679	1.00266	6.5824	1.92838e-08	***	5.69344e-15	***
RPL19P10	0.142076	0.233371	0.0482354	0.0277929	0.0470094	1.64258	0.20669	0.576193	1.69142	0.0289781	*	5.69344e-15
CCNA1	0.523696	0.412799	0.0855487	0.0424547	0.0183698	0.78824	0.207241	0.496264	0.432691	0.000879897	***	5.69344e-15	**
LOC100505771	6.22186	10.4495	2.16637	2.92067	2.74336	1.67948	0.207317	1.34819	0.939291	1.67785e-05	***	5.69344e-15	***
ADAD2	0.162505	0.45497	0.0945186	0.102875	0.0225204	2.79974	0.207747	1.08841	0.21891	0.000264962	***	5.69344e-15	**
ART3	0.101082	0.278612	0.0580116	0.0952769	0.0353832	2.75631	0.208216	1.64238	0.371372	0.000748325	***	5.69344e-15	**
SNHG4	4.1566	7.32374	1.52829	1.56431	1.51978	1.76195	0.208677	1.02357	0.971533	1.57756e-07	***	5.69344e-15	***
MAPK4	0.137936	0.0462845	0.00966782	0.00947723	0.00850061	0.335549	0.208878	0.980286	0.896951	0.0377005	*	5.69344e-15
TMPRSS4	1.75666	0.387915	0.0813205	0.031308	0.00584141	0.220825	0.209635	0.384995	0.186579	3.59098e-05	***	5.69344e-15	***
NKD1	0.376717	0.516487	0.108545	0.104664	0.145868	1.37102	0.210159	0.964246	1.39368	5.16509e-05	***	5.69344e-15	***
NPPA-AS1	0.242649	0.39098	0.082347	0.0973962	0.0831269	1.6113	0.210617	1.18275	0.853492	0.000262602	***	5.69344e-15	**
USP2-AS1	0.76332	0.795756	0.167612	0.32218	0.320839	1.04249	0.210633	1.92217	0.995837	0.000174619	***	5.69344e-15	**
CRYBB3	0.360671	0.340886	0.0718651	0.124446	0.0696251	0.945143	0.210819	1.73166	0.55948	0.00177303	**	5.69344e-15	**
MRPL11P2	0.329406	0.642156	0.135452	0.326319	0.4469	1.94944	0.210933	2.40911	1.36952	0.00123594	**	5.69344e-15	**
GRK7	0.041848	0.0430786	0.00911463	0.033769	0.033159	1.02941	0.211581	3.70492	0.981935	0.0249992	*	5.69344e-15
LINC00896	0.0875199	0.0765223	0.0161981	0.0551142	0.053057	0.874342	0.211678	3.4025	0.962675	0.0177263	*	5.69344e-15
KLK5	15.6605	20.2959	4.30468	2.95924	0.81039	1.29599	0.212096	0.687447	0.273851	9.7777e-07	***	5.69344e-15	***
LOC255187	0.814248	0.85297	0.181065	0.256239	0.0945489	1.04756	0.212276	1.41518	0.368986	0.000808513	***	5.69344e-15	**
LOC100128966	0.161416	0.258202	0.0549364	0.272342	0.12955	1.59961	0.212765	4.9574	0.475688	0.038389	*	5.69344e-15
LINC00514	0.0839212	0.0465401	0.00995622	0.0111901	0.00344024	0.554569	0.213928	1.12393	0.307436	0.00770662	**	5.69344e-15	*
ANPEP	0.749084	0.121549	0.0260235	0.0160235	0.0215277	0.162263	0.214099	0.615732	1.34351	0.00369158	**	5.69344e-15	*
ZNF815P	0.233957	0.245069	0.0525228	0.0401897	0.0440495	1.04749	0.214319	0.765185	1.09604	2.78858e-05	***	5.69344e-15	***
MYLKP1	0.00349113	0.0070694	0.00151767	0.00565343	0.0067923	2.02496	0.214682	3.72507	1.20145	0.0366865	*	5.69344e-15
CDH20	0.0104457	0.0186598	0.00400715	0.00577631	0.0027565	1.78637	0.214748	1.4415	0.477207	0.0451916	*	5.69344e-15
CATSPER3	0.448258	0.746952	0.160486	0.201451	0.292232	1.66634	0.214855	1.25526	1.45063	6.25538e-05	***	5.69344e-15	***
PDE4B	0.272455	0.0991396	0.0214705	0.0562305	0.0480539	0.363875	0.216569	2.61896	0.854587	0.00974485	**	5.69344e-15	*
CTXN1	3.26447	9.12853	1.98505	2.67901	3.81865	2.79633	0.217456	1.34959	1.4254	1.00856e-07	***	5.69344e-15	***
PECAM1	1.50183	0.84806	0.184746	0.119382	0.159013	0.564686	0.217846	0.646194	1.33197	4.24144e-06	***	5.69344e-15	***
COBL	0.0469606	0.0459224	0.010062	0.0115218	0.0118991	0.977892	0.219108	1.14508	1.03275	0.0162649	*	5.69344e-15
LOC101929613	18.7714	4.66224	1.02271	2.71469	0	0.24837	0.219361	2.6544	0	0.00586981	**	5.69344e-15	*
BEST2	0.426651	0.115872	0.0254456	0.00318566	0.012637	0.271585	0.219601	0.125195	3.96686	0.014673	*	5.69344e-15	*
B4GALNT2	0.76794	0.753826	0.166297	0.177405	0.0183385	0.981621	0.220605	1.06679	0.103371	3.96547e-07	***	5.69344e-15	***
KRT89P	0.0152527	0.012497	0.00275882	0.00911454	0.00734071	0.819336	0.220757	3.30379	0.805384	0.00761786	**	5.69344e-15	*
NKD2	0.140503	0.092309	0.0203874	0.0505167	0.0142377	0.656988	0.22086	2.47784	0.281841	0.000916724	***	5.69344e-15	**
PSAT1P3	1.00874	1.66166	0.367005	0.496376	0.263044	1.64728	0.220866	1.3525	0.52993	0.00578743	**	5.69344e-15	*
F12	8.28549	11.0353	2.44537	2.85162	1.13225	1.33188	0.221594	1.16613	0.397054	6.01952e-08	***	5.69344e-15	***
NR3C2	0.0733159	0.190803	0.0423417	0.0647452	0.0227017	2.60248	0.221913	1.52911	0.350631	8.59993e-07	***	5.69344e-15	***
RP11-473M20.5	0.113318	0.0945923	0.0210226	0.0238276	0.012959	0.834751	0.222244	1.13343	0.543866	0.00319824	**	5.69344e-15	*
ECM2	0.345991	0.302828	0.0673745	0.0657314	0.150782	0.875248	0.222485	0.975612	2.29391	1.864e-05	***	5.69344e-15	***
LOC102723775	0.119998	0.154265	0.0344973	0.0500461	0.0099883	1.28556	0.223624	1.45072	0.199582	0.0176727	*	5.69344e-15
KRT19P4	0.194585	0.36417	0.0814651	0.102413	0.0256942	1.87152	0.223701	1.25714	0.250887	0.0120419	*	5.69344e-15	*
LEMD1	1.02575	1.33613	0.299837	0.284247	0.023244	1.30259	0.224407	0.948005	0.0817739	4.75191e-07	***	5.69344e-15	***
LINC00568	0.34891	0.42112	0.0945179	0.108575	0.158018	1.20696	0.224444	1.14873	1.45538	0.0196799	*	5.69344e-15
ABLIM2	0.480232	0.639567	0.14363	0.139466	0.0191353	1.33179	0.224574	0.971011	0.137203	2.52906e-06	***	5.69344e-15	***
ACPP	0.117683	0.100262	0.022581	0.0172803	0.0368471	0.851965	0.22522	0.765256	2.13232	0.00304625	**	5.69344e-15	*
VTCN1	0.601241	0.153093	0.0345085	0.0148496	0.0027852	0.254628	0.225409	0.430318	0.18756	0.00357453	**	5.69344e-15	*
SRGAP3	4.1766	6.05973	1.36666	1.2851	0.327507	1.45088	0.225532	0.94032	0.254849	2.83924e-08	***	5.69344e-15	***
OR51B3P	0.0583517	0.150307	0.0339896	0.067109	0.03583	2.57587	0.226135	1.9744	0.533907	0.00394448	**	5.69344e-15	*
LOC100505761	8.32228	10.5322	2.3886	2.77152	1.1338	1.26554	0.22679	1.16031	0.409089	4.39309e-09	***	5.69344e-15	***
RP11-82L2.1	0.00810379	0.0105804	0.00240045	0.00471803	0.00597628	1.30561	0.226877	1.96547	1.26669	0.0390526	*	5.69344e-15
LOC101928081	0.135843	0.213745	0.0485461	0.0767949	0.0850328	1.57347	0.227122	1.5819	1.10727	0.00505086	**	5.69344e-15	*
LOC100421620	0.131635	0.262237	0.0597004	0.0557361	0.0614141	1.99216	0.227658	0.933596	1.10187	0.00347133	**	5.69344e-15	*
ANGPTL6	0.14815	0.270449	0.0618958	0.0732501	0.100321	1.82552	0.228863	1.18344	1.36956	6.08538e-05	***	5.69344e-15	***
RPL31P23	0.10926	0.235724	0.0539583	0.0355321	0.0226144	2.15745	0.228905	0.658512	0.63645	0.0448868	*	5.69344e-15
SLITRK5	0.00938883	0.0269672	0.00618106	0.00940019	0.0203183	2.87226	0.229206	1.52081	2.16148	0.00112354	**	5.69344e-15	**
HLA-DPA1	1.17446	0.506147	0.116098	0.177644	0.180769	0.43096	0.229376	1.53012	1.01759	0.000110126	***	5.69344e-15	***
INHBE	1.87802	3.83276	0.87939	0.921097	0.345277	2.04085	0.229441	1.04743	0.374854	3.54327e-07	***	5.69344e-15	***
KRT5	655.305	999.288	229.973	219.968	83.9196	1.52492	0.230137	0.956495	0.381509	3.95329e-10	***	5.69344e-15	***
PTCHD4	0.250468	0.534713	0.123101	0.0701628	0.102239	2.13485	0.230218	0.569962	1.45717	4.9381e-05	***	5.69344e-15	***
RDH16	0.406637	0.437277	0.100954	0.13821	0.0945393	1.07535	0.23087	1.36904	0.684026	0.000119732	***	5.69344e-15	***
SLC38A4	0.33283	0.470442	0.108614	0.0651972	0.218879	1.41346	0.230876	0.600267	3.35719	7.55425e-05	***	5.69344e-15	***
RAB3A	2.22356	3.22605	0.745177	1.13152	1.10516	1.45085	0.230987	1.51847	0.9767	1.19406e-05	***	5.69344e-15	***
CEACAM6	0.130346	0.0423189	0.00978421	0.00206376	0	0.324665	0.231202	0.210927	0	0.00240875	**	5.69344e-15	**
FBXW9	9.00129	14.9764	3.46723	3.73106	4.01368	1.6638	0.231514	1.07609	1.07575	4.05798e-09	***	5.69344e-15	***
NPM1P33	0.034551	0.134797	0.0313921	0.00708281	0.0779142	3.9014	0.232884	0.225624	11.0005	0.0148842	*	5.69344e-15	*
LOC388955	0.0386548	0.107403	0.0251453	0.0521197	0.0728266	2.77853	0.23412	2.07274	1.39729	0.0115072	*	5.69344e-15	*
SEMA3G	0.0301856	0.0408961	0.00957767	0.0235949	0.102468	1.35482	0.234195	2.46353	4.34281	0.00024728	***	5.69344e-15	**
CLEC7A	9.63865	2.7428	0.645348	0.0855937	0.0710503	0.284563	0.235288	0.132632	0.830088	0.00154314	**	5.69344e-15	**
FAM84A	7.34984	10.2707	2.42033	2.53399	0.443357	1.39741	0.235654	1.04696	0.174964	7.47127e-09	***	5.69344e-15	***
RP11-439L18.3	0.0405777	0.0699104	0.0164855	0.0344651	0.0109068	1.72288	0.235809	2.09063	0.316459	0.0322337	*	5.69344e-15
ANKRD13B	4.72015	6.57092	1.55002	1.49805	0.59889	1.3921	0.235891	0.966472	0.399779	2.09476e-09	***	5.69344e-15	***
GRAMD2	11.1321	16.0458	3.78662	4.295	1.10878	1.44139	0.235988	1.13426	0.258156	1.42705e-08	***	5.69344e-15	***
TMPRSS3	0.700701	0.106615	0.0252475	0.0103246	0.00259341	0.152155	0.236809	0.408935	0.251189	0.00813846	**	5.69344e-15	*
DSG3	43.9619	74.1174	17.5651	16.6246	3.44904	1.68595	0.23699	0.946455	0.207467	3.60649e-07	***	5.69344e-15	***
PPARGC1B	1.23189	1.55642	0.37167	0.392986	0.212095	1.26344	0.238798	1.05735	0.5397	8.67145e-07	***	5.69344e-15	***
HAP1	0.538753	0.842977	0.201774	0.260551	0.0206946	1.56468	0.239359	1.2913	0.0794263	1.26666e-05	***	5.69344e-15	***
LOC100418868	0.0415649	0.0993317	0.0238039	0.0235422	0.0228456	2.38979	0.239641	0.989003	0.97041	0.0393004	*	5.69344e-15
F2RL1	10.4772	16.3223	3.91659	3.74295	2.16983	1.55789	0.239953	0.955665	0.579711	6.11801e-13	***	5.69344e-15	***
HCP5	2.78341	1.29098	0.310093	0.352501	0.213026	0.463813	0.2402	1.13676	0.604326	2.5891e-08	***	5.69344e-15	***
SLC25A23	4.96832	5.07449	1.21982	0.966741	0.239796	1.02137	0.240384	0.792525	0.248046	2.50897e-07	***	5.69344e-15	***
LOC101929512	0.0723308	0.273015	0.0656509	0.169435	0	3.77454	0.240466	2.58085	0	0.00815836	**	5.69344e-15	*
ASIC1	1.51316	1.28933	0.310138	0.524074	0.418583	0.852072	0.240543	1.68981	0.798709	2.51376e-07	***	5.69344e-15	***
AKR1C2	0.617874	0.30828	0.0741608	0.095164	0.249705	0.498937	0.240563	1.28321	2.62394	0.000588368	***	5.69344e-15	**
PCDH15	0.0141597	0.0130431	0.00313974	0.00952781	0.00235497	0.921145	0.240721	3.03459	0.247168	0.0291111	*	5.69344e-15
LOC101928464	3.57127	5.46295	1.32422	1.56564	1.35847	1.52969	0.242401	1.18231	0.867677	8.14599e-05	***	5.69344e-15	***
LOC100507547	2.82334	3.8454	0.934766	1.24912	0.581655	1.362	0.243087	1.33629	0.465651	4.78183e-07	***	5.69344e-15	***
LOC100507071	0.523601	1.05402	0.256379	0.517862	0.379783	2.01302	0.243239	2.01991	0.733368	0.000222942	***	5.69344e-15	**
TPRG1	1.64824	2.03917	0.496742	0.687131	0.376676	1.23718	0.2436	1.38328	0.548186	1.60047e-08	***	5.69344e-15	***
SLC22A3	1.35591	0.151861	0.0369965	0.0115747	0.0391683	0.111999	0.243621	0.31286	3.38395	0.0125994	*	5.69344e-15	*
SAA1	191.271	205.623	50.0976	80.752	26.8895	1.07503	0.243638	1.6119	0.332989	2.70058e-06	***	5.69344e-15	***
KCNE2	0.573305	1.31507	0.323369	0.382248	0.35973	2.29384	0.245894	1.18208	0.941091	8.73407e-05	***	5.69344e-15	***
GRIN3A	0.0164502	0.0397858	0.00978741	0.0102941	0.0186058	2.41856	0.246003	1.05177	1.80742	0.000133422	***	5.69344e-15	***
ENPP7P7	0.00231261	0.0023504	0.000579006	0.000903199	0.000987645	1.01634	0.246343	1.55991	1.0935	0.00204956	**	5.69344e-15	**
BTBD11	1.06511	0.593305	0.146168	0.179502	0.0443576	0.557037	0.246362	1.22805	0.247115	1.19871e-05	***	5.69344e-15	***
LOC101929018	0.363805	0.211959	0.0522867	0.109477	0.0947289	0.582618	0.246683	2.09378	0.865288	0.00687147	**	5.69344e-15	*
DNPH1	73.2291	111.011	27.3857	33.1603	26.1126	1.51594	0.246694	1.21086	0.787467	1.0346e-08	***	5.69344e-15	***
MTHFD2P5	0.0471226	0.0612671	0.0151276	0.028814	0.032189	1.30016	0.246913	1.90473	1.11713	0.0239201	*	5.69344e-15
PLA2G4B	0.85191	0.798593	0.197689	0.652133	0.444475	0.937415	0.247547	3.29878	0.681572	0.00798228	**	5.69344e-15	*
ITGB1BP2	0.155342	0.157978	0.0393572	0.0897567	0.144162	1.01697	0.249131	2.28057	1.60615	0.0373357	*	5.69344e-15
CNTN1	0.0722991	1.462	0.366495	0.397924	0.0897016	20.2216	0.25068	1.08575	0.225424	3.30651e-07	***	5.69344e-15	***
KRT14	447.769	632.149	158.625	175.34	70.1762	1.41178	0.250929	1.10538	0.400229	9.1745e-08	***	5.69344e-15	***
AHCYP2	0.0185758	0.0402894	0.010138	0.0371496	0.0090971	2.16891	0.251629	3.6644	0.244877	0.0495712	*	5.69344e-15
ATP6V1G2	0.340698	0.332809	0.0837787	0.0781421	0.275784	0.976845	0.251732	0.932721	3.52926	0.00273788	**	5.69344e-15	*
MCF2	1.05656	0.610948	0.154273	0.104806	0.0281687	0.578244	0.252514	0.679354	0.26877	4.75509e-08	***	5.69344e-15	***
HIC1	0.357118	0.511758	0.129328	0.154461	0.1284	1.43302	0.252713	1.19434	0.831283	7.65279e-05	***	5.69344e-15	***
SAA2	23.3845	33.1209	8.37392	17.1859	2.76865	1.41636	0.252829	2.05231	0.1611	2.30806e-06	***	5.69344e-15	***
UBE2F-SCLY	1.93002	1.81679	0.45966	0.867385	0.732714	0.941337	0.253006	1.88701	0.844739	0.000677225	***	5.69344e-15	**
PRPH	0.0622617	0.0488335	0.0124347	0.0898083	0.0486275	0.784326	0.254634	7.22242	0.541459	0.018613	*	5.69344e-15
CKMT1A	0.619355	0.830447	0.211501	0.241413	0.0397043	1.34083	0.254683	1.14143	0.164467	1.98459e-07	***	5.69344e-15	***
KLHDC8B	3.84689	6.1849	1.57545	2.1994	1.30097	1.60776	0.254725	1.39605	0.591513	2.18555e-06	***	5.69344e-15	***
PCDH11X	0.00172587	0.0201565	0.00514078	0.0031901	0.00329324	11.6791	0.255043	0.620548	1.03233	0.0030153	**	5.69344e-15	*
RAPGEFL1	11.5645	15.2373	3.88682	3.63683	2.01952	1.31759	0.255086	0.935683	0.555297	9.56513e-12	***	5.69344e-15	***
TMPRSS11E	0.115231	0.130428	0.0333186	0.0450168	0.0652256	1.13189	0.255455	1.3511	1.44892	0.00414179	**	5.69344e-15	*
GEMIN2P1	0.0572534	0.0816821	0.0209428	0.00852761	0.0404925	1.42668	0.256394	0.407186	4.7484	0.0421887	*	5.69344e-15
PCDHGA11	0.0936159	0.122184	0.0313775	0.0714897	0.108486	1.30517	0.256805	2.27837	1.5175	0.0109848	*	5.69344e-15	*
PABPC4L	0.477441	0.63728	0.163778	0.00333887	0.0283104	1.33478	0.256995	0.0203866	8.47903	0.000565431	***	5.69344e-15	**
TMPRSS7	0.040676	0.0544164	0.0139927	0.0201837	0.0176868	1.3378	0.257142	1.44245	0.876289	0.025297	*	5.69344e-15
SFRP1	49.3054	68.9364	17.7688	9.55071	4.30157	1.39815	0.257756	0.537499	0.450393	5.80818e-08	***	5.69344e-15	***
RLBP1	3.24879	1.33013	0.343698	0.355933	0.00428363	0.409422	0.258395	1.0356	0.0120349	2.94886e-06	***	5.69344e-15	***
ACOX2	0.127447	0.0887743	0.0229443	0.0453141	0.00606626	0.696556	0.258456	1.97496	0.133871	0.00180723	**	5.69344e-15	**
USP2	0.139432	0.239145	0.0618628	0.060337	0.0744873	1.71513	0.258683	0.975335	1.23452	0.000708108	***	5.69344e-15	**
RHCG	4.31266	5.56041	1.43939	2.1952	0.436463	1.28932	0.258864	1.52509	0.198826	1.493e-06	***	5.69344e-15	***
COL2A1	0.011465	0.0342378	0.00887888	0.0225847	0.023379	2.9863	0.259329	2.54365	1.03517	0.00632026	**	5.69344e-15	*
RASSF5	6.94911	7.37928	1.9155	1.47111	0.326188	1.0619	0.259579	0.768	0.22173	7.47649e-08	***	5.69344e-15	***
S100A5	0.592215	0.261571	0.0679456	0.138449	0.0976799	0.441683	0.25976	2.03765	0.705529	0.00859678	**	5.69344e-15	*
PLXDC2	0.809053	0.521532	0.135588	0.0163162	0.00097672	0.644621	0.25998	0.120336	0.059862	1.21655e-06	***	5.69344e-15	***
RPL5P22	0.0447844	0.0792258	0.0206618	0.0494773	0.101479	1.76905	0.260796	2.39463	2.05103	0.0484184	*	5.69344e-15
POLR3G	2.9512	4.49193	1.17349	0.967306	0.944595	1.52207	0.261243	0.824301	0.976521	3.28006e-07	***	5.69344e-15	***
MCTP1	0.312695	0.410447	0.107293	0.21407	0.0595193	1.31261	0.261404	1.99519	0.278037	1.93399e-07	***	5.69344e-15	***
KRT16P1	0.077756	0.147115	0.0384936	0.0359505	0.0155552	1.89201	0.261657	0.933934	0.432684	0.00893897	**	5.69344e-15	*
NPM1P22	0.012914	0.0546278	0.0143044	0.0132282	0.0153327	4.23011	0.261852	0.924766	1.15909	0.0369787	*	5.69344e-15
NBPF2P	0.0164857	0.0419813	0.010996	0.0172967	0.0226424	2.54652	0.261926	1.573	1.30906	2.27948e-05	***	5.69344e-15	***
LOC101927172	0.407602	0.343174	0.0901344	0.051713	1.21907e-07	0.841932	0.26265	0.573732	2.35737e-06	0.00163502	**	5.69344e-15	**
ANKRD2	3.71328	3.47902	0.915875	0.254874	0.424776	0.936914	0.263256	0.278285	1.66661	3.67278e-07	***	5.69344e-15	***
SOX9-AS1	0.115214	0.37732	0.0994619	0.128732	0.0480959	3.27495	0.263601	1.29428	0.373613	0.000109402	***	5.69344e-15	***
SNORD15A	6.85676	7.28479	1.92219	2.5603	2.38562	1.06242	0.263864	1.33197	0.931776	0.00837022	**	5.69344e-15	*
PCDHB3	0.0708179	0.0564022	0.0149039	0.00391584	0.0030488	0.79644	0.264244	0.262739	0.778582	0.00881398	**	5.69344e-15	*
LOC101927720	0.689549	1.83076	0.48396	0.730435	0.927628	2.65501	0.26435	1.50929	1.26997	5.4778e-05	***	5.69344e-15	***
LOC101928013	15.4771	14.6443	3.89374	3.36372	0.736819	0.946191	0.265889	0.863878	0.219049	2.37027e-07	***	5.69344e-15	***
RP11-92G12.3	0.124691	0.270241	0.0721801	0.0607032	0.0580202	2.16728	0.267095	0.840997	0.955801	0.0110814	*	5.69344e-15	*
GPLD1	0.0819176	0.0632704	0.0169032	0.0135942	0.0145178	0.772367	0.267159	0.804233	1.06794	0.011399	*	5.69344e-15	*
ANGPT4	0.0572036	0.0768446	0.0205617	0.063214	0.0269446	1.34335	0.267574	3.07437	0.426243	0.00989446	**	5.69344e-15	*
LINGO2	0.226011	0.329676	0.0882257	0.10165	0.0216849	1.45868	0.267613	1.15216	0.213329	0.000308431	***	5.69344e-15	**
NUP210L	0.00546683	0.0283831	0.0075996	0.00942531	0.00555287	5.19187	0.267751	1.24024	0.589145	0.0183686	*	5.69344e-15
ALDH5A1	2.09105	0.953188	0.255551	0.143011	0.318536	0.455843	0.268101	0.559619	2.22735	9.17993e-06	***	5.69344e-15	***
LOC100421689	0.00906471	0.0733719	0.019688	0.0218649	0	8.09423	0.268332	1.11057	0	0.0259119	*	5.69344e-15
GTSF1	0.419629	0.895661	0.240808	0.358786	0.902329	2.13441	0.26886	1.48993	2.51495	0.000132892	***	5.69344e-15	***
VAV3	14.5738	15.0618	4.0534	4.22682	4.21026	1.03349	0.269117	1.04278	0.996084	8.3375e-07	***	5.69344e-15	***
GPM6A	0.194051	0.132398	0.0356728	0.0296035	0.0224256	0.682285	0.269436	0.829862	0.757533	0.0155354	*	5.69344e-15	*
GMPR	1.42773	1.24202	0.334742	0.356725	0.521724	0.869923	0.269515	1.06567	1.46254	3.25649e-05	***	5.69344e-15	***
SDPR	11.6774	12.6105	3.40995	2.34344	0.808075	1.07991	0.270404	0.687235	0.344825	7.65198e-10	***	5.69344e-15	***
SMPD3	0.136654	0.175302	0.0474743	0.0788348	0.0504663	1.28282	0.270814	1.66058	0.640153	2.16238e-05	***	5.69344e-15	***
ASS1P1	0.104081	0.0645401	0.0175546	0.0294755	0.0346109	0.620096	0.271995	1.67907	1.17423	0.0325582	*	5.69344e-15
LRP4-AS1	0.482447	0.587944	0.159981	0.25068	0.26309	1.21867	0.272102	1.56694	1.0495	1.02263e-05	***	5.69344e-15	***
EPN3	5.29678	8.07024	2.19947	1.45098	0.478262	1.52361	0.272541	0.659693	0.329614	7.14943e-11	***	5.69344e-15	***
GLI1	0.0478506	0.109139	0.0297726	0.0492807	0.0282035	2.28083	0.272796	1.65523	0.572304	0.00140455	**	5.69344e-15	**
ENTPD2	0.85827	0.898094	0.245977	0.322226	0.013869	1.0464	0.273888	1.30998	0.0430413	0.000329842	***	5.69344e-15	**
LOC101927366	0.0841038	0.0715098	0.0195881	0.0232076	0	0.850257	0.273922	1.18478	0	0.0356046	*	5.69344e-15
LOC100421817	0.0986863	0.141186	0.0387444	0.0758523	0.063755	1.43066	0.274421	1.95776	0.840515	0.000504036	***	5.69344e-15	**
KLHL29	3.27421	4.29639	1.17962	1.44595	1.25986	1.31219	0.27456	1.22578	0.871304	6.76263e-11	***	5.69344e-15	***
CFL1P1	0.0357438	0.0929532	0.0256877	0.0402654	0.0422189	2.60054	0.276351	1.5675	1.04852	0.0463092	*	5.69344e-15
P2RX5	1.22788	0.732719	0.202497	0.497725	0.0554385	0.596736	0.276363	2.45794	0.111384	0.000133482	***	5.69344e-15	***
STX18-AS1	0.615279	0.888242	0.245878	0.274397	0.278195	1.44364	0.276814	1.11599	1.01384	7.64365e-07	***	5.69344e-15	***
HSPA8P4	0.0652567	0.163305	0.0453178	0.073245	0.105937	2.50251	0.277504	1.61625	1.44633	0.00564322	**	5.69344e-15	*
PSAPL1	0.0200006	0.053412	0.0148322	0.00730991	0.00273805	2.67051	0.277694	0.492841	0.374566	0.0112747	*	5.69344e-15	*
CSTA	90.5254	153.017	42.5179	56.9386	10.8273	1.69033	0.277863	1.33917	0.190158	1.22533e-07	***	5.69344e-15	***
LINC00158	0.0853535	0.10172	0.0282698	0.0177002	0.0869267	1.19174	0.277919	0.626117	4.91106	0.0067986	**	5.69344e-15	*
GNRHR2	1.73165	2.32187	0.645308	0.787104	0.627658	1.34084	0.277926	1.21973	0.797427	3.64526e-05	***	5.69344e-15	***
SLPI	228.017	356.091	99.0122	163.68	11.9416	1.56168	0.278053	1.65313	0.0729573	9.3797e-08	***	5.69344e-15	***
KRT17P3	0.327591	0.540406	0.151173	0.105821	0.0821002	1.64964	0.279739	0.699999	0.775842	2.106e-06	***	5.69344e-15	***
SLC25A19	13.5914	22.0233	6.16368	6.15388	4.99378	1.62039	0.279871	0.998409	0.811485	2.11207e-13	***	5.69344e-15	***
PA2G4P6	0.0291739	0.0437357	0.0122404	0.0298976	0.0254235	1.49913	0.279872	2.44254	0.850351	0.03147	*	5.69344e-15
SAMD13	0.99369	1.83386	0.513689	0.648476	0.326223	1.8455	0.280113	1.26239	0.503061	5.36519e-05	***	5.69344e-15	***
PCDH10	0.0194599	0.0466689	0.0130836	0.00917667	0.00288032	2.39821	0.28035	0.701387	0.313874	0.0387115	*	5.69344e-15
LINC00887	0.518419	0.432686	0.121385	0.191274	0.0280828	0.834627	0.280539	1.57576	0.14682	0.000897809	***	5.69344e-15	**
LOC101927116	0.372089	0.458702	0.128879	0.0638161	0.225933	1.23277	0.280965	0.495163	3.54037	0.00267572	**	5.69344e-15	*
GATSL3	5.76286	8.34146	2.34381	2.7803	3.15299	1.44745	0.280983	1.18623	1.13404	1.38721e-10	***	5.69344e-15	***
TPPP	0.691865	0.677556	0.190529	0.174001	0.14543	0.979318	0.2812	0.913254	0.835798	1.23314e-08	***	5.69344e-15	***
LOC101929014	4.37002	4.51374	1.27442	1.53448	1.69373	1.03289	0.282342	1.20406	1.10378	3.92776e-05	***	5.69344e-15	***
C1orf210	1.91505	0.986159	0.278857	0.382747	0.102716	0.514953	0.282771	1.37256	0.268366	2.45921e-05	***	5.69344e-15	***
TEX19	0.113825	0.186821	0.0528468	0.0785347	0.0535509	1.64131	0.282873	1.48608	0.681876	0.00294543	**	5.69344e-15	*
FAM177A1P1	0.00638175	0.012822	0.00363112	0.00713834	0.0045394	2.00917	0.283193	1.96588	0.635917	0.0162664	*	5.69344e-15
XBP1P1	0.0548223	0.0853187	0.0241658	0.0273366	0.0163758	1.55628	0.283241	1.13121	0.599042	0.00280369	**	5.69344e-15	*
TREM1	1.76885	0.284893	0.0807626	0.10515	0.598186	0.161061	0.283483	1.30196	5.68889	0.0123225	*	5.69344e-15	*
IFNL1	0.3984	0.226929	0.0643568	0.0679882	0.0195341	0.5696	0.283599	1.05643	0.287317	0.00134688	**	5.69344e-15	**
NME1-NME2	8.24469	8.6239	2.45012	4.66588	4.02324	1.04599	0.284109	1.90434	0.862268	0.00998162	**	5.69344e-15	*
LOC100289533	0.235786	0.534278	0.151895	0.0976364	0.258037	2.26594	0.2843	0.64279	2.64284	0.00155662	**	5.69344e-15	**
ANKDD1B	0.037825	0.0684233	0.0194656	0.0219146	0.0300297	1.80894	0.284488	1.12582	1.3703	0.0256118	*	5.69344e-15
RP11-98I9.4	1.89579	2.5568	0.729598	0.758377	0.682737	1.34867	0.285356	1.03945	0.900261	2.53904e-09	***	5.69344e-15	***
LOC101927300	0.656041	0.866096	0.247199	0.287807	0.297385	1.32019	0.285418	1.16427	1.03328	4.78791e-05	***	5.69344e-15	***
DACT2	0.0632085	0.128163	0.0365939	0.0219685	0.0147324	2.02762	0.285527	0.600332	0.670613	0.00184997	**	5.69344e-15	**
PPP1R27	0.114374	0.104953	0.0299957	0.197625	0.110953	0.917623	0.285803	6.58844	0.561433	0.0334673	*	5.69344e-15
ZNF177	0.64374	0.595715	0.170282	0.186027	0.278817	0.925397	0.285845	1.09246	1.4988	0.000428044	***	5.69344e-15	**
FAM154B	0.0746723	0.134848	0.038761	0.0390415	0.0597355	1.80586	0.287443	1.00724	1.53005	0.0107311	*	5.69344e-15	*
ADAT2	2.21716	3.13681	0.901954	1.30615	0.790021	1.41479	0.287538	1.44814	0.604845	1.31984e-06	***	5.69344e-15	***
CD93	0.0059144	0.0159269	0.00457989	0.00562114	0.00403367	2.69291	0.287556	1.22735	0.717588	0.0291397	*	5.69344e-15
DGUOK-AS1	2.71387	3.76164	1.08297	0.684349	0.791698	1.38608	0.287898	0.63192	1.15686	1.8708e-06	***	5.69344e-15	***
FBN2	0.661006	0.219926	0.0634195	0.208103	0.0558416	0.332714	0.288367	3.28138	0.268336	1.91707e-05	***	5.69344e-15	***
KRT12	0.0404299	0.0348487	0.010052	0	0	0.861954	0.288447	0	#DIV/0!	0.0259656	*	5.69344e-15
KRT126P	0.0202528	0.022874	0.00661786	0.00992957	0.0102851	1.12943	0.289317	1.50042	1.0358	0.0235672	*	5.69344e-15
LOC101928794	1.45795	2.08857	0.604318	0.578193	0.0998068	1.43254	0.289346	0.956769	0.172619	4.91477e-05	***	5.69344e-15	***
EMR2	2.09147	2.13162	0.616836	0.448723	0.446203	1.0192	0.289374	0.727459	0.994384	1.65376e-05	***	5.69344e-15	***
SAPCD2	4.35119	7.46567	2.16071	1.64434	1.45162	1.71578	0.28942	0.761017	0.882797	2.99845e-09	***	5.69344e-15	***
LOC553103	0.654257	0.875663	0.25415	0.215976	0.138222	1.33841	0.290238	0.849797	0.639985	4.48803e-06	***	5.69344e-15	***
SNORD19B	57.7712	62.9851	18.2993	17.0353	36.4565	1.09025	0.290533	0.930929	2.14005	0.0236285	*	5.69344e-15
PHACTR3	0.270855	0.602192	0.174993	0.13209	0.0219685	2.2233	0.290593	0.754832	0.166314	1.42286e-06	***	5.69344e-15	***
PNPLA5	0.0302112	0.172512	0.0501435	0.0234887	0	5.71019	0.290668	0.46843	0	0.00160852	**	5.69344e-15	**
EFNA3	5.44858	8.24611	2.39862	2.64936	1.61907	1.51344	0.290878	1.10454	0.611116	5.03559e-09	***	5.69344e-15	***
CCDC64	8.32871	8.21824	2.39675	1.82042	0.345534	0.986737	0.291638	0.759537	0.18981	2.94317e-10	***	5.69344e-15	***
LOC102724967	24.6068	35.4784	10.3593	13.6897	10.5054	1.44181	0.291988	1.3215	0.767392	1.21742e-06	***	5.69344e-15	***
DUSP1	162.235	152.973	44.6719	59.2337	52.9426	0.942905	0.292025	1.32597	0.893793	0.00951601	**	5.69344e-15	*
S100A14	336.213	412.336	120.662	128.865	20.229	1.22641	0.292631	1.06798	0.156978	2.93959e-11	***	5.69344e-15	***
BHLHE40-AS1	0.281208	0.302233	0.0887248	0.184688	0.0702546	1.07477	0.293564	2.08158	0.380397	0.0155157	*	5.69344e-15	*
PKP1	24.5856	36.7982	10.8068	10.4806	3.99575	1.49674	0.293677	0.969812	0.381254	5.77362e-06	***	5.69344e-15	***
MAPK10	0.623939	1.12673	0.331111	0.333211	0.093475	1.80583	0.29387	1.00634	0.280528	4.2114e-07	***	5.69344e-15	***
TMEM52	0.444657	0.653546	0.192132	0.283759	0.125776	1.46977	0.293983	1.4769	0.44325	0.000631027	***	5.69344e-15	**
DAND5	0.0328799	0.0346352	0.0101941	0.00679537	0.0111142	1.05339	0.294328	0.666598	1.63555	0.0294865	*	5.69344e-15
TAS2R5	0.260844	0.476887	0.140741	0.297697	0.131235	1.82825	0.295124	2.11522	0.440833	0.000777237	***	5.69344e-15	**
SLFNL1-AS1	0.052736	0.0683372	0.0201715	0.0391795	0.0487312	1.29583	0.295177	1.94231	1.24379	0.000497267	***	5.69344e-15	**
LOC100131138	3.07047	0.882642	0.260945	0.0414153	0.0548906	0.287461	0.295641	0.158713	1.32537	0.0152805	*	5.69344e-15	*
LOC646828	0.00329849	0.0112797	0.00333983	0.0043822	0.00404223	3.41965	0.296092	1.3121	0.922421	0.0198249	*	5.69344e-15
PVRL4	3.33004	3.74477	1.10942	1.0071	0.519235	1.12454	0.296259	0.907771	0.515573	8.19017e-08	***	5.69344e-15	***
SCRN2	6.85775	7.98603	2.36611	2.55821	2.11947	1.16453	0.296281	1.08119	0.828496	3.73003e-05	***	5.69344e-15	***
ARHGEF37	2.93161	3.50641	1.03959	1.25494	0.39423	1.19607	0.296484	1.20714	0.314143	2.06579e-07	***	5.69344e-15	***
ITGA10	0.430997	0.694917	0.20636	0.283019	0.189167	1.61235	0.296956	1.37148	0.668391	0.000131272	***	5.69344e-15	***
RP11-219B17.1	0.115855	0.172704	0.0513039	0.0507286	0.0264206	1.49069	0.297063	0.988788	0.520822	0.0191189	*	5.69344e-15
KRT6C	0.292416	0.498868	0.148449	0.159559	0.0430902	1.70602	0.297571	1.07484	0.270059	2.95408e-05	***	5.69344e-15	***
KCNV1	0.27858	0.341472	0.101616	0.0763939	0.0162434	1.22576	0.297583	0.751788	0.212627	3.81028e-07	***	5.69344e-15	***
MYCL	2.17872	2.55979	0.762563	1.12121	0.404269	1.17491	0.2979	1.47032	0.360564	1.68608e-07	***	5.69344e-15	***
PEX5L	0.0808708	0.20867	0.0621994	0.0611531	0.0341982	2.58028	0.298076	0.983178	0.559222	0.000755443	***	5.69344e-15	**
SDCCAG3P1	0.231639	0.359509	0.107305	0.119985	0.185609	1.55202	0.298476	1.11817	1.54694	0.00415226	**	5.69344e-15	*
CAMKK1	2.66714	4.71451	1.40819	1.57865	3.39444	1.76763	0.298693	1.12105	2.15021	4.30277e-05	***	5.69344e-15	***
ISM1	1.67933	4.12535	1.23282	1.06048	0.178912	2.45654	0.298841	0.860203	0.168709	3.1119e-11	***	5.69344e-15	***
CA9	117.984	64.4521	19.2691	29.2654	163.452	0.54628	0.298968	1.51877	5.58516	1.6214e-08	***	5.69344e-15	***
HCG4P3	0.301302	0.470279	0.140633	0.104207	0.0634003	1.56082	0.299042	0.740985	0.608406	0.0120117	*	5.69344e-15	*
KLK8	34.8237	35.9217	10.756	7.5903	1.56777	1.03153	0.299429	0.705682	0.206549	1.3658e-08	***	5.69344e-15	***
CD320	31.9039	44.5187	13.3304	15.6456	24.109	1.3954	0.299434	1.17368	1.54094	1.53025e-14	***	5.69344e-15	***
RPL26P30	0.20617	0.428318	0.128587	0.0743023	0.133619	2.0775	0.300213	0.577838	1.79832	0.0165673	*	5.69344e-15
ATP5J2P5	0.0680039	0.237475	0.0713413	0.112879	0.104348	3.49208	0.300416	1.58224	0.924421	0.029063	*	5.69344e-15
GSDMA	0.10308	0.256615	0.0772304	0.0651471	0.0125227	2.48947	0.300959	0.843541	0.192222	0.00709661	**	5.69344e-15	*
DEPTOR	0.736408	0.750027	0.226002	0.248249	0.241358	1.01849	0.301325	1.09844	0.972241	2.46525e-05	***	5.69344e-15	***
RRAD	60.7502	54.3865	16.4041	14.1832	18.6941	0.895248	0.301621	0.864611	1.31805	2.14967e-14	***	5.69344e-15	***
ZNF506	0.501805	0.596186	0.180036	0.201451	0.20246	1.18808	0.301979	1.11895	1.00501	0.000192928	***	5.69344e-15	**
CADM2	0.234838	0.179506	0.0543329	0.0692698	0.102355	0.764381	0.302681	1.27491	1.47763	0.000108777	***	5.69344e-15	***
LINC00839	0.450591	0.379396	0.115166	0.20047	0.255247	0.841998	0.30355	1.74071	1.27324	0.000147921	***	5.69344e-15	***
GRHL1	2.17201	2.26337	0.687591	0.671524	0.110705	1.04206	0.303791	0.976632	0.164856	4.18722e-06	***	5.69344e-15	***
C9orf152	0.259267	0.151369	0.0460926	0.0412222	0.046286	0.583833	0.304505	0.894334	1.12284	0.00303871	**	5.69344e-15	*
SLC22A13	0.0603041	0.0432844	0.013194	0.0344751	0.0277009	0.717769	0.30482	2.61295	0.803503	0.0377035	*	5.69344e-15
RPL36P12	35.3425	49.5842	15.1692	14.5647	23.5391	1.40296	0.305928	0.960148	1.61618	0.000907374	***	5.69344e-15	**
SALL3	0.00396935	0.0173153	0.00530204	0.00933739	0.00918871	4.36224	0.306206	1.7611	0.984077	0.0413328	*	5.69344e-15
COLEC11	0.135944	0.171068	0.0523852	0.182879	0.192694	1.25836	0.306225	3.49105	1.05367	0.00578163	**	5.69344e-15	*
FKBP5	143.402	191.105	58.555	48.395	101.287	1.33265	0.306402	0.826488	2.09292	1.3515e-13	***	5.69344e-15	***
HES2	24.0175	34.2818	10.5077	13.4049	1.14729	1.42737	0.306508	1.27573	0.0855872	5.59785e-11	***	5.69344e-15	***
ZNF232	4.26574	6.69782	2.05395	2.07763	2.37496	1.57014	0.30666	1.01153	1.14311	2.9796e-11	***	5.69344e-15	***
LOC100128091	0.381265	0.371092	0.113799	0.178273	0.26734	0.973319	0.30666	1.56656	1.49961	0.0225494	*	5.69344e-15
PLA2G12AP1	0.821686	1.29301	0.396831	0.448029	0.8843	1.57361	0.306905	1.12902	1.97376	0.0025661	**	5.69344e-15	*
RPL7AP48	0.0699318	0.157588	0.048381	0.0866737	0.0671363	2.25345	0.30701	1.79148	0.774588	0.049727	*	5.69344e-15
RAB38	29.1053	39.0435	11.9945	14.3504	6.91237	1.34146	0.307208	1.19642	0.481684	5.00307e-09	***	5.69344e-15	***
TRIM7	11.7562	22.6047	6.94724	6.53481	3.64662	1.92278	0.307336	0.940634	0.55803	7.06493e-07	***	5.69344e-15	***
RORC	0.0503503	0.0451422	0.0139099	0.0106688	0.0204307	0.896562	0.308136	0.766994	1.91499	0.00462133	**	5.69344e-15	*
AKR1B15	0.789296	0.390951	0.120585	0.0534689	0.0612743	0.495316	0.308441	0.443411	1.14598	6.0707e-05	***	5.69344e-15	***
ZNF540	0.0627533	0.0677414	0.0209244	0.0142974	0.0238139	1.07949	0.308886	0.683288	1.66561	0.0280101	*	5.69344e-15
SPTBN2	6.16558	7.04504	2.17885	1.78318	0.362494	1.14264	0.309274	0.818407	0.203285	2.77582e-11	***	5.69344e-15	***
TBC1D30	2.26592	3.10656	0.960813	0.808855	0.289464	1.371	0.309285	0.841845	0.357869	5.62639e-09	***	5.69344e-15	***
RPL23P5	0.198733	0.434676	0.134529	0.244421	0.40117	2.18723	0.309492	1.81687	1.64131	0.0287522	*	5.69344e-15
LOC257396	1.24192	1.94175	0.601249	0.725645	0.726413	1.56351	0.309644	1.2069	1.00106	8.76802e-06	***	5.69344e-15	***
KRT8P49	0.0302967	0.0417229	0.0129292	0.029304	0.0066024	1.37714	0.309883	2.26649	0.225307	0.0138924	*	5.69344e-15	*
RXFP4	0.0934419	0.0841289	0.0260972	0.0437499	0.0249316	0.900333	0.310204	1.67642	0.569866	0.0328897	*	5.69344e-15
LOC100130100	0.234751	0.218199	0.0677029	0.0399511	0.137961	0.929494	0.31028	0.590095	3.45326	0.00543799	**	5.69344e-15	*
CSF1R	0.260084	0.182041	0.0565183	0.0500765	0.167336	0.699932	0.310471	0.886023	3.34162	0.000210363	***	5.69344e-15	**
CBX4	20.5387	32.3086	10.0502	9.46039	7.09466	1.57306	0.311069	0.941315	0.749933	3.35672e-11	***	5.69344e-15	***
RPS15P2	0.14968	0.260117	0.0809294	0.0474926	0.0852367	1.73781	0.311128	0.586839	1.79474	0.0286182	*	5.69344e-15
C5orf38	27.3002	44.2969	13.7883	11.9855	6.24681	1.62258	0.311271	0.869247	0.521199	6.53379e-07	***	5.69344e-15	***
ACSM3	0.254313	0.143567	0.0447672	0.0818457	0.0321097	0.564527	0.311821	1.82825	0.392319	0.00174424	**	5.69344e-15	**
MYC	259.027	347.516	108.46	93.3916	58.2685	1.34162	0.312101	0.861069	0.623916	3.01223e-10	***	5.69344e-15	***
CECR5-AS1	0.74593	1.53584	0.480318	0.580468	0.610821	2.05896	0.31274	1.20851	1.05229	0.0280403	*	5.69344e-15
RGS2	2.74691	4.39908	1.37699	1.92011	2.68666	1.60146	0.313018	1.39443	1.39922	3.47657e-06	***	5.69344e-15	***
TMCO6	8.76331	9.93456	3.11334	3.83628	2.48333	1.13365	0.313384	1.23221	0.647329	8.11226e-10	***	5.69344e-15	***
NRARP	1.02193	1.48936	0.467258	0.587957	0.107394	1.4574	0.31373	1.25831	0.182656	3.13171e-06	***	5.69344e-15	***
ADH6	0.0578965	0.104423	0.0328236	0.0576914	0.0495469	1.80361	0.314334	1.75762	0.858827	0.0325598	*	5.69344e-15
LOC102724065	0.153299	0.258379	0.0812297	0.0715744	0.0680136	1.68546	0.314382	0.881136	0.950251	0.00410904	**	5.69344e-15	*
LPAR6	1.40623	1.68974	0.531676	0.689347	0.416542	1.2016	0.31465	1.29656	0.604256	1.44955e-06	***	5.69344e-15	***
MESP2	0.459804	0.448731	0.141195	0.331631	0.250793	0.975918	0.314655	2.34873	0.756243	0.000203231	***	5.69344e-15	**
RP11-389K14.3	0.0784933	0.141066	0.044403	0.0226809	0.00860154	1.79717	0.314768	0.510796	0.379242	0.0118357	*	5.69344e-15	*
RAC3	69.8958	93.8848	29.5795	32.6689	35.1462	1.34321	0.315061	1.10445	1.07583	5.34279e-08	***	5.69344e-15	***
ASNS	16.4199	25.4512	8.02993	10.5113	3.44436	1.55002	0.315502	1.30901	0.327681	1.6669e-07	***	5.69344e-15	***
CERS6-AS1	0.224008	0.943578	0.298269	0.0748114	0.494285	4.21224	0.316104	0.250819	6.60709	0.0357344	*	5.69344e-15
ARHGEF6	0.197505	0.126087	0.0398827	0.0313984	0.056547	0.638402	0.31631	0.78727	1.80095	0.00033751	***	5.69344e-15	**
CKMT1B	0.926595	0.940431	0.298023	0.269848	0.0495252	1.01493	0.316901	0.905459	0.18353	2.07835e-05	***	5.69344e-15	***
TRABD2B	0.0438587	0.0243457	0.0077236	0.0126642	0.114794	0.555094	0.317247	1.63967	9.06447	0.0230562	*	5.69344e-15
UPK1B	0.0376531	0.0645172	0.0204788	0.00957124	0.00792233	1.71347	0.317415	0.467374	0.827722	0.0203762	*	5.69344e-15
CXCL9	0.0564967	0.0708748	0.0225361	0.0837825	0.043029	1.25449	0.317971	3.7177	0.513579	0.0113242	*	5.69344e-15	*
HINT1	130.9	184.891	58.8637	57.0974	69.8044	1.41246	0.31837	0.969993	1.22255	7.43798e-07	***	5.69344e-15	***
LOC101930033	5.117	7.48572	2.38551	2.60234	0.428586	1.46291	0.318674	1.09089	0.164693	0.000134295	***	5.69344e-15	***
SNHG19	56.0348	104.117	33.2089	31.3055	43.6709	1.85807	0.318959	0.942683	1.39499	5.60813e-08	***	5.69344e-15	***
GRB14	1.72081	3.78944	1.20879	0.967535	0.275322	2.20212	0.318989	0.800418	0.28456	4.98694e-05	***	5.69344e-15	***
LYPD6B	3.92508	4.36804	1.39362	1.55464	0.200946	1.11285	0.319049	1.11554	0.129256	1.15805e-05	***	5.69344e-15	***
RPS29P8	1.69223	0.98675	0.31503	0.486992	0.653198	0.583107	0.319261	1.54586	1.34129	0.0295475	*	5.69344e-15
NARG2P1	0.021368	0.0446715	0.0142664	0.0259386	0.0212957	2.09058	0.319362	1.81816	0.821005	0.0485167	*	5.69344e-15
STAP2	16.7942	22.1495	7.0887	7.09325	1.87777	1.31888	0.320039	1.00064	0.264726	7.32186e-08	***	5.69344e-15	***
LOC100289098	2.43389	4.8585	1.55517	2.13247	1.42553	1.99619	0.320093	1.37121	0.668489	0.00016926	***	5.69344e-15	***
C1orf162	0.233349	0.271705	0.0870132	0.214029	0.127843	1.16437	0.320248	2.45973	0.597315	0.0286795	*	5.69344e-15
SERPINI1	1.31729	2.9014	0.929589	0.961266	0.756311	2.20255	0.320394	1.03408	0.786786	3.25555e-07	***	5.69344e-15	***
IFITM2	12.4254	7.41485	2.38002	2.41238	4.53855	0.596752	0.32098	1.0136	1.88136	3.34143e-05	***	5.69344e-15	***
MCFD2P1	0.0314968	0.0968575	0.0311097	0.0106363	0.00925943	3.07515	0.32119	0.341897	0.870551	0.0446706	*	5.69344e-15
RPS3AP21	0.0809206	0.12805	0.0411427	0.0505284	0.0715214	1.58242	0.321301	1.22813	1.41547	0.0495828	*	5.69344e-15
PLA2G4A	3.3384	3.25566	1.04694	0.911048	1.08389	0.975215	0.321575	0.870202	1.18972	6.91041e-08	***	5.69344e-15	***
PAMR1	0.155191	0.338346	0.108981	0.146994	0.318903	2.18019	0.3221	1.3488	2.1695	0.000353553	***	5.69344e-15	**
FOXN1	0.215731	0.226257	0.0729429	0.0462916	0.353002	1.04879	0.32239	0.634628	7.62563	0.000377844	***	5.69344e-15	**
SOX2	0.106852	0.222974	0.0719087	0.148827	0.239983	2.08675	0.322498	2.06966	1.6125	0.000506636	***	5.69344e-15	**
GCDH	11.2073	20.4265	6.59255	6.88198	6.5517	1.8226	0.322745	1.0439	0.952008	2.34431e-09	***	5.69344e-15	***
RFESD	0.557327	0.561967	0.181476	0.185171	0.173285	1.00833	0.322931	1.02036	0.935811	0.0116361	*	5.69344e-15	*
ZNF391	3.58763	4.74397	1.53236	1.87108	1.69568	1.32231	0.323013	1.22104	0.906259	2.47839e-07	***	5.69344e-15	***
RPL18AP6	0.470255	0.5025	0.162576	0.235653	0.178921	1.06857	0.323535	1.44949	0.759258	0.00231248	**	5.69344e-15	**
SLC9B2	6.255	11.8689	3.84509	3.30532	3.3542	1.8975	0.323964	0.85962	1.01479	4.18433e-09	***	5.69344e-15	***
AGAP4	0.00936464	0.0240158	0.00778339	0.026552	0.00832109	2.56452	0.324095	3.41137	0.313388	0.0149718	*	5.69344e-15	*
PLA2G12A	3.28977	5.02078	1.63238	1.61826	1.43699	1.52618	0.325126	0.991348	0.887986	3.41171e-11	***	5.69344e-15	***
LOC101927571	0.299394	0.410833	0.133861	0.30905	0.2573	1.37222	0.325828	2.30874	0.832551	0.037155	*	5.69344e-15
PHBP1	0.00598014	0.0346058	0.011278	0.0174602	0.0123302	5.78678	0.325898	1.54817	0.706187	0.0438155	*	5.69344e-15
LOC101929511	0.380133	0.586357	0.191323	0.122605	0.274705	1.5425	0.326291	0.640825	2.24057	0.00435959	**	5.69344e-15	*
UGT1A	0.00835357	0.011128	0.00363302	0.00360102	0.00262864	1.33212	0.326477	0.991192	0.729971	3.00118e-05	***	5.69344e-15	***
MFSD3	58.3873	72.9842	23.8314	26.5164	20.9227	1.25	0.326528	1.11267	0.789049	7.35057e-09	***	5.69344e-15	***
ZNRD1-AS1	0.460562	0.820602	0.268017	0.478906	0.353277	1.78174	0.326611	1.78685	0.737674	6.06617e-05	***	5.69344e-15	***
SLC25A27	0.966314	1.46568	0.479033	0.58886	0.552863	1.51677	0.326833	1.22927	0.93887	2.11207e-07	***	5.69344e-15	***
SEC24B-AS1	0.374401	0.446988	0.146203	0.257445	0.310372	1.19387	0.327084	1.76088	1.20559	0.000735168	***	5.69344e-15	**
HOXC-AS1	4.01922	6.22877	2.0391	2.49375	2.46456	1.54975	0.327369	1.22296	0.988294	1.18024e-05	***	5.69344e-15	***
NPDC1	6.74062	8.33663	2.73099	3.17653	1.54231	1.23678	0.327589	1.16314	0.485532	7.55489e-07	***	5.69344e-15	***
LOC101928184	0.187097	0.319314	0.104675	0.145951	0.0465764	1.70667	0.327812	1.39432	0.319125	0.00785693	**	5.69344e-15	*
PDPN	1.02918	5.52551	1.81267	0.792634	0.0425798	5.36885	0.328054	0.437275	0.0537194	1.51892e-10	***	5.69344e-15	***
AGAP7	0.0176138	0.0352077	0.0115531	0.0309102	0.0207016	1.99887	0.32814	2.6755	0.669734	0.0148597	*	5.69344e-15	*
PLIN4	0.0617437	0.0385821	0.0126641	0.0221802	0.0131157	0.624876	0.328236	1.75143	0.591322	0.0243306	*	5.69344e-15
BCRP3	0.0937788	0.122486	0.0402936	0.0464276	0.0245058	1.30611	0.328966	1.15223	0.527829	0.0216318	*	5.69344e-15
LOC100288510	0.26942	0.43649	0.143629	0.146318	0.230247	1.62011	0.329055	1.01872	1.57361	3.76816e-06	***	5.69344e-15	***
LINC01126	0.100493	0.137551	0.0452868	0.0521091	0.109926	1.36875	0.329238	1.15065	2.10953	0.00629443	**	5.69344e-15	*
SEMA3E	0.0695526	0.119316	0.039301	0.0412422	0.0473395	1.71549	0.329385	1.04939	1.14784	0.0137731	*	5.69344e-15	*
DDN	0.420619	0.546195	0.18016	0.163287	0.139805	1.29855	0.329846	0.906341	0.856194	0.000150062	***	5.69344e-15	***
CPNE7	0.58219	0.545073	0.1799	0.148898	0.208093	0.936246	0.330047	0.827673	1.39756	0.000418588	***	5.69344e-15	**
APOM	1.1018	1.49095	0.492856	0.696059	0.82377	1.3532	0.330564	1.4123	1.18348	0.00559509	**	5.69344e-15	*
OCLN	2.75624	3.72756	1.23386	0.812286	0.142898	1.35241	0.33101	0.658328	0.175921	1.24668e-09	***	5.69344e-15	***
C10orf95	0.909327	1.64458	0.545676	0.742358	0.469353	1.80857	0.331803	1.36044	0.632247	0.000298333	***	5.69344e-15	**
PLEKHA6	4.45739	3.31274	1.09991	0.577134	0.478719	0.743202	0.332023	0.524712	0.829476	2.14323e-08	***	5.69344e-15	***
PRADC1P1	0.21624	0.353143	0.117299	0.134794	0.218786	1.63311	0.332156	1.14916	1.62311	0.031197	*	5.69344e-15
MRPS18BP2	1.87871	3.08693	1.02568	0.659925	1.38811	1.64311	0.332266	0.643402	2.10343	0.000588484	***	5.69344e-15	**
RP11-752G15.6	6.48259	8.82163	2.93302	2.41767	2.26204	1.36082	0.33248	0.824295	0.935627	5.23552e-07	***	5.69344e-15	***
LOC641695	0.184582	0.36865	0.122613	0.121434	0.20663	1.99721	0.3326	0.990385	1.70158	0.00148207	**	5.69344e-15	**
LOC100652736	1.36612	2.4952	0.830415	0.951328	1.21983	1.82648	0.332805	1.14561	1.28224	1.19292e-05	***	5.69344e-15	***
EVPLL	0.117272	0.159149	0.0530429	0.0534861	0.00743954	1.35709	0.333291	1.00836	0.139093	0.000162885	***	5.69344e-15	***
ZNF789	2.90654	3.29087	1.09871	1.1166	1.36755	1.13223	0.333865	1.01628	1.22475	0.00022333	***	5.69344e-15	**
CCDC147	0.0817109	0.102289	0.034156	0.0480181	0.0344606	1.25184	0.333917	1.40585	0.717659	0.00255509	**	5.69344e-15	*
LOC101927202	1.36141	2.30766	0.771016	0.383262	0	1.69505	0.334112	0.497086	0	0.00444033	**	5.69344e-15	*
ARRDC4	2.31718	3.093	1.03353	1.88161	0.623737	1.33481	0.334151	1.82057	0.331491	2.41807e-06	***	5.69344e-15	***
SLC10A6	0.0890188	0.502363	0.167891	0.367728	0.125237	5.64334	0.334202	2.19028	0.340569	0.00613628	**	5.69344e-15	*
LOC100129138	0.178382	0.175055	0.0585683	0.120779	0.0728948	0.981351	0.334571	2.06219	0.603539	0.0193752	*	5.69344e-15
LOC101559451	1.08847	1.46323	0.489935	0.686661	0.676997	1.3443	0.334831	1.40154	0.985926	0.000228433	***	5.69344e-15	**
AOC2	0.398304	0.575787	0.1928	0.19888	0.262302	1.4456	0.334846	1.03153	1.3189	1.68244e-06	***	5.69344e-15	***
NPM3	66.0781	103.87	34.798	38.0577	28.439	1.57192	0.335016	1.09367	0.747259	7.39465e-10	***	5.69344e-15	***
RPS15	3.29241	5.45565	1.82909	1.76236	2.51493	1.65704	0.335265	0.963517	1.42702	2.84215e-05	***	5.69344e-15	***
KANK3	0.213489	0.440049	0.147656	0.128583	0.112505	2.06122	0.335543	0.87083	0.874962	1.83817e-05	***	5.69344e-15	***
LOC102724740	0.178653	0.250716	0.0842218	0.101124	0.00861336	1.40337	0.335925	1.20069	0.0851758	0.00161995	**	5.69344e-15	**
NIPAL4	11.7584	9.74244	3.27323	4.30733	0.803477	0.828548	0.335976	1.31593	0.186537	1.26473e-09	***	5.69344e-15	***
RPS20P27	1.58286	2.37867	0.799238	1.15953	0.490524	1.50276	0.336003	1.4508	0.423035	0.00242799	**	5.69344e-15	**
MMRN2	2.4134	4.02622	1.35543	1.33538	0.321338	1.66828	0.33665	0.985208	0.240634	5.65158e-08	***	5.69344e-15	***
RPS28P7	39.5424	54.5181	18.3597	17.9295	23.1213	1.37872	0.336763	0.976569	1.28957	0.000153996	***	5.69344e-15	***
CDC42SE2	10.8122	14.9998	5.05543	3.71075	3.66288	1.38731	0.337033	0.734014	0.9871	2.24419e-16	***	5.69344e-15	***
ACTN3	0.0762175	0.0501254	0.0169135	0.0562573	0.0316059	0.657663	0.337424	3.32618	0.561809	0.032543	*	5.69344e-15
APOBR	0.0572602	0.0502265	0.0169553	0.0101748	0.00804192	0.877162	0.337576	0.600098	0.790375	0.00118603	**	5.69344e-15	**
S100A2	813.796	1460.7	493.141	541.19	192.036	1.79493	0.337605	1.09743	0.35484	1.8565e-13	***	5.69344e-15	***
LOC101927322	0.567517	0.880211	0.297216	0.731783	0.535301	1.55099	0.337664	2.46213	0.731503	0.000249704	***	5.69344e-15	**
SPRY1	3.86835	6.174	2.0856	2.15631	0.66433	1.59603	0.337803	1.0339	0.308087	3.02077e-06	***	5.69344e-15	***
MEF2B	1.46983	1.33211	0.450214	0.782056	1.39767	0.906298	0.337972	1.73707	1.78717	0.0395928	*	5.69344e-15
ARSDP1	0.0105756	0.00943949	0.00319457	0.00197358	0.00102316	0.892574	0.338426	0.617792	0.518426	0.0013427	**	5.69344e-15	**
NUS1P1	0.040319	0.0514517	0.0174205	0.0357207	0.0601695	1.27611	0.338579	2.0505	1.68444	0.0122047	*	5.69344e-15	*
BREA2	0.365067	0.402177	0.136457	0.263203	0.180261	1.10165	0.339296	1.92883	0.684876	0.0137536	*	5.69344e-15	*
PADI2	1.56667	0.294982	0.100108	0.0547542	0.00657531	0.188286	0.339368	0.546953	0.120088	0.000683106	***	5.69344e-15	**
TTC28-AS1	4.01368	4.61091	1.56489	2.00664	2.06901	1.1488	0.339389	1.28228	1.03108	3.07182e-05	***	5.69344e-15	***
RPL41P1	0.23348	0.380698	0.129396	0.203773	0.142599	1.63054	0.339892	1.5748	0.699793	0.0226735	*	5.69344e-15
HIST1H2AI	0.271403	0.234401	0.0798046	0.668969	0.354916	0.863663	0.340462	8.38259	0.530542	0.0229504	*	5.69344e-15
GALNT18	6.01569	8.93757	3.043	2.93428	3.66325	1.48571	0.340473	0.964273	1.24843	3.3939e-08	***	5.69344e-15	***
ADAMTS9	0.698216	1.4188	0.483105	0.319964	0.0920693	2.03203	0.340503	0.662308	0.287749	2.72271e-08	***	5.69344e-15	***
LINC01133	1.68202	1.34841	0.459161	0.588356	0.229839	0.801661	0.340521	1.28137	0.390646	0.000106878	***	5.69344e-15	***
ANKRD65	6.50395	9.77129	3.32846	3.72282	0.440184	1.50236	0.340637	1.11848	0.118239	5.68108e-09	***	5.69344e-15	***
RNF175	0.508964	0.524337	0.178835	0.161391	0.149287	1.0302	0.341069	0.902455	0.925004	0.00285295	**	5.69344e-15	*
RPL17P18	0.348813	0.393258	0.134262	0.187684	0.155559	1.12742	0.341408	1.3979	0.828833	0.0306051	*	5.69344e-15
PCDHGA10	1.01051	0.907021	0.309764	0.202032	0.234866	0.897587	0.341518	0.652214	1.16252	7.81169e-06	***	5.69344e-15	***
PCDHGB7	0.474926	0.6368	0.217538	0.251663	0.420302	1.34084	0.341611	1.15687	1.6701	7.16581e-08	***	5.69344e-15	***
RPS15AP1	0.776038	1.01596	0.347179	0.238203	0.546391	1.30916	0.341726	0.686109	2.29381	0.0131074	*	5.69344e-15	*
LOC101927645	0.0661871	0.0681236	0.0232882	0.0689203	0.0186923	1.02926	0.341852	2.95945	0.271217	0.00121775	**	5.69344e-15	**
TIMM13	28.0845	45.7588	15.6765	13.4769	17.8257	1.62933	0.342589	0.859693	1.32268	4.07019e-07	***	5.69344e-15	***
RP11-384K6.6	0.0350595	0.0617459	0.0211905	0.0237955	0.0424811	1.76117	0.34319	1.12293	1.78526	0.00226567	**	5.69344e-15	**
LOC100505912	0.0775867	0.285882	0.0981808	0.207984	0.119109	3.68467	0.343431	2.11838	0.572685	0.0125943	*	5.69344e-15	*
NOP16	35.5716	56.8057	19.5116	17.1397	16.7877	1.59694	0.34348	0.878436	0.979463	7.49353e-09	***	5.69344e-15	***
RTN4R	5.62139	6.21239	2.13687	1.64046	0.129134	1.10514	0.343968	0.767693	0.0787182	3.17812e-08	***	5.69344e-15	***
PRRT4	0.117376	0.0602925	0.0207512	0.0303056	0.0317396	0.513668	0.344175	1.46043	1.04732	0.0026661	**	5.69344e-15	*
RNF139-AS1	1.7562	1.45898	0.502244	0.6048	0.450838	0.830761	0.344242	1.2042	0.745432	0.0213782	*	5.69344e-15
GAS5	22.6009	29.3425	10.1041	12.6553	11.4972	1.29829	0.34435	1.25249	0.908488	7.1742e-06	***	5.69344e-15	***
SSUH2	0.1748	0.20846	0.0717969	0.0790634	0.0381191	1.19256	0.344416	1.10121	0.482134	0.00151479	**	5.69344e-15	**
ECSIT	22.8155	28.7085	9.88966	9.31839	9.43717	1.25829	0.344485	0.942236	1.01275	1.39413e-13	***	5.69344e-15	***
TGFBR3L	1.25003	1.37116	0.473	0.725426	0.23944	1.09691	0.344963	1.53367	0.330068	0.00017477	***	5.69344e-15	**
ZNF763	0.078533	0.0610612	0.0210702	0.0488038	0.0664843	0.777523	0.345066	2.31625	1.36228	0.00772002	**	5.69344e-15	*
LOC100133252	0.025847	0.0366626	0.0126559	0.0332681	0.0281038	1.41845	0.3452	2.62865	0.84477	0.0255089	*	5.69344e-15
LRP3	3.19962	4.21801	1.45839	1.56903	5.90203	1.31828	0.345754	1.07586	3.76157	1.02382e-09	***	5.69344e-15	***
OXLD1	56.4881	73.2842	25.3525	30.1361	29.6727	1.29734	0.345948	1.18868	0.984623	3.34591e-11	***	5.69344e-15	***
ZNF429	0.0755541	0.13185	0.0456236	0.0390048	0.111392	1.7451	0.346027	0.854927	2.85585	0.0340031	*	5.69344e-15
CSAD	1.1311	1.52033	0.526382	0.715515	0.773683	1.34412	0.346228	1.35931	1.0813	1.40883e-05	***	5.69344e-15	***
LOC727919	3.60093	5.09886	1.76744	2.0316	1.67508	1.41598	0.346635	1.14946	0.824515	4.72525e-08	***	5.69344e-15	***
TP53	1.86835	2.10165	0.728513	0.62109	0.576689	1.12487	0.346638	0.852546	0.92851	8.44941e-06	***	5.69344e-15	***
LOC100419170	0.054968	0.0572367	0.0198541	0.0238495	0.0313615	1.04127	0.346878	1.20124	1.31497	0.0467825	*	5.69344e-15
AKR1C1	2.55105	1.24102	0.430812	0.360713	2.25521	0.486475	0.347143	0.837285	6.25208	0.000165016	***	5.69344e-15	***
SCARA5	0.12572	0.071517	0.0248362	0.0844708	0.0266583	0.568859	0.347277	3.40112	0.315592	0.00658894	**	5.69344e-15	*
PLCXD3	0.641432	0.351068	0.122098	0.0313068	0.00991121	0.547319	0.347789	0.256408	0.316583	0.0103931	*	5.69344e-15	*
B9D1	14.8731	16.9116	5.89502	6.41905	7.75458	1.13706	0.348579	1.08889	1.20806	1.00115e-06	***	5.69344e-15	***
DRD2	0.0814145	0.0902817	0.0315349	0.0324265	0.0201546	1.10892	0.349295	1.02827	0.621549	0.00865898	**	5.69344e-15	*
KRT17P1	0.0832075	0.0942512	0.0329306	0.029112	0	1.13272	0.349392	0.884041	0	0.0493509	*	5.69344e-15
MEX3A	1.47364	1.8274	0.638723	1.0731	1.27867	1.24006	0.349525	1.68008	1.19156	7.78634e-08	***	5.69344e-15	***
TUBAL3	0.0483309	0.0918924	0.0321766	0.0369651	0.0504717	1.90132	0.350155	1.14882	1.36539	0.0444238	*	5.69344e-15
TMEM161A	15.9885	22.0138	7.71664	8.44603	8.24257	1.37685	0.350537	1.09452	0.97591	2.37156e-11	***	5.69344e-15	***
LGALS2	0.359401	0.518307	0.181788	0.0700407	0.231775	1.44214	0.350733	0.385289	3.30915	0.0472654	*	5.69344e-15
HCG25	0.373611	0.39142	0.137621	0.301382	0.272942	1.04767	0.351594	2.18994	0.905636	0.0251455	*	5.69344e-15
SLC2A4	0.0918788	0.151511	0.0532745	0.0490143	0.0210085	1.64903	0.351621	0.920033	0.42862	0.00322873	**	5.69344e-15	*
FOXP2	0.100402	0.688507	0.242387	0.248841	0.15417	6.85749	0.352047	1.02663	0.619553	7.09635e-05	***	5.69344e-15	***
CLHC1	1.01273	1.40384	0.494578	0.67052	0.739415	1.3862	0.352305	1.35574	1.10275	0.000116677	***	5.69344e-15	***
GGT6	0.214878	0.209541	0.0739338	0.0637558	0.00955201	0.975165	0.352836	0.862336	0.149822	0.000628864	***	5.69344e-15	**
SOX4	7.31282	7.99091	2.82917	2.368	2.43417	1.09273	0.354048	0.836994	1.02795	2.28282e-05	***	5.69344e-15	***
LOC102724895	0.195068	0.567646	0.20208	0.166296	0.233395	2.90999	0.355996	0.822923	1.40349	0.00349974	**	5.69344e-15	*
RPS28P4	4.02613	5.5392	1.97816	2.15935	2.54652	1.37581	0.35712	1.0916	1.1793	0.00519008	**	5.69344e-15	*
LINC01088	0.386228	1.15499	0.412953	0.655041	0.268441	2.99044	0.357538	1.58623	0.409809	0.000233818	***	5.69344e-15	**
LOC100418727	0.208027	0.301996	0.10813	0.183825	0.0603263	1.45171	0.358051	1.70004	0.328172	8.15301e-07	***	5.69344e-15	***
CHCHD10	11.7153	8.17272	2.92742	4.18729	4.16812	0.697612	0.358195	1.43037	0.995421	1.00933e-05	***	5.69344e-15	***
IRF7	34.9443	20.3649	7.30996	6.36695	5.15796	0.582782	0.358949	0.870996	0.810115	1.02418e-05	***	5.69344e-15	***
TMEM38A	1.54217	1.67709	0.602145	0.4203	0.379377	1.08749	0.359042	0.698005	0.902634	7.70023e-05	***	5.69344e-15	***
EPB41L4A-AS1	19.2305	22.4229	8.05316	6.71249	11.9063	1.16601	0.359149	0.833522	1.77375	9.94464e-06	***	5.69344e-15	***
EPHB3	1.39852	0.829078	0.29795	0.256554	0.0924178	0.592826	0.359375	0.861064	0.360227	0.000319286	***	5.69344e-15	**
MRS2P2	0.133017	0.217273	0.0780943	0.0807469	0.0636904	1.63342	0.35943	1.03397	0.788767	0.0108234	*	5.69344e-15	*
CYB5R1	26.1882	43.1598	15.5146	15.3117	17.3936	1.64806	0.359469	0.98692	1.13597	5.7348e-11	***	5.69344e-15	***
LOC101929548	0.160463	0.361745	0.130112	0.0450836	0.11674	2.25439	0.359678	0.3465	2.5894	0.0177911	*	5.69344e-15
RP11-161H23.9	0.0277585	0.016625	0.00598436	0.0165678	0.0167415	0.598914	0.359962	2.76852	1.01048	0.046007	*	5.69344e-15
KLHL31	0.210687	0.285195	0.102677	0.143384	0.0887119	1.35364	0.360024	1.39645	0.618702	0.000183264	***	5.69344e-15	**
SLC25A39P1	1.30452	1.59612	0.575044	0.592329	0.703925	1.22353	0.360277	1.03006	1.1884	0.000300927	***	5.69344e-15	**
LOC100421552	0.109778	0.110134	0.0396893	0.0232466	0.0876775	1.00325	0.360372	0.585715	3.77163	0.0490605	*	5.69344e-15
LOC100996535	0.0245106	0.0477101	0.0171955	0.0251275	0.0453396	1.94651	0.360416	1.46128	1.80439	0.0418962	*	5.69344e-15
AP000472.2	0.588525	0.961788	0.346904	0.518141	0.353598	1.63424	0.360687	1.49361	0.682436	0.000562939	***	5.69344e-15	**
LOC100418951	2.43399	0.272948	0.0985159	0.0716028	0.12734	0.11214	0.360933	0.726815	1.77842	0.00647581	**	5.69344e-15	*
LOC347422	0.306473	0.518071	0.187075	0.144292	0.143825	1.69043	0.3611	0.771303	0.996767	6.22767e-05	***	5.69344e-15	***
ALDH1L2	4.53082	4.86507	1.7571	2.26465	2.00862	1.07377	0.361166	1.28886	0.886944	8.38673e-09	***	5.69344e-15	***
SECTM1	81.4464	64.6498	23.3612	18.1228	71.5636	0.793771	0.36135	0.775765	3.94882	3.43012e-08	***	5.69344e-15	***
PSORS1C1	0.719256	0.637445	0.230537	0.0734813	0.19563	0.886257	0.361658	0.318739	2.6623	0.000278381	***	5.69344e-15	**
DDIT4	689.014	885.117	320.289	339.725	348.312	1.28461	0.36186	1.06068	1.02528	1.38312e-05	***	5.69344e-15	***
PPP1R14C	18.5957	53.0992	19.2181	22.9625	3.23623	2.85546	0.361928	1.19484	0.140935	3.48289e-08	***	5.69344e-15	***
LOC101928000	5.54601	13.9869	5.06354	5.34248	5.99797	2.52197	0.362021	1.05509	1.12269	7.68228e-06	***	5.69344e-15	***
LOC101929174	0.393071	0.931493	0.337812	0.368612	0.24471	2.36978	0.362656	1.09118	0.66387	0.00293246	**	5.69344e-15	*
GADD45GIP1	69.5922	106.244	38.5393	35.6086	52.0635	1.52667	0.362742	0.923955	1.4621	1.11988e-06	***	5.69344e-15	***
STAC3	0.158628	0.114085	0.0413935	0.0988571	0.103581	0.719197	0.362832	2.38823	1.04779	0.0165818	*	5.69344e-15
SLC6A9	19.0392	23.9467	8.68927	7.75429	3.86121	1.25776	0.362859	0.892398	0.497945	3.50838e-07	***	5.69344e-15	***
RPL9P32	0.237047	0.596154	0.216373	0.305464	0.423595	2.51492	0.362947	1.41175	1.38673	0.00244936	**	5.69344e-15	**
GALNT13	0.0788946	0.166892	0.0605774	0.0403198	0.0216033	2.11537	0.362975	0.665592	0.535799	0.00616789	**	5.69344e-15	*
NKPD1	0.0232729	0.0521464	0.0189344	0.0233689	0.0270144	2.24065	0.363101	1.2342	1.156	0.00890914	**	5.69344e-15	*
GTF2H2	0.389251	0.527351	0.19154	0.17447	0.245764	1.35478	0.363211	0.910878	1.40863	0.00075789	***	5.69344e-15	**
CYB5D2	12.2069	14.8952	5.41729	4.65929	7.27173	1.22023	0.363694	0.860078	1.56069	2.99738e-08	***	5.69344e-15	***
NTN1	0.0387068	0.116147	0.0422863	0.0283162	0.0312271	3.00069	0.364076	0.66963	1.1028	0.00179126	**	5.69344e-15	**
MPZL2	48.1869	38.9124	14.1674	13.8045	1.41294	0.807532	0.364083	0.974391	0.102353	6.83758e-09	***	5.69344e-15	***
NUDCD2	39.0296	54.7072	19.9284	20.7755	19.017	1.40169	0.364273	1.04251	0.915358	4.32123e-08	***	5.69344e-15	***
ELFN1	0.0545995	0.0909685	0.0331469	0.0332995	0.0383167	1.6661	0.364377	1.00461	1.15067	0.0220339	*	5.69344e-15
WFIKKN1	0.160219	0.135629	0.0494403	0.0997125	0.135284	0.846521	0.364527	2.01683	1.35674	0.00665247	**	5.69344e-15	*
KRT15	10.6936	8.61044	3.13991	3.60653	0.350258	0.805198	0.364663	1.14861	0.0971177	2.54347e-09	***	5.69344e-15	***
RNF208	4.93801	4.62945	1.68828	1.38919	0.830892	0.937512	0.364683	0.822842	0.598112	2.4064e-06	***	5.69344e-15	***
SCLY	3.57904	6.79962	2.48073	2.25609	2.14798	1.89984	0.364834	0.909447	0.95208	1.57771e-07	***	5.69344e-15	***
C19orf18	0.100671	0.174365	0.0636213	0.0453804	0.0539797	1.73202	0.364873	0.71329	1.18949	0.0347938	*	5.69344e-15
DNAH11	1.07029	0.897973	0.327794	0.269951	0.739353	0.839003	0.365038	0.823539	2.73884	1.02379e-07	***	5.69344e-15	***
RPS2P20	0.0587949	0.178549	0.0652011	0.102256	0.160156	3.03681	0.365173	1.56832	1.56623	0.0486524	*	5.69344e-15
RPL9P29	0.240629	0.342616	0.125118	0.17369	0.163357	1.42384	0.365184	1.38821	0.940508	0.0117764	*	5.69344e-15	*
GCNT3	7.21402	3.21346	1.17447	0.948701	0.0808255	0.445447	0.365484	0.80777	0.085196	2.6126e-07	***	5.69344e-15	***
MRPL34	33.238	52.9717	19.3625	19.5101	22.8666	1.59371	0.365525	1.00762	1.17204	6.64515e-09	***	5.69344e-15	***
E2F2	1.87159	4.30049	1.57261	0.889102	2.82254	2.29778	0.365682	0.565365	3.17459	4.68185e-06	***	5.69344e-15	***
ZNF658	0.0262784	0.0464622	0.0169945	0.0231279	0.0209198	1.76808	0.36577	1.36091	0.904528	0.0151061	*	5.69344e-15	*
TPRXL	0.685694	0.780411	0.285538	0.30888	0.429894	1.13813	0.365882	1.08175	1.39178	5.46076e-07	***	5.69344e-15	***
ARRB2	14.6295	23.1569	8.47412	8.70231	8.65494	1.58289	0.365944	1.02693	0.994556	1.7641e-07	***	5.69344e-15	***
DDTL	1.84159	2.47002	0.904138	1.08643	1.06617	1.34124	0.366045	1.20162	0.981355	6.18118e-09	***	5.69344e-15	***
SH2D3C	0.207045	0.175681	0.0644152	0.0889901	0.0179473	0.848518	0.36666	1.38151	0.201677	0.00456992	**	5.69344e-15	*
SMC5-AS1	0.170491	0.29666	0.108807	0.291397	0.217786	1.74003	0.366775	2.6781	0.747386	0.0215104	*	5.69344e-15
MARVELD2	6.11805	8.47081	3.10857	2.73153	0.875517	1.38456	0.366974	0.878709	0.320523	9.81882e-07	***	5.69344e-15	***
LINC00886	2.53258	2.26405	0.830863	1.10602	0.971501	0.89397	0.366981	1.33117	0.878373	1.67999e-06	***	5.69344e-15	***
PLD6	4.03826	8.75502	3.21317	2.36507	1.45215	2.16802	0.367009	0.736057	0.613999	7.55169e-05	***	5.69344e-15	***
NFIX	5.2564	8.08531	2.96945	2.10616	1.72887	1.53818	0.367265	0.709276	0.820862	5.5702e-11	***	5.69344e-15	***
FLRT3	4.90863	4.65582	1.7121	1.70327	0.997756	0.948497	0.367732	0.994846	0.585788	3.05342e-09	***	5.69344e-15	***
LOC100507316	29.0346	51.338	18.8804	24.0957	15.1062	1.76817	0.367767	1.27623	0.626925	5.41341e-08	***	5.69344e-15	***
ABLIM1	9.71395	16.9179	6.22972	4.549	2.80717	1.74161	0.368232	0.73021	0.617096	1.89879e-11	***	5.69344e-15	***
PRKAR1B	13.1525	22.2524	8.19827	7.61877	6.7081	1.69188	0.368422	0.929314	0.880469	8.18762e-11	***	5.69344e-15	***
CCND3P	0.524996	0.527648	0.194554	0.171053	0.371888	1.00505	0.368719	0.879205	2.17412	0.0187938	*	5.69344e-15
SEMA3F	6.98066	14.465	5.33385	6.33251	1.64907	2.07215	0.368742	1.18723	0.260413	1.26101e-08	***	5.69344e-15	***
WDR18	35.4927	57.0594	21.0477	20.699	24.0844	1.60764	0.368874	0.983431	1.16356	1.2239e-11	***	5.69344e-15	***
PITPNC1	18.8948	19.8587	7.33291	5.53046	1.80995	1.05101	0.369254	0.754197	0.327269	3.90439e-06	***	5.69344e-15	***
RPL36	66.4447	93.7404	34.6306	33.526	45.7067	1.4108	0.369431	0.968103	1.36332	8.90162e-05	***	5.69344e-15	***
RPS29P17	2.20473	2.36379	0.873932	1.87566	1.03028	1.07214	0.369717	2.14623	0.549285	0.035942	*	5.69344e-15
HNRNPRP3	0.236647	0.509407	0.188797	0.220763	0.067478	2.1526	0.370622	1.16931	0.305658	0.0152094	*	5.69344e-15	*
SPP1	0.0625465	0.28042	0.103987	0.0322334	0.0677537	4.48338	0.370828	0.309974	2.10197	0.000435803	***	5.69344e-15	**
BTF3P12	0.228559	0.23975	0.0889095	0.0936944	0.104658	1.04897	0.370842	1.05382	1.11702	0.015003	*	5.69344e-15	*
LOC101929410	1.15596	0.846586	0.313993	0.120057	0.238204	0.732367	0.370893	0.382356	1.98409	0.003437	**	5.69344e-15	*
LOC101929072	0.574118	0.718306	0.266716	0.158115	0.246033	1.25115	0.371312	0.592821	1.55604	8.30612e-05	***	5.69344e-15	***
LOC101928111	1.90156	2.74943	1.02197	1.42387	1.52776	1.44588	0.371703	1.39326	1.07297	2.84085e-05	***	5.69344e-15	***
ANO4	1.45005	1.20445	0.44771	0.753052	0.265082	0.830624	0.371714	1.68201	0.35201	6.57208e-06	***	5.69344e-15	***
ANKRD19P	0.441211	0.519703	0.193404	0.190867	0.239201	1.1779	0.372142	0.986883	1.25324	0.0398803	*	5.69344e-15
LINC00263	6.9378	6.61399	2.4643	2.05976	0.919986	0.953327	0.372589	0.835838	0.446648	0.000112004	***	5.69344e-15	***
CHEK2	12.2552	15.691	5.85382	6.06155	4.47886	1.28035	0.373069	1.03549	0.738897	3.96391e-06	***	5.69344e-15	***
IL17RE	3.76197	4.58611	1.71145	1.8392	0.952142	1.21907	0.373181	1.07465	0.517693	3.17065e-07	***	5.69344e-15	***
RP11-983P16.4	0.0983895	0.100811	0.0376295	0.080212	0.0432557	1.02461	0.37327	2.13162	0.539268	0.00759774	**	5.69344e-15	*
PKMP3	0.207449	0.162139	0.0605595	0.137447	0.080908	0.781586	0.373503	2.26962	0.588647	0.0213263	*	5.69344e-15
REEP6	4.22591	5.75613	2.15036	2.01997	1.182	1.36211	0.373577	0.939365	0.585156	8.63298e-07	***	5.69344e-15	***
CEBPA	2.86528	4.15192	1.55577	1.20597	0.587989	1.44904	0.374712	0.775157	0.487566	1.06953e-06	***	5.69344e-15	***
SCD5	16.6457	30.0909	11.2772	15.3842	3.75209	1.80772	0.374773	1.36418	0.243892	1.11931e-11	***	5.69344e-15	***
GADD45B	28.1925	35.997	13.5236	15.018	28.0147	1.27683	0.375686	1.11051	1.86541	2.45321e-07	***	5.69344e-15	***
TPK1	1.12632	1.46571	0.550795	0.975862	0.266773	1.30133	0.375786	1.77173	0.273372	0.000104392	***	5.69344e-15	***
IL12A	0.760881	0.734131	0.275902	0.445351	0.139709	0.964843	0.375822	1.61416	0.313706	0.000378476	***	5.69344e-15	**
HSPA4L	4.84853	8.81921	3.31552	2.89035	1.48813	1.81894	0.375943	0.871762	0.514864	1.8685e-09	***	5.69344e-15	***
FBXL15	15.9523	20.303	7.64506	8.83931	8.21107	1.27273	0.376548	1.15621	0.928927	1.18046e-07	***	5.69344e-15	***
GPRC5C	0.974959	0.589911	0.222326	0.324048	0.0702839	0.605063	0.376881	1.45753	0.216894	0.000599295	***	5.69344e-15	**
SMIM3	10.6197	15.7793	5.95923	4.73959	11.0178	1.48585	0.377661	0.795336	2.32462	2.00957e-11	***	5.69344e-15	***
ATP5D	81.6214	129.024	48.7273	46.1474	62.012	1.58076	0.377662	0.947054	1.34378	1.0357e-11	***	5.69344e-15	***
PARD6A	2.01569	2.6695	1.00848	0.916323	0.72466	1.32436	0.377781	0.908615	0.790835	3.53445e-05	***	5.69344e-15	***
PTPN13	8.58259	16.278	6.15454	5.26105	3.24105	1.89663	0.37809	0.854825	0.616046	2.53342e-08	***	5.69344e-15	***
CCDC64B	1.67875	1.37765	0.521588	0.639619	0.205229	0.820641	0.378608	1.22629	0.320861	8.25012e-06	***	5.69344e-15	***
DSP	52.072	89.0443	33.7268	25.9052	8.46397	1.71002	0.378764	0.76809	0.326728	4.09812e-07	***	5.69344e-15	***
TIMM44	14.9194	24.9176	9.44106	7.88032	7.52969	1.67015	0.378891	0.834686	0.955506	4.96912e-13	***	5.69344e-15	***
DHRS13	6.63966	10.6786	4.04627	3.7703	2.79433	1.6083	0.378915	0.931796	0.741142	2.65157e-09	***	5.69344e-15	***
HLA-DOB	1.58534	1.30336	0.494393	0.622377	0.203596	0.822135	0.379321	1.25887	0.327127	1.04444e-05	***	5.69344e-15	***
C4orf32	10.2085	13.0324	4.95036	3.99654	2.17988	1.27663	0.379849	0.807323	0.545441	6.64151e-11	***	5.69344e-15	***
ACTR3B	1.20473	1.90452	0.724054	0.700165	1.07706	1.58087	0.380176	0.967007	1.5383	6.06051e-06	***	5.69344e-15	***
TDRP	5.01962	6.57241	2.49868	1.87067	0.811615	1.30934	0.380176	0.748664	0.433863	3.55673e-09	***	5.69344e-15	***
FAM183A	1.03298	1.22832	0.467392	0.691719	0.458812	1.1891	0.380515	1.47995	0.663293	0.0119482	*	5.69344e-15	*
MYLK-AS1	3.89665	6.31108	2.40333	2.19842	1.97205	1.61962	0.380811	0.914737	0.89703	1.32868e-06	***	5.69344e-15	***
NPM1P27	0.193678	0.344554	0.131235	0.104285	0.158617	1.77901	0.380883	0.794641	1.521	0.0202556	*	5.69344e-15
GJA1	4.13442	8.65213	3.29599	3.2178	6.18219	2.09271	0.380945	0.976279	1.92125	9.2903e-09	***	5.69344e-15	***
ST14	27.9024	31.3344	11.9379	11.3681	0.840075	1.123	0.380986	0.952265	0.0738977	1.76931e-08	***	5.69344e-15	***
C8orf31	1.20947	0.359879	0.137128	0.105068	0.0515273	0.29755	0.381038	0.766208	0.490417	0.000288172	***	5.69344e-15	**
GTF2H2C	0.299769	0.532685	0.203051	0.194196	0.201766	1.77699	0.381183	0.956392	1.03898	0.0105064	*	5.69344e-15	*
RP11-1072A3.2	1.55112	2.15952	0.823206	0.930426	1.02317	1.39223	0.381198	1.13025	1.09968	4.8636e-06	***	5.69344e-15	***
NPM1	42.0863	61.7695	23.5845	20.1357	33.8287	1.46769	0.381815	0.853767	1.68004	0.00029225	***	5.69344e-15	**
AKR1D1	0.0335186	0.0864393	0.0330112	0.0117847	0	2.57885	0.3819	0.356991	0	0.0121352	*	5.69344e-15	*
RPS14P2	2.60553	3.31375	1.26595	1.20955	1.45317	1.27181	0.382031	0.95545	1.20141	0.00107635	**	5.69344e-15	**
AXIN2	0.436185	0.514424	0.196768	0.136062	0.281725	1.17937	0.382502	0.691486	2.07055	2.90771e-05	***	5.69344e-15	***
MYH3	0.156256	0.112398	0.0430103	0.065178	0.0678688	0.719319	0.382659	1.51541	1.04128	0.000273225	***	5.69344e-15	**
PAXIP1-AS1	1.64193	2.50387	0.958975	1.14903	0.998308	1.52495	0.382998	1.19818	0.868829	7.93278e-05	***	5.69344e-15	***
CHSY3	1.67558	4.12989	1.58466	1.33622	1.15052	2.46475	0.383706	0.843219	0.861026	1.46151e-05	***	5.69344e-15	***
RPL29	3.41513	5.77121	2.21578	2.48641	2.9204	1.68989	0.383936	1.12214	1.17454	8.79936e-05	***	5.69344e-15	***
RP5-886K2.3	3.48812	5.21879	2.0039	2.38113	1.92766	1.49616	0.383979	1.18825	0.809556	2.57813e-06	***	5.69344e-15	***
PKHD1L1	0.00371019	0.00785387	0.00301647	0.00693018	0.00783303	2.11684	0.384075	2.29744	1.13028	0.0153366	*	5.69344e-15	*
LOC155060	0.354527	0.573732	0.220453	0.324008	0.417466	1.6183	0.384245	1.46974	1.28844	0.00218601	**	5.69344e-15	**
CTC-338M12.4	11.365	12.3107	4.73048	5.03851	4.22523	1.08321	0.384258	1.06512	0.838587	1.78469e-06	***	5.69344e-15	***
CHAC1	5.55398	9.03677	3.4737	3.18608	0.687651	1.62708	0.384396	0.9172	0.21583	1.96715e-05	***	5.69344e-15	***
RPL18A	0.774697	1.06465	0.409927	0.502782	0.432491	1.37428	0.385035	1.22652	0.860196	0.00025948	***	5.69344e-15	**
PSAT1	15.9525	23.2148	8.9393	9.72725	4.38026	1.45525	0.38507	1.08814	0.450308	2.84065e-06	***	5.69344e-15	***
AC005592.2	0.761289	1.89738	0.732087	0.691138	0.203024	2.49233	0.38584	0.944065	0.293753	0.00151066	**	5.69344e-15	**
ULBP1	0.210741	0.231973	0.0895419	0.128934	0.121093	1.10075	0.386002	1.43993	0.939185	0.0253539	*	5.69344e-15
RPS18	4.95989	7.62143	2.94224	3.34893	3.6066	1.53661	0.386048	1.13823	1.07694	0.000904222	***	5.69344e-15	**
EIF3KP1	0.318751	0.330445	0.1276	0.242164	0.333139	1.03668	0.386148	1.89783	1.37567	0.0470946	*	5.69344e-15
MRPS27	23.7164	35.6232	13.7601	12.8039	12.8379	1.50205	0.386267	0.930508	1.00266	7.83107e-15	***	5.69344e-15	***
LOC100506548	8.78521	12.5463	4.8471	6.57829	4.78638	1.42812	0.386336	1.35716	0.727602	2.18462e-07	***	5.69344e-15	***
MRPL2	41.6527	64.1786	24.8271	24.438	23.8332	1.5408	0.386844	0.984326	0.975254	1.09067e-06	***	5.69344e-15	***
BTG2	3.14872	3.66345	1.41811	2.76708	0.74725	1.16347	0.387096	1.95125	0.27005	7.5739e-06	***	5.69344e-15	***
GPD1L	6.58851	9.02705	3.50192	2.81225	2.56659	1.37012	0.387936	0.803061	0.912647	9.56207e-10	***	5.69344e-15	***
C18orf56	3.3808	5.65433	2.1942	3.01121	2.87925	1.67248	0.388056	1.37235	0.956179	4.05203e-06	***	5.69344e-15	***
RP11-696N14.1	0.137874	0.250409	0.097274	0.0801337	0.103639	1.81622	0.388461	0.823794	1.29333	0.00090391	***	5.69344e-15	**
IGFL2	0.53795	0.992456	0.385957	0.421032	0.235151	1.84489	0.388891	1.09088	0.558512	0.0446023	*	5.69344e-15
ALDH7A1	3.24741	5.28084	2.05443	2.08678	1.86206	1.62617	0.389035	1.01574	0.892316	2.25062e-06	***	5.69344e-15	***
LAD1	29.1959	42.7041	16.6308	14.853	3.87901	1.46268	0.389444	0.893098	0.26116	2.99797e-09	***	5.69344e-15	***
ADRA1B	15.3422	14.7382	5.74304	3.55205	1.83567	0.960632	0.389669	0.618497	0.516792	3.1892e-09	***	5.69344e-15	***
RP11-367J11.2	0.0429227	0.061724	0.0240599	0.0696316	0.0174369	1.43803	0.389798	2.8941	0.250417	0.0417914	*	5.69344e-15
LOC646044	0.898228	1.37613	0.536518	0.635629	0.61239	1.53205	0.389876	1.18473	0.963439	3.66917e-07	***	5.69344e-15	***
LOC101928659	2.12718	2.59602	1.01375	1.47141	1.97669	1.22041	0.390501	1.45146	1.34339	0.00101427	**	5.69344e-15	**
LOC102723521	2.54371	5.97465	2.33436	1.85984	2.55457	2.3488	0.390711	0.796721	1.37355	1.56788e-07	***	5.69344e-15	***
LOC101928045	0.0987524	0.162459	0.0636822	0.0711709	0.0443953	1.64512	0.391989	1.11759	0.623785	0.0463463	*	5.69344e-15
EDN1	4.44216	7.95951	3.13886	4.3397	1.4113	1.79181	0.394354	1.38257	0.325206	1.26993e-05	***	5.69344e-15	***
PTRH2	31.806	34.0781	13.4462	11.4379	13.8606	1.07143	0.39457	0.850645	1.21181	3.91784e-07	***	5.69344e-15	***
PHF7	2.054	2.87104	1.13325	1.34492	1.28211	1.39778	0.394717	1.18678	0.953295	3.59596e-08	***	5.69344e-15	***
CD200R1	0.084769	0.172582	0.0681581	0.0276003	0.0252822	2.03591	0.394931	0.404945	0.91601	0.0464896	*	5.69344e-15
RUNDC3A	0.166007	0.0877187	0.0346492	0.0559267	0.0549598	0.528405	0.395004	1.61408	0.98271	0.0228417	*	5.69344e-15
GTF2H2B	0.0327716	0.107884	0.0426316	0.0259846	0.0406741	3.292	0.39516	0.609516	1.56531	0.00236886	**	5.69344e-15	**
RHOD	35.803	62.4312	24.7224	21.8174	7.91567	1.74374	0.395995	0.882494	0.362814	3.05118e-11	***	5.69344e-15	***
DCXR	67.3056	86.616	34.3092	33.7239	37.5571	1.28691	0.396107	0.982942	1.11366	1.71123e-09	***	5.69344e-15	***
COMTD1	16.9695	18.1676	7.20229	8.48025	5.77328	1.0706	0.396436	1.17744	0.680791	7.31442e-09	***	5.69344e-15	***
C1QBP	90.8016	153.422	60.839	52.7034	78.6953	1.68964	0.396545	0.866278	1.49317	6.32196e-12	***	5.69344e-15	***
FHAD1	0.0232913	0.0361533	0.0143402	0.0139221	0.0125504	1.55222	0.39665	0.970845	0.901472	0.015838	*	5.69344e-15	*
PODXL2	13.439	9.68464	3.84155	4.63421	5.79684	0.720634	0.396665	1.20634	1.25088	4.93466e-13	***	5.69344e-15	***
LOC101928238	0.328281	0.282118	0.112072	0.196213	0.15398	0.859378	0.397252	1.75079	0.784757	0.035414	*	5.69344e-15
ABLIM3	25.2699	28.8185	11.455	10.5797	17.6009	1.14042	0.397488	0.923588	1.66364	1.35059e-11	***	5.69344e-15	***
GCAT	2.79835	6.1869	2.45931	1.98626	2.49266	2.21091	0.397503	0.807647	1.25495	1.69015e-07	***	5.69344e-15	***
HSD17B8	8.23928	10.1691	4.04387	5.06634	4.4813	1.23422	0.397662	1.25285	0.884524	1.87879e-06	***	5.69344e-15	***
CYP39A1	0.850538	1.29878	0.516489	0.417708	0.637438	1.52701	0.397673	0.808745	1.52604	0.000638778	***	5.69344e-15	**
MARC1	1.80749	2.20054	0.875746	0.764101	0.315764	1.21745	0.397969	0.872514	0.413249	1.97624e-05	***	5.69344e-15	***
MRPL4	50.5324	73.4813	29.2687	27.1674	27.0911	1.45414	0.398315	0.928209	0.99719	3.25876e-13	***	5.69344e-15	***
ASAP3	9.08434	11.1623	4.44664	3.91254	7.95048	1.22874	0.398363	0.879887	2.03205	2.43096e-10	***	5.69344e-15	***
RP11-392P7.6	1.67537	2.22974	0.888534	1.05452	0.720566	1.3309	0.398492	1.18681	0.683314	1.28072e-07	***	5.69344e-15	***
VGLL1	10.7519	5.10186	2.03409	0.632776	0.0500965	0.474506	0.398696	0.311085	0.0791694	3.58837e-08	***	5.69344e-15	***
LOC100287757	4.36416	6.90184	2.75552	2.37216	3.22176	1.58148	0.399244	0.860875	1.35815	0.00233745	**	5.69344e-15	**
RAB25	38.6699	40.0217	15.9811	17.7282	1.87604	1.03496	0.399311	1.10932	0.105823	6.22029e-09	***	5.69344e-15	***
PIN1P1	0.301041	0.605292	0.241905	0.261502	0.402332	2.01066	0.39965	1.08101	1.53854	0.000611808	***	5.69344e-15	**
KLF4	7.2851	7.45795	2.98096	2.20757	1.18811	1.02373	0.399702	0.740556	0.538199	5.69533e-06	***	5.69344e-15	***
SBK1	0.0608552	0.0382572	0.0152916	0.0337618	0.0155202	0.62866	0.399705	2.20786	0.459696	0.0485889	*	5.69344e-15
LOC101929206	0.517221	0.650354	0.260112	0.173967	0.0981243	1.2574	0.399954	0.668818	0.564038	0.00208229	**	5.69344e-15	**
ATF3	9.23143	15.3716	6.15535	6.67878	3.13389	1.66514	0.400436	1.08504	0.469232	0.00302051	**	5.69344e-15	*
LOC100421693	0.195869	0.405494	0.162383	0.0754536	0.15399	2.07023	0.400457	0.464664	2.04085	0.0438205	*	5.69344e-15
PITX2	5.3299	7.32236	2.93274	2.69591	3.39372	1.37383	0.400518	0.919245	1.25884	7.74696e-09	***	5.69344e-15	***
CDH4	1.10641	1.10254	0.44181	0.17553	0.0631171	0.996502	0.40072	0.397298	0.35958	1.80824e-06	***	5.69344e-15	***
LPAR3	12.8426	18.1762	7.28799	8.21731	9.13952	1.4153	0.400964	1.12751	1.11223	7.18882e-12	***	5.69344e-15	***
SLC25A6P2	4.54232	7.09042	2.84427	2.52501	3.41766	1.56097	0.401143	0.887754	1.35352	4.55282e-06	***	5.69344e-15	***
EIF4A2P4	1.7507	1.68044	0.674481	0.915865	0.476493	0.959871	0.401371	1.35788	0.520266	0.010164	*	5.69344e-15	*
RPL17	65.8136	98.8464	39.7359	39.5851	35.7285	1.50191	0.401996	0.996204	0.902574	2.54875e-05	***	5.69344e-15	***
IMPDH1P8	0.0639691	0.0629923	0.0253584	0.0391732	0.0548735	0.984731	0.402563	1.54478	1.40079	0.0496099	*	5.69344e-15
EEF1A1P27	0.0825283	0.122903	0.0494806	0.0383892	0.126804	1.48922	0.402599	0.775844	3.30312	0.0442371	*	5.69344e-15
KIF26B	0.0107292	0.0168002	0.00677324	0.0142907	0.0174062	1.56584	0.403165	2.10988	1.218	0.0259795	*	5.69344e-15
AC007461.2	0.00617922	0.0477194	0.019254	0.0032861	0	7.72257	0.403484	0.170671	0	0.0484847	*	5.69344e-15
CPLX1	0.184541	0.351768	0.141945	0.108685	0.157934	1.90618	0.403519	0.765684	1.45313	0.00152383	**	5.69344e-15	**
PRRT1	0.194857	0.354857	0.143363	0.173963	0.229968	1.82111	0.404001	1.21345	1.32194	0.00676482	**	5.69344e-15	*
EPGN	21.9766	14.1124	5.70152	4.08448	8.24796	0.642158	0.404007	0.716385	2.01934	1.12125e-05	***	5.69344e-15	***
LINC00471	0.871523	1.33649	0.540147	0.548636	0.328859	1.53352	0.404152	1.01572	0.599412	1.72834e-05	***	5.69344e-15	***
LOC101929243	6.24642	12.2139	4.93875	4.73399	5.15497	1.95535	0.404353	0.95854	1.08893	2.93296e-05	***	5.69344e-15	***
IGIP	0.829629	1.02037	0.412801	0.836614	0.488947	1.22991	0.404559	2.02668	0.584435	0.00102676	**	5.69344e-15	**
C6orf48	177.898	224.383	90.7767	84.8879	145.384	1.2613	0.40456	0.935129	1.71265	6.21333e-06	***	5.69344e-15	***
LINC01089	1.59479	1.95477	0.791254	0.98455	1.61197	1.22572	0.404782	1.24429	1.63727	0.000122699	***	5.69344e-15	***
MBLAC2	4.95121	6.60219	2.67293	2.29125	2.23712	1.33345	0.404855	0.857207	0.976372	2.01068e-06	***	5.69344e-15	***
LOC100293704	1.93245	3.47936	1.41131	0.937089	1.47841	1.80049	0.405623	0.663987	1.57767	0.0171208	*	5.69344e-15
IL20RB	141.701	128.704	52.2238	51.2005	18.8575	0.90828	0.405766	0.980405	0.368306	3.86888e-07	***	5.69344e-15	***
LOC100528061	0.286017	0.274345	0.111332	0.225371	0.286405	0.959192	0.405808	2.02432	1.27081	0.0382179	*	5.69344e-15
ADCK3	4.97285	7.45724	3.02788	2.58188	4.11324	1.49959	0.406032	0.852704	1.59312	2.95796e-13	***	5.69344e-15	***
LOC101927765	0.468997	1.48883	0.604972	0.645589	0.63994	3.17449	0.406341	1.06714	0.991249	0.00710292	**	5.69344e-15	*
SNORA64	45.9012	62.9529	25.6143	28.4376	33.3328	1.37149	0.40688	1.11022	1.17214	0.000703985	***	5.69344e-15	**
LOC102724351	1.81093	2.50425	1.01912	0.689862	0.5603	1.38285	0.406956	0.676919	0.812192	0.000968557	***	5.69344e-15	**
RAB11B-AS1	2.53023	3.72369	1.51797	1.65774	1.95115	1.47168	0.407652	1.09208	1.177	1.81356e-05	***	5.69344e-15	***
IP6K3	0.974528	0.995767	0.406256	0.217289	0.813962	1.0218	0.407983	0.534858	3.74599	0.00234273	**	5.69344e-15	**
DLEU1	4.21854	6.12195	2.49915	2.42309	2.67312	1.4512	0.408228	0.969567	1.10318	1.12802e-06	***	5.69344e-15	***
LOC256880	0.0588704	0.107115	0.0438281	0.0869685	0.0638537	1.81951	0.409167	1.98431	0.734217	0.0291156	*	5.69344e-15
CAMSAP3	3.58064	4.19497	1.71742	1.46799	0.298265	1.17157	0.409399	0.854768	0.203179	5.61039e-10	***	5.69344e-15	***
GTPBP3	9.06963	14.3071	5.85862	5.54063	5.67922	1.57747	0.409491	0.945723	1.02501	3.4775e-10	***	5.69344e-15	***
FAM184B	0.0348783	0.0592021	0.0242638	0.0240947	0.0415766	1.69739	0.409846	0.993031	1.72555	0.0258728	*	5.69344e-15
CCBL1	4.87122	6.23541	2.55691	3.56217	1.97322	1.28005	0.410063	1.39315	0.553936	9.84471e-08	***	5.69344e-15	***
CASP1	7.93681	6.18642	2.53918	2.98426	1.194	0.779459	0.410444	1.17528	0.400099	6.84541e-07	***	5.69344e-15	***
MLLT4-AS1	0.15068	0.162383	0.0666565	0.111745	0.0941987	1.07767	0.41049	1.67643	0.842978	0.00546005	**	5.69344e-15	*
ANKRD46	9.97346	11.8606	4.87419	6.00661	3.849	1.18922	0.410956	1.23233	0.640795	1.10854e-07	***	5.69344e-15	***
ZDHHC8P1	0.0918855	0.0784539	0.0322588	0.0586544	0.03858	0.853823	0.411182	1.81824	0.657751	0.0167587	*	5.69344e-15
PRDX2	35.2644	49.2133	20.2447	17.9323	25.5158	1.39555	0.411366	0.885778	1.4229	2.53469e-09	***	5.69344e-15	***
C19orf25	13.0534	16.7943	6.91717	7.41511	7.23715	1.28659	0.411876	1.07199	0.976001	4.96101e-07	***	5.69344e-15	***
RPS24P8	6.52105	7.18089	2.9598	3.45286	4.2681	1.10119	0.412178	1.16658	1.23611	0.00745734	**	5.69344e-15	*
RPS14	95.5892	128.399	52.9869	53.7008	65.6732	1.34324	0.412673	1.01347	1.22295	4.59492e-07	***	5.69344e-15	***
TMEM129	22.742	31.7318	13.0953	14.1272	13.9	1.39529	0.412689	1.0788	0.983915	6.04147e-07	***	5.69344e-15	***
TFEB	3.30235	3.61605	1.49394	1.41185	0.873223	1.09499	0.413143	0.945051	0.618494	3.08735e-08	***	5.69344e-15	***
EEF1A1P13	0.247801	0.294805	0.121896	0.200419	0.257086	1.18968	0.413481	1.64418	1.28274	0.0129095	*	5.69344e-15	*
GAPDHP32	0.0498767	0.142692	0.0590401	0.101238	0.156813	2.8609	0.413758	1.71474	1.54895	0.00908413	**	5.69344e-15	*
KCNJ2	0.761213	0.235018	0.0973313	0.0577194	0.00833444	0.308741	0.414144	0.59302	0.144396	0.00167754	**	5.69344e-15	**
ID2	1.22952	0.834327	0.345572	0.395772	1.1008	0.678579	0.414193	1.14526	2.78141	0.00320198	**	5.69344e-15	*
ABCA4	0.0416742	0.0356672	0.0147818	0.0114778	0.00648664	0.855858	0.414438	0.776479	0.565147	0.0439833	*	5.69344e-15
HINT1P1	4.15497	5.39957	2.23792	1.56627	2.79495	1.29955	0.414462	0.69988	1.78446	0.00036442	***	5.69344e-15	**
NDUFS7	41.9533	57.5525	23.8649	23.585	24.2127	1.37182	0.414663	0.988272	1.02661	1.10737e-08	***	5.69344e-15	***
C15orf61	9.31652	11.5949	4.81117	4.90662	5.2743	1.24455	0.414938	1.01984	1.07494	0.000930374	***	5.69344e-15	**
CDH26	0.141709	0.146193	0.0606624	0.0986798	0.0142541	1.03165	0.414947	1.62671	0.144448	0.023994	*	5.69344e-15
ALOX12	0.208389	0.304676	0.126537	0.18037	0.267898	1.46205	0.415317	1.42543	1.48527	0.00471214	**	5.69344e-15	*
DNAJC27-AS1	0.053067	0.048513	0.0201853	0.028097	0.014517	0.914184	0.416081	1.39195	0.516676	0.0257874	*	5.69344e-15
EIF4A1P4	0.205613	0.321311	0.133692	0.160049	0.13806	1.5627	0.416082	1.19715	0.86261	0.0309512	*	5.69344e-15
HCG8	0.189892	0.258799	0.107749	0.252612	0.19152	1.36287	0.416341	2.34446	0.758158	0.0282554	*	5.69344e-15
SLC16A1-AS1	3.11487	3.06486	1.27647	1.88654	1.44835	0.983945	0.416486	1.47793	0.767729	0.000139525	***	5.69344e-15	***
RP11-611D20.2	0.301203	0.178343	0.0742912	0.113069	0.0428303	0.592103	0.416563	1.52198	0.378796	0.0241888	*	5.69344e-15
ZFAS1	343.56	415.229	173.03	175.433	156.218	1.20861	0.416711	1.01389	0.89047	2.27827e-05	***	5.69344e-15	***
DSC3	18.3779	28.2356	11.7734	10.1837	4.99955	1.53639	0.41697	0.864977	0.490935	1.21676e-10	***	5.69344e-15	***
RNF144B	10.3735	15.0211	6.28261	4.82775	2.54993	1.44803	0.418253	0.76843	0.528182	1.24141e-05	***	5.69344e-15	***
NOXA1	0.326843	0.203973	0.0853145	0.135158	0.0309509	0.624069	0.418264	1.58424	0.228997	0.013131	*	5.69344e-15	*
SLC11A1	0.191884	0.17856	0.0747037	0.0875289	0.168481	0.930559	0.418368	1.17168	1.92486	0.0292728	*	5.69344e-15
KREMEN2	1.75314	2.0658	0.864756	1.45899	0.708856	1.17834	0.418606	1.68717	0.485853	9.39904e-06	***	5.69344e-15	***
CASZ1	2.2468	2.7228	1.13987	0.901765	0.340239	1.21186	0.41864	0.791111	0.377304	1.45404e-06	***	5.69344e-15	***
C21orf49	0.228073	0.307418	0.128712	0.211202	0.0760881	1.34789	0.418687	1.64089	0.360261	0.00170961	**	5.69344e-15	**
SSBP4	2.8685	4.18314	1.75176	1.55604	1.93338	1.4583	0.418766	0.888275	1.2425	9.55782e-07	***	5.69344e-15	***
RPL19P9	1.1896	1.61612	0.676977	0.827893	0.936576	1.35854	0.41889	1.22293	1.13128	1.67535e-05	***	5.69344e-15	***
LOC102724006	0.522726	0.916787	0.384359	0.644789	0.546191	1.75386	0.419245	1.67757	0.847085	0.00492791	**	5.69344e-15	*
RP11-761I4.3	0.738158	0.882404	0.36997	0.494967	0.447813	1.19541	0.419274	1.33786	0.904733	0.01796	*	5.69344e-15
AGPAT5P1	0.148232	0.336265	0.141051	0.240179	0.295966	2.26851	0.419464	1.70278	1.23227	0.00916182	**	5.69344e-15	*
LINC00518	0.446774	0.660091	0.27705	0.298683	0.425468	1.47746	0.419715	1.07808	1.42448	0.000172293	***	5.69344e-15	**
PKIB	1.04342	1.24324	0.522004	0.703013	0.185102	1.1915	0.419874	1.34676	0.263299	0.000950587	***	5.69344e-15	**
C1QL4	0.125187	0.17359	0.0729568	0.219545	0.20812	1.38665	0.420283	3.00924	0.947962	0.00739734	**	5.69344e-15	*
NDUFAF2	2.3666	3.22787	1.35757	1.11958	1.336	1.36393	0.420578	0.824691	1.1933	0.00206484	**	5.69344e-15	**
NPR3	0.409758	0.623056	0.262118	0.32808	1.49471	1.52054	0.420697	1.25165	4.55594	0.00181813	**	5.69344e-15	**
MCOLN2	0.457206	0.618587	0.260425	0.288571	0.426341	1.35297	0.420999	1.10808	1.47742	0.000627188	***	5.69344e-15	**
ADCY10P1	0.467305	0.480165	0.202312	0.34216	0.135815	1.02752	0.421339	1.69125	0.396933	0.00180938	**	5.69344e-15	**
TYSND1	21.0448	27.6758	11.6674	10.9541	10.3513	1.31509	0.421576	0.93886	0.944977	4.68256e-12	***	5.69344e-15	***
KLHL32	0.0680777	0.0534406	0.0225559	0.0431619	0.0282427	0.784994	0.422075	1.91355	0.654344	0.0379579	*	5.69344e-15
TUFMP1	1.74882	2.29509	0.968957	1.0053	1.27634	1.31237	0.422187	1.03751	1.26961	1.4902e-05	***	5.69344e-15	***
CCL27	0.732406	0.99079	0.418651	0.526084	0.39383	1.35279	0.422542	1.25662	0.748608	0.0118575	*	5.69344e-15	*
MRPL2P1	2.12023	3.37435	1.42619	1.37181	1.03404	1.5915	0.422657	0.961868	0.75378	3.07487e-05	***	5.69344e-15	***
LRP11	46.8864	63.393	26.8073	25.949	20.5218	1.35205	0.422875	0.96798	0.790851	2.49611e-10	***	5.69344e-15	***
KIF20A	19.6664	29.9674	12.6779	10.8503	13.6378	1.52379	0.423058	0.855841	1.2569	7.68493e-13	***	5.69344e-15	***
RAPGEF5	2.59086	3.45905	1.46404	1.62152	0.320535	1.3351	0.423249	1.10757	0.197675	9.27787e-07	***	5.69344e-15	***
MPV17L2	13.0004	21.4885	9.12007	9.26779	8.72477	1.65292	0.424416	1.0162	0.941408	2.18976e-08	***	5.69344e-15	***
RP11-307C12.11	2.45099	2.87001	1.21878	1.30743	1.02281	1.17096	0.424662	1.07273	0.782311	5.7644e-07	***	5.69344e-15	***
MCCC2	14.3834	21.6679	9.20376	7.67296	7.69688	1.50645	0.424764	0.833677	1.00312	1.3654e-10	***	5.69344e-15	***
LOC100128568	0.283823	0.361002	0.153346	0.0787362	0.0337237	1.27193	0.424778	0.513455	0.428313	0.0459365	*	5.69344e-15
FLJ31945	0.0486882	0.0970202	0.0412415	0.0981378	0.108116	1.99268	0.425082	2.37959	1.10168	0.0117841	*	5.69344e-15	*
LOC101926977	0.127551	0.254192	0.108085	0.130657	0.290537	1.99285	0.425212	1.20884	2.22366	0.0234016	*	5.69344e-15
NBEAL2	4.87437	6.10512	2.59769	2.48576	1.56839	1.25249	0.425494	0.956911	0.630948	1.82652e-11	***	5.69344e-15	***
SAMD10	2.19123	2.66366	1.13386	0.998435	0.35904	1.2156	0.425679	0.880561	0.359603	7.18087e-06	***	5.69344e-15	***
MLLT3	0.583582	1.33255	0.567594	0.439932	0.586858	2.28339	0.425947	0.775082	1.33397	1.00882e-08	***	5.69344e-15	***
LOC100996573	0.0807297	0.196943	0.0838987	0.0758112	0.0729066	2.43953	0.426006	0.903604	0.961686	0.000242194	***	5.69344e-15	**
RPS18P7	0.665284	0.808587	0.34458	0.154261	0.470138	1.2154	0.426151	0.447678	3.04768	0.017972	*	5.69344e-15
PER1	15.6	24.3212	10.365	8.2742	10.6967	1.55905	0.426172	0.798282	1.29278	1.52443e-07	***	5.69344e-15	***
HOGA1	0.179459	0.258366	0.110155	0.139545	0.0817188	1.43969	0.426352	1.26681	0.585609	0.00182231	**	5.69344e-15	**
LOC101929188	0.182046	0.190268	0.081177	0.115999	0.145979	1.04516	0.426646	1.42897	1.25845	0.000841051	***	5.69344e-15	**
IL27RA	5.61627	6.67382	2.84901	2.4217	1.02606	1.1883	0.426894	0.850014	0.423693	8.21081e-08	***	5.69344e-15	***
MICA	8.23606	10.2191	4.36727	3.83118	2.48726	1.24077	0.427365	0.877248	0.649216	4.67506e-09	***	5.69344e-15	***
KRT8P47	0.127394	0.194764	0.0832693	0.078908	0.0356364	1.52883	0.427539	0.947624	0.451619	0.0388725	*	5.69344e-15
LOC791126	0.139463	0.374536	0.160281	0.174425	0.0801763	2.68556	0.427945	1.08825	0.45966	0.00970137	**	5.69344e-15	*
DIMT1	21.6358	30.1858	12.9408	11.2712	11.2697	1.39518	0.428703	0.870982	0.999868	3.37446e-06	***	5.69344e-15	***
BTF3P10	0.0600698	0.195011	0.0836281	0.0862212	0.0754791	3.24641	0.428837	1.03101	0.875412	0.0291011	*	5.69344e-15
ALDH7A1P1	4.23828	7.06532	3.03119	3.09947	2.14679	1.66703	0.429024	1.02253	0.692632	2.97857e-07	***	5.69344e-15	***
SGCZ	0.0802646	0.153986	0.0661834	0.102032	0.0211265	1.91848	0.429802	1.54166	0.207058	0.00409009	**	5.69344e-15	*
SLC2A12	3.80043	5.81097	2.49954	3.99284	0.397095	1.52903	0.430141	1.59743	0.0994518	5.92078e-06	***	5.69344e-15	***
GTSE1-AS1	0.368507	0.658633	0.283717	0.317622	0.243102	1.7873	0.430767	1.1195	0.765381	0.00017076	***	5.69344e-15	**
ZBED3	0.781404	1.3011	0.560681	0.631283	1.14514	1.66508	0.430929	1.12592	1.81399	4.24097e-06	***	5.69344e-15	***
RPL7P22	0.056049	0.13575	0.0585068	0.0406049	0.0803936	2.42198	0.430991	0.694019	1.9799	0.0147186	*	5.69344e-15	*
CCDC112	3.34306	3.40536	1.46841	1.3053	1.64943	1.01864	0.431205	0.888924	1.26364	3.2782e-09	***	5.69344e-15	***
COX10	13.05	19.7479	8.51574	7.73683	5.95598	1.51325	0.431223	0.908533	0.769821	4.73057e-12	***	5.69344e-15	***
GSTP1	462.053	748.223	322.945	305.529	266.484	1.61934	0.431616	0.946071	0.872208	3.64791e-11	***	5.69344e-15	***
DUSP5P2	0.0128822	0.0650352	0.0280817	0.019635	0	5.04845	0.431792	0.69921	0	0.0459459	*	5.69344e-15
POLRMT	1.70104	2.56768	1.1089	1.01986	1.09726	1.50947	0.43187	0.919701	1.07589	2.31346e-09	***	5.69344e-15	***
SMPDL3B	0.913233	0.606441	0.262358	0.318398	0.0504248	0.664059	0.432619	1.2136	0.15837	0.00242137	**	5.69344e-15	**
SNX18P7	0.0536135	0.118899	0.0514617	0.0964391	0.0802392	2.2177	0.432818	1.874	0.83202	0.037434	*	5.69344e-15
DDX49	18.9236	26.6433	11.5361	9.93854	13.9773	1.40794	0.432982	0.861517	1.40637	2.44192e-12	***	5.69344e-15	***
ZNF382	0.056998	0.138986	0.0601813	0.0864614	0.0632992	2.43844	0.433002	1.43668	0.732109	0.0177521	*	5.69344e-15
RAPGEF6	1.8342	2.51306	1.08962	0.782907	0.939685	1.37011	0.433582	0.718516	1.20025	2.03637e-07	***	5.69344e-15	***
MPZL3	5.28818	6.59857	2.8619	2.41859	0.555572	1.2478	0.433715	0.845101	0.229709	7.33968e-07	***	5.69344e-15	***
BCL7A	7.7685	9.80623	4.25514	5.17021	3.1642	1.26231	0.433922	1.21505	0.612006	5.01677e-11	***	5.69344e-15	***
PET100	2.39532	2.72775	1.18379	1.89106	1.58198	1.13878	0.433979	1.59747	0.836556	0.00252796	**	5.69344e-15	*
TRPV1	0.934908	0.931159	0.40471	0.634522	0.543762	0.99599	0.43463	1.56784	0.856964	6.9605e-05	***	5.69344e-15	***
EIF4E	1.48302	2.49179	1.08339	1.07267	1.18869	1.68022	0.434785	0.990099	1.10816	1.84382e-05	***	5.69344e-15	***
VARS2	12.6852	18.8199	8.1828	7.04711	7.50517	1.48361	0.434796	0.861211	1.065	5.59635e-14	***	5.69344e-15	***
HEXIM2	4.42342	5.33623	2.32097	2.87407	3.45503	1.20636	0.434945	1.23831	1.20214	5.43003e-06	***	5.69344e-15	***
RP11-85F14.5	6.2109	8.45449	3.68024	4.54673	3.96944	1.36123	0.4353	1.23544	0.873032	5.57377e-06	***	5.69344e-15	***
LOC100132268	0.182328	0.295325	0.12863	0.13726	0.127595	1.61975	0.435554	1.06709	0.929589	0.00085174	***	5.69344e-15	**
MRPS18B	47.3736	70.2736	30.6144	28.2381	30.8772	1.48339	0.435646	0.922381	1.09346	3.30455e-09	***	5.69344e-15	***
LOC102724164	5.02092	5.69514	2.48177	2.52042	2.22202	1.13428	0.43577	1.01557	0.881609	3.44619e-05	***	5.69344e-15	***
EEF1A1P8	0.179568	0.332004	0.144819	0.0914797	0.21067	1.8489	0.436198	0.631681	2.30291	0.0192483	*	5.69344e-15
RPL26L1	0.362922	0.582219	0.254379	0.217845	0.350589	1.60425	0.436912	0.856379	1.60935	0.0209682	*	5.69344e-15
CA12	5.42351	8.03302	3.5119	3.98248	10.1815	1.48115	0.437182	1.134	2.55657	1.90721e-06	***	5.69344e-15	***
FLJ37035	0.093196	0.211331	0.0924143	0.0689546	0.187186	2.2676	0.437296	0.746146	2.71463	0.00235001	**	5.69344e-15	**
LOC389641	4.25055	4.88756	2.13926	2.12197	0.396512	1.14987	0.437696	0.991916	0.18686	1.33229e-05	***	5.69344e-15	***
HESX1	0.44785	0.510908	0.223652	0.313461	0.320271	1.1408	0.437755	1.40156	1.02173	0.000887584	***	5.69344e-15	**
LOC100128362	0.0523292	0.128793	0.0563983	0.0563558	0.0516394	2.4612	0.4379	0.999246	0.916311	0.0310413	*	5.69344e-15
FRMD4B	3.38211	4.64739	2.03526	1.83666	0.43406	1.37411	0.437937	0.902417	0.236332	8.28101e-12	***	5.69344e-15	***
LINC00707	3.1017	7.23589	3.16939	2.92479	1.09316	2.33288	0.438009	0.922825	0.373757	2.56046e-06	***	5.69344e-15	***
ZFP36L2	64.2133	92.8694	40.6814	36.9193	65.4105	1.44627	0.438049	0.907525	1.77171	6.98746e-08	***	5.69344e-15	***
ECE2	38.0526	51.5467	22.5932	22.0864	18.0288	1.35462	0.438305	0.977567	0.816288	4.78803e-12	***	5.69344e-15	***
RPSAP58	0.870915	1.15063	0.504643	0.392222	0.520815	1.32118	0.438578	0.777226	1.32786	2.87448e-06	***	5.69344e-15	***
ATP5BP1	3.9474	4.71955	2.07135	1.7314	2.93815	1.19561	0.438888	0.835878	1.69698	0.00238271	**	5.69344e-15	**
MYH14	5.93388	0.49724	0.218249	0.0534031	0.00693656	0.0837968	0.43892	0.244689	0.129891	1.91698e-05	***	5.69344e-15	***
SLC29A2	4.87911	4.71281	2.0693	2.23196	0.257688	0.965915	0.43908	1.07861	0.115454	0.000143988	***	5.69344e-15	***
NDUFS4	56.3548	80.2608	35.2485	32.7262	34.6728	1.42421	0.439174	0.928445	1.05948	8.62167e-06	***	5.69344e-15	***
MAPKAPK5-AS1	9.15425	14.1717	6.22912	7.77282	6.14287	1.5481	0.439546	1.24782	0.790301	4.46342e-09	***	5.69344e-15	***
RPS10	4.36733	8.30684	3.65126	3.76872	5.50579	1.90204	0.439548	1.03217	1.46092	2.05144e-05	***	5.69344e-15	***
PPIL6	0.572453	0.869847	0.382604	0.478891	0.373305	1.51951	0.439852	1.25166	0.77952	4.6884e-06	***	5.69344e-15	***
HSPA9P2	0.66708	0.646212	0.284347	0.322604	0.289004	0.968718	0.440022	1.13454	0.895849	0.0358713	*	5.69344e-15
KIAA0922	1.8946	2.16256	0.951658	0.864448	0.812973	1.14143	0.44006	0.908359	0.940454	3.63446e-08	***	5.69344e-15	***
MIR600HG	0.0896323	0.128264	0.0564589	0.0923409	0.042185	1.431	0.440178	1.63554	0.456839	0.00247058	**	5.69344e-15	**
LOC100505817	151.396	141.697	62.3824	28.3922	14.7316	0.935935	0.440253	0.455131	0.518862	3.34684e-07	***	5.69344e-15	***
LOC101060181	0.35936	0.357654	0.157517	0.213138	0.21009	0.995254	0.440417	1.35311	0.985701	0.00379101	**	5.69344e-15	*
RPS13P8	0.510781	0.763849	0.336446	0.339952	0.398231	1.49545	0.440462	1.01042	1.17143	0.0117283	*	5.69344e-15	*
ANGPTL4	34.9834	25.9462	11.4337	7.79073	5.42453	0.741671	0.44067	0.681383	0.69628	1.49121e-06	***	5.69344e-15	***
EEF2	501.991	747.476	329.396	267.953	347.123	1.48902	0.440678	0.813466	1.29547	4.88628e-13	***	5.69344e-15	***
ARHGEF4	9.1588	11.5251	5.07909	5.51487	1.95096	1.25836	0.440699	1.0858	0.353764	9.39573e-06	***	5.69344e-15	***
KRTCAP3	33.5175	31.7507	14.002	12.7345	2.49123	0.947288	0.440997	0.909482	0.195628	7.58382e-09	***	5.69344e-15	***
GDF9	0.308753	0.480477	0.211978	0.212514	0.310879	1.55619	0.441182	1.00253	1.46287	0.00682383	**	5.69344e-15	*
HAGHL	6.49683	8.50725	3.75527	4.57668	6.64741	1.30945	0.44142	1.21873	1.45245	3.28048e-07	***	5.69344e-15	***
PCSK6	4.08337	4.80216	2.12018	1.93417	0.630748	1.17603	0.441506	0.912268	0.326108	1.38122e-09	***	5.69344e-15	***
THOC5	12.274	16.1332	7.12451	6.1624	7.40253	1.31443	0.441605	0.864959	1.20124	5.00805e-11	***	5.69344e-15	***
PIF1	1.92083	3.25003	1.43544	2.13092	1.96172	1.69199	0.441669	1.48451	0.920594	9.07513e-10	***	5.69344e-15	***
AC004893.11	0.317627	0.32975	0.145651	0.186758	0.322101	1.03817	0.441701	1.28223	1.72469	0.00288773	**	5.69344e-15	*
TMEM125	2.62108	1.55509	0.687304	0.700533	0.06499	0.593299	0.441971	1.01925	0.0927722	0.00040694	***	5.69344e-15	**
TMEM79	4.39744	5.19488	2.29841	2.64251	2.85695	1.18134	0.442438	1.14971	1.08115	3.96797e-07	***	5.69344e-15	***
SLC28A3	2.17182	0.720148	0.318725	0.167192	0.051086	0.331588	0.442583	0.524565	0.305552	0.000109342	***	5.69344e-15	***
UBAC2-AS1	1.18149	1.13062	0.500477	0.845308	0.605931	0.95694	0.442657	1.68901	0.716817	0.00074386	***	5.69344e-15	**
HES6	2.09457	1.98668	0.879531	1.03797	0.512874	0.94849	0.442714	1.18014	0.494111	0.000324531	***	5.69344e-15	**
PARVB	9.74297	14.5608	6.44766	8.36466	9.20691	1.49449	0.44281	1.29732	1.10069	7.50746e-07	***	5.69344e-15	***
DCUN1D4	8.15394	11.6468	5.16541	4.70612	12.1703	1.42837	0.443503	0.911085	2.58605	2.75682e-06	***	5.69344e-15	***
AFAP1L1	13.8662	18.0804	8.01901	6.03069	6.22887	1.30391	0.44352	0.752049	1.03286	9.2279e-11	***	5.69344e-15	***
ZNF415	1.85777	2.48231	1.10096	0.972421	1.1175	1.33618	0.443522	0.883249	1.1492	1.34898e-06	***	5.69344e-15	***
PDE5A	1.69343	2.19654	0.97432	0.793198	1.10374	1.2971	0.443571	0.814104	1.39151	1.78584e-10	***	5.69344e-15	***
PRR7-AS1	0.450732	0.493671	0.218993	0.233704	0.382003	1.09527	0.4436	1.06718	1.63456	0.0207647	*	5.69344e-15
ZNF32-AS2	0.304604	0.585598	0.259886	0.376527	0.367431	1.92249	0.443796	1.44881	0.975843	0.0184798	*	5.69344e-15
STARD5	7.41892	8.78589	3.90099	4.71886	1.91453	1.18425	0.444006	1.20966	0.40572	1.20545e-05	***	5.69344e-15	***
FDXR	15.576	22.398	9.94641	10.3525	6.25039	1.43798	0.444076	1.04083	0.603758	8.01765e-11	***	5.69344e-15	***
ZNF554	0.344129	0.473024	0.21013	0.264082	0.255228	1.37455	0.444227	1.25675	0.966471	3.67842e-05	***	5.69344e-15	***
DEPDC7	4.86774	4.81361	2.13988	2.43581	3.15169	0.98888	0.444547	1.13829	1.2939	1.8099e-05	***	5.69344e-15	***
CAMKMT	2.7452	3.76848	1.67544	1.57815	0.920748	1.37276	0.444592	0.941931	0.583436	2.6717e-06	***	5.69344e-15	***
TRAF3IP3	0.980229	2.45654	1.09251	1.11861	0.508528	2.50609	0.444736	1.02389	0.454605	2.70272e-06	***	5.69344e-15	***
LYRM7	1.50971	2.03626	0.906751	0.92656	0.943862	1.34877	0.445303	1.02185	1.01867	3.54245e-06	***	5.69344e-15	***
MAPT	0.440506	0.32877	0.146457	0.234233	0.238429	0.746347	0.44547	1.59933	1.01791	0.00136093	**	5.69344e-15	**
LOC100131114	0.48937	0.991558	0.441736	0.597098	1.02067	2.02619	0.445497	1.35171	1.70939	0.0158808	*	5.69344e-15	*
YBX1P6	0.125707	0.173957	0.0775705	0.0875217	0.135445	1.38383	0.445919	1.12829	1.54756	0.0490259	*	5.69344e-15
AGER	0.776983	1.01468	0.452652	0.635425	0.607058	1.30592	0.446105	1.40378	0.955357	0.00111996	**	5.69344e-15	**
RP1-234P15.4	0.372597	0.666962	0.298257	0.201628	0.407212	1.79004	0.447187	0.67602	2.01963	0.000956564	***	5.69344e-15	**
NAGS	4.96056	6.10667	2.73146	3.31444	1.8677	1.23104	0.447291	1.21343	0.563505	3.84202e-06	***	5.69344e-15	***
PIGL	7.05462	8.94331	4.00167	3.74811	3.64186	1.26772	0.447449	0.936636	0.971652	8.60891e-06	***	5.69344e-15	***
C19orf44	1.53101	1.94565	0.870816	0.910691	0.965547	1.27083	0.44757	1.04579	1.06024	0.000103161	***	5.69344e-15	***
DDX11-AS1	0.248323	0.536746	0.240312	0.2041	0.248184	2.16148	0.44772	0.849313	1.21599	0.00242065	**	5.69344e-15	**
ACSS2	85.1163	81.674	36.593	26.1709	6.36483	0.959558	0.448038	0.715189	0.243203	5.17067e-05	***	5.69344e-15	***
ANO8	3.87657	6.2189	2.78696	2.77452	2.3004	1.60422	0.448144	0.995537	0.829115	2.06288e-06	***	5.69344e-15	***
FAM216A	12.2527	17.3928	7.79481	8.188	13.771	1.4195	0.448163	1.05044	1.68185	3.13331e-06	***	5.69344e-15	***
RP11-112L6.4	1.26906	1.10444	0.495111	0.735897	0.259424	0.870279	0.448292	1.48633	0.352527	0.00309085	**	5.69344e-15	*
NT5M	2.09174	3.0091	1.34961	1.8882	2.91289	1.43856	0.448511	1.39906	1.54268	1.5199e-06	***	5.69344e-15	***
PITPNM3	4.50995	4.61173	2.06948	1.49425	2.19744	1.02257	0.448744	0.722042	1.4706	3.51327e-09	***	5.69344e-15	***
RPL26	5.24595	7.10036	3.18746	2.94366	4.22452	1.35349	0.448915	0.923513	1.43512	0.000280232	***	5.69344e-15	**
EEF1A1P22	0.340194	0.352641	0.158386	0.204228	0.358951	1.03659	0.449143	1.28943	1.7576	0.0112661	*	5.69344e-15	*
ZNF692	7.16057	10.7103	4.81156	5.48409	4.17708	1.49573	0.449248	1.13977	0.761673	2.45066e-06	***	5.69344e-15	***
BTF3	39.0457	54.7043	24.58	21.9332	29.243	1.40103	0.449325	0.89232	1.33327	6.41863e-05	***	5.69344e-15	***
ALKBH2	16.7097	23.3822	10.5068	11.1159	12.3607	1.39932	0.449349	1.05797	1.11199	9.0123e-08	***	5.69344e-15	***
MRPS7P2	1.30907	1.7241	0.774855	0.848398	0.907744	1.31704	0.449427	1.09491	1.06995	0.000136471	***	5.69344e-15	***
POLRMTP1	0.578772	0.769917	0.346119	0.323297	0.270496	1.33026	0.449553	0.934062	0.83668	0.000547557	***	5.69344e-15	**
MIR205HG	33.9418	56.177	25.2611	35.0109	6.23852	1.6551	0.44967	1.38596	0.178188	4.58186e-09	***	5.69344e-15	***
ZNF204P	4.32844	4.91012	2.21083	2.22436	0.891983	1.13438	0.450259	1.00612	0.401006	1.9226e-07	***	5.69344e-15	***
ZNF563	0.403052	0.554382	0.249637	0.330229	0.723338	1.37546	0.450297	1.32284	2.19041	0.00199759	**	5.69344e-15	**
CCDC51	15.7137	20.0875	9.0486	8.34989	8.30494	1.27834	0.45046	0.922782	0.994617	5.75825e-10	***	5.69344e-15	***
SHMT1	8.31847	11.8111	5.32051	3.94836	5.96007	1.41986	0.450468	0.742102	1.50951	3.56419e-09	***	5.69344e-15	***
ETV1	0.740757	0.549795	0.247927	0.268884	0.214383	0.742207	0.450945	1.08453	0.797306	1.18926e-06	***	5.69344e-15	***
LINC00338	2.20832	2.38642	1.07677	1.22061	1.1083	1.08065	0.451209	1.13358	0.907989	0.000284228	***	5.69344e-15	**
PLLP	2.93273	1.91068	0.862219	0.890637	0.17872	0.651501	0.451263	1.03296	0.200665	0.000869919	***	5.69344e-15	**
YDJC	36.8016	51.5681	23.2727	23.8246	23.2953	1.40124	0.451301	1.02372	0.977784	1.76361e-13	***	5.69344e-15	***
SNORD58B	2537.19	3439.38	1554.14	1514.9	1123.45	1.35559	0.451865	0.974754	0.741599	0.00180663	**	5.69344e-15	**
RANGRF	29.7604	41.1991	18.6246	18.8964	15.7332	1.38436	0.452063	1.01459	0.832603	8.40735e-09	***	5.69344e-15	***
SLC27A5	2.65191	3.38726	1.53126	1.9966	1.50093	1.27729	0.452066	1.30389	0.751744	1.42864e-06	***	5.69344e-15	***
SNHG8	140.936	265.532	120.089	117.54	98.27	1.88407	0.452257	0.978773	0.836059	0.000141147	***	5.69344e-15	***
FAM83H-AS1	11.5495	10.5706	4.78136	4.03034	0.875012	0.915249	0.452325	0.842927	0.217106	3.96593e-07	***	5.69344e-15	***
LOC101927934	0.836269	0.194841	0.0881594	0.0643762	0.164216	0.232988	0.45247	0.730225	2.55088	0.0341697	*	5.69344e-15
OSR2	12.5084	15.739	7.12231	6.60695	3.86253	1.25827	0.452527	0.927641	0.584617	0.000209268	***	5.69344e-15	**
SLCO1B7	0.225658	0.311709	0.141071	0.165409	0.0460269	1.38133	0.452573	1.17252	0.278262	0.00045069	***	5.69344e-15	**
S100A16	271.038	346.904	157.018	139.219	69.1796	1.27991	0.452626	0.886643	0.496912	5.96467e-10	***	5.69344e-15	***
LOC100129245	0.705762	1.09397	0.49516	0.445639	0.587343	1.55006	0.452626	0.89999	1.31798	0.00449478	**	5.69344e-15	*
C6orf57	9.01427	12.8931	5.83769	9.26861	4.08016	1.4303	0.452775	1.58772	0.440212	0.000128293	***	5.69344e-15	***
GUCY2D	0.261033	0.189406	0.0857651	0.121112	0.108907	0.725599	0.452812	1.41214	0.899226	0.0421161	*	5.69344e-15
NAT6	5.98838	7.03522	3.19099	3.60278	3.40639	1.17481	0.453574	1.12905	0.945489	3.91486e-09	***	5.69344e-15	***
APITD1-CORT	1.12614	1.45118	0.65846	0.577034	1.44257	1.28863	0.453742	0.87634	2.49998	0.00606384	**	5.69344e-15	*
CCND2	0.117619	0.533616	0.242145	0.250677	0.0010575	4.53682	0.453781	1.03523	0.00421857	0.00858391	**	5.69344e-15	*
LOC100506870	2.98867	2.78983	1.26712	1.58748	4.79498	0.933471	0.454191	1.25283	3.02049	0.00013328	***	5.69344e-15	***
RPL18AP3	160.482	193.464	87.8734	77.8392	93.8261	1.20552	0.45421	0.88581	1.20538	1.02807e-07	***	5.69344e-15	***
CARD14	2.20603	2.07985	0.944703	0.860043	0.794015	0.942802	0.454216	0.910384	0.923227	1.62226e-05	***	5.69344e-15	***
TTLL12	19.0316	26.892	12.2359	11.7895	6.59891	1.41302	0.455001	0.963519	0.559727	8.52443e-12	***	5.69344e-15	***
SLC18B1	12.8921	17.8552	8.1259	7.31603	4.72332	1.38497	0.455099	0.900334	0.645612	9.5224e-12	***	5.69344e-15	***
SNHG3	14.1548	19.6253	8.93281	6.52371	8.4133	1.38647	0.455168	0.730308	1.28965	2.15635e-07	***	5.69344e-15	***
RPS23	60.2733	69.2097	31.5072	24.2957	34.0751	1.14826	0.455242	0.771117	1.40251	1.90875e-05	***	5.69344e-15	***
ACOT13	6.2831	7.80837	3.55535	3.69405	3.191	1.24276	0.455325	1.03901	0.863822	2.36829e-06	***	5.69344e-15	***
TRIB3	93.0811	110.339	50.2491	51.1973	13.1831	1.18541	0.455406	1.01887	0.257496	3.11162e-07	***	5.69344e-15	***
RPL7P50	0.0877496	0.203619	0.0927414	0.0672666	0.0781929	2.32045	0.455466	0.725313	1.16243	0.0246559	*	5.69344e-15
WDR83	7.02216	9.64063	4.39741	4.30032	4.52122	1.37289	0.456133	0.97792	1.05137	1.1956e-05	***	5.69344e-15	***
LPHN1	3.64041	3.68317	1.68037	1.24842	0.961672	1.01175	0.456229	0.742942	0.770312	4.39425e-08	***	5.69344e-15	***
ALOXE3	0.258235	0.36193	0.165142	0.176649	0.021462	1.40155	0.456282	1.06968	0.121496	0.00126712	**	5.69344e-15	**
SH2D3A	18.9478	25.1435	11.4833	8.80112	1.69676	1.32699	0.456709	0.766428	0.192789	1.64331e-09	***	5.69344e-15	***
MRPL22	7.18631	8.69064	3.97351	3.57601	4.34806	1.20933	0.457217	0.899963	1.2159	1.31837e-05	***	5.69344e-15	***
FAM53B	6.8374	8.39459	3.83825	3.61626	3.45615	1.22775	0.457228	0.942164	0.955726	8.78883e-10	***	5.69344e-15	***
METTL8	3.67164	5.49721	2.51598	2.23103	2.25439	1.49721	0.457683	0.886745	1.01047	4.90857e-10	***	5.69344e-15	***
CHD5	0.0145671	0.0174072	0.00797246	0.0136588	0.00903284	1.19497	0.457999	1.71324	0.661322	0.0323797	*	5.69344e-15
LOC284454	3.19591	3.45801	1.58395	2.51222	2.44744	1.08201	0.458053	1.58604	0.974215	4.52223e-05	***	5.69344e-15	***
TATDN3	3.38434	5.34021	2.4468	2.73372	2.7032	1.57792	0.458184	1.11726	0.988836	1.73266e-07	***	5.69344e-15	***
WDR74	38.4746	50.0438	22.9348	20.2614	22.2775	1.3007	0.458294	0.883435	1.09951	3.18933e-10	***	5.69344e-15	***
LOC132386	2.78342	2.88533	1.32295	0.922716	0.157999	1.03662	0.458508	0.69747	0.171233	0.0022508	**	5.69344e-15	**
FAM212A	3.86247	5.73046	2.62746	2.80753	1.33798	1.48362	0.458508	1.06853	0.476567	7.60419e-08	***	5.69344e-15	***
PLEKHJ1	29.338	39.7595	18.2367	17.3499	17.0798	1.35522	0.458676	0.951374	0.984428	1.27253e-09	***	5.69344e-15	***
MAB21L3	0.11994	0.143835	0.0660848	0.0609721	0.0417998	1.19922	0.45945	0.922634	0.685556	0.0184988	*	5.69344e-15
IGLV5-52	2.30167	3.81918	1.75571	1.33589	1.59187	1.65931	0.459708	0.760887	1.19161	0.0139562	*	5.69344e-15	*
ZBTB7C	0.210817	0.193314	0.089007	0.033141	0.171065	0.916975	0.460427	0.372342	5.16173	0.00317196	**	5.69344e-15	*
CDC25C	3.77299	5.80409	2.67682	2.56774	2.95263	1.53833	0.461195	0.95925	1.1499	5.27157e-06	***	5.69344e-15	***
PRDM12	0.175106	0.236432	0.109184	0.190297	0.0643735	1.35022	0.461801	1.7429	0.338279	0.0333798	*	5.69344e-15
NDUFB7	87.226	115.855	53.5166	55.0229	72.5655	1.32821	0.461928	1.02815	1.31882	1.01731e-06	***	5.69344e-15	***
TOB1-AS1	0.848536	1.18784	0.548754	0.703143	0.295959	1.39987	0.461978	1.28135	0.420909	0.00494553	**	5.69344e-15	*
MMP11	0.43488	0.516873	0.238799	0.427591	0.359126	1.18854	0.462008	1.79059	0.839881	0.00264751	**	5.69344e-15	*
SNED1	0.126745	0.145469	0.0672297	0.0631146	0.124	1.14773	0.462157	0.93879	1.96468	8.02061e-05	***	5.69344e-15	***
RCBTB2	0.419397	0.559064	0.258597	0.358402	0.418018	1.33302	0.462553	1.38595	1.16634	7.74448e-06	***	5.69344e-15	***
LOC102724105	0.452417	0.573668	0.265485	0.258265	0.554679	1.26801	0.462785	0.972803	2.14771	0.000889666	***	5.69344e-15	**
PRCD	0.170941	0.126302	0.0584535	0.158493	0.0469761	0.73886	0.462809	2.71145	0.296392	0.0125738	*	5.69344e-15	*
PEG10	25.3263	42.2033	19.5473	12.2195	17.6411	1.66638	0.46317	0.625121	1.44369	1.08531e-07	***	5.69344e-15	***
NR0B1	0.00814223	0.294624	0.136546	0.200884	0.23967	36.1847	0.463456	1.47119	1.19308	0.0196052	*	5.69344e-15
GNA15	33.1086	47.4375	21.9997	20.5721	10.6486	1.43279	0.463762	0.935105	0.517623	2.71934e-11	***	5.69344e-15	***
KIAA0040	13.6087	17.3689	8.05636	7.15861	0.939491	1.27631	0.463837	0.888566	0.131239	1.19222e-10	***	5.69344e-15	***
LOC100507554	1.38451	1.39169	0.646019	0.864335	1.56842	1.00519	0.464198	1.33794	1.8146	0.00807936	**	5.69344e-15	*
FAM46B	4.37623	8.66752	4.02765	2.59887	9.81208	1.98059	0.464683	0.645257	3.77552	4.17577e-06	***	5.69344e-15	***
ST6GALNAC1	0.410549	0.232171	0.107916	0.0841287	0.00388331	0.565514	0.464813	0.779573	0.0461592	0.00393253	**	5.69344e-15	*
LRP5	7.27549	6.17391	2.87382	2.91681	1.08374	0.848591	0.465478	1.01496	0.371551	1.0032e-08	***	5.69344e-15	***
OSCP1	1.93026	3.31981	1.54692	1.72275	2.6236	1.71988	0.465968	1.11366	1.52292	0.000304199	***	5.69344e-15	**
PRKCQ-AS1	2.41889	1.70762	0.79574	0.823652	0.840333	0.705949	0.465995	1.03508	1.02025	6.29959e-05	***	5.69344e-15	***
SLC47A2	0.854688	0.739818	0.344862	0.32489	0.299584	0.865601	0.466144	0.942088	0.922108	0.00254236	**	5.69344e-15	*
C12orf60	0.823254	1.26313	0.588912	0.470509	0.420192	1.53431	0.466234	0.798946	0.893059	0.000252783	***	5.69344e-15	**
C1orf192	1.44271	2.0363	0.949718	1.23901	1.0711	1.41144	0.466394	1.30461	0.86448	0.00137863	**	5.69344e-15	**
VN1R108P	0.35413	0.500352	0.233378	0.329047	0.293459	1.4129	0.466428	1.40993	0.891845	0.0324721	*	5.69344e-15
KCNN1	0.0792786	0.0740301	0.0345441	0.0530982	0.0276531	0.933796	0.466623	1.53711	0.520792	0.0129607	*	5.69344e-15	*
C19orf70	30.2846	40.532	18.9228	19.3543	24.1154	1.33837	0.466862	1.0228	1.246	5.82159e-07	***	5.69344e-15	***
NR2C2AP	13.249	22.1144	10.326	10.7831	10.0298	1.66913	0.466936	1.04426	0.93014	1.41379e-05	***	5.69344e-15	***
RPL8P2	0.0474194	0.0588459	0.0274854	0.0266306	0.0187998	1.24097	0.467074	0.968899	0.705946	0.019164	*	5.69344e-15
SDCCAG3P2	0.350133	0.561548	0.262309	0.15796	0.276972	1.60381	0.467118	0.602188	1.75344	0.00510445	**	5.69344e-15	*
PRSS12	3.23248	7.60953	3.55579	5.16326	3.16261	2.35408	0.467281	1.45207	0.612521	2.79277e-08	***	5.69344e-15	***
OVOL2	7.88402	8.68891	4.06217	3.22116	0.868761	1.10209	0.467512	0.792967	0.269704	3.5458e-08	***	5.69344e-15	***
ZNF670-ZNF695	0.38381	0.387081	0.180972	0.1719	0.379569	1.00852	0.467532	0.94987	2.20808	0.0382736	*	5.69344e-15
WNT2B	1.0552	1.22913	0.574864	0.766072	0.297709	1.16484	0.467698	1.33261	0.388618	1.03486e-06	***	5.69344e-15	***
PSMG4	33.9715	40.1993	18.8035	18.3256	17.8021	1.18333	0.467757	0.974584	0.971432	2.78655e-05	***	5.69344e-15	***
ANK3	0.895159	1.72402	0.806577	0.726311	0.0942603	1.92594	0.467847	0.900485	0.129779	7.29293e-10	***	5.69344e-15	***
C12orf73	6.69538	8.47072	3.96303	4.73402	4.01095	1.26516	0.467851	1.19455	0.84726	5.07574e-05	***	5.69344e-15	***
SORD2	0.567862	0.54554	0.255258	0.148534	0.184307	0.960691	0.4679	0.581897	1.24084	4.54237e-05	***	5.69344e-15	***
LOC101929574	1.26601	1.47122	0.688904	0.677557	0.912949	1.1621	0.468253	0.98353	1.34741	0.0015047	**	5.69344e-15	**
LOC100506753	2.73547	4.1622	1.94959	2.13583	1.97569	1.52157	0.468404	1.09553	0.92502	0.000141951	***	5.69344e-15	***
KCNG1	12.6731	20.2072	9.47033	12.5287	10.302	1.5945	0.468661	1.32294	0.822272	4.97107e-10	***	5.69344e-15	***
SMKR1	1.44249	1.523	0.713835	0.636167	0.637014	1.05581	0.468704	0.891195	1.00133	0.000165142	***	5.69344e-15	***
ST3GAL4-AS1	5.21322	5.76232	2.70141	3.69761	4.57389	1.10533	0.468805	1.36877	1.23698	1.82923e-05	***	5.69344e-15	***
SRP14-AS1	1.79981	1.90956	0.895333	1.11454	1.14038	1.06097	0.468869	1.24483	1.02318	0.000523314	***	5.69344e-15	**
POLR1C	31.1812	41.7695	19.6012	16.1407	16.2623	1.33957	0.469272	0.823451	1.00753	2.69578e-07	***	5.69344e-15	***
LOC100422299	2.36859	4.39897	2.06456	2.02772	2.13498	1.85721	0.469327	0.982157	1.0529	9.34889e-05	***	5.69344e-15	***
ARMC12	0.376639	0.421915	0.198042	0.211715	0.336957	1.12021	0.469387	1.06904	1.59156	0.0107459	*	5.69344e-15	*
RPS12P22	3.13458	3.22673	1.51553	1.8204	2.7461	1.0294	0.469682	1.20116	1.50852	0.0264649	*	5.69344e-15
ZP3	4.65644	4.37283	2.05389	2.80716	1.39765	0.939094	0.469695	1.36675	0.497888	1.53212e-05	***	5.69344e-15	***
LOC101929112	3.70441	4.37574	2.05629	3.10904	3.25884	1.18122	0.469929	1.51196	1.04818	2.07232e-05	***	5.69344e-15	***
ZNF671	0.110167	0.117014	0.0549938	0.0584106	0.106745	1.06215	0.469976	1.06213	1.82749	0.00398464	**	5.69344e-15	*
TSSK6	1.36146	1.75002	0.822641	0.83673	1.34168	1.2854	0.470074	1.01713	1.60349	0.000835253	***	5.69344e-15	**
TATDN1P1	5.38265	7.00685	3.29631	3.36509	3.97705	1.30175	0.47044	1.02087	1.18186	3.54194e-05	***	5.69344e-15	***
EBAG9	19.7861	25.435	11.9667	10.3071	11.778	1.2855	0.470481	0.861317	1.14271	9.00145e-08	***	5.69344e-15	***
LOC100271893	0.154483	0.286229	0.134672	0.16715	0.210693	1.85282	0.470504	1.24116	1.2605	0.0320639	*	5.69344e-15
LOC100130987	1.88179	2.9815	1.40291	1.42334	0.774948	1.5844	0.47054	1.01456	0.544457	0.000216251	***	5.69344e-15	**
LOC102723625	1.49456	1.98233	0.933164	1.01244	0.283303	1.32636	0.470742	1.08495	0.279823	0.00242248	**	5.69344e-15	**
VAX2	0.960241	1.03508	0.487405	0.728454	0.804663	1.07794	0.470886	1.49456	1.10462	0.000953687	***	5.69344e-15	**
TRMT1	12.4539	18.2268	8.58517	7.43395	7.21757	1.46354	0.471019	0.865906	0.970893	2.0038e-08	***	5.69344e-15	***
SEC31B	0.302973	0.266197	0.125435	0.209158	0.294997	0.878616	0.471211	1.66747	1.4104	0.00344995	**	5.69344e-15	*
LOC101929356	0.158174	0.214296	0.100979	0.095947	0.133766	1.35481	0.471215	0.950164	1.39417	0.0114099	*	5.69344e-15	*
TECRP2	1.26025	1.52657	0.719419	0.757666	0.815288	1.21133	0.471265	1.05316	1.07605	0.00221672	**	5.69344e-15	**
TRAP1	44.9703	60.0557	28.3157	27.4274	24.5399	1.33545	0.47149	0.96863	0.894723	7.12472e-12	***	5.69344e-15	***
ENTPD1	1.04346	1.45229	0.684823	0.684018	0.774204	1.3918	0.471548	0.998824	1.13185	2.5592e-09	***	5.69344e-15	***
NPAS2	3.35737	4.54916	2.14565	3.00711	4.37547	1.35498	0.471659	1.40149	1.45504	3.58533e-07	***	5.69344e-15	***
SNHG9	18.7255	46.3985	21.8988	16.346	25.7941	2.47782	0.471973	0.746434	1.578	0.00423388	**	5.69344e-15	*
MAFG-AS1	3.42956	4.17934	1.97356	2.14787	2.31521	1.21862	0.472219	1.08832	1.07791	4.57844e-06	***	5.69344e-15	***
NOTCH3	1.58832	1.19808	0.565887	0.539313	0.348419	0.754309	0.472327	0.953039	0.646044	0.00366357	**	5.69344e-15	*
LOC344887	1.71115	1.53532	0.725371	1.03207	0.892976	0.897244	0.472457	1.42282	0.865225	4.31693e-05	***	5.69344e-15	***
AC097662.2	0.236448	0.497813	0.235425	0.240416	0.281569	2.10538	0.472919	1.0212	1.17118	0.000112218	***	5.69344e-15	***
TOB1	29.4747	47.9151	22.6638	21.0896	11.0883	1.62563	0.473	0.93054	0.525773	2.82761e-06	***	5.69344e-15	***
FLJ22184	0.0996418	0.282876	0.133895	0.14993	0.11273	2.83893	0.473335	1.11976	0.751885	0.0181921	*	5.69344e-15
QTRT1	12.9832	15.5031	7.34216	7.32169	10.1293	1.19409	0.473593	0.997213	1.38346	1.87617e-08	***	5.69344e-15	***
C5orf30	8.20625	10.4315	4.94071	4.53339	3.86557	1.27117	0.473632	0.917558	0.852688	9.65632e-08	***	5.69344e-15	***
ACBD4	4.14259	3.83271	1.81543	2.22465	1.51563	0.925197	0.473668	1.22541	0.681288	0.000195304	***	5.69344e-15	**
CLDN7	161.179	169.614	80.3552	93.0049	14.2161	1.05234	0.473752	1.15742	0.152854	3.06854e-08	***	5.69344e-15	***
ZNF608	0.0185034	0.0245133	0.0116137	0.00246341	0.00619777	1.32481	0.473769	0.212114	2.51593	0.0428997	*	5.69344e-15
SDR16C5	10.5289	14.9302	7.0765	5.61943	0.567359	1.41802	0.473971	0.794097	0.100964	1.40041e-08	***	5.69344e-15	***
FGFR3	3.79096	6.63149	3.14337	3.63192	1.80193	1.74929	0.474007	1.15542	0.496135	2.36612e-07	***	5.69344e-15	***
FANCE	8.44218	14.3991	6.82888	6.30143	6.26451	1.70561	0.474259	0.922762	0.99414	1.89346e-09	***	5.69344e-15	***
PITPNA-AS1	13.2354	26.1982	12.427	12.2356	14.1334	1.9794	0.474346	0.984597	1.15511	5.04796e-05	***	5.69344e-15	***
LOC644656	1.39717	1.56671	0.743456	0.932677	1.07077	1.12135	0.474532	1.25452	1.14806	1.99167e-05	***	5.69344e-15	***
UQCR10	53.1708	67.2493	31.923	30.2148	36.6035	1.26478	0.474697	0.94649	1.21144	1.82185e-05	***	5.69344e-15	***
PRSS8	38.9498	48.4109	22.9982	22.895	2.96973	1.2429	0.475063	0.995513	0.129711	2.36504e-06	***	5.69344e-15	***
RPL6	9.59744	16.113	7.66248	5.52951	7.8287	1.67889	0.475545	0.721635	1.4158	0.000224558	***	5.69344e-15	**
TXNIP	148.517	137.655	65.4678	171.633	65.8603	0.926859	0.475594	2.62164	0.383728	0.00466116	**	5.69344e-15	*
LOC101928489	0.4485	0.372824	0.177437	0.237993	0.462709	0.831269	0.475928	1.34128	1.94421	0.00321229	**	5.69344e-15	*
FAM53A	0.831871	1.94755	0.927265	0.826564	1.44606	2.34117	0.476119	0.8914	1.74949	5.8109e-07	***	5.69344e-15	***
JUP	155.556	192.869	91.842	85.8074	14.8903	1.23987	0.476189	0.934294	0.173532	7.08109e-07	***	5.69344e-15	***
LOC101927382	0.364925	0.406115	0.193433	0.383146	0.512707	1.11287	0.4763	1.98077	1.33815	0.000839913	***	5.69344e-15	**
RHBDD3	8.33612	8.80083	4.19192	4.109	6.31452	1.05575	0.476309	0.98022	1.53676	1.26362e-07	***	5.69344e-15	***
FAM166B	3.55923	5.01789	2.39034	2.82073	1.36611	1.40982	0.476364	1.18005	0.484312	8.80726e-07	***	5.69344e-15	***
LIAS	5.33794	9.19323	4.38042	4.33287	3.9549	1.72224	0.476484	0.989143	0.912768	2.2328e-08	***	5.69344e-15	***
LINC00669	1.70182	1.85735	0.885061	0.727498	0.845799	1.09139	0.476518	0.821975	1.16261	1.33437e-06	***	5.69344e-15	***
LOC101929125	0.627815	0.505014	0.240666	0.469359	0.359023	0.804399	0.476554	1.95025	0.764922	0.017325	*	5.69344e-15
LOC732538	0.15628	0.196592	0.0937065	0.121304	0.0648516	1.25794	0.476656	1.29451	0.534618	0.00249593	**	5.69344e-15	**
MRPL45P2	0.476067	0.620149	0.295651	0.312004	0.3652	1.30265	0.476741	1.05531	1.1705	0.00225696	**	5.69344e-15	**
KLHL8	4.64683	7.36722	3.51233	3.00756	2.50893	1.58543	0.47675	0.856287	0.834208	1.74212e-10	***	5.69344e-15	***
TMEM161B-AS1	2.1933	3.02528	1.44263	1.43115	0.981961	1.37933	0.476857	0.992042	0.686136	7.21867e-05	***	5.69344e-15	***
FRK	2.38269	2.34514	1.11973	1.08731	0.734513	0.984242	0.47747	0.97104	0.675535	1.29918e-05	***	5.69344e-15	***
RPL9	6.40827	11.2446	5.37208	5.81754	6.17686	1.7547	0.477749	1.08292	1.06177	4.1254e-06	***	5.69344e-15	***
PCBP1-AS1	0.394145	0.460444	0.22006	0.243599	0.297209	1.16821	0.47793	1.10697	1.22008	0.00755893	**	5.69344e-15	*
KIF9	0.640658	0.900816	0.430858	0.348011	0.431778	1.40608	0.478297	0.807718	1.2407	0.000212123	***	5.69344e-15	**
CHCHD6	15.6568	23.913	11.4391	11.2975	9.90503	1.52732	0.478363	0.987621	0.876747	7.38341e-07	***	5.69344e-15	***
MIF	826.471	1112.04	532.271	526.511	849.167	1.34552	0.478646	0.989178	1.61282	8.12372e-07	***	5.69344e-15	***
FNTAP1	0.571288	0.825676	0.395317	0.400197	0.178058	1.44529	0.478779	1.01235	0.444926	0.00119934	**	5.69344e-15	**
EEF1A1P25	0.0858482	0.192845	0.0923548	0.0877392	0.096713	2.24635	0.478907	0.950023	1.10228	0.0346054	*	5.69344e-15
RPAIN	15.5763	19.8985	9.53694	10.0328	7.78688	1.27748	0.479279	1.05199	0.776142	3.13948e-10	***	5.69344e-15	***
TSEN54	23.3329	31.4159	15.0599	14.0884	10.6958	1.34642	0.479372	0.935491	0.759191	8.15106e-12	***	5.69344e-15	***
TLR2	14.1065	12.6998	6.08806	6.54478	4.79692	0.900282	0.479381	1.07502	0.732939	1.84204e-07	***	5.69344e-15	***
ACSL1	14.3717	13.2482	6.35129	4.64431	20.9067	0.921825	0.479407	0.73124	4.50158	4.62107e-07	***	5.69344e-15	***
CLTB	81.9668	111.035	53.2607	40.6682	31.6396	1.35463	0.479676	0.763569	0.777992	6.3111e-07	***	5.69344e-15	***
AFG3L2P1	0.0807415	0.113273	0.0543393	0.0420733	0.0659983	1.40292	0.479718	0.77427	1.56865	0.000197102	***	5.69344e-15	**
PPL	9.88456	10.9193	5.23824	3.15242	0.146017	1.10468	0.479725	0.601808	0.0463192	2.96384e-07	***	5.69344e-15	***
FGFBP3	0.519851	0.551596	0.264722	0.334139	0.522827	1.06107	0.47992	1.26223	1.5647	0.00171548	**	5.69344e-15	**
AFMID	17.906	20.3428	9.76651	10.7762	9.77875	1.13609	0.480096	1.10338	0.907442	2.45312e-08	***	5.69344e-15	***
CADM4	2.86857	2.16091	1.03756	1.5426	0.619264	0.753304	0.480149	1.48676	0.401442	5.33692e-05	***	5.69344e-15	***
VEGFA	78.7612	91.3561	43.8702	30.088	29.9177	1.15991	0.480211	0.685842	0.994339	1.23452e-07	***	5.69344e-15	***
NLE1	6.00229	10.0833	4.84463	4.19108	4.29131	1.6799	0.480462	0.865097	1.02391	1.0753e-05	***	5.69344e-15	***
PTGS1	0.86072	1.12286	0.539495	0.482058	0.149153	1.30456	0.480464	0.893535	0.309408	3.41094e-07	***	5.69344e-15	***
RPS18P12	3.99251	5.35194	2.57156	2.50581	3.21102	1.3405	0.480491	0.974431	1.28143	0.0422063	*	5.69344e-15
SLC6A11	3.79138	3.16432	1.52067	1.35739	0.259628	0.83461	0.480566	0.892626	0.19127	1.58022e-05	***	5.69344e-15	***
PET112	10.9947	15.2175	7.31457	6.44541	7.88225	1.38407	0.480669	0.881175	1.22292	5.70902e-11	***	5.69344e-15	***
RMND1	6.94617	10.9318	5.25503	5.19891	4.97118	1.57379	0.48071	0.989322	0.956196	5.57452e-08	***	5.69344e-15	***
DAPK2	0.634188	0.257514	0.123828	0.180798	0.456265	0.406053	0.480858	1.46008	2.52361	0.0110495	*	5.69344e-15	*
RPS18P5	1.27817	1.84861	0.889227	0.870596	0.942994	1.4463	0.481024	0.979049	1.08316	0.0116449	*	5.69344e-15	*
DCAKD	19.2178	23.1324	11.1302	13.7669	8.52502	1.2037	0.481151	1.23689	0.619242	1.25184e-07	***	5.69344e-15	***
PXN-AS1	3.87669	5.4392	2.61821	3.10067	4.10881	1.40305	0.481358	1.18427	1.32513	0.000264777	***	5.69344e-15	**
UQCR11	41.6077	53.4884	25.7599	25.941	38.4799	1.28554	0.481597	1.00703	1.48336	3.78056e-05	***	5.69344e-15	***
UST	3.97067	5.82125	2.8038	1.96572	2.88207	1.46606	0.481649	0.701094	1.46616	3.86438e-07	***	5.69344e-15	***
PDCD4	40.4172	51.9759	25.0382	23.4647	15.6394	1.28598	0.481727	0.937157	0.666507	7.88308e-07	***	5.69344e-15	***
RP11-314C16.1	2.17585	2.74262	1.32207	1.2035	1.05362	1.26048	0.482048	0.910315	0.875465	0.000385675	***	5.69344e-15	**
C19orf53	41.3648	58.243	28.1015	26.5294	30.3224	1.40803	0.482487	0.944057	1.14297	1.01195e-05	***	5.69344e-15	***
FEM1A	3.31184	4.6353	2.23727	1.87393	1.50776	1.39961	0.48266	0.837595	0.804596	7.0616e-07	***	5.69344e-15	***
LOC101927435	0.181357	0.392617	0.189627	0.173488	0.346207	2.16488	0.482981	0.914894	1.99556	0.0450902	*	5.69344e-15
DPH5	22.8696	30.2557	14.6186	14.4925	13.1569	1.32296	0.483169	0.991372	0.90784	1.80903e-07	***	5.69344e-15	***
TRMT10A	2.14281	3.09445	1.4962	1.34981	1.427	1.44411	0.483512	0.902154	1.05719	1.11885e-05	***	5.69344e-15	***
ALPP	92.4603	31.1934	15.1002	2.10849	3.94369	0.337371	0.484082	0.139634	1.87039	0.000103038	***	5.69344e-15	***
SP8	1.50842	1.28347	0.622235	1.02571	1.20508	0.850869	0.484808	1.64843	1.17487	0.000706236	***	5.69344e-15	**
SCARNA10	1.73763	1.22226	0.592762	3.58792	0.961409	0.703406	0.484971	6.05289	0.267957	0.0454265	*	5.69344e-15
ZNF589	0.953104	0.931962	0.452162	0.589198	0.53399	0.977818	0.485172	1.30307	0.906299	8.93136e-05	***	5.69344e-15	***
RNF224	0.340599	0.234813	0.113959	0.134154	0.0264759	0.68941	0.48532	1.17721	0.197355	0.0458989	*	5.69344e-15
MRPL12	141.702	198.513	96.4374	85.5881	108.075	1.40092	0.4858	0.887499	1.26273	4.87172e-13	***	5.69344e-15	***
RTN4IP1	2.93515	4.78421	2.32421	1.96111	2.71742	1.62997	0.485808	0.843775	1.38565	3.47556e-09	***	5.69344e-15	***
LINC00882	1.96172	3.16904	1.53969	1.55236	2.12374	1.61544	0.485855	1.00823	1.36807	2.63464e-05	***	5.69344e-15	***
HSPG2	9.59649	9.4613	4.59746	9.66748	5.17353	0.985913	0.485922	2.10279	0.535148	0.0239981	*	5.69344e-15
RPS14P8	0.88866	1.65591	0.805832	0.682827	0.480465	1.86338	0.486639	0.847357	0.703641	0.00749543	**	5.69344e-15	*
C2orf88	0.122265	0.149155	0.0726197	0.0814661	0.146888	1.21993	0.486876	1.12182	1.80306	0.0191425	*	5.69344e-15
RAP1GAP2	9.25319	12.3824	6.02878	5.74013	4.38533	1.33818	0.486883	0.952122	0.763976	1.301e-09	***	5.69344e-15	***
MPST	31.6149	39.6499	19.3053	19.9929	17.1502	1.25415	0.486895	1.03562	0.857812	1.11856e-08	***	5.69344e-15	***
HAR1A	0.422172	0.212461	0.103456	0.192841	0.12714	0.503257	0.486942	1.86398	0.659299	0.0150775	*	5.69344e-15	*
AKR1A1	51.5817	63.3812	30.8761	30.8644	19.4616	1.22875	0.48715	0.999622	0.630551	5.72489e-08	***	5.69344e-15	***
RPS10P19	0.988044	1.30949	0.638326	0.658713	0.921785	1.32534	0.487461	1.03194	1.39937	0.00208332	**	5.69344e-15	**
CYB5D1	9.4851	12.5887	6.14022	5.02455	6.45652	1.32721	0.487756	0.818302	1.28499	5.14429e-08	***	5.69344e-15	***
LOC100129550	0.619111	1.18289	0.577559	0.548936	0.419358	1.91063	0.488259	0.950442	0.763947	8.50891e-05	***	5.69344e-15	***
FIP1L1	19.6113	26.6207	13	11.6123	16.1803	1.35742	0.48834	0.893257	1.39338	4.28323e-10	***	5.69344e-15	***
RAP1GAP	1.90002	1.35966	0.664063	0.723122	0.351135	0.715602	0.488404	1.08894	0.485581	1.2029e-05	***	5.69344e-15	***
CD164L2	1.54043	1.31368	0.642023	0.573976	0.135053	0.852804	0.48872	0.894012	0.235293	0.00549953	**	5.69344e-15	*
LOC100996419	1.36922	1.39877	0.684365	1.45546	0.750945	1.02158	0.489262	2.12672	0.515952	0.00262316	**	5.69344e-15	*
FARSA	38.1645	53.2579	26.0586	21.1222	24.2666	1.39548	0.48929	0.810567	1.14887	1.5744e-11	***	5.69344e-15	***
RBBP8NL	0.111121	0.0549481	0.0268899	0.0144359	0.00401183	0.494491	0.489369	0.53685	0.277907	0.0333582	*	5.69344e-15
VGLL3	19.1227	24.8336	12.1654	12.9019	6.49499	1.29865	0.489876	1.06054	0.503412	4.54936e-09	***	5.69344e-15	***
KCNJ11	0.0949788	0.094759	0.0464696	0.0287375	0.0126949	0.997686	0.490397	0.618416	0.441753	0.0133367	*	5.69344e-15	*
MRPS25	18.7501	25.3408	12.4647	13.0064	11.6947	1.3515	0.491882	1.04346	0.899146	2.15775e-06	***	5.69344e-15	***
ASNA1	33.7887	53.5638	26.355	23.3114	28.4623	1.58526	0.492031	0.884512	1.22096	1.23332e-11	***	5.69344e-15	***
ARRDC1	43.3883	53.6672	26.412	25.5849	14.0841	1.2369	0.492145	0.968686	0.550484	6.21806e-09	***	5.69344e-15	***
CALML5	0.540712	0.3804	0.187224	0.114493	0.017001	0.703516	0.492177	0.611527	0.14849	0.0474595	*	5.69344e-15
PERP	151.875	225.253	110.876	107.455	63.5159	1.48315	0.49223	0.969149	0.591091	3.24352e-08	***	5.69344e-15	***
PRUNE	7.4379	8.4513	4.16152	4.41599	4.29956	1.13625	0.492412	1.06115	0.973634	4.3471e-06	***	5.69344e-15	***
GABPB1-AS1	1.51204	1.59655	0.786953	0.947652	1.34659	1.05589	0.492909	1.2042	1.42098	0.000572639	***	5.69344e-15	**
KRI1	7.63751	10.4226	5.13936	4.14051	5.08526	1.36465	0.493099	0.805646	1.22817	4.55125e-11	***	5.69344e-15	***
TACO1	31.2599	43.7295	21.5663	19.0479	20.7634	1.3989	0.493175	0.883227	1.09006	8.97262e-09	***	5.69344e-15	***
CCDC117	11.0448	11.3471	5.5962	5.69278	6.34935	1.02737	0.493184	1.01726	1.11533	4.16363e-08	***	5.69344e-15	***
UQCRH	15.7713	19.4184	9.57847	9.05337	9.54773	1.23125	0.493268	0.945179	1.0546	3.22432e-05	***	5.69344e-15	***
PEX6	7.7447	7.56918	3.73693	3.49031	2.89185	0.977337	0.493704	0.934003	0.828539	2.69788e-08	***	5.69344e-15	***
CCDC25	5.22912	6.72439	3.32187	3.0823	3.46537	1.28595	0.494003	0.927883	1.12428	2.14505e-07	***	5.69344e-15	***
LACE1	2.7903	4.18156	2.06574	1.71651	1.59263	1.49861	0.494012	0.830941	0.92783	3.37195e-08	***	5.69344e-15	***
AVIL	0.205469	0.209772	0.103651	0.106959	0.234542	1.02094	0.494109	1.03192	2.19282	0.0206163	*	5.69344e-15
JMY	2.39627	2.70429	1.33627	1.31567	1.1724	1.12854	0.494131	0.984584	0.891104	1.40483e-06	***	5.69344e-15	***
ESRRG	0.0946157	0.0718886	0.0355548	0.114113	0.0808782	0.759795	0.494582	3.20949	0.708756	0.0035987	**	5.69344e-15	*
TP53TG1	20.41	26.4945	13.1072	15.2865	7.58087	1.29811	0.494712	1.16627	0.495919	1.2771e-06	***	5.69344e-15	***
NDUFB9	112.847	158.789	78.5778	68.1392	81.3208	1.40711	0.494857	0.867156	1.19345	3.94374e-11	***	5.69344e-15	***
RPS20P35	0.776489	0.99641	0.493117	0.444303	0.765363	1.28322	0.494894	0.901009	1.72261	0.0162064	*	5.69344e-15
CASQ2	0.360846	0.461073	0.228191	0.18475	0.141924	1.27776	0.494914	0.809628	0.768194	0.00349829	**	5.69344e-15	*
[truncated: 29,462 more rows]

## Sheet: 1 x 2
GENE ID	SCC9	ZsG	LN1	LN2	LN3	SCC9 x ZsG	ZsG x LN1	LN1 x LN2	LN2 x LN3	p-value		q-value
[truncated: 31,084 more rows]

[truncated: 1 more sheets: 2 x 3]
