# Supplementary material for: Angiogenesis and evading immune destruction are the main related transcriptomic characteristics to the invasive process of oral tongue cancer
Source: Sci Rep. 2018 Jan 31;8:2007. doi: 10.1038/s41598-017-19010-5 (PMC5792437; doi:10.1038/s41598-017-19010-5)
Supplement: Supplementary file 4 — Supplementary table 3A [file 41598_2017_19010_MOESM4_ESM.xlsx]

## Sheet: p-value
SCC9 x ZsG					ZsG x LN1					LN1 x LN2					LN2 x LN3
EXCLUSIVE SCC9	EXCLUSIVE ZsG	DOWN REGULATED	UP REGULATED	CONTINUUM	EXCLUSIVE ZsG	EXCLUSIVE LN1	DOWN REGULATED	UP REGULATED	CONTINUUM	EXCLUSIVE LN1	EXCLUSIVE LN2	DOWN REGULATED	UP REGULATED	CONTINUUM	EXCLUSIVE LN2	EXCLUSIVE LN3	DOWN REGULATED	UP REGULATED	CONTINUUM
AC078941.1	ABO	TRPA1	NKIRAS1	ZKSCAN2	EPB41L4A-AS2	ZNF878	IL12A-AS1	SNX15	MEF2BNB	CCDC141	B3GALT1	PCDHGB4	CCDC130	PRSS23	AC105053.3	MSX2	RNA5SP244	MFHAS1	PKP4
CD180	ACSM5	PCDHA11	DAPK3	SLC35A2	GABRE	LOC102723373	RPS4Y1	MARCH7	CLK2	LOC100419284	LOC102723817	PABPC4L	PODXL2	KCTD12	ACSM5	LOC100506098	RNF103-CHMP3	CEP164	MOSPD2
CICP8	ADAM18	LOC102723673	MRPL55	NANOS1	CLSTN2	LINC00052	TTTY15	OSBPL8	CYP26B1	LOC102724546	LOC101929726	FOXI1	SERPINE1	TBC1D15	LOC442132	KRT8P19	CCND2	SPECC1	NFS1
DNASE2B	ADAM33	PCDHA12	ITPRIPL1	PDGFB	RGS7	WFDC12	PRKY	LYN	CHCHD5	LINC00664	ARL9	CNRIP1	DNPH1	SMPD2	RP11-347D21.3	CASC8	RLBP1	WDR4	XYLT2
FGF14-IT1	ADORA1	CTB-113P19.1	PITHD1	LIMK1	MTMR8	LOC101929664	ZFY	RUNDC1	APOO	RPL19P13	LOC100996481	RPL36AP44	IFITM3	ATP6V1C1	CLEC1A	TMEM130	STEAP4	ARHGEF7	CHMP5
G6PC	ARSE	HOXA-AS3	MISP	GRB7	FER1L6-AS2	LOC101927490	KRTDAP	RNF34	MTERFD3	SNORD14E	RPSAP40	ALPI	BCL7A	PAF1	HSPB3	LINC01010	KRTAP2-3	TALDO1	ACY1
GAPDHP53	ARSEP1	WFDC6	ZNF777	SNPH	LOC440173	SPRR2G	NUPR1	AKT1S1	SGSM3	ZBBX	COMP	LMO1	NGFRAP1	ESF1	CASC15	R3HDML	PDGFD	PSMB4	PDE6D
GRAMD4P8	BAI3	UPK3BL	GDI2	BIK	ARSE	ESRG	ABCG1	TRAPPC10	SLC45A4	PRMT8	HTR1B	FKBP1AP2	MFI2	CDK5RAP2	HTR1B	LOC101929512	MACC1	STX18	SLCO3A1
LCE3D	BEX1	BEND7	RBL1	LAMA5	SSX1	RPL32P13	PNLIPRP3	SEC61A2	C19orf26	RPSAP36	SCNN1G	MAL	TRPM4	SMG5	LINC01006	LOC101927202	CLDN4	TSC1	TOMM34
LINC00317	C2orf40	PRKAA2	CCDC130	MTHFS	ZMAT1	SULT1E1	DDX3Y	CHIC2	ERI3	SCARNA16	EIF4BP5	LOC101928987	HAGHL	C17orf85	DNAAF1	BCL2A1	CYP24A1	THOC5	ODF3B
LINC01191	C3orf72	FMOD	UBXN2B	PRKAG2	BEX1	KCNJ16	PLAGL1	MIER1	CEP120	SNORD3A	RPL7P58	CDC42P4	PILRB	GTPBP4	RPS2P18	LINC00664	LCN2	AK2	MMP15
LOC100129293	CADPS	DAPK1	ZNF77	LINC00657	C3orf72	SPRR1A	UTY	ATL3	LINC00998	LOC100421765	LINC01006	LINC01127	ISG15	YTHDC1	LINC01121	BTF3P4	TVP23C-CDRT4	SCML1	FBLIM1
LOC100420951	CLCNKB	KRT19	MED27	PVR	OR2S1P	KLK12	KCNK5	AKNA	HEATR3	PRAP1	ACSM5	ARHGAP42P2	RIMS2	ZNF787	FAM47A	RAB19	ST6GALNAC5	PLEKHM1	LINC00493
LOC100422188	CLSTN2	GIMAP4	DHX57	BMI1	TMSB15A	SNORA74A	FAM50B	PCBP1	LEMD2	ZNF878	LOC645181	LOC442446	PROCR	CANX	ARL9	RPSAP36	SAMSN1	DHX8	TDRD7
LOC100652796	COL26A1	LAMA4	MT1XP1	STX3	MAGEB2	ZNF736P9Y	USP9Y	ZNF646	PUS7	CD3E	UBXN10	SNX18P12	EML2	KDM5A	LOC100130417	KLK13	GDF15	HEXIM2	ZFP64
LOC101059990	CRH	MAGEA10	UBE3D	GPR158	LOC150051	CST4	LPHN2	GEMIN7	MOB3A	LOC101927385	SLC35F1	ZSCAN5B	DUSP22	MAP2K1	LOC101929296	RP11-519M16.1	CXCL11	EIF3K	FGF11
LOC101928319	CYTL1	WISP1	CLIC1	VCL	LINC00211	MSMB	CYP4B1	MGAT4B	LRRC16A	LOC100128297	ICOSLG	MROH2B	LOC100419920	TRIM8	LOC102724425	AIRN	MYOCD	NELFCD	SHPK
LOC101929227	DPT	GIPC2	USP40	LRRC8C	GABRQ	LOC102723929	PCSK9	HIPK1	MRPS35	FLJ27255	CYP2F1	SEZ6L	TMCO6	ATG9A	FAM86FP	RP11-408H20.2	GRHL3	PATL1	HDDC3
LOC101929670	DPY19L2	KRT19P1	MRPL16	CHST12	LOC102723629	LOC102723517	RPS4Y1P1	TRAK2	CDC123	ATP5A1P7		LOC101927066	NPR2	MOB1A	VN1R89P	AC007163.3	MAL2	SF3B2	FEM1A
LOC102724832	EPB41L4A-AS2	NUDT16P1	AGTPBP1	NOMO1	GABRG3	LOC101929670	RTN4RL1	LOC101927185	BRMS1	KCNIP4-IT1		ZNF521	IGFBP4	ZNF134	SCG3	ZFR2	ENTPD2	LRRC41	CCDC28A
LOC389705	EPYC	LONRF3	CRTAP	C8orf44	AC079586.1	GYG2P1	AGR2	KCTD20	JAG1	HNRNPCP10		PCDHGA7	FRAT2	WDR6	TCHHL1	SPRR2A	ZNF750	SUV39H1	MX2
LOC390730	ERVV-2	TMEM119	KRT6A	MFSD5	MAGEB6	C1orf234	NLGN4Y	ALDH18A1	MRPS16	HEPACAM2		LOC101927732	MYRF	DLGAP4	CXXC11	LOC102724240	NGFR	AURKA	PPAPDC2
LOC392538	FCAMR	C8orf47	TAF9	TPM1	UGT3A2	CXCR2	GUCY1A3	ST6GALNAC6	MRPL27	CYP1D1P		EPB41L3	SLC35E2	MTMR12	TMEM262	SIRPD	ST6GALNAC1	ATG3	ASB1
LOC646535	FIBIN	IGF2	BCKDHB	MYH11	LOC101929465	ATP5A1P7	RPE65	TSG101	NMNAT1	NLGN3		KCTD8	DCAKD	UPF1	LINC00052	SLC29A4P1	PPL	FBXO4	SLC11A2
LOC729334	GABRE	RGS4	ACOT7	GDAP2	ADORA1	LOC100286962	GAL	ZBTB38	DALRD3	RPS2P44		ANKRD34B	FLJ20021	ATXN2L	LOC101928810	MYCN	MIA	GNAI1	SERGEF
MAEL	GABRQ	SULT4A1	LPAR6	EML2	OR52E2	HCG4P5	CAMK2B	ZBTB34	SH3BP1	LOC100506633		TMEM204	ARHGEF25	PEX26	SLC35F1	PDCL2	CEACAM1	C22orf46	MTMR11
MDS2	GJA10	SRGN	RNF4	CAPNS1	LOC102724908	LINC00989	KCNK17	HNRNPU	TCP1P3	TPT1P8		PLXDC2	PCBD1	PABPC1	GIP	AZGP1	ANKRD22	PSMA4	CMTM8
MRO	HGFAC	B3GNT7	RALGAPA2	SUCO	CNTN3	SULT1B1	SLITRK4	TMEM131	FAM171B	AC011298.2		PTPRD	LOC100419583	TSR2	FTLP11	FABP4	SLC5A5	ATPAF1	HSPA12A
MRPS21P6	HIST1H3PS1	NDN	TBC1D7	ZNF70	USP24P1	MYL7	SLC27A6	KNTC1	C3orf38	ATP6V1E1P2		RPL5P5	ALDH4A1	WASF1	NOL4	LINC00452	AC003051.1	MLST8	ELL3
NPM1P19	KRT8P14	METTL7B	UBE2I	PPM1M	NAP1L6	PRAP1	SLURP1	TTC26	DCP2	LOC138159		TBCAP1	ID3	ZNF746	ANKRD30B	MRVI1-AS1	FUT3	CDK5RAP2	RPP25L
NPM1P24	LILRB4	LOC101927732	SLC5A6	ATP7A	CYTL1	RBMY2QP	NBEAP1	NR2C1	RBM18	CCDC178		TEKT4P1	FCHO1	HERPUD2		SNORD3A	IL21R	MRPL43	CEP104
RPL23AP32	LINC00698	CD22	FAM83B	SERTAD3	FLJ36000	INSL4	PLA2G4E	KIAA1731	OAS1	SPATA4		ADAM33	MAPKAPK5-AS1	CHMP4B		LOC101928864	SNORA71A	ALAS1	RMND5B
RPL5P23	LMO1	ADAMTS5	C16orf91	RHOBTB1	SAGE1	DEFB1	SBSN	MKL1	DTX4	CCDC38		ALPP	KIF21B	ADPRHL2		CXCL17	PDPN	PEF1	B4GALT5
RPL7AP65	LMOD2	RNF157	TSPAN18	KRT15	CDC42P4	LOC101929056	PGLYRP3	RAB1A	PABPC1	CX3CR1		ZEB2-AS1	PEAR1	MAP7D3		LOC101409256	IL24	ERCC1	LOXL4
RPS20P13	LOC100996342	FAM101A	RNF26	SOAT1	RBPMS-AS1	TSPO2	ZNF750	ARHGAP28	SAFB2	SNORD41		LILRB4	TNFRSF6B	NAB1		SPRR2D	ZMYND15	RPL18AP3	KIAA1958
RPS5P3	LOC101927147	C15orf59	SWT1	YIPF4	LOC102724074	LUZP2	HIST1H2BD	LZIC	MRPS14	LOC100134507		LOC100421474	UBE2L6	ARFGEF1		NPY5R	MYEOV	ADAL	TM4SF1
RTP2	LOC101927863	KIT	PARS2	NPEPL1	LOC388282	SNORA34	RPL26P12	FBXO7	ASCC1	RP1-224A6.3		GBP7	HLA-B	SLC25A5		SNORA20	KRT23	MTA2	C20orf194
SCML2P2	LOC101928239	CYP11A1	SPOPL	SLC5A3	CASC20	LOC100419284	FBXL16	TIMM17B	TSNARE1	RPL22P22		RBMXP1	FRAT1	ZSCAN22		TAAR1	SCARNA6	UBE2D2	SLC25A19
SNRPEP4	LOC101928584	APOC3	C9orf40	ADRBK2	MAGEB18	RPS10P3	AGMO	AGO3	PPIC	HMGN2P9		RP11-14N7.2	ATP2C2	CTNNAL1		CD3E	VAV1	ZDHHC5	KREMEN1
TIMM9P1	LOC101929375	FPR1	MRFAP1L1	ZNF549	VENTXP1	RPL5P3	LINC00665	CASP8	TUBBP1	RPS10P8		AC007461.2	IL1A	EIF2AK3		LOC100128297	LIPH	RRN3	GRAMD4
TMEM75	LOC102723444	MAL	UIMC1	MAP3K10	LOC101928226	SNX29P2	ALDH1A1	NOD1	CCDC43	LOC100288367		LGALS4	HSD17B8	PRRC2A		LOC100130074	MUC16	C12orf23	TMEM173
	LOC102723547	GABRA3	MCUR1	TRIM8	LOC102724094	HDHD1P2	SPRR2A	FBXO28	ZNF791			MUC7	CYSTM1	ANGEL2		RPE65	PLA2G4E	ARL6IP4	RILPL1
	LOC102724074	GLIS1	HCG18	PELI1	PDK4	HPGD	IGFL3	ZSWIM4	NUDT16L1			LOC729930	TYMP	LOC440514		NMD3P2	PLXDC2	DLGAP4	VASP
	LOC102724720	DCAF4L2	LMNA	SNAPC3	RP11-461O7.1	RPL5P26	PCDH18	TNKS2	MIRLET7BHG			FAM49A	NAT14	MED12		KCNIP4-IT1	ADAM8	METTL9	KLC4
	LOC102724730	RPS6KA6	MTDH	RAB27A	LOC441204	LOC101929657	PLD5	CDC27	MPI			RBM22P5	SELM	FZR1		LOC102723843	NCF1	FOXO1	RPL13A
	LOC102724908	ITGB3	NDUFB10	FBXO43	FCN3	SUMO2P4	CDH16	PSMD13	ZCCHC11			DIO1	OAF	ALDH18A1		LOC101929613	COX5BP7	MED10	GPR125
	LOC150051	PCDHB8	LDB1	PPIP5K1	GPR141	NPM1P24	GALNT5	ALG12	RNF114			LOC100129554	CTSF	ACER3		LOC101927949	INSL3	UBE2E1	CDC34
	LOC171417	MAGEA6	ESYT1	RCAN1	LOC101927129	RLIMP1	RAET1E	P4HB	COIL			PPP2R2B	RAB6B	CMTR2		MIR936	KRT33B	B9D1	PPP2R5B
	LOC388282	LYPD2	NDUFS2	CCDC84	GBP7	LOC102724930	CPA6	SLC2A4RG	TLK2			MYH15	NSMCE1	RAB35		LOC100506633	CERS4	TBC1D10B	COQ9
	LOC441204	CCDC136	HAUS1	BOLA3-AS1	ADAM33	MIR6835	VDAC1P2	ZBTB11-AS1	BCDIN3D			SEMA5A	SIRPB2	TOP3A		PRKRIRP1	OR2I1P	AURKAIP1	SH2B3
	LOC644335	KL	PPARA	HERC3	KRT33B	LOC102723679	PCDHGA8	TANC2	TMEM38B			LOC391136	MXD3	HDAC4		LOC284240	FAM83E	IDH3G	ECE2
	LPAL2	SERPING1	PLK2	C19orf40	LILRB4	LOC100420951	GPC4	HAUS2	SURF6			LGR5	ARHGAP22	CTDSPL		LOC102724602	HLA-DQB1	SYF2	STX6
	LST1	G0S2	ARFGAP2	ARHGAP23	HNMT	RPL12P13	GIMAP6	CHKA	SH3BP5L			XYLT1	KRT86	STOM		MROH3P	CLDN16	RHOA	ATF4
	MAGEB2	RBM11	IQGAP3	SCAND3	LMO1	RP11-576D8.4	OLFM4	XKR8	ARID3A			ZNF876P	HES2	SCAF1		LINC00892	SLPI	PRMT2	FURIN
	MEF2C-AS1	ARMCX1	GNA11	TSTD1	CPXCR1	CASP1P2	TXNRD3NB	CCDC115	TACC2			ALPPL2	ARHGEF10L	SEC24B		HMGA1P7	EN1	RSRC1	DLG5
	MIR4263	ITGA11	MTO1	CAMK2G	OR56A3	TIMM9P1	TFCP2L1	TNRC6B	POLR2A			AVPR1A	CDK15	DNAJC14		KRT17P1	FGFBP1	GLOD4	MEX3C
	NLRP12	SMEK3P	DCAKD	MPZL2	TECTB	LOC646736	SLC6A14	ASXL2	LANCL1			NBPF25P	C9orf9	IKBIP		RP11-430C1.1	ST14	AP1B1	DPAGT1
	OPN4	GYPC	CCSAP	CXorf56	C7orf71	RP1-224A6.3	CERS4	CREB1	PTMS			TLR4	TRIM45	ZNF718		GJA4	BLACAT1	SECISBP2	WNT3
	PDK4	LEPREL2	SKP1	SMARCC2	KCTD8	AC078941.1	ADRA1A	STT3B	LOC101928527			CRTAC1	RASL11B	WHSC1L1		CCDC178	SCGB1A1	BCCIP	PIK3C2B
	PLIN2	LOC100131369	OSBPL1A	AIFM2	NMUR2	FCF1P11	TREM2	RPN1	MRPS22			SDK2	SMO	TADA2B		OR9A4	SOWAHB	COPS8P2	PTGFRN
	RAF1P1	PCDHA10	FAM32A	CSNK1G1	PLIN2	SNORD25	TREML1	BET1L	C19orf60			PTGIS	DLL1	FNBP1		MIR6753	LOC101927562	GLO1	MRPS15
	RANBP3L	CHRDL1	DPM3	PAK4	CRH	HAVCR2	DPCR1	STK17B	DUSP5			LOC102724601	HSD17B2	CCDC8		CDH7	PDE1C	ELAC2	SLC8B1
	RBPMS-AS1	IL1RL1	TSR3	CIDECP	SNX18P12	LINC00317	CASP14	RALY	CISD1			FSTL5	SPACA6P	CHUK		LOC101928558	KCNJ10	ZGPAT	RAB4B
	RGS7	CELF2	ESRP1	B4GALT1	TGIF2LX	LINC00664	ID4	UBXN4	PURA			MARCO	IRF6	KLF8		LRRC19	PRSS22	NABP2	ABTB1
	RP11-115H18.1	GABRG1	AP3D1	SLC35A3	MROH2B	C16orf90	PRR15L	PLEKHA5	ZNF251			SAMD3	LOC139542	RB1CC1		BRI3P3	GJB4	LRRC59	ZNF383
	RP11-461O7.1	ABCA8	PTPRU	ADAR	OR6C70	LDLRAD1	HPCAL4	CHMP4B	RCN2			LOC391012	NS3BP	COQ7		LOC101059990	RTN4R	NUDT15	TPRN
	RP3-395M20.9	TGM5	PLEKHA1	CHST14	OPN4	PROM1	NAA11	AP3M1	MTAP			LOC102723899	MAP3K12	CIZ1		LOC102724323	ZNF844	TMEM208	MOB3C
	RPL10AP10	NID1	NELFCD	INPPL1	C6orf10	HNRNPCP10	TMEM75	SSH1	PSMB3			USP44	GRB7	PIP4K2C		LOC100533727	FAM205B	UBA52	SLC25A28
	RPL7P13	FTH1P23	KIF2A	SNX1	FIBIN	CARD17	SPRR1B	TOB2	ANAPC5			PRSS35	LENG8	FSCN1		CYP4F12	VGLL1	CLN5	LRRC20
	RSPO2	MIA	FBXO22-AS1	ZNF638	RPL23AP64	HNRNPA1P29	LIMS3-LOC440895	FBXO11	LGR4			GNG5P2	SP6	MRPS24		LRRC2-AS1	HAP1	EIF4ENIF1	TNFRSF10B
	SFRP2	ICA1	FAM110A	SRGAP1	HTR1B	LOC101928746	S100A7	BARD1	TBC1D4			GABRG3	PAIP2B	ICMT		HMGN2P9	ZFP57	UQCR10	FUT4
	TAAR1	KLF14	MBD1	PLEKHA2	WBP2NL		KRT71	LGALS1	GTF2F1			GRIP2	ARMC10	FANCI			IL1RN	CDC16	PPIL3
	UGT3A2	SMIM10	PRDM11	MAP4K4	ZEB2-AS1		COL21A1	LRRC14	DESI1			NYAP2	PARVB	ADD1			LEMD1	AFG3L2	TIMM17B
	UNC93B7	CADM3	NDUFV2	CD151	ARHGAP42P2		PRODH	CCDC93	CDV3			GPX3	PLEKHG4B	C19orf52			BSPRY	PTRH2	THEMIS2
	ZEB2-AS1	MT1M	NIP7	SLC16A3	RP11-115H18.1		AZGP1	EID1	HAS3			ZBED6CL	MACROD1	NCLN			LOC102723741	POC1A	KPNA7
	ZSCAN23	NPNT	LOC647150	DGCR2	LOC101929560		TNNT2	TMEM9	STRADA			GAPDHP61	RGS3	RNF24			GPR110	MRPL17	RGL2
		DDIT4L	RIN2	IL32	SLC16A6		SPRR3	ZNF200	METTL5			PCBP2-OT1	CDPF1	SOX7			CRB3	GALE	ZFYVE19
		HRASLS2	C5orf28	PTPN12	LOC102724942		SLC5A1	CLN5	TARBP2			SGPP2	HTRA1	SNX13			SLC12A7	SEC14L1	SEMA4F
		LOC101928272	ATP5C1	SLC39A11	LOC101927377		ALDH3B2	CKAP2	EGFR			CD70	ARMCX2	GPD1L			XDH	GNB1	CBX6
		LOXL4	MORN4	FOXD2-AS1	LOC101928584		POC1B-GALNT4	RLF	PTDSS1			MYH14	FGGY	WNT7B			MIR6821	ACTR1A	PEX6
		GYG2	FZD6	USP54	NLRP12		MGP	ANKRD11	SNAPC5			RPS6KA2	COL8A2	MMAB			NPR1	PRICKLE1	SRPR
		GGT5	RBM15	CENPI	POU3F4		IL20RA	ETNK1	SS18L1			DDIT4L	SLC27A5	ZSWIM8			ATP2C2	ZNF214	ANO8
		OLFML2B	PTP4A1P1	CNEP1R1	LOC100421756		RAET1E-AS1	UBA2	C19orf66			RPL37P19	EMB	APITD1			LOC102724740	NDUFS8	PILRB
		CMKLR1	XBP1	RALGPS2	HMGN1P4		DHRS9	B4GALT1	TMEM167A			MAG	QPCT	POMP			GCNT3	PPIB	ZMYM6NB
		TNFRSF9	MANBAL	CDS2	LOC102724616		LINC-ROR	ARHGEF7	NAV2			DIRAS3	FAM211B	IDH3A			LOC101927674	NACA	CDR2
		ESM1	LOC100420638	RNPEPL1	EPYC		HYAL1	NRBF2	CCDC163P			MUC3A	NDRG4	CYP27B1			HES2	C12orf49	PNMAL1
		CPZ	NCAPH	KLHL26	GYG2P2		CPVL	ERGIC2	NXT1			LOC101929291	TMEM42	DCTN5			LOC100420252	COX6C	ATP6V0B
		FCGRT	AASDH	FBXO38	LOC100421110		FAM150B	BTN2A1	ITPR1			FGD3	ASNS	CAPZA2			SLAIN1	FMNL3	FAM189B
		COL3A1	RPL18AP3	PJA1	LETM1P1		LOC102724168	NPC1	SNRPF			PLCXD3	CCL20	ATP11C			DENND1C	GPX8	GGPS1
		PRSS35	PANK4	STK10	KRT8P14		S100A8	TCF7L1	RASEF			LOC102724872	H1F0	PDCL			UNC5B	UBE2Q1	TPST2
		DAAM2	SLC30A5	TOB2	LINC01111		C5orf63	SCAMP2	GPRIN1			NXPE2	LPHN3	KIF1C			IGFL1	CHCHD3	HLA-B
		NLRP7	ATP13A1	BRPF3	SCIN		SPRR2D	CCNI	KDM5B			ZBTB8OSP1	WISP3	FLI1			WTAPP1	NDUFA10	QPCTL
		PNMAL1	BAIAP2	SLC25A37	CXorf28		LOC101060264	CHMP2A	ARNTL			SLC51A	CTSB	SCP2			TACSTD2	RELA	SLC7A6OS
		SVOPL	PSMB4	TBC1D8B	ACSM5		DACH1	ATP6V1H	NOL12			HMGB1P10	NIPAL4	ZNF517			LOC100506099	ADO	ELOVL1
		SLC7A4	C17orf75	PPP4R1L	C1orf227		RPL41P5	TRIM3	NARG2			LOC102724524	P2RY1	ZFP1			IL1B	HSD17B6	ROGDI
		CHI3L1	GRAMD3	PRR14L	ST13P3		SLC7A14	TRIM38	ADI1			LOC390806	MORN4	SREBF1			PCDH19	PSMA5	TXNDC12
		NSUN7	CHAF1B	ZNF770	MIR492		KCNB1	USP25	LOC729998			KEL	CEBPD	GTF2H1			TMEM125	LRRFIP2	GNB1L
		TLX2	ASNSD1	BRAF	CADPS		NAALADL2	CDC42	DDX21			LOC100420050	MRM1	FADS1			RPS15AP10	GZF1	HOXB9
		AC022311.1	RPA2	DHX40	LINC00968		TOMM22P1	PXDC1	HEATR2			ANKRD2	PCYOX1L	RECQL			TSPAN1	HBS1L	SLC22A18
		LINC01085	HECA	EMP2	HS6ST2		FSIP2	CLSTN1	MRTO4			ADAMTS5	NME4	MAP2K3			LLGL2	LOC246784	MKRN1
		ZNF664-FAM101A	SIAH2	CAPG	CYP2F1		DDX3YP1	UBXN2A	HIRIP3			RP11-41O4.2	KCNG1	PPIL2			MUC4	TAB1	KNOP1
		FOXD3	HEXIM2	CES2	SNAP25-AS1		EVA1C	GNB4	HSP90AB1			PCDHGA9	KCTD13	UBE2K			SULT1A2	COMMD5	KCTD5
		SH3BGRL	CHST3	TMED9	DPY19L2		IL12RB2	CHCHD7	AGPAT2			RPS6P1	SYNPO	USP11			SIRPB2	TNFRSF1A	ZNF185
		UBD	ETV5	TDRKH	TEX41		CFTR	LOC729674	CD24P4			CEACAMP5	RIPPLY2	NFYC			KRT19P1	POLR2J	TMED4
		RP11-695J4.2	KLHL18	IRF2BP1			IVL	ATAD2	TTF2			SHMT1P1	WNT2B	LINC00674			GBP6	TMEM127	CAPG
		CEACAM1	PLEKHB2	C5orf15			SPRR4	ZNF432	CNDP2			EEF1A1P12	BBC3	AGPAT6			CALB1	RAB1B	FBXL20
		TCHHL1	AP1M1	TTC30B			KRT86	MROH6	ZSWIM1			DYNLT3P2	TNFSF12	IL32			EPCAM	CUL4A	IPO13
		CHST1	KIAA0100	CASP2			FFAR2	PI4K2A	OSTC			TRPV6	FOXD2-AS1	KIAA2026			KRT15	MRFAP1	C12orf73
		CALB2	LINC00938	HPS5			LINC00892	ATG2A	AHR			CRYGC	C3orf18	SMAD2			UPK2	RIC8A	SHISA5
		CACNG6	CASC9	RLIM			HES7	LIMS1	VDAC2			SPP1	EGFL7	GHITM			ADAP1	EIF6	ZDHHC23
		KIAA1462	OSBPL11	LRCH3			DSC1	NDRG1	IL11RA			VGLL1	IGFBP3	SLC41A3			SLC2A12	TP53I3	ARAP1
		PPAP2B	MDH1	TMEM39A			CAPNS2	ACTR8	LGALSL			HSD11B1	CSTA	TPX2			CPN2	MAP1LC3A	SLC33A1
		SLC16A8	USP9Y	ATF5			TMEM47	VEZT	DNM2			C10orf67	ANKRD6	MAGEA6			TMEM51-AS1	DGCR2	DNASE2
		COL6A2	SCO2	CCDC28B			SCNN1G	KCTD10	HEXIM1			PCDHB11	LHX6	U2SURP			SDR16C5	MAML1	FAM96B
		SH3RF3-AS1	STX18	TMEM170A			C2orf54	ZNF557	PYGB			LOC102724548	LRRC29	ECHS1			MPZL2	SMARCD1	LINC00526
		RARRES3	YIF1A	FAM184A			RP11-345L23.1	ELP4	CYP2R1			PSORS1C1	ARHGAP24	CAPN7			UCA1	RBM22	XBP1
		CCDC8	TCTN3	FAM43A			ZNF844	ATG5	INPP5B			FAM65B	C19orf26	TAX1BP1			LTB	SLC7A6	ZNF74
		ANKRD34B	SURF2	PNPLA8			LOC100420746	STXBP3	TBC1D10A			FAM174B	DENND6B	SARNP			B4GALNT2	SAMD1	R3HDM4
		LOC728819	GPR39	PCDHB2			EPHA6	STAT6	FAM188B			SCEL	KRT17	SPAG9			GCKR	FBL	PPARD
		GIMAP6	NNMT	SNX12			S100A7A	GPD2	COX18			TTC39CP1	OSBP2	ARFGEF2			KRT19	ZFAND2B	CORO1B
		ZEB2	MREG	SP110			DSG1	ZC3H11A	DTD1			LOC102724141	LOC100505771	UAP1			CD247	HNRNPUL2-BSCL2	COX14
		SLA	RILPL1	GAMT			KRT13	C10orf10	FAM136A			EPHB6	CTXN1	ALG2			VSNL1	GHDC	C16orf58
		STK32B	ZWINT	STARD13			TINCR	TMEM30A	RAB12			LOC100421925	EPOR	SKI			RUNX1-IT1	RSL1D1	DKK3
		RNF130	PMM1	CD276			TENM4	RHOA	RASSF1			SAGE1	TNFRSF25	TCF20			ST6GALNAC2	DYNLL1	RP11-85F14.5
		TNFRSF8	CCT5	OPA3			TMPRSS13	SMC3	RRP7A			LOC101927121	FAM101A	FAM160A1			FAT3	CRIM1	ZNF133
		PLA2G16	MYCBP	GUSB			TOX	CCSER2	HR			LOC100421822	MIRLET7BHG	PTPLB			RAB25	TBP	WFDC2
		ACSL5	GPATCH11	SBNO2			RPL36P14	FAM188A	SUGP1			GAPDHP58	APBB1	ANP32B			CXCL16	SLC35E1	FLOT1
		SERPINB9	TTC1	MINPP1			KLRG2	USP33	CENPV			SNRPFP1	LOC728392	SLC30A6			CLDN1	ATP5E	SH3BP5L
		UCHL1	PIAS3	LINC00857			RP11-231I16.1	RNF115	UCN2			RASEF	LOC100506548	MRS2			ESPN	C16orf13	SAT2
		RBP7	PBX2	SAR1A			TERT	BTG1	TRIM35			ZNF804A	ING4	MAU2			PI3	TIMM10	ZNF689
		MAP10	NOLC1	ZNF516			LOC101929065	PIK3CA	THYN1			SMIM2-AS1	VWA5A	MYD88			ENPP5	AGBL5	CFB
		CDH10	DNMT1	EIF3J-AS1			SOX11	MANF	UBE2D3			SNHG18	GPR85	VPS4B			OVOL1	SPG21	BAP1
		CFI	ANAPC5	MICAL1			HNRNPA1P10	GOSR2	RNF26			MEF2C	PLAU	ERCC3			SNORA71D	KIF2C	PAFAH1B3
		LINC00525	FIG4	BTN2A1			GRAMD4P8	AQR	PHACTR4			LOXL4	PPM1J	RNF115			FAM222A-AS1	ARFGAP1	UFC1
		IDO1	ZFAS1	MAN1A1			PXDN	TSPAN4	AURKAIP1			SPTA1	SCD5	ZNF280D			TRPV4	GRSF1	LGALS3BP
		TMEM98	SLMO2-ATP5E	SLCO3A1			LOC101929964	ARHGAP22	NOL7			LOC100418960	LOC102723983	TES			S100A7	NXT1	MAST2
		MUC4	CCBL2	C17orf67			CYP4X1	DOCK5	NUSAP1			PPAPDC1A	TRABD2A	KRI1			GOLT1A	UQCRQ	DEXI
		DCN	CBR4	TOR1A			C6orf15	ARL6IP1	LOC440514			EDAR	ZP3	TULP3			IRF6	C1orf123	UBE2Q2
		SLC22A31	MRPL48	RHPN2			RPL29P24	SNX13	MCU			RPL10P6	HIST1H2AC	C1orf52			ANKUB1	MED19	PIGG
		SALL4	OSER1	XIAP			LOC100240714	HSF1	TMEM126B			MAOB	KCNJ12	STEAP3			GALNTL6	SLC25A17	NTN4
		WARS2P1	PELO	UBE2Q2			PLA2G2A	RFK	FIG4			FOXF1	PLTP	EPS8			RP13-143G15.3	ZNF275	SENP3
		RARB	FAM101B	FBXO46			KLK7	PRIM2	TMEM175			ITGB7	DNAL4	DXO			GRB7	BRF2	CDK16
		SYT11	LOC100129637	ZNF227			DPYS	LOC101927752	MLLT10			ATP5F1P5	LOC100289098	ZYG11A			FUT1	ATRN	COX4I1
		PLBD1	MTMR9	MAGT1			S100A12	MCM6	FAHD1			LOC100131291	C18orf56	WDR46			P2RX5	SLC35E2	MAPK3
		DPYSL3	ARL6	SCAF1			PPP1R1B	CLTCL1	PAQR4			ADAMTS7P3	IFITM1	CAPN1			SYNGR2P1	TBC1D20	SF3B5
		ENG	MRPL22	NALCN			HLA-DPB1	CDC6	AMMECR1L			CBFA2T3	NMNAT3	MYO19			LOC102724009	ASNA1	ZFPL1
		MME	MRPL35	GEMIN7			KRT16	SLC35G1	AAMP			RAB19	COX10-AS1	NET1			CSF3	KLHDC3	ABHD14B
		DTX3	GNAI1	COPB1			SPERT	RNF168	ZSCAN21			ZBTB7C	SEPW1	KLHL18			GLRA2	PDLIM1	TMEM256
		POSTN	THAP3	ZNF518A			LOC100418835	ARMC5	C17orf53			RIMBP3C	SRPX	HDAC1			KRT34	PIGB	GSTK1
		CREB3L1	PNO1	AKNA			ACSS3	CENPB	UBAC1			ELN	IL22RA1	CTPS1			PGLYRP4	RRP1B	TRPC4AP
		LOC101927880	THOC1	PLXNB2			SCN11A	SFT2D2	EMC8			GJA5	RCBTB2	TJAP1			MINOS1P2	DHX16	SMARCB1
		NYAP2	COPS8	FLOT2			RPL12P33	USO1	MRPL1			SRSF9P1	MIR205HG	LNX2			TMC4	UBE3C	SRPRB
		IRAK3	SLC19A1	SECISBP2			INS-IGF2	LY6K	LOC149844			C9orf169	C10orf10	DGCR14			RHOV	OAZ1	CUEDC2
		BST2	TADA1	FAM50A			TSPAN18	SRCAP	BOK			LOC100131425	SLC25A42	LHFPL2			SLC29A2	PSAP	ATG9A
		GAS1	ATP6V0C	SERPINB8			LOC100996455	TMCO4	CYCS			NTF3	POU6F1	S1PR3			SUCLA2P3	U2AF1L4	MTCH1
		LINC00473	AP3S2	CXorf40A			KRT4	ASPM	CCT4			HOXB2	PIGZ	E2F1			PCDH1	DAB2	ASL
		C8orf4	THUMPD2	DNAJC1			LOC101929575	CKAP2L	ACPL2			SLC13A5	GAA	DNAJC5			IL1A	ELMO2	ZFAND3
		TRIM31	NRM	DNAJC15			ISPD-AS1	PRKAG2	FXR2			ANK1	MSLN	POLA2			LOC102724608	SCAMP3	TXLNA
		AL109763.2	COA6	COQ10A			IRX4	ADCK4	BPTF			YWHAZP4	FEZ1	TAF1B			SOX7	HINT1	DAPK3
		DUSP2	TSEN15	TSR2			RPS14P9	MAPK14	METTL13			PRR15	CCBL1	CNOT3			ANKRD65	PDE4DIP	STAT6
		APBB1	CTIF	FUCA1			LOC100505501	KLHL15	GANC			WASH4P	ANKLE1	TMEM30A			DSCAM	PET112	TRUB2
		LOC101927763	WDR5	SPRED1			GRHL3	LOC100129034	HN1			LOC100130490	RGS2	TSSC4			ALDH3B2	SMYD2	ST3GAL3
		LOC100287387	FANCB	ANXA11			RAET1G	TYMP	VPS72			AR	KRT7	PKP3			TMEM27	RPS14	LOC101060400
		RARRES1	WHSC1L1	ZBTB3			SPRR2E	LYST	SETDB1			AMPH	ZFP90	ZNF160			KIAA1211L	RPL39L	CCDC124
		MT1G	MTHFD1P1	MPI			MYB	TMTC3	PPP1R35			PXDN	LEPREL2	API5			PADI2	ZNF827	COASY
		HTRA3	SMARCE1	EGLN2			ANKRD22	IFIT5	NARF			LOC100418883	TFAP2E	BTBD9			FAM84B	FBRS	SIL1
		WISP2	LRWD1	CELSR3			AOC1	ZFPL1	C5orf51			CCR7	LOC101927809	C9orf91			CGN	EHD2	BLMH
		RP11-445H22.3	NUDCD1	LOC100129034			SPTSSB	EIF2AK3	HOXC9			IL1R2	LOC101929761	ZNF274			WNT7A	NCOA4	DCTN6
		PTGES3L	GTF2H3	RASSF7			HBA1	TMEM120A	OGG1			TRPA1	CLK1	XRCC6			ALOXE3	TBC1D4	SNX7
		RRAGD	HSPA9P1	IFNGR2			KRT24	ZER1	PDCD7			LOC100130872	NPAS2	AAGAB			FGF5	INTS12	BUD13
		C4orf26	ARID5A	VEZF1			RPL11P5	ATG12	NXN			PHYHIPL	APLN	ABCC1			LOC102723313	TRAPPC8	CCNB2
		MXRA5	MCPH1	RMND5B			MYBPHL	ARHGAP23	DCAF12			EFR3B	LINC01139	GLCCI1			HLA-DQB2	NCS1	ARL6IP5
		TLR3	ANKRA2	SLC35C1			MYT1L	RAB18	RSRC2			PSTPIP1	IGSF11	DDX47			ARHGAP8	COL15A1	TAF5
		SPATA6	SIRT5	LARP6			PPFIBP2	SEMA4F	COMMD10			CDH4	GABBR1	NFE2L2			GPR4	TMX2	TMEM109
		SEZ6L2	GTF2H5	LRRC8D			ACSBG2	RAB27A	CORO2A			RP11-22H5.2	ENTPD3-AS1	COL5A1			TGM5	PCBP4	OXSM
		LINC00654	WDR36	AGO3			RPL37P16	ATP6V0C	CDH3			TMEM52B	LOC100507520	PPP1R15A			PRR15L	PPIA	KDM5C
		HDX	CHKB	IRF3			FGD5	SGTB	SS18L2			ROBO4	IFI44L	SMAP1			SNORA72	PITPNA	COLGALT1
		LMO2	CNOT7	PON2			PI3	RNPEPL1	RPLP1			RSAD2	PLEKHB1	ZNF500			PLIN5	KLHDC4	FAM120AOS
		LGR6	HAX1	HIPK3			DANCR	ZNF280D	C2CD5			INHBB	LOC101927974	ACTR5			C20orf197	KATNB1	DAAM2
		CXCL12	MYO1D	WDR13			RPL30P2	PAK2	RRP8			EEF1A1P36	WDR66	CWC22			LIPG	CERCAM	ZNF3
		PDLIM3	KCTD1	GALNT7			LOC643353	SRSF9	COLGALT1			SLC25A5P3	SAT1	SLC16A3			IGF2-AS	YEATS4	ALOX15B
		GBP4	RDH13	BSDC1			HSD11B2	TCP11L1	UROD			LOC645967	LYPD6	SLC25A38			FAM95A	RAB11B	RAD51
		ITLN1	POLE4	RNLS			METTL7A	GOLGB1	ZCCHC8			TMEM37	SEZ6L2	RNF25			EXPH5	ADNP2	DCP1B
		GPRC5B	ARHGDIA	STARD4			LOC100419008	LOC643562	CKAP5			LOC101927157	SHF	MAGT1			RGL3	EIF2AK1	PRDX3
		MUC3A	GPR87	WDR60			RNF212	XPO1	CLDN4			FTLP14	LTBP4	UBTF			TINAGL1	RYR1	ZNF581
		DDX53	LINC00892	TMEM39B			VSNL1	TBC1D23	GNAI1			LRRC70	ZNF775	TOMM70A			ADM2	PLEKHA2	RALY
		KCNE4	NIF3L1	RAB5A			PSORS1C2	FAM115A	LRRC8A			MTUS2	SEMA4G	SORBS3			KLK7	VAMP3	YIF1A
		RFPL4B	INTS5	HLTF			ZSCAN4	CCNL1	CHRNB1			AC079586.1	LOC344887	RITA1			ACOXL	DRG2	TFG
		FGF14-AS2	CWC27	PTP4A2			IFNE	C4orf48	TNFRSF6B			STK32B	MAGI2	ZNF263			LYPD6B	TIMP1	RNF26
		SHISA4	MTBP	LOXL1			WNT10B	NAA40	CEPT1			LOC646670	SPARC	OTUD4			SLC37A1	IDNK	NDUFV1
		GALNT15	CASZ1	TMED7-TICAM2			C11orf42	TRAM2-AS1	MUTYH			PTGER3	LRRC23	PAGR1			PRSS8	SNRNP70	YTHDF1
		FMR1NB	RGS12	ZNF687			SNHG18	QRICH1	NIPAL3			HOXA7	CD40	SEPT2			ANK3	PSMD13	TM7SF3
		PIK3AP1	GPRIN1	C7orf43			SYBU	RNF4	RFT1			TMC5	SLC13A3	SLC25A10			MYH14	EFTUD2	C19orf43
		SCML2	ASPM	DLC1			MARCO	GXYLT1	C1orf27			ERP27	DCHS1	DSTN			SCD	DCPS	DIABLO
		PLCE1	METTL23	STIM1			FGL1	GOLM1	CCT5			EGR3	CHCHD10	LRRC47			TNFSF15	YKT6	ELOF1
		ZNF804A	ABHD10	NECAB1			RPL21P89	LAS1L	C12orf66			LOC101927226	GOLGA8A	TFPT			KIAA0040	OTUD5	TADA3
		TMEM150C	LLGL1	CTSA			SLC9A9	SLC35D2	XPNPEP3			LBH	HIST3H2A	LRRC45			HBEGF	GGNBP2	C7orf25
		EFCAB4B	RNF167	SNUPN			LOC101928738	KIAA0947	TAB1			ANKFN1	C1QTNF1	KRT10			TGFA	GRIN2D	MRGBP
		ADAMTS2	SNRPD1	ZNF707			PIK3C2G	KIAA1429	HINT3			ROR1	NUAK2	NEK4			DUSP6	PRKD3	SYMPK
		SPTA1	COX4I1	KDM7A			GHR	USP35	SPPL2B			MFAP4	HAS3	EDC4			FST	KRI1	LAMTOR4
		CRISPLD2	CSRNP1	TIGD2			CCL2	PRR14L	SSNA1			RPA4	ZNF577	RYR1			CDH16	M6PR	DDAH2
		SPARC	NOL11	C11orf84			KRT1	MAPK7	CCDC12			OR2W3	LOC101928061	FADD			SMIM22	SLC39A13	EHMT2
		MKX	RAD54B	BCL9L			LOC113230	PTGFRN	PILRB			EDIL3	LAMP3	RAB3GAP2			ADD2	ARAF	ZNF398
		PSCA	C19orf48	MED25			S100A9	IRAK1	MAP2K4			AKR1C7P	C5orf54	RBM22			HAND2	RPS16	PFDN5
		ARHGEF34P	RPF2	NOD1			RASAL1	IL17RD	TMEM243			TBL1X	ENPP1	SCAF11			ACOX2	SPNS1	SERPINH1
		MYH14	NOL12	FNDC3A			LOC353194	CSNK1G1	PRDX5			DHFR	CAPN12	STRIP1			SERPINB4	RNF115	SHARPIN
		SCNN1B	PACSIN3	TMEM135			GRIA1	FAM81A	ATAD1			LOC101929666	TNNT1	CTDP1			SEMA3A	CAPZB	VBP1
		IGSF22	ZNF672	SNRNP27			TMEM246	C1orf233	INO80E			HSPD1P5	G0S2	ZBTB7B			C8orf4	MRPS2	SUPT5H
		ADAMTSL3	THAP6	CANX			TGM4	PDDC1	SMCR8			CHCHD2P9	ADAT2	EED			IL36G	CHCHD2	ADPGK
		RCN3	TPGS2	STEAP2			ANKRD20A19P	MSH6	TERF2			AC007750.5	CDC42EP5	ANKRD11			LRG1	IPO7	CABLES1
		NAP1L2	NAA16	ARHGAP12			LOC101927125	RBM14	SDC1			SLC24A3	AHSA2	ANP32A			CDH3	EXOC7	GTF3C2
		SH3RF3	RNF166	SLC25A36			C8orf22	USP31	TTC4			UPK2	TPTE	GON4L			FAAH2	PPP4R1	R3HCC1
		PADI1	MRPL10	VAV2			LOC100422076	PPM1B	PRKCZ			LOC100421258	ATHL1	TMEM117			SPINT1	FKBPL	DAP
		TFR2	OST4	TM7SF3			GAPDHP48	GUSB	MAPK12			TMPRSS2	THNSL2	KAT5			KLK10	PHAX	SERPINB6
		MARCH4	C7orf50	ATRX			FGFR4	RABGEF1	NR3C1			MYZAP	PRSS12	TCHP			EGR3	SLC25A11	MLLT1
		PDGFD	COQ2	VPS8			GABRP	KIF23	ETFA			NOTUM	VWDE	GOT2			ABLIM2	MATN2	ZNF266
		RORA	NOB1	ZNF324			CCL22	IPO9	C16orf95			SMPD4P2	CEBPA-AS1	AGAP3			HSH2D	PARS2	ABCC1
		BAMBI	RBM10	NAPA			NLGN4X	LINC00984	MRPL42			PHC1	HOPX	AVL9			SCDP1	RAB34	BFAR
		GUCY2C	C16orf13	C17orf103			TTYH2	FAM20B	MAP3K5			GPER1	GPRC5C	CCDC91			CDH5	SEPT9	DNAJC6
		PYGO1	PLXNB1	STAT2			PPIAP24	FAR1	RPUSD2			PSCA	FNDC4	HDAC2			PTAFR	UNC13B	NUBP1
		MMP13	NDUFB2	LOC101926907			TAT	STK39	TMEM126A			MIR614	DGCR5	CDC42			EVPLL	PANK1	SCAMP2
		ILDR2	LINC00674	GALK2			KHK	NCAPD3	SF3B14			SPON2	SGK494	MED4			MNX1-AS1	RHOBTB2	PSMD9
		LOC100996301	BMP2K	PRKD2			C1orf180	SDF4	VWA1			PODXL	MFI2-AS1	RPP38			SLC24A3	PPP1R15A	HARS2
		PRKAR2B	TMEM181	CXorf23			AKNAD1	PSMD5-AS1	NABP2			LOC102723480	MDK	RANBP3			NMU	BRD3	HIST2H2BE
		TNRC6C	SMARCC1	MTND5P11			RPTN	FUCA1	EPN2			LRRC7	LOC155060	VPS26A			CCDC110	SNX12	RNF216P1
		NCAM1	PMF1	MESDC2			NRTN	RHOBTB3	EDC3			PDPN	MYCL	MADD			RP11-60I3.5	ITGB3	DYNLRB1
		GBP2	SH3D19	ZNF772			B4GALNT4	MYL6	SIRT7			LOC101928829	CCIN	GRPEL2			PPP1R14C	CLINT1	BRK1
		DPP4	ACD	ANTXR1			RPL10AP8	SATB2	LTV1			F5	ADRB1	TFDP1			CBLC	HADHA	GRB2
		HOTTIP	ANKS6	ZNF776			KLK14	PML	SH3PXD2A			ABCG2	LOC100128653	CAPN2			AP1M2	CDR2L	DUSP14
		ZCCHC5	KBTBD4	CCNYL1			ZFP92	PRKAR1A	BLMH			NOG	TIGD1	PCYT1A			RSAD2	THAP9-AS1	MANF
		EMR1	PTPN11	LIN7C			RPSAP7	MYH11	PRPF38B			FARP1	CD72	MRC2			TMEM61	NUDT21	KANSL3
		TRBC2	ATP5G1	KIAA1715			RPL18AP7	RHOB	ANKRD32			IL2RG	HSPA1L	WHAMM			IL20	STIM1	SND1
		GFAP	PWP1	CRADD			FZD10	SMC4	MEN1			CYP51A1P2	KRBOX1	RFK			SOX9	SHKBP1	TMEM140
		VLDLR	JPH2	SYMPK			PTCHD2	DNAJC5	HELZ			CSRNP1	LINC00526	ELP3			KCNJ2	IDH3B	WHAMM
		NPY1R	PLAGL1	LOC645969			LOC285593	CFL1	LOC401957			HCAR3	HOXB9	VAV2			CDH26	WDR43	DNM2
		DGKG	TBC1D24	PITPNM2			TRDN	FRMD5	LINC00116			LOC102723864	B4GALNT4	CTNNA1			BEST3	TAF1B	CHMP6
		XAGE2	LSM1	ZNF444			PRR25	FOXJ2	UBIAD1			LOC128136	CYP2S1	ATP1A1			IL1RL1	PCBP2	BDH1
		SAMSN1	NPRL3	ADAMTSL4			CBX2	ZNF787	CNN2			POU3F2	PAPPA	FURIN			HSD11B1	FBXO17	COPE
		SLC6A12	ITGB1BP1	NIPAL4			S100P	MOB1B	DNAJC11			LOC100287544	PIF1	TUBB4B			ANO1	RNF7	CCDC107
		GNAO1	TBP	APOOL			TLL1	SUMO3	GGA1			PP13	CADM4	IPO9			LINC00887	ILF2	YIPF5
		CACNA2D4	SAMD10	ZER1			SEMA5B	S100A11	MAPKAP1			LOC101927371	HES4	KCNK1			MIR205	UGDH	WDR54
		KRTAP1-5	NMD3P1	C20orf196			RPS12P26	CMAS	ZNF277			AKR1B15	FTCDNL1	ITCH			ADIRF	SNRPD3	DVL2
		CPNE4	STEAP3	PHKA1			LOC102723589	ARGLU1	WDR66			LOC100421358	RILP	PUF60			BIK	ILK	WRB
		PCDHB6	ZNHIT2	SLC35G1			CYP1A1	TXNDC11	C17orf49			NPTX1	GPR110	DCUN1D5			CALML5	ZMYM5	CCDC12
		EEF1A2	SLMO1	GRN			RGS16	ZDHHC5	PPIL2			PCSK9	GDF15	FARSA			HAS3	KRBA1	ZNF263
		LOC102724276	SLC2A8	PSMA4			VENTXP5	SEMA3B	PCBD1			CACNG8	BANK1	ZC3H11A			GGT6	ETNK2	GNB2
		USP30-AS1	MBD2	PGRMC1			STX16-NPEPL1	NCKAP1	GNPAT			EGR2	ZEB1-AS1	C15orf52			IL37	MPND	TSC2
		STRA6	STX18P1	CDIP1			BCL11A	LYPD6	SUPV3L1			MAGEC1	RGS14	WDR34			EPPK1	RANGAP1	PYGB
		THY1	SNRPA	PNPLA2			CASC8	TRIM56	POLR2K			PDZRN3	SPOCD1	NUPL1			GJB5	FAM76A	PRMT1
		ZEB1	ATP6V0B	UBE2HP1			UNC5CL	MON1B	RCL1			LGR6	ACP5	SLC7A1			CDH1	SNRNP25	AKAP1
		RENBP	ERI3	KIAA1522			PPP1R16B	ASXL1	RTEL1			RBM22P13	MMP7	C11orf58			FXYD3	WDR53	PTPRM
		L1CAM	NEK2	RNF165			TNFSF11	CMPK1	HP1BP3			LOC100996851	GAREML	TACC3			CLDN7	IMMT	TCEA1P2
		HLX	PEBP1	PI4KA			LOC100506098	GALNT1	CSTF1			RNF112	IL16	OGFOD1			TSPAN18	ATRIP	ASCC2
		AC007163.6	MYBBP1A	CLPTM1			RPL24P9	ATG4A	IL4R			RGS4	POF1B	JPH2			PLCH2	DXO	YWHAH
		C3AR1	MVB12A	ANO4			LOC101059986	ETV3	BRAT1			ADAMTS1	C1QL1	FASTKD2			SLC5A2	PAPD5	BTBD1
		PDGFRB	CPS1	VEGFC			CD160	WDR19	TSHZ1			LINC00565	CRYL1	PSMD5			FOXA2	CCNY	EEF1G
		VCAM1	MCL1	ZNF564			LOC101928220	PXN	THUMPD3-AS1			LOC100505817	C19orf73	NAIF1			PKP2P1	USP15	STOML2
		FAM155B	RBMX	OXTR			GPR143	MORF4L1	DIAPH1			TNFSF9	LOC101929112	MLLT1			LOC101927854	DHX32	TMED2
		CA8	MARC1	XRN1			ITPRIPL1	ATXN7	NANS			PLEKHA7	PABPC1L	GNA12			NLRP3	ACTL6A	GMPPA
		SYNGR1	RAB40C	GDA			LY6G6C	RBM45	AP3M2			LOC731605	KRT17P2	EI24			COX6B2	PPP5C	NDUFB9
		STARD8	HNRNPAB	ADD3			PGLYRP4	TAB2	PPIH			GAS5-AS1	PCSK4	MYNN			SPRY4	PIP5K1A	TMEM167B
		ACOXL	C11orf74	GJB2			PRKX	CALCOCO2	TSPO			EPHA3	IFI6	TAOK3			PKP2	KRAS	MRPL23
		MSC	HIVEP2	MED15			LOC100419838	UGP2	DNAJC19			S100A1	RAB3A	CNDP2			EDAR	IWS1	TMEM198
		OTOF	UQCRB	AAGAB			LOC100996457	RGS12	C1orf116			LOC100996792	CA9	ZNF252P			TMEM221	LINC00888	SHPRH
		CYP7B1	SEC22C	IGF2BP1			DMBT1	SF3B1	CUL9			DLX3	SNCAIP	MRPS9			LAMP3	EXOC3	PIH1D1
		TF	HSPA9	STX12			RPS29P16	ATXN2	AAR2			KLHL4	ZNF606	PDLIM7			S100A14	BABAM1	SLC35A4
		MED14P1	MAFG-AS1	IGBP1			KRT17	HNRNPKP1	OXR1			LOC102723974	LOC728743	NUMA1			MYO5B	PEX14	ZNF606
		SLAMF7	NHP2L1	COL4A5			BTF3P5	TOR1AIP1	ERCC6			CARD11	PON3	UBE2L3			LOC100288748	ATP5B	PBX3
		TFDP3	RPS6KA4	PROSER2			CCSER1	SHISA5	EEA1			MAP10	WNT3A	SLMAP			RCSD1	SRSF10	PANK2
		HOXA13	SFI1	VMA21			MACC1	SNX7	KATNB1			ZNF124	CLK2P	SUGT1			ZBED2	AGAP1	EDC4
		RASD1	CPNE3	MAN2A2			LOC101928004	ASL	TMA16			CREG2	LOC100289092	SEC13			SMPDL3B	LOC102723934	CACTIN
		MAG	IL17RE	CASK			DLK2	LOC400036	BCL2L1			CTH	DLG4	NLN			RP11-277P12.20	GHITM	CARKD
		CXCL17	AP3B1	GLRX			OLFM3	TSC2	ATP10D			TRIM58	SOWAHA	ZFYVE20			SEMA6B	TM9SF3	PIN1
		DCLK2	HYAL2	TMEM51			RPL19P3	BACH1	FBXL18			DNAJC19P5	LOC102724296	MVD			CYBB	KCTD15	FAM53C
		RPL30P3	GNPDA2	USF2			LOC100419520	SGOL1	MIEF2			SNORD35B	SLC2A3	TIMM23			POF1B	NAA10	RBM14-RBM4
		MAOB	NTAN1	ZNF783			LOC645638	MTFR1L	WDR59			SSX1	DKK3	JRK			CARD11	ARID1A	TMEM66
		LOC100132891	C6orf211	KIAA1217			RPS5P6	PYURF	TP63			FBXL7	DAW1	RAE1			COL13A1	WDR45	TCEB1
		FBLN2	TIMM23	ADCK4			EEF1A1P21	WDR76	TCEA2			HNRNPA1P48	HLA-DRB1	PDXK			NEURL1	PSMD11	POC5
		SLC27A2	C17orf80	CASP4			CHP2	IL10RB	TMOD3			SKIDA1	FCRLA	SOGA2			HSD3BP4	EIF3J	DPH2
		GPC4	VPS25	LYPD3			OXCT1-AS1	SDE2	TAF1C			ROR2	PTPRH	PSEN2			MMP28	TAF6	SMYD3
		HAND2	HMCES	CXCL10			KCNIP2-AS1	NUP62CL	SET			MATN4	SLC43A1	ARHGEF7			SYTL1	UBE2A	PSMA1
		SCUBE3	CYB5D2	MARCH8			KRT17P2	IFNAR1	COPS2			CBWD5	TMEM246	PMM2			SAA2	DCTN3	GRWD1
		GPR78	NUDT8	MAML1			LHX3	TM2D2	NAA20			LOC644563	LOC124685	NUP62			ABCG1	MAD2L1BP	CSNK2B
		MBL1P	RSAD1	PIK3R3			RASL11B	FAM69A	TJAP1			SCN8A	RIMS3	TTC7A			NEURL3	KTI12	OAZ2
		ADAMTS7	GLUL	TM2D1			ABCA12	PLS3	PEX11A			KITLG	TRPV1	ALS2			TNFRSF18	CD58	NFKB1
		C4orf19	POLE3	FAS			IFNB1	PKNOX1	PPP2R2A			TFAMP2	LOC100996660	FANCC			LTC4S	COPS8	ANKZF1
		FOXF1	GCFC2	CLCN4			PIK3R1	DYNC1I2P1	GNA13			ZNF114	PCSK1N	TIGD5			HS3ST1	PAK4
		MARCH3	ORC2	RMDN3			PTP4A3	TAGLN2	SPRYD4			C15orf39	ACAP1	IMMT			LOC650157	LSM5
		SPEF2	BUB1B	SLC6A11			EFCAB12	TTC3	THOC1			LOC402221	FAM71E1	ARAF			MFAP5	DOT1L
		SYT17	POP5	ARHGAP39			TNFSF9	WWP1	DDA1			PDGFRB	RP11-163N6.2	POLR2L			OVCH2	PSMG1
		KIR3DP1	DDX31	LOC100862671			SAA4	GANAB	HAGH			PCDHB5	SOBP	KDM1B			NCF1C	KRCC1
		CACNG7	IMP3	FEZ2			HTR3A	PIP5K1A	PANK4			AQP3	LOC284454	GPR126			CACNA1S	ST3GAL4-AS1
		SLC15A3	DDX56	ZNF526			FUT3	RTN3P1	RBM4			GRB10	TPPP3	DAPK3			LOC102724448	TXN
		LTF	INTS10	MAML2			LOC102724414	ACTA2	RBM27			LOC101928172	C6orf57	CNOT10			LINC00922	RAB9A
		QPCT	CLOCK	CST3			FOXH1	TAF1B	SLC16A5			ADAT3	LDHD	FAIM			AKR1D1P1	DCTN4
		AKR1B1P3	ARID1B	ANXA4			FLJ44790	TRIM58	ZSCAN32			GPRC5B	SPATA18	ARL1			PRR15	CPSF4
		MEDAG	GGCT	KIAA2026			CXCR1	ARHGEF1	ANKS1A			EFHD1	CCDC11	EVA1A			CKMT1A	MED9
		KIAA1456	TMEM104	PHF21A			SLC9B1	SP100	TM4SF1			PAFAH1B1P1	KRT6B	CPSF1			LOC101930033	GEMIN7
		MGC16025	LRP6	ENO3			MCF2L	RABL3	MXD1			LOC645233	SLC2A12	SMYD2			GRHL1	PCYOX1
		KLRC1	CCDC102B	RNF215			LOC102724827	SLC35C1	FAM213B			SLITRK6	PET100	MAT2B			C1orf116	FASTKD5
		TFPI	BCCIP	EHD2			LINC00706	NRBP2	RNF166			TP53I11	TMC4	AFTPH			ESRP2	SZRD1
		LOC729770	ENY2	TECPR1			GDPD3	AGPAT6	EXOSC10			NUDCP1	COL3A1	GGCT			DSC1	ACADSB
		GRIP2	C9orf41	TBC1D15			LOC440353	WEE1	TSSK5P1			MUC1	C1orf63	OGFR			GALNT3	SMOX
		BEX5	TDP2	FBXO3			AC012309.5	AGO1	PSMB8			CD22	HNF4G	CLINT1			DAPP1	PTDSS1
		C10orf128	LOC101927104	NEU1			LOC102723309	USP42	PPTC7			TNFRSF9	SIGLEC1	MAGEA3			SERPINB13	DIP2A
		MMP1	CHMP7	CUEDC1			UGT1A6	ERBB2IP	EIF3I			CYP27C1	SAA1	ALKBH4			PHACTR3	INSIG2
		LGALS9	C1orf109	PCTP			GYLTL1B	TAF6	FLVCR1			LOC101929483	IL12A	PET117			COX5BP4	NNT
		ADAMTS14	SLC6A15	KRT81			BLACAT1	ZNF181	WDR43			TOX4P1	HOMER2	EIF1			SLC27A2	AAAS
		SLC22A3	ZNF395	BMP2			IFNA20P	BBIP1	ZNF362			JAM3	LOC102724352	CYLD			LPPR1	PCMTD2
		LOC100418951	MRPL9	C19orf33			RPS23P2	SNAPC3	SNRNP40			MAGEB2	CD74	EEF2			EFHB	ZNF655
		INSL3	HDGF	MAP1LC3A			LOC102723758	AP4B1	ARHGAP10			FAM103A1	PCDHA11	XBP1			S100A12	ZNF576
		PPM1H	DNAJB1	NAPB			SLC6A10P	TOPBP1	BCCIP			NEBL	TMEM136	DNAJB6			FXYD7	CERS5
		COL6A3	CRYL1	DCBLD1			CCDC169	GTF2F2	SEC22A			CNTF	CXCL3	COMMD8			SLC52A1	CUTA
		KIF7	CCT7P1	SBF2-AS1			ANKK1	LINC00162	ESYT2			SMTNL1	GSDMB	WWTR1			PROM2	RNF135
		PRRX1	RPS13P7	ARL13B			GJA1P1	HIATL1	SPRED2			CMKLR1	LOC101927144	UBA1			DMKN	SEP15
		RAB42	WDR3	LOC100420110			LOC101928434	PSMD2	TRIM16L			ZNF628	GRHL3	ARL2BP			ISM1	BBS12
		PTGDS	METAP2	TTC7A			CRLF1	PPP1R2	AMZ2			LOC100862705	ADAM23	HMGXB3			GIPR	DNAJC14
		LOC102724362	PCMT1	ALG12			SLC25A5P8	CDC16	TMEM184A			TRPV3	ERICH2	WDR1			LSR	VPS39
		SLFN11	PRMT3	FAM126B			GALNT14	SENP1	SLC9A3R2			FRMD8P1	NOS3	DDX19A			TCEAL2	APEX2
		NPTX1	RHBDD1	PHF8			GJA5	LINC00857	PNKD			CPT1A	EFCAB1	PGM2			LOC132386	BRAP
		NFE2L3P1	H3F3C	SUPT5H			SERPINB10	LOC100288073	FAM43A			RARRES3	HEPHL1	GOSR1			LOC101928794	ZNF140
		HEY2	MED16	PRMT6			C12orf36	PRR11	TTC39C			INPP5D	KC6	ANTXR1			MRPS15P2	CDKN2D
		IL2RB	KPNA3	RUNDC1			TSC22D3	GTSE1	RDH13			AFF3	HDGFL1	RNASEH2C			CHST1	MVP
		MGAT3	ETF1P2	WDR5B			XGPY	WASF2	SRD5A1			LRRC37A6P	ICAM5	MBD1			JUP	TTC38
		NR2E1	ICK	PIAS1			LINC00925	DOK7	PPAT			PRICKLE1	MYOM3	SPAG5			CXCL10	USP36
		KRT90P	ACAT1	UBE2D1			GSTA4	STOML1	NDUFS1			SH3PXD2A-AS1	LINC01096	ZNF655			ARL14EPL	SLC12A9
		FOXL2	STARD7-AS1	HAUS5			EPX	MAN1A2	TBCC			BAMBI	OSCAR	PDE5A			WNT4	UCKL1
		GSTM3	TAF7	MAN2C1			RPL35P3	DLG3	CAPN7			EEF1A2	SP8	PAFAH1B1			RAB17	DECR1
		LOC100129520	RQCD1	CBLL1			ERVMER34-1	CCDC102A	WDR82			CMPK2	FOSB	CDC42BPG			FAM84A	MLLT10
		PALM3	YWHAQP4	SPTY2D1			LOC100422391	CDC42EP2	PSMF1			SYT12	RPL18P13	NDST1			LOC101927255	PRKAB1
		SLC2A3	HMOX2	LCA5			CD86	POMP	LRRC1			FAM13B	DNAH6	SLC25A25			LOC100506737	SAMM50
		CD207	DUS4L	C1orf106			SLC6A2	NPLOC4	POLR2J4			EGR4	BATF2	HAT1			OCLN	C17orf49
		PRRX2	YTHDC1	FAM171B			SENP3-EIF4A1	RFTN1	MBD1			KIAA0825	HIST1H1C	USP3			FAM72D	EIF3L
		FGFR1	XPOTP1	GNS			LOC101928281	LANCL3	ABCB6			LOC100288803	CCDC114	EXOC6			ANXA3	HEIH
		TRPM8	TIMELESS	PEX11A			SNORA76	VPS37C	SMIM13			KRT19	SLPI	MUT			TXNRD3NB	OBSL1
		FER1L4	PTPMT1	FAM127B			KCNJ2-AS1	SLC4A3	ADAM15			HSFY1P1	C19orf83	SCARA3			MICALCL	AMOTL2
		MPP1	ARID3A	TMTC1			DKK1	ATP2A2	PRPF19			ITGB8	FAM72B	RCL1			C1orf172	KCTD18
		ATP6V0A4	RASA1	SLC35F5			BNIPL	SENP5	PP7080			ADAMTS12	TTC18	ABCB8			LOC101928281	SPAG5
		C20orf202	CYC1	TCTA			RPL9P18	NFRKB	PPIP5K2			LYNX1	LOC100505942	FH			CX3CL1	MAU2
		ELF3	RAE1	CXorf38			LOC101930375	ZFP91	HKR1			NRG2	AIFM3	DEK			ACE2	QSOX2
		MAGEA3	LINC00998	ZDHHC9			HRK	PIGCP1	OVCA2			FLJ13197	SEC31B	R3HCC1L			ESRP1	DBR1
		GALNT12	IMPDH1	TSTD2			MT1XP1	TMEM39A	MED27			SRSF6	TMEM9B-AS1	RNF20			MIR205HG	AZI2
		ZNF662	CHEK1	MGLL			LOC101927510	C3orf62	ZNF142			CCDC69	IL4I1	DHX32			AIM1L	TEFM
		AK5	MRPS21	JOSD2			H2AFZP3	CCP110	SNURF			MALL	C5orf45	PANK3			RP11-65J3.1	NOL7
		ZNF467	ASCC3	CAT			C6orf25	RHPN2	DYNC2LI1			FAM115C	ZNF767	ISYNA1			SCEL	FAM198B
		CLGN	TNIP2	GALE			LINC00663	CHMP3	FAM96A			SLC28A3	ANKRD29	EIF2AK1			IL1RAPL1	CXorf40A
		HOXA6	XRCC6	SFXN3			RPL5P23	ZNF605	PSD3			PLEKHA6	HMGN2P46	AIFM1			PLEKHG6	LOC100506569
		SPON2	CDCA5	TAOK2			TP73	CBLL1	GTF3C5			SRGAP2C	SHROOM4	ADAM9			B3GNT3	PDXK
		ATOH8	RBM27	NDRG1			EEF1A1P31	SP2	MTG2			TLR3	MEX3A	TFG			TJP3	SERINC1
		ENTPD8	KCNV1	TRIO			GPR37	LCP1	PCF11			LOC100505812	ANO4	TTC27			FOXA3	NAT10
		ISLR2	C12orf75	ZNF688			KRT25	ALDOA	CSNK2A3			LOC644422	NSUN7	SFSWAP			NRARP	LSM8
		SPOCK1	AGBL5	ARNTL2			KRT2	BIRC2	CSNK2A2			FGFR1	EPHA8	PC			CKMT1B	SLC38A5
		EDA	FTO	FOSL2			RNF125	CYP4V2	ADNP			ADRA1D	KREMEN2	RAD23B			ANKK1	RNF113A
		MUC13	LARP1	MED12			RP11-132A1.4	IFNGR1	ACP6			LOC100421311	C4orf19	DPP9			KLK11	SNX4
		ATP6V0D2	NIT2	RBM43			LRFN1	DPP8	NSMAF			GATA3	LCP1	TCEA1P2			HIST3H2BB	TMEM199
		FEZF1-AS1	DDX46	RFFL			MT1X	FAM73A	MRFAP1			LOC399900	UBAC2-AS1	PSMB10			EGR1	GPS1
		PACSIN1	OARD1	ZNF446			AGAP1-IT1	HIGD1A	NELFB			GPR113	TMEM255B	BUD13			VNN1	HAUS8
		PDE4A	ATP5O	CCNDBP1			SNORA68	INCA1	MYH10			RAB3B	CHRDL1	ALDH3A1			SLC25A6P5	TMEM131
		MYRFL	TUBA4A	PPIC			BHLHA15	BRCA1	SRP72			CCRN4L	ASIC1	TRIM6			PTP4A3	DIS3L
		FA2H	S100A14	ZNF304			LOC102724329	AP5B1	ERHP1			ARHGDIB	ADCY10P1	ARHGEF10			PDZRN3	SEC31A
		CATSPER1	ALKBH3	CD46			FLJ41309	ST3GAL1	MED7			LOC101929719	PCDHB6	EIF4A3			NIPAL4	RFC1
		RP11-133O22.6	PMS1	NKIRAS2			GCSAM	DONSON	ZNF778			SS18L2P1	IL1B	KDM5C			LOC389641	ZNF687
		RP11-438N16.1	MARS	C9orf3			GAPDHP38	CHMP1A	TYW1			LOC100130724	SALL4	NOLC1			LOC102724043	TRAF5
		SPN	LOC284889	DZIP1			RPS18P3	SUZ12	DCAF16			RPLP1P11	ISL2	ELL3			PHYHD1	SPTBN1
		ARHGEF15	NXT1	ZNF260			KLK9	DNAJB11	MTMR9			LOC100131029	AC058791.1	EHMT2			BRD7P6	CENPA
		FAM149A	MFSD12	SLCO2A1			VWCE	USP8P1	SOHLH2			PER2	LOC100418727	DCLRE1A			PDZK1IP1	COPS4
		LOC102723545	RXRB	LPPR2			RHOV	SGCE	COX14			KRT19P1	SLC16A14	PDE8A			SNAI3	TECR
		TRPV6	LHX1	GSE1			NPM1P5	PIGB	PTPN3			PCDH9	C1orf115	CD63			TLL2	GXYLT1
		WNT5A	ILF3-AS1	HUS1			ZBTB16	PDIA6	PARP6			TMEM119	ALOX5AP	MAZ			FAF2P1	TCERG1
		MYO1G	MFSD6	RHOG			RPL19P10	PITPNM2	NOL6			ZNF35	C1QTNF1-AS1	GNA11			GAST	YWHAE
		PTGFR	AGAP3	CACNG4			CCNA1	FBXO3	QARS			ZNF385D	TERT	RHOA			CCDC64	ZNF585B
		TDRD10	STX10	SIPA1L3			LOC100505771	TAF15	SNN			AMTN	HLA-DRA	PPP2CB			TNFRSF10A	PNRC2
		TNFRSF11A	SNHG1	CTR9			ADAD2	MASTL	WDR75			GPRC5A	ALOX5	MICU2			KDR	UBL7
		IGFBP5	CCAR1	ZBTB40			ART3	ARF3	RAB8A			NIPAL1	PI3	FOXP4			CSTA	HCCS
		PADI4	HYLS1	KIAA1468			SNHG4	SMO	EFTUD2			BSPRY	SOCS1	COG7			TRIM22	UPF3B
		FAM171A1	MTIF2	HMG20A			MAPK4	USP47	STX16			SFRP1	LOC353194	LOC100506569			LOC113230	ORMDL2
		GFPT2	ZBTB16	PPAPDC2			TMPRSS4	COX6B1	TFIP11			LOC100499484	LOC100421536	WDR45B			SLC6A11	DVL3
		ST6GAL1	TTC19	TAP2			NKD1	PPP2CB	NADK			ACOT11	CYP24A1	EPB41L5			GSDMA	POLR2F
		CD244	FAM53B	LRIG2			NPPA-AS1	ZNF532	C12orf45			LOC728366	LINC00839	UBAP1			LOC100129734	IFT57
		HSD11B1	EIF4EBP2	SLC25A16			USP2-AS1	MFSD11	FBXL5			LOC100130388	LAMTOR5-AS1	ARHGAP17			SH2D3A	NSMCE4A
		COL6A1	MDC1	HNRNPUL2-BSCL2			CRYBB3	BCAR1	MTHFD1P1			LOC152845	TMEM74B	RAF1			SNORA57	NUDT16L1
		PP14571	AREG	TBC1D25			MRPL11P2	ACP2	TTLL4			LOC100422233	SPATA25	SNX30			IL15RA	RAPGEF1
		USP51	ZFAND2B	PAICSP1			GRK7	PBDC1	RAB40C			CALHM3	BEX1	UBE2N			KRTAP1-5	C19orf70
		HRASLS	FAM217B	USP9X			LINC00896	C2orf69	CDK5RAP3			KANK4	TPK1	CAPZA1			TRIM15	QKI
		ISLR	CPSF3	ARFGAP3			KLK5	DEGS1	VMP1			ZNF503	F8A1	PACS1			FAM155B	NDUFS3
		PDGFRA	BZW2	LMAN2			LOC255187	ABTB1	NANP			SHISA2	SERPINB7	BCL2L1			PRKCZ	TMEM230
		SLFN12L	CCT6A	POT1			LOC100128966	LAMP1	PSMC3P			LOC644462	BACE1-AS	AKIRIN1			MARVELD3	RUFY1
		MILR1	ATG4C	TCEAL1			LINC00514	MARCKSL1	EIF4ENIF1			LAMA1	KLHDC9	SAP30			RP11-539L10.2	JAK1
		CACNG8	QRSL1	CIR1			ANPEP	ZNF550	MIB1			PHACTR2	C2	ZCCHC2			KRTCAP3	EIF3G
		C1orf115	PVT1	ASB7			ZNF815P	PGBD1	CYP27C1			ELAVL2	ELOVL3	CUL1			CYP2S1	TMEM200B
		HHIP-AS1	ASAP3	ADPGK			MYLKP1	WBP2	HDAC4			LPGAT1P1	SPANXB1	KANSL3			KAZN	SSR1
		LOC202181	AKR1A1	CCNJ			CDH20	EML6	DHX16			MAPRE1P1	WNT10B	U2AF2			PCSK9	MBD3
		LOC724105	TMEM205	TRIOBP			CATSPER3	RICTOR	TRAF5			MSC	ZNRD1-AS1	MAP3K11			AIF1L	EIF4H
		VSTM4	TYK2	ABRACL			PDE4B	DKFZP586I1420	MTDH			LOC101928465	ESPN	FBXL12			XK	RBFOX2
		PDGFRL	SAFB2	RBM12B			CTXN1	CLUHP3	FARP2			CNTN5	MMP11	YY1AP1			ASGR1	C11orf84
		SORBS1	AEN	SMAP2			PECAM1	TANK	DVL1			LINC01134	PGLYRP4	ZNF460			RNF224	RBBP7
		UPK2	KARS	TRAK1			COBL	LIG4	ENSA			ZNF880	RGL4	RBM19			SPINT2	ERMAP
		ETV7	RPS6KB2	KMT2E			LOC101929613	TADA3	SAFB			FSIP1	FCGRT	YWHAH			SNORD14A	ADAT1
		AC108142.1	NAPRT1	TGOLN2			BEST2	RAB6A	SQLE			CST6	GYLTL1B	NXT1			RAPGEF5	TMEM165
		PTPRJ	BLOC1S1	DDX5			B4GALNT2	PLCG1	ZBTB5			TRPC4	HLA-DMA	TNFRSF21			ADTRP	ATP6AP1
		GRB10	ERAL1	ST3GAL2			KRT89P	OS9	ATP6V1F			CYBB	LOC100996457	C16orf72			ZSCAN12P1	SYAP1
		IL18R1	UPP1	BLZF1			NKD2	GORAB	GALNT11			TENM4	AGAP6	MROH6			SERPINB3	TRNAU1AP
		PLVAP	BRIX1	ZNF655			PSAT1P3	SLC25A20	VTA1			ST3GAL1P1	LOC554206	GLTP			EHF	ANKRD39
		C16orf45	C9orf142	UBQLN2			F12	SPINT2	TOM1L1			EFNB2	MSH5-SAPCD1	DERL1			AMOT	MAPKAP1
		LOC101928841	NACC1	LRP5			NR3C2	MAGI3	EIF2B4			FAM222A	PPP2R2C	GUCD1			CAMK2B	CLCF1
		C15orf48	RPL30	ENTPD7			RP11-473M20.5	RTF1	RAB11B			KBTBD8	ARRDC4	ALG9			HSD17B2	CLCC1
		LOC100287966	TMEM175	OPHN1			ECM2	EXOC5P1	TMEM70			CCDC19	RFX8	IDH3B			RHCG	C8orf37
		UPK3B	LRRC1	SLC25A24			LOC102723775	SONP1	E4F1			LOC101928445	PAPPA2	NUP43			RPL3L	PELI3
		ATP8B2	RHOBTB2	DIXDC1			KRT19P4	KAT6B	LOC100630918			ZFX	IL21R	PIAS1			HCAR2	GALNT18
		IL6	UBL5	TOP3B			LEMD1	ZNF329	RP11-70F11.11			NBPF1	ZNF138	WDR82			PLLP	LEPROTL1
		C5AR2	TUBE1	HABP4			LINC00568	ZNF260	IGHMBP2			ALDH5A1	CYS1	SOGA1			C16orf54	ZNF559
		C17orf77	SMIM13	POP4			ABLIM2	PLEKHA7	NECAP1			OXTR	LOC100289095	AZI1			TREML2	TRAPPC11
		FBN1	UBE2J2	MECP2			ACPP	UBE2S	MTFP1			RBM3	C8orf34	RFFL			SH2D3C	NUP133
		ITGA4	HIGD2A	IKBKG			VTCN1	YWHAH	DFFA			TNS4	FAM132B	TRIM32			LOC100418723	TOR3A
		CDH18	RABL6	LPIN2			SRGAP3	GLG1	WWC1			TMEM133	HAR1A	HGS			AC093375.1	YAF2
		GATA3-AS1	CCNC	KLF12			OR51B3P	UBQLN1	MAP3K4			UNC13A	OLFM2	DAP			CAMSAP3	INO80E
		C10orf90	CEP55	ZBTB6			LOC100505761	PCDHG@	MTPAP			SGK223	AS3MT	NFKBIB			LOC353194	MALSU1
		EDNRB	FOPNL	SPG11			RP11-82L2.1	GTDC1	TMEM11			STS	LOC102723629	CYB5D1			SULT2B1	KXD1
		SCUBE2	SIK3	UPF3B			LOC101928081	LOC645969	NUP37			NOL9	S100A9	SPTBN2			SPTBN2	KRIT1
		LOC102724559	FAM211A-AS1	ARPC5			LOC100421620	AKT2	SUFU			LOC100420338	HBE1	ANXA3			TMEM154	NUP107
		TMEM156	NAGS	SLC25A12			ANGPTL6	NAB1	PC			RHPN2	ASXL3	UVSSA			LOC101928262	ITM2B
		ARL14EPL	IRX2	ZBED5-AS1			RPL31P23	ASAP2	B3GNT3			RARB	KRT34	VAMP3			BHLHA15	TFDP3
		SLC5A12	SHROOM3	PHF6			SLITRK5	SLC15A4	DUSP7			PTGER4	ARPC4-TTLL3	ARHGEF18			S100A9	BBS4
		LOC101927705	EIF2B1	MARCKS			HLA-DPA1	CAPZA2	XPA			MAT2A	LOC100128288	TMEM245			CRABP2	PARK7
		NPTXR	LGR4	GLCCI1			INHBE	PRR15	CCDC24			LOC100131069	ICAM2	TMEM256-PLSCR3			LOC102724897	ZBTB12
		KIAA1211	UQCRH	TBK1			KRT5	MOB2	TAP1			SNAI2	MESP1	DDX27			SYNGR3	RUVBL1
		MRGPRF	JTB	CDC42BPA			PTCHD4	DCUN1D3	FBXW2			BEND3	CYP11A1	CNN3			FCRLA	RAD54L
		HMGN5	COPE	MFSD1			RDH16	LAP3	FAXC			ZNF557	CAMK2A	LSM14A			KLK8	KDELR1
		SYN2	MRPS23	MFSD11			SLC38A4	ING2	DDX19A			E2F2	BZRAP1	CDC42SE1			TNNI2	ELP3
		ADPRH	PUS7L	EFCAB14			RAB3A	RC3H2	RNASEH2C			HR	GJB6	MBD2			SGCZ	RBBP9
		LOC101929155	FIBP	PPP1R15B			CEACAM6	PSMD2P1	FPGT			HMGCS1	BLACAT1	MAP7D1			DSG3	DHX30
		ABCA6	NDUFS5	IST1			FBXW9	TSPAN14	STUB1			NRP2	USP2-AS1	ZFAND2A			ANO9	NAGK
		LOC100506797	SPRY4	U2AF2			NPM1P33	TOP2B	NCOR1			C8orf46	FBLN7	IRX2			ERBB3	BUB3
		ITLN2	MAP2K3	LIMA1			LOC388955	DOLK	QDPR			SYN2	MGAM	SF3A2			ALOX12P2	EPSTI1
		TMEM255A	LGALSL	SERINC3			SEMA3G	UVRAG	ZNF559			LOC100129520	HES7	ZHX3			KRT8P35	C12orf29
		NEO1	NDUFV3	ALAD			CLEC7A	KIAA1161	DDB1			SYNJ2	LPPR3	TM9SF2			FAM160A1	VCL
		NDNF	NR2F6	USP8			FAM84A	ANGEL2	PFKFB2			UHRF1	ANO5	SMURF1			LOC101928430	ZMYND11
		H2AFY2	SRPK1	ASIC1			RP11-439L18.3	LNX2	RHEBL1			ZBTB24	LOC102723806	DHX34			RPL39	SKIV2L
		KRT222	TRA2B	CHMP5			ANKRD13B	RPE	DAPK3			OLR1	BTG2	GOLM1			NCCRP1	PODXL2
		AGMO	C18orf54	NSDHL			GRAMD2	CCDC53	DAP3			BAG1	S100A7	GRPEL1			LOC554223	TRAM1
		TNFRSF1B	PARK7	FGD6			TMPRSS3	ZSWIM6	C6orf211			LOC151457	CAMK1	CYTH3			YBX2	SSRP1
		GIMAP2	TTI1	ANGPT1			DSG3	PSMC2	ADPRHL2			LIMS2	LOC100131564	ZFYVE9			TM4SF1-AS1	PPARG
		STK33	THYN1	TRPM7			PPARGC1B	TRADD	CLCN2			AEN	GS1-259H13.2	DENR			SYT7	HDAC6
		LOC647996	NUP153	ZNF280D			HAP1	PRPF3	GOLGA7			TPT1P6	BRSK1	MGAT5B			FAM172BP	SNRPC
		EPHB6	XDH	NR2C1			LOC100418868	IQGAP3	RPAP1			CAPZA1P	LOC101927382	DENND1B			MAP7	TMED1
		GPR97	GTF3C4	PPP1R21			F2RL1	CAT	CNPPD1			SLC1A3	LOC100996301	CASP3			NLRP12	SCRN1
		BEX4	GPN1	CHFR			HCP5	VANGL1	HDHD2			IBA57	STMN3	LOC728533			TMC6	NDUFB10
		RBM24	IQCB1	TCF12			SLC25A23	MBNL2	LARS2			ZNF296	MCTP1	MST1R			VWDE	ZNF248
		EBF4	FAM195B	FBLN1			LOC101929512	PSMC4	GAB1			CACNG7	SHANK1	LMNA			KCNV1	THUMPD3-AS1
		HOXD13	MANEAL	KANK2			ASIC1	BAHD1	OAZ1			CXCL12	TAGAP	FAF1			EPHA1	PUM2
		LOC100507747	PCCB	GPKOW			AKR1C2	ZNF513	PPP1R7			CD101	DACT3	DBNL			LDB2	CLPTM1L
		SHC3	NPRL2	OSTF1			PCDH15	CCDC14	EIF2S3			TNFRSF19	CXCL11	NSFL1C			GFY	ARHGEF10
		FBP1	HDAC3	GLA			LOC101928464	DGCR14	ARMC1			SHROOM2	CA3	RALBP1			LINGO2	TSHZ1
		ARL11	FSTL3	ALG13			LOC100507547	FNBP1	SEH1L			DPYSL2	MALAT1	MYO1D			CCL20	UBA2
		LOC101928589	DCTN3	FAM160A2			LOC100507071	TXNDC9	C19orf10			DHCR24	LOC100996506	SYVN1			MISP	FOXRED1
		LOC101928300	ZNF496	MSN			TPRG1	SENP2	SSB			UCA1	NEAT1	UBE2Q1			DOK7	PIAS1
		GGT1	HSD17B8	ALG11			SLC22A3	CCDC88A	GTPBP8			EEF1A1P19	RPL18P8	ZNF34			CHAC1	RFWD3
		CD40	LONRF1	EPB41			SAA1	RAP2B	CYB561D1			LOC102723572	HS6ST3	AKT1S1			SNCG	NRBP2
		TMPRSS3	HDGFRP2	STRBP			KCNE2	EIF3F	PLEKHF2			LOC729497	AC079145.4	CDK9			SPRED3	GTF3C5
		LOC100996465	GSS	DLGAP1-AS1			GRIN3A	TBC1D1	SFSWAP			NCOA5	HOXB8	SMOX			CHST9	RPL23P6
		TNFRSF14	HDDC2	FBXL2			ENPP7P7	RNF113A	TMEM43			BMF	CXCL10	H3F3B			QPRT	PDHB
		GBP1P1	ZNF408	ZNF211			BTBD11	NDUFA1	STK38L			ITGB2-AS1	IGIP	PTGES			GPRC5C	PCGF2
		FGR	SLC19A2	DDAH1			LOC101929018	FAM212B	ENOPH1			PIK3AP1	EDNRA	DHX16			FAM83H-AS1	FARSB
		ANKRD6	FAM69A	NXPE3			DNPH1	ARSB	BAG3			ZNF845	RP1	IARS2			FXYD1	RAD23B
		PIGR	RPL13P12	NINL			MTHFD2P5	TAZ	TMEM116			NUAK1	SAA2	TBC1D10B			ACVR1C	RPA3
		HAAO	CDK7	TMEM184A			PLA2G4B	ATN1	ERI2			TIMP4	CERS3	COG1			GJB3	RBM12
		ANXA6	BAG3	ZNF3			ITGB1BP2	U2AF1L4	TUBG1			PAK6	LINC00921	SERPINE2			LOC727884	TRMU
		MMP12	INCENP	LIN37			CNTN1	PNRC2	SPTLC3			NEDD9	ZNF750	TMEM214			AC006262.5	KIFC1
		PCDHGA4	KIAA1804	TAOK3			KRT14	ESCO2	SLC31A2			DNAJA1P3	SOX2	EFEMP1			RAPGEF3	VAT1
		CHST2	GRSF1	RLF			AHCYP2	ZBTB3	VSTM2L			LINC00673	CR2	TBC1D25			EDA2R	SH2B1
		HOXA4	C4orf33	RAP1A			ATP6V1G2	ZFR	TP53RK			TMEM97	HSPG2	PDXDC1			ADAD2	SERPINB8
		DAGLA	CCDC88A	METRNL			MCF2	NAIF1	BRF2			ACTBP4	GHRLOS	AP2B1			LOC101928013	ACAD8
		CARD16	ACAT2	SLC37A2			HIC1	TFAP2C	VWA8			TMEM200A	LOC100996419	TEFM			LAMA3	PCBP1
		TMEM178B	KIF3A	SNX19			SAA2	TMED4	CEP76			CLSPN	NDNF	KANK1			TMPRSS15	LOC729998
		TGM2	EMP1	ZMYM2			UBE2F-SCLY	FAM193A	CHCHD1			ARHGAP42	ADAM32	FBXO7			GYLTL1B	GPATCH8
		AZU1	TOP3A	SEC62			PRPH	BIRC6	MED20			MTND2P28	SCART1	GLTSCR1L			SCNN1A	RHBDD2
		FAM49A	PREP	WDR48			CKMT1A	SC5D	ZBTB43			SORD2	ENTPD3	SRSF9			RASSF5	RNF145
		FAM189A2	C4orf29	LIPE			KLHDC8B	COTL1	POLD2			PLA2G16	FLJ42258	OBSL1			TTC22	POP4
		TUBB2B	SYDE2	ZNF646			PCDH11X	GNB1	RMI1			KLF10	MAPK15	NANS			UGT1A6	MED24
		GATM	NT5C	CLIC4			RAPGEFL1	WRNIP1	ITFG2			AMIGO2	RAMP2	ALDH9A1			LOC102723554	POLR2G
		ZNF469	ENSA	LOC100506710			TMPRSS11E	ZNF567	PHKA2			C16orf71	RGS16	PHC2			LOC102723629	NSRP1
		TREM1	PRODH	ITPR3			GEMIN2P1	LOC402096	NISCH			BZW1P1	CDHR1	THUMPD3			THBD	AP2A2
		HRK	TXNDC17	RAB11FIP2			PCDHGA11	ZNF800	SCAND1			LOC100996693	DMBT1	DGCR2			FAT2	KIF20A
		KLRC3	EMC8	TBCB			PABPC4L	AGRN	SPR			AMZ1	IL12RB2	C10orf76			FAM110C	FAF2
		ANPEP	NPDC1	ZNF468			TMPRSS7	ZNF614	NEK2			CDH11	TMPRSS15	TEF			DNAJA1P5	SKI
		LOC102723465	ARRDC1	PFKFB3			SFRP1	AMIGO1	NUP35			CHAMP1	SLC10A6	SNX11			KLK6	IDE
		ASS1P14	AAMP	FAR2			RLBP1	PIP4K2B	MRPL51			LOC102724002	LOC100419957	LETM2			GRHL2	SSR4
		SPOCD1	NANS	PDLIM5			ACOX2	RP5-1103G7.4	FKBP10			SCNN1A	LOC101927308	RNF113A			RPS15AP35	TMSB10
		PRTG	SUPT3H	SRSF2			USP2	SERGEF	UBE2V2			DBIP1	L3MBTL1	PMF1			KIAA1199	SLC30A9
		IL12RB1	TPRG1	GLTSCR2			RHCG	TTC21B	ANKEF1			ACSL5	LOC101927850	AFG3L1P			B4GALNT4	GTF2H3
		MAP1B	TBCA	NEK4			COL2A1	PHLDA3	DDRGK1			CCDC183-AS1	CES3	PRPF18			TNRC6C-AS1	PRKRIP1
		POU6F2	CERS4	NCOA3			RASSF5	BRIP1	FAM210B			LOC389906	DMD	PXN			MROH6	SLC25A24
		BAI2	AMOT	ZNF786			S100A5	ZNF576	CEBPZ			LOC101928641	C6orf10	TREX1			KRT8P49	GTF3C4
		SLC30A2	SNHG17	FAM129A			PLXDC2	BRI3	TSR3			EHD1	ENO4	TADA2A			SAA4	YTHDC1
		ANKRD44	KIAA0753	CD99L2			RPL5P22	ATXN7L3	FBXO25			BCLAF1	ASGR1	ALDH16A1			CNTN1	FKBP8
		LGI3	NDUFS6	HINFP			POLR3G	MAP4K2	SLC35F2			PYROXD1	ZNF32-AS1	BAG2			C3orf83	POMT1
		TCN2	NDUFAB1	TM2D3			MCTP1	CFLAR	CLK3			CD38	FPGT-TNNI3K	SNX21			EPHA3	SCP2
		TNFAIP6	PCED1B	SERGEF			KRT16P1	FANCB	CSNK2B			NCOA7	CRYAB	IFT122			NR1D1	ZNRF3
		IL17C	NCL	TMBIM6			NPM1P22	POGZ	FAM120C			PTHLH	RPL13AP8	SRP68			ATP6V0D2	PRCC
		TH	MAPK12	PHC3			NBPF2P	FAM120AOS	RIN2			RNF39	S100A8	LATS2			F11R	HDAC10
		ARNT2	ADCK2	PIGT			LOC101927172	MYOF	PGD			GNL3L	EMBP1	GPRIN1			OR13C6P	USP40
		PAK3	PCM1	TMBIM4			ANKRD2	ZYX	OASL			MMP16	ERI3-IT1	MLH1			BARX2	DDOST
		TMEM200A	SQLE	CHID1			SOX9-AS1	NASP	NUDC			GDNF	GBA3	HBS1L			CBLN4	HOXD11
		DNAJC22	PRPF4	SEPN1			SNORD15A	ZWINT	SNAP47			AGFG2	CSF3	COQ3			GSDMC	ACBD6
		BRD7P3	POLD3	VIPR1			PCDHB3	MMS22L	BLVRA			DUSP4	LOC101927510	C17orf51			KLHDC7B	STUB1
		EFHC2	RBBP7	EPN2			LOC101927720	SLC25A30	CCDC101			NLRP10	LOC100420002	FLCN			MGAT4A	ZNF572
		EVI2A	ARMC1	RALB			LOC101928013	MED21	MAPKAPK5			GTF3C6	MARCKSL1P1	FAM98B			NOXA1	C12orf10
		EREG	AHR	GGCX			RP11-92G12.3	BZW1	KAT2A			LOC101927841	MNX1-AS1	EXOC1			RASSF6	ZDHHC4
		BRINP2	ACY1	ATF2			GPLD1	TIMM10B	ZNF740			TNFRSF18	NAA11	LOC100131676			SPATA18	RUVBL2
		GSTM2P1	ABCE1	ETHE1			ANGPT4	PPP6R3	HK2			APOBEC3G	PTP4A3	SLC35A4			ZNF385A	RRS1
		CALML3	LOC100129566	HDAC1			LINGO2	LPPR2	PIK3C3			PWP2	ZNF763	TMED2			HEPHL1	PITX2
		PKNOX2	PYGB	EPG5			NUP210L	BSDC1	ALG5			DOK3	LOC388849	TBC1D17			MPZL3	TUBGCP2
		HPRTP3	SNAP47	GNL3L			ALDH5A1	RFFL	HBS1L			LOC100509370	HCG8	NOTCH1			ATP8B1	PRPF6
		TNS1	NUP160	TBCEL			LOC100421689	PTPN23	TCTN3			PFKFB3	MESP2	PRKD2			MAST4	OCIAD1
		SLC13A3	COPS4	MTFR1L			GTSF1	STK40	FOCAD			ZNF502	LCN2	CCNY			SHROOM3	SCAP
		RPL6P1	PET117	RNF217			VAV3	LRRC40	MUS81			CPZ	VNN1	KIAA1432			LOC283214	METTL13
		INHBC	SMAGP	CPNE8			GPM6A	HLA-G	XPO7			AKR1B1	LINC00602	SRA1			ALDH1A3	SSR2
		LRRN1	MPRIP	DCP1A			GMPR	CCNDBP1	HDAC2			EPHA2	KIRREL3	TMEM198			SUMO1P3	FAHD1
		LRRC10B	VPS11	TAF10			SDPR	ZDHHC17	NR2F1			CAMK4	FLJ31945	LDLRAP1			PDZD2	PSMD14
		SLC2A10	EIF4B	NFKB2			SMPD3	MSMO1	SRF			LOC102724178	ZKSCAN7	TAX1BP3			OTOP2	C11orf24
		NAT16	RNF128	DNAJC3			ASS1P1	ADAM8	ING1			ADAMTSL1	LOC101927803	PSMD14			LOC102724211	CCM2
		MAGEC1	ZNRF3	PIR			LRP4-AS1	GEN1	MZT2B			PHLPP2	C8orf4	PTAFR			HOOK1	DPP3
		TMPRSS2	RAVER2	SULF2			EPN3	COMMD8	C12orf44			AC009299.3	LOC100507054	EPS8L2			BEX1	GABARAPL1
		DLX6	JUP	LOC100289371			GLI1	TMEM170A	CDCA2			CACNG4	OTOGL	TMX4			GBP4	ATP2B4
		PREX1	SRBD1	SEMA3A			ENTPD2	EP300	TOPORS-AS1			GPR1	LGALS8-AS1	TAP2			CA3	EARS2
		PAPSS2	FAXC	RBM42			LOC101927366	TMEM167B	PCDHGC3			UACA	LOC101927741	TARSL2			LINC01029	RNF121
		SPATA41	MEX3A	RFK			LOC100421817	PLXNB2	CRK			FRMD5	RPL3L	NDFIP2			LOC102724889	APRT
		MUC20	LOC255308	BZW1P1			KLHL29	ARHGAP11A	DPH2			RP1L1	P2RX5	UBQLN1			VANGL2	SLC25A43
		ZBED6CL	PPP2R2A	ITGA3			CFL1P1	C15orf39	PLEKHA1			PKP2P1	LOC101927322	DOLK			TP63	GORASP2
		SLC30A3	F2R	MCM8			P2RX5	APP	IAH1			POLR2M	C15orf62	IWS1			SIRPB1	PSMA7
		UCP2	KCTD12	FHDC1			STX18-AS1	TFG	ROBO1			TRIM26	KCNJ10	ANKH			CD164L2	NUP98
		SYT8	HIPK2	MAP3K13			HSPA8P4	HACE1	ACAD10			MAP3K14	USH1G	SLC10A3			LDLR	TXN2
		PTX3	CDC123	ACTR3			PSAPL1	SHROOM1	MRPL9			SLC25A3P3	MAGEC2	TPD52			N4BP3	C9orf142
		HHIP	YIPF2	THSD4			CSTA	PLEKHM3	BIRC5			CPEB4	RP5-1057J7.6	PPTC7			FRMD4B	OSER1
		PDE1C	MICA	TMEM9B			LINC00158	WHSC1	ARL4D			PPP1R10	FAM198A	PROSER2			UBD	ELP6
		UBA7	EXOSC4	ERMAP			GNRHR2	PSMB10	EEF1D			NHSL1	PKD1P1	ACOX3			FAM83B	TP53BP1
		LOC646670	OCIAD2	EIF4A2			SLPI	G3BP2	CCT8			TOE1	APOE	CRAMP1L			RIMS2	LSM4
		CDC42EP5	ATRN	ZNF623			KRT17P3	TCF19	ZNF639			SH2D4A	THA1P	GRIN2D			DYSF	NME4
		SCNN1G	HARS	TGFBR2			SLC25A19	TBK1	RFC2			AJAP1	LOC102724448	KCNN4			S100A8	RBM5
		NTRK2	STIP1P3	MYEOV			PA2G4P6	RBMX	TMEM168			TIAM2	EOMES	TATDN2			F5	THAP11
		MCAM	CKAP5	TALDO1			SAMD13	STK10	THAP9			PPL	GPM6B	MCU			DHRS3	NSFL1C
		NPBWR1	TOMM70A	IP6K2			PCDH10	NKRF	MLX			RP11-695J4.2	AC012314.8	ATP5A1			PLCG2	BTN2A1
		RSPH1	LARS	UBL3			LINC00887	WWC2	SPDL1			CCDC120	PDZK1IP1	PSMG1			MMRN2	NGRN
		VCAN	MINK1	ZC3H3			LOC101927116	RNF219	C9orf89			TDG	GPR141	WDR26			ARAP2	FUCA1
		CLDN3	DUS2	VRK3			GATSL3	ZBTB26	NIP7			PTPRB	ZNF711	RCC1			RNF43	ELMOD2
		TRPM2	CCT3	HSPA5			TPPP	LSM14A	AXIN1			RNF113B	LINC00950	SLC27A4			IVL	CCNL2
		TWIST2	TRMT6	BET1L			LOC101929014	MPHOSPH9	RNF187			DPYSL3	RGS9	HM13			LHX5	BRE
		APOE	ARPC2	MOB2			C1orf210	ZNF568	EIF3D			NTRK2	S100A12	SIK2			HID1	SLC25A12
		TNN	JARID2	VPS33B			TEX19	PMAIP1	PABPC1P4			LOC100421784	CPNE4	DCUN1D2			ACSS2	CROCC
		RNF144A	GNB2L1	TTC9C			FAM177A1P1	C12orf75	ZNF37A			FAM26E	PDE4B	APPL2			NRCAM	CYBA
		XAF1	MCC	TBC1D8			XBP1P1	IGFBP7	FDFT1			LRRC61	TXNIP	TGIF2			C1orf106	MRPL12
		C2orf72	PALLD	GOSR2			TREM1	FAM208A	DDX19B			PDLIM2	ZNF385B	FICD			GDPD2	PDZD11
		ARHGEF25	RAB40B	CSRNP2			IFNL1	AGTRAP	NEIL3			LOC100131832	VNN3	RARS2			SCD5	MYPOP
		HIST1H2BM	LAPTM4B	MSNP1			NME1-NME2	ZFAND2A	QTRTD1			ZFAND5	AP4B1-AS1	RPS6KA1			GS1-259H13.2	ANKLE2
		PLXND1	ACOT13	ARHGEF17			LOC100289533	SNAP23	DESI2			SEMA3D	SCG5	C6orf106			CAPN14	WDR7
		ZNF239	ASB1	CYTH1			ANKDD1B	ZNF487	FLII			IL6STP1	LOC101929566	PRKCD			GPR56	NSUN2
		NFE2L3	TMEM218	LRRC40			RP11-98I9.4	SPATA24	TMEM107			FOSL1	FGF13	CAMSAP1			SLCO1B3	TBC1D19
		GBP5	PRSS8	RICTOR			LOC101927300	RNF215	CEP57			CCDC157	FES	IP6K1			GPR87	TMX3
		GDPD5	ADCY9	THRB			DACT2	RPP25	EDRF1			RAPH1	SMC5-AS1	SSFA2			BTBD11	RPA1
		SLFN13	TBC1D32	PIGQ			PPP1R27	NDNL2	MRPL49			ZC3H4	CACNA1S	PSMC3			RASEF	PHF20
		PATL2	LOC102288414	ZNF311			ZNF177	SLC24A1	UMPS			IL7R	LOC100128210	IARS			LOC100996506	RHOG
		LOC102724448	CBY1	GAS8			FAM154B	TAGLN2P1	DDX47			LOC102724147	GABRR2	TRAK1			VWF	ATP1B3
		PAEP	KNSTRN	RNF152			ADAT2	TOPORS	DGKQ			ZNF407	PRCD	ZNF76			SLC25A23	TMEM5
		POU3F2	RRP1	NT5DC2			CD93	EHD4	IFI30			PCDH7	LOC101928281	ERMAP			PTGIR	C15orf40
		RBP4	VKORC1L1	USP30			DGUOK-AS1	PCBP4	TMX2-CTNND1			PHEX	LOC100421976	CRTC3			ZNF385B	SF3B3
		SOX5	TRAIP	STK36			FBN2	RELA	PMVK			CHST2	FAM155B	CLCF1			NTF4	PSMB7
		LOC100506737	MORN2	ATG4A			KRT12	GPX8	NCAPH			ZNF180	SYNGR2P1	ILVBL			SLC9A7	PRDX1
		ITGA7	LOC344967	DYNC1LI2			KRT126P	ZNF195	NCK1			PARD6B	LOC100505622	SNF8			SPRR1B	MRPL3
		EDN2	CDK8	C9orf64			LOC101928794	MAP7D1	ZNF696			CALB1	RPS27AP13	DPAGT1			LOC729966	KCTD10
		GALM	COA7	NPTN			EMR2	ZNF543	DRG1			ZC3HAV1	FAM156A	MBD5			RP11-367J11.2	CCDC8
		TBXA2R	NFIA	FAM160A1			SAPCD2	RASA2	RCE1			SYT14	SAMSN1	VPS29			SUSD3	CAMK2G
		OR2I1P	TTC39C	EFTUD1			LOC553103	TRIM5	POC5			MGC27345	SNORA76	VAPA			ZNF582	LARP7
		ANKDD1A	COLGALT1	MKLN1			SNORD19B	GPR107	DEF8			HOXA11	HNRNPCP6	BAHCC1			MSMO1	SRPK2
		ARL17B	FAM120B	ZNF740			PHACTR3	PCNXL3	VPS52			TMED7	SRGN	ARHGAP10			TF	FAM32A
		GLIPR2	MRPL45	NFRKB			PNPLA5	LOC441511	MDH1			SLC16A7	SCUBE2	NHLRC1			CR2	DDX19A
		LOC100506258	HMGA1P8	HBP1			EFNA3	MON2	DHX30			TLE4	CACNA1I	WNT7A			MYL2	CFL1
		LRRC4B	LSM3	FKBP15			CCDC64	MSRB1	RPP38			LANCL2	NDUFA4P1	RAD21			AC098823.3	TEN1
		MMP16	PSMC3	OGFR			LOC102724967	RNF217	SLC35E1			ZNF765	VNN2	CEP250			SRGAP3	SMARCC1
		LIMS2	CALML4	TATDN2			DUSP1	CUL2	AP4M1			NHLRC4	CDK5R2	CRK			SLC45A4	SMAD4
		CLIC3	WARS2	BTG3			S100A14	ZNF823	THAP1			TNIK	MRPL42P5	LYPD5			TNS4	RAB21
		NEURL3	PIH1D1	PTPRA			BHLHE40-AS1	SLC25A35	CASP4			MARCH4	IL1RL1	SGSH			IRF5	TIMM50
		FRMD3	ANP32B	ARL8B			PKP1	EMD	DDX41			FAM46A	THBS4	HOXB7			RPL7P32	CIT
		MDK	RAB3IP	SLC25A43			MAPK10	TTC38	RPA2			PCDHGB5	RAET1K	CLCN3			LINC00592	HDAC3
		MARK2P16	DFFA	GPATCH1			TMEM52	ARHGEF12	SNRPC			PPARG	LOC101927645	PPP6R1			LOC646862	FAM50A
		GIMAP8	ASF1A	LIPA			DAND5	RBM41	UCK1			ERCC6-PGBD3	TRDN	MAP3K6			TRIB3	RWDD2A
		PADI2	SLC4A5	RP11-346D6.6			TAS2R5	SNCG	TMEM128			GNE	ASCL5	SLC35E2B			GRAMD2	UBE2O
		HVCN1	SLC25A11	NRBF2			SLFNL1-AS1	RPA3-AS1	MAD2L2			LINC00944	ITPRIPL1	RNF10			LOC100505622	LRRC47
		NXNL2	NTPCR	VASP			LOC100131138	HLTF	TYW5			GNAL	ADAMTS20	ZDHHC3			SRGN	CHST14
		GPR173	TMSB10P1	SPICE1			LOC646828	PGM3	CARHSP1			RNF182	RP11-383C5.3	VCL			RP5-1033H22.2	LOC643167
		TCF24	VPS13A	PDLIM7			PVRL4	CTTNBP2NL	MAPKBP1			EPC2	DLGAP3	ALS2CL			WNT3A	PRC1
		SLC13A5	CACTIN	ZNF548			SCRN2	WAPAL	SPIDR			ZSCAN5A	SAA4	TBC1D23			LOC100131372	FANCD2
		ZBTB10	ODF2	BPHL			ARHGEF37	USP8	ARAP2			TMEM217	C1QL4	HNRNPUL2			SEMA3F	KANSL1
		KISS1R	MTERFD1	ITGAV			ITGA10	NIPSNAP3A	TIPRL			HTR7P1	ANK2	SLC43A3			SYTL3	KCTD3
		RTP4	SH3RF2	AMOTL2			RP11-219B17.1	EFHC1	ACSL3			ZNF268	TARBP2P	MIR210HG			COL17A1	ZNF324
		SLC5A5	LRRC59	KCNIP3			KRT6C	ENPP1	PIAS3			CCNT2-AS1	ANGPT4	PRKAB1			LAD1	SNHG17
		DLG4	ASPHD2	PPFIBP1			KCNV1	ZYG11B	SPOP			MCM9	ZNF442	SMIM7			LOC102724697	PRKACA
		CTSS	DHODH	REPIN1			MYCL	UFD1L	EZH2			TPM3P9	RPL39	GAREM			P2RY6	SETD7
		ARRB1	FAM162A	HDAC6			PEX5L	FUNDC2	RAD9A			CXADR	SCUBE3	IRS1			ESM1	PLIN3
		MYZAP	ABCC4	AP001258.4			SDCCAG3P1	STX4	SMTN			LOC441488	GP5	SMARCA2			PKIB	RPL8
		TCN1	DPM2	PTK6			CAMKK1	SLC35A3	ACO2			LOC101928069	ESRRG	ASCC2			FCGBP	C19orf48
		GPX7	MRPL32	GFPT1			ISM1	KCNJ15	MTBP			FOXRED2	FGF18	ALAS1			ANKRD1	MRPL16
		PPARG	TMEM14A	SOX13			CA9	BCL2L12	PUS7L			HMGCR	MIR641	C17orf70			STAP2	PABPC4
		LOC100421401	TIMMDC1	YEATS2			HCG4P3	CDKL5	AP3B1			FIGNL1	IL13RA2	SPSB1			LOC101929419	EFNA1
		MYRF	CRLS1	EGLN1			KLK8	SPG7	NUP93			SF3B4	SNORD10	UBAP2L			ENKUR	C12orf75
		TP73-AS1	CDKL5	IREB2			CD320	SUV420H1	LRRK1			TNNC2	IL20	FYTTD1			ZNF165	LEPROT
		LAMP3	ALYREF	STX17			RPL26P30	NFKBIE	CES2			ADRA1B	FBN2	YAP1			SH2D2A	SCAND2P
		RAB19	GFOD1	COL4A6			ATP5J2P5	UHRF1BP1L	PEX3			FBN1	RPS23P2	CTDSP1			AQP3	WAC
		SYS1-DBNDD2	ZCWPW1	CWF19L2			GSDMA	SNAP29	SAAL1			RASSF10	KRT89P	TRPC4AP			SYT8	INTS9
		LOC100506253	PSMD2	CYP51A1			DEPTOR	LOC440311	PRRC1			KLF5	ACTN3	C11orf63			FGD3	CDKN2AIP
		CCDC152	GMPS	TSKU			RRAD	SCAF8	EI24			PLCG2	IL24	BRD2			RPL18P9	YTHDF2
		APOBEC3H	ZMAT3	RNF149			ZNF506	CAP1	TP53I3			ADAMTS16	UBAP1L	RSC1A1			C20orf195	SPRYD7
		PPP1R3C	GLTP	HNRNPDL			CADM2	WNK1	EIF2A			ZNF365	SCN2A	GALNT14			NCF2	C8orf33
		ANGPTL2	MPZL3	SEP15			LINC00839	ZDHHC7	DLAT			E2F6	SCARA5	RAP2C			NCAN	FTSJ1
		SLC40A1	CMC1	CETN2			GRHL1	TRAF6	SPCS1			EPPK1	PATL2	PPP1R13L			FBN2	SNX13
		LOC644189	COL4A3BP	NFE2L1			C9orf152	C12orf49	TSFM			ZNF737	COLEC11	GPR161			C1orf210	ARPC1A
		LOC101928512	BTBD2	BTN3A1			SLC22A13	EIF4G3	PPIA			SLC12A8	POPDC2	FAM129B			PQLC1P2	BTD
		LINC01096	ZNF76	LMBRD1			RPL36P12	GSDMD	IDH3A			PLCL2	LOC731755	CXorf40A			KLF8	TBX18
		HNF4A	NCLN	BAHD1			SALL3	STIM1	KIF2A			PIWIL2	ALG1L6P	INSIG2			MCF2	TMEM164
		WIPF1	RCC1	IL10RB			COLEC11	DHDDS	PPP2R5A			SDC2	C6orf163	OTUD5			TREM2	MEGF9
		GPR37L1	SIGMAR1	RPS6KC1			FKBP5	TCF4	SAP30BP			PNMT	VSTM5	COPB2			RP5-1159O4.2	MAPK1
		AC002480.3	POM121C	DOCK6			HES2	CTSB	FSTL3			AMIGO3	IL36G	HSF1			OVOL2	TMEM128
		MGMT	LYPLA1	TMED5			ZNF232	RBMX2	SMARCC1			VEZF1P1	KIF25-AS1	NAA60			BTG2	POLA2
		TNRC6C-AS1	KHSRP	RNF38			LOC100128091	HMGXB4	COPS7B			ANKRD36BP1	MNX1	CXXC1			KRT6C	SUV420H1
		TSPAN15	DYNC2H1	FIGNL1			PLA2G12AP1	CCM2	OSBPL11			FAM111B	CXCL9	XPO6			SIM2	PFN1
		VSIG2	RPP40	KIF13B			RPL7AP48	PDP1	C7orf26			CXXC5	MYLKP1	IKBKAP			ZNF385D	DHX57
		MEFV	E2F5	ODF2L			RAB38	KIF24	CPS1			ZNF367	LEFTY1	MGLL			LOC101927645	B4GALT1
		HOXD10	ERHP1	TMEM189			TRIM7	CASP2	PRRC2A			ZNF703	KCNT2	MIS12			IFNLR1	RABAC1
		ORAI2	CDCA3	FBXL3			RORC	KIAA1586	NFX1			ANKRD13C	CCDC42B	NUP88			TRPC4	SMARCA4
		NLRP2	MFSD3	TNRC6A			AKR1B15	NUBP1	CTBP2			RBM12	AC012309.5	DAZAP1			LOC100421976	TMEM43
		TIMP4	SSX2IP	ZFAND3			ZNF540	KLHL7	ZHX3			SLIT2	LOC102723741	GTF3C5			TPK1	NEK4
		ARHGEF10L	UBE2G2	ZDHHC4			SPTBN2	PURB	TMED1			LOC100422300	LOC343165	USP54			KLK5	ATIC
		C11orf86	WIBG	C8orf37			TBC1D30	LOC440489	LOC100233198			ERRFI1	ABHD14A-ACY1	ELK1			ITGA2	URM1
		FYB	DOCK7	TRIP4			RPL23P5	UBE2W	MDM2			ACTRT3	TMEM61	MPC1			SYBU	TLE3
		HOXA7	FNTA	MYO1E			LOC257396	MIR3652	LRRC59			PEG10	IL1RN	TMEM55A			KLK9	PNKD
		CERKL	SNHG18	CHSY1			KRT8P49	DHX9	POLR3K			NR2F1	AC003051.1	MKRN2			PAPL	POLD3
		CAPN5	MKKS	USP33			RXFP4	TEAD1	PSMG1			ADNP2	LOC101930375	STAT5A			SERPINB2	NFX1
		AKR1B1P4	ASUN	LASP1			LOC100130100	EPM2AIP1	MBTPS2			IL23A	LOC100420668	HNRNPUL2-BSCL2			TMEM238	ZMAT2
		COLCA2	TPX2	ARMC8			CSF1R	AGO4	ARAP3			DPYD	LOC102724827	SURF4			SLC52A3	NDUFA9
		LOC100130992	CHTF18	BLOC1S3			CBX4	FZD4	RITA1			LOC100996425	CCDC110	TTC1			DENND2D	ZHX1
		FNDC4	PRDX4	KANSL1			RPS15P2	BCOR	CDIPT			LOC390933	HOXB4	PPP6C			GALNT14	MCM8
		KIAA1549L	C2orf44	SLC35D2			C5orf38	WWP1P1	ZNF3			P2RY2	COPG2IT1	RTF1			CARD16	DDX10
		STAC2	GMPSP1	SLC33A1			ACSM3	CRKL	POLB			LOC100131655	LOC100533626	ASB6			VNN2	IFNAR2
		TG	CCDC71	ABR			MYC	SLC39A4	PDE6D			C8orf58	HLA-DMB	C22orf46			CCDC88B	HSPE1
		CD36	BOLA1	MST1R			CECR5-AS1	TK2	NDUFA12			LOC100506621	LOC102724620	RUSC2			LYPD5	MAP3K7
		WNT16	EXOSC6	PDCL			RGS2	ARMC8	ANP32A			BZW1P2	CC2D2B	CRKL			MCTP1	ZNF217
		ASXL3	PFDN1	DCUN1D1			TMCO6	AVL9	RTCB			CARD6	SPERT	CTR9			MAOA	KIF3B
		DCAF8L2	IARS	KIAA1279			NRARP	GGNBP2	ABCC10			ACAT2	LOC101928044	QARS			LY6D	STK38
		TP53I11	PODNL1	STAT3			ADH6	FUT1	NADSYN1			PRRG4	LOC283214	TBL3			SLC44A3	TBK1
		ADAP2	PAFAH2	SCARB1			LOC102724065	LMO7	CCDC28A			SLC12A2	HSD3BP4	ARIH1			LOC102723625	CRADD
		ASGR1	RPL35A	NSF			LPAR6	PPARA	UBE2O			AP1G1	RGMA	HOXC13			ITGB6	CDIP1
		EXTL1	MTERFD2	PTK2			MESP2	PLOD3	SMIM12			POM121C	LINC00574	MBOAT7			MAPK10	DOLK
		SNX10	ATXN1	MAPRE1			RP11-389K14.3	LOC731605	PCMT1			FASTKD5	MIR221	PSMD4			KRT6A	DDX20
		LARGE	GNAQ	FBXO8			RAC3	UCHL3	KIF15			LOC100130049	LOC100131372	ARMC7			GPRC5A	POFUT2
		SLIT3	PABPC3	GNPTAB			ASNS	SLC44A1	NOM1			ZBTB2	LBP	CABLES2			FGFR2	CTSD
		ACTR3C	ACN9	SUCLA2			CERS6-AS1	SCAF4	SUMF2			TSPAN18	MIXL1	ADIPOR2			NKD2	PTPN2
		SCN2B	BRAT1	UXT			ARHGEF6	CDK2AP2	TMEM5			STC1	APOB	TBCD			PXDN	IGDCC4
		COL15A1	CCDC77	RHOU			CKMT1B	RNF216	TRIP6			SLC22A4	AC027269.2	LACE1			A2ML1	ATXN7L2
		MYPN	PM20D2	STAM2			TRABD2B	NCAPG2	FKBP14			C9orf156	RP11-486A14.2	C2orf47			FAHD2CP	LOC100129566
		FN3K	SDCCAG8	SLC38A7			UPK1B	WDR7	UBALD1			USP8P1	LOC100128966	AP2A1			HCG4P7	RAB8A
		CYBRD1	NBEAL2	GJB4			CXCL9	RB1	DFNA5			LAPTM5	EFCAB12	HIRA			MFNG	GNAI2
		SUSD3	MAP7D1	PSMD10			HINT1	SP4	ALKBH5			HSP90AA3P	LOC101232810	SLC39A7			PRRG2	MCRS1
		SIPA1L2	MBP	NDNL2			LOC101930033	CHRAC1	PEF1			URB2	LOC101929946	TRIP4			ALOX5	FAM193A
		TMEM86A	MSH5	MED19			SNHG19	MBNL1	VPS4A			PDE12	RP11-458D21.1	RRP1			USH1G	PI4K2B
		C3orf55	TMEM237	N4BP2			GRB14	DTX2	SP110			ALDOAP2	RPS15AP35	ZNF689			MTUS1	VMP1
		OLFML3	SMYD2	TMEM127			LYPD6B	MPPE1	ANAPC4			SULF2	LOC100420872	PTPN2			DBNDD1	ADH5
		CYP2T2P	EI24	ARID4B			RPS29P8	RSPH3	ZCCHC3			BRD4	HMGN2P4	TPBG			CYFIP2	RAB23
		FTH1P10	CDC42SE1	GPR126			NARG2P1	ZNF91	POLR3C			TJP1	LOC101928697	USP18			LRRN1	ZNF445
		PLTP	C21orf58	AP5B1			STAP2	STRBP	MYO18A			SLC4A2	LOC101929751	ATXN7L2			GRB14	SEC62
		FBXL7	DPP9	HSP90B1			LOC100289098	PLCB3	SSR1			SERTAD4	RPL18P5	NARF			SLC4A11	MDH1
		RAMP2	RNASEK	BTN3A2			C1orf162	KRAS	VWA9			FASTKD3	STK33	TSKU			TMC5	CD47
		PBX1	PPM1G	NCOA7			SERPINI1	ZBTB41	ABHD17B			CDH2	PHKA2-AS1	PCSK7			LAMC2	ECHDC2
		GRIN2A	OTUB1	ST6GALNAC6			IFITM2	CLN6	LOC100422490			PIGW	KLHL6	EHMT1			SNORA3	IST1
		ERP27	LOC440973	FBXO27			MCFD2P1	BANF1	TAF12			SLC20A1	CPN2	PLBD2			LOC390937	FAM104A
		GAB3	CTSC	EMC3			RPS3AP21	SLC35F6	FAM210A			IDH1	MAGEA4	PGRMC2			DMTN	ANP32B
		LRRC6	CYP27B1	MFAP1			PLA2G4A	RAB11FIP5	CCAR2			DNAJA1	SNORA63	GIT2			ADAMTS9	PUS1
		DENND2A	TIMM22	EXT2			PAMR1	CCDC80	SNX4			RLF	SKAP1	SENP2			LINC00964	PTDSS2
		CPA4	SMPDL3A	BCAP31			FOXN1	LOC100131676	PSMG2			ETV3	ART1	PRKCE			DMBT1	STT3B
		SV2A	ABHD17B	UBE2A			SOX2	ZNF761	EMC4			ZNF488	SNORA71D	ARFGAP1			MICB	PDE8A
		SMOC2	CAMK2B	NMRK1			GCDH	DISP1	CDK8			CYP1B1	SOX2-OT	CFL1			KRT17P2	CD2BP2
		MYEF2	RANBP3	DTWD2			RFESD	NKAP	USP3			LOC100129781	HCCAT3	ANXA11			RNF152	ABHD13
		PPFIA4	MECR	RBM41			ZNF391	ZC2HC1A	SDCCAG8			MGC12916	RP11-797H7.5	DNAJC6			VIPR1	PDZD8
		FUT9	NDUFV1	CDC42EP3			RPL18AP6	IPO7	DYNLT1			SYNCRIP	LOC100132441	DYRK2			EGFL7	TOM1
		LCN2	MYO19	ASAH1			SLC9B2	WHAMM	FHL3			IL6ST	KRT31	CDK5RAP1			MRPL42P5	HOXB7
		PANX2	DNAJB6	BZW1			AGAP4	UBE2MP1	PLRG1			CRYBB2P1	MME	DHX30			AREG	RNPS1P1
		HAS2	GTPBP4	SLC39A8			PLA2G12A	SLC39A10	MCPH1			CLEC2B	LOC102723687	EIF4E2			RP11-404O13.1	FAM201A
		OSCAR	RCN2	LAMB3			LOC101927571	IFITM3	DOPEY1			CYP51A1	ACSS3	CRTC2			CHMP4C	C11orf30
		SELL	EPS15L1	SCP2			PHBP1	FAM83A	GJB4			SPOCK1	ADARB2	TSPAN6			SLC2A9	PPP1CA
		ZNF137P	CERK	C9orf16			LOC101929511	CLDN1	NOC3L			RNFT2	LINC00926	SUMO3			CYGB	DKC1
		AKR1B1	LINC00959	SMARCA2			UGT1A	RPN2	HELQ			SPAG1	PPP1R27	GGA3			RGS16	PI4KB
		GP5	MPST	EMC7			MFSD3	RAB23	C9orf78			DDX3X	HIST1H2AM	CARD10			CDC42BPG	TTC4
		COL1A2	NUP43	BET1			ZNRD1-AS1	ANKIB1	GNB1L			EIF3CL	HIST1H2BO	PSMD3			CELSR2	CD81
		HLA-DRB5	TOMM5	ABCB6			SLC25A27	TBC1D15	KBTBD6			NEFL	SUCLA2P3	RXRA			AC005592.2	FAM172A
		KLHDC7B	EIF4A1	KIDINS220			SEC24B-AS1	CAV2	POLE3			KLHL21	CBLN4	RPS6KC1			ABCA6	XPO1
		CES3	ATP5G3	NGRN			HOXC-AS1	ZNF445	SH3GLB2			PKNOX2	FABP6	PGP			ELOVL7	ZNF408
		BMP7	TMEM201	LMAN1			NPDC1	ACAP2	SMYD5			LOC102724873	OR56B4	STYK1			HTR1D	KLF12
		GOLGA6L9	VRK2	TSG101			LOC101928184	UBE2HP1	NSD1			SLC6A6	ABCG1	C12orf44			IGFALS	RPL3P2
		BRSK1	EPM2A	CRELD2			PDPN	SLC25A37	DIRC2			DIP2B	SULT1A1	PPP1R9B			SERINC2	SEC11A
		NAT8L	GLE1	PKN2			AGAP7	TMC7	TRAPPC11			PRLR	AP3B2	SNRPB			RBAKDN	NIPSNAP3A
		CFB	YWHAE	FTSJ1			PLIN4	CWF19L2	HACL1			FAM83A-AS1	ITGAX	PITPNM2			HSD11B2	MLLT11
		CREG2	CCAR2	DLG3			BCRP3	CCNL2	COG4			FAM214A	HLA-DQB2	FAM104A			PRCD	LDB1
		ADAMTS4	EP400	SCYL2			LOC100288510	TNRC6A	GLS			CDK14	LBX1	HPS6			ADAMTS12	LOC139542
		ZNF711	EPB41L2	BAZ2A			LINC01126	ZNF747	SPAG5			SLC18A2	HIST3H2BB	IRF2BP1			TMC8	SMARCA1
		TMPRSS4	CNTRL	FAM214A			SEMA3E	MAN1A1	MSL1			UPF3A	HIF3A	AHCYL1			KRT6B	ALDH2
		C11orf96	PRPF8	RAB11FIP4			DDN	MIR100HG	MPZL1			KLK10	TXNRD3NB	SPRYD7			CD9	RNF20
		FTH1P15	RBBP9	NAGK			CPNE7	TMEM14A	NDST1			LOC101927260	ZNF844	EPB41L4A-AS1			TPD52L1	MARCH6
		RASD2	C6orf47	SARS2			APOM	L3MBTL2	MRFAP1L1			ALG13	HIST1H2AI	ZMAT2			KCNK6	MRPS16
		COL5A3	CCT2	SPOP			OCLN	POLM	SLC25A32			RPS23P8	LOC102724432	PIP5K1C			TEF	YWHAB
		LHX8	RAD18	CTHRC1			C10orf95	FUT11	FITM2			RAB17	EIF3FP1	EMC3			PVRL1	ZSWIM8
		MARCKSL1P1	ZNF256	CRTC3			PLEKHA6	HM13	ORC4			TFAP2C	FAM205B	NELFA			CDC42EP5	PRKAA1
		SIRPB1	APOO	FMR1			PRADC1P1	FANCF	ANAPC16			SIPA1L2	RPL41P5	ZNF41			PDGFA	ZFYVE16
		PYROXD2	PDK2	LZTS2			MRPS18BP2	TRIP4	TUBG2			TACC1	BTBD18	PTTG1IP			ARHGDIB	ING5
		TXK	DERL1	PVRL3			RP11-752G15.6	SGK223	WBP11			GPR115	PCDHGC5	ANAPC5			CDKN1A	HSD17B10
		HOXA9	RPL8	TMEM248			LOC641695	LIPE	NAA50			FLG-AS1	LOC100129265	CCT5			DGKA	S100A6
		IL4I1	DNM1L	SASS6			LOC100652736	CALM2P2	ANKRD13D			ZNF776	TMEM75	LDOC1L			LOC102723542	TEAD2
		S1PR3	ALPK1	RBCK1			EVPLL	YKT6	ATP6V1A			LIPH	PPP1R1B	RPL15			ALPPL2	LINC00476
		LOC102724548	YARS	ZNF473			ZNF789	MGAT1	PHF5A			ZCCHC5	RPL7P52	SLC8B1			TMEM232	PTPRK
		RP4-779E11.3	ATAD2	ACAD10			CCDC147	BTN2A2	UQCRFS1			MIR22HG	GAPDHP38	MAP2K2			ELFN2	NUP50
		CP	MAPKBP1	HOXC13			LOC101927202	COMMD3-BMI1	TCERG1			MED26	HIST1H1D	STX18			SPARCL1	PTCH1
		ZNF385D	GARS	TBC1D13			ARRDC4	STT3A	NCK2			STAC	BCL2A1	ITPR3			LAMB3	SPTAN1
		ITIH5	ZNF778	ATP11C			SLC10A6	GPR56	ZSCAN29			TMTC3	SNORD83A	TIMM44			PLK3	TRIP12
		TMEM139	SUN1	MAP2K1			LOC100129138	FUBP3	EIF4HP1			URGCP	ANKRD20A20P	TXNDC11			LOC284561	TAGLN2
		RP4-723E3.1	USP22	PTPN9			LOC101559451	RERE	NOL8			MARCKS	LOC101927674	MCAT			AANAT	SIX5
		WASF3	SLC6A9	C8orf88			AOC2	ANXA11	ZFAND2B			DCUN1D3	FADS6	CAP1			FZD8	TMEM9B
		DDO	TRAPPC4	EMC10			NPM3	DHX34	PPM1G			MFSD6	C2orf73	WDR61			VWA2	ANAPC13
		MSX2	SARS	SLC10A3			RPS15	DAP	ATG10			ZSCAN25	NME8	SLC30A9			IKZF2	SRM
		PCDHAC2	MAST4	AIM1L			KANK3	ZNF488	PSMC5			PPM1H	ANO3	MAST2			SLC28A3	C5orf24
		RAB39B	ARL6IP4	CNN3			LOC102724740	EML4	IKZF5			RELL1	RPS2P48	ATXN7L3			SYNGR2	RPA2
		SERPINB4	APITD1	CRELD1			NIPAL4	SDCBP	SLC16A1			PKP2	EGF	ZC3H12A			IGSF9	WSB2
		DARC	MRPS30	MTA3			RPS20P27	TUFT1	ILKAP			C10orf12	EEF1GP7	PRR3			PTK6	KIF23
		KALP	GMEB1	CLN6			MMRN2	TALDO1	ZBTB7A			ZNF736	KRT8P19	NAPA			SMCO2	RCHY1
		LOC729683	OSR2	RBM48			RPS28P7	PDZD8	EIF2B1			MAGI1	PNMA3	KCMF1			F3	GTPBP8
		IRF4	ECSIT	PIGK			CDC42SE2	SPIN1	DVL3			ING3	LOC102723564	EPN1			GPR126	ZNF638
		GPNMB	OAZ1	EVC			ACTN3	IRF2BP2	NFYC			HCFC1	NR1H4	PHLDB1			SH3BP1	MT1E
		CLEC12A	C17orf53	FNBP1			APOBR	VPS26A	SLC35B2			APOL6	SOX11	TRIM11			PRSS16	NDUFA13
		RPL13AP15	ARHGEF4	AP2A1			S100A2	KPNB1	AP3S1			LOC100128974	SMIM2	ADORA2B			SPRY1	RELL2
		KAZN	UFSP1	KLHL9			LOC101927322	CCDC106	AGAP3			CD3EAP	CRIP1P4	CCT3			KLRG2	ZCWPW1
		LOC101928810	ZNF259P1	DPP8			SPRY1	ALS2CL	DPF2			FAM46B	SPRR2A	ATG13			SENCR	PCIF1
		CGNL1	ATG3	PHF2			MEF2B	CSRNP1	BAIAP2L1			MFAP3L	AC074289.1	AAAS			TLR4	MICALL2
		CIB2	MED11	CDCA7			ARSDP1	GALNT2	DDX27			COL1A1	TERC	RBM6			CNGA1	ZBTB47
		SEC16B	IL20RA	KIAA1033			NUS1P1	ATF7IP	EIF4E2			EGLN1	SNORD97	COPB1			MDFI	ARHGAP39
		EFEMP2	ZDHHC12	MLLT6			BREA2	HMGN2	GPN1			ERCC6L2	SLX1A-SULT1A3	KLF16			RP11-319G6.1	CNPY2
		SGPP2	DBF4	CENPBD1P1			PADI2	ZNF480	PPP6R2			ZNF354C	LOC100128762	SDHAF2			PTGS1	RAB4A
		THNSL2	TTYH2	ERLEC1			TTC28-AS1	SERPINB6	CXXC1			KLHL26		TMBIM6			CDS1	RAD21
		MGAT4A	XPO7	KIAA0319L			RPL41P1	MED22	RASA1			LOC101927811		MLLT10			AP1S3	GLTPD1
		NOX5	DAZAP1	ZNF609			HIST1H2AI	ZNF19	MST1R			LOC154937		LOC100506100			VDR	LOC100288152
		MROH3P	RPL35	NEDD4L			GALNT18	LACTB2	CDK10			ZDHHC20P4		ANXA7			TNF	PTCD3
		CREB3L3	CCDC59	IRF2			ADAMTS9	VRK3	LARP7			TRIM24		CENPBD1P1			ALS2CL	LOC646214
		CXCL14	COPRS	ZSCAN29			LINC01133	NANOS1	CTNNA1			DNMBP		BRF2			PSTPIP2	KPNA3
		MMP7	KARSP1	RGMB			ANKRD65	MAMDC2	GTPBP2			IRX5		ABL1			SERPINF2	USP37
		HSPB8	IRS2	DNAJB12			RNF175	SNRNP27	SRPK1			KIAA2018		DAXX			LMTK3	UBE2V2
		ADRA1D	PDF	ZFYVE19			RPL17P18	CCDC39	KCTD2			TP53I3		KIF3C			MMP25	UGP2
		FAM174B	RPL13A	NCOA4			PCDHGA10	THAP10	WDR53			ENC1		EXOSC10			CCDC69	MORF4L2
		BNC2	GARNL3	PCIF1			PCDHGB7	LLPH	TXNRD2			TIAM1		COPS4			DNAH3	BCL7B
		LOC101927934	AHCTF1P1	EIF4G2			RPS15AP1	ANO10	PSMD3			COL1A2		PDHB			TFCP2L1	NNT-AS1
		LOC101928838	ERLIN2	NKAP			LOC101927645	NOMO3	PCGF5			TMEM201		PSMA4			IL12A	DNAJC13
		ZFPM2	AHCTF1	SIRT3			TIMM13	ADRBK2	PKP4			TET2		USP10			ARHGEF37	GUCD1
		RPS6KA2	SLC3A2	ERBB2			RP11-384K6.6	PIGT	FLYWCH1			LOC101927556		AAED1			ILDR1	LSG1
		FMO3	NOC2L	ARCN1			LOC100505912	STRN	CSNK2A1			ARHGAP21		FEM1A			AFF3	PIK3C3
		PMP22	NDUFA4	SPAG9			NOP16	STAT2	ZNF24			CLCN4		SLC44A2			SCARA5	NDUFAF3
		NR5A2	BCAM	PRKAR1A			RTN4R	SON	C11orf24			CLDN9		ASAP2			ADRB1	TAF11
		GJA3	LRRC28	CCDC126			PRRT4	PVR	PNO1			LOC440489		LLGL2			NALCN	WDR82
		HOXA3	RP11-314C16.1	C2orf49			RNF139-AS1	ATM	KIAA1147			DDX20		CDON			RP11-439L18.3	QRSL1
		EMX1	WNT7A	LRIF1			GAS5	MTMR11	SBF1			ARMC5		STX6			S100P	TBC1D8
		APOA1	TRMT11	PFN2			SSUH2	STRN4	MED8			SPCS2P4		ABHD16B			ARHGEF35	SLC25A20
		C2	PBX2P1	IMPA1			ECSIT	DCP1A	METTL14			WDR43		LRRC8E			RAB11FIP4	ATP5A1
		CR2	SRSF3	AVL9			TGFBR3L	PAICSP1	FASTK			FASN		C7orf49			LRRN4	SAP30BP
		FTH1P2	RPS8P8	RPN1			ZNF763	BCL2L13	INO80			FBXL3		PITHD1			RP11-875O11.2	SPSB2
		BEST4	YAP1P1	DNAJB5			LOC100133252	CEP97	SSR2			PCDH17		GORASP1			MMP9	IKBKG
		PCDHB5	GLUD2	IFT46			LRP3	GLRX2	SRI			CLTC		SYTL3			KRT9	PVT1
		CYP2S1	CKAP2L	TAZ			OXLD1	FAM21A	IP6K2			UBR3		ARNT			PLCL1	ABCB8
		CGREF1	UBAC1	CLIP1			ZNF429	TSPAN33	LRRC8D			GOLGA3		PTPRU			LOC646555	CYB5D1
		RP11-480I12.7	SH3BP4	PIP4K2A			CSAD	PTPRE	ZBTB4			GRHL2		SMU1			FRAS1	RAD9A
		KCNH1	GLB1L2	MID2			LOC727919	INPP4B	COX11			TRIM29		XPO5			DUOX2	ZNF384
		INPP5J	LOC284023	DNAJB11			TP53	HSP90B2P	LRRC41			TCF7L2		UQCRB			GABRR2	DNPEP
		CILP2	C6orf48	MIER3			LOC100419170	LMBRD2	PPCS			CGN		PHTF1			CD177	VPS37C
		MMP17	FAM168B	UEVLD			AKR1C1	EMC3	STARD3			CCNYL1		HDGFRP3			PGBD4P7	TNPO2
		LPHN3	MRPS36	TMLHE			SCARA5	BRD9	PDE4D			MSRA		LPCAT4			LPAR5	BAIAP2L2
		PODXL	ZNF57	ILK			PLCXD3	LINC00470	RNASEH1			SLC25A33		ZKSCAN5			MARVELD2	SLC35A5
		NTSR1	C4orf46	RPL28			B9D1	HPSE	DUSP16			MNT		CTNNBL1			TMEM40	C6orf47
		ATP6V1B1	METTL21B	CDK16			DRD2	SPC25	PHC2			SCAF8		AMFR			SOX15	CSRNP2
		NYAP1	TRMT44	ZFP62			KRT17P1	SPIRE2	ZDHHC16			TAF8		TMEM120B			CCDC64B	TIMM22
		BTC	RNF145	C12orf23			MEX3A	FCHSD2	ARHGEF18			SLC25A46		MRFAP1			LINC01057	CHMP1A
		HIST3H2BB	BCL7A	PSMC4			TUBAL3	HSP90AA3P	ZNF256			DDAH1		SLC37A2			FAM83A	ABCF3
		DGKI	PNPLA6	STAM			TMEM161A	ZNF407	C17orf96			ADAMTS7		PPFIA1			TMEM156	FAM204A
		LDHC	CHST7	ALOX15B			LGALS2	MYO1C	ZMYND11			BMPER		FAM193A			INPP5D	GLB1
		ATP9A	MCM7	PLP2			HCG25	TMEM14B	NACC1			S100A3		MEF2D			LOC442028	CUL4B
		CABLES1	CHERP	AKT2			SLC2A4	VPS39	SNAPC4			ZFR		MAML1			EPS8L1	APPL2
		CCDC33	LIMK2	SLC38A10			FOXP2	DYNLRB1	POLDIP3			NR2F2		FAM73B			DUSP5	KPNA1
		GRIN2D	MRPS26	ATXN7L3			CLHC1	SLC12A4	RPF2			HBEGF		SNRPD1			LOC101928263	SUOX
		PLEKHS1	ZKSCAN3	RNF19B			GGT6	IL1RAP	HEBP1			DCLK1		PATL1			THSD1	SPCS3
		MAGEH1	MIDN	JAK1			SOX4	BRWD3	SCYL1			WNT9A		RNF40			TTC39A	SLC39A7
		TET1	NXN	SERINC2			LOC102724895	MAPKAPK2	ZXDC			TRAM2		DPH1			LOC100422526	KIF4A
		RFX8	VPS33A	KDM1A			RPS28P4	OSBPL9	EPHB4			NFIC		PRDX1			FOSB	LIX1L
		BEAN1	MRPS7	PIK3CD			LINC01088	KIF5B	ZBED4			LOC100420615		C6orf47			CYP4F11	ZMYM4
		TBX2	GINS3	SPIN1			LOC100418727	MAP2K1	IWS1			PLEC		SNAP47			ACTA2	CCDC53
		HIST1H3C	DCUN1D2	SEPW1			CHCHD10	CENPN	LSM1			DHX37		DGKD			ETV4	JADE2
		ITGB2-AS1	RGS10	ABHD13			IRF7	MFHAS1	CPNE3			SERPINB8		SNX7			CYP1A1	ASB16-AS1
		CECR2	FARSB	LIG4			TMEM38A	SIN3A	ENO1P1			ZNF675		NDRG1			EDN1	FNBP4
		AFAP1-AS1	COASY	SETX			EPB41L4A-AS1	ZNF766	BNC1			ZNF670		ARF3			ASB4	MOSPD3
		RYR1	PPARGC1B	CTNND1			EPHB3	HSPA5	INTS2			C1orf51		EID2			LGI4	TMEM50A
		PRELP	SLC30A9	POMT1			MRS2P2	KIAA1009	ORAI1			LNX1		SLC46A1			HES1	INTS1
		LOC642635	CDK5RAP3	HTATSF1			CYB5R1	WIPF2	MFSD2A			EFNA5		STK39			PCSK6	HSBP1
		NPM2	HOOK3	CCDC9			LOC101929548	PECR	CSNK1G3			RC3H1		LENG9			DSP	NFYC
		TMED10P2	WRAP73	ERMP1			RP11-161H23.9	AP1G1	NGRN			KIF5C		CNP			SOX6	TRAF3IP1
		VIM	COX8A	NGLY1			KLHL31	ANO6	MTMR14			SGMS2		SOX13			HLA-DOB	SRBD1
		FTH1P7	STYXL1	LAP3			SLC25A39P1	BZW1P2	GATC			PTPN2P2		ELFN2			PITPNC1	TCP1
		ARHGAP4	PABPC1P4	CAPN2			LOC100421552	AKIRIN1	SNRPA			SERTAD1		HYLS1			ASNS	NCKIPSD
		TNFSF10	KIF11	MBOAT2			LOC100996535	KIRREL	KIF13A			TUBA4A		CSNK2A2			LOC100418727	SH3GL1
		ACE	WDR83OS	KDELR2			AP000472.2	NF1	KIF13B			ADAM12		ZNF707			TRPV6	TMEM245
		GBP1	ABCF2P1	GNAI2			LOC100418951	SLC30A6	MED18			SETD1A		PLCB3			SFN	C17orf85
		APBA1	ZW10	ADSS			LOC347422	PHF12	CAMSAP1			KCNJ15		KDSR			EPN3	PPFIA3
		HLA-DMB	AMIGO2	CHST15			ALDH1L2	MELK	NENF			LIN7C		AFG3L2			SH3RF2	IP6K2
		LOC100130088	FAM189B	P4HB			SECTM1	GINM1	RAD54L			OCLN		TINAGL1			C6orf132	LOC100129637
		LOXL2	TFAP4	COX6B1			PSORS1C1	DLX1	COPS5			SPPL2A		CHCHD3			LOC102724765	ORMDL1
		ITGBL1	UQCR10	APP			DDIT4	LOC100421468	MPC2			RP11-473M20.7		ABCC10			ARRDC4	MSH3
		KITLG	CTDNEP1	ASPH			PPP1R14C	CASP7	EIF4EBP2			VILL		XKR8			CORO2B	VPS41
		PTPRQ	HRAS	MEF2A			LOC101928000	LHX6	PNPT1			SQLE		KIFAP3			TNIP3	CUL3
		FAM83E	EEA1	CBFA2T2			LOC101929174	SCYL2	TRAPPC1			HSD17B7		HECTD3			PLEKHA7	WNK1
		FAM167A	NOC4L	ARHGEF11			GADD45GIP1	RNLS	YEATS4			CCDC6		COPS5			CREG1	SNHG3
		EPHA4	LOC100420423	SDCBP			STAC3	MDFIC	SLMO2			KLF17		B3GNT3			DUOXA2	NDNL2
		LOC101929613	HAT1	DDOST			SLC6A9	FAH	MTF2			PLAA		RUNDC1			SAA1	MRPS34
		ALPPL2	RABL5	ANKRD27			RPL9P32	UBE2Q2	COX7A2			NUDCP2		BRAT1			CELF2	ABCF2
		FLJ26850	C12orf73	RNF11			GALNT13	JMJD1C	RPIA			ATP6V1A		SLC38A5			RNF223	RPL15
		LINC00939	MRPS2	TMF1			NKPD1	LOC285453	C9orf41			EPN3		SMARCB1			OR52E2	SLC39A6
		NKAIN1	HDAC4	CREB1			GTF2H2	KDM5A	PSMA7			DHX9		NACA			EFNB1	ST3GAL1
		KCNS1	PCMTD2	TK2			CYB5D2	SORT1	HCCS			POLR3B		MGRN1			TLR1	TBCB
		EPHX4	LOC100505761	ABHD3			NTN1	NRM	ATP5G2			ZNF317		ITGA5			SFTA1P	KDM2A
		ARSD	BABAM1	TCP11L1			MPZL2	LOC442087	TMTC2			ZNF551		CYB561			DBP	ZNF302
		ARL14	C11orf71	TMEM55A			NUDCD2	TRRAP	SSBP1			ABCA12		BTN2A1			RPA4	HNRNPH2
		CDK20	MZT2B	VEZT			ELFN1	WTAP	VAPA			DGCR11		PDLIM1			CNKSR1	TRIM62
		N4BP2L1	FOXO3	MMGT1			WFIKKN1	KIAA1279	SLC38A2			SRSF3		ZNF581			LOC389768	CENPW
		LOC101928555	UQCRC1	AKIP1			KRT15	TRPM7	RAVER1			TAF9B		SRPRB			TNFSF14	PNO1
		CHRNB4	SUV39H2	PGM1			RNF208	OPHN1	CLASP1			MYBL2		RTCB			TSPAN13	HNRNPF
		TNNI2	CNN2	EMC1			SCLY	STX3	STX6			LOC646708		GET4			FYB	MRPL14
		C9orf66	PDSS2	CSTB			C19orf18	DHX40	DCTN2			TNS3		PI4K2A			STEAP2	RPLP1
		KIAA1199	LOC102724330	RNF103			DNAH11	EIF4A1P2	WDR70			MXRA5		HS3ST3B1			MIR5001	CDC37
		LOC101927086	KREMEN1	RAB11A			RPS2P20	NPAT	CTNNBL1			BZW1		PPP1R8			PRDM12	PHYH
		KIF12	RPS8	SVIL			RPL9P29	DCUN1D1	C12orf43			WDR36		C11orf24			APOL3	CDIPT
		EPHA3	OSGIN1	SEC23IP			GCNT3	RNF185	ZNF514			SDK1		MAP2K7			ARVCF	UBE2V1
		PCDHGA2	SFXN4	CLDN12			MRPL34	BCL9	STK25			SMAD7		AGO3			PAGE1	SRD5A1
		FAM19A3	C6orf203	MED21			E2F2	SIRT2	TMEM147			DDX46		LRRC42			SLC10A6	MRPS11
		FTH1P11	GLUD1	C6orf106			ZNF658	NRAS	NAA25			RNFT1		MCFD2			LOC101929751	DDA1
		VTCN1	POLA1	CERS5			TPRXL	CAPRIN1	ME1			EMILIN1		RAB11FIP5			BCAM	BMPR2
		GREB1	FKBP14	LINC00094			ARRB2	LENG9	ADCY3			ADAMTS9		B3GNT9			KLC3	TUG1
		TTC39A	ANKH	NDUFAF3			DDTL	ZNF34	SLC45A3			METTL25		SMIM12			CORO1A	CCNG1
		TMEM74B	CCDC124	MTERF			SH2D3C	VCPIP1	TMEM203			SNIP1		DSN1			FLJ23867	PER1
		APOBEC3G	POLR1B	KAT6B			SMC5-AS1	BRPF1	FBXW4			PDK1		CCND3			RAB3IP	SAFB
		PRUNE2	HTRA1	NONOP1			MARVELD2	SFTA1P	MARCH5			FLNB		SRF			RP4-553F4.6	CAMSAP1
		C19orf59	BIRC5	PPT1			LINC00886	TM9SF3	ZNF335			NRG1		EXT1			TMEM178B	PRPF3
		CMPK2	KCTD7	MOB1A			PLD6	EXOC1	PPDPF			NANOS1		BTBD1			SDPR	DHX35
		CALR4P	STUB1	STXBP3			NFIX	HLA-A	DCAF6			DOK7		CSK			SH3BGRL2	UBP1
		AC007163.3	RPS24	PIGS			FLRT3	CBL	GTF2A2			SIX2		ZBTB7A			ATP8A1	MRPL28
		SYTL4	DEK	ADAM17			LOC100507316	C16orf46	C22orf29			AHCTF1		SCAP			CD86	WDR13
		ABCB1	LOC401127	TMCO1			ABLIM1	BZW1P1	MPLKIP			RIPK4		CYFIP1			RP1L1	ATP6V0E2
		PCDHB11	MRPS33	EHD4			PRKAR1B	CERS5	SHC1			TLE3		MRPL27			LOC101928505	ANKRD11
		SLC35G2	SH3GL1	CHMP2A			CCND3P	B4GALT7	GUCD1			ZNF527		VPS37C			LOC102724230	SETD1B
		LYNX1	PSMB6	TRIM37			SEMA3F	SLC9A7	BAP1			DNTTIP2		MAPKAPK2			NEIL1	TTN-AS1
		LOC100133445	PIGL	PSMC2			WDR18	XRCC1	ZFYVE20			TET3		B3GALT6			TP73	ESYT2
		CMAHP	PGM2	TM9SF3			PITPNC1	HFE	PPP2R4			ARL4A		CNNM3			PPM1J	DEPDC7
		TRIM22	MEF2BNB	ZFAT			RPL36	EIF2AK2	SOX12			WBP11P1		PATZ1			GPR37	ZBTB2
		C2orf62	MAP7	TLR2			RPS29P17	CCRN4L	PATZ1			RRP36		RING1			NR4A1	ARIH2
		LINC00865	RNF5P1	CPD			HNRNPRP3	TP53BP2	CHPF			LCLAT1		GLA			GLS2	SIK3
		KDR	ILF2	HERC4			SPP1	ANKLE2	COG2			GPATCH4		PIGO			NR3C2	QPCT
		SIX2	LSM10	STAG2			BTF3P12	CDK16	PXMP2			BCAT1		BCCIP			PROSER2	PRPF8
		KCNH8	POLR2H	MED29			LOC101929410	FRS2	PAK1			PIK3C2B		MTG2			GJB2	TAF2
		SELPLG	ZCCHC4	MXD1			LOC101929072	VAT1	KLHL20			FBXL14		NOA1			TMEM105	EIF3F
		KCNMB4	SENP3	COPA			LOC101928111	ANKRD28	PRPSAP1			EIF3KP3		R3HCC1			LOC389765	MAGEH1
		CCL5	POLQ	TOLLIP			ANO4	PTK2	C16orf70			TRIM62		UBE2D3			GDPD1	STARD7
		EFHD1	TBPL1	GPR180			ANKRD19P	ABHD11	COMMD5			FAM198B		PRKACA			ANO4	LSM14B
		GABBR2	GTPBP8	ADAM10			LINC00263	RBM47	TMEM54			C10orf32		PLEKHF1			MST1R	LRRCC1
		AMDHD1	ELAVL1	ARL6IP5			CHEK2	ARPC3	MED28			ORC1		SLC35A2			FZD5	FAM20B
		LOC102723772	UTP3	MAGEF1			IL17RE	SURF4	MAPK1			SEMA3C		RAC1			MTSS1	NSMCE2
		KANK4	MRPL3	BTBD1			RP11-983P16.4	PRPF31	GTPBP4			ISPD		RHOF			RP11-112L6.4	DZIP3
		FAAH	ESR1	KIFAP3			PKMP3	PSMD11	NPHP4			GPR146		PPP1R11			FAM63B	ALS2
		EFR3B	INTS1	STAU2			REEP6	HAUS7	ELOVL1			GALNT6		HERPUD1			ARHGEF4	CD44
		LOC100133091	LCORL	FUBP1			CEBPA	MTMR6	THUMPD3			SNX18		RAB1B			CA2	TSPYL2
		CELF5	RNMTL1	YIF1B			SCD5	TESK1	TAX1BP3			SPTBN1		TP53BP1			LGALSL	TOP3B
		PCDHA4	EIF2S2	NAGLU			GADD45B	RSBN1L	GPBP1L1			RGL1		NARS			RHPN1	EEF2
		FOXC2	YTHDC2	TOR2A			TPK1	C8orf58	BCL7C			ARHGEF11		NECAP2			SH3TC2	CKAP4
		PDE7B	CTU2	PIP4K2B			IL12A	ABRACL	GPX4			IDI2		SREBF2			FARP1	PGBD1
		ACKR3	CAD	AGFG1			HSPA4L	ASB7	GPN2			ZNF668		MRFAP1L1			SLC44A5	DNAJC17
		APOL1	PEX5	SCARB2			FBXL15	ISG15	SMU1			TIMP3		UBTD1			S100A2	ATP5L
		FOLH1	COQ4	COQ10B			GPRC5C	CYTH1	CAMSAP2			SRSF2		COG4			REPS2	PRR24
		BMPER	SOX15	CNPY3			SMIM3	YTHDF3	C1orf131			FAM212B		AKT2			SORBS1	CALHM2
		LOC440568	PTMS	CHUK			ATP5D	COPG1	LDLR			E2F3		CDKN2C			NEDD9	NFU1
		APOL3	C19orf44	DYRK2			PARD6A	CHFR	RALBP1			SEPT7P7		FOXK2			IL4R	ALKBH5
		EBI3	PGRMC2	SLC35A5			PTPN13	KPNA4	ELAVL1			THRB		AHCYL2			LBP	NOL9
		BEST1	YBX3P1	CHMP2B			CCDC64B	IPO8P1	YEATS2			DUSP10		UFC1			SAMD5	MED29
		SDC2	C5orf30	ZBTB21			DSP	FAM149B1	KIF1B			CASC10		TOR1A			TNNT3	C6orf62
		SEL1L3	RAN	RIOK3			TIMM44	ERMAP	CCNC			NT5DC3		LPAR2			TBC1D30	LOC100289404
		ACP5	CAB39L	TMX3			DHRS13	EMC10	SRRM2			ARID5B		UCK1			NFASC	PSMB2
		CCDC71L	MIPEP	LRRC20			HLA-DOB	TRAF2	ADK			ATP2B1		WDR55			PLEKHG4B	ARID4B
		TMEM45B	SS18L2	ELOVL7			C4orf32	TMPO	XRCC6			MSH6		EXOC7			CDH4	LOC390933
		KCNS3	PMVK	MAP3K5			ACTR3B	THEMIS2	UBTF			FOXP1		PHF19			SAMD10	RAB5CP2
		MLXIPL	TMEM107	ELOVL5			TDRP	AP2S1	PSMD7			USP1		CES2			EPHB3	TAF5L
		TRIM17	GYLTL1B	CHCHD7			FAM183A	UBE2SP1	TASP1			DUSP9		ZNF646			MYCL	ATP6V1H
		NOD2	PSMG3	RNF114			MYLK-AS1	LOC101928117	TMEM41A			TOP1P1		TRUB2			ENTPD3	AKT2
		NACAD	GOT2	NUDT15			NPM1P27	CCDC18	ZNHIT1			ZNF592		PPP2CA			LDHD	RAB11FIP3
		NEFL	SAMM50	LZIC			GJA1	EFNB2	CRLS1			NOXO1		TAF6			RHOD	NAT1
		NCCRP1	UPF1	ANXA7			ST14	PEAK1	OGFR			BHLHE41		PFKP			LOC102724181	CNPY3
		VSIG10L	CTBP1	ARFGEF1			C8orf31	USP1	ZNF202			ZNF275		NUBP1			LOC101929566	KIAA0930
		LOC100420869	CCT8	HIAT1			GTF2H2C	CBFA2T2	IP6K1			KIAA0754		TUSC1			PGPEP1	HNRNPA3
		TUB	DUS1L	TTC23			RP11-1072A3.2	SAR1A	RGS20			FAM111A		TACC2			PRRG4	SCAF8
		LDB3	FBXL15	ZRANB1			NPM1	ITGA1	PMPCB			MPP7		OSBP			HMGCS1	ABCD3
		ARMC4	NTHL1	SMG5			AKR1D1	RAB5B	SMEK2			LOC100421468		SCRIB			CNGA4	TRIM65
		MAP6	PCOLCE2	B4GALT5			RPS14P2	NR2C2	EXTL2			MAK16		C2orf43			DCLK1	PID1
		BEST2	SREK1IP1	CENPBD1			AXIN2	CORO1C	RRN3			LOC101928170		ATG3			MT1DP	SARNP
		FTH1P4	CCT6P2	CMTR1			MYH3	REST	TPD52			TRIM16		CLPTM1L			C4orf19	LARP4B
		LOC730069	ARMC2	SS18			PAXIP1-AS1	RPL28P5	FBXL17			LOC100422666		SLC12A9			ARTN	PPAN
		PKD1L2	ICT1	ANO6			CHSY3	PSMA2P3	SLC1A4			PIK3R1		FUT4			IGSF11	C1orf86
		PLAT	NDUFA11	GAREM			RPL29	PDGFA	KLHDC4			RNF165		PIGG			IL20RB	GLYCTK
		DOCK10	AK6	IL20RB			RP5-886K2.3	MINPP1	VPS4B			CDC25A		SERINC2			C8orf44-SGK3	PDCL
		FOXI1	TRIAP1	LSM14A			PKHD1L1	EEPD1	OCIAD2			DDX6		CCDC96			BCL11A	METTL21B
		SLAMF8	HNRNPD	FBXO7			LOC155060	SOGA1	TAP2			LOC646794		PPARD			LOC101928153	SMG9
		LPPR3	WASF1	PCGF5			CTC-338M12.4	CYB5R4	PRDX4			LOC100421093		FAM120AOS			LOC100288175	SPECC1L
		KISS1	MRPS18A	IPO7			CHAC1	VEZF1	NUP85			PCDH1		AARS2			FLJ44511	TGFB1
		LOC100507656	SAT2	ARFIP1			RPL18A	ALDH9A1	MPHOSPH6			NBN		FBXW5			TNFRSF6B	POLDIP2
		KIAA1755	IL17RD	OSTM1			PSAT1	ERCC1	KAT5			ZNF408		CLCN7			EGR4	ALG9
		SLC38A5	ZNF598	GINM1			AC005592.2	TIPARP	ZIC2			SP2		PLA2G15			LAT2	WDR92
		WDR16	NFYA	ANKRD13A			ULBP1	ZNF565	HDGF			SEC14L1P1		ZC3H3			LRP5	FAM219A
		KRT8	MYEOV2	TMEM9			RPS18	PHF13	YIPF3			SAFB2		NRF1			DSPA2D	RELL1
		WHAMMP3	GPANK1	WDR61			EIF3KP1	CRADD	TMEM87A			MNS1		NRBP1			NTM	TXNRD2
		AC016995.3	C17orf70	CALU			MRPS27	TTBK2	VPS33A			GMEB1		DCAF7			NOTCH1	LZTFL1
		HAPLN3	BANP	CD63			LOC100506548	MCM10	ABCB8			CREBBP		GSK3A			RNF19B	ZNF250
		ILDR1	FOXRED1	GLG1			MRPL2	SPIN3	LRP6			ZNF112		NRD1			RHOF	RBM7
		ARL9	ATP10D	ZNF146			BTG2	ZNF638	KLHL36			CTGF		JMJD8			CITED4	KIDINS220
		COL13A1	FAUP1	UBE2H			GPD1L	ZNF586	BUB3			IL17RB		THAP7			SYNPO2	C17orf80
		LOC102724571	GNL1	RAP2B			C18orf56	CASD1	EPB41L5			KIAA1549		CD97			PCMTD1P3	SLC9A8
		ABCG2	UBE2G1	SEC24A			RP11-696N14.1	ZNF680	CRYZ			RAI1		GMPPA			SOX9-AS1	SNRNP200
		HOXA10-AS	NME2	B3GNT2			IGFL2	SESTD1	SIK3			ZNF829		CERS2			CTNND1	TMEM192
		CST7	KIAA0040	COG3			ALDH7A1	LOC102724791	TRAPPC3			SNHG16		MFSD2A			TNFRSF25	VAC14
		RASGRP1	IPO5	AQR			LAD1	CAV1	DEK			SMN2		MED16			LINC00707	SNX5
		GOLGA7B	MAP3K4	TNKS2			ADRA1B	CCDC7	EIF1			VPS53		USF2			TAGAP	MAGED2
		TSPAN2	C4orf32	SLC8B1			RP11-367J11.2	IL31RA	RHNO1			SF1		PRMT6			PIFO	MICAL3
		TDO2	NFKBIL1	IDH3G			LOC646044	SLC17A5	PFN1			GINS4		EXTL3			FAM103A2P	FBXO31
		RP5-1070A16.1	POLR3K	ARHGEF3			LOC101928659	RNF213	ADIPOR2			FERMT1		ZFAND3			INHBE	PLRG1
		TNIK	SSSCA1	CD9			LOC102723521	SERTAD4-AS1	SSX2IP			MAP7		CHMP6			SEMA4A	MRPL27
		IL2RG	GADD45B	PEX19			LOC101928045	EIF3FP3	GNL2			LANCL3		GPS1			APOE	FHL3
		PTPRH	TAF5	MORF4L2			EDN1	RPS6KA3	USP39			PPRC1		ERGIC1			FAM83F	ARFIP2
		ELANE	FKBPL	MAPK14			PTRH2	SNX19	ARIH2			KCTD1		E4F1			MBP	DNAJB11
		TLE4	CDYL	NUP98			PHF7	CAND1	RNF14			PHRF1		STAT6			RNF128	MEA1
		LOC101928665	PEX16	SLMAP			CD200R1	HERPUD2	TRAPPC12			SLK		SCAND1			RTP4	HLA-E
		MPP2	CDC42EP1	NBR1			RUNDC3A	STAT1	UBE4B			ZNF414		RNF187			IGF2	RBPJ
		PTPRR	SLC27A5	PIP4K2C			GTF2H2B	PRKCE	LCMT1			KDM8		MRPL49			TMTC2	STXBP3
		DPYD-AS1	SDAD1	CDH1			RHOD	RAC1	GCC1			BCAR1		MED29			PNMA3	H2AFVP1
		C1QL1	RPAIN	RAP2A			DCXR	ZNF227	SERINC2			BNC1		TBC1D2			RP11-132A1.4	IMP3
		HSH2D	SKI	COPB2			COMTD1	PARP12	ARF5			APC		ORMDL2			CASZ1	QRICH1
		MAGEA12	ASB13	NDUFB11			C1QBP	CREB3L2	ATP6V1B2			PTRF		PSMB6			RP11-611D20.2	ERCC6L
		CABP4	CTNS	BIRC2			FHAD1	SPEN	SDF2			MKL1		NCKIPSD			FBXO2	AVEN
		GRIK2	CHAMP1	NBN			PODXL2	STK4	THOC7			ZNF16		STIM1			FBXL16	LONP1
		HIST2H2BE	TXNDC5	TMEM230			LOC101928238	PRDM2	RFC1			THRAP3		C17orf62			SGK1	DYNC1LI1
		ALPK2	SERBP1P5	CARS			ABLIM3	SLC25A14	CCNY			CHN1		EIF2AK4			LITAF	ACTR8
		CH25H	PASK	RNF219			GCAT	NAPG	HEATR6			HOXA10-AS		GRB2			NPM2	CREBL2
		LBH	MTCH2	STARD3NL			HSD17B8	OSBPL5	ARL6			PI4KA		ACAD9			CPNE4	DDX23
		MDGA1	CSNK2B	SYPL1			CYP39A1	MOSPD3	DNPEP			C7orf31		NXN			PTPRZ1	ECT2
		RPS2P14	MED26	ATP6V0E1			MARC1	KCTD12	PROSER1			SRCAP		IMPDH1			FASN	RABEP1
		SMARCA1	CCDC51	IQGAP1			MRPL4	SNIP1	CASP3			LOC101060157		UNC45A			OR51B5	TIFA
		SIM2	AFG3L2	HMGXB4			ASAP3	TMED9	ZCCHC2			VPS18		DAB2IP			BHLHE40-AS1	ATP5G3
		CLEC7A	KIAA1191	ZFP1			RP11-392P7.6	ZFAND5	DTYMK			NRP1		RCC2			PKP1	UBAP2L
		MAF	APTX	N4BP1			VGLL1	C1orf56	PGRMC2			ZNF800		TFE3			MGARP	TP53BP2
		MORN3	ABT1	RAB5B			LOC100287757	IGBP1	YIF1A			LOC728688		SPNS1			KRT5	PHB
		PLEKHH2	RPL13	ZBTB5			RAB25	TCF25	EARS2			CADM1		SLC35B1			FUT2	FAM96A
		WFDC2	AIMP1	TOP1			PIN1P1	SPRYD7	AP1M1			NEGR1		RPS19BP1			SAT1	YIPF3
		KLHL4	PAM16	VPRBP			KLF4	RALB	UBE2J2			ITPRIPL2		TIMM13			RHBDF2	C11orf49
		C6orf100	MIB1	DLG1			SBK1	RIOK3	NSMCE2			BEND6		IRF2BP2			LOC101930114	FLJ45974
		TAPBPL	CCDC104	UBXN4			LOC101929206	STK11IP	DARS2			ZBTB11-AS1		CNKSR1			PEAR1	B4GALT7
		PLEKHG4B	PTK7	PIGC			ATF3	MCM5	MFF			ZNF484		TEAD3			PDLIM3	USP14
		RNF150	EIF3C	PPIB			LOC100421693	IGF1R	USP4			ABL2		VARS2			TENM4	USMG5P1
		LOC102723741	DUSP14	SERINC1			PITX2	MOB4	CCDC47			ABTB2		FAM160B2			MYO1D	SUV39H2
		TIE1	SGOL2	MBTPS1			CDH4	IRGQ	ZBED2			HIVEP3		MRPS34			G0S2	MED25
		NKX3-2	MPP6	SNX9			LPAR3	CLIP2	CHTF8			MECOM		DCAF10			ABCA10	CASC3
		HLA-B	ILVBL	ATP6V0A1			SLC25A6P2	VPS13C	MPHOSPH8			YTHDF3		LIMK1			TXNIP	SLC39A3
		CEL	ARHGAP22	RASSF3			EIF4A2P4	AAAS	TNPO1			LINC00525		UNC13B			BCAN	NHP2P1
		CYSTM1	SMARCB1	KIAA1551			RPL17	SNAI2	PAGR1			JMJD1C		PHKG2			CAMK2N1	ZSCAN21
		LTB	INPP5A	ELF1			IMPDH1P8	FGD5-AS1	ACADM			DYRK1A		ANKMY1			RASGRP2	PITPNM2
		PAQR5	S100A16	SMAD4			EEF1A1P27	FAM13B	GALNT3			MIER1		IDH3G			PFKFB2	XRCC5
		PLEKHG1	CCBL1	IKBIP			KIF26B	NTAN1	USF1			PRRG1		AURKAIP1			CA11	HADHB
		RGL3	PPAN	BTG1			AC007461.2	HTATIP2	CRTAP			SLC1A1		ZBTB45			SH3PXD2A-AS1	ASH2L
		LOC100131138	ZNF71	MTMR6			CPLX1	ABHD2	CYHR1			ANGPTL4		BET1L			PTPRR	DNAH10
		CD74	CHEK2	CREBL2			PRRT1	CXorf40B	IMMT			SHB		TRAPPC12			C21orf67	ULK1
		REEP2	TELO2	ACSL1			EPGN	TPGS1	ZNF664			MBOAT1		WFS1			ARID3B	TRRAP
		TJP3	MRPL33	CGGBP1			LINC00471	SLC39A14	MLLT4			PLAGL2		ERBB2			PRDM16	MED16
		AKR1B1P7	FUT4	CLDND1			LOC101929243	NFKB2	ATG16L1			C3orf58		PLXNA1			TAPT1-AS1	NECAB1
		ANO9	HIVEP1	ANKIB1			IGIP	RAD54L2	PTPN18			SYNM		MMS19			BBC3	MTERFD3
		MRAS	EIF1AX	CAPRIN1			C6orf48	ARHGAP39	CD276			FOXL2		FBXO42			IL23A	ZNF324B
		CATSPER2	BCS1L	AIFM1			LINC01089	PDCD6IP	INTS4			KRT18		RIC8A			DLG3	ODF2L
		LOC101059948	EIF3I	ACSL3			MBLAC2	IFT52	PSKH1			NAT1		SMYD3			LOC101927989	PCBP2P2
		PLCG2	LOC645468	SIN3A			LOC100293704	WBP1L	MINOS1-NBL1			KBTBD4		ARID5A			DAB2IP	PGD
		NCF1	LOC102723983	ACOX1			IL20RB	HGSNAT	NME6			SPECC1		WDTC1			WNT2B	INTS5
		RP11-191L9.4	RPS6	RPLP2			LOC100528061	NEURL1B	MANBAL			SLC29A3		ARAP1			LOC100129940	RPS5P8
		NEIL1	UROD	SLC39A1			ADCK3	SPACA6P	GIT1			CAMK2N1		PQLC2			DDX60	GPATCH4
		TRPV4	EME1	ARF3			LOC101927765	TNIP1	ECHS1			TGFBR3		ACAA1			LINC01133	ERLIN1
		PTPRB	TMPPE	TMED4			SNORA64	ZKSCAN2	EIF6			MOCS3		ERAL1			GCOM1	COPS3
		TMOD2	HOMER3	SENP2			LOC102724351	C10orf54	SOCS6			PIGCP1		NUDT5			TTC28	SNRPF
		RNF182	FDXACB1	TRPC4AP			RAB11B-AS1	SCP2	CHMP6			GABPAP		ADO			HMGA1P6	LOC644456
		PAPPA	FLAD1	CUL2			IP6K3	NPTN	BAD			KLF3		CTBP1			LAMA5	IER3IP1
		LYL1	PFDN6	PRPS1			DLEU1	ARMC9	PRDX1			PRKAR2A		PJA1			INADL	RHOU
		C19orf77	MEPCE	NONO			LOC256880	POU2F1	B3GNT2			CBWD1		PTK2B			EML2	KNTC1
		PRSS52P	TPRN	BRK1			CAMSAP3	ZNF324B	ROMO1			COBLL1		HDGFRP2			RAET1E	KIAA0195
		STX1B	EIF3CL	AGTRAP			GTPBP3	BNIP2	GSPT1			CDC6		DMWD			SERPINB5	DRAM1
		TIAM2	TYMS	PEX13			FAM184B	NOL9	TTC7A			APBB2		PNPLA6			FAM117A	FGFR1OP2
		PLEKHA4	HSD17B1	LYN			CCBL1	TUSC3	KDSR			MIDN		COG8			ETV7	MAN2C1
		ASTN1	ACSF3	DDX3X			CASP1	MET	WDR45B			C3orf83		MCRS1			FAM159B	ALG2
		DOC2A	FLII	TAX1BP1			MLLT4-AS1	TNFRSF12A	MRPS12			AIM1		C19orf68			CD14	GSG2
		IFLTD1	CHCHD4	SGCE			ANKRD46	CDC73	RANBP9			PBRM1		USP19			IL22RA1	PKNOX1
		MEI1	PDHA1	EXOC2			ZDHHC8P1	GAREML	MARK2			DNAJC3		TRIM47			WIPF3	TPP1
		GRIN3B	LOC102724873	TOR1B			PRDX2	TATDN2	CDAN1			TCF4		ZFPL1			FHDC1	C7orf49
		MPP7	LOC100287896	BCL2L13			C19orf25	SLC35A1	JAGN1			IDE		MRPL38			TNXB	CHCHD1
		LOC101927789	PTDSS1	ERGIC3			RPS24P8	SEPT2	RGMB			UNC13D		ZBTB17			CYP26B1	C19orf47
		UPB1	DAXX	KIF18A			RPS14	ARID4B	GFER			DOCK3		ARHGEF1			FGD6	CMPK1
		MEIS3	CCT4	UGDH			TMEM129	MBD6	ZGPAT			GTF3C4		DIABLO			ADCY10P1	ACAD9
		PARM1	TNFRSF10A	GNAS			TFEB	GPR3	DDX46			CDV3		C19orf24			F12	SUFU
		NUDT7	RPL27	APLP2			EEF1A1P13	FAM101B	SMARCE1			DHX9P1		TMEM222			GATA6	PRMT6
		TMEM26	PHF10	RAB3GAP1			GAPDHP32	QSER1	PSMB7			CDK17		YIPF3			KIF21B	USF1
		MYO3B	RABEP1	SEPT2			KCNJ2	KIDINS220	PTPLB			VEGFA		CAPN5			OPHN1	HDAC2
		PAPL	TRAPPC5	TMCC1			ID2	LRP12	GTPBP1			SMC2		FASTK			GRTP1	VPS9D1-AS1
		C1R	DDIT4	FOXN2			ABCA4	INIP	CYFIP1			AHR		RNH1			WDR66	KIAA1524
		IFITM1	RUVBL1	DCAF12			HINT1P1	CEP89	RXRA			ENTPD7		EPHB4			FPGT-TNNI3K	MRPL32
		APOC1	HRSP12	WLS			NDUFS7	CTR9	INPP4A			ZNF613		SPAG7			KRT80	VANGL1
		C8orf31	MOCOS	KIAA1324L			C15orf61	BCAP29	CDC42SE1			MUL1		DCTN6			ANKRD13B	VPS33A
		LRRC3DN	ISG20L2	STRN			CDH26	ATG7	SNRNP200			FRMD8		MBD3			DLG1-AS1	STIM2
		ATP8B4	MAPKAPK3	GDE1			ALOX12	DLL1	RAB11FIP3			SCYL3		SH3GL1			MGC39372	CHMP3
		HOXD11	ZNF706	SMARCA5			DNAJC27-AS1	TBC1D2B	SMUG1			BROX		PLEKHM2			CASP1	SUMO3
		CCIN	ARHGAP40	M6PR			EIF4A1P4	PARP10	BMS1			SDPR		AMPD2			TMIE	LINC00162
		SLC25A6P5	ILF3	ORC3			HCG8	RARG	VPS51			RRP12		KCTD2			KRT14	PLEKHG2
		LOC102724141	RPL31	TMEM179B			SLC16A1-AS1	ACAP3	BRD2			EVI5		PRKCSH			SLC1A3	SH3D21
		C12orf36	MEGF9	SAE1			RP11-611D20.2	TMEM9B	CD97			SPATA5		TACO1			ZNF204P	APMAP
		SLC17A7	PAQR3	RBL2			ZFAS1	GGH	TXN			YTHDF2		CCDC23			CMPK2	MAPRE1
		EDAR	CLMP	PPP2R1A			DSC3	LOC100288181	KIAA0195			TRMT2B		COQ4			CADM4	IQCD
		C1QTNF1	EBAG9	BNIP2			RNF144B	RIF1	ANP32E			KLK5		PTDSS2			UBE2L6	TMEM30A
		TSHZ2	UQCR11	TMEM123			NOXA1	ZNF525	STAMBP			TAF13		ZMYND19			PRKG2	BBIP1
		AEBP1	SMPD4	TMEM41A			SLC11A1	PLCD3	JMJD8			HIVEP2		RDH14			P2RY2	RFC2
		CSAG1	EXTL3	DHX29			KREMEN2	SGPL1	IKBKAP			SKIL		WDR13			LINC00184	NIFK
		EXOC3L1	CCDC25	GOLIM4			CASZ1	TRNAU1AP	R3HDM1			ALMS1-IT1		PEPD			FAM71E1	CTDP1
		HIST1H2AE	PDCD4	USP28			C21orf49	SLC35F5	VAPB			RHOBTB3		TPRN			DLL1	SMAD2
		HECW2	THOC6	PAM			SSBP4	LOC100506710	URM1			EPS15		DGAT1			PLXNB1	HCG11
		ARMCX4	METTL2B	CLINT1			RPL19P9	MCFD2	IARS2			SCAF4		KIAA1958			FAM60CP	ATP6V1E1
		EGFLAM	B4GALNT4	ZFP91			LOC102724006	H6PD	VPS28			SH3BP4		TPST2			EVPL	MTF2
		TEC	C16orf59	MLEC			RP11-761I4.3	TMF1	MAF1			GSG2		C6orf1			STARD5	ZNF350
		MYO5C	COPS7A	DPAGT1			AGPAT5P1	SMAP2	NDRG3			AKAP8		COL6A2			MYO7A	TAX1BP3
		SRMS	C19orf25	FBXO28			LINC00518	LRRC49	NDUFB2			IRF1		KRT81			RP11-1094H24.4	MFSD8
		LOC101927824	R3HCC1	RNF34			PKIB	TAOK1	SRPRB			NUDT19		WTIP			PLEKHG5	RCN1
		ASB4	C6orf226	MATR3			C1QL4	MEF2A	DHCR24			ARHGAP32		PAM16			C6orf99	PTPN11
		RHOF	EIF3H	U2SURP			NDUFAF2	TMEM39B	ATG3			MRPS31P4		MCAM			TRIB1	ATRAID
		FBLN7	DCUN1D5	NUDCD3			NPR3	UBE2D4	FMNL2			ALKBH8		UBALD2			LOC102723983	PQLC3
		MSRB3	DCXR	RAB12			MCOLN2	RNF6	STK24			LOC100130899		F12			MARCH9	NCOA1
		FOXO6	DHPS	PRPF40A			ADCY10P1	NOTCH2	NFYA			OSGIN2		TMEM141			RHBDL1	CSNK1D
		ACBD7	ATP5F1P6	MPHOSPH10			TYSND1	WDR45	ATXN7L3B			MVK		CD320			C15orf48	TCF3
		SLC10A4	PSMB1	CRNKL1			KLHL32	DNAJB2	PRKACA			POLR2A		FAM131A			RBP1	NAA38
		SLC37A1	FBXO5	RHOT1			TUFMP1	CYP20A1	DERL1			ASCC3		RRAS			LHX6	ZFR
		CHST9	MYO10	POC1B			CCL27	GPR161	VKORC1L1			TFPI		CCDC24			LOC100505761	PSMG3
		SAMD9L	GLTSCR1L	TMED3			MRPL2P1	KLHL7-AS1	COL7A1			BMPR1A		OXLD1			KIAA1522	GTF2H1
		AC006262.5	LOC101927696	PRMT1			LRP11	GALNT7	LRRFIP2			SELPLG		CTSL			SLC16A13	NUP85
		GFI1	UBL5P2	APPL1			KIF20A	SRSF1	OGDH			NLRC5		C12orf73			C2orf15	LOC149844
		SNAI1	SLC35D1	UBE3C			RAPGEF5	KIAA1551	ARL6IP4			SCFD2		CEBPB			LINC01088	NMB
		IL21R	EPT1	SLC31A2			MPV17L2	DENND4C	B4GALT3			BAG4		RBP1			MAPK13	SCARB2
		CLDN23	PEF1	NARS			RP11-307C12.11	NEK4	MMS19			RANBP2		GSTO2			DLEU7	NAA40
		GDPD2	STOML2	SLC38A2			MCCC2	DDX26B	SBDS			PRICKLE2		PAXIP1-AS1			DGCR5	PSMG2
		LINC00163	RSL1D1	BFAR			LOC100128568	UBE2Z	TMX4			CCDC138					CYYR1	MRPL42
		KCNJ2	LRFN4	SF3B2			FLJ31945	VPS36	AGK			LOC554223					MKNK2	C17orf62
		EPB41L1	COTL1	PSMB2			LOC101926977	RAB5A	TMEM115			LDHA					C16orf74	WIPI2
		LOC100996433	MRPL51	SMEK2			NBEAL2	HABP4	PRNP			CLP1					GBP3	ITGAE
		ACE2	WFS1	CALM2			SAMD10	TMEM248	DUSP11			DHX29					EMBP1	AP2S1
		EVC2	MTX1	POLR2G			MLLT3	PPM1M	SMYD2			OSBPL9					MALL	ZMYM3
		CD8A	NOL7	CEBPZ			LOC100996573	MAP4	COG1			TMTC1					TMC7	ZNF35
		OLFM2	NABP2	USP1			RPS18P7	B3GALT4	ZCCHC14			ICK					OAS1	MICU2
		HIST1H2BD	TDPX2	ATG5			PER1	PIP4K2C	DSN1			LOC90784					ACPL2	INCENP
		MYO1F	BUD31	TMED7			HOGA1	GOLT1B	UBOX5			ARID1B					RIPK4	COX5A
		GIMAP5	RHCG	NARG2			LOC101929188	TJP1	SSU72			LETM1					LOC100862671	ING3
		C20orf112	REEP4	PEX3			IL27RA	PCDHB15	SRSF4			FAM168B					LOC101927861	TXNDC17
		HLA-F	PDP2	PIGN			MICA	GNAS	RBM14-RBM4			GEMIN4					MARC1	TATDN2
		TOX2	RNFT2	ZNF317			KRT8P47	NUB1	RNF40			ACTBP11					LHX1	SECISBP2L
		RP5-1119D9.4	GPC1	SNX14			LOC791126	TMPPE	PHKB			CORO6					NCF4	AMBRA1
		FYN	ZNF318	AP2B1			DIMT1	IFNAR2	EML3			PCNA-AS1					FKBP1B	MAPK8
		DKK1	TLE1	NUP85			BTF3P10	SRSF6	DDX42			NCF2					MNX1	BOD1
		RSAD2	GART	USO1			ALDH7A1P1	TMEM50A	CSNK1D			FRS2					IL12RB2	C15orf39
		RP1	SFTA1P	POLR2C			SGCZ	ZC3H3	GAPDH			PRPF8					DDR1	EIF3I
		PCDH17	ATP6V1E2	SNRPD2			SLC2A12	POT1	FAM104A			TSR1					MAMDC2	PKN3
		IGFBP3	COBLL1	SPECC1			GTSE1-AS1	ALS2	CARKD			FEN1					IER2	ANKRD52
		IDUA	DXO	RARS2			ZBED3	SCRN1	AGPAT1			NUP153					RGS14	DDX19B
		SLC16A14	QPCTL	RAF1			RPL7P22	CELSR3	RALGAPA2			TAF3					PAPPA2	GAK
		MAGED1	NLN	HNRNPA2B1			CCDC112	PKN2	GLTPD1			GULP1					KCP	C1GALT1
		PNMT	CISH	DNAJC21			COX10	GAN	CMTR2			BICC1					SNCA	MASTL
		SOX18	STMN1	PIK3R4			GSTP1	PTPN14	GAS6			ZNF155					RP11-637A17.2	HLA-A
		MGC39372	PAAF1	CASC3			DUSP5P2	C19orf33	SPRYD3			TEX261					ITGA6	TANC2
		ENO2	SSNA1	SAR1B			POLRMT	MSRA	SPCS3			ARHGAP31					PKHD1	VDAC1
		CCDC85A	C1orf122	PPP1CC			SMPDL3B	SMURF1	PIK3R4			RYBP					CYP27B1	TAF1C
		F5	MRPL3P1	UNC45A			SNX18P7	TK1	NELFE			ZNF850					PTP4A1P4	ATP5SL
		COL8A2	PINX1	CUL4A			DDX49	ZNF22	C1orf35			NUDT15					SP6	MAN1B1
		COX7B2	GLO1	SMAD1			ZNF382	OSTF1	FOXP4			TLR6					PDGFB	PACSIN2
		RBPMS	LOC729998	SRPR			RAPGEF6	CNPY3	DGAT1			TMEM19					TMEM184A	PPP3R1
		ARMCX2	REXO1	KCTD2			MPZL3	USP54	FBXO41			DDX5					FRMD5	MET
		TCEA3	NCAPD2	PLS3			BCL7A	TRAK1	PPP4R1			RTKN2					LINC01119	EME1
		NKX3-1	ARSK	DEGS1			PET100	TAOK2	POMGNT2			SON					LOC101929761	HDLBP
		PRTN3	CCDC137	TMPO			TRPV1	LEMD3	C11orf73			DDX3YP3					USP53	RCN2
		ENPP2	TEAD4	EIF3D			EIF4E	MAPK11	KLHL42			FOXO3					LOC101926907	ANKFY1
		KRBOX1	ARHGAP10	IL1RAP			VARS2	RAP1B	REPIN1			CLUH					CD82	CLUH
		CNTN2	CAMK2D	STAMBP			HEXIM2	CCDC171	CEP85			NEO1					C22orf23	RAB35
		CD7	C1orf116	NOL10			RP11-85F14.5	TMEM57	DCTN3			TMPO					EPB41L4B	SLC9A5
		S1PR1	TFAP2A	PTGFRN			LOC100132268	SLCO2A1	PDS5A			SHROOM3					OXTR	SEC11C
		GPRIN2	CDCA7L	PPP2R4			MRPS18B	TMEM50B	NRD1			TRDMT1					RNF125	LOC100506055
		KIRREL3	METTL16	SRI			LOC102724164	RAPGEF1	VKORC1			GNAO1					TOB1-AS1	C4orf21
		P2RX4	SESN1	TMEM70			EEF1A1P8	TMEM184B	G6PC3			ABCC3					FEZ1	TIRAP
		APCDD1	MND1	COX7A2L			RPL26L1	ADAM10	PSMD5			ZNF426					LOC102723361	MRPL40
		LOC102723566	SPC25	CCNG1			CA12	WDYHV1	SPATS2L			AAK1					RPS20P27	GNL3L
		BZRAP1	LTA4H	NUP107			FLJ37035	PIEZO1	PRPF6			TBC1D4					SOWAHC	NDST1
		GPR113	RNASEH1	SLMO2			LOC389641	LEPROT	CUL4A			SEC23IP					IL27RA	IFNAR1
		ALOX5	NDC80	UBE2F			HESX1	SLX4	TES			CDH1					UPK3B	SMC1A
		NDUFC2-KCTD14	THAP2	TMEM43			LOC100128362	TMEM219	INPP5K			RUNX1					IL18	CDK13
		CYP27A1	MCIDAS	CNOT11			FRMD4B	NAT1	NRF1			VDR					LOC101232810	HSDL1
		DISC1	CDS1	CAP1			LINC00707	NAGK	ACAT2			MATN2					LOC100420464	RTFDC1
		VANGL2	MRPL14	USP39			ZFP36L2	CHSY1	CDC42EP4			DLC1					VWA1	REEP5
		IGFL1	EIF3E	ATXN10			ECE2	CANX	NHEJ1			MCM4					LPCAT4	RPN2
		NUP210	BAIAP2L2	ACP1			RPSAP58	SMG9	FAM134A			AMD1					GSAP	ORC5
		RASAL1	POC1A	TMTC2			ATP5BP1	TOR1AIP2	ENDOD1			PRDM5					STARD4	ZNF251
		LOC102724129	LOC100216355	PPP3CB			MYH14	MX1	NAA60			DCLRE1C					CELSR1	NPHP4
		LOC102723458	RRP1B	ATP13A3			SLC29A2	STK35	ICMT			CHML					PRSS52P	NDFIP1
		HLA-V	AURKAIP1	RNF146			NDUFS4	SEC62	ANKRD52			PTPRR					FDFT1	EMC1
		SMIM1	DRG2	KIF3B			MAPKAPK5-AS1	SAP130	UCHL5			UTP20					USP43	C19orf54
		AKR1B10P1	FAM133A	ACLY			RPS10	MBD5	SMAP1			RBL1					SORL1	CPM
		HOXA5	TRIP13	CKAP4			PPIL6	RNF111	DNAJC7			MCM10					P2RX7	DDX56
		RASGRF2	WDPCP	PAFAH1B3			HSPA9P2	ALG10	CUL1			HIPK3					PKP3	FAM136A
		C11orf63	DENND1A	CLASP2			KIAA0922	PIK3C2A	EHF			PITRM1					SEC16B	FAM118B
		CEACAM6	PHB	EARS2			MIR600HG	MSLN	EHMT1			PMEPA1					TLDC2	MED1
		PRKCQ	KLK5	TMEM30A			LOC100505817	LMF2	TNKS1BP1			SH3RF1					PER3	PIP5K1C
		ARHGAP44	MRPL43	MBNL1			LOC101060181	HOXC11	OPN3			SFPQ					SYT14	HOMER2
		CORO1A	DGKA	MSL3P1			RPS13P8	PTOV1	PLXNA1			EIF4G1					ADAM28	ARL6IP1
		MPDZ	MRPS9	PRC1			ANGPTL4	FBXO43	SCAMP3			CENPL					CYP2J2	HEATR3
		EGFL7	RPL19	ASCC2			EEF2	MBTPS1	CRNKL1			NCDN					TDRD5	TEX30
		TMEM145	PPOX	TOPORS			ARHGEF4	C7orf25	CPOX			STXBP4					KCNQ4	UROD
		RP5-1120P11.1	CCT7	GNAI3			KRTCAP3	CEP164	AKIRIN2			LPIN1					CLCA2	PYURF
		SLC25A45	ANP32E	ZFAND1			GDF9	KIAA0513	DHX32			ZBTB38					ITGA7	TBL1XR1
		SNCAIP	PDE5A	ZZZ3			HAGHL	FRYL	APH1A			SP3					ATF4P4	DNAJC11
		FMO5	DOK7	TNFRSF10B			PCSK6	DMXL2	DGKA			GALNT10					ST6GAL1	CUL2
		CYP24A1	OXLD1	PRKAG1			THOC5	GABPA	PPIB			EPM2A					LOC100268168	SLC10A3
		ENOX1	PGAP1	RNF13			PIF1	DNAJC1	POLR3A			UBASH3B					WNT9A	ACAT1
		ZNF385B	KRT6B	KHDRBS1			AC004893.11	MLEC	CPSF3L			MTHFR					ERRFI1	DEK
		RPL32P17	CRNDE	ZNF664			TMEM125	GNPTAB	COMT			GYPC					LOC152225	EED
		LRRC3	INTS12	ATG9A			TMEM79	PTPN12	PRPF40A			CAPRIN1					TDRP	SEC61A1
		RNA5SP236	ZNF124	ALAS1			SLC28A3	FBXL19-AS1	ARIH1			KDM1A					C9orf169	AP2A1
		PCDHB7	SLAIN2	RFC5			UBAC2-AS1	LOC100420317	NUCKS1			ZNF777					GDA	ZNF653
		LOC100420678	TTC13	TAPT1			HES6	THAP8	NUMA1			SOHLH2					CLIC3	CXCL2
		FTH1P1	TP53TG1	ICMT			PARVB	LARP6	PQLC1			SLC35F6					CORO2A	ETS1
		GPR150	SRSF7	AKAP1			DCUN1D4	MAP7D3	DNAJC14			FAM171B					PCSK1N	CCNA2
		NCALD	UGT1A6	CPSF7			AFAP1L1	MKLN1	SLC8B1			LOC100996433					BTBD8	POLR3C
		NKAPP1	GAS5	ATP2A2			ZNF415	ZFPM1	DNAJA2			TOR1AIP2					JPH1	RNASEH1-AS1
		CKM	VGLL3	RHOA			PDE5A	TLE3	ALCAM			SLC16A2					TRIM29	CSTF2T
		STXBP5-AS1	ZNF695	NUP133			PRR7-AS1	FAM111A	TBC1D5			TELO2					BCO2	MRP63
		SRRM3	BUB1	MAN2B1			ZNF32-AS2	ZNF707	PDHX			LRRC59					SERPINB1	RRAD
		CPVL	SNX24	TGFA			STARD5	ASAP1	EXOC4			GTDC1					SEMA7A	RER1
		SCN5A	H2AFY	PTBP1			FDXR	VCP	MST4			PAFAH1B2					FCHO1	C19orf40
		PSMB9	PSMC3P	HEATR5B			ZNF554	PCOLCE2	MYL6B			SPTAN1					IFIH1	TUBB4B
		GPR62	HINT1P1	NDUFAF7			DEPDC7	ZFP28	PTPRF			EIF3B					RBM26-AS1	SF3A2
		SLC28A3	ELAC2	CSDE1			CAMKMT	RAP2A	DYNLL2			SEH1L					AMT	ERGIC2
		SPTBN5	DDR1	COQ5			TRAF3IP3	NAP1L4	DLD			LOC100291628					FAM181B	ARPP19
		TMEM56	HDAC2	YTHDF2			LYRM7	LOC100418939	LONP2			LIN54					C6orf57	PPHLN1
		ABI3BP	APC2	SFT2D1			MAPT	CLTA	HECTD3			HINT1P1					ERP27	ACTB
		IFIT3	RWDD1	TARS			LOC100131114	CYB5R3	UBN1			OASL					KCNK1	NDUFB7
		STC1	PTPN14	RRM1			YBX1P6	ARHGEF3	PIGX			CD24P4					PTGS2	HSPA13
		FBN2	SLC5A10	ZMAT2			AGER	ZNF507	LHFPL2			HNRNPRP1					JAK3	HARS
		PLAC8	PGLS	PALB2			RP1-234P15.4	ADD1	SUPT4H1			DNMT1					PAK3	AOC2
		ALPI	WDR74	UBIAD1			NAGS	CREBZF	LBR			MYO5B					DHCR7	SFPQ
		HOXD9	TSSC1	TMEM209			PIGL	ZNF574	DIABLO			BCL10					LCP1	COL8A1
		MUC16	DBN1	SLC39A6			C19orf44	OTUD7B	TBC1D9B			LOC285442					ASXL3	CRBN
		APOL6	C16orf74	SMC6			DDX11-AS1	KMT2E	EXOC7			UTP15					GBP5	DBIL5P
		SLC2A5	SNRPC	DUSP11			ACSS2	NCBP1	CNPY2			CDK2AP1					CYTH4	CNBP
		SLC2A6	RP11-15A1.3	TBC1D5			ANO8	ESYT1	SSFA2			LOC102724112					SLC48A1	ZMAT5
		SRPX	PSMG1	MYO1B			FAM216A	CDK2	FPGS			KIAA1429					HMGA1P3	ANP32A
		MAPK4	VPS26B	SMARCAL1			RP11-112L6.4	EPS8L2	SAP18			UTRN					LPIN1	UBE2J2
		C1S	LIPT2	HERPUD2			NT5M	ZNF212	CRIM1			UST					RBM47	LOC100506634
		SUSD2	ASPSCR1	DYNC1LI1			PITPNM3	PDCD5	SYPL1			CTCF					WBSCR27	ATP6V1C1
		BMF	TINCR	TFCP2			RPL26	CLMP	TPD52L2			LOC400036					CLDN9	TRIM26
		GALNT6	TATDN1P1	TCEB3			EEF1A1P22	TM7SF3	ECT2			USP38					SERPINB9	IQCA1
		GPC6	MRTO4	RFWD3			ZNF692	STK38	SRC			DDX39A					FNTAP1	GRN
		HLA-K	ADSL	KIF21A			BTF3	HTATSF1	SLC16A3			USP15					CD274	NDUFA12
		ALPP	FRYL	FAM8A1			ALKBH2	ANKRD27	PPP6C			AP5B1					AIM2	MRPL53
		LIMD2	EGFR	NDFIP2			MRPS7P2	FAM131C	DNAJC21			SYNJ1					LINC00263	PIGS
		DYRK1B	ELP5	TSHZ1			POLRMTP1	LOC100131223	UBAP1			PDZD8					TBC1D2	SNAPC4
		C8orf48	SETD4	PITPNA			MIR205HG	MAP4K4	GDE1			RRM2					KLHL3	SDCBP2-AS1
		IFI44L	MTURN	AVPI1			ZNF204P	PPP3CB	WBSCR16			DBR1					SYNE4	MOB4
		CALCRL	LEMD1	PSMD12			ZNF563	LOC392268	MYO6			GPI					GRAMD3	LARP1
		PRDM1	FAM57A	TP53BP2			CCDC51	RC3H1	C10orf76			ITPR2					NUAK2	TACC3
		LCK	NDUFS5P2	RTCB			SHMT1	GSTO3P	HNRNPA2B1			ELAC1					RP11-66B24.1	OTUD7B
		HLA-DMA	HSPA4	KIAA0930			ETV1	TSPYL4	MED4			C10orf90					LOC102723721	SCAF1
		MB	APRT	CDC5L			LINC00338	CDK13	GSK3B			LEMD3					EMR1	R3HCC1L
		SEPT6	PRDM5	H2AFV			PLLP	PPM1K	IFT57			PTPRK					LOC101927809	RARS2
		TMPRSS13	DYRK3	RASSF1			YDJC	IQSEC1	NUP133			CYB561D2					ATF7IP2	PLK1
		GCNT1	GMCL1	EIF2B4			SNORD58B	TRIM34	NUDT21			PDS5B					LOC724105	POLA1
		GABRA2	RAD54L	FAM134A			RANGRF	VPS18	BLCAP			TLK1					PSAT1	CCDC101
		YBX2	COPS3	PURA			SLC27A5	TSC22D4	ZNF384			DDX42					SFRP1	VAPA
		PLCH1	NBPF1	CTSB			SNHG8	AAED1	CIZ1			ASNSD1					NOG	PPP1R8
		UNC13A	POLE	KDSR			FAM83H-AS1	WTH3DI	MYO1B			FDXACB1					APLN	NRIP3
		CLEC12B	PIGV	POLR3E			LOC101927934	HBEGF	TMEM200B			HMHA1					DTX4	WIPF1
		NPL	RPL34	OPN3			OSR2	DNAH10	HS2ST1			CLSTN2					TOR4A	TIMM13
		PDE11A	AFAP1L1	PUM2			SLCO1B7	RSF1	SEPT10			BCL3					AFAP1L2	TARBP2
		TMEM91	VPS37B	DNTTIP2			S100A16	MSH2	POFUT1			ZKSCAN2					ANTXR2	RNH1
		NCF2	MXD3	BRD8			LOC100129245	YIF1B	GIGYF1			FBXL18					CAPN12	NFKBIB
		PRR15	GEMIN8	SMYD5			C6orf57	PPP1R26	WHSC1L1			RNF168					POU2F2	NADSYN1
		RPA4	ALX3	CTBP1-AS2			GUCY2D	DCK	ZNF252P			POP1					TLE2	ZNF7
		TNNT1	NT5C3B	ADNP			NAT6	LYPD3	ERLIN1			SLC25A32					TRAF3IP3	CDC73
		NRXN2	NUSAP1	MAP2K4			APITD1-CORT	ZSWIM8	DDX58			IPPK					CCDC24	BRD8
		MACROD2	KATNB1	STIL			CCND2	ACBD3	RPL28			EP300					PTK2B	CLTC
		USP41	PTGS1	ZNF551			LOC100506870	ITSN1	TSN			LASP1					ZNF385C	ZNF511
		ACADL	MCOLN1	SEPSECS			RPL18AP3	NRCAM	IFT122			ETS1					MIF4GD	POLE3
		CNGB1	PANK3	COPS5			CARD14	CXorf38	PLEKHM2			HMGB1					MIR600HG	ZNF574
		MX2	PIAS4	CAPZA1			TTLL12	PIN4	BAG6			BRI3BP					KRT18	POLE4
		PRDM13	IMPDH2	RBBP8			SLC18B1	TRIM28	FUCA2			OSBPL11					LOC100130938	WASF3
		ZNF630	NARS2	MRPS28			SNHG3	A1BG-AS1	POLR2I			NKX3-1					GRAMD1B	CHMP2A
		CNTNAP4	LRRC16A	RBM28			RPS23	LOC101928615	POLR2B			FOXK1					PTPRE	DDX1
		FAM20C	UBE2SP1	UTP23			ACOT13	ZNF441	IER5			SUPT16HP1					SLC9A3R1	RRP1
		F8	FAM83G	PTPRK			TRIB3	PSEN2	EFR3A			TGS1					HIP1R	BRMS1
		TMPRSS15	RNF5	RUVBL2			RPL7P50	PACSIN2	TOP2A			CYP20A1					YPEL4	LOC728533
		LY6D	SH3TC1	FAM104A			WDR83	LCMT2	RANBP10			TP53INP2					THSD4	DHRS11
		RP11-167H9.6	SMIM20	RAD1			LPHN1	FAM65A	MEF2D			GAS2L3					ZNF121	ZNF706
		TNFSF14	UNC119B	SKA1			ALOXE3	FBXL2	ITGA5			PDP1					KRT17	AXL
		HOXA10	RBFA	ABCC1			SH2D3A	AMTN	DOLPP1			HEG1					EOMES	VEZF1
		PKN1	XPO5	RINT1			MRPL22	IFI44L	SLC35B1			SERPINB5					GPR98	MCMBP
		PLIN1	ATL3	MAPK1			FAM53B	CTNNB1	AZI2			SYDE1					STX1A	WDR5
		AIF1L	SERAC1	PDE12			METTL8	PCTP	NSFL1C			NR2F1-AS1					ERVMER34-1	OSTM1
		HIST1H1D	THNSL1	NIPSNAP1			CHD5	C11orf68	ACOT9			MYLK					CCDC146	PSMD6
		DGAT2	EIF4EBP1	C7orf25			LOC284454	CARD11	TMEM179B			SOX9					LOC102723622	RAB8B
		LY75-CD302	TUBG1P	ADPRHL2			TATDN3	RHBDD2	PPFIA1			MAP3K2					MEFV	PMS2
		PCDHA@	ZHX2	SUPV3L1			WDR74	SLC25A1P1	PPP5C			UBE4A					MREG	PXN-AS1
		PCDHB4	KLHL11	FAM98A			LOC132386	YWHAB	MADD			HNRNPR					CMIP	ZDHHC8
		RP11-844P9.2	NCAPH2	QSOX2			FAM212A	SHB	TLDC1			MYO9B					SHANK1	CSDE1
		STL	RPL23	SEC22A			PLEKHJ1	PSAP	PHF20L1			RASSF8					IL17RD	NDUFB2
		TIAM1	TMEM106C	TMEM126B			MAB21L3	TMBIM6	RPL27AP6			CDC14A					H19	SLC38A7
		BEX2	SHROOM2	RAB9A			IGLV5-52	ACCS	FAM98A			SF3A1					ARHGAP25	NADK
		SVEP1	BNIP1	MORC4			ZBTB7C	CPT1A	CHST3			ZNF841					IRX2	MGRN1
		B3GALNT1	PKP4	RDH10			CDC25C	LPCAT2	C6orf62			NF2					MVK	TPCN2
		SP140	PRRC2A	TCTN1			PRDM12	RRM2	THAP7			CHERP					OAZ3	CCT5P2
		KCNE1	ZNF782	PGAP2			NDUFB7	IL15	DCTN5			ETF1					KLHL13	GLMN
		KLRC2	C1orf172	PIGG			TOB1-AS1	TBC1D13	AIM2			APOBEC3C					LOC100507547	CTBP1
		FAM46C	CDC7	ZSCAN25			MMP11	C7orf73	LMAN2			MDM2					ST18	HSPB11
		TMEM169	ELOF1	TCERG1			SNED1	ZNF655	SNX14			KPNA6					FDCSP	ZC4H2
		PKN3	UNG	RAB1B			RCBTB2	LIN37	USP48			CDS1					PARD6B	SARS2
		IL7	RNF39	ACTB			LOC102724105	ZNF592	PTPLAD1			TMEM2					GJB6	DPYSL2
		LRRC61	TDRP	METTL9			PRCD	DENND3	KLC2			WDR37					ARHGAP40	TMTC3
		LOC102724911	HAGHL	FBXW2			PEG10	CXorf57	SSH3			RAPGEF2					PPM1N	BIRC5
		LOC101927617	BOP1	MRPS24			NR0B1	HNRNPDL	PANK2			PTPRE					LOC100996457	C9orf91
		GCNT4	DYRK4	PGD			GNA15	MFSD1	ALG9			LOC387820					JAG1	FGFR1OP
		CLIC5	HEBP1	NAT10			KIAA0040	TSEN34	ADAR			PSMD12					TMCC3	XPA
		IFI6	COX7A2	CDV3			LOC100507554	XPNPEP1	MAP4K3			ZNF469					SH3YL1	EIF4A1P2
		ARL2BPP1	ITGB3BP	PSMD5			FAM46B	LSR	MYO1E			COX18					KC6	ZNF45
		TRANK1	MINA	FOXK2			ST6GALNAC1	CRCP	JOSD1			ZNF417					HMGN2P46	ROCK2
		AIFM3	TAF11	DHX37			LRP5	SCARB2	SARS2			MCC					LRRC8B	SUMF1
		DCHS1	AP1B1	RDX			OSCP1	ZNF497	TBC1D20			RARA					FBXO6	HMG20B
		PLA2G2A	HARS2	MTMR14			PRKCQ-AS1	TSPAN9	PCDH1			LOC646517					ATF3	TPP2
		FADS1	FAM200B	NFYC			SLC47A2	HOXB7	KLHDC10			CCDC47					NUP62CL	LOC150776
		LOC101929668	C19orf52	B3GNT1			C12orf60	ISOC2	UBE3C			SETD1B					TRIM17	IGF2R
		FAM65C	STK32C	NVL			C1orf192	CCDC23	VPS35			MTX1P1					IFITM1	HMGB2
		MERTK	RPS27A	GTF2A2			VN1R108P	SLC25A1	PHKA1			ARHGEF35					KRT7	ZNF592
		TUSC1	PMS2	KIF16B			KCNN1	HSP90B1	ATP6V0A1			SLC41A2					EFEMP1	C5orf42
		GATA3	SNHG15	ITGB4			C19orf70	CREBL2	PPP1R9B			RBAK					ZNF341	BIRC2
		GNE	PPIL1	ZKSCAN5			NR2C2AP	SYMPK	AMFR			ATP6V0A2					KRT83	CPZ
		IL1R1	ACOT9	PSMD6			RPL8P2	ZBTB37	C3orf17			SAP130					KRT86	STARD3NL
		ITIH4	SPRED2	PITRM1			SDCCAG3P2	URGCP	FAR2			SETX					MYO6	ABCA1
		JAM2	KIF13A	DHX38			PRSS12	RNH1	TMEM110			ARRB1					ERN1	DCK
		TLE2	KLHL29	TNFAIP1			OVOL2	CALM2	SZT2			NFIX					MORN4	LOC341056
		SIDT1	MRRF	GIT2			ZNF670-ZNF695	STK17A	ZBTB47			ZNF92					GLB1L3	SNX2
		RIBC2	PHTF2	ZNF74			WNT2B	PARP14	FOXJ3			UTP3					DUSP4	FAM98B
		IRX4	ARHGAP1	TRMT1L			PSMG4	CMIP	NUP107			POM121					ITGB7	UBTD2
		FGF19	TUFMP1	PAPD4			ANK3	PIGZ	ECD			MTOR					MUC1	NLGN2
		MFI2	MCTP1	EXOSC10			C12orf73	AC091729.9	E2F4			HNRNPDL					KIAA1804	PSMC2
		PDE2A	RAB34	NDFIP1			SORD2	BBX	CBX1			IDI1					TIGD3	MSTO1
		GPR137B	RIOK1	PTPLB			LOC101929574	RP11-173B14.5	OAZ2			CDA					SRCRB4D	KCTD9
		TENC1	HSP90AB3P	CTDP1			LOC100506753	IGFLR1	FAM204A			SOCS6					MVD	CIRH1A
		PTGIS	TUBG1	COG5			KCNG1	IQGAP1	DTX3L			KBTBD2					FERMT1	LOC392226
		UCA1	GIPC1	SCAMP1			SMKR1	CCPG1	BAZ1B			C2orf48					FAM212A	HAUS2
		TNFRSF10C	PPIA	GOPC			ST3GAL4-AS1	LCOR	GON4L			CCNJL					TRIM31	EML4
		PCDHB9	RTKN	HNRNPM			SRP14-AS1	LINC00152	MAPK8			SENCR					PLAUR	ORC6
		TLR4	MCM2	MPLKIP			POLR1C	LOC643634	SZRD1			PES1					RHPN1-AS1	SEH1L
		C1orf220	THAP9-AS1	CPOX			LOC100422299	ZNF235	TAF4			CCDC94					RAC2	ABHD10
		CERS3	CENPW	PEX2			ARMC12	IMPA1	KCNK1			ARHGAP1					STEAP1	LAMC1
		FBXO32	RPL15	DPH1			RPS12P22	PDS5B	WIPI2			NCOA4					ARHGEF5	NR1H3
		RASL10B	TOPORS-AS1	CELF1			ZP3	ADAM17	LAMB1			TLN2					RNF39	SMIM4
		MATN2	THOC5	GYG1			LOC101929112	WFS1	MFN1			RCHY1					LOC729654	EPN1
		KRT80	SLC25A3	ENO1			ZNF671	ARHGAP17	DDX5			MOB4					LINC00950	EIF4G1
		ITM2C	KIF22	MRPL42			TSSK6	MICALL1	CPD			IKBKE					IFITM9P	PTPMT1
		PDE4B	SDCCAG3	MTCH1			TATDN1P1	PPP2R1A	GNB2			LOC100507460					LOC101929343	POLD2
		UBE2L6	COX7C	GPAA1			EBAG9	SNCA	BRK1			ZNF286A					LOC339192	RBM14
		KYNU	RAVER1	C5orf51			LOC100271893	SPTBN1	UBE2T			ARHGAP29					FAM83A-AS1	RNF144A
		LOC729966	FKBP4	DIP2A			LOC100130987	MYO5B	MANEA			ELF1					CCDC62	TSN
		IL11	C11orf82	C3orf38			LOC102723625	B2M	RUFY3			FAM83H					NES	TMEM185B
		FUZ	NDUFS8	HOXC10			VAX2	HMGA1P3	ALG8			LDLR					RAB38	PTOV1
		BMP8B	TYSND1	SMURF2			TRMT1	TRIM21	LRRC42			NUP50					RFTN2	DNAJC18
		LOC100996246	DGKZP1	MED30			SEC31B	PKIG	RAB3GAP1			CPSF7					CACNG7	RNF185
		DYNC1I1	VDAC2	CUTC			LOC101929356	RBL1	CRAMP1L			RPL3P2					CBFA2T3	WDR70
		PRR5L	KIF1C	C16orf80			TECRP2	NSUN3	TNFRSF10B			HNRNPU					FAM166B	RAE1
		LOC102724614	MCAT	SBF1			TRAP1	TMPO-AS1	INADL			MDGA1					HSD17B7	ERF
		HSD17B3	YWHAEP5	DDX1			ENTPD1	SERINC3	PTK2B			RPP14					SRCIN1	ASPHD1
		LOC101929270	DOHH	CTPS1			NPAS2	IMPAD1	STAMBPL1			KIAA1024					NPDC1	UNC119B
		NTN4	CDT1	UBTD2			SNHG9	SPIN2B	SKA2			RPTOR					RAP1GAP	EFNB2
		PDCD1LG2	AGPAT9	EHMT2			MAFG-AS1	NCSTN	CTSZ			TAPBP					KREMEN2	GRHPR
		CD177	HTRA2	ERGIC2			NOTCH3	TPP2	PIGG			TMEM57					INO80C	UFSP2
		FIBCD1	PFKM	PMPCB			LOC344887	TAX1BP1	UBE2H			PIK3R3					BAIAP2L1	ZNF778
		SLC1A1	NDUFAF5	ADAM15			AC097662.2	TMEM14D	SH2D4A			ZNF12					TNFSF10	POP7
		WNT11	MRPS7P2	MAF1			TOB1	CDC14B	SRSF11			BRPF1					CEBPA	PLD3
		LOC101926887	TMX4	NDST1			FLJ22184	LINC00883	DROSHA			SUPT5H					ALG10B	TIMM8B
		MLLT11	DKK3	MAU2			QTRT1	KIAA0232	WWC3			GABPA					GFOD1	TSPAN2
		CXXC4	SERBP1	AP1M2			C5orf30	PDIA3	CSNK1E			TNRC18					DOCK4	BTG3
		DTX1	RAPGEFL1	ZNF335			ACBD4	NEK7	ANXA7			NT5C3AP1					ERMP1	TAB2
		LOC100506082	MEA1	NOL6			CLDN7	RBFOX2	HNRNPK			CDKN2AIP					TBX1	LMAN2
		HKDC1	POLR1D	MGME1			ZNF608	DNAJC16	RUNX3			CHSY1					TINCR	EMC8
		GPC2	MTG1	C11orf54			SDR16C5	SLC25A16	KLF3			SPRED1					LOC101928824	TLK1
		AKR1B1P2	MFSD2A	CD55			FGFR3	PLD3	BLOC1S6			TRIM16L					KCTD12	ICMT
		LOC339192	TIFA	NFS1			FANCE	SP3	SNAPIN			POLR3H					LOC101059954	NAPEPLD
		BSPRY	TMEM206	PARPBP			PITPNA-AS1	HSD17B11	MLH1			KIAA0513					TTC39B	SETD2
		FTH1	PRKAR2A	CCND3			LOC644656	SPSB2	LARP4			SLC26A2					LINC01012	PRPF4B
		SLC43A2	DDA1	CEP104			UQCR10	EXOC6	UNK			PSMC5					PNPLA3	BTF3
		LOC101927010	LRP3	RFC3			PRSS8	PGM1	ARL3			CDH8					C8orf34	CISD1
		CAND1.11	HNRNPA3	TMED1			RPL6	WSB2	TWISTNB			LOC284441					DSC3	SEC23IP
		SEMA3D	LOC100422296	SERP1			TXNIP	USF2	ARF1			INPP5A					C10orf35	CEP41
		AHRR	PRR7	MEN1			LOC101928489	KRT80	PITPNM1			ZNF283					BHLHE40	NTAN1
		UBE2V1P2	MVK	VPS52			FAM53A	THEM5	PRRC2B			UAP1L1					NT5E	HDGFRP2
		IL1RL2	STAP2	CCNY			JUP	CSRNP2	TMED2			TWF1P1					TMBIM1	ACBD5
		CMYA5	RRP9	IPP			LOC101927382	LIMA1	ZDHHC8			ATL3					LOC100129518	PIP4K2A
		CFD	POLR2B	FAM210A			RHBDD3	GRN	ATG13			ABCF1					HES6	BCAP29
		CSGALNACT1	TMCC3	JAGN1			FAM166B	CDS2	STC2			KPNA3					KIAA1244	TMEM183A
		LOC100131546	PEMT	ZC3HC1			LIAS	KLHL9	LOC100420638			DHCR7					ARNTL2	ADRM1
		NXPH3	HMMR	PPP2R2D			LINC00669	LOC92249	RSBN1			ATF1					FAM213A	TCFL5
		FGF2	GPR153	TNPO3			LOC101929125	GLA	GALNT10			ZNF26					STYK1	LINC01000
		MYO15B	PKMYT1	TPD52L2			LOC732538	DLGAP4	FADD			SVIL					SUN3	MLLT3
		HHEX	ATP5B	MAPKAPK5			MRPL45P2	LAPTM4A	SIK2			HCG16					DUOXA1	MRPL47
		EN2	HMBS	TRIQK			KLHL8	RBMXL1	GNAI3			ITGAV					TP53TG1	ETF1
		CD38	APOA1BP	EIF4H			TMEM161B-AS1	SNTB2	DIDO1			TRMT6					LOC100130899	HAUS1
		ZNF704	STC2	STARD3			FRK	EPC2	RAB7A			STARD7					FGFR3	LAMP2
		DISP2	TRIML2	WDR45B			RPL9	RAP1A	PMM1			DDX17					STMN3	TADA2A
		LOC100499484	CCNE2	CDK12			PCBP1-AS1	AKAP11	C11orf31			URB1					OLR1	KIAA1549
		STEAP1B	GAK	MPHOSPH9			KIF9	HDAC8	UBE2Q1			LOC644051					S100A16	ZBTB8A
		ANKRD1	PEX7	LMO7			CHCHD6	DDAH2	EXOC3			SLC25A18					KCNN4	FER1L4
		TMEM106A	HDHD1	SPCS3			MIF	TMC8	USP15			MSMO1					TBCK	ACOT9
		ADAM12	RNASEH1-AS1	CLNS1A			FNTAP1	RAB22A	URI1			NIP7					LOC101927929	CDCA5
		FAM167B	TBCK	SPCS1			EEF1A1P25	FRMD8	MKL2			DCLK2					AGRN	MICU1
		CCDC63	RPSAP58	SUGP1			RPAIN	HDAC10	ATF7			FAM63A					TNNI1	OSTF1
		LOC101593348	POLD2	RCC2			TSEN54	ERCC6L2	TSTD2			STK11IP					ZP3	SLC39A1
		OGDHL	TECR	CLCC1			TLR2	BMP1	ABCB7			ESCO2					SLC6A9	HEXDC
		CALHM2	NCBP2-AS2	RYK			ACSL1	DDX3YP3	C22orf46			RAD18					LOC100129520	FOXJ3
		TNNC2	LRRC58	FANCA			CLTB	MGRN1	DNM1L			PANX1					ITGA9	LOC440514
		C6orf165	HMGCR	TPST2			AFG3L2P1	PTBP2	ZNF274			PHLDB2					NONOP2	TGS1
		TMOD1	SLC39A3	IL4R			PPL	CCDC107	APPL1			MBNL1					RARG	AMIGO1
		C4B	ISOC1	NSMCE4A			FGFBP3	ITGA3	TOR2A			GSR					MYLIP	EIF1AX
		LINC00632	TMEM40	PUF60			AFMID	STEAP2	ABHD13			TRIP12					OSBP2	WBSCR16
		C7orf31	CBX8	ADORA2B			CADM4	ARPC4	CNOT2			MTMR10					LRRC1	NIFK-AS1
		LOC101929575	ZNF391	NUDT5			VEGFA	SBNO2	DIP2B			FMN1					PPFIBP2	RPS27A
		CPT1C	RTEL1	IPO9			NLE1	GPR180	NOSIP			EPGN					DUSP7	RRAGA
		TNFSF13B	DPH5	CYTH3			PTGS1	GALE	PAQR3			EPB41L4A					H1F0	VMA21
		STRIP2	HENMT1	GUK1			RPS18P12	ARHGDIB	ATP2C1			USP34					FAHD2B	PPP3CC
		BLNK	DLK2	SMAP1			SLC6A11	PIN4P1	RDX			FBXO9					KIAA1107	SLC35B1
		IGFBP4	NR4A1	MPHOSPH6			PET112	NSF	DDX23			RP2					APCDD1L-AS1	RP11-35G9.3
		CYBA	TIMM10	PCDHGC3			RMND1	SLC25A43	AHDC1			USP16					MAPKBP1	RNF24
		CAPN12	SACS	CYB561A3			DAPK2	IFIT3	PIAS2			LPCAT2					CYSTM1	TNRC6A
		MIR155HG	ZMAT5	TRAPPC3			RPS18P5	KIAA1324L	SLC37A4			LOC729674					SAMD13	MXRA7
		HIST1H3H	GLOD4	FBL			DCAKD	AMOTL2	NIPA2			ZNF629					VGLL3	WDR33
		GUCY1B3	EXO1	ZNF23			PXN-AS1	MCM8	DLG5			ZNF384					PLS1	NDUFV2
		CPA6	UBXN6	RRS1			UQCR11	ZNF284	SUPT20H			DDX21					RP11-163N6.2	LRRC14
		TMC4	PARD6A	SGMS1			UST	ADAM19	KCTD5			FDFT1					ACER2	SUMF2
		NOTUM	LTV1	DVL2			PDCD4	CAPS	STMN1			CDK12					ISG20	PIK3R1
		BDNF	LOC151457	STX6			RP11-314C16.1	WDR1	SUMO1			HPSE					TAB3	NOP58
		CCL2	DOT1L	MED10			C19orf53	NETO2	SURF1			RREB1					SAMD12	NPRL3
		LRP1	NCAPG	PLCB3			FEM1A	PAN3	UBE4A			FAM83A					HCG4	OXSR1
		ARC	TBRG4	TRAPPC11			LOC101927435	CORO1B	BECN1			SRSF8					PRNP	UGGT1
		SPATA13	KEAP1	CAPZB			DPH5	PITRM1	NUTF2			ARHGAP23					PALMD	WWP2
		GCM1	ERMARD	NUP93			TRMT10A	MGC45800	POGK			EXOC5P1					MT1HL1	BAZ1B
		ADAM11	TMPO-AS1	UAP1			ALPP	FUS	FKBP15			LARP1					PCBD1	TUBB2A
		FZD10	CUTA	MSH2			SP8	COL27A1	ETV5			RAPGEF6					RP11-23B15.1	HMGN1
		DMD	CTDSPL	BIN3			SCARNA10	FEZ1	SPTLC1			GATAD2A					GCSAM	NCOR2
		NRIP3	DDT	FNBP1L			ZNF589	NCOR2	PARD3			KRT80					GFI1	MGST3
		IL1RAPL2	HK2	UBTF			RNF224	DUSP5P1	STAT3			NSDHL					SRPX2	HYI
		IQUB	SH2D3A	PSMG2			MRPL12	EXT2	LMBR1			NFIB					HBE1	FBXO38
		KLHL23	LOC724084	SLC25A5			RTN4IP1	RRAGC	FBRS			MLXIP					EPHA8	BATF3
		CD274	CTNNAL1	MRPS16			LINC00882	IFI35	PIKFYVE			GPR3					DNM3	PTBP1
		SATB1	CYB5D1	PPIL3			HSPG2	AP2A2	PPP1CB			CDK13					NDN	RBX1
		FAM117A	AARSD1	NDUFS1			RPS14P8	FAM111B	SNX33			KIAA1033					FLJ44342	RANBP3
		ZNF396	NUDT16L1	RRP7A			C2orf88	TRAM1	DTNBP1			SC5D					LOC101927144	RNMTL1
		LRRN4	C19orf43	PDRG1			RAP1GAP2	USP12	NFE2L2			FAM20C					OLFM2	DCTN2
		HMOX1	UQCRQ	ZWILCH			MPST	ASS1	RPP30			CS					ACTBL2	FOSL1
		PIFO	RP11-473M20.14	CSNK1A1			HAR1A	FOXD2-AS1	NUDCD3			NNT					IL17D	PSMC6P1
		PRSS22	NDUFB7	UTP6			AKR1A1	CASC10	PTBP1			CBX2					MPP7	RBM42
		SCCPDH	THAP4	VPS4B			RPS10P19	SOCS5	SNRPD2			MTUS1					LOC128136	TMEM91
		SMAD6	NSMCE1	S100A11			CYB5D1	PRKAA1	RAB14			ZNRF3					FAM169A	C6orf226
		PDIA2	OIP5	DYNLL1			LOC100129550	HERC4	CD164			SLC25A13					IDI1	RAP1B
		LINC01140	LOC100422268	PRDM10			FIP1L1	BTN2A3P	BBS5			BMS1					TPT1-AS1	TEX10
		TOB2P1	PLK4	ZNF7			RAP1GAP	RNF128	TBC1D10B			SBNO1					SQLE	KIAA1377
		SSPN	NDUFS3	ZNF627			CD164L2	GLCCI1	IPP			PHAX					MOB3B	C12orf43
		C2CD4A	SRA1	PAK1			LOC100996419	ZNF302	OXSR1			MITF					MICALL1	TUBD1
		NPR1	CCT6P1	SPNS1			FARSA	LOC339803	PPP2R1B			NAA15					MGC57346	ACAD11
		DUOX2	GMNN	YAP1			RBBP8NL	CCDC22	HSPA14			PKMP1					LCK	RPL4P4
		CDHR1	THAP9	WDR55			VGLL3	LOC642852	LOC728533			LUZP1					CRB1	B3GNT4
		LINC00337	MRPL18	RPF1			KCNJ11	RABGAP1L	ZNF654			WDR81					HMSD	LOC100506713
		EVI2B	CSK	CIAO1			MRPS25	TLK1	VPRBP			COA7					LOC100887080	TMEM184B
		MMP2	MRPL41	PRDX6			ASNA1	AADACL3	C2orf43			AP5S1					CMTM7	KDM6A
		WNT4	POLRMTP1	USP19			ARRDC1	PTGES	ZDHHC23			SLC39A14					CCND1	ELAVL1
		LOC653160	MCEE	POMGNT2			CALML5	TMEM97	PRDX3			ESYT1					RBCK1	CDC27
		ZCCHC24	RP11-392P7.6	TRIP6			PERP	MAVS	SEC24C			FUT11					ITGB2	COX18
		EPHB2	RPUSD4	NSUN4			PRUNE	MFAP5	NDUFB11			PSMD1					TAOK3	PIM1
		PRTFDC1	PYCR1	TWISTNB			GABPB1-AS1	PNPLA8	GLYR1			ING2					LOC399815	TMEM194A
		PCDHB10	ZNF829	DDX10			KRI1	ZFP82	PXK			REXO1					EPS8L2	LOC100421468
		CHN2	ABLIM2	DAP3			TACO1	DZIP1L	GTF2I			IFNAR1					ADORA2B	MPI
		TBKBP1	F12	SIDT2			CCDC117	ARFGEF1	PTEN			OVGP1					ADAM19	RPL10
		LINC00944	ETF1	CUL5			UQCRH	MZF1	TBC1D8			RASAL2					PDP2	GTF2F1
		PLA2G4C	UGT1A	PPP2R5A			PEX6	SERTAD2	ACTR1A			ATRX					HSPA4L	NCL
		HYAL4	ARMC6	PHPT1			CCDC25	PSMD1	IST1			EPB41L1					PVRL4	TMEM56
		SLAIN1	FKBP5	CMAS			LACE1	PTP4A2P1	RBMS1			ABCD3					LOC100996419	HSPA9P1
		FAM221A	TCOF1	NDUFC1			AVIL	KHDRBS1	RCAN3			POLR2J4					ADRA1B	RPL27A
		SH3GL3	ZCCHC7	ELK4			JMY	ATF4P3	ATP5SL			TENM3					TCTEX1D4	MARVELD1
		CD27-AS1	DHX15	ZHX3			ESRRG	LANCL2	COMMD9			NOL10					GNA15	KIAA0100
		SLC7A2	RCBTB2	DERA			TP53TG1	PPP2CBP1	TMEM258			ANKRD18EP					IL17RE	MGC27345
		WNK4	RPS6KA1	RALBP1			NDUFB9	GGT7	EIF3M			REV3L					MAP3K14-AS1	CDC20
		LOC100420758	RPS2	SMC3			RPS20P35	TBC1D12	MTCH1			NMT2					CDCP1	RB1
		C1orf101	LOC389249	XAB2			CASQ2	ANXA2	SPTAN1			ZMIZ1					LOC100505817	ABCF1
		ZNF730	S1PR5	FSCN1			LINC01134	SEPW1	LLGL1			ZNF324					SLC1A5	MYO15B
		TNFRSF11B	MAEA	ZNF271			RHPN1	QKI	CTDSPL2			RPL6					PDCD2L	HDAC1
		CTSF	MBLAC2	PTS			CLUH	ZNF699	PBX3			GBE1					BRSK2	ZSWIM1
		SERPINE1	MIEF2	ARPC1A			KLHL13	OGT	RTCA			ROCK2					FGD4	ASXL1
		ADRA2C	CSRP2	C2CD3			RBM26-AS1	RAB13	AGAP2-AS1			NSUN2					LYPD3	SLC6A8
		BVES	NUDT12	POLL			OGFRL1	DHX9P1	TMEM62			PITPNM3					SREBF2	EIF2B1
		HID1	CHCHD2	TBC1D10B			TLL2	H2AFVP1	TSSC4			ANKMY2					IL2RG	COL7A1
		FTH1P16	C20orf197	CAND1			SDCCAG3	PLAG1	CERS2			CDKAL1					C5orf38	PINK1
		PYCARD	NUP155	OSGIN2			NAA38	CDK6	RSU1			RNF126					PIK3R3	PAK2
		LOC102724368	ARRDC4	SH3TC2			AQP1	RNF38	DEDD			RAB8A					BHLHE41	RPS5
		FMNL1	RAPGEF5	CWF19L1			PCAT6	ETFB	FGFR1OP			BICD1					SDC1	TNRC6B
		RP11-66B24.1	EXOSC8	ARF5			AK6	KANSL3	ETHE1			SLC38A9					LONRF3	INPP5K
		KLHDC9	UBA52	BAIAP2L1			ANKRD39	SMG5	FBXW7			EZH2					EMP1	TBC1D13
		AKR1B1P1	RELL1	REPS1			UBQLN4P1	DMTN	ARL5B			FLNA					NTNG2	ABCC9
		CLEC11A	TRAP1	GNPAT			LOC102723983	LOC101927393	DNAJC30			NOP58					COBLL1	EMD
		DUOXA2	NUDT11	NOL8			EEF1A1P10	KIAA1407	FBXO30			AP1B1					C19orf33	PHKG2
		CLDN9	MTMR12	ADIPOR1			ZNF512B	SUPT5H	FLJ32255			MTR					RAB3D	SCAND1
		C1QTNF6	MRPS18C	COG2			CHCHD4P4	ULK4	HOTAIRM1			UNC5B					LOC102724748	RPTOR
		COL1A1	ZNF415	FAM111B			HSCB	ADPGK	ZC3H7B			RBM27					KIAA1671	SOD1
		SYDE1	HSPD1	DDX21			TSEN2	PLCD1	C1orf174			ASPSCR1					GNAQP1	RPP14
		SHANK3	DPCD	TMEM64			BCS1L	SLC36A4	WDR26			DNM3					SGPP2	ZNF280D
		FLJ30403	SYNCRIP	TUBB2A			KIF27	TOLLIP	DDOST			ZMPSTE24					DTX2	HSP90B3P
		FAM198A	MRPL38	AIP			SLC12A7	CANT1	SP1			FTSJ3					TOB1	LOC81691
		COL5A2	NAV2	PPP4C			PTPRN2	HDGFRP3	ZNF358			SLC30A7					GOLGA2P5	TBCE
		LOC728048	ELP6	UFL1			NUDT8	C19orf47	M6PR			KPNB1					SEPW1P	ACTR3P2
		DAPK2	TUFM	MORC2			RPL12	GPKOW	PLEKHA2			HERC3					LOC390586	NARF
		GBP3	DHTKD1	C7orf49			RGL4	SEC31A	RAD51D			RFWD3					ATP6AP1L	NT5C3AP1
		SLC29A3	SAAL1	PPRC1			GOT1	FGFR1OP2	MFSD10			ZNF654					CSGALNACT1	ZC3H7A
		LOC100418753	EXO5	FBXO9			C1orf172	PDLIM1	AGL			CEP135					RNF144B	FAM133A
		PCDHB16	BCAT2	EDEM3			DEF6	PEX26	PHF2			VSIG10					OAS2	SETX
		PCDHGB1	RAP1GAP2	DDX42			CDK7	MAOA	FKBP2			MEDAG					LIMK2	NDC80
		IL15	C19orf70	CRYZ			GABRG2	AC011747.7	TADA2A			SMC3					PDP1	LOC100287928
		IFI35	LOC553103	QKI			POLR1E	SMURF2	RDH14			GAPVD1					ITGB4	SGSM2
		SHANK2	DGKQ	KLC2			MOCS2	GNG11	GPI			TRIB2					PSAT1P3	API5P2
		RLBP1	STAMBPL1	MRPL49			ENDOG	CTNNAL1	ADRM1			PDGFC					IL11	UQCC2
		DDX60L	CDK5R1	VPS4A			NOL8P1	TECPR1	SRRT			TFCP2L1					ELMO3	TOR1AIP1
		LOC101929074	MAL2	CDK9			ZNF561	FGD6	PFN2			C6orf132					SH3KBP1	ANLN
		LOC641708	CARM1	RNF187			SORD	INPPL1	BAHCC1			ARHGEF3					GPR153	KHDC1
		C20orf195	SERINC5	PSMD3			ZNF331	HOXC13-AS	FOSL2			GJC2					MCTP2	CCDC77
		YPEL2	KXD1	KDM4B			LOC100418961	ZFAND4	MTA2			FZD1					OCIAD2	ELK1
		ALOX5AP	POLR1C	MLLT10			GCLC	A2ML1	RNF10			POLR3C					ACSL3	TIGD1
		NEBL-AS1	SNAPC2	BOD1			FAM133B	SYNJ1	SMNDC1			AXL					GRIP1	TTL
		CRIP3	IL6R	FAM169A			THAP2	UNKL	SS18			MATR3					OSBPL3	DCLRE1C
		STAT5A	WHSC1	PHF23			ZNF774	BID	GET4			TSC22D2					PAIP2B	HCG18
		C5orf56	UBE2D3	ATP9B			UQCC2	RTKN2	DNAJA4			ANO6					ALDH3A1	PAN3
		PTGS2	CEBPA-AS1	RANGAP1			TGIF2	TP53INP2	NT5C3A			KIAA0100					ANXA9	ZC3H7B
		MX1	CKMT1A	LCMT1			SLC2A5	YPEL5	SEC24D			SUCO					PRICKLE4	VPS51
		LOC102723542	PCDHGB7	ABCF2			PANO	CREB5	HNRNPLL			FAM173B					C1orf226	MUL1
		PLAU	KIFC1	PREB			IKZF3	TSC22D1	CNOT1			ARID1A					IQCH-AS1	SLC25A36
		FLT3LG	GNRHR2	PES1			RPL31P19	GGACT	NUP214			ZFP30					STARD10	ZFAND2A
		CSPG4	LOC93622	ST3GAL4			CCNO	WDR45P	BROX			NT5C2					ATP9A	HERC2
		IGFBP6	DDTL	COG1			APOL3	ZSCAN22	ZC3H13			NFRKB					LOC732538	DIP2C
		RAD21L1	CCDC86	NDUFB8			FGD3	LMLN	METRN			CDC5L					PHLDA3	XPO6
		UHRF1BP1	HK2P1	TFDP2			SH3TC2	LRRC29	NUP54			DDX1					LOC100133669	HIRA
		ADORA2A	RAB38	KANK1			LOC101928862	NACC2	PHF14			RPRD2					DOCK9	EPB41L2
		ZNF214	MYC	CDH13			TTC12	SEC14L1	POLA2			EPHB2					TSGA10	KIF4B
		LIPH	RANP1	PDCD2L			C1orf213	ODF2L	SMARCAD1			SEC16A					ESR1	MTCP1
		DLX3	PTMA	BRCA1			EIF4EBP1	MTHFR	NHLRC2			ZHX1					GRK5	GGCX
		SYT15	PPATP1	GSK3B			MGAM	NONOP1	FHOD1			LOC729496					SQRDL	CNOT8
		PALD1	HSP90AB1	ACAD9			INTS12	PKD1	TMUB1			EMILIN2					HOXD1	BRI3BP
		RIPPLY2	DGKZ	SUGP2			LOC102724330	DLL3	VPS8			PRDM2					OCIAD2P1	PTPN23
		RASSF10	MRS2	MYO1C			NDUFA7	ZNF70	EIF1AD			AK9					DGKH	ASTE1
		COX5BP4	ZNF101	GLRX3			LYNX1	ZNF140	DZIP1			CPA4					EMB	SLC39A8
		TDRD7	MPV17	NRF1			SLC22A23	GNS	INVS			HOXA10					YOD1	FBF1
		LOC101928323	MRPL13	THAP11			FBXL22	ERLEC1	SPPL3			SEPHS1					RSPH3	KLF9
		PLEKHG2	TMEM63B	SUMF2			RPL13P4	ACTB	CD2AP			ZNF614					ADRB2	HDGFRP3
		HIST1H2AC	LOC102724037	PRCC			PPAN	SMC5	INTS8			VPS37B					LOC145989	ULK4
		PPP1R3G	ENDOG	NAA15			PVT1	KDELR3	DPH3			DNAJB12					TRANK1	TXNL1
		NPR2	RAC3	DYNLT1			LOC100294362	ATF2	ZRANB1			C19orf47					KLF4	RIT1
		SLC44A3	MRPL30	DHX16			MRPS18A	C20orf96	SIRT3			TSPYL1					CD46	NOD2
		ANKRD29	RPS14	ETV4			RPS8	H2AFV	SH3GLB1			HIVEP1					GFPT2	CLCN3
		AKR1B10	CPPED1	USP4			DUS1L	NAB2	PARN			CHAC2					PPARGC1B	ZC3H10
		PCDHB12	PMPCA	PIM1			NDUFS3	MAML2	PDCD10			WDR73					IGFBP7	RECQL
		SLC26A1	CA5B	ST14			RILPL2	BTD	TM9SF2			LOXL2					CHST2	ZZZ3
		KCNJ12	LRRC8A	DCLRE1A			EEF1A1P5	EFCAB14	TPR			NEDD4					NTNG1	OSTC
		LOC101929704	STK11	RGS19			LOC102723721	RNF103	SLC31A1			G3BP1					PROSER2-AS1	TLK2
		CD14	PDS5A	TRIM65			PITX1	KDM2A	RPS11			OVOL1					CGB7	DYNLL1-AS1
		ACHE	METTL21A	ARL4C			UQCRQ	SPIN4	ZBTB40			LIG4					LOC100132111	REV1
		LMCD1	ARSJ	ERRFI1			GJB5	TMEM194A	REXO2			LEPREL1					EIF4E3	PSTK
		SUSD1	TARS2	ANLN			ESRP2	STAM	GRINA			SGMS1					EZR	CCDC14
		MANSC1	ATXN7L2	IMMT			MOCOS	GSK3A	RNF121			CAND1					LOC100288712	MBTPS1
		LINC00899	ZMYND11	IFT122			CCNA2	CASC5	TAF1A			EZR					FNTA	MFSD5
		PIEZO1P2	TSR1	ESPL1			RPL19P12	SGSH	RER1			FAM109A					DEF6	FZD1
		HLA-C	CHCHD5	FRAT2			C17orf100	PPP1R12A	TMEM33			ANKRD1					MFSD6	CTNNA1P1
		NEBL	SLC7A11	ZC3H15			UBE3D	ARHGAP21	PSMA2			USP36					LOC100130987	AC009948.5
		HCG4B	CBX5	TSEN2			IMPACT	RP11-475N22.4	DGUOK			FGFR1OP2					SRP72P2	NBN
		HNF4G	DESI2	TSPYL1			FASN	LOC100420110	HEATR5B			DOPEY1					NEUROG2	UNC119
		DAB2	BCLAF1	PTGES2			JADE1	ITSN2	IL17RC			EMR2					SLC13A5	SLC25A6P2
		HIST1H1C	NDUFA13	CORO2A			FAM83G	COPB2	TUBGCP6			GMEB2					C4orf32	SENP6
		TRPC4	MIF	DDB2			USP46	LRFN3	HYOU1			ACTB					KHDRBS3	ZNF444
		NRIP1	IMPACT	PRMT7			MCAT	ENTPD4	SND1			LOC100421523					LMO2	PHF20L1
		PURG	PPAT	IL11RA			METAP1D	PSMG3-AS1	TNPO3			GLIS2					SLC7A11	GOLM1
		ANKRD24	EIF2D	GTSE1			NIPSNAP1	PDK1	SFPQ			RNF6					APOBEC3G	DPM1
		GJA5	TMEM134	SLC6A6			PDP2	ZNF267	LMAN1			EBF3					MCM3AP-AS1	ZNF646
		C12orf56	KDM1B	LIPG			MAP3K7CL	LOC101060157	AFF1			GLTSCR1					HLA-DRA	SIN3A
		TLCD2	TSEN54	NOP56			LOC100135063	ZNF628	SLC52A2			SLFN11					DSG2	PGDP1
		H1F0	PKP2	KRR1			ATP6AP1L	TOX4P1	MLYCD			FBXO30					TPRG1	RQCD1
		SYNPO2	ATP5F1	IPO8			CLPP	CYB561D2	MAPK9			CRIPAK					HES7	ANKRD54
		KSR1	ZBTB9	MTHFD2			ARRDC3-AS1	SLC5A3	UBE2R2			SRSF1					VILL	DARS2
		TRB	LIPT1	AFG3L1P			PTPRZ1	FBXO46	LUC7L2			ZNF561					HMGA1P8	HSDL2
		TRDN	PPA2	PTPN1			TMEM261	CLEC16A	SRPK2			FKBP15					ARRDC1	LOC644006
		OLFML2A	LRRC8E	PSIP1			P2RY11	ZNF880	NIT1			PHLPP1					HMGA1	ZNF785
		SEMA6A	FARS2	USP14			UBA52	ADCY6	SLC35B4			KHDC1L					BTN3A1	GANAB
		GBP6	TMEM116	GNA13			COQ9	POF1B	PJA2			EXO5					S1PR5	ITGA5
		KLK6	MFN2	MAP3K7			MTHFD2L	LOC101928170	CTDSP2			RIOK1					FAM83H	ANP32BP1
		SNTA1	NDUFAF6	ULK3			PTPRU	ANKRD13C	TMEM185B			NETO2					FMNL2	SNRPD1
		OASL	NLRP3	ZCCHC14			SLC1A3	RAG1	SLTM			ZNF782					DENND3	MAN1A2
		ALDH2	TRERF1	MSH3			COX7C	FMN1	MKRN1			ASF1A					KIAA1161	TSTD2
		FAM81A	RP11-98I9.4	ENAH			OBFC1	TNFRSF1A	FAM91A1			LOC550644					KRT81	PBK
		GAL3ST4	LYRM7	DNAJC11			SPRN	C6orf106	SNRNP70			STAG1					CCBL1	HSPA9
		ATP8A1	TTLL11	LRRFIP2			MRPS26	AFAP1L2	CNST			KIF3A					MIR100HG	ERI3
		GLP2R	TOMM22	C11orf57			C11orf83	PHPT1	DIEXF			IQGAP1					LOC102723325	LOC643454
		LOC100288175	PI4K2B	WDR82			LOC100419174	LOC100421401	DDX18			IRX3					LAMB2P1	ZSCAN30
		MYADM	MAK16	BMS1			RPS8P8	SLC9A8	SMG7			FAM136A					VAMP8	C19orf71
		SCG5	ZNRD1	MANEA			CARM1	ROGDI	SHARPIN			MCM2					RAPGEFL1	CELSR3
		FTH1P20	ATOX1	RAI1			DCAF13P3	TPM3	C11orf30			ABLIM1					LTBP3	NPAT
		SMPD5	SFN	ARPC5L			C6orf136	LOC554223	ASH1L			RRS1					MDM2	C8orf88
		HLA-L	PRELID1	GTF2F1			IL36RN	NFKBIB	DNAJC15			SNHG3					PDLIM2	NDUFAF6
		RP11-701P16.5	ELOVL6	S100A7			BDH1	MAP3K2	IDE			CCND1					COL4A4	USP5
		ISG20	NDUFA7	LSM14B			RPL34-AS1	SGCB	GPR115			RUNX2					NFKB2	TNPO1
		ALS2CR11	RPL27A	DCAF8			CCNB1	SPAG9	CELSR1			AMBRA1					LRRC8A	TTF1
		SRGAP2D	FAM49B	MFSD10			TXNDC17	DNAJC6	C11orf49			LTV1					TRIM7	CCNG2
		RPS23P1	FAM173B	PELP1			RNF44	TTC21A	MESDC2			SUSD1					CPEB3	OGFOD3
		UNC13B	CC2D1A	TUT1			EPCAM	NPHP3	ROCK1			UBAP2					AIFM3	HMGXB3
		F8A3	MRPS25	TMEM69			TIFA	ZNF687	CTSH			CDC27					FOXN2	ALG12
		PON3	PPP2R5D	ATP6V1F			RNMTL1	NEDD9	CACHD1			CCNG1					SESN2	CXorf56
		HLA-DPA1	CSMD1	DCLRE1B			ODC1	DIS3	STAU1			UBP1					ELOVL4	PFKP
		SMPD1	LRP11	CELSR2			LOC101927974	LOC100129352	FAF1			GCN1L1					NMNAT3	MAPK8IP3
		GPR124	CNKSR3	TAF1D			DNAJB1	GINS4	MTA3			CHD4					OTUD1	MAGI2
		CYB5R2	OCLN	TRUB2			ERCC8	ZNF182	PRKD2			LSS					MRM1	PTPLAD1
		NFE2	APLN	RAD21			FAM211A-AS1	SUV39H1	ARL8A			POLE					CNTNAP4	CXXC1
		S100A4	KPNA2	THAP1			SMARCD2	FLOT2	PQLC2			ZNF304					TTLL12	ALAD
		GPR160	RPP21	GOLGA7			RPL14P1	MTND2P28	ARHGEF19			CYP4V2					KBTBD7	SDSL
		CPM	MCOLN2	RPTOR			RPS10P15	PANX1	DMTF1			WWP2					SLCO4A1	KIF22
		COL9A3	EMG1	WDR4			CMSS1	ZNF776	NCOA4			ME1					CCDC68	KCMF1
		RP4-781K5.4	RPL26	CTPS2			PNPLA4	UEVLD	CDK14			ZDHHC20					SDCBPP2	ZNF212
		CIITA	LOC149844	GTF3C2			GRAMD1B	ERP44	CAPZB			GEMIN5					LMBR1L	CMTM3
		STS	KLHL31	TPM3			RNF126P1	MLKL	CCDC61			METAP2					IER3	RPLP2
		C1QTNF1-AS1	ATRIP	DCTN1			TJP3	POLD1	USP37			HIAT1					FKBP4P1	BZW1P1
		TSPAN11	SGTA	DPY19L4			LOC644762	FOXK1	RAB3IL1			SORT1					LONRF1	TSEN34
		HPCAL4	TBC1D19	PAFAH1B2			TCF3	SLC43A3	TSNAX			ACSL1					TNK1	ZNF639
		NES	ECE2	AMMECR1			SPHK1	UACA	C15orf41			C9orf3					LAMTOR5-AS1	STT3A
		ZNF114	CLTB	RACGAP1			FAM162A	CNOT3	KPNA3			LOC284023					PHLDA2	HSPA14
		CCDC69	WWC3	HSPBAP1			NDUFA6-AS1	GBF1	IQCE			CENPB					LPAR2	PIGX
		HECW1	EIF4A1P10	BBS5			ZNF397	ZDHHC9	RBM4B			IKZF4					CHRNB1	SLC1A1
		POF1B	NPAS2	XPO4			SIL1	APIP	GPAA1			MIPEPP3					LRP4	MAP3K2
		WIPF3	TEX30	OXSM			ODCP	DCLRE1C	UBE3B			NOL6					KCTD13	GINM1
		DHRS3	ZNF331	SYAP1			R3HDM4	APEX2	DNTTIP2			PDPR					NAGS	KIAA0947
		LOC390933	EIF3L	THUMPD3			PTCD1	TROVE2	KIAA1244			IGF2					SYDE2	RPL29P19
		CAMK2A	PLEKHJ1	PUS7			SLC6A15	RP11-395P17.3	WRB			BMP2K					AGAP2	ZNF331
		OAS1	LSM2	ZNF785			ANKRA2	EXOC6B	KIF3B			SLC9A1					MKX	LEF1
		TNFRSF19	MTMR4	TBL2			TUFM	EVI5	PTS			EXOC6B					SSH3	CACYBP
		STAB1	C11orf80	MLYCD			SNORA40	KIAA0556	ANXA3			RAD54L2					FXYD5	TGFBR1
		MUC1	ASF1B	RBM22			SMPDL3A	FADS3	THUMPD1			SNHG15					NRIP1	PTOV1-AS1
		TMEM161BP1	MTFR2	DIABLO			EXPH5	NDUFAF3	RAB2A			PRPF4B					CYP4X1	LOC645969
		SERPINB3	FBXL18	BRF2			KAZALD1	LYPD5	ABI1			BTBD3					RNF44	NDUFB8
		PSMB10	C19orf24	MCMBP			DSCAM	FZD2	OAS3			AAR2					BEX2	COMMD8
		CPSF1P1	RFC4	MCM4			NUDT12	CRELD2	HDLBP			NCL					PLXNA2	SCNM1
		BCO2	TCF3	SLC1A5			MPC1	ZNF189	VEGFB			NUP98					SLC44A2	CHRAC1
		AQP3	CENPH	PPP1R16A			LSM7	DNTTIP1	KANSL1			INTS7					LRP8	FAM57A
		LINC00346	SMPD2	H3F3B			KIF9-AS1	CDK17	ANGPT1			OTUD7B					TGM2	PPP6R3
		FHL1	PDXP	ATPIF1			GLUL	ZNF84	PTPN1			ZNF45					RBM11	SLC43A2
		SIRT4	FIP1L1	ZBTB7B			EGFL8	DNASE1L1	ANXA5			WAPAL					RBMS2P1	NOL12
		ISG15	MRPS34	SAP130			F2R	LYSMD2	ZBTB8A			ZNFX1					RSG1	NOSIP
		C12orf55	KCTD15	EIF3B			CBR4	LOC442058	ADCK5			RIF1					OAS3	DDX5
		VSIG10	EPRS	PROSER1			NFKBIL1	PLEKHG4	RRAGA			KIAA1671					CARD10	ZNF566
		LINC00923	LMNB1	FBXL12			SEMA6B	ISG20	ZBTB39			KIAA1244					NBR2	RHOBTB1
		GSTM4	ALKBH7	C11orf49			RPS21P3	C17orf67	GATA6			TP53RK					ABCA2	TFDP1
		BHLHB9	LPHN2	ELP3			IL1RN	RCOR2	SCYL3			POMK					AGPAT2	C9orf69
		S100A5	RPL19P9	EEF1D			ZNF85	KCTD11	RANBP1			RFX7					ERAP2	SYS1
		HLA-DRA	FOXD1	SIAE			ULK3	JAZF1	TARDBP			SH2B3					CFH	YBEY
		UBE2Q2P3	B3GALNT2	LIMS1			FRAT2	RPS6KC1	CTCF			ATE1					C4orf36	STK11IP
		HMCN2	DST	TSFM			SEPT1	LOC100288001	EPB41L2			KDM2A					DBNDD2	MTG1
		EDARADD	STRAP	ZDHHC16			PNPO	TUBB3	XPR1			ZNF827					NET1	FASTKD3
		SUGT1P1	SSBP2	ACTL6A			SYCE2	PIGM	PRRC2C			MAP4K4					SLC37A2	XRCC6
		SCG2	PFDN2	CEP63			TATDN1	ZNRF2	RANBP6			PDZD2					ITGB2-AS1	ENKD1
		SH3PXD2A-AS1	NDUFA2	G3BP2			SNHG12	PSMD8	WDR33			HELLS					KCNS1	RPN1
		ACAA2	CCNO	DALRD3			SIGMAR1	CLTC	HSPA8P1			ESRP2					LOC100507656	C6orf120
		IGFL1P1	HMGA1	HPSE			SETD6	MARCH8	SART1			TFAM					LOC101929494	RPL36
		CD70	IMP4	LAS1L			DOT1L	PRKCD	ZDHHC18			KDM2B					HORMAD1	AAR2
		VWA7	MLLT1	DLAT			ZNF346	PCGF2	GINS1			COG2					MYO18A	CCDC88A
		PPP1R26-AS1	EIF1AXP1	MCM3			THOC3	YBEY	AMMECR1			KRR1					RPL13AP8	ZNF174
		TGFB2	CDCA8	CRK			FNTA	RRBP1	CHMP5			MED13L					DUOX1	NUP54
		FSTL1	ZFP69B	POLR3H			GDF15	ARF4	ELOVL4			NUP188					PTPRF	WBP11
		SEPP1	RP11-752G15.6	TAF5L			SPATA32	PBRM1	SNX3			PSMD11					PRKCQ	FANCC
		SRPX2	RP11-85F14.5	DENND6A			SNHG15	TMEM127	PRKCSH			PRDM4					SH2D5	PLSCR4
		KCNJ2-AS1	INO80E	NELFE			LIMK2	FAM171A2	SLAIN2			SIRT1					KDM7A	ELF1
		P2RY1	EIF1P3	LRPPRC			POLG2	CTBS	YME1L1			RPL27A					SPRED2	FZR1
		CA13	FBXL17	TSPAN17			DDT	ADAM9	TCEB1			WWP1P1					RP1-93I3.1	DBF4B
		LTBP1	VPS53	GMDS			TREX2	ZNF529	IKBKB			MCM6					TRIM34	FAM105A
		PTAFR	RPA1	DCAF17			RP11-404O13.1	PMEL	SLC4A2			CDC42SE2					MID1IP1	FUBP3
		GJD3	LOC100507547	UBE2L3			PYCR1	DHRS3	MDC1			NPFFR2					RPL39P3	PVRL3
		RNASEL	REEP6	SBDS			TAF11	RIT1	IGSF8			KIAA1586					TDRKH	KIAA1586
		GCNT3	LANCL3	SUFU			DYX1C1-CCPG1	RIPK1	SCOC			RP11-475N22.4					E2F5	CTDSP1
		FTH1P8	MRPL1	NCOR1			RPL9P28	AAK1	MICALL2			AGL					PPP1R32	PPIF
		C3orf14	GRK6	ZFPL1			LOC100268168	RASSF8	AMPD2			CLPB					ITSN2	UBA5
		HNRNPDLP2	QDPR	ITSN1			C1orf109	CCDC97	CARS			STARD4					F2RL1	FAM185A
		TLDC2	WDR12	MRPS12			SAT2	LOC101929264	MAP3K7			RHOBTB2					C15orf62	DNAJC2
		OLR1	FZR1	CKLF			SNHG17	NRG1	CARS2			HERC5					AASS	KIF17
		LRRC32	NT5DC3	RMDN1			LONP1	S100A10	SHCBP1			HS3ST1					STK3	ZDHHC17
		LYG1	TUBB4B	RAB3D			IGSF9	ATP7A	RSRC1			MSH3					PRPF40B	BRPF1
		CES4A	SH3BP1	VPS28			WRAP53	LOC100652794	TMEM40			B3GALTL					CLIP4	MLH1
		ALDH3B1	MFAP5	PCNA-AS1			POLH	R3HCC1L	SPG11			DANCR					FAM135A	SLC2A4RG
		ANXA9	TRAPPC2L	NAA20			APC2	NFAT5	GORASP2			GPR39					NEDD4L	NSMAF
		NEXN-AS1	EVI5L	ELP2			MAP2K5	LOC730101	LRRC57			CDC42EP1					AMOTL1	PRCP
		ZNF518B	SLC38A1	SNN			VN1R1	ARPC1B	KDM4C			NXT2					INSIG1	DHX29
		FZD9	MAPKAP1	YES1			MRPS18CP2	MTND4P24	LOC100862671			NRAS					HMBOX1	ARL8B
		SLC25A3P3	NF2	FAM118B			KLHDC3	POP4	CDKN2C			ZNF818P					CAMKMT	TSFM
		LOC399900	KRI1	DENR			SLC39A3	HOXB3	ARFIP1			ALG1					AIG1	HERC4
		PDZD2	MAN2A1	CAPN7			EMP1	SH3BP4	C6orf1			FAM210A					DNAH14	RNF220
		ZNF792	CDC20P1	REEP5			C9orf84	MMP24-AS1	PRDM4			CABLES1					IGIP	RACGAP1
		POU4F1	POLR2D	PMM2			B3GNTL1	C20orf24	GMPPB			EIF4G2					OSR2	LMO7
		MAMLD1	SPAG5	TPI1			NME1	ATAD5	SLC41A1			ARHGAP11A					REEP6	RIF1
		ABCC3	BDH2	ZNF436			TRMT11	HUS1	ADO			VEGFC					BCR	PAFAH1B1
		MEF2C	ARV1	TMCO6			TFB1M	DNAJB12	PTPN9			HTR7					TUBE1	LAGE3
		RGS16	ARSB	LEMD2			GRK6P1	PRKCA	SNX9			PPP6R3					DCST2	TPRA1
		HOXC6	PHKA2	DCK			TUBD1	B3GALT6	GAPVD1			KAZN					KIF9-AS1	BHLHB9
		DPEP1	MEIS1	LIG3			LPAR2	GSN	SUDS3			ZNF267					C6orf1	ZC3H3
		COL5A1	HNRNPDP1	STARD7			LOC101927929	PPFIA3	ANAPC2			WDPCP					FLRT3	SAR1A
		ZMYM6NB	OSTC	ANXA2P3			GPR63	LOC648987	ELL2			TJP2					THAP2	PTGR1
		HTR1D	CBR1	TAF6L			NOTCH1	STAG2	ABL1			PKM					ANKS1A	ADAM9
		LOC102724608	TERT	UBE2T			TOM1L2	CITED2	IRS1			ZNF687					SMAGP	INSR
		TNS3	CUL7	ZNF204P			TXNRD3	MCOLN3	IRX3			STRN					TMEM62	SNX17
		USP27X-AS1	KRT86	PSMC5			SLC5A10	SEC23IP	C9orf69			CNOT2					CRHR1-IT1	SLC18A2
		C11orf45	SLC2A3P1	METTL14			PCP2	MAPK8IP3	MICU1			FANCD2					CEACAM19	GTF2IRD1
		GCOM1	RAB4A	NCAPD3			LOC101926907	FOXO4	PHLDB2			PLD6					ITPKC	ZFP91
		IL7R	KRT10	SH3BP5L			SETDB2	UXT	PCSK7			RASSF7					SHROOM4	RAB5C
		IL8	HR	CDPF1			IMPDH2	ZNF484	RABIF			BAG6					LOC729999	COPS6
		MYO7A	COL4A1	POLR3D			EPHX2	CDCP1	ERI1			SCYL2					HES4	GNAS
		P2RY6	SERTAD4-AS1	FUT10			GEMIN4	MORF4L2	POLA1			SLC2A6					SPRY2	MDFIC
		ELOVL3	STK3	KIRREL			BAK1	LOC100288712	SMARCA5			ATF5					MCL1	ZNF709
		GLT8D2	CASP6	CS			EIF3G	CCNE2	CYB561A3			HMGB3					SLC27A3	GTF2I
		ALDH5A1	RWDD2A	API5			MTUS2	ZFP30	LGALS3BP			PWP1					RARRES3	PRPF19
		C10orf67	ORAI1	TOP2A			ITGAE	ENC1	MYEOV			WWC2					CXADR	ZNF654
		NOV	BRMS1	GPR108			STMN3	TACC1	C3orf67			STARD13					SLC20A2	LIFR-AS1
		TLE6	CD3EAP	POLDIP2			RPL23AP82	CST6	ABHD3			ZNF398					CMTM4	CIAPIN1P
		ATHL1	CDC20	AURKA			LOC388734	SORBS3	FBXO38			CCDC86					PRKD2	ATP13A1
		CHN1	DTL	TBL3			ATXN7L2	ARL1	TPM2			COX11					PLEKHB1	PTGES
		FTLP2	RAPGEF6	SENP6			LOC102724169	BAZ2B	NR1D2			SLC7A6					FLT3LG	TIPIN
		CYP2J2	GPD1L	COX14			SYNGR2	FAM3A	SLC39A13			AACS					PERP	POLD1
		LIFR-AS1	CLUH	NAB2			LOC100506127	KIAA1524	MED10			BOP1					HOOK2	ADAM23
		NGFRAP1	TNFRSF6B	NCAPG2			CCDC124	C11orf84	ZC3H7A			FAM83B					KLHDC8B	DDX31
		TMEM171	URB1	SLC1A3			LOC284889	LPCAT3	UPF2			KHSRP					ZNF462	ZNF16
		TMEM71	STEAP1	NBAS			GEMIN5	AIFM2	SELT			NR1D2					ABHD17C	SLC26A11
		HLA-G	PDAP1	CSNK2A3			SRRD	OSBPL6	BAZ2A			TBC1D24					CTDSPL	E4F1
		FAM65B	LURAP1L	SEPT10			CBX3P2	WDR72	MITD1			ZFP91					LY75	PGRMC1
		LOC100505812	GEMIN6	MGST3			MICB	DLX2	ORC3			FAM91A1					ANKRD6	PSMD2
		WFDC3	SRP72	MOB3A			MRPL38	JAK2	ARNT			THOC3					ST3GAL5	PCAT6
		FAM127C	UBE2K	ZAK			NME3	SEPT7P7	HIBADH			GOLGA4					IGSF3	TPM3
		C11orf52	TBC1D30	AFMID			LLGL2	HIPK3	ZDHHC4			SWAP70					KLHL11	AMACR
		TBX3	MLLT4	GAPDH			IL20	MESDC1	CLOCK			SKA2					FAM110A	SNIP1
		IFIT1	NKD1	PRUNE			PCYOX1L	CUX1	NDOR1			LIMS1					LOC285591	HIRIP3
		GEMIN8P4	LPAR2	TNPO1			C5orf45	LTN1	NUDT1			RBM14					KLHL2	RRP15
		ANKLE1	METAP1D	GNB2			RPLP0P9	ALG11	FAM98B			ANLN					MAFK	TRAM2-AS1
		LBX2-AS1	C2orf76	LEMD3			MARVELD3	C1orf112	CHD1L			MARCH7					ZXDA	FH
		FAM102B	SLC25A15	NUCKS1			KMT2E-AS1	KMT2B	HS1BP3			SLCO1B3					CD74	TRAPPC10
		SUZ12P1	TRNP1	MCM3AP			MTURN	RHBDF1	SEC61A1			SIK3					HMGA2	GSPT1
		DOCK8	SYTL3	SMAD5			NDUFA13	TCF7L2	PRKRIR			CSPG4					FLI1	RAC1
		ACOT11	NDUFS7	PGS1			ATG4D	ARF4P1	UBFD1			WDR7					C10orf118	CARD6
		WNK2	DDX39B	TTF1			SLC22A5	TGFBR2	USP6NL			EMP2					LOC100507054	PXMP4
		KIF17	SRXN1	B9D1			BFSP1	DZIP3	YIPF5			ZMIZ2					TAP1	GPATCH3
		LINC01057	SLC20A2	WDR53			MCIDAS	CALM3	NSRP1			CCDC97					DLG1	CHFR
		HCP5	MTUS1	AHI1			ACY1	BRAF	PHKG2			DDX54					RPSAP41	SS18
		COL8A1	CAMKMT	TUBD1			NRIP2	ZNF845	TOR1B			MAD2L1BP					EDNRA	LASP1
		ACTG1P9	UQCC2	BOK			METTL12	ARCN1	GNG12			ZNF140					DNAH6	KIF20B
		NRP1	WDR83	CDR2L			PRR5	FLG-AS1	ADAT1			ATF7					RNF208	C16orf70
		PLCL2	NEU3	USP5			RWDD1	ZNF547	ORMDL3			UFD1L					DUS2	PTS
		RBM47	LOC101929761	TRIM47			NFIA	BAIAP3	NFATC2IP			NR1D1					HAPLN3	C3orf58
		PPP1R32	KIF2C	RRP12			CRTC1	KIFAP3	LARP4B			MSH2					AMN1	AGPS
		FGF13	GAR1	MTMR2			LINC01023	TWF1	OSBPL2			CCSER2					BTC	LCMT2
		ATP6V0E2-AS1	PITX2	C16orf72			NLN	BTBD10	C1orf216			HSP90AA2					LANCL3	FICD
		GCHFR	FDX1L	SMIM7			ZNRD1	MAP1LC3B2	ATP11A			BCL2L11					LINC00471	PRKCSH
		TTC36	CIT	PAXBP1			SNHG1	DYRK1A	ZNF395			MPHOSPH10					PROCR	ARID1B
		GABRP	LOC391636	SAFB			HSPD1P4	PLOD1	KLHL22			SEPT9					GPR115	STK25
		TSKS	FRMD4B	EIF4A3			LOC100129107	ZNF517	PTGR1			TOPBP1					NHSL1	CDC7
		PPP1R3B	MPP3	SRP19			RAB26	CDC45	BOD1L1			NCOR2					CACNA2D2	CHD3
		ICAM1	EEF1G	CNBP			CDC34	LRCH3	C6orf120			TOPORS					CCDC113	MTRNR2L1
		CMTM3	RPL18A	EIF3A			MARS2	HEXA	GSTO1			UCN2					IL20RA	ARL6IP6
		SAMHD1	WDR35	ITGB5			ADC	LUZP6	PDPK1			FECH					OBFC1	IREB2
		C16orf62	ZNF554	TRAPPC1			GRPEL2	BMP2K	KIAA1468			DCLRE1B					SIPA1L3	FAU
		CTH	HJURP	RBM19			RNF145	DMPK	NDUFA3			PTER					BATF2	LOC102723521
		FGD3	CENPM	NARF			MLST8	ZNF45	SNX11			SOCS5					SLC25A22	OPA3
		SOD2	ECI2	MTPAP			BACH2	SH3BP5	SMC2			AIFM2					APOBEC3B	PAQR8
		LOC729222	WRAP53	CAMSAP1			ANKRD10	RHOQ	RAB10			KDM4B					GDPGP1	FBXO42
		CAMK1	TET2	OPA1			RPS25	STON1	SCAMP4			SPIN1					FDXR	CEP170
		GPR179	RABEPK	PTPRF			PCBP2P1	POLR2L	C11orf58			RAB21					FSCN1	EMC3-AS1
		SYNGR3	ESRP2	DSC2			CBX8	IFNGR2	TSPAN3			EVPL					EPB41	TBC1D12
		CERCAM	NEIL2	MAP2K2			LARP1B	RBM12B	SCML1			RAB11FIP1					LPAR6	ATAD3A
		ZNF780A	SNHG5	BAG6			MXRA8	DLG1	BCAS4			TRAK2					HCP5	PDIA3P1
		HLA-H	SKA3	TMEM102			SCEL	SLC16A13	HTR7			BRPF3					OSGIN1	LOC100506922
		TSPAN10	INSR	CDC45			SLC34A3	E2F8	PRMT1			MOB3B					KLHDC9	MYO1C
		KIF21B	TMEM161A	RAB11FIP3			HARS2	RUFY2	COQ7			WARS2					BMP6	PSMD3
		FLNC	PPP1R35	CCNI			AHCY	ZNF79	LRRC20			KAT2B					CASP4	NENF
		PARP10	IL18	SOWAHC			FAM114A2	FKBP1B	MARVELD1			SMC1A					ADAT2	HMGN3
		KCP	PABPC4	LGALS1			IRX2	MAPK3	DAZAP2			CHRNA5					EBI3	SPC25
		SLC22A18	LOC728554	CSNK2A1			LOC101927841	SETX	C18orf8			INTS5					BEST4	BOLA3
		FSD1	OXNAD1	ZNF25			GLB1L2	ANXA2P3	GDA			AP5Z1					EXOC1	HPS3
		GPRC5A	GPS2P1	ZCCHC9			NR2F6	RPA3	CRTC2			NIPBL					APCDD1L	CUL1
		SLC6A2	RPS28P7	PTPN4			TRIM29	LEPR	EXT1			CCP110					DENND2C	NKX6-1
		USP18	NOTCH1	PPT2			ADIRF	TNRC18	C20orf194			KLF11					MARCH4	JADE1
		VGLL1	POLR2A	ANKRD32			MRPS36	TENM3	C3orf58			PGD					ARHGAP18	MRPL54
		VASN	ARRDC5	ESYT2			CPSF1P1	SLC35A5	MFAP3L			SONP1					FAM89A	KPNB1
		LINC00853	TMEM161B-AS1	DCTD			SLC29A1	TSPAN31	DOCK7			REEP3					IFITM3	PCNT
		TMEM61	MARS2	FOCAD			LOC102724541	KIF18A	RNF216P1			SP4					GGN	HIST1H2BK
		NEK3	EIF3EP1	FER			RPS27A	TFPT	ZNF213			KLF4					CLOCK	LOC100508631
		ROBO3	RFC1	UXS1			UQCRHL	NLK	WAC-AS1			PGBD5					TLCD2	CCT6A
		DHX58	SLC25A39	LRP12			LOC440973	SHOC2	EXOC2			ROBO1					AUTS2	RPS9P1
		MYOM1	CCHCR1	PPTC7			RABEPK	ABCA2	SERF2			WBP11					GRIK2	ESPL1
		MARCKSL1	PALM2-AKAP2	FEM1B			IRF6	TYMS	CENPJ			MSI2					AKAP3	IQSEC1
		ZNF547	LYRM4	NSUN2			ARHGAP8	PACS1	LENG8			TCEA1					MFSD2A	RDX
		SCN1A	EIF3G	ANXA1			H2AFZ	SEPT7P8	UBE2M			ZNF227					LAMB1	SHCBP1
		FAM225A	PAICS	UBLCP1			C7orf55	PCSK1N	YWHAG			PPP2R3A					DTX3L	PDIA6
		MATN3	TUBA1C	ABLIM3			RPL6P27	RBM42	CEP250			NOC4L					TBC1D8B	C5orf15
		LIF	FOXF2	ZNF266			NXPH4	AACS	TULP3			HNRNPM					RGS10	SVIL
		MTMR9LP	SLCO1B7	CAMLG			PIK3R2	LINC00094	TENM2			GPATCH1					FES	ZNF148
		RECK	LOC101060157	HMGB3			ZNF32	HSPA13	RBM10			ZC3H7A					NCR3LG1	TBC1D22A
		LAMA1	DMBT1	FAM175A			LOC100506473	TCTEX1D2	PAFAH1B3			RBM45					IRF1	VKORC1L1
		LOC102724075	STK19	CHTF8			DPH1	KIAA2018	PCNP			LHX1					KIAA1217	NR3C1
		BAI1	LOC101928076	RPL37A			NTMT1	RMDN2	FAM195B			SLC39A4					PCLO	ZNF605
		ANO1	SOGA2	TTLL4			THUMPD2	LUZP1	ACVR1B			RRM1					EFNA3	FIBP
		ERO1LB	EMC6	EZR			RNF39	LZTS3	TMED5			ANKRD28					PIR	PEX19
		GDPD3	MLST8	SNRNP48			TXLNG	STAM2	AGTPBP1			DAG1					IFIT2	C15orf38
		HIST1H2BC	ECHDC1	C8orf59			ALDH3A2	BANF1P3	TRPC4AP			HIBCH					SP110	CDCA3
		ACADS	LOC101928913	RGL2			TRIB1	CD81	C1orf159			ABCC4					ZNF846	JUN
		COL9A2	WDR46	POLA2			ASB13	THRB	PCYT1A			ATP7A					BCL7A	RNASET2
		SIGIRR	ZFYVE28	CCDC28A			NHP2L1	VPS41	ZNF451			ELF4					SLC46A1	VCP
		PDZD7	TOM1L2	KIAA0922			KARSP3	LETM2	ZFYVE27			ENO1P1					PRSS12	SONP1
		RPP25	FAM89A	FAM110C			PPT2-EGFL8	ATP6AP1	THSD1			ECHDC1					MOCOS	CDK19
		SYT14	PAQR8	C21orf59			ZCCHC9	PTCH1	PFKL			TULP4					PTPN3	SH3BP2
		DHDH	ERV3-1	MMADHC			RPL30	SMARCC2	HINT2			ABCB10					NPC1	CAPRIN1
		DNM1	CEP78	SEC63			RPL22L1	ARL13B	MED19			KDM3A					LOC400446	SP2
		PEAR1	C19orf57	RNMT			EVPL	PDCL	DENND4B			ZNF618					PTPN6	GNA12
		KCNA7	PET112	BRE			LOC100131564	RRM1	ANKRD40			DIS3					LOC101926948	FAM92A1
		ARMCX5-GPRASP2	RANGRF	CECR5			MAL2	WSB1	TMEM18			SHMT1					PSMB8	MAP6
		CLIC2	SERPINB5	NADK2			C2orf15	LOC100421093	CXorf40A			SPRTN					PLD6	TROAP
		PDE3B	MARVELD2	CCDC90B			HOOK1	SFR1	PPARD			LOC102723672					CREG2	USP6NL-IT1
		PCSK1N	OLA1	INPP5B			TLR1	PAQR7	B4GALT6			ZFHX3					RPL18P13	ARHGEF11
		ABCA1	ITPR1	CKAP2			CACNG4	SEC16A	CEP350			MYOF					BCL2L1	PGM1
		PARP11	SLC18B1	KCMF1			FBXO22-AS1	LINC01000	NFU1			KLHL15					C19orf83	FAM151B
		MOXD1	DCAF16	TMEM203			RPS23P8	ST6GALNAC4	WDFY1			TWISTNB					SLFN5	ZBTB40
		C21orf67	ISL2	SLC25A46			ATP6V1B1	PPP3R1	MED29			C9orf41					CHST11	TFAM
		STYK1	CROCC	SPTBN2			ELL3	HSP90B3P	TXLNA			NACC2					ULBP2	AKT1S1
		LOC100419957	RPSA	MLH1			PHB2	RIC8A	DYNC1LI1			ANAPC1					FAS	RPL11
		SLC9A7P1	SRM	FHL3			LOC401010	GPR89P	NUDT19			TP53BP2					RASGRF1	CRYZL1
		ACSS1	PPIF	KIAA1429			PALM2-AKAP2	LIN54	HPS5			CEP350					PTPN13	PAPD7
		PLIN5	DHRS7B	ANKS1A			SLC36A1	PARD3B	ZMYM4			PCNXL3					TMEM200A	TAOK2
		AKR1C1	DGUOK-AS1	KCTD3			NDUFA2	VIMP	PIP5K1C			SF3A3P2					DDX58	TRNP1
		HOXA1	TCP1	KLHL42			ATP5A1P3	IRAK4	TNFAIP1			SPAST					EPB41L5	ARNT
		ARMCX3	VDAC3	CCDC41			LOC729217	UGGT1	DDX51			NAMPTL					ABLIM1	USP22
		SPRED3	SNHG3	TUBGCP2			THAP3	MT1E	LPGAT1			SIAH1					MAP2K3	OGG1
		LOC728743	HAUS3	NME6			UQCRC2	CCND1	ZAK			LPHN1					SNPH	ATP5F1
		NOTCH4	RRP36	DSTN			SLC25A10	TWF1P1	HDAC7			ZNF530					PIK3IP1	TM2D2
		HERC5	NUDT16	CSE1L			LOC100505690	RECQL4	ELMO2			GTPBP8					CDH13	ECHDC1
		KRT13	CDC42SE2	ZFYVE20			OSER1-AS1	TPCN2	PTBP3			TRIM35					RBMS2	SEC61G
		PPM1N	PABPC1	EFTUD2			GNPDA1	FERMT1	RALA			MED1					TFEB	NAA25
		SASH1	MRPS15	RSU1			C1orf74	ZNF587	RNF25			NSF					PIWIL4	ACTG1
		NIM1K	CDC37	ELL2			MRPS18AP1	TCEAL4	SLC30A1			GLMN					KIAA0907	BMPR1A
		NKX6-1	GSTO3P	HEATR1			ADPRM	NHLRC3	HSDL2			FTSJ2					ARHGAP26	TTC12
		CPE	LOC102606465	LANCL1			RPL10A	AGFG2	GPR137			FBXO28					PP1P	TMEM86B
		DRAM1	UCK2	FAF2			LOC100421400	CORO7	PMM2			HTATSF1					JMJD7	MRTO4
		RNF112	CALM2P3	NDUFA6			PDCD4-AS1	MMP9	PLAA			SF3A3					LOC554206	BOP1
		OAS3	LOC100419838	STK25			RPL24	RTN4	TRAPPC8			ELOVL5					DCAKD	GNL1
		ZDHHC2	TXLNG	LBR			EIF3LP2	TRIM37	SETD1A			INTS6					FOXP2	KPNA2
		CNTD2	HBS1L	PTHLH			APRT	IRAK2	IFIT1			CHP1					RINL	SNORD116@
		VEPH1	WDR37	RABGGTB			LOC100128398	ROCK2	DPYD			PPP1CB					UBASH3B	DUS3L
		C3orf18	TCEANC2	AATF			RSAD1	MECOM	WRN			TMEM178B					TRIM21	GABARAP
		KLK10	STRA13	S100PBP			ELOF1	ZNF26	AP001258.4			RFX2					AQP1	PHC1P1
		FMNL3	BTF3L4	VPS51			DHRS7B	NAP1L4P1	GPAM			ZNF335					KIAA1328	QTRT1
		KCNQ4	COX18	SNX3			SFXN4	DIAPH3	MORC3			BCAR3					LOC101927974	NCAPD3
		TMEM25	HEPHL1	COPS7B			C1QTNF3	YY2	PLK2			SLC35C1					DUSP22	ZNF236
		RIMS3	PIK3R2	MEF2D			CAMLG	RAB21	CACUL1			FZD7					CYB5R2	HOXD13
		EPSTI1	EBNA1BP2	IL1B			PIGV	MICU2	TRIM44			SOWAHC					CA13	RAI1
		PHTF1	ENTPD1	EIF4E2			ZNF354A	NNT-AS1	AP2B1			ATAD2					BEX5	DMWD
		ATP6V0E2	ANKRD13B	GSTO1			MRPS9	CMTM6	ALDH16A1			ALPK2					SORBS2	C8orf48
		IFIT2	IFRD2	UMPS			PALMD	NET1	HNRNPR			TGFBR1					KRT16	NDUFB11
		IQCD	RP11-1072A3.2	PSD4			FAM86C1	E2F1	ATP5J			MRPS18C					IER5	UBR5
		CDKL2	ORC1	PWWP2A			PTTG3P	EFCAB4A	GPATCH2			MAP3K1					MARCH1	ZSWIM3
		GGT7	SEC24B	SIL1			AFG3L2	STX12	UBR1			TCP1					PLEKHA8	KAT2B
		CLDN18	CACYBPP2	RFXANK			PHYHIPL	TUG1	CAPZA1			THUMPD1					HYKK	ATL3
		TRPC1	LOC344382	CSNK1G2			LOC101927696	KBTBD8	IDH3G			BACE1					CYP51A1	PRELID1
		C3	RAD23A	VPS72			CKMT2-AS1	COQ10A	PFKP			KCTD9					ZXDB	LUC7L2
		NBEA	PFN1	ADD1			SLC2A11	STAU2	MSL2			ELL					SLC35D2	SPAG8
		OAS2	GOT1	FEN1			RPL24P4	ERF	ZDHHC21			VCP					MTHFD2P7	NT5C2
		HIST1H2BG	EIF2B3	C17orf58			BRD8	BLVRB	TMEM51			ZNF518A					CD72	HNRNPA2B1
		TEX9	MUM1	CYP2R1			SGTA	NECAP2	AKIP1			RRP15					DSC2	LACTB
		CAPS	ERC1	UBE2J1			AASS	SEMA4B	DNAJC13			CHST3					ANK2	STK11
		HTR3A	NUBP2	C7orf26			BPGM	ERCC5	PRMT6			GLYCTK					UNC13D	DAZAP1
		NFATC1	LOC730101	PCYT2			CRYGC	CREM	FAM168A			RANP6					MYC	ALKBH7
		COX6B2	PUSL1	SHPK			CDK7PS	ST5	COX20			TAF5L					TMEM102	RTN4IP1
		LDHD	PLK1	MAD2L1BP			GAREM	EIF4G2	GLTSCR2			SUPT6H					TMEM92	PSMD2P1
		LY75	TROAP	PAK2			TTLL11	CCL5	CSTB			USP6NL					A1BG-AS1	SLC9A6
		B2M	DIMT1	UBXN1			HPDL	CCDC157	MOV10			STIM2					CADPS2	ATP6V0A2
		LRG1	TMEM129	PSMD14			TAF4B	ITM2B	PKM			RSBN1L					SOCS2	UCP2
		RBBP8NL	YRDC	OSBPL8			MRI1	AC009948.5	UBTD1			GAR1					SLC9A3R2	SOGA2
		LOC102723919	CD320	SUCLG1			FAT2	CTHRC1	SPAG1			ZNF470					MINK1	TRIM52-AS1
		SAMD9	FARSA	C1orf159			PFKM	ZNF649	ASB1			ARL4C					SOX13	RASAL2
		AKR1B15	PRDX2	STIP1			HSPA9	KCNC4	PHF1			NOS1AP					GAREM	HJURP
		PRORSD1P	OLA1P1	KIAA0196			RPL4	GGCX	PON2			KIF11					HOPX	WDR61
		DOCK3	NUP88	SNX17			MRPS15	TGFB1	RNF141			NCOA1					SGK494	MTG2
		PXMP4	POP7	MOB3B			CD109	DUSP3	ZNF292			SLC25A44					LOC100507316	MRPS28
		FAM115C	APBB2	PIGA			C17orf89	FAM160A2	ZC3H18			PTPN23					LOC100419583	TMED9
		PDZK1IP1	RFC2	SNRPD3			DHX33	SEC61G	PRKRIP1			UHRF1BP1L					PLEKHF1	FGD5-AS1
		TM7SF2	DHX33	SMARCAD1			ERBB3	TIGD2	IKZF4			AUTS2					PTPRB	TCEA1
		MAPK8IP2	THUMPD3-AS1	MZT1			RWDD1P1	TM4SF19	PIGQ			FER					RAB27A	AHDC1
		FOXL1	FAM84A	SNX5			GARNL3	LINC00941	SUDS3P1			DTL					FAM83G	CEP192
		LINC00888	LOC728688	AARS			DHRS11	UGDH	CAMK2N1			ZWINT					PARP12	TMEM259
		EGR2	PHF7	ZNF184			ZNF519	MGEA5	TMEM106B			ZNF316					RTKN	ABHD12
		EIF4E3	NFIB	RCL1			MIR17HG	SH3PXD2B	NR4A1			PPAP2B					PRKCD	CS
		HOXB8	PRIM1	PPP1R11			LNX1	TRIM68	TMX3			PSMD6					CASP9	ITPA
		PROCA1	MRPS6	RANBP1			H1FX-AS1	MAP1LC3B	GTF3C1			TXNL4B					PHLDA1	MAN2B2
		TRO	SFRP1	ITPA			LOC407835	UTP14A	A4GALT			AGO1					PRRG1	CCDC137
		CDKN1C	ANAPC4	POLR3B			BSG	ZNF765	MID2			NUP214					RAVER2	DOCK1
		PHF11	FHP1	SMC2			RPS2	CTTN	XRN2			SLC38A1					PDXDC2P	TMEM14C
		IL24	FANCG	SMIM15			LOC100420320	GPATCH1	SIRT1			DNAJC9					AKR1A1	SNRPB2
		AKR1C2	YARS2	NOP58			RETSAT	ZNF326	EHBP1			KTI12					NBEAL2	SLC35F6
		CTSO	DCPS	METTL5			MRPL36	PNPLA2	CD2BP2			SCAMP4					LIF	FDX1L
		LMX1B	TACO1	TCHP			ERV3-1	SLC37A2	UBXN7			SNHG7					DENND6B	CDKN2AIPNL
		GRID1	ZNF883	PTGES3			EVI5L	SCAND3	DTL			MTDH					PERM1	C3orf17
		GRAMD1C	RNASEH2A	PRDX1			UBQLN4	GPR155	DARS			ZNF326					AC012314.8	MSH6
		EDNRA	SUMF1	HPS6			RABEP1	LEPREL1	ATP6V0D1			UNG					EIF4A2	CSTF1
		KCND1	ALKBH2	DIAPH3			POLR1B	HIST1H2BK	TAOK3			CASKIN2					FOXC1	C11orf95
		SEPT4	FEM1A	ERN1			NFS1	LIX1L	GOLPH3			GFPT2					PTP4A1P1	NT5DC3
		BATF2	GPX1	HEATR3			PINX1	SMAD7	AP2M1			SEC14L1					PPM1K	CLTA
		TAPSAR1	AMZ2	ATP5G2			LOC400655	EHD1	HNRNPUL2-BSCL2			IGF1R					ZNF397	IPO5
		ACCS	TOB1-AS1	AK2			TMEM183A	GRIP1	PIPSL			C1orf116					LRBA	CAPZA2
		TRIM21	NSMF	BCL2L1			ACSF3	ZNF350	CSGALNACT2			ABHD2					CREB5	MGAT4B
		TLN2	TRMT112	DDX54			CCNB1IP1P1	SP140L	ADSS			RBBP4					ZC3H6	CENPN
		ROR1	C4orf21	ZSWIM7			WDR12	NUP62	MFSD9			NIFK					NR1D2	CHST3
		HAR1A	SLC26A2	ILKAP			ADH5	MAD1L1	C6orf89			C20orf24					GMIP	PPIL4
		EHD3	MRPL12	TP63			KLHL2	C1GALT1	GMEB1			YTHDF1					CACHD1	WDR45BP1
		LOX	LFNG	SCAMP3			SLC25A42	MED25	WDR81			ZYX					HIVEP1	PCSK7
		TTC25	BTF3	MALSU1			SPRY2	CACNB3	UFM1			ZZEF1					BCAT2	SCMH1
		PROC	YDJC	SNRNP200			ABCA5	LOC646517	TBL1XR1			INPP4B					RNF165	POLR3B
		RNF122	RPLP0	CEP41			TFAP4	ABCA7	TYRO3			SEC31A					EGFR	WDR46
		LOC100507642	REV3L	FIS1			E2F5	PPP6R1	CHST15			TMEM209					LOC100128678	MGAT1
		MIR210HG	ALOXE3	LOC389641			LOC101928588	ENTPD7	HTATSF1P2			CPSF6					FDPS	PDE5A
		ANKRD36C	NUDCD2	MUT			LOC102723510	C16orf54	GTF2H1			ALYREF					MST4	GINS2
		SOHLH2	SMARCA4	PHKG2			ATP8B1	EDEM1	AGAP1			KPNA4					SEMA4G	LOC101927185
		LINC00880	NME1	PSMD2P1			FKBPL	COMMD7	SLC9A1			TIRAP					LOC644051	C5orf66
		BRSK2	SAA4	RPA3			PA2G4P4	SPTY2D1	NQO1			HEATR1					HDHD1	CYCS
		PHYH	FOXO3B	LRRFIP1			AURKB	MAP3K11	CEP290			NXF1					TPBG	TPRXL
		HCAR3	SBDSP1	TMEM33			HADH	C10orf12	RAB5C			AHRR					BANK1	ARPC3
		ETNK2	MTX3	PBX3			LOC101928069	ZNF71	TARSL2			LYSMD4					CDC42SE1	CARS2
		ECH1	LOXL3	XPNPEP3			XBP1	NPEPPS	SLC2A1			ELF2					HSPA1A	COL12A1
		ARHGAP31	AFG3L2P1	SLC25A26			ZNF165	CHD6	MTERF			MTERF					HMGCR	TMEM136
		HMHA1	PXN-AS1	HSCB			LOC100422561	NUP98	AIFM1			LGALS8					ATP13A2	SIRT1
		PARP14	MAP3K7CL	SOD1			FDX1L	ACTN4P1	FAM21C			PSPC1					RPS6KA1	CCDC57
		EFEMP1	SF3A3P1	INTS4			SIRT5	TMBIM4	ZNF148			RBMX					ARHGEF2	YIF1B
		TMEM51-AS1	CENPA	EIF5B			TRIT1	ASPH	PSMA1			SMG8					LOC553103	TTC3P1
		LOC101929937	TCP1P3	NDRG3			OVOL1	RP11-473M20.7	SUGT1			LOC101928707					PLAU	ACTRT3
		SHISA2	TMEM117	LOC729317			IFRD2	PPP4R1L	GOLGA2			EEF1A1					NOS1AP	MRPL1
		TIGD4	H2AFX	SLC7A1			C6orf147	CES4A	ANXA2P2			LOC101929494					HSPA1B	PLAA
		KAT2B	PIN1	AKAP8			ZBTB9	ILK	PEX19			EIF3A					RND3	UBE2L3
		IFITM10	LMNB2	COQ9			MTHFD2P7	ZNF304	XRN1			FADS2					ANKRD46	WDR1
		KIAA1024	APCDD1L	PSD3			SLIT2	BLOC1S3	RAB1B			PGAM5					PLAT	C20orf27
		ARSA	SLBP	BICD2			ZNF57	LOC100507507	EXOC8			BCL9L					ANXA8L1	TNFSF12
		PRRT4	S100A8	C1orf35			MIR31HG	C10orf118	RYBP			APPL1					BIRC3	ADAM1A
		S100P	KIF9	HSDL1			CDKN2AIPNL	VAMP3	ZNF473			SOAT1					PRDM8	FIP1L1
		SEMA6C	CADM1	TIMM8B			FGFBP1	ACE2	TMCO1			METTL16					MYO1B	TTC30B
		BSCL2	MAP2K4P1	DNAJA3			LOC102723697	NSDHL	MORC4			CD163L1					C9orf72	RHNO1
		C1orf210	SMIM19	CDK5RAP1			LOC101928433	CLDN12	ZSCAN20			USP43					HEY1	SPA17
		EFNB3	BLOC1S5-TXNDC5	RAPH1			LOC392442	KIAA1919	WDR48			PTDSS1					SREBF1	MAMLD1
		GLRB	IDI2	SLC4A7			PRDX2P2	PHLDA2	FBXL20			UBIAD1					AHCYL2	USP54
		SPAG4	NDUFB9	GTF3C5			CDC23	APLP2	ARL8B			ENO1					RP11-356I2.4	EEF1D
		FTL	CACNA2D1	RPL4P4			SCLT1	HUWE1	DNAJC10			CRY1					TRAPPC9	ERCC6L2
		KRT7	RP11-65J3.1	SCNM1			SSSCA1-AS1	CNPY4	CPNE8			CDC73					PCED1B	USE1
		CEACAM19	GAB2	KAT5			RNF165	LOC100506055	MTMR10			PCGF5					RMI2	FAM134A
		HSPA12B	ZBTB24	PSME3			SLC20A2	PSMD10	SLC39A1			EP400					KHDC1L	ASNSD1
		LY6E	TICAM1	RNGTT			CBR1	TMSB4X	EMC1			DLK2					TMEM51	KIAA2013
		MAPK13	DDX49	REXO4			SURF2	TOR1A	WWP2			ACTL10					CIITA	ATP5G2
		FRAS1	C19orf53	HS2ST1			LOC100507599	ARHGAP35	SMAD2			RIN2					LOC286239	ZNF37BP
		POPDC3	SH3YL1	NFYB			PNKDP1	TCEAL1	BCL7B			CNNM2					CDK18	PARP11
		CDH8	HTT	RAB8A			TIMM8BP2	MGAT5	PRPF18			SRGAP1					APOL1	FBXL3
		SAMD11	CD109	ERBB3			LOC152594	ZNFX1	SUPT6H			SMG7					SLC18B1	UBB
		ITGB7	ALDH4A1	SMARCD2			FAM110A	SMARCA2	ATMIN			TDRP					MLKL	RCBTB1
		DNAI1	SLC12A2	WDR75			CRB3	BIK	LSG1			NCK2					SLC4A3	TCF7L2
		LPP-AS2	DCAF13	AGPS			NF2	ANXA8	SLC12A9			CCDC174					NOTCH3	HLTF
		BATF3	ANXA5	KRCC1			DGCR5	LMAN2L	LSS			TIMELESS					POMK	ERI1
		CHRNA10	FAM166B	UCHL5			GPANK1	USP18	SLC38A10			DLAT					IL16	SDAD1
		APOBEC3B	SCFD2	SLC35B4			ZFP90	C1orf106	TJP2			L3MBTL2					DYNC1I1	FUOM
		UPRT	ZMYND19	IGSF3			PRMT3	DNAAF3	BIN3			GRWD1					GAN	RPP30
		P4HTM	PHB2	GJB3			PAK1IP1	CHID1				HSPA4					TMCO6	ZBTB7B
		LOC100128164	ARL15	ALG6			TUBE1	MPZ				PTCHD3P1					GCC1	SUGP1
		RASA3	ULBP3	FBXL5			DHPS	GCC2				MSTO1					MCOLN3	GPI
		RCSD1	PAK1IP1	YIPF3			LOC101929986	PICALM				RBM47					SEPW1	SUCLG2
		TGFB1I1	RPL36	YWHAZ			GSTO2	ZNF549				MAPK7					MPHOSPH6	CCT6P2
		SLC41A2	LOC101928433	NDUFA12			NOA1	TFRC				SEC24A					PVR	SMPD4
		TMEM220	TEF	TMEM14B			LOC100418710	EPN1				OSBPL10					MICA	PPM1D
		LSP1	C1orf192	PRKD3			NTHL1	P4HA1				NRIP1					GPR85	RNF146
		MYL9	ATG10	C8orf76			MRPL45	NNT				SLC9A6					NR4A2	PSMB1
		GMDS-AS1	AURKB	ARMC9			ALX3	METTL25				RPS27A					TSTD1	ATF7
		CASC4P1	KRT14	SLC35F2			RAB3D	BCKDHA				DDX28					IFFO2	P4HA2
		C11orf35	AP1S3	F11R			LYAR	ARHGAP27				RNF138					CCDC120	SF3B1
		SYT7	RILPL2	TK1			LOC93622	RNF11				MICALL1					C5orf45	RUNDC1
		LOC101928725	LOC101927151	GALNT2			MND1	TTC30B				GTF2I					MALAT1	MSI2
		OSBPL9P2	DDX10P2	PLGRKT			LARS	PPFIBP1				IRAK3					HEBP2	NT5C
		KIAA1656	HINT1	TMEM65			LOC100420880	ZFAND3				ASTE1					FBXO27	METTL6
		ERAP2	SLC12A7	ENDOD1			ZNF440	MYO5A				POLA1					CTTNBP2	MOCS3
		RNF207	RPL3P2	PLXNA1			RPL13AP25	KCNQ1OT1				PLK4					P2RY1	COQ4
		SLC52A3	TTLL12	ZNF696			GIN1	VILL				PPP3R1					PIP5KL1	HYLS1
		RUNDC3A	EEF1E1	MIER2			FKBP1A-SDCBP2	NR2F1-AS1				NIPA2					AGPAT9	SLC35F3
		MEGF6	CIRBP	CCDC94			RPUSD3	ADAMTS12				IMPAD1					SLC22A15	STAG3L4
		LOC102723546	GAS2L3	FANCD2			SULT2B1	SFMBT1				YES1					OPN3	MED4
		ZNF385C	SLC38A4	METTL13			MORN4	PARD6B				ALG11					CD40	TMEM115
		PIM2	CAV1	CMBL			NDUFAF5	ANXA2P1				PPP4R1					FAM19A3	DDB2
		NMNAT2	BASP1	FOXM1			CIAPIN1P	GDAP2				CENPM					ACVR2B	NDOR1
		APOBEC3F	MRPL24	SEC61A2			ATPAF2	PHF8				SAMD9					ZNF488	AFG3L1P
		NUCB1	HSD11B2	SYNGR2			CWC27	RARA				CA13					ACOT11	TUBA1C
		PLXNA3	SSRP1	SPTAN1			CTNS	ELOVL5				NUP155					KIAA1147	BTN2A2
		KHDRBS3	NTMT1	ECI1			NBEAP2	VAV2				EXOSC6					ETV5	PRMT1P1
		LSP1P3	SLC20A1	RWDD2B			EPB41L4B	NOMO1				YBX3P1					ACER3	ATAD5
		ABTB2	TMEM45A	RMND5A			COQ3	PRPS1				NPEPPS					ELK4	RGS2
		HIST1H2AG	TOMM20	ZIC2			NEU3	SCPEP1				PSMD2P1					CMKLR1	USP12
		ZBTB18	ADAT2	FUK			HMGCR	COL4A6				NAA50					FAM132B	ALKBH4
		SLC8A1	PDCD2	CNPPD1			LOC100419798	MYPOP				AP3D1					SLC4A5	ITFG3
		ADAMTS15	SKP2	UBALD2			DDR1	HOXA11				TOP1					TENM2	GNA11
		DBNDD1	LOC645638	C19orf60			XPO5	PDE4DIP				HERC6					LRP5L	TMEM177
		ZFP3	LPAR3	MTIF3			LOC100422233	PNKP				SNRNP200					STK38L	NOP14-AS1
		EDIL3	GOT2P3	BLM			GOT2P4	KIF4A				ASAP1					MR1	RPL4
		LOC102724733	SOCS7	SLC39A4			ADH5P4	BMI1				DSC2					FAM129A	NCK2
		FCHO1	SLC25A32	C2orf47			C5orf24	ZNF264				SERBP1					S100A11	RAB6B
		LOC100499484-C9ORF174	MRPL11	ZNF512			BLOC1S5-TXNDC5	HMGCL				LEO1					TMOD3	PRIM1
		DSTNP2	LOC100129130	SLC35B3			AARSD1	ULK1				PTP4A2					TRIM8	TRAIP
		L3MBTL1	LOC727919	TRMT10C			SFXN2	RHOBTB1				ATP1B1					AIM1	XPNPEP1
		PTPN22	CNNM3	HIBCH			CIRBP	FAM3C				GYS1					EPN2	RBM4
		KDM6A	DTD1	TNFRSF12A			SLC2A3P1	NOP14-AS1				APOL2					GPR3	RIC8B
		ALDH1A3	RPLP0P6	GAS6			MGC16275	PRKAR2A-AS1				TIPARP					TCF7L1	SFSWAP
		LOC101927157	SAA2	SIK2			ADRB2	LOC284441				BNIP3					PIGV	HTATSF1P2
		DNAH3	SPRY2	BARD1			PTCD2	PRSS29P				MOSPD1					RBM15	CADM3
		AMIGO1	IPO11	HNRNPL			CHCHD4	ZNF217				STK40					C11orf80	TMCO3
		KPNA7	PGAM5	SLC27A4			ZSWIM7	CYB5B				HK1					CSRNP3	RBBP6
		SLC16A10	IGF2R	SEC13			PRDX2P4	ADNP2				TROVE2					TYMP	GTF2F2
		NEDD9	ARAP2	UBE2N			CLCA2	SLC10A3				CHRAC1					CAPRIN2	WLS
		CD1D	DTYMK	AES			COA5	HAUS5				CIC					TUBGCP4	PIN4
		F3	SDR16C5	TPD52L1			CCDC66	U2AF2				PLEKHA2					HAGH	HNRNPA1L2
		HIST3H2A	TXNL4A	IFT57			TROAP	RELL1				LPXN					RDH13	SART3
		QRICH2	SLC1A4	EXOSC5			HSPA9P1	LOC440434				STRIP2					DNAJB9	RPS23
		HIST1H4H	CCDC125	DIAPH2			PDSS1	SVIL				EEA1					ALCAM	ATP5A1P3
		SMOX	CARD10	SPHK1			LOC100270746	C19orf55				H3F3C					WDR91	NAGLU
		LINC00900	RAET1E	ANKRD10			SLC44A5	BRCA2				CCT6A					PHLDB3	SPSB1
		RGMB-AS1	FAM216A	GNPDA1			LOC102724181	COPB1				MCOLN1					LINC00941	METAP2
		TNFSF15	SHMT1	DYM			ECI1	SEMA4C				NQO1					GJA5	SART1
		ADRB1	VNN1	PC			NOLC1	PHF3				ADAMTSL5					THBS1	MID1
		HSF4	RPUSD3	UBR2			METTL2A	MED13L				AFAP1L1					PARD6G	XRN2
		HOXC-AS3	TGFBRAP1	RPS9P2			LOC101929343	PDIA3P1				LOC101060195					PRR5	PSMA2
		NGEF	ZNF32	NR3C1			GAA	TMC5				MFSD1					PCSK4	HNRNPLL
		PID1	ISCU	DCTN2			WDR83OS	FEZ2				WWC1					KLHL36	TGFB1I1
		ALOX12B	UTP15	EHD1			PCCB	LOC101927681				TTC30A					CLCN6	NMRAL1
		TM4SF19	PBK	MPG			FOXRED1	ZFX				BCL7B					CNN2	UCHL1
		LOC127011	FAM172A	GNG12			ARSK	CDH2				MAN1A2					LETM2	TMEM234
		MFGE8	EZH2	UQCRC2			TBC1D31	JRKL				ZFP82					BAG3	TPMT
		FRMD4A	ACOX3	CSNK2A2			COX10-AS1	CAPNS1				NFATC3					SPRYD3	KLHL25
		FAM105A	GRPEL2	GNL3			RP11-96H19.1	DDX3X				CCDC137					ARHGAP27	MAPK6
		FAAH2	TBC1D1	TFB2M			PIK3CB	ACER3				TYW1					MPC1	LHFPL2
		SEMA4G	RAB32	NDUFA9			CUTC	TRIP12				INO80					CAPN1	CCDC94
		SLC35E4	NDUFS4	PAXIP1			SMG1P1	SSR4				AKAP13					PPP2R5A	CLPTM1
		ACVR2B-AS1	LOC102723602	MLF2			THOP1	DUSP9				DTX4					INPP5J	CLASP1
		LINC01186	GEMIN4	USP13			PDLIM4	ZNF526				FUS					ITPRIPL2	THAP7-AS1
		LINC00885	TXNRD3	GFOD2			MIPEPP3	HSPH1				SGPL1					PDCD4	DDX41
		TIGD3	LNP1	ZBTB7A			SMARCB1	OSMR				PCBP1					CC2D1A	SIAH1
		FTLP3	LOC646614	ROMO1			MVB12A	SLC27A1				CCT2					MT2P1	IQCC
		TIMP2	DFNA5	RUSC1			FAM65B	EID2				SDE2					IDH1	ARMC2
		CACNA1B	XK	PDGFA			LOC100506538	PDIA4				FAAH					STAT4	SAP30L
		RP11-473M20.7	ATG4D	PSME4			ELAC2	ARPC5				HNRNPDP1					COG5	ANAPC15
		TRIM5	FAM203A	PPP4R1			KANK1	RAB11FIP2				CSDE1					CACNB1	LOC391636
		CDA	TMEM256	NCS1			PIAS4	RAD9B				RFC1					LOC100131564	FAM229B
		RCN1	LOC100130744	WDR1			TICAM1	FAM126A				SETD2					C1RL-AS1	STEAP3
		PCDHGA9	HES2	PSMB7			LYRM1	OPA3				KIF2A					ITGA10	WBP1L
		B4GALNT1	GPT2	CHD3			RP11-545I5.3	NHLH2				TTC39C					LOC100289098	RAN
		CA9	UBE2S	CDC42BPG			ACAT1	C3orf83				KIAA1522					SAMD9	PPP1CC
		TCF7	LOC100506548	PRKCA			ATP5B	EHBP1L1				LRRC16A					KAL1	PPIP5K2
		EHHADH	DCUN1D4	DDX47			CCDC109B	DNAJB5				AK4					RAG1	TMBIM4
		HIST1H2BK	RP11-96H19.1	TIMM50			AVPI1	SAE1				ATMIN					RUNX1	DDX49
		DNAJC12	ATAT1	TSC22D3			ANKRD23	LTBP3				GJB3					CACNG4	ST3GAL4
		LOC728392	NGF	CDK5			LOC101928602	PAF1				ANKRD13A					PPP1R13L	NDUFA11
		PLCXD3	RPL23P6	CDKN1A			TBRG4	DOCK1				UPF2					TICAM1	THOP1
		SLC52A1	TNFRSF21	ZNF511			TNNI1	HOXD3				TXLNA					TBX6	ZBTB17
		C1RL	HS3ST3B1	EIF3IP1			SELO	CPT1B				PTBP3					LNPEP	TRIM2
		ST6GALNAC4	SIRPAP1	QTRTD1			LOC677762	ARL6IP6				ANKRD50					MGC16275	TRIM37
		SNORD10	C6orf57	XRCC5			GID4	DET1				SH3TC2					KIF27	SLC2A13
		LTBP3	MYBL2	RPL38			SPANXB1	CTSA				SAFB					EML6	DSN1
		NDRG4	RPS26	PCYOX1			UQCRC1	PPP2R5B				MSMP					SLC9A3P2	CLCN7
		FXYD3	NOL9	YEATS4			HIGD2A	PATL1				APOOL					SLC9A2	NFKBID
		RHBDL2	ZNF502	GPBP1			LOC642846	GPRIN2				PLEKHM1					LINC00958	CPQ
		MCF2L2	TBCD	TRIM35			FLJ44342	CARD8				BMPR1B					SLC3A2	TPST1
		MMP15	PTTG1	STX16			DOHH	CXorf56				USP14					PLEKHF2	HAUS5
		TP53I3	LOC353194	PPIE			LOC100128596	FKBP9L				AKAP2					LIPE	LIN9
[truncated: 3,632 more rows]
