# Supplementary material for: Angiogenesis and evading immune destruction are the main related transcriptomic characteristics to the invasive process of oral tongue cancer
Source: Sci Rep. 2018 Jan 31;8:2007. doi: 10.1038/s41598-017-19010-5 (PMC5792437; doi:10.1038/s41598-017-19010-5)
Supplement: Supplementary file 5 — Supplementary table 3B [file 41598_2017_19010_MOESM5_ESM.xlsx]

## Sheet: q-values
SCC9 x ZsG					ZsG x LN1					LN1 x LN2					LN2 x LN3
EXCLUSIVE SCC9	EXCLUSIVE ZsG	DOWN REGULATED	UP REGULATED	CONTINUUM	EXCLUSIVE ZsG	EXCLUSIVE LN1	DOWN REGULATED	UP REGULATED	CONTINUUM	EXCLUSIVE LN1	EXCLUSIVE LN2	DOWN REGULATED	UP REGULATED	CONTINUUM	EXCLUSIVE LN2	EXCLUSIVE LN3	DOWN REGULATED	UP REGULATED	CONTINUUM
LOC389705	CYTL1	BEND7	GDI2	SLC35A2	EPB41L4A-AS2	ZNF878	RPS4Y1	MARCH7	LEMD2	0	0	MAL	G0S2	0	AC105053.3	MSX2	CLDN4	CXCL2	NFS1
RTP2	PLIN2	PRKAA2	RBL1	GDAP2	GABRE	LOC102723373	TTTY15	LYN	MOB3A			ANK1	FAM132B		ACSM5	LOC100506098	CYP24A1	MPI	XYLT2
MDS2	UGT3A2	FMOD	MRPL16	SOAT1	CLSTN2	LINC00052	PRKY	AKT1S1	CDC123			INHBB	APOE		LOC442132	KRT8P19	LCN2	USE1	MMP15
MRO	OPN4	DAPK1	CRTAP	HERC3	RGS7	WFDC12	ZFY	MIER1	BRMS1			NOTUM	SCG5		RP11-347D21.3	CASC8	ST6GALNAC5	ITFG3	MTMR11
LOC101929670	ZSCAN23	KRT19	UIMC1	MPZL2	MTMR8	LOC101929664	NUPR1	PCBP1	MRPS16			ADAMTS1	FES		4	TMEM130	GDF15	TPMT	RMND5B
CD180	SFRP2	GIMAP4	NDUFB10	B4GALT1	FER1L6-AS2	LOC101927490	ABCG1	MGAT4B	DALRD3			TRIM58	SRGN			LINC01010	CXCL11	ZBTB17	LOXL4
FGF14-IT1	LOC150051	LAMA4	ESYT1	SNX1	LOC440173	SPRR2G	PNLIPRP3	TRAK2	SH3BP1			SEMA5A	ITPRIPL1			6	MAL2	C1R	KIAA1958
7	RGS7	MAGEA10	NDUFS2	PTPN12	ARSE	ESRG	DDX3Y	KCTD20	PABPC1			FGD3	IL13RA2				NGFR	ST6GALNAC6	ECE2
	RPL7P13	WISP1	CCSAP	CDS2	SSX1	RPL32P13	PLAGL1	ALDH18A1	CCDC43			VGLL1	IL24				PPL	ANAPC2	ABTB1
	GABRE	GIPC2	OSBPL1A	DHX40	ZMAT1	SULT1E1	UTY	KNTC1	NUDT16L1			HSD11B1	IL36G				CEACAM1	LOC100418939	RGL2
	CLCNKB	KRT19P1	ESRP1	CASP2	BEX1	KCNJ16	KCNK5	FBXO7	MPI			RASEF	SMO				IL21R	RING1	ZFYVE19
	ADAM33	NUDT16P1	ATP5C1	HPS5	C3orf72	SPRR1A	FAM50B	FBXO28	TACC2			PPAPDC1A	FOXD2-AS1				IL24	TXNDC5	QPCTL
	NLRP12	LONRF3	FZD6	LRCH3	OR2S1P	KLK12	USP9Y	TNKS2	LANCL1			EDAR	PPM1J				MYEOV	UCK1	SAT2
	EPB41L4A-AS2	TMEM119	MANBAL	MINPP1	TMSB15A	SNORA74A	LPHN2	PSMD13	C19orf60			MAOB	PRSS12				KRT23	CTHRC1	SIL1
	CRH	IGF2	SLC30A5	SAR1A	MAGEB2	ZNF736P9Y	CYP4B1	SLC2A4RG	MTAP			GJA5	MDK				LIPH	QSOX1	ALOX15B
	BEX1	SRGN	PSMB4	ZNF227	LOC150051	CST4	PCSK9	CCDC115	LGR4			C9orf169	RGS14				ADAM8	SIRPA	ZNF581
	ABO	B3GNT7	AP1M1	MAGT1	LINC00211	MSMB	RPS4Y1P1	STT3B	GTF2F1			RPA4	POF1B				FAM83E	PIGT	NUBP1
	LOC388282	NDN	MDH1	COPB1	GABRQ	LOC102723929	RTN4RL1	RPN1	DESI1			EDIL3	DKK3				CLDN16	PRKAR2B	CCDC107
	ACSM5	CD22	TCTN3	LRRC8D	LOC102723629	LOC102723517	GUCY1A3	BET1L	PTDSS1			UPK2	RIMS3				SLPI	WFS1	SMYD3
	ERVV-2	C15orf59	NNMT	CANX	GABRG3	LOC101929670	RPE65	RALY	ADI1			PODXL	KRT6B				FGFBP1	TMEM179B	19
	PDK4	APOC3	CCT5	ARHGAP12	AC079586.1	GYG2P1	GAL	CHMP4B	DDX21			ABCG2	ICAM5				ST14	TMEM175
	C3orf72	FPR1	TTC1	TM7SF3	MAGEB6	C1orf234	CAMK2B	AP3M1	HIRIP3			NOG	MYOM3				BLACAT1	CCDC106
	EPYC	GABRA3	ANAPC5	MESDC2	UGT3A2	CXCR2	KCNK17	SSH1	AGPAT2			FARP1	BATF2				PRSS22	GPX4
	23	DCAF4L2	PELO	PSMA4	LOC101929465	ATP5A1P7	SLITRK4	LRRC14	TTF2			PLEKHA7	HIST1H1C				GJB4	FAM127A
		ITGB3	SMARCE1	CLPTM1	ADORA1	LOC100286962	SLC27A6	CLN5	CNDP2			C15orf39	SHROOM4				RTN4R	LEPRE1
		MAGEA6	MCPH1	ADD3	OR52E2	HCG4P5	PLA2G4E	UBA2	DNM2			EFHD1	KREMEN2				IL1RN	FHL1
		SERPING1	HAX1	TBC1D15	LOC102724908	LINC00989	PGLYRP3	B4GALT1	RAB12			TP53I11	PCDHB6				GPR110	ZNF71
		G0S2	INTS5	NEU1	CNTN3	SULT1B1	ZNF750	ARHGEF7	SUGP1			PRICKLE1	IL1B				CRB3	VPS18
		ARMCX1	METTL23	ZDHHC9	USP24P1	MYL7	HIST1H2BD	SCAMP2	TRIM35			CMPK2	SLC16A14				SLC12A7	MCAM
		SMEK3P	RPF2	ARNTL2	NAP1L6	29	FBXL16	ATP6V1H	UBE2D3			KRT19	LOC353194				XDH	DGKD
		LEPREL2	TPGS2	HMG20A	CYTL1		LINC00665	CLSTN1	AURKAIP1			ADAMTS12	TMEM74B				ATP2C2	ZC3HC1
		PCDHA10	MRPL10	EFCAB14	FLJ36000		PCDH18	PI4K2A	NOL7			CCDC69	PPP2R2C				HES2	RNF25
		IL1RL1	OST4	LIMA1	SAGE1		PLD5	ATG2A	MCU			FGFR1	ICAM2				UNC5B	WDR45B
		CELF2	SMARCC1	TMBIM6	CDC42P4		CDH16	LIMS1	MLLT10			ACOT11	FBLN7				IGFL1	BCKDK
		GABRG1	PTPN11	HDAC1	RBPMS-AS1		RAET1E	NDRG1	AMMECR1L			KANK4	BTG2				TACSTD2	MTFR1L
		ICA1	PWP1	IL10RB	LOC102724074		TFCP2L1	VEZT	AAMP			LAMA1	CAMK1				IL1B	CYB5D2
		SMIM10	ATP6V0B	HTATSF1	LOC388282		SLC6A14	KCTD10	UBAC1			NBPF1	CXCL11				TSPAN1	PSMD8P1
		CADM3	CPNE3	PLS3	CASC20		CERS4	ATG5	CCT4			LOC100129520	CXCL10				LLGL2	ARHGEF17
		MT1M	AP3B1	MYO1B	MAGEB18		TREM2	STAT6	FXR2			BAG1	DMBT1				SIRPB2	LHPP
		NPNT	C17orf80	ACTB	VENTXP1		CASP14	GPD2	METTL13			PAK6	IL12RB2				KRT19P1	ETFB
		HRASLS2	GLUL	JAGN1	LOC101928226		PRR15L	TMEM30A	NARF			LINC00673	CSF3				GBP6	FKBP2
		LOXL4	POLE3	MSH2	LOC102724094		HPCAL4	RHOA	PDCD7			CDH11	LCN2				CALB1	SCPEP1
		OLFML2B	ORC2	SMC3	PDK4		NAA11	RNF115	NXN			EPHA2	P2RX5				EPCAM	ECH1
		CMKLR1	SLC6A15	ANLN	RP11-461O7.1		S100A7	GOSR2	DCAF12			GPR1	C15orf62				KRT15	TSPAN3
		TNFRSF9	HDGF	DIABLO	LOC441204		PRODH	ARL6IP1	CORO2A			PPARG	USH1G				UPK2	NT5DC2
		CPZ	WDR3	DENND6A	FCN3		AZGP1	SNX13	CDH3			EPPK1	FAM198A				ADAP1	NRSN2
		FCGRT	PCMT1	ELP2	GPR141		ALDH3B2	HSF1	C2CD5			TSPAN18	PDZK1IP1				SLC2A12	TMEM248
		COL3A1	RHBDD1	GAPDH	LOC101927129		IL20RA	KLHL15	COLGALT1			SULF2	TXNIP				SDR16C5	LAPTM4A
		DAAM2	KPNA3	NUCKS1	GBP7		HYAL1	ZFPL1	CKAP5			TRIM24	ZNF385B				MPZL2	PEPD
		PNMAL1	ICK	CSE1L	ADAM33		CPVL	ZER1	LRRC8A			SERTAD1	FGF13				UCA1	RNF122
		NSUN7	ACAT1	FAF2	KRT33B		S100A8	ATG12	RFT1			ZNF668	FAM155B				KRT19	ITGB1P1
		LINC01085	RQCD1	IL1B	LILRB4		LOC101060264	ARHGAP23	SSNA1			SUGP1	ESRRG				ST6GALNAC2	COQ2
		SH3BGRL	HMOX2	TP63	HNMT		KCNB1	SEMA4F	MAP2K4			PABPC4L	IL1RN				RAB25	CTSL
		UBD	TIMELESS	MUT	LMO1		EVA1C	ATP6V0C	INO80E			LINC01127	MAGEA4				CXCL16	TMEM222
		RP11-695J4.2	PTPMT1	COQ9	CPXCR1		IL12RB2	RNPEPL1	TERF2			ZNF521	MME				CLDN1	DNAJB5
		CEACAM1	CHEK1	GNPDA1	55		IVL	XPO1	PRKCZ			EPB41L3	55				ESPN	CAMK1
		KIAA1462	DDX46	GNG12			KRT86	NAA40	SF3B14			TMEM204					PI3	MAP3K12
		PPAP2B	S100A14	CSNK2A2			LINC00892	QRICH1	SIRT7			LGR5					ENPP5	INPPL1
		COL6A2	MARS	XRCC5			HES7	GOLM1	MEN1			XYLT1					TRPV4	EIF3B
		SH3RF3-AS1	CPSF3	STK24			SCNN1G	KIAA1429	SUPV3L1			TLR4					S100A7	NINL
		RARRES3	BZW2	PHF20			C2orf54	USP35	CSTF1			NYAP2					IRF6	PLOD1
		CCDC8	TMEM205	MIEF1			EPHA6	MAPK7	TSHZ1			SGPP2					GRB7	PLEKHO2
		LOC728819	KARS	OXSR1			KRT13	PTGFRN	NANS			RPS6KA2					FUT1	ABCB6
		ZEB2	ERAL1	MYL6			TINCR	CSNK1G1	C1orf116			ANKRD2					CSF3	LAMP1
		RNF130	RHOBTB2	ATP5A1			TENM4	C1orf233	CUL9			ADAMTS5					KRT34	FLCN
		PLA2G16	SMIM13	CFL1			TOX	LINC00984	KATNB1			TRPV6					PGLYRP4	CTSA
		ACSL5	CCNC	SDHB			KLRG2	SDF4	ATP10D			SCEL					TMC4	CTSZ
		SERPINB9	CEP55	MBTPS2			TERT	SUMO3	WDR59			MEF2C					RHOV	SPATA33
		UCHL1	EIF2B1	ATP6V1C1			PXDN	S100A11	TP63			FOXF1					SLC29A2	FLNC
		CFI	LGR4	FBXO45			CYP4X1	CMAS	COPS2			PRR15					PCDH1	RAB13
		LINC00525	SRPK1	PPP2CA			LOC100240714	ARGLU1	NAA20			IL1R2					IL1A	ZNF335
		IDO1	PARK7	PLIN3			PLA2G2A	TXNDC11	TJAP1			CDH4					LOC102724608	PRAF2
		TMEM98	TTI1	ZNHIT1			KLK7	ZDHHC5	PPP2R2A			RSAD2					SOX7	TTC39C
		DCN	NUP153	MET			KRT16	NCKAP1	GNA13			ROR1					ANKRD65	CD63
		RARB	MANEAL	NAA50			SPERT	MON1B	THOC1			TBL1X					KIAA1211L	GCLM
		SYT11	PCCB	PITPNB			TSPAN18	CMPK1	ANKS1A			SLC24A3					FAM84B	GNPTG
		PLBD1	GRSF1	TEX2			IRX4	GALNT1	FAM213B			LRRC7					CGN	DTYMK
		DPYSL3	PREP	SKIV2L2			GRHL3	TAB2	EXOSC10			PDPN					WNT7A	KDM2B
		ENG	NDUFAB1	PARP1			RAET1G	UGP2	PPTC7			LOC128136					ARHGAP8	MPPE1
		MME	NCL	CDC23			MYB	RGS12	ESYT2			RGS4					TINAGL1	PAQR4
		DTX3	SQLE	FASTKD2			ANKRD22	SF3B1	AMZ2			LOC100505817					ADM2	CYB5R3
		IRAK3	PRPF4	KIAA0895			PPFIBP2	TOR1AIP1	NDUFS1			EPHA3					KLK7	CD151
		BST2	POLD3	SNRPB			PI3	PIP5K1A	WDR82			KLHL4					SLC37A1	PHF13
		C8orf4	ARMC1	IARS2			DANCR	TAF1B	PSMF1			CARD11					PRSS8	CYP2U1
		TRIM31	ACY1	RARS			HSD11B2	TRIM58	MBD1			DNAJC19P5					ANK3	WNT5B
		APBB1	NUP160	DCAF6			VSNL1	ARHGEF1	SMIM13			CBWD5					SCD	HABP4
		MT1G	COPS4	COPZ1			WNT10B	SLC35C1	MTG2			KITLG					KIAA0040	CCHCR1
		PTGES3L	VPS11	DDB1			SNHG18	TAF6	NSMAF			ZNF114					HBEGF	CYB561D2
		MXRA5	RAVER2	SSBP1			SYBU	GTF2F2	NELFB			GRB10					TGFA	SQSTM1
		TLR3	PPP2R2A	RAB7L1			MARCO	HIATL1	SRP72			GPRC5B					DUSP6	E2F6
		SPATA6	F2R	CUL3			SLC9A9	CDC16	QARS			SLITRK6					FST	ELAC1
		SEZ6L2	CDC123	PRR11			GHR	DLG3	WDR75			TNFRSF9					C8orf4	FHOD1
		HDX	CKAP5	ALDH3A2			LOC113230	POMP	STX16			TOX4P1					IL36G	PRPS1
		LGR6	TOMM70A	TSN			S100A9	SLC4A3	NADK			ZNF628					LRG1	NUCB1
		GBP4	LARS	EIF1			LOC353194	NFRKB	VMP1			EEF1A2					CDH3	NDRG4
		GPRC5B	CCT3	AIMP2			TMEM246	ZFP91	DHX16			SYT12					FAAH2	TTLL7
		DDX53	ARPC2	NUP37			FGFR4	CHMP3	DVL1			FAM13B					SPINT1	NIPA2
		FGF14-AS2	GNB2L1	TMCO3			NLGN4X	BIRC2	ENSA			ITGB8					KLK10	ABLIM3
		GALNT15	KNSTRN	GM2A			TTYH2	DPP8	EIF2B4			GATA3					PTAFR	NSF
		PIK3AP1	VKORC1L1	COG8			KHK	AP5B1	RAB11B			KRT19P1					NMU	CEP19
		SCML2	CDK8	TTK			NRTN	DNAJB11	WWC1			PCDH9					PPP1R14C	TOR1A
		TMEM150C	COLGALT1	APPL2			B4GALNT4	PITPNM2	MAP3K4			ZNF35					CBLC	LIMD2
		EFCAB4B	MRPL45	PSMB3			PTCHD2	TAF15	TMEM11			GPRC5A					AP1M2	PGAP3
		SPTA1	PSMC3	IDH3B			TRDN	MASTL	TAP1			SFRP1					RSAD2	CYR61
		CRISPLD2	DFFA	B3GNT5			CBX2	ARF3	FBXW2			ZNF503					SOX9	DMAP1
		SPARC	SLC25A11	MCM6			S100P	SMO	STUB1			ELAVL2					HSD11B1	MARCKSL1
		PSCA	LRRC59	ANAPC7			TLL1	COX6B1	NCOR1			MSC					ADIRF	TIMP2
		MYH14	ABCC4	IWS1			SEMA5B	PPP2CB	DAPK3			ZNF880					BIK	MCM5
		SCNN1B	DPM2	ATIC			CYP1A1	C2orf69	CNPPD1			RBM3					HAS3	FAM216A
		RCN3	PSMD2	OBFC1			RGS16	DEGS1	SFSWAP			UNC13A					EPPK1	SUSD1
		NAP1L2	GMPS	LIMK1			BCL11A	LAMP1	TMEM43			SGK223					GJB5	MARCH8
		SH3RF3	RCC1	SNPH			UNC5CL	RICTOR	ENOPH1			STS					FXYD3	CDKN1B
		PADI1	SIGMAR1	LINC00657			LOC100506098	TADA3	SCAND1			RHPN2					CLDN7	C11orf68
		MARCH4	LYPLA1	GPR158			ITPRIPL1	SPINT2	TSR3			SNAI2					TSPAN18	THRA
		RORA	WIBG	CHST12			PGLYRP4	MAGI3	PGD			ZNF557					PLCH2	WDR81
		PYGO1	ASUN	NOMO1			PRKX	RTF1	MAPKAPK5			HR					NLRP3	ZCCHC14
		PRKAR2B	TPX2	TPM1			LOC100419838	KAT6B	TCTN3			HMGCS1					COX6B2	TOX2
		TNRC6C	PRDX4	EML2			LOC100996457	PLEKHA7	XPO7			NRP2					PKP2	SPARC
		NCAM1	C2orf44	PPM1M			DMBT1	GLG1	MLX			ZBTB24					S100A14	DNER
		GBP2	IARS	ATP7A			KRT17	UBQLN1	RNF187			DHCR24					MYO5B	CERK
		EMR1	MTERFD2	RHOBTB1			CCSER1	NAB1	DESI2			NCOA5					RCSD1	IKZF4
		VLDLR	MBP	KRT15			MACC1	ASAP2	MRPL49			NEDD9					ZBED2	CDK4
		GNAO1	EI24	NPEPL1			DLK2	SLC15A4	MDH1			TMEM97					POF1B	ABCC4
		PCDHB6	CDC42SE1	ADRBK2			LOC645638	CAPZA2	SLC35E1			ARHGAP42					CARD11	PFKFB3
		EEF1A2	DPP9	ZNF549			KRT17P2	MOB2	DDX41			PLA2G16					COL13A1	AGTPBP1
		STRA6	RNASEK	MAP3K10			RASL11B	LAP3	PIAS3			SCNN1A					NEURL1	ZNF114
		ZEB1	PPM1G	PELI1			ABCA12	RC3H2	AP3B1			ACSL5					MMP28	ARL4D
		L1CAM	OTUB1	PPIP5K1			PIK3R1	TSPAN14	CES2			AGFG2					SYTL1	USB1
		FAM155B	MECR	C19orf40			PTP4A3	TOP2B	DLAT			DUSP4					SAA2	ANKMY2
		SYNGR1	CERK	CAMK2G			TNFSF9	DOLK	PPIA			ZNF502					HS3ST1	PSMC3IP
		STARD8	EIF4A1	SMARCC2			SAA4	KIAA1161	IDH3A			PHLPP2					PRR15	SLC25A16
		ACOXL	GLE1	AIFM2			FUT3	ANGEL2	SAP30BP			CACNG4					LOC101930033	GSTM3
		MSC	YWHAE	CIDECP			UGT1A6	CAT	C7orf26			PPP1R10					GRHL1	HS3ST3B1
		CYP7B1	RBBP9	CHST14			GYLTL1B	PSMC4	NFX1			CCDC120					C1orf116	DISP1
		SLAMF7	C6orf47	INPPL1			BLACAT1	BAHD1	MBTPS2			FAM26E					ESRP2	CDON
		HOXA13	CCT2	PLEKHA2			ANKK1	DGCR14	PDE6D			ZNF180					PROM2	C6orf48
		CXCL17	RAD18	MAP4K4			GALNT14	FNBP1	NDUFA12			PARD6B					DMKN	CRISPLD1
		MAOB	DERL1	CD151			GJA5	SENP2	ANP32A			TMED7					LSR	FBXO9
		LOC100132891	DNM1L	IL32			TSC22D3	RAP2B	ABCC10			CXADR					JUP	SEZ6L2
		FBLN2	YARS	SLC39A11			GSTA4	NDUFA1	UBE2O			HMGCR					CXCL10	MBD4
		SLC27A2	ATAD2	USP54			EPX	TAZ	PCMT1			KLF5					WNT4	KIF24
		GPC4	GARS	KLHL26			ERVMER34-1	ATN1	TRIP6			PLCG2					OCLN	CTH
		ADAMTS7	SUN1	PJA1			CD86	GNB1	SSR1			ADAMTS16					C1orf172	FEN1
		SYT17	USP22	STK10			LOC101928281	WRNIP1	EMC4			ZNF703					ESRP1	LDOC1L
		SLC15A3	SARS	TOB2			HRK	ZNF800	COG4			ERRFI1					MIR205HG	GGA2
		LTF	ARL6IP4	BRPF3			MT1XP1	PIP4K2B	SLC16A1			NR2F1					AIM1L	PSPC1
		QPCT	MRPS30	SLC25A37			LINC00663	ATXN7L3	SLC35B2			DPYD					RP11-65J3.1	PCDHGA4
		TFPI	OAZ1	TBC1D8B			TP73	POGZ	CTNNA1			LOC390933					SCEL	BPHL
		LOC729770	XPO7	PRR14L			GPR37	FAM120AOS	SRPK1			P2RY2					PLEKHG6	AP5S1
		GRIP2	CKAP2L	BRAF			RNF125	MYOF	KCTD2			C8orf58					B3GNT3	TIMELESS
		BEX5	SH3BP4	EMP2			RP11-132A1.4	NASP	PCGF5			CARD6					KLK11	MAEA
		MMP1	RNF145	C5orf15			LRFN1	MED21	PKP4			ACAT2					NIPAL4	NRM
		SLC22A3	BCL7A	RLIM			MT1X	LPPR2	FASTK			FASTKD5					LOC389641	GOPC
		LOC100418951	NXN	TMEM39A			BHLHA15	RFFL	LRRC41			ZBTB2					LOC102724043	ATRNL1
		PPM1H	VPS33A	ATF5			FLJ41309	PTPN23	ZDHHC16			STC1					PDZK1IP1	DNTTIP1
		COL6A3	MRPS7	TMEM170A			GCSAM	LRRC40	SCYL1			LAPTM5					CCDC64	CNNM2
		KIF7	GINS3	FAM184A			KLK9	PLXNB2	MTMR14			PDE12					TNFRSF10A	EPS8
		NPTX1	FARSB	FAM43A			RHOV	TFG	TRAPPC1			SLC4A2					CSTA	ADI1
		HEY2	SLC30A9	OPA3			ZBTB16	HACE1	CLASP1			FASTKD3					TRIM22	DENND5A
		PALM3	COX8A	BTN2A1			LOC100505771	G3BP2	ADCY3			DNAJA1					SH2D3A	ZYX
		SLC2A3	STYXL1	SLCO3A1			SNHG4	NKRF	BAP1			SPAG1					IL15RA	P4HA1
		MPP1	KIF11	RHPN2			TMPRSS4	WWC2	PPP2R4			SLC6A6					FAM155B	GNS
		ELF3	WDR83OS	XIAP			NKD1	RNF219	ELOVL1			ALG13					PRKCZ	H2AFY2
		MAGEA3	ZW10	FBXO46			KLK5	LSM14A	CCNC			TFAP2C					MARVELD3	SLC16A3
		GALNT12	NOC4L	ZNF518A			ZNF815P	MPHOSPH9	OGFR			STAC					KRTCAP3	NCOA5
		SPON2	HAT1	PLXNB2			CATSPER3	C12orf75	SMEK2			URGCP					PCSK9	DMPK
		ISLR2	BABAM1	FLOT2			CTXN1	FAM208A	USP39			MFSD6					ASGR1	NASP
		SPOCK1	UQCRC1	FAM50A			PECAM1	TOPORS	LCMT1			ZSCAN25					SPINT2	ACADVL
		PDE4A	SUV39H2	SERPINB8			B4GALNT2	PCBP4	SERINC2			PKP2					RAPGEF5	NPR2
		FA2H	KREMEN1	DNAJC1			F12	RELA	CHTF8			MAGI1					ADTRP	UBE2D4
		CATSPER1	POLA1	FUCA1			NR3C2	GPR107	ACADM			COL1A1					SERPINB3	JMJD8
		RP11-438N16.1	ANKH	SPRED1			ECM2	CUL2	MANBAL			EGLN1					HSD17B2	TMEM14B
		FAM149A	POLR1B	MPI			LEMD1	EMD	RANBP9			TP53I3					RHCG	ARHGEF25
		TRPV6	BIRC5	EGLN2			ABLIM2	TTC38	CDC42SE1			GOLGA3					HCAR2	RASSF4
		WNT5A	DEK	LOC100129034			SRGAP3	HLTF	IARS2			GRHL2					C16orf54	CCDC103
		MYO1G	MRPS33	SLC35C1			LOC100505761	PGM3	SRSF4			TRIM29					LOC353194	SDC3
		TNFRSF11A	PSMB6	LARP6			ANGPTL6	USP8	ITGA5			MNT					SPTBN2	SRSF6
		FAM171A1	PGM2	AGO3			HLA-DPA1	UFD1L	JOSD1			ZFR					LOC101928262	TCTA
		GFPT2	MAP7	IRF3			INHBE	STX4	VPS35			SERPINB8					S100A9	CD59
		ST6GAL1	ILF2	WDR13			KRT5	SPG7	E2F4			KCNJ15					CRABP2	TMEM18
		HSD11B1	SENP3	RNLS			PTCHD4	NFKBIE	ANXA7			SQLE					SYNGR3	C1orf85
		COL6A1	ELAVL1	STARD4			RDH16	SCAF8	TMED2			ZNF551					KLK8	FAM171A1
		PDGFRA	YTHDC2	TMEM39B			SLC38A4	CAP1	DNM1L			TNS3					TNNI2	FRMD4A
		MILR1	PEX5	STIM1			RAB3A	ZDHHC7	RDX			ADAMTS9					ANO9	TCEAL3
		C1orf115	COQ4	TIGD2			FBXW9	C12orf49	RAB14			RIPK4					ERBB3	KYNU
		SORBS1	PGRMC2	C11orf84			FAM84A	EIF4G3	SEC24C			ARL4A					NCCRP1	CD68
		UPK2	YBX3P1	MED25			ANKRD13B	GSDMD	ACTR1A			FBXL14					LOC554223	MCM4
		ETV7	CAB39L	FNDC3A			GRAMD2	STIM1	MTCH1			GALNT6					TMC6	MAGEA10
		PTPRJ	MIPEP	TMEM135			DSG3	HMGXB4	M6PR			SNX18					VWDE	SF3B4
		IL18R1	PMVK	VPS8			PPARGC1B	CCM2	PHF2			ARHGEF11					EPHA1	IQCK
		LOC101928841	TMEM107	NAPA			HAP1	PDP1	RNF10			TIMP3					LDB2	LAYN
		C15orf48	GOT2	GALK2			F2RL1	KIAA1586	GRINA			FAM212B					CCL20	PDK2
		UPK3B	SAMM50	PRKD2			HCP5	NUBP1	RER1			DUSP10					DOK7	PI4KA
		ATP8B2	ICT1	MTND5P11			SLC25A23	KLHL7	HEATR5B			BHLHE41					CHAC1	TUBGCP5
		IL6	WASF1	ZNF776			ASIC1	BCOR	HYOU1			TRIM16					SNCG	POLR3H
		FBN1	MRPS18A	LIN7C			LOC101928464	CRKL	SLC52A2			PCDH1					SPRED3	NCAPH2
		ITGA4	NFYA	SYMPK			LOC100507547	ARMC8	MAPK9			ZNF408					QPRT	PGBD2
		C10orf90	GPANK1	NIPAL4			TPRG1	AVL9	MESDC2			SEC14L1P1					GPRC5C	LOC100996433
		NPTXR	FOXRED1	C20orf196			SAA1	GGNBP2	PRKD2			KCTD1					FAM83H-AS1	SCAMP4
		KIAA1211	ATP10D	SLC35G1			KCNE2	LMO7	ABI1			MKL1					GJB3	FLNA
		HMGN5	UBE2G1	GRN			GRIN3A	PLOD3	HDLBP			CHN1					RAPGEF3	NINJ1
		SYN2	KIAA0040	CDIP1			BTBD11	UCHL3	ZDHHC18			PI4KA					GYLTL1B	RARB
		ADPRH	IPO5	PI4KA			DNPH1	RNF216	PRKCSH			SPECC1					SCNN1A	ASF1B
		ABCA6	MAP3K4	VEGFC			CNTN1	NCAPG2	SLAIN2			SLC29A3					RASSF5	ZWINT
		TMEM255A	C4orf32	OXTR			KRT14	RB1	YME1L1			CAMK2N1					TTC22	FAM109B
		NEO1	CDYL	XRN1			MCF2	CHRAC1	AMPD2			IRF1					UGT1A6	LHFP
		GIMAP2	PEX16	GJB2			HIC1	STRBP	PRDM4			MVK					THBD	XRCC6BP1
		EPHB6	RPAIN	AAGAB			SAA2	KRAS	PTPN9			CLP1					GRHL2	RAB40B
		GPR97	ASB13	IGF2BP1			CKMT1A	SLC35F6	SUDS3			SHROOM3					KIAA1199	AGPAT6
		BEX4	CTNS	COL4A5			KLHDC8B	LOC100131676	ANAPC2			NCDN					TNRC6C-AS1	KLHL22
		SHC3	TXNDC5	PROSER2			RAPGEFL1	IPO7	PCSK7			SLC35F6					MROH6	DDX39A
		CD40	MTCH2	TMEM51			SFRP1	SLC39A10	CYB561A3			OASL					NR1D1	DANCR
		TMPRSS3	CCDC51	ADCK4			RLBP1	RPN2	UPF2			AP5B1					F11R	POLE
		TNFRSF14	AFG3L2	MARCH8			RHCG	ANKIB1	CHD1L			ELAC1					BARX2	CECR5
		ANKRD6	KIAA1191	PIK3R3			RASSF5	TBC1D15	SEC61A1			HMHA1					GSDMC	ARL13B
		ANXA6	RPL13	FAS			PLXDC2	CAV2	TOR1B			IPPK					KLHDC7B	MCM2
		PCDHGA4	PTK7	RMDN3			POLR3G	ACAP2	GNG12			WDR81					SPATA18	CRELD2
		CHST2	DUSP14	MAML2			MCTP1	CWF19L2	NFATC2IP			ASPSCR1					ZNF385A	ECM1
		HOXA4	SGOL2	CST3			NBPF2P	TMEM14A	RAB10			IRX3					SHROOM3	LDLRAD3
		DAGLA	ILVBL	EHD2			ANKRD2	POLM	MARVELD1			ZNF45					ALDH1A3	PPP1R10
		CARD16	EIF1AX	PCTP			SOX9-AS1	HM13	CRTC2			CABLES1					BEX1	ZMIZ1
		TGM2	BCS1L	KRT81			LOC101927720	TRIP4	EXT1			RASSF7					GBP4	C3orf18
		FAM49A	EIF3I	BMP2			LOC101928013	YKT6	YWHAG			LPHN1					VANGL2	AP2M1
		TREM1	UROD	DCBLD1			ALDH5A1	MGAT1	PCNP			EEF1A1					FRMD4B	MCM3
		ANPEP	FLAD1	ARL13B			GTSF1	STT3A	ACVR1B			MICALL1					UBD	PEBP1
		LOC102723465	FLII	TTC7A			VAV3	GPR56	TRPC4AP			APOL2					RIMS2	GPS2P1
		SPOCD1	PDHA1	SUPT5H			GMPR	FUBP3	PCYT1A			C12orf5					DYSF	CENPT
		MAP1B	PTDSS1	UBE2D1			SDPR	RERE	ZNF451			ANAPC2					S100A8	APBB1
		BAI2	DAXX	CBLL1			SMPD3	ANXA11	PFKL			REPIN1					DHRS3	HOXC4
		SLC30A2	CCT4	C1orf106			LRP4-AS1	DAP	HINT2			229					MMRN2	LIG1
		TCN2	RPL27	FAM127B			EPN3	EML4	PPARD								ACSS2	BIN1
		ARNT2	RABEP1	TMTC1			KLHL29	SDCBP	MED29								C1orf106	MCOLN1
		TMEM200A	RUVBL1	SLC35F5			P2RX5	TUFT1	PIP5K1C								GPR56	ID3
		DNAJC22	MOCOS	CXorf38			STX18-AS1	TALDO1	LPGAT1								GPR87	ARMCX4
		EREG	ISG20L2	TSTD2			CSTA	SPIN1	ELMO2								BTBD11	EXTL2
		PKNOX2	MAPKAPK3	MGLL			GNRHR2	IRF2BP2	PTBP3								ZNF385B	TGOLN2
		TNS1	ILF3	GALE			SLPI	VPS26A	GPR137								MSMO1	PHLPP2
		SLC13A3	CLMP	ZNF446			KRT17P3	GALNT2	TRAPPC8								IRF5	COQ10A
		SLC2A10	EXTL3	CCNDBP1			SLC25A19	MAMDC2	WRN								TRIB3	NUDT1
		PREX1	PDCD4	ZNF304			SAMD13	ANO10	TRIM44								GRAMD2	CXCL3
		PAPSS2	THOC6	CD46			GATSL3	STRN	UBR1								SRGN	COL6A1
		ZBED6CL	COPS7A	ZNF260			TPPP	PVR	IDH3G								WNT3A	PMF1
		SYT8	EIF3H	LPPR2			LOC101929014	STRN4	PFKP								SEMA3F	MC1R
		PTX3	DCUN1D5	HUS1			C1orf210	DCP1A	ZC3H18								SYTL3	LOC440489
		UBA7	DHPS	CACNG4			RP11-98I9.4	BCL2L13	CAMK2N1								LAD1	SLC12A8
		CDC42EP5	FBXO5	SIPA1L3			LOC101927300	EMC3	XRN2								P2RY6	SOD2
		SCNN1G	SLC35D1	ZBTB40			ADAT2	HPSE	DARS								PKIB	IL6
		NTRK2	EPT1	LRIG2			DGUOK-AS1	FCHSD2	GOLPH3								STAP2	RNASEH2C
		MCAM	PEF1	HNRNPUL2-BSCL2			FBN2	MYO1C	AP2M1								AQP3	CDCA7
		APOE	STOML2	TBC1D25			LOC101928794	TMEM14B	HNRNPUL2-BSCL2								SYT8	KIF18A
		RNF144A	WFS1	CIR1			EMR2	VPS39	C6orf89								C20orf195	NDRG1
		XAF1	NOL7	ADPGK			SAPCD2	SLC12A4	CHST15								KLF8	ABCA5
		ARHGEF25	NABP2	CCNJ			LOC553103	IL1RAP	RAB5C								OVOL2	TSPAN4
		PLXND1	GART	ABRACL			PHACTR3	MAPKAPK2	SLC2A1								BTG2	LOXL1-AS1
		NFE2L3	COBLL1	RBM12B			EFNA3	OSBPL9	AIFM1								SIM2	B4GALNT1
		GBP5	STMN1	SMAP2			CCDC64	KIF5B	PSMA1								ZNF385D	RBPMS
		GDPD5	PAAF1	KMT2E			LOC102724967	SIN3A	RAB1B								IFNLR1	SPAG4
		RBP4	GLO1	TGOLN2			S100A14	HSPA5	SLC39A1								TPK1	PREX1
		ITGA7	NCAPD2	DDX5			PKP1	WIPF2	EMC1								KLK5	GBP2
		EDN2	CCDC137	ST3GAL2			MAPK10	ANO6	SMAD2								KLK9	PLA2G16
		GALM	C1orf116	BLZF1			PVRL4	KIRREL	SLC12A9								PAPL	GSTM4
		GLIPR2	CDCA7L	UBQLN2			SCRN2	MELK	SLC38A10								SLC52A3	MAPK7
		LIMS2	METTL16	OPHN1			ARHGEF37	SCYL2	BIN3								DENND2D	FTL
		CLIC3	LTA4H	LPIN2			ITGA10	MDFIC	SGSM3								GALNT14	IQCG
		FRMD3	RNASEH1	SPG11			KRT6C	FAH	ERI3								CCDC88B	DAGLB
		MDK	NDC80	UPF3B			KCNV1	UBE2Q2	CEP120								LYPD5	MOCS1
		GIMAP8	CDS1	ARPC5			MYCL	KDM5A	HEATR3								MCTP1	LOC101928841
		PADI2	MRPL14	GLCCI1			CAMKK1	SORT1	LRRC16A								KRT6A	SGSH
		HVCN1	POC1A	TBK1			ISM1	KIAA1279	MRPS35								PXDN	BACE1
		NXNL2	RRP1B	SERINC3			CA9	TRPM7	JAG1								A2ML1	UBXN8
		GPR173	DRG2	ALAD			KLK8	OPHN1	C3orf38								USH1G	GADD45B
		ZBTB10	TRIP13	USP8			CD320	STX3	ASCC1								DBNDD1	RABL5
		RTP4	DENND1A	NSDHL			DEPTOR	DHX40	ZCCHC11								ADAMTS9	SMPD1
		SLC5A5	PHB	PPP1R21			RRAD	NPAT	RNF114								DMBT1	KCNIP3
		CTSS	MRPL43	CHFR			CADM2	BCL9	SURF6								VIPR1	TTC30A
		ARRB1	CCT7	TCF12			LINC00839	NRAS	SH3BP5L								EGFL7	ALPP
		MYZAP	OXLD1	FBLN1			GRHL1	TM9SF3	PTMS								CHMP4C	RASA3
		PPARG	INTS12	GPKOW			FKBP5	EXOC1	MRPS22								SLC2A9	CCDC80
		LOC100421401	SLAIN2	OSTF1			HES2	B4GALT7	PURA								CDC42BPG	MLEC
		MYRF	TTC13	FAM160A2			ZNF232	XRCC1	ZNF251								SERINC2	PHTF1
		TP73-AS1	VGLL3	DLGAP1-AS1			RAB38	EIF2AK2	PSMB3								KRT6B	SCCPDH
		LAMP3	BUB1	ZNF211			TRIM7	ANKLE2	ANAPC5								CD9	CNPY4
		WIPF1	H2AFY	RAP1A			AKR1B15	CDK16	TBC1D4								TPD52L1	KDM3A
		AC002480.3	ELAC2	ZMYM2			SPTBN2	FRS2	STRADA								KCNK6	IFITM2
		MGMT	DDR1	WDR48			TBC1D30	VAT1	C19orf66								PVRL1	PIAS2
		TNRC6C-AS1	HDAC2	LOC100506710			LOC257396	ANKRD28	KDM5B								CDC42EP5	LY6K
		TSPAN15	PGLS	ITPR3			CBX4	PTK2	ARNTL								PDGFA	CYBRD1
		MEFV	WDR74	RAB11FIP2			C5orf38	SURF4	NARG2								CDKN1A	PIK3CD
		HOXD10	DBN1	TBCB			MYC	MTMR6	HSP90AB1								ELFN2	TRIO
		ORAI2	PSMG1	PDLIM5			RGS2	TESK1	HEXIM1								LAMB3	MKL1
		TIMP4	VPS26B	NCOA3			TMCO6	RSBN1L	COX18								PLK3	PAM
		ARHGEF10L	MRTO4	FAM129A			NRARP	ISG15	DTD1								FZD8	ANXA6
		C11orf86	ADSL	PIGT			LPAR6	CYTH1	FAM136A								VWA2	ENO1
		FYB	MTURN	CHID1			RAC3	YTHDF3	RASSF1								SYNGR2	MYL6B
		CAPN5	FAM57A	SEPN1			ASNS	COPG1	RRP7A								PTK6	HPS1
		LOC100130992	HSPA4	EPN2			CKMT1B	CHFR	THYN1								SH3BP1	PRR3
		FNDC4	APRT	GGCX			HINT1	ERMAP	RNF26								PRSS16	HOXC11
		KIAA1549L	RAD54L	ETHE1			LOC101930033	TRAF2	PHACTR4								MDFI	ZNF407
		DCAF8L2	COPS3	TBCEL			SNHG19	AP2S1	NUSAP1								VDR	FAM173B
		TP53I11	PIGV	CPNE8			GRB14	PEAK1	TMEM126B								TNF	DZIP1L
		SNX10	AFAP1L1	SULF2			LYPD6B	SAR1A	FAHD1								ALS2CL	EXOG
		MYPN	NT5C3B	ITGA3			STAP2	REST	PAQR4								SERPINF2	IFT81
		CYBRD1	PANK3	MAP3K13			LOC100289098	CYB5R4	EMC8								LMTK3	SPRN
		SIPA1L2	PIAS4	ACTR3			SERPINI1	VEZF1	MRPL1								CCDC69	ORC1
		OLFML3	IMPDH2	THSD4			IFITM2	ALDH9A1	BOK								ADRB1	UBTF
		PLTP	UNC119B	ERMAP			PLA2G4A	ERCC1	BPTF								S100P	DGCR8
		PBX1	XPO5	TALDO1			GCDH	TIPARP	HN1								FRAS1	FAM64A
		DENND2A	ATL3	IP6K2			ZNF391	ZNF638	VPS72								INPP5D	EEF1A1
		CPA4	THNSL1	UBL3			SLC9B2	SESTD1	SETDB1								EPS8L1	GJA1
		SMOC2	NCAPH2	VRK3			PLA2G12A	RPS6KA3	RRP8								DUSP5	NIPA1
		LCN2	RPL23	BET1L			UGT1A	SNX19	UROD								THSD1	BNIP3L
		PANX2	TMEM106C	MOB2			MFSD3	HERPUD2	CHRNB1								FOSB	S1PR1
		HAS2	PKP4	VPS33B			ZNRD1-AS1	STAT1	NIPAL3								CYP4F11	WTAP
		SELL	C1orf172	LRRC40			SLC25A27	RAC1	CCT5								ACTA2	GSR
		AKR1B1	CDC7	NPTN			HOXC-AS1	PARP12	XPNPEP3								CYP1A1	SLC39A14
		COL1A2	ELOF1	EFTUD1			NPDC1	CREB3L2	TAB1								HES1	C8orf58
		KLHDC7B	UNG	ZNF740			PDPN	STK4	SPPL2B								PCSK6	LOC100132891
		BRSK1	TDRP	HBP1			LOC100288510	PRDM2	ATAD1								SFN	TGFBI
		NAT8L	DYRK4	FKBP15			DDN	OSBPL5	SMCR8								EPN3	BAHCC1
		CFB	HEBP1	TATDN2			OCLN	KCTD12	SDC1								CREG1	SCG5
		CREG2	MINA	PTPRA			PLEKHA6	SNIP1	TTC4								SAA1	MGAT5B
		TMPRSS4	TAF11	ARL8B			RP11-752G15.6	TMED9	NR3C1								EFNB1	IKBIP
		COL5A3	AP1B1	LIPA			LOC100652736	ZFAND5	ETFA								DBP	EVC
		PYROXD2	HARS2	VASP			EVPLL	IGBP1	MRPL42								CNKSR1	SERPINE2
		IL4I1	PPIL1	SPICE1			ARRDC4	TCF25	VWA1								ARVCF	GBE1
		S1PR3	ACOT9	YEATS2			AOC2	SPRYD7	NABP2								BCAM	CAND2
		TMEM139	SPRED2	COL4A6			NPM3	RALB	EDC3								KLC3	ALDH3B1
		WASF3	KIF13A	CWF19L2			RPS15	RIOK3	LTV1								FLJ23867	PLBD1
		MSX2	ARHGAP1	CYP51A1			KANK3	MOB4	BLMH								ATP8A1	GALNS
		SERPINB4	RAB34	RNF149			NIPAL4	CLIP2	ANKRD32								TP73	SHISA4
		LOC729683	RIOK1	SEP15			MMRN2	AAAS	DNAJC11								PPM1J	GTSE1
		GPNMB	TUBG1	CETN2			RPS28P7	FGD5-AS1	GGA1								NR4A1	UBL3
		KAZN	PPIA	NFE2L1			CDC42SE2	NTAN1	MAPKAP1								PROSER2	NTPCR
		CIB2	MCM2	BTN3A1			S100A2	SLC39A14	WDR66								RP11-112L6.4	CYP1B1
		MGAT4A	RPL15	RPS6KC1			SPRY1	NFKB2	PPIL2								ARHGEF4	RP11-620J15.3
		MMP7	THOC5	RNF38			TTC28-AS1	ARHGAP39	GNPAT								REPS2	SFXN5
		HSPB8	SLC25A3	C8orf37			GALNT18	PDCD6IP	RCL1								SORBS1	TLE1
		PMP22	KIF22	TRIP4			ADAMTS9	IFT52	IL4R								NEDD9	CALR
		BEST4	FKBP4	MYO1E			LINC01133	WBP1L	BRAT1								IL4R	TMEM67
		CYP2S1	NDUFS8	USP33			ANKRD65	HGSNAT	AP3M2								TBC1D30	PNRC1
		CILP2	TYSND1	LASP1			PCDHGA10	TNIP1	TSPO								SAMD10	IDI2
		MMP17	HTRA2	ARMC8			PCDHGB7	SCP2	AAR2								MYCL	GLT8D2
		PODXL	PFKM	ABR			TIMM13	NPTN	OXR1								ARTN	ZNF618
		ATP6V1B1	DKK3	PDCL			NOP16	BNIP2	TMA16								IL20RB	NLN
		NYAP1	SERBP1	STAT3			RTN4R	TUSC3	BCL2L1								TNFRSF6B	TACC1
		BTC	RAPGEFL1	SCARB1			GAS5	MET	TMOD3								LRP5	MAP3K14
		ATP9A	MEA1	NSF			ECSIT	TNFRSF12A	SET								RNF19B	RP11-342C23.4
		CABLES1	POLR1D	MAPRE1			LRP3	CDC73	DDA1								RHOF	TFRC
		GRIN2D	TIFA	GNPTAB			OXLD1	SEPT2	PANK4								CITED4	GYS1
		MAGEH1	STAP2	SUCLA2			CSAD	MBD6	SLC16A5								APOE	MPDU1
		TET1	POLR2B	RHOU			LOC727919	KIDINS220	EIF3I								FAM83F	CCL5
		RYR1	PEMT	STAM2			TP53	LRP12	SNRNP40								RTP4	DCHS1
		PRELP	HMMR	GJB4			AKR1C1	INIP	ARHGAP10								FBXO2	MYBL1
		VIM	PKMYT1	PSMD10			B9D1	CEP89	BCCIP								SGK1	COMMD9
		FTH1P7	ATP5B	ARID4B			MEX3A	CTR9	PNKD								LITAF	CRY1
		TNFSF10	HMBS	GPR126			TMEM161A	BCAP29	SRD5A1								RHBDF2	ENOSF1
		GBP1	APOA1BP	HSP90B1			FOXP2	ATG7	CAPN7								PEAR1	REPIN1
		LOXL2	GAK	EMC3			CLHC1	TBC1D2B	LRRC1								G0S2	MEX3B
		KITLG	HDHD1	CDC42EP3			SOX4	PARP10	ADAM15								TXNIP	TCF19
		FAM83E	RNASEH1-AS1	ASAH1			LOC100418727	ACAP3	PRPF19								C21orf67	C4orf3
		FAM167A	POLD2	KIDINS220			CHCHD10	TMEM9B	PP7080								TAPT1-AS1	TCEAL1
		EPHA4	TECR	NGRN			IRF7	GGH	PPIP5K2								BBC3	EPGN
		ALPPL2	LRRC58	TSG101			TMEM38A	PLCD3	OVCA2								DAB2IP	PXMP2
		KCNS1	HMGCR	SCYL2			EPB41L4A-AS1	TRNAU1AP	GTF3C5								WNT2B	SLC4A2
		ARSD	SLC39A3	SPOP			CYB5R1	MCFD2	CSNK2A2								LINC01133	FOXF2
		CDK20	HENMT1	FMR1			LOC347422	TMF1	ADNP								LAMA5	AC009299.3
		KIAA1199	TIMM10	TBC1D13			ALDH1L2	SMAP2	MRFAP1								EML2	KDELC2
		EPHA3	ZMAT5	ATP11C			SECTM1	TAOK1	ERHP1								FAM117A	BSCL2
		VTCN1	GLOD4	PTPN9			DDIT4	MEF2A	PTPN3								ETV7	TMEM97
		APOBEC3G	EXO1	CNN3			PPP1R14C	RNF6	PARP6								CD14	ASAP3
		CMPK2	UBXN6	AP2A1			LOC101928000	WDR45	EFTUD2								F12	DPCD
		SYTL4	LTV1	KLHL9			GADD45GIP1	DNAJB2	TFIP11								GRTP1	BMP2K
		LYNX1	NCAPG	PHF2			SLC6A9	GPR161	RAB40C								KRT80	IL1R1
		TRIM22	TBRG4	KIAA1033			CYB5D2	GALNT7	EIF4ENIF1								CASP1	GYG2
		LINC00865	KEAP1	CENPBD1P1			MPZL2	KIAA1551	MIB1								KRT14	G6PD
		SIX2	CUTA	ERLEC1			NUDCD2	DENND4C	MTDH								CADM4	PGK1
		KCNMB4	CTDSPL	KIAA0319L			KRT15	NEK4	SAFB								UBE2L6	APIP
		CCL5	SH2D3A	NCOA4			RNF208	UBE2Z	SQLE								P2RY2	NRG1
		EFHD1	CTNNAL1	PCIF1			SCLY	RAB5A	ATP6V1F								FAM71E1	CD24P4
		KANK4	CYB5D1	ARCN1			DNAH11	TMEM248	VTA1								DLL1	HECW1
		FAAH	NUDT16L1	SPAG9			GCNT3	MAP4	TMEM70								PLXNB1	ZNF26
		EFR3B	C19orf43	PRKAR1A			MRPL34	PIP4K2C	IGHMBP2								EVPL	WDR60
		ACKR3	THAP4	C2orf49			E2F2	GNAS	DFFA								STARD5	TCTN1
		APOL1	PLK4	PFN2			TPRXL	IFNAR2	NUP37								MYO7A	PINK1-AS
		BMPER	NDUFS3	IMPA1			ARRB2	ZC3H3	RNASEH2C								PLEKHG5	CD99L2
		APOL3	SRA1	AVL9			DDTL	ALS2	DDB1								TRIB1	IPMK
		EBI3	GMNN	CLIP1			MARVELD2	SCRN1	PFKFB2								LOC102723983	FOXL1
		BEST1	THAP9	DNAJB11			LINC00886	PKN2	DAP3								MARCH9	PLCL2
		SEL1L3	MRPL18	MIER3			PLD6	GAN	C6orf211								LHX6	DGKG
		CCDC71L	RPUSD4	ILK			NFIX	OSTF1	ADPRHL2								KIAA1522	ZNF428
		MLXIPL	PYCR1	RPL28			FLRT3	CNPY3	GOLGA7								MKNK2	IDH2
		NCCRP1	ETF1	C12orf23			LOC100507316	USP54	LARS2								GBP3	MPP1
		TUB	ARMC6	SEPW1			ABLIM1	TRAK1	OAZ1								OAS1	SEPHS1
		PLAT	FKBP5	ABHD13			PRKAR1B	TAOK2	EIF2S3								RIPK4	GEM
		LOC100507656	TCOF1	LAP3			SEMA3F	LEMD3	ARMC1								FKBP1B	PTRF
		SLC38A5	ZCCHC7	ADSS			WDR18	SLCO2A1	CYB561D1								IL12RB2	NRP1
		KRT8	DHX15	CHST15			PITPNC1	TMEM50B	BAG3								DDR1	FKBP5
		ILDR1	RPS6KA1	P4HB			RPL36	RAPGEF1	VSTM2L								IER2	IFNGR1
		COL13A1	MAEA	APP			LOC101929072	TMEM184B	MED20								RGS14	TENM3
		ABCG2	NUP155	ASPH			LOC101928111	ADAM10	RMI1								SP6	FBXO43
		GOLGA7B	ARRDC4	SDCBP			ANO4	WDYHV1	PHKA2								TMEM184A	CENPM
		TSPAN2	EXOSC8	ANKRD27			LINC00263	PIEZO1	NISCH								CD82	STC2
		TNIK	TRAP1	RNF11			CHEK2	SLX4	SPR								IL27RA	SYNJ2
		TLE4	MTMR12	TMF1			IL17RE	CHSY1	FKBP10								VWA1	AMIGO3
		MPP2	HSPD1	TK2			REEP6	CANX	ANKEF1								LPCAT4	STARD13
		PTPRR	SYNCRIP	VEZT			CEBPA	SMG9	CEBPZ								P2RX7	TXNRD1
		C1QL1	MRPL38	MMGT1			SCD5	MX1	CLK3								PKP3	BICC1
		HSH2D	TUFM	RNF103			GADD45B	SEC62	SNAP47								ATF4P4	SPDL1
		MAGEA12	DHTKD1	RAB11A			TPK1	MBD5	KAT2A								ST6GAL1	TMEM246
		HIST2H2BE	SAAL1	MED21			HSPA4L	PIK3C2A	ZNF740								C9orf169	RASSF8-AS1
		CH25H	RAP1GAP2	C6orf106			FBXL15	LMF2	HBS1L								CLIC3	ANXA5
		LBH	STAMBPL1	CERS5			SMIM3	HOXC11	HDAC2								FNTAP1	DOCK8
		SMARCA1	CDK5R1	LINC00094			ATP5D	PTOV1	CRK								TBC1D2	CLCN4
		CLEC7A	MAL2	TMCO1			PARD6A	MBTPS1	IAH1								LOC101927809	MYH15
		WFDC2	CARM1	CHMP2A			PTPN13	C7orf25	MRPL9								DTX4	MITF
		TAPBPL	SERINC5	TRIM37			CCDC64B	CEP164	ZNF639								TOR4A	ZNF10
		HLA-B	KXD1	CPD			DSP	MLEC	SPDL1								TRAF3IP3	GLIS3
		CYSTM1	SNAPC2	COPA			TIMM44	PTPN12	AXIN1								CCDC24	ANKRD13C
		LTB	IL6R	GPR180			DHRS13	LARP6	EIF3D								PTK2B	IL6STP1
		CD74	WHSC1	ARL6IP5			HLA-DOB	MAP7D3	UMPS								MIF4GD	ATF5
		TJP3	UBE2D3	FUBP1			C4orf32	MKLN1	DDX47								STX1A	TCTN2
		MRAS	KIFC1	PIP4K2B			ACTR3B	ZFPM1	PMVK								MREG	CAMKK1
		PLCG2	CCDC86	SCARB2			TDRP	ZNF707	RCE1								H19	STARD9
		TRPV4	RAB38	CNPY3			MYLK-AS1	ASAP1	VPS52								IRX2	PLEKHO1
		PTPRB	PTMA	CHUK			GJA1	PCOLCE2	DHX30								KLHL13	BCOR
		TMOD2	HSP90AB1	ZBTB21			ST14	RAP2A	RPP38								FBXO6	ITM2C
		RNF182	MPV17	RIOK3			RP11-1072A3.2	NAP1L4	THAP1								ATF3	CAT
		PAPPA	MRPL13	TMX3			AXIN2	LOC100418939	RPA2								IFITM1	LANCL2
		PRSS52P	TMEM63B	ELOVL5			PAXIP1-AS1	CLTA	MAD2L2								KRT7	GNG11
		PLEKHA4	MRPL30	RNF114			CHSY3	CYB5R3	MAPKBP1								KRT86	CCBE1
		MPP7	RPS14	SS18			RPL29	ZNF507	ACO2								MORN4	TMEM2
		C1R	PMPCA	IL20RB			RP5-886K2.3	ADD1	PEX3								FAM166B	MRPS24
		IFITM1	LRRC8A	LSM14A			CTC-338M12.4	OTUD7B	EIF2A								RAP1GAP	LDHA
		C8orf31	STK11	FBXO7			CHAC1	KMT2E	SPCS1								TNFSF10	ENO1P1
		C12orf36	PDS5A	PCGF5			PSAT1	CDK2	COPS7B								CEBPA	FAM162A
		EDAR	ARSJ	IPO7			MRPS27	EPS8L2	OSBPL11								LOC100130899	AKR1C3
		C1QTNF1	TARS2	TMEM9			LOC100506548	PDCD5	CPS1								KCNN4	TPI1P1
		AEBP1	ZMYND11	B3GNT2			MRPL2	HTATSF1	PRRC2A								AGRN	LOC101927181
		RHOF	TSR1	TNKS2			BTG2	ANKRD27	ZHX3								ZP3	SGTB
		MSRB3	CBX5	MORF4L2			GPD1L	PPP3CB	TMED1								LOC100129520	GBA
		SLC37A1	DESI2	NBR1			C18orf56	TSPYL4	PSMG1								OSBP2	CLGN
		SAMD9L	BCLAF1	COPB2			ALDH7A1	CDK13	ARAP3								CYSTM1	ACAA2
		AC006262.5	NDUFA13	NBN			LAD1	IQSEC1	RITA1								GFI1	CLN6
		GFI1	MIF	RNF219			ADRA1B	AAED1	CDIPT								IL17D	ASPSCR1
		IL21R	IMPACT	SYPL1			LOC646044	RSF1	RTCB								MICALL1	CNGB1
		CLDN23	PPAT	ATP6V0E1			LOC102723521	YIF1B	NADSYN1								CMTM7	ZCCHC24
		KCNJ2	EIF2D	TOP1			EDN1	DCK	SMIM12								RBCK1	S100A4
		EPB41L1	TSEN54	UBXN4			PTRH2	LYPD3	KIF15								ITGB2	MMP24-AS1
		ACE2	PKP2	MBTPS1			PHF7	ZSWIM8	NOM1								EPS8L2	ZNF704
		EVC2	ATP5F1	ELF1			RHOD	ACBD3	PEF1								PVRL4	INHBB
		C20orf112	ZBTB9	CREBL2			DCXR	ITSN1	VPS4A								SLC1A5	PRSS23
		HLA-F	PPA2	RPLP2			COMTD1	NRCAM	ZCCHC3								PDCD2L	EZH2
		TOX2	FARS2	NONO			C1QBP	PSEN2	MYO18A								SDC1	FSTL1
		FYN	TMEM116	LYN			PODXL2	PACSIN2	VWA9								CSGALNACT1	RBMX
		DKK1	MFN2	DDX3X			ABLIM3	FAM65A	PSMG2								ELMO3	IMPA2
		RSAD2	NDUFAF6	SGCE			GCAT	PCTP	CDK8								ALDH3A1	CA8
		IGFBP3	TRERF1	ERGIC3			HSD17B8	C11orf68	USP3								STARD10	SMAD7
		SLC16A14	TOMM22	DCAF12			MARC1	RHBDD2	FHL3								PHLDA3	SH3BP4
		MAGED1	MAK16	WLS			MRPL4	YWHAB	MCPH1								KLF4	APH1B
		PNMT	ZNRD1	FBXO28			ASAP3	TMBIM6	POLE3								IGFBP7	HTR7P1
		MGC39372	ATOX1	RAB12			RP11-392P7.6	LPCAT2	SH3GLB2								BTN3A1	E2F8
		ENO2	ELOVL6	RHOT1			VGLL1	TBC1D13	GLS								KRT81	SCARB1
		COL8A2	NDUFA7	APPL1			RAB25	C7orf73	NAA50								CCBL1	PALLD
		COX7B2	RPL27A	USP1			KLF4	ZNF655	NCK2								RAPGEFL1	CIRBP
		ARMCX2	FAM49B	ATG5			PITX2	DENND3	ZBTB7A								NMNAT3	GNG4
		TCEA3	PPP2R5D	PIGN			CDH4	HNRNPDL	DVL3								OTUD1	CSF1
		NKX3-1	LRP11	POLR2C			LPAR3	MFSD1	NFYC								LMBR1L	TUBB2B
		S1PR1	OCLN	SNRPD2			SLC25A6P2	TSEN34	AGAP3								LPAR2	UHRF1
		GPRIN2	KPNA2	RAF1			RPL17	XPNPEP1	DPF2								KCTD13	ABAT
		P2RX4	EMG1	TMPO			EPGN	LSR	DDX27								AGAP2	SPAG17
		CYP27A1	SGTA	SRI			LINC00471	CRCP	CXXC1								SSH3	MYBL2
		VANGL2	ECE2	NUP107			LOC101929243	TSPAN9	RASA1								ABCA2	C1QTNF1
		IGFL1	NPAS2	SLMO2			C6orf48	HOXB7	MST1R								MID1IP1	DPYSL3
		RASAL1	TEX30	TMEM30A			LINC01089	ISOC2	CDK10								BCR	CHPT1
		PRKCQ	EIF3L	MSL3P1			MBLAC2	CCDC23	TXNRD2								C6orf1	EMP3
		CORO1A	PLEKHJ1	GNAI3			IL20RB	SLC25A1	PSMD3								BATF2	DIXDC1
		MPDZ	LSM2	ZZZ3			ADCK3	SYMPK	CSNK2A1								CASP4	CCIN
		EGFL7	MTMR4	ATG9A			RAB11B-AS1	URGCP	C11orf24								SNPH	RRM2
		CYP24A1	ASF1B	RHOA			DLEU1	RNH1	KIAA1147								PIK3IP1	CNTNAP1
		ENOX1	RFC4	TGFA			CAMSAP3	STK17A	SBF1								JMJD7	ABTB2
		ZNF385B	TCF3	CSDE1			GTPBP3	CMIP	ARHGEF18								DCAKD	ICK
		NCALD	FIP1L1	TARS			CCBL1	BBX	ZMYND11								AKR1A1	CCDC40
		PSMB9	MRPS34	RRM1			CASP1	LCOR	POLDIP3								CD40	ENO2
		SLC28A3	KCTD15	DYNC1LI1			ANKRD46	IMPA1	RPF2								FAM132B	HOXA11
		TMEM56	EPRS	TFCP2			PRDX2	PDS5B	HEBP1								HAGH	CPE
		ABI3BP	LMNB1	TCEB3			C19orf25	ADAM17	EPHB4								CLIP2	SNX21
		IFIT3	LPHN2	RFWD3			RPS14	WFS1	ZBED4								MOGS	DCBLD1
		STC1	B3GALNT2	FAM8A1			TMEM129	ARHGAP17	IWS1								STEAP4	NNMT
		FBN2	NDUFA2	PSMD12			TFEB	MICALL1	INTS2								KRTAP2-3	LOC101929484
		PLAC8	IMP4	RTCB			NDUFS7	MYO5B	CSNK1G3								PDGFD	COL1A2
		APOL6	CDCA8	CTSB			SLC16A1-AS1	TRIM21	SNRPA								MACC1	PCDHB@
		SLC2A6	RPA1	KDSR			ZFAS1	PKIG	COPS5								SAMSN1	MXRA5
		SRPX	GRK6	OPN3			DSC3	SERINC3	SLMO2								MYOCD	F8
		C1S	QDPR	PUM2			RNF144B	IMPAD1	SSBP1								GRHL3	IFT122
		SUSD2	WDR12	SMYD5			KREMEN2	TPP2	VAPA								ENTPD2	FBXO32
		BMF	TUBB4B	COPS5			CASZ1	TAX1BP1	STX6								ANKRD22	ARID3A
		GALNT6	SH3BP1	CAPZA1			SSBP4	NEK7	DCTN2								AC003051.1	SYNE1
		ALPP	EVI5L	RAD1			RPL19P9	RBFOX2	STK25								FUT3	C10orf32
		LIMD2	SLC38A1	SKA1			TYSND1	DNAJC16	TMEM203								PDPN	HEG1
		IFI44L	MAPKAP1	MORC4			TUFMP1	SLC25A16	SOX12								HLA-DQB1	IL1R2
		PRDM1	KRI1	FBXW2			MRPL2P1	SP3	COG2								SCGB1A1	SRSF2
		GCNT1	MAN2A1	PSMD5			LRP11	PGM1	PAK1								SOWAHB	SMIM3
		NPL	POLR2D	NFYC			KIF20A	USF2	NPHP4								HAP1	MTND1P15
		TMEM91	SPAG5	KIF16B			RAPGEF5	LIMA1	THUMPD3								ZFP57	MTX1P1
		NCF2	PHKA2	TNFAIP1			MPV17L2	CDS2	TAX1BP3								LEMD1	OLFML2A
		PRR15	CBR1	GIT2			RP11-307C12.11	KLHL9	GPBP1L1								NPR1	SLC16A2
		RPA4	CUL7	TRMT1L			MCCC2	LOC92249	SMU1								GCNT3	PLTP
		TNNT1	KRT86	NDFIP1			NBEAL2	GLA	YEATS2								LOC100420252	SLC26A2
		MACROD2	RAB4A	PTPLB			SAMD10	DLGAP4	TMEM41A								DENND1C	LOC646517
		CNGB1	COL4A1	COG5			MLLT3	RBMXL1	ZNHIT1								LOC100506099	TNFSF13B
		MX2	STK3	SCAMP1			PER1	SNTB2	ZNF202								TMEM125	BAI2
		CNTNAP4	CASP6	MPLKIP			IL27RA	AKAP11	SLC1A4								LTB	CCDC150
		FAM20C	BRMS1	ENO1			MICA	HDAC8	VPS4B								VSNL1	UCN2
		TMPRSS15	CDC20	GPAA1			DIMT1	DDAH2	PRDX4								FAT3	HRASLS
		TNFSF14	DTL	SMURF2			ALDH7A1P1	RAB22A	YIPF3								OVOL1	NAV2
		HOXA10	GPD1L	C16orf80			SLC2A12	BMP1	TMEM87A								GOLT1A	RAB30
		PKN1	CLUH	UBTD2			ZBED3	MGRN1	DEK								P2RX5	FAM127C
		DGAT2	URB1	PARPBP			CCDC112	CCDC107	ADIPOR2								DSCAM	UBXN11
		TIAM1	GEMIN6	CCNY			COX10	ITGA3	ARIH2								TMEM27	FAM13B
		B3GALNT1	SRP72	FAM210A			GSTP1	STEAP2	ARF5								PADI2	LRRC6
		TMEM169	UBE2K	TPD52L2			POLRMT	ARPC4	CCNY								FGF5	RAP2C-AS1
		PKN3	TBC1D30	MAPKAPK5			DDX49	SBNO2	PROSER1								C20orf197	PLOD2
		IL7	MLLT4	MPHOSPH9			RAPGEF6	GPR180	UBE2J2								LIPG	TMEM45A
		LRRC61	METAP1D	RCC2			MPZL3	GALE	USF1								EXPH5	FECH
		IFI6	SLC25A15	IPO9			BCL7A	SLC25A43	CRTAP								ACOXL	ZEB1
		TRANK1	SYTL3	SMAP1			TRPV1	IFIT3	CYHR1								LYPD6B	LINC00883
		FADS1	NDUFS7	MPHOSPH6			EIF4E	KIAA1324L	MLLT4								MYH14	TBXAS1
		MERTK	DDX39B	CYB561A3			VARS2	MCM8	MINOS1-NBL1								TNFSF15	BASP1
		TUSC1	SRXN1	ZNF23			HEXIM2	PAN3	SOCS6								ADD2	MYO7B
		GATA3	SLC20A2	RRS1			RP11-85F14.5	PITRM1	PRDX1								SERPINB4	CAPN5
		GNE	MTUS1	STX6			MRPS18B	FUS	ROMO1								SEMA3A	RUNX2
		IL1R1	NEU3	TRAPPC11			LOC102724164	COL27A1	JAGN1								ABLIM2	SNX8
		JAM2	KIF2C	PSMG2			CA12	NCOR2	ZGPAT								HSH2D	ANKRD13A
		SIDT1	PITX2	NDUFS1			LOC389641	EXT2	SMARCE1								SCDP1	PRR5L
		RIBC2	CIT	ZWILCH			FRMD4B	RRAGC	GTPBP1								EVPLL	NRP2
		IRX4	FRMD4B	ZNF627			LINC00707	IFI35	CYFIP1								TMEM61	DENND2A
		MFI2	EEF1G	PAK1			ZFP36L2	AP2A2	RXRA								IL20	PXK
		PDE2A	WDR35	SPNS1			ECE2	SOCS5	BRD2								ANO1	GXYLT2
		GPR137B	HJURP	WDR55			RPSAP58	PRKAA1	KIAA0195								CDH1	DNM1
		UCA1	ECI2	PRDX6			MYH14	GLCCI1	MAF1								PKP2P1	PGK1P1
		FBXO32	WRAP53	DAP3			SLC29A2	CCDC22	NDRG3								SPRY4	VWC2
		MATN2	TET2	ARPC1A			NDUFS4	RABGAP1L	DHCR24								EDAR	SEPT4
		KRT80	RABEPK	CAND1			MAPKAPK5-AS1	TLK1	ATG3								TMEM221	NAP1L3
		ITM2C	ESRP2	ADIPOR1			RPS10	PTGES	STK24								LAMP3	ANGPT1
		PDE4B	NEIL2	COG2			PPIL6	TMEM97	NFYA								SMPDL3B	HNRNPDL
		UBE2L6	SKA3	AIP			KIAA0922	MAVS	EML3								SEMA6B	NREP
		KYNU	TMEM161A	C7orf49			LOC100505817	PNPLA8	NELFE								NEURL3	MTSS1L
		IL11	PABPC4	CRYZ			ANGPTL4	ARFGEF1	POMGNT2								MFAP5	EGLN1
		FUZ	MARS2	QKI			EEF2	SERTAD2	FAM134A								CACNA1S	MAPK8IP2
		PRR5L	RFC1	CDK9			ARHGEF4	QKI	APH1A								AKR1D1P1	MFSD1
		NTN4	SLC25A39	PSMD3			KRTCAP3	OGT	PPIB								GALNT3	TYMS
		PDCD1LG2	LYRM4	FAM169A			HAGHL	RNF38	DIABLO								DAPP1	LINC00525
		SLC1A1	EIF3G	RANGAP1			PCSK6	ETFB	DNAJC21								SERPINB13	STX2
		WNT11	PAICS	PREB			THOC5	KANSL3	BLCAP								LPPR1	STRA6
		MLLT11	TUBA1C	COG1			PIF1	SMG5	MYO1B								S100A12	MATN3
		GPC2	LOC101060157	NDUFB8			TMEM79	SUPT5H	FUCA2								SLC52A1	AGFG2
		BSPRY	MLST8	TFDP2			SLC28A3	ADPGK	SLC35B1								ISM1	CBR3
		FTH1	ECHDC1	BRCA1			PARVB	PLCD1	AZI2								TCEAL2	ENPP1
		SLC43A2	WDR46	SUMF2			DCUN1D4	SLC36A4	TLDC1								LOC101928794	ERBB2IP
		AHRR	TOM1L2	DHX16			AFAP1L1	TOLLIP	C6orf62								RAB17	DAPK2
		IL1RL2	CEP78	TRIM65			ZNF415	HDGFRP3	THAP7								FAM84A	GPR124
		CSGALNACT1	PET112	ARL4C			PDE5A	GPKOW	KLC2								LOC100506737	LINC00936
		FGF2	RANGRF	IMMT			STARD5	SEC31A	ADAR								ANXA3	TNS3
		MYO15B	SERPINB5	TSPYL1			FDXR	FGFR1OP2	ATP6V0A1								MICALCL	EFCAB1
		HHEX	OLA1	CORO2A			ZNF554	PDLIM1	PPP1R9B								CX3CL1	RBM24
		EN2	SLC18B1	LIPG			DEPDC7	PEX26	SZRD1								ACE2	TLN2
		ANKRD1	DCAF16	NOP56			CAMKMT	TECPR1	BRK1								NRARP	PFKFB4
		ADAM12	SRM	KRR1			TRAF3IP3	FGD6	TNFRSF10B								EGR1	STON1
		CALHM2	PPIF	IPO8			LYRM7	INPPL1	CTSZ								VNN1	CA12
		C7orf31	DHRS7B	MTHFD2			NAGS	A2ML1	ARF1								PTP4A3	ZNF395
		STRIP2	VDAC3	PTPN1			PIGL	UNKL	ATG13								PHYHD1	NGF
		IGFBP4	HAUS3	MAP3K7			C19orf44	TSC22D1	GNAI3								SLC6A11	KANK2
		CYBA	RRP36	LRRFIP2			ACSS2	LMLN	RAB7A								CYP2S1	PDGFC
		GUCY1B3	CDC42SE2	C11orf57			ANO8	NACC2	C11orf31								KAZN	ATP2B1
		TMC4	PABPC1	WDR82			FAM216A	SEC14L1	EXOC3								XK	DCUN1D4
		NOTUM	MRPS15	ARPC5L			NT5M	ODF2L	USP15								ZSCAN12P1	PCOLCE
		BDNF	CDC37	GTF2F1			PITPNM3	NONOP1	CNOT2								EHF	DENND5B
		SPATA13	UCK2	DCLRE1B			ZNF692	PKD1	ATP2C1								AMOT	SLCO2A1
		NRIP3	TXLNG	TRUB2			BTF3	ZNF140	NIPA2								CAMK2B	TPM4
		CD274	HBS1L	THAP1			ALKBH2	SMC5	SURF1								PLLP	CRMP1
		SATB1	TCEANC2	GOLGA7			MRPS7P2	KDELR3	BECN1								CAMSAP3	MOXD1
		FAM117A	STRA13	RPTOR			MIR205HG	NAB2	FKBP15								SULT2B1	EEPD1
		HMOX1	COX18	GTF3C2			ZNF204P	MAML2	STAT3								TMEM154	ENAH
		PRSS22	EBNA1BP2	DCTN1			CCDC51	EFCAB14	LMBR1								FCRLA	GDAP1
		SCCPDH	IFRD2	RACGAP1			SHMT1	RNF103	FBRS								DSG3	LINC00346
		TOB2P1	ORC1	OXSM			ETV1	KDM2A	PPP1CB								ALOX12P2	MSRB3
		DUOX2	SEC24B	SYAP1			YDJC	SPIN4	NFE2L2								FAM160A1	DLX1
		EVI2B	RAD23A	THUMPD3			RANGRF	TMEM194A	NUDCD3								LOC101928430	BEND6
		MMP2	PFN1	PUS7			SLC27A5	STAM	OXSR1								YBX2	AJAP1
		WNT4	GOT1	TBL2			SNHG8	GSK3A	C2orf43								SYT7	COL6A2
		ZCCHC24	EIF2B3	SLC1A5			FAM83H-AS1	SGSH	PRDX3								MAP7	ARMC9
		EPHB2	MUM1	SAP130			S100A16	PPP1R12A	GLYR1								MISP	GLIPR1
		PLA2G4C	ERC1	EIF3B			C6orf57	ITSN2	RBMS1								ACVR1C	FZD7
		HYAL4	NUBP2	ELP3			NAT6	COPB2	COMMD9								AC006262.5	S100A3
		SLC7A2	PUSL1	LIMS1			LOC100506870	LRFN3	RTCA								LOC101928013	GLI2
		CTSF	PLK1	ZDHHC16			RPL18AP3	ENTPD4	CERS2								LAMA3	TMTC1
		SERPINE1	TROAP	ACTL6A			CARD14	PDK1	DEDD								TMPRSS15	MRAS
		ADRA2C	TMEM129	G3BP2			TTLL12	ZNF267	FBXW7								LOC102723629	SCARA3
		BVES	YRDC	LAS1L			SLC18B1	FBXO46	DDOST								FAT2	EPHA4
		PYCARD	CD320	MCM3			SNHG3	CLEC16A	SP1								FAM110C	MMP16
		FMNL1	FARSA	CRK			RPS23	ANKRD13C	BAHCC1								KLK6	CDH2
		CLEC11A	PRDX2	TAF5L			ACOT13	FMN1	SS18								B4GALNT4	TBL1X
		C1QTNF6	OLA1P1	SBDS			TRIB3	C6orf106	SMARCAD1								CNTN1	STARD8
		COL1A1	NUP88	SUFU			WDR83	PHPT1	TMUB1								C3orf83	ALDOC
		SHANK3	POP7	NCOR1			LPHN1	SLC9A8	EIF1AD								EPHA3	LOC102724129
		DAPK2	APBB2	ITSN1			SH2D3A	ROGDI	SPPL3								MGAT4A	PRTFDC1
		GBP3	RFC2	MRPS12			MRPL22	NFKBIB	CD2AP								HEPHL1	ARL4A
		SLC29A3	DHX33	RMDN1			FAM53B	MAP3K2	PARN								MPZL3	NRGN
		IFI35	FAM84A	PCNA-AS1			METTL8	SGCB	PDCD10								ATP8B1	IRS1
		RLBP1	PHF7	NAA20			LOC284454	SPAG9	TM9SF2								MAST4	NFIL3
		DDX60L	PRIM1	YES1			TATDN3	DNAJC6	RPS11								PDZD2	RCN3
		YPEL2	MRPS6	FAM118B			WDR74	ZNF687	TMEM33								OTOP2	CYTL1
		STAT5A	SFRP1	CAPN7			FAM212A	DIS3	SND1								LOC102724211	ARHGAP28
		PTGS2	FANCG	ZNF436			PLEKHJ1	FLOT2	UBE2R2								HOOK1	LOC646903
		MX1	YARS2	LEMD2			CDC25C	PANX1	FAM91A1								CA3	EVA1A
		PLAU	DCPS	DCK			NDUFB7	ZNF776	SHARPIN								LOC102724889	HOXC13
		IGFBP6	TACO1	PSMC5			SNED1	UEVLD	IDE								TP63	CSPG4
		UHRF1BP1	RNASEH2A	NCAPD3			RCBTB2	MLKL	ROCK1								SIRPB1	PCDHB8
		LIPH	SUMF1	GPR108			PEG10	FOXK1	STAU1								LDLR	MIR210HG
		TDRD7	ALKBH2	POLDIP2			GNA15	SLC43A3	ARHGEF19								N4BP3	DNAH11
		PLEKHG2	AMZ2	AURKA			KIAA0040	CNOT3	NCOA4								FAM83B	ZEB2
		HIST1H2AC	NSMF	NAB2			FAM46B	GBF1	CAPZB								PLCG2	RASD2
		NPR2	SLC26A2	SEPT10			LRP5	ZDHHC9	IQCE								ARAP2	C1orf21
		SLC44A3	MRPL12	MOB3A			PRKCQ-AS1	DCLRE1C	ANXA3								RNF43	NEXN
		ANKRD29	YDJC	PRUNE			C19orf70	APEX2	OAS3								IVL	ADM
		PCDHB12	RPLP0	TNPO1			NR2C2AP	TROVE2	PTPN1								LHX5	COL5A1
		CD14	REV3L	MCM3AP			PRSS12	EXOC6B	RRAGA								NRCAM	NQO1
		LMCD1	SMARCA4	SMAD5			OVOL2	EVI5	ZBTB39								GDPD2	TMEM86A
		SUSD1	NME1	PGS1			WNT2B	KIAA0556	EPB41L2								SCD5	ENOX1
		MANSC1	PIN1	TTF1			PSMG4	NDUFAF3	XPR1								GS1-259H13.2	LOC101928728
		HLA-C	LMNB2	AHI1			ANK3	FZD2	WDR33								SLCO1B3	PCDHGB2
		NEBL	SLBP	TUBD1			C12orf73	CRELD2	SART1								RASEF	GPRC5B
		HNF4G	CADM1	USP5			SORD2	DNTTIP1	SNX3								LOC100996506	MYL9
		DAB2	NDUFB9	TRIM47			LOC100506753	CDK17	MAP3K7								SLC25A23	VCAN
		HIST1H1C	RP11-65J3.1	RRP12			KCNG1	ZNF84	CARS2								SLC9A7	LINC00673
		TRPC4	ZBTB24	MTMR2			SMKR1	DNASE1L1	GORASP2								SPRR1B	TRPC3
		NRIP1	TICAM1	C16orf72			ST3GAL4-AS1	LYSMD2	ARFIP1								MYL2	RMDN2
		GJA5	DDX49	SMIM7			POLR1C	PLEKHG4	ADO								AC098823.3	FAP
		TLCD2	HTT	EIF3A			LOC100422299	KCTD11	SNX9								SRGAP3	LOC101928399
		H1F0	CD109	ITGB5			ZP3	RPS6KC1	ABL1								SLC45A4	FAXDC2
		SYNPO2	DCAF13	TRAPPC1			LOC101929112	ZNRF2	C9orf69								TNS4	RAB36
		OLFML2A	ANXA5	RBM19			TATDN1P1	PSMD8	MICU1								LINC00592	CITED2
		GBP6	SCFD2	MTPAP			EBAG9	MARCH8	PHLDB2								LOC100505622	STC1
		SNTA1	PHB2	CAMSAP1			TRMT1	PRKCD	SMARCA5								COL17A1	MPP2
		OASL	PAK1IP1	PTPRF			TRAP1	PCGF2	ABHD3								ESM1	HOXA4
		ALDH2	ATG10	BAG6			ENTPD1	RRBP1	FBXO38								ANKRD1	GATA2
		FAM81A	AURKB	CCNI			NPAS2	ARF4	TPM2								ZNF165	LOC102724943
		MYADM	KRT14	ZCCHC9			MAFG-AS1	TMEM127	SLC39A13								SH2D2A	C1orf185
		ISG20	AP1S3	PTPN4			LOC344887	ADAM9	MED10								NCF2	C9orf3
		UNC13B	RILPL2	ANKRD32			AC097662.2	RIT1	ZC3H7A								FBN2	DLX4
		HLA-DPA1	TTLL12	DCTD			TOB1	RIPK1	SELT								KRT6C	CD302
		SMPD1	GAS2L3	FOCAD			QTRT1	RASSF8	UBFD1								TRPC4	SPNS2
		CYB5R2	CAV1	LRP12			C5orf30	CCDC97	USP6NL								LOC100421976	FAM13A
		NFE2	MRPL24	NSUN2			CLDN7	S100A10	YIPF5								ITGA2	TCEA3
		S100A4	SSRP1	ANXA1			SDR16C5	ATP7A	LARP4B								SERPINB2	CLMP
		CPM	NTMT1	TTLL4			FGFR3	R3HCC1L	OSBPL2								CARD16	TNFRSF9
		COL9A3	SLC20A1	SNRNP48			FANCE	LOC730101	GSTO1								VNN2	LEPREL2
		STS	TMEM45A	C8orf59			PITPNA-AS1	ARPC1B	KIAA1468								MAOA	FILIP1L
		NES	TOMM20	RGL2			LOC644656	POP4	SCAMP4								SLC44A3	CAMK4
		ZNF114	PDCD2	CCDC28A			UQCR10	C20orf24	C11orf58								LOC102723625	TNC
		CCDC69	SKP2	KIAA0922			PRSS8	HUS1	TSPAN3								ITGB6	DTX3
		POF1B	LPAR3	C21orf59			FAM53A	DNAJB12	BCAS4								MAPK10	PSCA
		DHRS3	SOCS7	MMADHC			JUP	PRKCA	PRMT1								GPRC5A	PAPSS2
		OAS1	SLC25A32	SEC63			RHBDD3	B3GALT6	C18orf8								ALOX5	BDNF
		MUC1	MRPL11	RNMT			FAM166B	GSN	EXOC2								MTUS1	RBM3
		SERPINB3	CNNM3	BRE			LIAS	STAG2	TENM2								LRRN1	SMIM10
		PSMB10	DTD1	INPP5B			LINC00669	SEC23IP	FAM195B								SLC4A11	TMEM98
		AQP3	SPRY2	KCMF1			KLHL8	MAPK8IP3	TMED5								TMC5	LOC100506870
		FHL1	IPO11	SPTBN2			TMEM161B-AS1	UXT	AGTPBP1								LAMC2	PKI55
		ISG15	PGAM5	FHL3			FRK	CDCP1	THSD1								DMTN	GLIPR2
		VSIG10	IGF2R	KCTD3			RPL9	MORF4L2	DENND4B								LINC00964	TFAP2C
		GSTM4	ARAP2	KLHL42			CHCHD6	ZFP30	TMEM18								MICB	MAGEB2
		HLA-DRA	DTYMK	TUBGCP2			MIF	TACC1	WDFY1								KRT17P2	TIAM2
		SH3PXD2A-AS1	SDR16C5	DSTN			RPAIN	SORBS3	DYNC1LI1								RNF152	PHEX
		ACAA2	TXNL4A	SNX3			TSEN54	ARL1	TNFAIP1								AREG	FBN1
		CD70	SLC1A4	COPS7B			TLR2	FAM3A	ZAK								CELSR2	TUB
		TGFB2	CARD10	GSTO1			ACSL1	C11orf84	HDAC7								ELOVL7	AKR1B1
		FSTL1	SHMT1	UMPS			CLTB	LPCAT3	HSDL2								HTR1D	C17orf97
		SRPX2	RPUSD3	SIL1			PPL	AIFM2	PMM2								HSD11B2	FAM46A
		P2RY1	ZNF32	ADD1			AFMID	HIPK3	PLAA								ADAMTS12	AC002480.3
		CA13	ISCU	FEN1			CADM4	MESDC1	IFIT1								TMC8	SGCB
		LTBP1	UTP15	CYP2R1			VEGFA	CUX1	CAPZA1								TEF	RAB3IL1
		PTAFR	PBK	PCYT2			NLE1	LTN1	MSL2								ARHGDIB	PRICKLE2
		GJD3	FAM172A	SNX17			PTGS1	ALG11	PRMT6								DGKA	SKIDA1
		RNASEL	EZH2	SNRPD3			SLC6A11	C1orf112	COX20								LOC102723542	PPM1H
		GCNT3	ACOX3	SMARCAD1			PET112	KMT2B	CSTB								TMEM232	GNAO1
		C3orf14	GRPEL2	MZT1			RMND1	RHBDF1	MOV10								IGSF9	E2F2
		OLR1	TBC1D1	AARS			DCAKD	TCF7L2	UBTD1								F3	SULF1
		ALDH3B1	RAB32	RCL1			UQCR11	ARF4P1	SPAG1								GPR126	LOC100506621
		ZNF518B	GEMIN4	ITPA			UST	DZIP3	RNF141								SPRY1	IL7R
		PDZD2	TXNRD3	NOP58			PDCD4	CALM3	PIGQ								SENCR	VIM
		ZNF792	DFNA5	TCHP			C19orf53	BRAF	GTF3C1								PTGS1	LOXL2
		POU4F1	XK	PTGES3			FEM1A	ARCN1	MID2								CDS1	SH3GL3
		MAMLD1	ATG4D	DIAPH3			DPH5	KIFAP3	SIRT1								AP1S3	B3GALNT1
		ABCC3	TMEM256	ERN1			TRMT10A	BTBD10	EHBP1								PSTPIP2	SUSD2
		MEF2C	HES2	AK2			ALPP	DYRK1A	CD2BP2								TFCP2L1	AC011738.4
		RGS16	GPT2	BCL2L1			ZNF589	PLOD1	ATP6V0D1								IL12A	FTH1P20
		COL5A1	DCUN1D4	ILKAP			MRPL12	ZNF517	TAOK3								ARHGEF37	JAM3
		ZMYM6NB	TNFRSF21	SCAMP3			RTN4IP1	LRCH3	PIPSL								NALCN	CXXC5
		HTR1D	TBCD	MALSU1			LINC00882	LUZP6	MFSD9								ARHGEF35	TUBA1A
		LOC102724608	GEMIN5	SNRNP200			RAP1GAP2	ZNF45	UFM1								RAB11FIP4	ADAMTS15
		TNS3	GNA15	CEP41			MPST	IFNGR2	GTF2H1								DUOX2	S1PR3
		C11orf45	HOXD8	FIS1			AKR1A1	RBM12B	NQO1								CD177	FRMD3
		IL7R	ANKRD16	PSMD2P1			CYB5D1	DLG1	ZNF148								LPAR5	SELPLG
		IL8	DEF6	LRRFIP1			LOC100129550	RUFY2	ANXA2P2								MARVELD2	SLC4A8
		MYO7A	POLR2E	PBX3			FIP1L1	MAPK3	PEX19								TMEM40	MRC2
		P2RY6	MRPL37	INTS4			RAP1GAP	RPA3	XRN1								SOX15	FOXRED2
		ALDH5A1	UBE4B	SLC7A1			FARSA	TENM3	ZNF473								CCDC64B	KITLG
		NOV	CMSS1	BICD2			VGLL3	SLC35A5	TMCO1								LINC01057	BNC2
		CHN1	FDXR	C1orf35			MRPS25	KIF18A	MORC4								FAM83A	AK5
		NGFRAP1	TBC1D4	DNAJA3			ASNA1	TFPT	WDR48								ETV4	CD70
		TMEM171	AHCY	CDK5RAP1			ARRDC1	NLK	DNAJC10								EDN1	IGFBP3
		FAM65B	LDHB	KAT5			PERP	SHOC2	ATMIN								DSP	MGC12916
		FAM127C	CMC2	RNGTT			PRUNE	PACS1	LSG1								SOX6	RNF157
		C11orf52	SHMT2	HS2ST1			KRI1	RBM42	TJP2								HLA-DOB	SEMA3C
		TBX3	CDCA2	NFYB			TACO1	AACS	MEF2BNB								PITPNC1	PLXND1
		IFIT1	PA2G4	RAB8A			CCDC117	LINC00094	CLK2								ASNS	CYP7B1
		ANKLE1	MRFAP1	SMARCD2			UQCRH	HSPA13	CHCHD5								LOC100418727	ZNF43
		FAM102B	GRAMD2	SLC35B4			PEX6	TCTEX1D2	APOO								TRPV6	MYLK
		DOCK8	TMEM99	IGSF3			CCDC25	LUZP1	LINC00998								SH3RF2	HOXC6
		ACOT11	ME2	GJB3			LACE1	STAM2	PUS7								C6orf132	THNSL2
		HCP5	NELFA	FBXL5			JMY	CD81	MRPL27								ARRDC4	C3orf72
		COL8A1	CDC34	NDUFA12			TP53TG1	THRB	RBM18								PLEKHA7	PRKCA
		NRP1	RPL30P4	TMEM14B			NDUFB9	VPS41	SAFB2								CELF2	CDKN2C
		PLCL2	WDR34	C8orf76			LINC01134	SMARCC2	PPIC								RNF223	FAM101B
		RBM47	PRPS2	TK1			CLUH	ARL13B	MIRLET7BHG								SFTA1P	C10orf90
		ICAM1	TBC1D31	GALNT2			KLHL13	PDCL	TLK2								RPA4	MMP19
		CMTM3	GADD45A	PLXNA1			OGFRL1	WSB1	BCDIN3D								LOC389768	MAMSTR
		SAMHD1	ARL3	FANCD2			SDCCAG3	PAQR7	TMEM38B								TSPAN13	MMP24
		C16orf62	CCNF	METTL13			NAA38	SEC16A	ARID3A								FYB	NEURL1B
		CTH	UBXN8	FOXM1			PCAT6	PPP3R1	POLR2A								STEAP2	SOWAHD
		SOD2	UHRF1	SYNGR2			AK6	HSP90B3P	DUSP5								APOL3	DNAJC22
		CERCAM	GATSL3	RWDD2B			ANKRD39	RIC8A	RCN2								CORO1A	CADM1
		ZNF780A	MOCS2	SLC35B3			LOC102723983	VIMP	CDV3								RAB3IP	PCDH9
		HLA-H	GTF2H4	TNFRSF12A			ZNF512B	IRAK4	HAS3								TMEM178B	ANGPTL2
		KIF21B	RPL14	SIK2			HSCB	UGGT1	METTL5								SDPR	FTH1P1
		FLNC	HSF2	SLC27A4			TSEN2	MT1E	TARBP2								SH3BGRL2	PTPRJ
		PARP10	SLC7A5	UBE2N			BCS1L	TWF1P1	EGFR								RP1L1	LOC101927841
		SLC22A18	PXMP2	IFT57			SLC12A7	TPCN2	SNAPC5								LOC102724230	SYDE1
		GPRC5A	NDE1	EXOSC5			NUDT8	TCEAL4	SS18L1								GPR37	ADAM12
		USP18	KATNA1	SPHK1			GOT1	CORO7	TMEM167A								GLS2	ASTN1
		VGLL1	TONSL	ANKRD10			C1orf172	RTN4	NAV2								GJB2	LOX
		NEK3	KLHDC3	UBR2			DEF6	ROCK2	NXT1								GDPD1	PTX3
		MYOM1	UBQLN4	UQCRC2			CDK7	NAP1L4P1	ITPR1								ANO4	SDK1
		MARCKSL1	MRPL4	GNL3			POLR1E	RAB21	RASEF								MST1R	BEST1
		MATN3	DCTPP1	TFB2M			MOCS2	MICU2	GPRIN1								FZD5	LOC100287387
		LIF	PDSS1	PAXIP1			ENDOG	CMTM6	NOL12								MTSS1	GPER1
		RECK	EEF1B2	MLF2			ZNF561	NET1	LOC729998								FAM63B	CPA4
		LAMA1	THOP1	USP13			SORD	EFCAB4A	HEATR2								CA2	GPAM
		ANO1	HEATR2	GFOD2			ZNF331	STX12	CD24P4								LGALSL	MYPN
		ERO1LB	RGS20	NCS1			GCLC	TUG1	ZSWIM1								SH3TC2	FTH1P11
		GDPD3	HAUS8	WDR1			UQCC2	COQ10A	OSTC								FARP1	COL16A1
		ACADS	SWI5	DDX47			TGIF2	STAU2	AHR								SLC44A5	SYNGR1
		COL9A2	MRPS10	TSC22D3			CCNO	ERF	VDAC2								S100A2	TRO
		SIGIRR	PCSK9	CDKN1A			FGD3	BLVRB	IL11RA								NFASC	LINC00242
		RPP25	LOC101927841	ZNF511			SH3TC2	NECAP2	LGALSL								PLEKHG4B	IP6K3
		SYT14	CACYBP	QTRTD1			TTC12	SEMA4B	PYGB								CDH4	KCNAB2
		DNM1	PSPH	RPL38			EIF4EBP1	ERCC5	CYP2R1								EPHB3	DSEL
		PEAR1	TMEM183A	TRIM35			INTS12	CREM	INPP5B								LDHD	UAP1L1
		ARMCX5-GPRASP2	FH	STX16			LOC102724330	EIF4G2	TBC1D10A								RHOD	EFHD1
		ABCA1	HOMER1	PPIE			NDUFA7	AC009948.5	FAM188B								PGPEP1	KCNH1
		PARP11	PNPO	DUT			SLC22A23	ZNF649	FIG4								PRRG4	SLIT3
		MOXD1	SLC25A10	SRRD			PPAN	KCNC4	TMEM175								HMGCS1	ENG
		STYK1	LAD1	VEGFA			PVT1	GGCX	ZSCAN21								DCLK1	FBXL7
		ACSS1	KLK7	ORC5			MRPS18A	TGFB1	C17orf53								IGSF11	PCDHB7
		HOXA1	TRMT1	OGFOD2			DUS1L	DUSP3	LOC149844								LOC100288175	GCNT1
		ARMCX3	TOMM34	SLC35B2			NDUFS3	FAM160A2	GANC								LAT2	C8orf46
		LOC728743	CDC25A	GALNT3			RILPL2	SEC61G	PPP1R35								NOTCH1	EVI2B
		HERC5	BRI3BP	BSG			LOC102723721	TIGD2	C5orf51								CTNND1	SECTM1
		SASH1	UST	PSPC1			PITX1	LINC00941	OGG1								TNFRSF25	TMEM255A
		CPE	TUBB6	ENOSF1			UQCRQ	UGDH	RSRC2								PIFO	SV2A
		DRAM1	TNFAIP8L1	TMEM141			GJB5	MGEA5	ZCCHC8								INHBE	LOC100126784
		OAS3	GRPEL1	MRPL19			ESRP2	SH3PXD2B	TNFRSF6B								SEMA4A	PDK1
		ZDHHC2	SDC1	BAP1			MOCOS	TRIM68	CEPT1								MBP	EFEMP2
		KLK10	DDX39A	MRGBP			CCNA2	MAP1LC3B	MUTYH								RNF128	DOCK11
		FMNL3	MYH10	OTUD6B			C17orf100	UTP14A	C1orf27								IGF2	PRRX2
		TMEM25	EXTL2	DHX30			UBE3D	CTTN	C12orf66								TMTC2	SPOCD1
		EPSTI1	TACC3	MTAP			IMPACT	GPATCH1	HINT3								RP11-132A1.4	DLX2
		ATP6V0E2	IRF6	GRHL2			FASN	ZNF326	CCDC12								CASZ1	SYNC
		IFIT2	BCL7C	PRKAB2			JADE1	PNPLA2	TMEM243								PTPRZ1	CPT1A
		GGT7	ANKRD50	TANC1			FAM83G	SLC37A2	PRDX5								FASN	RNF182
		TRPC1	NAA38	ASL			USP46	LEPREL1	MAP3K5								PKP1	PARM1
		C3	ENOPH1	DNM2			MCAT	LIX1L	RPUSD2								KRT5	ABCC3
		OAS2	STAC	BCKDK			METAP1D	SMAD7	TMEM126A								SAT1	TGFBR3
		COX6B2	LINC00704	MKNK2			NIPSNAP1	GRIP1	EPN2								MYO1D	ALPK2
		B2M	SMTN	HSD11B1L			PDP2	ZNF350	SH3PXD2A								CAMK2N1	CHN1
		LRG1	TUBA1B	GRTP1			ATP6AP1L	SP140L	PRPF38B								PFKFB2	TBX3
		SAMD9	LRRC45	PARP8			CLPP	NUP62	HELZ								CA11	PCOLCE2
		PXMP4	RNF126	LEPREL4			PTPRZ1	MAD1L1	LINC00116								SH3PXD2A-AS1	SSC5D
		PDZK1IP1	DEPDC1B	FAM120A			UBA52	C1GALT1	UBIAD1								DLG3	HMOX1
		TM7SF2	SNCA	PTCD3			COQ9	MED25	CNN2								LOC101927989	P2RX6
		LINC00888	CA12	CCDC113			PTPRU	CACNB3	ZNF277								DDX60	PI15
		EIF4E3	PERP	KIF15			SLC1A3	PPP6R1	PCBD1								GCOM1	ELAVL2
		PHF11	SESN2	MAGI3			COX7C	EDEM1	HP1BP3								INADL	SIX2
		IL24	MRPS18B	TMTC4			OBFC1	COMMD7	THUMPD3-AS1								SERPINB5	PPFIA4
		TRIM21	PIK3CB	PSMD9			SPRN	SPTY2D1	DIAPH1								IL22RA1	EPDR1
		TLN2	VARS2	USP45			MRPS26	MAP3K11	DNAJC19								WIPF3	ADAMTS7
		ROR1	FAM212A	EMB			C11orf83	ZNF71	ERCC6								FHDC1	ACSL1
		EHD3	RPL3	SLC25A17			RPS8P8	NPEPPS	EEA1								CYP26B1	FTH1
		LOX	AP1AR	AIG1			CARM1	CHD6	FBXL18								GATA6	PGBD5
		RNF122	GALNT18	PP7080			C6orf136	TMBIM4	MIEF2								KIF21B	IL13RA2
		LOC100507642	SMIM3	CCDC92			BDH1	ASPH	TCEA2								OPHN1	NPR3
		PHYH	TSTA3	MPC2			CCNB1	PPP4R1L	TAF1C								WDR66	TIMP4
		ETNK2	RAB28	PPDPF			RNF44	ILK	SPRYD4								ANKRD13B	HTRA1
		ECH1	EEF2	ATG4B			EPCAM	ZNF304	HAGH								DLG1-AS1	LOC101926931
		ARHGAP31	PAPSS1	ZNF165			TIFA	BLOC1S3	RBM4								MGC39372	EPHX1
		PARP14	FAM83D	SGSM3			RNMTL1	VAMP3	RBM27								SLC1A3	COL3A1
		EFEMP1	METTL12	PPAP2C			ODC1	NSDHL	TM4SF1								ZNF204P	TRPM2
		KAT2B	EXOSC9	TTC4			LOC101927974	CLDN12	MXD1								CMPK2	LOC728158
		KIAA1024	RASIP1	LRRC47			DNAJB1	PHLDA2	RNF166								PRKG2	SYT11
		S100P	MBD3	PROCR			ERCC8	APLP2	PSMB8								FAM60CP	SVEP1
		BSCL2	PARVB	ZDHHC24			FAM211A-AS1	LOC100506055	ZNF362								RHBDL1	RBM20
		FTL	PRICKLE1	ABCB10			SMARCD2	PSMD10	SEC22A								C15orf48	C2
		KRT7	MDFI	SF3A2			CMSS1	TOR1A	TMEM184A								RBP1	KCNE3
		CEACAM19	POLH	GPN2			PNPLA4	ARHGAP35	SLC9A3R2								LOC100505761	COL1A1
		LY6E	METTL8	DECR1			GRAMD1B	MGAT5	TTC39C								SLC16A13	EREG
		MAPK13	HMG20B	TMEM192			TCF3	SMARCA2	PPAT								C2orf15	HECW2
		POPDC3	PPP3CA	MARCH9			SPHK1	ANXA8	TBCC								MAPK13	FGFR1
		RASA3	LACE1	SDHAF2			FAM162A	LMAN2L	POLR2J4								DGCR5	PLAC8
		RCSD1	HOOK1	TMEM194B			ZNF397	USP18	ABCB6								CYYR1	PMP22
		TGFB1I1	LINC01116	EXOSC2			SIL1	C1orf106	FAM96A								C16orf74	PNMT
		SLC41A2	ADCK3	ANKRD17			R3HDM4	CHID1	PCF11								ACPL2	EDIL3
		MYL9	HIP1R	LDLR			SLC6A15	GCC2	CSNK2A3								LOC100862671	PPP1R3C
		SYT7	GSTCD	SLC35C2			ANKRA2	PICALM	ACP6								MARC1	PDE3A
		ERAP2	MRPS27	SETDB2			TUFM	ZNF549	MYH10								LHX1	ADAMTS16
		SLC52A3	EIF5A	HDAC5			SMPDL3A	TFRC	ZNF778								MAMDC2	FBLN2
		NUCB1	ANKRD65	IPO13			DSCAM	EPN1	TYW1								SNCA	PDGFRB
		ABTB2	HYI	GPX4			NUDT12	P4HA1	DCAF16								ITGA6	EEF1A2
		ZBTB18	KIF14	USP7			MPC1	NNT	MTMR9								CYP27B1	EYA1
		DBNDD1	ADI1	LARP7			LSM7	ARHGAP27	COX14								PDGFB	COL9A2
		EDIL3	MCCC2	RND3			GLUL	RNF11	SNN								FRMD5	ZBTB7C
		KDM6A	OXCT1	DIDO1			F2R	PPFIBP1	FBXL5								LINC01119	TP53I11
		ALDH1A3	RFX2	MIOS			CBR4	ZFAND3	MTHFD1P1								LOC101929761	LIMS2
		AMIGO1	TMEM128	LDLRAD3			NFKBIL1	MYO5A	TTLL4								C22orf23	KL
		F3	CHRNB1	EEFSEC			SEMA6B	ADAMTS12	CDK5RAP3								EPB41L4B	GPNMB
		HIST3H2A	POLR1E	NDUFB5			IL1RN	SFMBT1	NANP								OXTR	FMO3
		TNFSF15	POLRMT	C17orf59			ULK3	GDAP2	HDAC4								RNF125	GDNF
		PID1	C20orf27	ERCC8			FRAT2	PHF8	TOM1L1								TOB1-AS1	WNT5A
		TM4SF19	IER3	URB2			PNPO	RARA	E4F1								FEZ1	AHRR
		MFGE8	SAC3D1	SF3A3			TATDN1	ELOVL5	NECAP1								SOWAHC	CA9
		FRMD4A	TRAF3IP2	DPH2			SNHG12	VAV2	MTFP1								UPK3B	SCN1A
		SEMA4G	PSRC1	TMEM11			SIGMAR1	PRPS1	MTPAP								IL18	MAGEC2
		SLC35E4	CERS6	NUP54			SETD6	COL4A6	SUFU								GSAP	KLHL4
		TIMP2	COX10	IMMP2L			DOT1L	PNKP	PC								CELSR1	GPR1
		TRIM5	OGFRL1	UNC119			ZNF346	RHOBTB1	B3GNT3								FDFT1	MAGEA11
		CDA	EFNA3	SERTAD2			FNTA	NOP14-AS1	DUSP7								USP43	HLX
		RCN1	ANKRD39	NUP50			SNHG15	LOC284441	CCDC24								TDRD5	COL5A2
		B4GALNT1	PDLIM4	THSD1			LIMK2	ZNF217	DDX19A								CLCA2	SSX1
		CA9	LETM1	SLC25A13			POLG2	CYB5B	FPGT								WNT9A	CREB3L1
		EHHADH	SNRNP25	AUNIP			DDT	SLC10A3	QDPR								ERRFI1	PLEKHS1
		HIST1H2BK	DNPH1	MTOR			PYCR1	U2AF2	ZNF559								GDA	UGT3A2
		C1RL	RBM8A	UBE2D2			TAF11	SVIL	RHEBL1								CORO2A	LPAR4
		ST6GALNAC4	HEBP2	PYCR2			C1orf109	COPB1	RPAP1								PCSK1N	TSPAN10
		FXYD3	CD83	ZNF689			SAT2	PHF3	HDHD2								TRIM29	RGL1
		RHBDL2	BYSL	ARAP3			SNHG17	MED13L	SEH1L								SERPINB1	DPP4
		MMP15	USP53	NUF2			LONP1	PDIA3P1	C19orf10								SEMA7A	ADAMTSL3
		TP53I3	TENM2	PAWR			IGSF9	FEZ2	GTPBP8								FCHO1	MAP1A
		ABCA2	EPN3	MAD2L2			WRAP53	CAPNS1	PLEKHF2								IFIH1	ERC2
		EXOC6	KIF20A	KIAA0368			POLH	ACER3	TMEM116								FAM181B	AKR1C1
		CPNE2	KRT5	RBM34			APC2	SSR4	ERI2								C6orf57	BAMBI
		APOL2	NOP14	YWHAQ			MAP2K5	ZNF526	TUBG1								KCNK1	MSC
		APH1B	PLA2G12A	FAM114A2			KLHDC3	HSPH1	TP53RK								JAK3	L1CAM
		KPTN	SORT1	MAZ			SLC39A3	SLC27A1	BRF2								PAK3	LRP1B
		SPAG16	GADD45GIP1	LPIN1			EMP1	EID2	VWA8								DHCR7	LOC100420678
		ACSF2	ITGA6	CDC40			B3GNTL1	PDIA4	CEP76								LCP1	ZBTB16
		DPP7	LONP1	LYRM1			NME1	ARPC5	CHCHD1								GBP5	FTH1P7
		DTNA	CHCHD6	CHAF1A			TRMT11	RAB11FIP2	POLD2								SLC48A1	MEDAG
		QPRT	TUBB	TRAF7			TFB1M	FAM126A	NEK2								RBM47	TSPAN11
		VILL	SLC2A12	RNF139			TUBD1	OPA3	MRPL51								SERPINB9	MMP2
		TRIM69	CLPP	MPHOSPH8			LPAR2	EHBP1L1	DDRGK1								AIM2	SKINTL
		PSMB8	DCAF15	NENF			GPR63	DNAJB5	FAM210B								LINC00263	GRB10
		OPTN	MSRA	CHTOP			NOTCH1	SAE1	SLC35F2								SYNE4	ACKR3
		FUT2	HADH	KLHL2			TOM1L2	PAF1	CSNK2B								GRAMD3	C15orf59
		ARMCX6	DSC3	TMEM79			TXNRD3	DOCK1	RIN2								NUAK2	GLIS1
		B3GNT8	LARP1B	NIPAL3			LOC101926907	ARL6IP6	NUDC								ATF7IP2	CPEB1
		LAPTM5	DSCC1	DBNDD2			SETDB2	CTSA	CCDC101								PSAT1	LINC01094
		ITGB2	ATAD3A	TMEM14C			IMPDH2	PATL1	HK2								SFRP1	MAFB
		HERC6	NFIX	PPM1F			EPHX2	CXorf56	PIK3C3								APLN	ROR1
		RNF24	CDC25C	TAX1BP3			GEMIN4	VBP1	ALG5								AFAP1L2	PRLR
		ABCD1	CNOT6L	SERTAD4			EIF3G	CNNM2	FOCAD								ANTXR2	HHIPL2
		CXCL11	ENKD1	MTSS1			ITGAE	C17orf51	MUS81								CAPN12	LUM
		PTGES	THBS2	EIF2S3			ATXN7L2	CASK	SRF								POU2F2	LAMA2
		PECAM1	MRPL2	NELFB			SYNGR2	TWSG1	C12orf44								GRAMD1B	LINC00996
		MARC2	ZNF561	JMJD4			CCDC124	C19orf54	PCDHGC3								PTPRE	FOXN1
		CLEC2B	GPSM2	FLJ37453			LOC284889	PPP1R37	DPH2								SLC9A3R1	DCN
		FLI1	METAP1	CPSF4			GEMIN5	MARK4	PLEKHA1								HIP1R	DLX3
		TYMP	RPS4Y1	NOP2			SRRD	THSD4	ROBO1								THSD4	KIAA1644
		C15orf38	MAPKAPK5-AS1	CCDC24			MICB	ARMCX5	EEF1D								ZNF121	PDE7B
		CXCL1	NOA1	DONSON			MRPL38	TMEM245	CCT8								KRT17	PHACTR1
		SEMA4B	AGPAT5	PNISR			NME3	PLP2	THAP9								GPR98	ZBED6CL
		INHBB	PACRGL	MRPS35			LLGL2	MECP2	C9orf89								ERVMER34-1	RBP4
		HELZ2	LOC400446	CUL1			MARVELD3	DIP2C	FDFT1								CCDC146	OLFML3
		ADAM19	CYB5RL	SNHG11			KMT2E-AS1	ACTR2	NEIL3								CMIP	FOXF1
		SEMA7A	SCLT1	INTS9			MTURN	ACOT11	QTRTD1								IL17RD	SYTL2
		H19	JADE1	HN1			NDUFA13	CRYBG3	FLII								MVK	LINC00856
		SP140L	CCNB1	ABHD5			ATG4D	MOB1A	TMEM107								FDCSP	SHISA2
		ZNF17	F2RL1	SFSWAP			SLC22A5	ZDHHC20	CEP57								ARHGAP40	TRABD2B
		GCA	PER1	PCID2			ACY1	DUSP18	DGKQ								JAG1	EVI2A
		RAI14	LSM7	USP36			METTL12	KIAA1841	IFI30								TMCC3	ROS1
		PLOD2	CAMSAP2	SIRT6			PRR5	FAM50A	NCAPH								SH3YL1	LOC100996465
		GALNS	GUF1	RAB35			RWDD1	UBL3	ZNF696								NUP62CL	HMCN1
		TINAGL1	CCDC109B	RPS19BP1			NFIA	HPCAL1	DRG1								EFEMP1	PCDHB5
		AKR1C3	NR1D1	ARHGEF18			CRTC1	SEMA3A	POC5								ZNF341	GUCY1A2
		LOC644051	ICAM3	RSL24D1			NLN	ZNF731P	DEF8								ERN1	BMF
		EMP3	CAP2	ESCO2			ZNRD1	FBXL3	AP4M1								GLB1L3	MUC15
		TRIM2	SLC2A9	KTI12			SNHG1	HOXC13	SNRPC								DUSP4	PPAPDC1A
		PRSS23	ZNF232	ZNF354A			CDC34	PROB1	UCK1								MUC1	CH25H
		IFIH1	KRT17	DUSP7			MARS2	VASP	TYW5								KIAA1804	HAAO
		TP53INP1	SF3B5	PYCRL			GRPEL2	ZMYM3	CARHSP1								SRCRB4D	LRRC32
		CRABP2	NPM3	XPOT			RNF145	FAM3C2	SPIDR								MVD	PTPRQ
		DDX60	LRP4	SFT2D3			MLST8	C19orf68	ARAP2								FERMT1	TNFAIP6
		RPGR	CBX4	FAM117B			BACH2	LOC100131294	SPOP								PLAUR	BGN
		GPR1	GINS2	CTC1			ANKRD10	LIN7C	EZH2								RAC2	DCLK2
		CTSL	RMND1	KIF18B			CBX8	PI4KA	MTBP								ARHGEF5	MME
		CASP7	CXorf57	C1orf131			LARP1B	EPAS1	PUS7L								NES	GPC6
		LGALS3BP	GTPBP3	ATR			SCEL	TRPM4	NUP93								RAB38	PRSS35
		PARP9	ADH5	SNRNP40			HARS2	MSNP1	LRRK1								NPDC1	AVPR2
		ATP1B1	CYP2U1	PPP1R18			AHCY	PPP1R13L	SAAL1								KREMEN2	ADAMTSL1
		COPZ2	TATDN3	TMEM126A			FAM114A2	SMOX	PRRC1								INO80C	GIMAP8
		FXYD5	LDHBP2	IL27RA			IRX2	PPAP2A	EI24								BAIAP2L1	CAPSL
		AGFG2	AIM1	MMP11			LOC101927841	CNEP1R1	TP53I3								TBX1	ALX4
		IRF7	FGFRL1	MMAB			NR2F6	ZBTB33	KIF2A								TINCR	TOX
		HCAR2	ARRB2	CHD1			TRIM29	EGLN1	PPP2R5A								KCTD12	KANK4
		NT5C2	GAL	CDK1			ADIRF	RPGRIP1L	FSTL3								TTC39B	OLFML2B
		LOC254896	LOC100130987	SETD6			SLC29A1	BBS9	CTBP2								C10orf35	SIPA1L2
		ZNF649	ASNA1	UFSP2			RPS27A	MED15	POLR3K								BHLHE40	SPON2
		MAP3K8	KLHL8	ANKRD46			LOC440973	ITPR2	ZNF3								NT5E	PTGFR
		PIK3C2B	SLC29A1	ESRRA			RABEPK	RNF2	SUMF2								TMBIM1	MEGF6
		BMP1	SEPT11	HCCS			IRF6	VMA21	DFNA5								FAM213A	CRISPLD2
		MN1	AASS	FAM131A			ARHGAP8	PDGFB	SP110								STYK1	NTF3
		HLA-A	TSPAN5	CCDC34			H2AFZ	CD151	POLR3C								DUOXA1	ENPP2
		SQSTM1	MRPL34	PRKACA			PIK3R2	COQ10B	ABHD17B								TP53TG1	BRINP2
		GRAMD1B	KCNG1	IMPA2			ZNF32	STXBP5	FAM210A								FGFR3	THY1
		ARHGEF26	BACE2	TBC1D22A			DPH1	SMC1A	CCAR2								OLR1	CXCL12
		NRP2	METTL2A	MCM9			NTMT1	LAMC1	DYNLT1								S100A16	NOTUM
		AFAP1	NOP16	CASP9			THUMPD2	HSPB11	PLRG1								TBCK	LINC01085
		C10orf54	SLIT2	REXO2			RNF39	ADCY7	C9orf78								SLC6A9	WISP1
		SERPINB1	POP1	BAD			TXLNG	ZBTB45	GNB1L								RARG	TRPA1
		ORAI3	ANO8	CNTROB			ALDH3A2	BMPR2	KBTBD6								MYLIP	CRYBA2
		EFNA1	WDR18	NIFK			ASB13	APOOL	SMYD5								LRRC1	ZNF723
		C15orf52	USP46	FBF1			NHP2L1	TAPBP	NSD1								DUSP7	ATOH8
		ALDOC	FJX1	SNX18			ZCCHC9	SLC9A6	TRAPPC11								H1F0	TMEM119
		MOSPD1	NRG1	IGFBP7			RPL30	LPIN2	SPAG5								MAPKBP1	LOC102724908
		IFITM2	DHRS13	PUS1			RPL22L1	UBA1	MPZL1								PLS1	EDN2
		C9orf169	SGMS2	TOR3A			EVPL	CEP170	NDST1								ISG20	NME4
		LEPREL1	COQ3	MRP63			MAL2	CLPTM1	MRFAP1L1								HCG4	CHST14
		FOXO4	SIRPA	NAE1			HOOK1	TEAD2	SLC25A32								PRNP	EFNA1
		FADS2	MPC1	CCT5P1			CACNG4	TRIM24	FITM2								PCBD1	BTD
		SERPINE2	GSTP1	WDR91			FBXO22-AS1	FAM214B	WBP11								SRPX2	TOM1
		MTX1P1	SLC25A19	HMGA2			ELL3	HELZ2	PHF5A								NDN	NDUFA13
		PTPRM	ATP5J2	COA4			PHB2	SYNRG	UQCRFS1								MPP7	PCIF1
		IRAK2	COL16A1	ETS2			PALM2-AKAP2	WDR13	TCERG1								IDI1	MOSPD3
		PRRG1	CTNNBIP1	GPATCH3			SLC36A1	CALR	ZSCAN29								SQLE	CDIPT
		ACPL2	PTPRG	GATAD2A			NDUFA2	ATP11C	ZFAND2B								MGC57346	MAGEH1
		TMEM170B	ANAPC15	AP1S1			ATP5A1P3	TMEM87B	PSMC5								TAOK3	CNPY3
		SELM	TOB1	QTRT1			THAP3	C11orf95	IKZF5								ADORA2B	ARFIP2
		HOXB9	ALDH7A1	CXXC1			UQCRC2	UAP1	ILKAP								PDP2	HLA-E
		CLDN4	SH3BGRL2	ABCB8			SLC25A10	MED12	EIF2B1								LOC100996419	C11orf49
		PVRL2	LOC286239	SLC26A6			GNPDA1	KBTBD2	BAIAP2L1								GNA15	HADHB
		NMI	LYAR	LOC100422561			C1orf74	SLC30A4	EIF4E2								BRSK2	MED16
		C10orf32	TIMM13	SHPRH			ADPRM	INPP5F	GPN1								LYPD3	C7orf49
		IDH1	RTN4IP1	NUDT3			RPL10A	SPRED1	PPP6R2								SREBF2	LINC00162
		GABARAPL1	ELAVL2	ATP5E			APRT	TDRKH	WDR53								C5orf38	SEC11C
		HRH1	DQX1	KANSL2			RSAD1	CKAP4	ZNF24								PIK3R3	SLC10A3
		RAB4B	STIM2	CCDC167			ELOF1	ZMYND8	MED8								BHLHE41	ZMAT5
		NLRC5	CENPF	OCEL1			DHRS7B	ZNF444	SSR2								EMP1	MRPL53
		PCDH1	MTHFD1L	OMA1			SFXN4	SAMD4B	IP6K2								C19orf33	ZNF7
		ZNF92	DUSP5	TUSC2			CAMLG	MGLL	STARD3								RAB3D	CHMP2A
		FLNB	CYB5R1	PCNA			PIGV	NPFFR2	PDE4D								KIAA1671	C9orf91
		PEPD	SLC27A6	GEN1			ZNF354A	CASC4	PHC2								DTX2	ASPHD1
		DYSF	N6AMT2	RNASEH2C			MRPS9	FKBP9	NACC1								TOB1	POP7
		TMEM133	MPV17L2	KIAA0101			AFG3L2	GPC1	SNAPC4								ATP6AP1L	SLC35B1
		IRF1	MIR205HG	CENPN			CKMT2-AS1	COPA	LSM1								OAS2	SUMF2
		IFIT5	SLC22A23	TRABD			SLC2A11	HDAC6	CPNE3								LIMK2	NPRL3
		BNIP3	RAP1GDS1	MOB1B			BRD8	KLHL5	ORAI1								ITGB4	GTF2F1
		BTBD9	KCNQ5	SPATS2			SGTA	PIP4K2A	GATC								IL11	ABCF1
		SLC12A8	FBXW9	CLASP1			AASS	NOS1AP	KIF13A								GPR153	SLC6A8
		XYLT1	H2AFZ	AP4M1			BPGM	FIZ1	CAMSAP1								OCIAD2	PHKG2
		TMEM246	PEG10	RPUSD1			GAREM	COL17A1	EIF4EBP2								GRIP1	TBCE
		PARP12	ALDH7A1P1	NIPAL2			TTLL11	ADAMTSL5	COX7A2								PRICKLE4	NARF
		MID1IP1	MMRN2	FAM220A			HPDL	JOSD2	RPIA								C1orf226	XPO6
		TMEM53	NR2C2AP	NADSYN1			TAF4B	LAMA3	PSMA7								ATP9A	KLF9
		P4HA1	TIMM44	KDM2B			MRI1	EMP2	TMTC2								TSGA10	ZC3H10
		SHKBP1	BACH2	ZKSCAN2			FAT2	PTRF	CTNNBL1								SQRDL	DYNLL1-AS1
		TPP1	PARD3B	GRB7			PFKM	SETD1B	TMEM147								EMB	SLC25A6P2
		C1orf85	IL1A	BIK			HSPA9	ELK3	NAA25								TRANK1	ZNF646
		ZDHHC6	NLE1	MTHFS			MRPS15	PALLD	ME1								CD46	C8orf88
		BIRC3	CBX2	PRKAG2			CD109	TAF1	SLC45A3								GFPT2	OGFOD3
		FAM46A	PDLIM2	PVR			C17orf89	CENPBD1P1	FBXW4								CHST2	CXXC1
		STAT1	EEF1A1	STX3			DHX33	ATP2B4	DCAF6								EIF4E3	ALAD
		SHISA5	CENPE	VCL			ERBB3	KDM5C	GTF2A2								DEF6	ZNF212
		LUM	TREM2	MFSD5			GARNL3	CEP135	MPLKIP								HLA-DRA	NDUFB8
		DIP2C	DSG3	MYH11			LNX1	B9D2	SHC1								VILL	SCNM1
		HIVEP3	ST3GAL3	CAPNS1			BSG	CSRP1	PATZ1								ARRDC1	NOSIP
		UNC93B1	C1QBP	SUCO			RPS2	MITF	CHPF								FAM83H	SYS1
		PATL1	CSTA	YIPF4			RETSAT	INHBB	KLHL20								DENND3	RPN1
		TPST1	PRKAR1B	SNAPC3			ERV3-1	TBC1D25	PRPSAP1								VAMP8	CTDSP1
		CARD6	PIF1	RCAN1			EVI5L	PLEKHF1	C16orf70								LTBP3	ZC3H3
		CTSD	GCSAM	CSNK1G1			UBQLN4	PAQR8	COMMD5								NFKB2	SAR1A
		PLA2R1	ARTN	SLC35A3			RABEP1	ACVR1	TMEM54								LRRC8A	PTGR1
		RILP	GCLC	ADAR			POLR1B	FAM199X	MAPK1								SESN2	GTF2IRD1
		TP53BP1	RP11-132A1.4	ZNF638			NFS1	DBNL	LDLR								MRM1	RAB5C
		IFITM3	KHK	SLC16A3			LOC400655	LOC102723471	RALBP1								TTLL12	GNAS
		EIF5A2	TTC12	DGCR2			TMEM183A	HIP1	ELAVL1								KBTBD7	PTGES
		TMEM41B	FANCE	CENPI			ACSF3	UPF3B	ADK								SLCO4A1	ZNF16
		INPP1	SLC25A42	RALGPS2			WDR12	FN1	XRCC6								IER3	SLC26A11
		JADE3	SLC25A33	RNPEPL1			ADH5	MARC2	UBTF								LONRF1	PRKCSH
		CSF1	DSP	FBXO38			KLHL2	MARCH1	PSMD7								TNK1	STK25
		G6PD	SAPCD2	ZNF770			SPRY2	TMEM234	RGS20								PHLDA2	FAU
		LACC1	TOMM6	CAPG			ABCA5	DGCR2	PMPCB								CHRNB1	FBXO42
		FBLIM1	SYBU	CES2			TFAP4	HNRNPUL1	RRN3								LRP4	MYO1C
		DMKN	B3GNTL1	TMED9			ATP8B1	MYD88	TPD52								RNF44	PDIA6
		PTPRS	LIAS	TDRKH			FKBPL	SNPH	KLHDC4								PLXNA2	C15orf38
		NUCB2	C6orf136	CCDC28B			AURKB	ITCH	TAP2								SLC44A2	GNA12
		SNX8	DUS3L	PNPLA8			HADH	STARD3NL	NUP85								LRP8	ARHGEF11
		SCPEP1	ABLIM1	SNX12			XBP1	TMEM165	MPHOSPH6								TGM2	AKT1S1
		ERAP1	PARD6G	SP110			ZNF165	MCTS1	HDGF								OAS3	USP22
		CASP14	RHOD	CD276			LOC100422561	MVP	VPS33A								CARD10	MRTO4
		FOXRED2	FGFR3	GUSB			FDX1L	FLI1	ABCB8								AGPAT2	QTRT1
		KIAA1614	ITGAE	ZNF516			SIRT5	AAMDC	LRP6								CFH	NDUFB11
		B3GALT4	RPL9	MAN1A1			TRIT1	LAGE3	KLHL36								DBNDD2	WDR61
		ZNF175	SNHG4	TOR1A			IFRD2	FMR1	EPB41L5								SLC37A2	MRPS28
		PNRC1	PRR15L	UBE2Q2			ZBTB9	HERC3	CRYZ								KCNS1	TMED9
		TFRC	LCP1	SECISBP2			SLIT2	UBA6	SIK3								LOC100507656	CCDC137
		PIGZ	LOC100507316	DNAJC15			ZNF57	DPY19L3	EIF1								MYO18A	C11orf95
		LOC100419583	TBC1D14	TSR2			CDKN2AIPNL	DOK4	RHNO1								PTPRF	MGAT4B
		RAB31	FGFBP1	ANXA11			FGFBP1	TAPBPL	SSX2IP								SH2D5	CHST3
		TNFAIP3	ADAMTS1	IFNGR2			LOC101928433	KIAA2026	GNL2								PRPF40B	PCSK7
		LINC00540	FBXO36	VEZF1			CDC23	MAPRE1	RNF14								AIG1	WDR46
		KRT18	OSER1-AS1	RMND5B			SCLT1	PHF6	TRAPPC12								OSR2	CCDC57
		ADCY6	ATP5I	PON2			RNF165	ORMDL2	GCC1								REEP6	YIF1B
		RCN1P2	S100A2	HIPK3			SLC20A2	CHST14	RFC1								ANKS1A	USP54
		FAM63A	MAPK10	GALNT7			CBR1	PSMB9	HEATR6								TMEM62	FAM134A
		MYD88	VGF	BSDC1			SURF2	EPS15	ARL6								ITPKC	FUOM
		AIM2	SCD5	RAB5A			LOC100507599	PGBD2	DNPEP								SHROOM4	SUGP1
		EPGN	LOC102723721	HLTF			FAM110A	DNMT3A	CASP3								SLC27A3	P4HA2
		MFAP3L	AJAP1	PTP4A2			NF2	NT5E	ZCCHC2								CXADR	COQ4
		MYLIP	PIK3R1	TMED7-TICAM2			GPANK1	CYLD	YIF1A								HOOK2	HYLS1
		MMD	HSPA4L	CTSA			ZFP90	LIMK1	DARS2								KLHDC8B	NCK2
		DDX58	GCDH	SNUPN			PRMT3	GBA	CCDC47								ABHD17C	TMCO3
		ZNF91	IQCH-AS1	SNRNP27			PAK1IP1	BCL10	TNPO1								ANKRD6	GTF2F2
		ARHGAP27	CCNA2	SLC25A36			TUBE1	GNA12	IMMT								IGSF3	SPSB1
		TEAD2	SRP72P2	VAV2			DHPS	KIF3C	ZNF664								KLHL11	TGFB1I1
		PLXDC2	MICALCL	ANTXR1			GSTO2	DNAJB4	ATG16L1								FAM110A	CCDC94
		TMEM173	BCAT1	ZER1			NOA1	KIAA1715	PTPN18								KLHL2	THAP7-AS1
		RELB	NHS	PHKA1			NTHL1	SH3KBP1	CD276								MAFK	DDX41
		PRSS16	SH2D5	PGRMC1			MRPL45	ARHGEF9	PSKH1								ZXDA	STEAP3
		CUL4B	PHYHIPL	KIAA1522			ALX3	KDELR2	GIT1								CD74	WBP1L
		PDLIM1	SNHG19	GDA			RAB3D	CRISPLD1	BAD								TAP1	PPP1CC
		IFI30	RNF125	STX12			LYAR	C8orf88	GSPT1								DUS2	ST3GAL4
		CTSH	SDK1	VMA21			LOC93622	TAB3	TTC7A								AMN1	NDUFA11
		TSPAN6	AMZ2P1	CASK			MND1	CHRM3	KDSR								PROCR	DSN1
		AMPD3	PTPN13	CASP4			LARS	CPEB4	WDR45B								OBFC1	CLCN7
		SERPINB13	FAM181B	FEZ2			GIN1	KANK2	MRPS12								SLC25A22	CPQ
		HMGCS1	SLC9B2	ANXA4			RPUSD3	PFKFB4	RGMB								FDXR	TPST1
		NNT	SCLY	FBXO3			MORN4	MN1	DDX46								FSCN1	TOP3A
		SECISBP2L	RPS10	PRMT6			NDUFAF5	PTP4A2	PSMB7								OSGIN1	AK1
		NCOA1	ODC1	PIAS1			ATPAF2	KIAA1033	PTPLB								EBI3	ANAPC5
		B3GNT3	C1orf74	SPTY2D1			CWC27	RHOG	INPP4A								FAM89A	MTA3
		CLK1	TRIM7	GNS			CTNS	ENOX2	RAB11FIP3								IFITM3	SEPHS2
		BIN1	ANK3	PEX11A			EPB41L4B	LPIN3	SMUG1								MFSD2A	MAGEA12
		ZNF160	NUPR1	CAT			COQ3	ZDHHC13	VPS51								FES	SMIM7
		WBP5	ERVMER34-1	NDRG1			NEU3	GOLIM4	VPS28								IRF1	HEXA
		DENND5B	FBXL16	RFFL			HMGCR	PDZD11	PRKACA								EFNA3	MRPL20
		MAPK3	FEZ1	PPIC			DDR1	KIAA0355	DERL1								PIR	PUF60
		INSIG1	C1orf21	NKIRAS2			XPO5	LOC100506634	VKORC1L1								BCL7A	PSMD4
		SBF2	FAM46B	SLCO2A1			C5orf24	SLC25A24	OGDH								SLC46A1	LAMTOR1
		TIMP1	NAA11	CTR9			AARSD1	STK36	ARL6IP4								PRSS12	PSIP1
		HSD17B2	KLHL13	KIAA1468			SFXN2	CIC	MMS19								PTPN6	MGLL
		TCEAL8	EYA1	TAP2			CIRBP	MXRA7	COG1								PSMB8	MAP3K8
		C1GALT1C1	MACC1	ARFGAP3			ADRB2	HPS3	UBOX5								PLD6	CYB5R4
		NHLRC3	AUTS2	LMAN2			PTCD2	VWC2	SSU72								BCL2L1	PDIA4
		STXBP1	TFCP2L1	POT1			CHCHD4	FUBP1	PHKB								TRIM21	ARMCX1
		BNIP3L	ADAMTS9	TRAK1			ZSWIM7	AMOT	CSNK1D								DUSP22	FANCA
		CASC4	INHBE	SLC25A24			TROAP	PGRMC1	AGPAT1								BEX5	PPIL2
		IFI44	BDH1	POP4			PDSS1	ZXDB	GAS6								IER5	KDELR2
		SP100	GPR125	SLC25A12			ECI1	DMWD	SPRYD3								SLC35D2	ERGIC1
		ASS1	THBS1	PHF6			NOLC1	ETV6	SPCS3								CD72	DNAJC25
		TSPAN1	SEMA3F	MFSD1			METTL2A	MSN	FOXP4								MYC	PPP2CA
		MR1	TRIM58	PPP1R15B			WDR83OS	FAM160B1	DGAT1								TMEM102	AP4M1
		WDR72	GJA1	CHMP5			PCCB	SORL1	FBXO41								CADPS2	PON2
		LOC101927809	AZGP1	FGD6			FOXRED1	ZNF207	PPP4R1								SOCS2	CDA
		FGF11	TAGLN	ANGPT1			ARSK	LINC00961	NRD1								SLC9A3R2	CCDC97
		HMGCL	RASL11B	GLA			TBC1D31	PSIP1	SPATS2L								MINK1	C1S
		FZD7	CCNJL	MSN			PIK3CB	MFSD5	CUL4A								SOX13	RAB24
		NUB1	CD81-AS1	EPB41			CUTC	INSIG2	NRF1								LOC100419583	MAZ
		ARHGDIB	SERPINB7	STRBP			THOP1	STARD9	CDC42EP4								PLEKHF1	CHID1
		NAV1	SERPINI1	TAOK3			PDLIM4	FAM230C	ENDOD1								FAM83G	FUT11
		MYO5B	GCAT	SNX19			SMARCB1	PAK6	NAA60								RTKN	CCAR2
		HEXA	PHACTR3	SEC62			MVB12A	PINK1	ICMT								CASP9	GUSB
		NMU	DNAJC19P5	CLIC4			ELAC2	LOC550643	ANKRD52								NBEAL2	POLR2E
		ZNF641	DLL1	NEK4			KANK1	ACTR3	UCHL5								DENND6B	DNAJC4
		HDAC9	LRRC34	RALB			PIAS4	AP2A1	EHMT1								FOXC1	PPP1R9B
		KIFC3	LOC100996457	TMEM9B			TICAM1	CDK19	OPN3								BCAT2	HTATSF1
		TAP1	MLLT3	ZNF623			LYRM1	C19orf12	ALCAM								ATP13A2	EIF4A3
		NAGA	E2F2	TGFBR2			ACAT1	PGK1P1	TBC1D9B								PLAU	CXCL1
		SLC25A4	WDR66	HSPA5			ATP5B	SEPN1	SSFA2								HSPA1B	GGT7
		ITM2B	LINC00707	DYNC1LI2			CCDC109B	OCRL	CRIM1								AHCYL2	HGS
		ATP7B	PRICKLE2	BTG3			AVPI1	CBX6	PPP6C								SLC18B1	ARHGAP35
		STBD1	FAM53A	ITGAV			TBRG4	UBE2A	UBAP1								SLC4A3	GLA
		TRAFD1	SERPINB2	PPFIBP1			SELO	KCTD17	WBSCR16								TMCO6	AZI1
		TSPAN31	TLL1	GFPT1			GID4	EHD2	ERLIN1								GCC1	LOC100131294
		DUSP3	VSNL1	IREB2			UQCRC1	MID1IP1	DDX58								PVR	NCDN
		FAM83A	LOC102723521	STX17			HIGD2A	GCA	RPL28								HEBP2	LINC00094
		ACP2	PRSS12	TMED5			DOHH	DKK3	PLEKHM2								P2RY1	MAP6D1
		BID	ROBO1	FBXL3			AP1M2	ZNF268	RANBP10								ACOT11	CIZ1
		ZNF766	LINC00665	ZDHHC4			RIOK1	EPG5	DOLPP1								S100A11	ERGIC3
		SKAP2	LRRC7	PTK2			LOC728554	MIR22HG	PPFIA1								PIGV	NAT14
		ATP6AP1	TGFBR3	NCOA7			C19orf24	SLC16A7	MADD								DNAJB9	NVL
		RARG	LOC100996573	MFAP1			DUSP10	GABPB2	PHF20L1								WDR91	COMT
		CCPG1	ISM1	EXT2			PIN1	CAPRIN2	RPL27AP6								ARHGAP27	OS9
		SYNPO	CHSY3	UBE2A			LPCAT4	IL1A	FAM98A								CC2D1A	ADSL
		ADA	CCSER1	SLC39A8			ARMC6	RAB8B	CHST3								TESK2	NEK3
		SCEL	TRAF3IP3	SCP2			RPL4P4	CLIC4	LMAN2								DLK2	MTRNR2L8
		TRIM6	LOC101928000	LMAN1			EXOSC7	TIMP3	SNX14								WRAP73	PES1
		LPCAT3	DSCAM	PKN2			NUP160	GCLM	PANK2								FAM214B	ARL3
		KCNK1	NR3C2	TMEM248			PITPNB	NR1H2	MAP4K3								TMEM141	GIGYF1
		CTBS	CTXN1	EIF4G2			PEX5	RNF122	MYO1E								C9orf16	PAX8-AS1
		DTX3L	FST	RPN1			LINC00174	MMGT1	PCDH1								MANSC1	EGLN2
		PPP1R3F	PPP1R14C	PLP2			PLXNB1	DSEL	UBE3C								TNNT1	ZNF584
		EIF2AK2	LOC101060264	SPIN1			ZNF485	BCL3	FOXJ3								EXD3	SDC4
		CD47	IL12RB2	MBOAT2			RFNG	ANTXR1	OAZ2								ALDH7A1P1	ADD1
		CCDC82	SLC9A9	KDELR2			MRPS7	SEMA3C	FAM204A								SLC50A1	PWP1
		QSOX1	CREB5	COX6B1			RWDD2B	ZNF865	DTX3L								BTN3A2	IL11RA
		IL13RA1	PNLIPRP3	DDOST			SCNN1A	EGLN2	BAZ1B								COL8A2	MXI1
		TSPAN33	ABCG1	SEC23IP			LIPT1	ARHGEF11	KCNK1								ABCA7	UBE2R2
		IKZF2	PLA2G4E	PPT1			GPSM2	FTSJ1	WIPI2								MAFF	MTRNR2L12
		SQRDL	NCAM2	TM9SF3			ARTN	KDM3A	MFN1								CEPT1	NPLOC4
		SKIL	ZNF208	STAG2			MAFB	VCL	CPD								TMEM256-PLSCR3	PQLC2
		ERCC2	SULF1	ADAM10			KDELC1	BAX	GNB2								ZNF460	TMEM9
		TMEM164	PPFIBP2	KIFAP3			MTX3	B3GNT9	UBE2T								ZNF18	SETD1A
		PSAP	AADACL3	AGFG1			UTP15	KRT18	ALG8								FAM24B	ZZEF1
		SGCB	COL12A1	SLC35A5			BUD31	ALG13	LRRC42								LTBP4	CUEDC1
		DNAJA4	GHR	CHMP2B			STK32C	ZNF446	RAB3GAP1								PPAP2C	SLC35B4
		OSBPL9	RAB36	ANXA7			SHMT2	ABI2	INADL								RRNAD1	BCKDHA
		SEMA3C	DANCR	BIRC2			ICAM3	BCAP31	STAMBPL1								PSMB9	EXT1
		C10orf35	PLCH2	SMEK2			PDCD2	JADE3	PIGG								ZNRD1	TRA2B
		IQSEC2	GUCY1A3	CEBPZ			TRAPPC5	C19orf40	SRSF11								FOXD2-AS1	PARP1P1
		TXNRD1	ZNF750	CCNG1			TRAF3IP2	STS	WWC3								PRDX5	NMNAT2
		NXT2	PDPN	PRC1			LOC100287015	ARAF	CSNK1E								MT1L	CTBP1-AS2
		TRIM34	RASSF9	ATP2A2			CNNM3	MC1R	HNRNPK								YIPF2	ATP6V0D1
		LAMP2	FOXP2	SLC39A6			THAP4	TANGO2	RUNX3								PYCR1	OGFOD2
		HPS3	RPE65	RBBP8			ANKRD16	HERC5	BLOC1S6								CCND2	PATZ1
		CFLAR	EIF4A1P2	FAM98A			MRPL41	ARHGAP12	ARL3								RLBP1	NRF1
		HM13	ARHGAP28	DDX1			LOC101929494	CHST11	TWISTNB								ZNF750	COPRS
		HNRNPH2	CNTN1	NFS1			COQ4	ZNF518A	PITPNM1								ST6GALNAC1	SLC29A3
		DOK4	GRID2IP	TNPO3			ZNF14	KDM6A	PRRC2B								MIA	EIF3IP1
		SCNN1A	PRSS29P	SPCS3			RPL38	ARHGEF10	ZDHHC8								ZMYND15	NEK6
		PKD2	MEIS1-AS3	RYK			C18orf21	TMEM19	SIK2								MUC16	TBC1D9B
		EPS8	LOC100418939	CSNK1A1			KEAP1	LGALS8	DIDO1								NCF1	FKBP15
		DENND5A	GRM3	VPS4B			CMBL	ZDBF2	PMM1								KCNJ10	USPL1
		HPRT1	VWC2	S100A11			PROCR	ARHGAP29	URI1								VGLL1	IFT46
		HTATIP2	RP11-70F11.11	TWISTNB			SIAE	KLF11	MKL2								BSPRY	NPAS2
		UGCG	LOC102723934	CMAS			TECR	CNN3	TSTD2								LOC102724740	LMAN2L
		DNAJB4	NKIRAS1	RALBP1			MTO1	APCDD1L	ABCB7								LOC101927674	BAG2
		PGK1	DAPK3	ZNF271			HDAC3	UHMK1	APPL1								SLAIN1	TCF25
		UTP14C	PITHD1	GNPAT			SERAC1	RECQL	NOSIP								PCDH19	ACVR1
		PARP4	MISP	DDX21			MPV17	MSANTD3	PAQR3								MUC4	FUZ
		ST5	ZNF777	TMEM64			IMMP2L	MEIS2	DDX23								TMEM51-AS1	CNKSR3
		DPYD	CCDC130	MRPL49			SRXN1	BCL9L	PIAS2								B4GALNT2	ARHGDIA
		CYLD	ZNF77	PES1			SERINC5	RRAGB	SUPT20H								GCKR	CDK15
		ZBED5	UBE3D	NAA15			AP1B1	ITGB1P1	STMN1								SNORA71D	ARHGEF19
		SEMA4C	CLIC1	ZC3H15			MLLT1	ACTR3P2	PARD3								FAM222A-AS1	GRINA
		MBNL2	AGTPBP1	USP14			MRS2	LONRF1	PIKFYVE								SYNGR2P1	DHX40
		C19orf12	BCKDHB	GNA13			RTKN	TRAM2	DTNBP1								LOC102724009	WDR6
		PLBD2	TBC1D7	RAD21			RPL34	SRGAP2	LOC728533								ALOXE3	AUH
		IFNGR1	C16orf91	TPM3			USP53	LEPRE1	NDUFB11								LOC102723313	MCM3AP
		NLK	TSPAN18	DPY19L4			EXOSC4	TRIM8	GTF2I								HLA-DQB2	PRDM4
		PDIA3P1	PARS2	MCMBP			FAM53C	WNT3	TBC1D8								PRR15L	FTSJ2
		FNDC3B	C9orf40	MCM4			COPE	LOC100421523	ATP5SL								RGL3	ARMC6
		PLSCR1	MCUR1	HPSE			CTIF	ZNF516	TMEM258								EGR3	DARS
		SH3KBP1	HCG18	DLAT			ATP5I	LMTK3	EIF3M								MNX1-AS1	RFC5
		LPCAT2	LDB1	LRPPRC			MAST4	ZNF470	CTDSPL2								SLC24A3	COQ3
		PTPRE	PPARA	UBE2L3			FLAD1	FHL2	AGAP2-AS1								CCDC110	SERF2
		RAC2	PLK2	DENR			FKBP4P1	GNB5	TMEM62								KCNJ2	LRRC27
		GSTK1	DCAKD	TPI1			LSM4	CALU	TSSC4								CDH26	ACO1
		YPEL5	SKP1	LIG3			PDCD2L	SAMD9	FGFR1OP								IL1RL1	DCTN1
		BAZ2B	FAM32A	STARD7			LOC400446	SEPT7	ETHE1								LINC00887	SNF8
		DNASE1L1	DPM3	UBE2T			AIM1	ZBED5	DNAJC30								MIR205	SMG6
		DTX4	AP3D1	POLR3D			KRT6A	CYTH2	FBXO30								LOC100288748	BAX
		ZNF428	PLEKHA1	CS			ZMYND19	NEDD4	C1orf174								RP11-277P12.20	CTCF
		PTGR1	C5orf28	TOP2A			PWWP2B	LOC101928399	WDR26								CYBB	DAZAP2
		YIPF6	MORN4	SENP6			DYRK4	HCG4	MFSD10								HSD3BP4	ALG13
		FAM102A	RBM15	SLC1A3			MRPS34	NCF2	TADA2A								ABCG1	LPIN3
		ORMDL2	BAIAP2	ZAK			ATP6V1E2	NME7	PFN2								TNFRSF18	DPY19L1
		USB1	C17orf75	EIF4A3			ILVBL	IQSEC2	FOSL2								LTC4S	RAB31
		MTMR1	HECA	OPA1			KIAA1804	MTMR1	MTA2								OVCH2	TRAF1
		NCSTN	SIAH2	CSNK2A1			ICT1	IFT88	SMNDC1								CKMT1A	PARP1
		INSIG2	HEXIM2	ESYT2			FASTKD1	SBF2	GET4								PHACTR3	CENPBD1P1
		VPS36	ETV5	UXS1			MBD3	GFPT1	SEC24D								COX5BP4	GGH
		FHL2	PLEKHB2	PPTC7			CC2D1A	TSPAN6	HNRNPLL								SLC27A2	HNRNPAB
		ZNF326	LINC00938	FEM1B			SHPK	KDELR1	BROX								FXYD7	TTC3
		ATP6AP2	STX18	ABLIM3			ATAT1	BLZF1	ZC3H13								LOC132386	PITPNM3
		LPAR1	SURF2	ZNF266			BTN3A2	SPAG16	NUP54								ARL14EPL	DDX54
		RASSF8	GPR39	CHTF8			MBP	MGST2	PHF14								LOC101928281	ERCC2
		DNAJA1	RILPL1	POLA2			ASUN	TCTN2	NHLRC2								TJP3	CSRP1
		SLC50A1	MYCBP	NADK2			ZNF627	RLIM	VPS8								CKMT1B	NCKAP5L
		DENND2D	PBX2	CKAP2			SYTL3	ZC3H12C	INVS								ANKK1	LINC00909
		PTK2B	DNMT1	SLC25A46			SMARCA4	EFEMP1	INTS8								PDZRN3	RAF1
		MAGED2	FIG4	MLH1			CTNNBIP1	MAMSTR	SH3GLB1								TLL2	CDK2AP1
		PTTG1IP	MRPL48	KIAA1429			PRR7	CPNE2	TPR								KDR	ZNF34
		AGA	OSER1	EFTUD2			CYP27B1	ZNF641	SLC31A1								LOC113230	MED15
		KLHL24	FAM101B	RSU1			CBLC	NCOA2	ZBTB40								KRTAP1-5	PDHX
		RAB8B	MTMR9	LANCL1			ST3GAL3	CDC42EP3	REXO2								TRIM15	DBNL
		DYNLT3	MRPL35	LBR			BTBD2	C10orf32	RNF121								AIF1L	SKA3
		TRAM1	THAP3	AATF			TMEM186	BASP1	DGUOK								RNF224	DRG1
		MAN2B2	PNO1	UBE2J1			ANKHD1	PHLDA1	IL17RC								RPL3L	SAFB2
		CD59	SLC19A1	UBXN1			ZMAT5	TAF10	TUBGCP6								AC093375.1	IL32
		LDOC1L	TADA1	PSMD14			RSL1D1	INPP1	MLYCD								LOC102724897	TMEM237
		TMEM59	AP3S2	OSBPL8			ZNF695	GALNT4	SRPK2								GFY	CHSY1
		KDELC2	THUMPD2	SUCLG1			RPUSD4	ITGB1	PJA2								LINGO2	PHLPP1
		PDIA4	COA6	STIP1			GRAMD4	HELLS	CTDSP2								CHST9	ZNF500
		CLCA2	TSEN15	KIAA0196			UIMC1	CABLES2	TMEM185B								LOC102723554	CTGF
		ITGB6	FANCB	PPP1R11			NUDT2	PLA2G15	SLTM								SAA4	NFRKB
		PLD3	MTHFD1P1	SMC2			ZUFSP	LATS2	MKRN1								OR13C6P	ASB6
		RIT1	SIRT5	METTL5			PEMT	GRK5	DIEXF								RASSF6	HSPA5
		CCBE1	KCTD1	PRDX1			TBC1D7	LOC100128086	GPR115								LOC283214	SUPT6H
		ZNF185	POLE4	DDX54			PPT2	LASP1	CELSR1								CD164L2	SURF4
		ACSL4	CWC27	TMEM33			GRK6	EHHADH	C11orf49								HID1	POLR2L
		TCEAL4	MTBP	EIF5B			MRPS21	MICAL3	MTA3								NTF4	C6orf89
		RAP2C	GPRIN1	NDRG3			RBM38	OBSL1	ARL8A								SUSD3	ILF3
		ITGA5	PACSIN3	PSME3			TAF5	ZNF185	PQLC2								TF	IPO9
		LAPTM4A	ZNF672	REXO4			AP1AR	ELK1	DMTF1								CR2	NUP62
		SAMD8	THAP6	WDR75			ESRP1	RASSF4	CDK14								LOC646862	ZNF718
		PARP6	COQ2	AGPS			THEM6	ZMIZ1	TSNAX								RP5-1033H22.2	CNP
		DNAJB9	RBM10	UCHL5			MRPL46	HOXD-AS1	GPAA1								C1orf210	TXNDC15
		ARAF	PLXNB1	YIPF3			PANK3	PPP1R12C	UBE3B								MCF2	IFT52
		OCRL	NDUFB2	YWHAZ			ZNF18	N4BP2	DNTTIP2								TREM2	ZNF319
		C10orf118	ACD	PRKD3			ATP5A1	PIK3CD	VEGFB								RP5-1159O4.2	SBF2-AS1
		CYB5B	KBTBD4	SLC35F2			ASF1A	TMEM44-AS1	KANSL1								LOC101927645	TSPYL4
		WIPI1	JPH2	F11R			SLITRK6	CD44	ANXA5								SYBU	TOMM7
		GPR56	TBC1D24	TMEM65			RPP21	TGFBI	ADCK5								TMEM238	LGALS1
		MTM1	NPRL3	ENDOD1			GFOD1	NCKAP5L	GATA6								LY6D	NOP56
		ITCH	TBP	CMBL			TOLLIP-AS1	TRIM6	TARDBP								FGFR2	TRPC1
		LEPRE1	ZNHIT2	SLC39A4			CCDC125	ERCC2	AMMECR1								MFNG	RBM15B
		GBE1	SLC2A8	SEC13			ZHX2	APLN	CHMP5								PRRG2	JRK
		PAPOLG	NEK2	TPD52L1			AIG1	MEGF8	IKBKB								GRB14	CNTROB
		FAM213A	MYBBP1A	DYM			SLC25A11	RABAC1	SLC4A2								LOC390937	GTF3A
		AKAP2	RBMX	NR3C1			ETS2	SDC4	MICALL2								CYGB	SCFD2
		MED14	HNRNPAB	DCTN2			RIOK2	DNAJA1	CARS								RGS16	PRKCE
		VMP1	HIVEP2	NDUFA9			RPA1	NRP2	LRRC57								ABCA6	ORMDL3
		CASP8	NHP2L1	PPP4R1			SOX15	NLGN2	KDM4C								PRCD	CPPED1
		EPS15	RPS6KA4	PSMB7			ZNF266	EPS8	CDKN2C								ALPPL2	SGCE
		SERPINH1	GNPDA2	CDK5			CYB5RL	ZDHHC6	C6orf1								SPARCL1	FAM195B
		ABI2	NTAN1	PCYOX1			THRA	LAMB3	GMPPB								IKZF2	PITRM1
		SSR4	CYB5D2	GPBP1			PGLS	CETN2	SLC41A1								SLC28A3	RRM1
		NIPSNAP3A	RSAD1	RPS6KA3			ESRRA	SNX12	GAPVD1								CNGA1	PHF23
		CLDN1	GCFC2	SEH1L			NDUFA11	SLC30A7	IRS1								MMP25	GALNT10
		OSMR	DDX31	HMGN4			THG1L	HLA-C	RABIF								SCARA5	PSENEN
		COMMD7	CLOCK	WDR43			DSCC1	FUNDC1	ERI1								LRRN4	C16orf62
		CD81	C1orf109	TRMT12			MYBBP1A	PLEKHM1	MYEOV								MMP9	ITGB1BP1
		BTBD3	CCT7P1	PDE6D			RPA2P2	PSENEN	C3orf67								KRT9	EIF3CL
		NCEH1	STARD7-AS1	CAV2			AKAP8L	MTM1	BAZ2A								LOC646555	SMDT1
		GNB5	DUS4L	KIAA1430			RP11-473M20.14	WNT5B	MITD1								PGBD4P7	SLC41A2
		ITFG1	ARID3A	GTF3A			C20orf27	HELB	ORC3								LOC442028	TSNAX
		WDR44	IMPDH1	TRIM27			PCMTD2	TSR2	ARNT								ASB4	CHST10
		SDC4	TNIP2	ALCAM			GLOD4	TMEM27	HIBADH								TNIP3	NCAPH
		PDIA6	NIT2	DDHD2			PAPD4	C10orf35	ZDHHC4								DUOXA2	NUP188
		P4HA2	PMS1	FN3KRP			MTHFD1L	GYS1	CLOCK								PRDM12	FAM20C
		TSPAN14	NXT1	PVRL1			NT5C3B	ANKRD18EP	NDOR1								CD86	SLC2A8
		RPE	MFSD12	STAG1			COL12A1	SLC35A2	NUDT1								NEIL1	MCM7
		PARVA	ILF3-AS1	MPDU1			LRFN4	EFCAB2	FAM98B								TMEM105	ZSCAN25
		SGPL1	AGAP3	SMC4			UPF1	SPPL2A	HS1BP3								LOC389765	MAGT1
		SLC44A1	SNHG1	AASDHPPT			FAM8A1	PLCH2	NSRP1								RHPN1	TMCO4
		CALCOCO2	TTC19	TEX10			TIMM21	ABHD16B	PHKG2								ENTPD3	FUCA2
		TMEM245	EIF4EBP2	ERLIN1			TBCK	JAK1	ADAT1								C4orf19	MYO9B
		TGFBI	MDC1	TOP2B			SLC3A2	CARD6	ZNF395								C8orf44-SGK3	SNAI2
		SCAMP2	ZFAND2B	TXN			RANP6	TPCN1	KLHL22								LOC101928153	ZHX3
		UTP14A	ATG4C	RNF8			LRP4	HMGCS1	PTGR1								FLJ44511	PSMD1
		PLEKHG6	PVT1	RETSAT			SLC7A11	PEA15	BOD1L1								DSPA2D	ECHS1
		NRCAM	SAFB2	ATP13A2			ATP5J2	LIG1	NDUFA3								NTM	FNIP1
		CALR	AEN	DIAPH1			KATNA1	RBM12	SNX11								SYNPO2	GOLIM4
		GLB1	BRIX1	KPNA1			MIF4GD	TAF13	COQ7								SOX9-AS1	HSD17B11
		USP25	C9orf142	DAPP1			GFM2	LOC100507460	LRRC20								LINC00707	LOC100507520
		GAN	TMEM175	MCM5			UFSP1	GOLGA3	DAZAP2								FBXL16	NUMA1
		RPN2	TUBE1	HIRIP3			TRIAP1	MICAL1	C20orf194								MGARP	TMUB2
		LEPROT	UBE2J2	ZBED4			DRG2	GJC1	C3orf58								FUT2	GPR156
		ANKRD13C	HIGD2A	LAMTOR1			SCAI	PARP4	MFAP3L								LOC101930114	GABPB1
		CDK17	FOPNL	MCCC1			MAP2K2	PJA1	DOCK7								PDLIM3	CUX1
		ARHGAP29	SIK3	ZNF639			HOXC10	NAPA	RNF216P1								RASGRP2	CTTN
		SPINT1	MRPS23	GPR176			ZNF197	IQCK	SERF2								PTPRR	CHKA
		LMAN2L	NDUFS5	SF3B14			HSF2	ZNF180	CENPJ								ARID3B	ALDOA
		TMEM50A	SPRY4	RHNO1			IGSF3	LAMC2	LENG8								IL23A	TMEM19
		VPS39	MAP2K3	ALG3			ADCY9	MED14	UBE2M								TTC28	SEPT2
		RNF157	THYN1	CALB1			OSBPL1A	SLC35E4	CEP250								TNXB	DCLRE1B
		KIT	FAM195B	PNKD			METTL16	KLF12	TULP3								FGD6	MYEOV2
		RPS6KA6	NPRL2	C1orf43			TRAPPC13	ARID5B	PAFAH1B3								ADCY10P1	TBCD
		LYPD2	FSTL3	AUP1			CTSC	GLTSCR1	C1orf159								TMIE	HINT2
		CCDC136	DCTN3	TTC27			ZNF136	PRKACB	ZFYVE27								RP11-1094H24.4	HENMT1
		RBM11	HSD17B8	FGFR1OP			ZNF74	NCOA1	MED19								TMC7	TUBA1B
		CHRDL1	LONRF1	RPRD2			MAP7	SEC14L1P1	ANKRD40								LOC101927861	U2AF2
		FTH1P23	FAM69A	FTSJ3			ISOC1	CDH13	B4GALT6								PAPPA2	BRPF3
		PRSS35	C4orf33	RAD50			SCO2	TTC39B	TXLNA								KCP	GMPPB
		SVOPL	KIF3A	APEH			DTNB	NR2F2	RALA								RP11-637A17.2	ATXN1
		TLX2	C4orf29	GSG2			PACRGL	DRAP1	RNF25								PKHD1	PSMC3
		AC022311.1	NT5C	NFKB1			NOB1	UBQLN2	SLC30A1								PTP4A1P4	HTR7
		CHST1	SUPT3H	SFXN1			B3GNT1	LOC101060400	DPYD								USP53	PDPR
		SLA	SNHG17	RANBP9			ILF3-AS1	ECHDC2	GPAM								LOC101926907	MTFP1
		STK32B	NDUFS6	STX8			ERMARD	DZANK1	CACUL1								STARD4	BTBD3
		CDH10	AHR	MTFR1			OXNAD1	NAGA	AP2B1								SORL1	KEAP1
		SLC22A31	ABCE1	PCSK6			C4orf29	WNT7B	ALDH16A1								SEC16B	KHSRP
		SALL4	PET117	FAM20B			BNIP1	IRF3	HNRNPR								PER3	DCUN1D2
		WARS2P1	MPRIP	GFM2			RPL29P4	ZNF41	GPATCH2								SYT14	LMNA
		POSTN	EIF4B	WDR54			MRPL10	RASGEF1A	ZDHHC21								ADAM28	TRIB2
		DUSP2	FAXC	CHPF			EIF2D	EOGT	TMEM51								CYP2J2	TOE1
		LINC00654	KCTD12	QARS			RP11-65J3.1	BSCL2	DNAJC13								ITGA7	AP1M1
		LMO2	EXOSC4	RPL22			AKAP1	QSOX1	FAM168A								TDRP	RBFA
		PDLIM3	LAPTM4B	LOC643015			ZC3H8	THOC2	GLTSCR2								BTBD8	PLA2G15
		MUC3A	ACOT13	C21orf91			TMEM99	UTP14C	PKM								JPH1	ITGB1
		KCNE4	PRSS8	MRPL28			FDXACB1	NUMBL	ASB1								PTGS2	LINC00470
		IGSF22	TBC1D32	TTC37			USE1	BTG3	PHF1								HMGA1P3	PFKL
		LOC100996301	MORN2	PCCA			STX10	EFNB1	PON2								LPIN1	TMEM39B
		GFAP	ANP32B	ATL2			PDAP1	TBCB	IKZF4								WBSCR27	CCNE1
		NPY1R	NTPCR	RUFY3			DEPDC1B	PHLDB1	TMX3								CD274	STAG1
		DGKG	TMSB10P1	FAM53C			EIF3E	ALKBH6	GMEB1								KLHL3	HK1
		XAGE2	CACTIN	CDK4			NSUN4	GRIPAP1	WDR81								RP11-66B24.1	FOXM1
		CACNA2D4	CDKL5	PPIP5K2			SREK1IP1	SAMD8	TYRO3								LOC102723721	CCNF
		RENBP	ALYREF	CIRH1A			HRCT1	CHST12	CEP290								NOG	RPP40
		HLX	GLTP	CCNB2			COMMD1	ACTN4	TARSL2								KRT18	ZNF629
		VCAM1	MPZL3	CDH2			RAD17	SPHK2	MTERF								LOC102723622	AKAP7
		CA8	CMC1	KIF23			IL18	TMEM8A	SUGT1								SHANK1	PTHLH
		MAG	ZNF76	C11orf24			TRIB2	IL32	GOLGA2								OAZ3	DUSP3
		C4orf19	KHSRP	MRPL44			LETMD1	EPS8L1	EXOC8								PARD6B	CRAT
		SPEF2	E2F5	RBPJ			BOLA1	ZNF12	RYBP								GJB6	IP6K1
		CACNG7	FNTA	MSH6			TIMM8B	FAM102A	ARL8B								PPM1N	TGFBRAP1
		MEDAG	SNHG18	ARHGAP11A			HOMER1	CRY1	CPNE8								KC6	CENPO
		C10orf128	MKKS	CEP57			SKIV2L2	ZNF629	MTMR10								LRRC8B	CC2D1B
		IL2RB	CCDC71	ATP6V1B2			ENKD1	CDC42BPA	BCL7B								MYO6	TREX1
		MGAT3	BOLA1	UTP11L			EPHA1	VEGFC	PRPF18								ITGB7	AEBP1
		PRRX2	ATXN1	YWHAH			EIF5A	CDIP1	SUPT6H								TIGD3	RNF130
		ZNF662	GNAQ	GPATCH4			POLR2H	ABCG2	LSS								FAM212A	CCDC86
		CLGN	CCDC77	MDH2			PSMB6	RALGPS2	1331								STEAP1	IQCE
		ATOH8	NBEAL2	TXN2			FAM135A	ATRX									RNF39	GPRIN1
		MUC13	MAP7D1	GPS1			DHODH	STARD13									CCDC62	CPSF7
		PACSIN1	MSH5	PAFAH1B1			BIVM	ADAMTS1									CACNG7	PKM
		RP11-133O22.6	LOC440973	RPS3			KIF1C	ATP7B									SRCIN1	CCDC34
		ARHGEF15	RCN2	POMGNT1			RCC2	ABCD1									GFOD1	L3MBTL2
		TDRD10	EPS15L1	ECHS1			TSTA3	GLB1L									DOCK4	LOC100294145
		IGFBP5	NUP43	ZBTB2			RAB27B	CCDC120									ERMP1	THBS3
		PP14571	ATP5G3	FBXW5			DECR1	HDAC1									LOC101059954	EFHC1
		HHIP-AS1	TMEM201	SLC35E1			TCEANC2	SNX21									PNPLA3	TCTN3
		VSTM4	VRK2	DUSP10			CDK5RAP1	TMEM185A									C8orf34	CALD1
		PDGFRL	CNTRL	MEX3C			LSM2	PRR12									DSC3	BCL2L11
		PLVAP	APOO	LAMC2			C17orf80	TESK2									HES6	SMAP2
		C16orf45	ALPK1	TNPO2			WDR41	SLC52A3									KIAA1244	RRAGB
		GATA3-AS1	MAPKBP1	ABCF1			FBXO22	ANKMY2									ARNTL2	AIMP2
		SCUBE2	C17orf53	NAP1L1			FAM84B	SEC22B									STMN3	NEK7
		SLC5A12	ARHGEF4	HACL1			BOP1	CAMK4									LOC101927929	TPM1
		LOC100506797	MED11	EIF6			FAM117B	OTUD5									TNNI1	NDUFA6
		ITLN2	DAZAP1	SETD7			WRAP73	RASSF7									ITGA9	MEPCE
		NDNF	COPRS	OXR1			MED11	TMEM173									NONOP2	MB21D2
		H2AFY2	NDUFA4	B4GALT2			FAM60A	ZNF460									KIAA1107	FAM168B
		KRT222	LRRC28	LAMTOR3			SERPINB5	EPHA2									VGLL3	FUNDC2
		AGMO	ZNF57	PPP1CA			METAP1	TMEM44									RP11-163N6.2	ANTXR1
		LOC100507747	METTL21B	VKORC1			SCFD2	FAM127B									ACER2	CRTAP
		ARL11	CHERP	PREPL			PTGES2	MAGT1									TAB3	HILPDA
		GGT1	MIDN	PDCD6			EIF1AX	CC2D1B									SAMD12	MYH9
		LOC100996465	RGS10	CRIM1			CNKSR3	LRRCC1									DNM3	NLRC5
		MMP12	PPARGC1B	GJB5			CIAPIN1	ZNF81									LOC101927144	DPP7
		FAM189A2	CDK5RAP3	PSMA7			ATRIP	ZNF818P									ACTBL2	SLC36A4
		POU6F2	UQCR10	LPCAT1			ETF1	PCDHB2									FAM169A	NECAB3
		TNFAIP6	EEA1	SRP68			PARP8	PLBD2									MOB3B	ATP6V0E1
		TH	RABL5	FBXW11			SNHG5	DLG5-AS1									CCND1	SAE1
		EFHC2	LOC100505761	BAG2			TPD52L1	GBE1									ADAM19	SMC3
		GSTM2P1	C11orf71	TPRG1L			RAVER2	WDR44									HSPA4L	NAB2
		INHBC	FOXO3	TXNDC12			PFDN2	LOC100129358									ADRA1B	SRSF3
		LRRN1	PDSS2	PHAX			EEF1A1	CD180									IL17RE	MSANTD3
		LRRC10B	C6orf203	SCO1			GMNN	ZNF827									CDCP1	RBM17
		TMPRSS2	SH3GL1	PRIM2			ETV4	ZNF417									LOC100505817	MAD1L1
		SLC30A3	PIGL	TMEM138			TPRN	RASAL2-AS1									FGD4	LMNB2
		UCP2	POLQ	TTL			RPS24	ATP6V1E1									NTNG2	ARSA
		RSPH1	GTPBP8	FAM135A			PMPCA	SRGAP1									COBLL1	CORO1C
		CLDN3	ESR1	OSBPL10			C16orf91	ECE1									GNAQP1	NUCB2
		LOC102724448	RNMTL1	RHOC			LOC728975	GJC2									GOLGA2P5	GFM1
		PAEP	CAD	MAP3K3			ARMC7	REPS2									SEPW1P	PYROXD2
		POU3F2	PTMS	MRPL47			EMC6	MYBL1									RNF144B	ABR
		SOX5	RAN	R3HDM1			FAM169A	CSMD1									PDP1	KIF18B
		LOC100506737	GYLTL1B	TRIM29			MRPL14	FBXO27									SH3KBP1	FN3KRP
		OR2I1P	PSMG3	RFWD2			FUK	LTBP4									MCTP2	MCIDAS
		ARL17B	CTBP1	DDX41			TMEM134	BIN1									ACSL3	USP11
		LRRC4B	FBXL15	RRM2			RPS6	BRPF3									OSBPL3	KIRREL
		SLC13A5	PCOLCE2	NR1D2			ECHDC1	SLC2A13									PAIP2B	SRP14
		GPX7	TRIAP1	TANGO6			ECI2	GNAI2									LOC732538	NMT2
		RAB19	NME2	HNRNPA0			LTA4H	GLCE									DOCK9	DGCR14
		CCDC152	GADD45B	TM4SF1			TNFAIP8	MROH1									ESR1	TRAPPC6A
		HOXA7	FKBPL	DSN1			STRA13	FAM46A									GRK5	HNRNPUL1
		SLIT3	SLC27A5	VTA1			SLC25A39	HYI									HOXD1	TTLL1
		COL15A1	ABT1	PPID			ZNHIT2	ADD3									OCIAD2P1	ALG5
		CYP2T2P	AIMP1	1388			C16orf74	PDLIM5									DGKH	ATP6AP2
		RAMP2	EIF3C				ARV1	ACSL4									YOD1	EEF1B2
		GRIN2A	INPP5A				HAUS8	TTYH3									RSPH3	RYBP
		PPFIA4	CHEK2				L3MBTL3	HPRT1									ADRB2	DUSP12
		FUT9	MRPL33				ATOX1	IL17RA									LOC145989	PCDHB2
		OSCAR	HIVEP1				BAIAP2	TBC1D17									PPARGC1B	LOC642852
		ADAMTS4	LOC645468				PPA2	REEP3									EZR	NAGA
		LHX8	RPS6				COQ5	PRICKLE3									LOC100288712	EWSR1
		SIRPB1	FDXACB1				C9orf3	TSC22D2									FNTA	HSP90B1
		RP4-779E11.3	PFDN6				TPST2	USB1									MFSD6	NAPA
		ZNF385D	TPRN				MANEAL	GPR156									LOC100130987	AAED1
		KALP	EIF3CL				FYCO1	ARHGEF17									SRP72P2	PHPT1
		RPL13AP15	HSD17B1				GNL3	FNDC3B									C4orf32	DNAJC15
		CGNL1	CHCHD4				SH3GL1	EFHD1									KHDRBS3	NCAPG2
		EFEMP2	RPL31				CMTM4	IKBIP									APOBEC3G	ESCO2
		THNSL2	UQCR11				DUS2	KATNAL1									DSG2	G6PC3
		CXCL14	METTL2B				CCDC94	RUNX2									HES7	JAGN1
		ADRA1D	C6orf226				C17orf70	PEPD									HMGA1	PRPF31
		FAM174B	TDPX2				BABAM1	SCAF1									S1PR5	TAF6L
		ZFPM2	RHCG				PFDN6	RNF207									FMNL2	METTL1
		RPS6KA2	SFTA1P				TMEM205	TRANK1									KIAA1161	ARL16
		FTH1P2	SSNA1				CALML4	APAF1									MIR100HG	H2AFV
		CGREF1	C1orf122				SH3TC1	STX2									MDM2	ANKRD28
		KCNH1	PINX1				SCO1	PRRG1									PDLIM2	FADS3
		INPP5J	REXO1				PIK3R3	ANXA8L1									TRIM7	C19orf10
		NTSR1	BAIAP2L2				IPO11	LOC100421614									FOXN2	DDX46
		PLEKHS1	LOC100216355				FAM32A	NECAB1									ELOVL4	UROS
		BEAN1	FAM133A				HDDC2	C7orf43									CNTNAP4	NXPE3
		LOC642635	KLK5				TMEM80	OPTN									CCDC68	CALU
		TMED10P2	PGAP1				MRPS23	SERPINB8									NAGS	CANX
		ACE	CRNDE				ARHGEF16	C12orf23									SYDE2	NFIC
		APBA1	UGT1A6				UBXN2B	AMPD3									FXYD5	MXD3
		HLA-DMB	ZNF695				MRPS2	LPAR1									NRIP1	PARVA
		PTPRQ	PSMC3P				AUNIP	DNAJC3									BEX2	CDC42EP3
		LINC00939	APC2				SFN	USP9X									RBM11	DDX3X
		EPHX4	PTPN14				LYRM5	PAK4									RBMS2P1	PSMC3P
		LOC101928555	TINCR				LOC101927187	TTC30A									RSG1	RRP36
		TNNI2	FRYL				PLS1	NCEH1									C4orf36	CCAR1
		LOC101927086	PRDM5				LOC100129637	ATF5									NET1	P4HB
		KIF12	NBPF1				ARHGAP24	OBSCN									DUOX1	CDCA7L
		FAM19A3	VPS37B				OCEL1	IRF2BP1									SPRED2	TET2
		CALR4P	GEMIN8				IQCH-AS1	EBF3									TRIM34	PRADC1
		AC007163.3	RNF5				SEC11C	TIMP1									TDRKH	SRRT
		ABCB1	SMIM20				FBRSL1	ECH1									E2F5	WIZ
		SELPLG	RNF39				EIF2B3	TGFBR1									ITSN2	SKP1
		LOC102723772	COX7A2				EXOSC9	DTNA									F2RL1	C7orf31
		PDE7B	STK32C				GRHL2	AKAP2									C15orf62	TBC1D1
		FOLH1	RPS27A				RNF126	USP27X									AASS	ARHGEF26
		TRIM17	TUFMP1				CDC42BPG	CD63									STK3	DDX3YP3
		NACAD	TOPORS-AS1				ADCK2	HNRNPH2									CLIP4	FOSL2
		ARL9	DGKZP1				SP6	PPP1R15A									FAM135A	DHX37
		HOXA10-AS	YWHAEP5				TOMM6	CABYR									NEDD4L	KIF11
		CST7	HNRNPA3				YARS	SUCO									AMOTL1	PTBP2
		RASGRP1	PRR7				RPL3	CHM									INSIG1	HMGB3
		RP5-1070A16.1	RPSAP58				EIF1AXP1	SOAT1									HMBOX1	RFC3
		CABP4	ZNF391				RILPL1	C1orf85									DNAH14	UHRF1BP1L
		GRIK2	RTEL1				NSMCE1	KSR1									TUBE1	MAGED1
		RPS2P14	NR4A1				PARP16	DENND5A									KIF9-AS1	PRDX4
		SIM2	UQCRQ				MCC	PAOX									FLRT3	TMEM123
		MAF	RP11-392P7.6				RGS10	ZNF160									THAP2	ARMC8
		MORN3	ZNF829				MAN2B1	ZNF841									SMAGP	MCM6
		RNF150	C20orf197				CENPH	TGOLN2									CEACAM19	TK1
		LOC102723741	UBA52				CISH	RBM3									HES4	WDR62
		TIE1	RELL1				ZNF318	KIFC3									SPRY2	SORBS3
		NKX3-2	NAV2				KDM1B	RNASEL									MCL1	TPCN1
		CEL	EXO5				GAS2L1	LOC389473									SLC20A2	SGK223
		LOC100131138	CEBPA-AS1				SLC19A2	CCDC9									CMTM4	PIGK
		LOC101059948	CKMT1A				NDUFS6	HPS1									PRKD2	SMEK3P
		RP11-191L9.4	DDTL				PCCA	NOG									FLT3LG	ABL1
		IFLTD1	HK2P1				AGPAT5	PAX6									PERP	EXO5
		GRIN3B	MRS2				LSM10	C21orf2									ZNF462	ATAD2
		LOC101927789	LOC102724037				BCAT2	ANK1									CTDSPL	ILVBL
		NUDT7	ATXN7L2				ZNF691	ZFHX4									ST3GAL5	DNMT1
		TMEM26	CHCHD5				PSPH	ZNF75D									HMGA2	IFT172
		MYO3B	LYRM7				TRMT44	GATA3									FLI1	CLTCL1
		CCIN	PRELID1				CYB561	KAZN									C10orf118	CENPI
		ARMCX4	TBC1D19				CCDC57	NAV1									DLG1	TIGD6
		SRMS	RPL19P9				ANKH	DLG1-AS1									RPSAP41	SNRPB
		GDPD2	FOXD1				TRMT12	C5									HAPLN3	ST7
		LINC00163	DST				CSK	ZNF611									LINC00471	AC091729.9
		CD8A	SSBP2				MRPL54	RPA4									GPR115	PFAS
		OLFM2	INO80E				NARS2	PVRL2									CCDC113	MED22
		MYO1F	VPS53				SH3RF2	CD47									SIPA1L3	ATP8B2
		PCDH17	LOC100507547				KREMEN1	CD59									APOBEC3B	SWAP70
		PRTN3	LANCL3				NCBP2-AS2	FIGNL1									GDPGP1	ACP2
		ENPP2	BDH2				PKP2	TRIO									EPB41	ARHGAP42
		CD7	MEIS1				TNFRSF21	TRAF1									HCP5	AKAP8
		APCDD1	SLC2A3P1				DMKN	GPR85									KLHDC9	CHAF1A
		LOC102723566	KRT10				C19orf52	CYP2J2									ADAT2	YTHDF3-AS1
		GPR113	HR				LRIG3	TP53BP1									BEST4	PARL
		SMIM1	RWDD2A				TARS2	BEND6									EXOC1	WSB1
		HOXA5	C2orf76				TIMM22	GPRC5A									APCDD1L	RLF
		RPL32P17	MPP3				LYRM4	CCDC82									DENND2C	DZIP1
		RNA5SP236	RPL18A				NUP88	SMCO4									MARCH4	LOC284023
		PCDHB7	INSR				GCFC2	TMEM41B									ARHGAP18	ADCK3
		GPR150	LOC728554				PEX7	IL6ST									CLOCK	MTCH2
		SCN5A	PALM2-AKAP2				TMEM259	AP5Z1									TLCD2	TMPO
		SPTBN5	STK19				RAD23A	TXNRD1									AUTS2	CTSF
		ALPI	LOC101928076				SLC9A3R1	HERC6									LAMB1	BBS1
		HOXD9	FAM89A				NDFIP1	ZDHHC20P4									DTX3L	PHF10
		MUC16	ERV3-1				TTC13	C10orf55									TBC1D8B	RP11-242D8.1
		HLA-K	ITPR1				RFXANK	TRDMT1									RGS10	FYN
		GABRA2	RPSA				SRP19	TMEM55A									IFIT2	TMEM169
		YBX2	DGUOK-AS1				ATP5F1	SH3BGRL3									SP110	ANKDD1A
		USP41	TCP1				SESN1	TWIST1									MOCOS	IL17RA
		PRDM13	NUDT16				GART	GPSM3									PTPN3	DDX51
		PCDHB4	LOC102606465				FAM181B	ROBO3									NPC1	HNRNPM
		STL	RP11-1072A3.2				SARS	COL9A3									LOC400446	UFD1L
		BEX2	CACYBPP2				CPSF4	PFKFB3									SLFN5	EMC3
		SVEP1	LOC730101				ZNF30	SWAP70									CHST11	HOXD10
		FAM46C	THUMPD3-AS1				PSMG3	DYNLT3									ULBP2	HP1BP3
		CLIC5	NFIB				PTRH1	BHLHE41									FAS	CTSS
		AIFM3	FHP1				ATP13A1	CLCN4									RASGRF1	CDC45
		LOC101929668	BTF3				APBA3	TPP1									PTPN13	MEIS2
		FAM65C	AFG3L2P1				PLD2	ZXDA									TMEM200A	NDUFC2
		TLE2	PXN-AS1				COA7	CD68									DDX58	SH3BGRL
		TENC1	TMEM117				PHB	ZNF428									EPB41L5	TUBB
		DYNC1I1	APCDD1L				LDHB	FOXL1									ABLIM1	MOSPD1
		HSD17B3	KIF9				GSDMC	ZNF224									MAP2K3	POFUT1
		CXXC4	BLOC1S5-TXNDC5				ZNRF3	APOL6									CDH13	H2AFZ
		LOC339192	ALDH4A1				LPIN1	APOL1									TFEB	KIAA1715
		SEMA3D	SLC12A2				TSSC1	PTAFR									PIWIL4	ESYT1
		LOC100499484	ULBP3				CTDSPL	PDLIM7									KIAA0907	MYADM
		STEAP1B	RPL36				ME2	PHLPP2									PP1P	PANX1
		LOC101929575	TEF				UCK2	TFE3									AQP1	TTPAL
		CPT1C	RPL3P2				SLC5A6	DPY19L1									KIAA1328	EXOSC9
		CAPN12	EEF1E1				FAUP1	TMEM164									LOC101927974	ATP9B
		CCL2	HSD11B2				SLMO1	SYNC									CYB5R2	PDK3
		GCM1	GOT2P3				PPP2R5D	SKAP2									MARCH1	LOC730101
		LRRN4	RPLP0P6				TEAD4	ALMS1									PLEKHA8	DHX9P1
		PDIA2	SAA2				C6orf47	ZMIZ2									ZXDB	TWSG1
		CDHR1	LOC102723602				DNAJA3	RAP2C									MTHFD2P7	ITFG2
		LOC653160	LOC100130744				ARL15	MB21D2									DSC2	LOC100129034
		PCDHB10	ATAT1				SLC25A15	PGK1									UNC13D	THBS2
		CHN2	RPL23P6				NAT9	TRMT2B									TMEM92	CLK4
		WNK4	C6orf57				GTF2IRD1	FBLIM1									A1BG-AS1	SLC38A10
		RP11-66B24.1	RPS26				AIM1L	FXYD5									GAREM	COMMD4
		AKR1B1P1	LOC353194				MON1A	ZC3H12A									HOPX	MGC45800
		FLJ30403	LOC101928794				SDHB	EIF4E3									SGK494	SLC25A10
		FAM198A	NT5M				RAP1GDS1	C1orf51									LOC100507316	LUC7L
		PCDHB16	LOC102724967				TMEM102	UNC13D									PTPRB	DZANK1
		PCDHGB1	STX18-AS1				SENP3	CCDC103									RAB27A	SLC35E2B
		ALOX5AP	FRMD5				SF3B5	ATP2B1									PARP12	VSIG10L
		NEBL-AS1	LOC101928083				SNX24	SAMHD1									PRKCD	RITA1
		RASSF10	SNRPE				C17orf59	BACE1									PRRG1	SLC25A38
		AKR1B10	RAB3A				GPR108	SMAD3									RAVER2	KDM4B
		SLC26A1	LINC01023				SDF2L1	TET1									LIF	LOC284685
		LOC101929704	TRIB1				STAC	MMD									EIF4A2	ITGA4
		ACHE	PCYOX1L				BTN3A1	RNF24									PPM1K	TGFB2
		TRDN	NRARP				TEX2	FZD8									GMIP	ARSD
		SEMA6A	PFN1P1				NDUFB5	PLAUR									CACHD1	WDR73
		KLK6	UBE2D3P1				MRPL55	MYO7A									FDPS	WDR19
		LOC100288175	LOC101930033				TRAPPC4	FOXQ1									MST4	HPSE
		FTH1P20	RP11-163N6.2				LRRC28	NFKBID									SEMA4G	HSP90B2P
		SMPD5	RACGAP1P				PRADC1	TPM1									HDHD1	C20orf96
		RP11-701P16.5	NPM1				ASCC2	XIAP									TPBG	URGCP
		ALS2CR11	CCL20				PEBP1	UNC93B1									CDC42SE1	ZNF367
		RPS23P1	UBQLN4P1				ALKBH3	FRAS1									HSPA1A	WRAP53
		PON3	NCLP1				DCAF15	EPB41L4A									HMGCR	GPR89B
		GPR160	LOC100533619				PVRL1	MGAT5B									RPS6KA1	SLC35E3
		TSPAN11	CBX3P2				RSBN1L-AS1	H1F0									ARHGEF2	UNK
		HECW1	TYW1B				PTK7	GALNT6									NOS1AP	ARHGAP31
		TMEM161BP1	LINC00518				LOC643015	SECISBP2L									RND3	USP16
		SIRT4	LOC102724499				SNRPD3	FBXO17									ANKRD46	SNAP29
		C12orf55	LOC729999				GPT2	DIXDC1									PLAT	LPCAT2
		LINC00923	PHACTR2				CHAC2	C1QTNF6									ANXA8L1	KLF10
		SCG2	YTHDF3-AS1				MTERFD2	TINAGL1									PRDM8	DRAP1
		IGFL1P1	BEND3				EPS15L1	RIMS2									MYO1B	ASB9
		SEPP1	ATF7IP2				RNASEH2A	GDI1									C9orf72	NBPF1
		LYG1	EEF1A1P9				OLA1P1	OTUD1									SREBF1	TNRC6C
		CES4A	LOC100289230				TMEM141	FAIM3									TRAPPC9	FGF2
		LOC399900	GABRG2				ALKBH7	CD99L2									PCED1B	HNRNPA0
		HOXC6	EXPH5				ARSJ	PTTG1IP									TMEM51	CCNT2-AS1
		USP27X-AS1	COX6A1P2				SLC26A6	GPR150									CIITA	DEGS1
		GCOM1	FLJ46906				CCDC104	C15orf52									CDK18	KAT6B
		ATHL1	PPIL6				TRABD	PIM2									APOL1	GLB1L
		TMEM71	PLCB1				MRPL3	SIPA1L3									MLKL	DNAJB12
		GEMIN8P4	LOC100506753				STARD7-AS1	LOC128136									POMK	LINC00865
		SUZ12P1	PAXIP1-AS1				ZDHHC24	ATHL1									MCOLN3	FRY
		FGF13	ENPP1				ATP1A1	FAM219A									SEPW1	INTU
		ATP6V0E2-AS1	RAET1G				SLC27A4	PTPRS									MPHOSPH6	MAPK11
		GCHFR	C2orf81				KXD1	ZNF579									MICA	BRD9
		GABRP	C12orf60				MISP	C1GALT1C1									GPR85	PAX8
		TSKS	WDR78				MSI2	LRRC8C									TSTD1	RANBP1
		CAMK1	HOXC-AS1				FAM172A	RAB31									IFFO2	TPI1
		TSPAN10	IVL				MKKS	ONECUT2									C5orf45	FAM111B
		VASN	LOC257396				CDC42EP1	MIR210HG									FBXO27	SEC14L1P1
		LINC00853	HAP1				COL4A3BP	TMEM25									SLC22A15	PSMC5
		TMEM61	MRPL36				CERS6	NUCB2									OPN3	PTPLA
		ZNF547	RNF126P1				HEXB	STBD1									ACVR2B	LBX2-AS1
		LOC102724075	LOC203930				POLR2E	GPR1									ZNF488	PLEKHG4
		BAI1	TATDN2P2				TET2	ABAT									ETV5	SLBP
		PDZD7	C2orf48				PLEKHN1	HS3ST1									ACER3	HMGB1
		PCSK1N	LOC100996909				PPM1J	NXT2									TENM2	LTBP1
		AKR1C1	TNFRSF10D				KANSL2	SQSTM1									STK38L	MIR22HG
		SPRED3	AQP1				FBXL6	ZNF215									MR1	USP13
		PPM1N	C17orf89				BAG1	HOXB6									FAM129A	TEX261
		VEPH1	TMEM17				EIF4A3	EVA1A									TRIM8	RORA
		KCNQ4	ITGA10				SUPT3H	KAT2B									EPN2	TMED7
		IQCD	CYP1A1				WASF1	ANTXR2									GPR3	COQ7
		NBEA	LOC100288510				GJB3	LAMP2									TCF7L1	PARP3
		AKR1B15	BCL2				TRIM16	WDR88									RBM15	ZNF333
		PRORSD1P	KCNIP4				RPL13P12	TTLL7									C11orf80	SH3RF3
		DOCK3	EEF1A1P5				COX5B	TBC1D9									TYMP	TEX9
		LMX1B	TBC1D16				EEF1G	DDX60L									CAPRIN2	PDIA3
		ACCS	AP000472.2				FARS2	KIAA1024									TUBGCP4	C9orf156
		BRSK2	RPL8P4				TAF1D	WWOX									RDH13	PKD2
		SHISA2	MRPS18BP2				TTC1	C11orf35									ALCAM	VEGFC
		TIGD4	LOC391247				ZMAT3	SAMD12									PHLDB3	KSR1
		PRRT4	KRT17P3				MINK1	LDOC1L									LINC00941	PKIG
		SEMA6C	RPS15				DEAF1	CDA									PARD6G	CPSF6
		C1orf210	ZBED3				MPRIP	FGD1									KLHL36	TPM2
		CDH8	CATSPER3				FAM83F	PLEKHO1									CLCN6	MSH2
		DNAI1	RPL29				ATP5H	AFAP1									CNN2	RBBP4
		LPP-AS2	LOC347422				PGAP2	FOXO6									LETM2	CHPF2
		LOC100128164	KRT6C				SLC30A5	C15orf38									BAG3	PDS5B
		GMDS-AS1	RP11-890B15.2				NOP10	UHRF1BP1									SPRYD3	KATNAL1
		CASC4P1	UBE2D3P2				MRPL21	MARCKS									MPC1	SLC2A6
		C11orf35	OSCP1				POLR1D	WISP3									CAPN1	EID1
		RUNDC3A	HSP90AB2P				MFN2	HHAT									PPP2R5A	SLC30A4
		ZNF385C	DHFR				PPM1D	IL1R2									ITPRIPL2	LOC100129361
		APOBEC3F	KC6				NEIL2	SDC3									COG5	ANP32E
		ADAMTS15	RASGRF1				SNHG7	SIPA1									KAL1	CCDC96
		LOC102724733	HAUS6P1				UBLCP1	HS3ST3B1									CACNG4	B3GALTL
		FCHO1	GTSE1-AS1				PTCD3	HEG1									PPP1R13L	FAM81A
		LOC100499484-C9ORF174	RP1-234P15.4				PNPLA6	RCN1P2									TICAM1	DONSON
		PTPN22	FLJ44635				AK3	PLEKHO2									EML6	RPS27L
		KPNA7	C10orf95				CTU2	PGK1P2									LINC00958	STK36
		QRICH2	RP11-696N14.1				MRPS5	LOC390933									SLC3A2	SLC15A2
		ADRB1	TSHZ3				APOA1BP	PCDH9									PLEKHF2	KHDRBS1
		HOXC-AS3	ANGPTL6				MBTD1	LHFP									LIPE	FBXO36
		LOC127011	SHFM1P1				EIF3C	CUL4B									APP	HNRNPK
		FAAH2	RPL13AP25				SNAPC2	DLC1									DKFZp434J0226	SULT4A1
		ACVR2B-AS1	SAMD13				SLC7A5	BMPR1B									ITPKB	KCTD17
		PCDHGA9	SPATA17				CENPE	TREX1									ADAMTS1	ATAD3B
		DNAJC12	DYX1C1-CCPG1				PPAP2C	CERCAM									PLXNA1	HNRNPD
		SLC52A1	LOC400347				RNF135	IKBKE									CAB39L	CHAF1B
		IMPDH1P10	NOL8P1				MAU2	MAN2B2									LYN	RPP25
		TRABD2B	NRIP2				MYO1D	VPS9D1									LSS	NUDT11
		TLR5	SEPT1				MCCC1	SLC43A2									KCTD1	CREBZF
		ALPK3	PANDAR				SLC35A4	SKIL									SLC12A4	ISOC2
		STX11	LOC101929291				RPL37A	ITGAV									RETSAT	POPDC3
		FOXQ1	RPL13P8				HEBP2	ELF4									DFNA5	CEP250
		ACSM3	CPLX1				SUGP2	GBP3									GPD2	TMEM14D
		ZNF579	LOC101928430				LINC01184	FAM122B									C19orf73	TOMM20
		TMEM52B	SGCZ				FAM110C	NTN4									BST2	SH2D4A
		SIM1	SOCS2-AS1				PET117	UGCG									SNX10	NXF1
		ZNF365	FLJ41309				POLL	GPR176									PROSC	CLDN23
		MTND5P17	CFTR				PELO	PEAR1									OMA1	UNG
		DNAJA1P3	EIF4EP2				CELSR2	C11orf45									AOX1	PBX4
		ACACB	LOC641695				HOMER3	TCIRG1									F2R	SLC25A13
		LAP3P2	PIN1P1				MTIF2	HCG16									COMTD1	FBXO5
		MESP1	LOC100131114				FAM189B	DIAPH2									ACBD4	CLK1
		ULBP2	KANK3				DCPS	RARRES3									STXBP2	LPIN2
		DRP2	LOC101928281				RPLP0	G6PD									CISH	TMEM57
		PCOLCE	LOC101927125				IFIT2	BNIP3									PJA1	ZSCAN12
		P2RX5	AKNAD1				EPM2A	BNIP3L									SEMA3B	MCM10
		APLP1	SOX2				TAF9	P2RY2									OSBPL2	CLSPN
		LOC100129352	SYCE2				KIAA1191	FAM114A1									EPHB2	SMAD3
		ZNF225	KRTDAP				VPS26B	IL13RA1									ARHGAP24	LIN54
		SEMA5A	LOC100289533				PELP1	IFT27									DNAJC3-AS1	CENPP
		MMP24	FLJ37035				PEX11B	ABR									OCRL	KDM4D
		DDR2	RPL7P50				DDX55	TRIM62									HR	ZC3H4
		ACRC	LOC101929174				KIAA0141	ST3GAL2									EXOC6	TUBB3
		STAT4	ZNF878				RCC1	HYAL4									FYCO1	RNF34
		LINC00961	GRIN3A				HARS	RAC2									OSBPL10	KDM8
		HPDL	SNHG9				IMP4	KIF21B									MARS	GLI3
		MTCYBP4	TNNT3				HNRNPA3	GAMT									ASPHD2	MAT2A
		ZNF235	RPL9P32				MTMR4	BTBD9									PPP2R2C	WDR35
		WTIP	LOC100128674				MRPL30	FMO4									LRRC49	AKNA
		CPT1B	NBPF2P				WDR35	KIAA1614									MMAB	TBCEL
		TRABD2A	AKR1D1				NPRL2	GPSM1									POU4F1	LPXN
		GATS	PEX5L				RPL23	TDRD7									SULF2	TLE1P1
		LOC100131496	LOC791126				FAM83B	IL1RL2									PICK1	FAM213B
		PROS1	LOC102724541				RPS6KB2	RGL1									LOC644387	C3orf70
		LOC554223	ART3				ARFRP1	P4HTM									IFNGR2	MYH10
		MAPK11	FLJ22184				NME2	TMCC2									COL9A3	GAPDH
		C15orf65	GAPDHP32				SPINT1	MANSC1									GLIS2	BCLAF1
		LRRC23	SLITRK5				COA4	RCN1									TRIM5	SLC25A46
		HEXDC	LOC102724895				SOCS7	ACO1									SH3PXD2A	AMIGO2
		CCDC41-AS1	COL2A1				DUS4L	DNAJA1P3									CTNNBIP1	PCNA
		LOC100419798	LOC101927765				TNK1	EVC									ATP7B	TOMM40
		ONECUT2	TSEN15P1				ANAPC7	STYK1									STX16	ARRDC3
		P2RX7	WFDC12				RNASEH1-AS1	POU4F1									WBP2	CLEC2B
		MNS1	PAGE1				SSSCA1	LRIG1									TUBG2	APITD1
		NFKBID	TGIF2P1				GPBP1	NEK3									PHYHIP	MORN2
		PLCB4	ACSBG2				NOP2	LOC100507634									WISP3	DNAH2
		WDR88	SPRR1B				DQX1	ZNF780A									ADCY7	RIN1
		AC098823.3	LOC100505912				MRPL11	MICAL2									SLC22A5	RASSF1
		LOC128136	SPRR2E				DCAF8	GJB2									SH3TC1	IGFBP4
		SLC43A1	LOC100419301				DPCD	PORCN									GTPBP1	CHAMP1
		OSBPL7	SPRR2D				COASY	SERTAD1									SRI	NCLN
		TMEM105	CERS6-AS1				ACN9	ARNTL2									INTS3	ZNF84
		GPR155	RPL32P13				FARSB	SCARA3									APEH	AGA
		LPIN3	OLFM4				COPS7A	CLCF1									ELOVL3	ELL2
		PALMD	MYBPHL				GLUD2	TSPYL2									ADCY6	PLBD2
		MAGIX	RPL26P12				CUL7	PDK3									ITGA3	TELO2
		AGAP2	LOC100505501				NOL11	IGF2BP1									PAK1	MYL6
		ESPN	SPRR1A				FBXO44	PRR24									BTN3A3	USP1
		SMG7-AS1	PI15				CCND3	ZBTB18									EPHB4	DHX9
		LYPD5	NOL4				APTX	SCCPDH									YRDC	PLCG1
		AKR1D1P1	PHBP12				HTRA2	ZNF518B									YARS	AIFM2
		PKHD1	ACSS3				PRKAB2	ZNF784									POLR3D	C1orf216
		PLLP	LOC442063				ZNF205	MBOAT7									NFE2	SPEF2
		MZF1	SIGLEC1				PRDM5	FKRP									TAPSAR1	TMEM44-AS1
		ZNF784	RPL9P18				PACSIN3	GNE									CHIC2	THEM4
		GNG4	SLC10A6				YARS2	HRH1									A4GALT	GULP1
		EPS8L1	RNF212				MTERFD1	SRPX2									SPATA2L	IMPAD1
		THAP7-AS1	RPL12P33				MTUS1	MOSPD1									DRAM2	LOC646708
		NFKBIZ	AC007461.2				TRNP1	PLCL2									LOC100506827	TCF7
		OPRL1	SPRR3				UBXN6	SEMA6C									RAB33B	PAXIP1
		RP1L1	LOC100421689				MCOLN1	PODXL									TGIF2	LOC550644
		MTND5P3	SULT1E1				SIAH2	CDSN									UBALD2	TBC1D15
		SMCO4	RHPN2P1				AK4	RP11-346D6.6									PCCA	CDV3
		LOC100129774	ZNF844				ST3GAL4	MTX1P1									PYCARD	LIFR
		RNF213	LOC100420746				GEMIN6	SHKBP1									MINOS1-NBL1	ZFX
		HLA-F-AS1	TMEM47				MRPL37	PRKCDBP									MCEE	SLC35G2
		VWA2	CST4				UBE2G1	ADAM22									RGMB	MAP1B
		CABYR	CEACAM16				NDUFAF6	DNAI1									ADRBK1	TP53INP2
		SCARNA12	REN				AMD1	RIMS3									VGLL4	ARID5B
		TTLL7	LOC102723758				RANBP3	HOXA1									NFKBIE	ALG1
		ZNF280C	LOC102723517				SREBF1	SAMD9L									LOC102606465	C4orf46
		INPP5D	LOC100887076				MKNK2	GFI1									RIMS3	SYNCRIP
		SLC9A3P2	LOC101929065				XK	RELB									PTPRU	SYT12
		SYNC	GALNT5				CNBP	TCEAL8									LOC100506548	ARHGAP11A
		ZFP14	TPM3P2				SMAD5	SH2B3									PGAP2	CDSN
		LCAT	ALDH1A1				POP7	LINC00888									PPP1R18	RARA
		ZNF19	LINC01020				SMPD2	MMP19									TRPM4	TCEAL4
		JUN	UBXN2B				IMPDH1	RRAS									RILP	MIR3652
		ZNF460	DHX57				TANGO6	FICD									SLC31A2	RNFT1
		LOC648987	USP40				SLC44A2	ZNF792									RNPEPL1	NCAM1
		GS1-259H13.2	KRT6A				RPP40	CHPF2									GALNT12	IL6ST
		HOXC8	TAF9				BOD1	DNAH5									LYPLA2	SOAT1
		CEP19	ACOT7				ASPHD2	PCOLCE									KIF21A	KIF7
		EEPD1	RNF4				STOML2	CHIC1									C8orf44	FAIM
		TRIM52	RALGAPA2				CCNH	CACNA2D1									ZNF550	HNRNPR
		LOC100289097	UBE2I				HMBS	FCRLB									FBXO44	ADPRHL1
		BCL3	SLC5A6				GFOD2	FAM127A									ZBTB48	LOC100128086
		C17orf82	FAM83B				CNOT8	NXPE3									B4GALT3	STRA13
		GLCE	RNF26				BMP2	CENPI									RGP1	DGAT2
		NMNAT3	SPOPL				HMG20B	RBMS3									GRAMD1A	AADAT
		PTN	MRFAP1L1				NDUFA9	RUSC2									DESI1	TMSB4X
		GPR110	LMNA				MRPS30	DENND5B									FOXO4	HNRNPH1
		SIX5	MTDH				OXSM	TNFAIP3									SLC37A4	NFYB
		TRAF1	ARFGAP2				JPH2	ATP6V0E2									PFDN2	PRR19
		PHYKPL	GNA11				PPM1F	PHYHD1									KBTBD6	RECK
		LOC101929145	MTO1				QRSL1	BAIAP2-AS1									MSR1	PROS1
		TMCC2	PTPRU				TMEM63B	B4GALNT1									ETHE1	CD24
		C9orf9	NELFCD				PDHA1	DGAT2									TMEM180	TRAM2
		OGT	KIF2A				AP1S3	DDAH1									IGSF8	NOL3
		ZNF254	MBD1				DYM	NRSN2									NIPSNAP1	TRIP6
		ZNF234	NIP7				KARS	PDGFC									HSPA1L	SRP9P1
		HELB	RIN2				RPL22	ADAMTS6									EHD3	LOC653435
		TBX6	XBP1				FKBP4	LOC101929484									POLB	ZNF207
		PLEKHM1P	LOC100420638				IPO13	GBP1									LYSMD2	ASAP1
		MBOAT7	NCAPH				MFSD12	DCBLD2									ALPK1	WDR76
		NEURL1	AASDH				KIF22	NDRG4									LOC101928403	FGFRL1
		MOCS1	RPL18AP3				ELP5	RP4-639F20.1									SLC7A5	TUBA8
		CCDC146	PANK4				RAB6B	CALHM2									HINT3	LOC151457
		LPXN	GRAMD3				FEM1B	PTOV1-AS1									CARS	ZNF365
		ATP6V1E1P1	CHAF1B				WDR3	PARVA									TMEM8A	ZMIZ2
		ZNF81	ASNSD1				EIF3EP1	GSTM4									ARHGAP22	AP1S2
		TNC	RPA2				EPT1	PLXNB3									TPRG1L	FTLP3
		DNAH5	CHST3				MIER2	CMTM3									CDC42EP2	SYNM
		CYYR1	KLHL18				CPPED1	HOXB9									UBA7	GINS4
		LOC100419845	KIAA0100				REEP5	IDS									DOCK6	SEC22B
		SYNM	OSBPL11				LDLRAP1	UNC13A									TMEM54	ZFP36L2
		TRIM62	YIF1A				SNX18	B3GALTL									NPRL2	TTPA
		DMWD	MREG				CCDC41	PVRL3									ADCK2	TSPAN12
		LINC01176	ZWINT				F11R	CYSTM1									PHGDH	SEPT6
		LINC00470	PMM1				TBL3	DYSF									TRPT1	LOC402641
		SLC25A20	PIAS3				HSD17B1	STRIP2									PTPN18	PYGO1
		TCIRG1	NOLC1				SMYD4	CD274									C17orf103	NEFL
		EPS8L2	SLMO2-ATP5E				MRPL18	IL1R1									ZNF259	SLC6A6
		MEIS2	CCBL2				MRPS10	SFXN5									PLD2	PTPN2P2
		PPFIA3	CBR4				PM20D2	CCDC96									STYXL1	SNX18
		CCNE1	GNAI1				C22orf39	SLC29A3									RASGEF1A	LOC729674
		ZNF264	THOC1				RAB11FIP1	NKAPP1									FRAT2	MAPK12
		C21orf2	COPS8				TTC19	SYNE1									RNF149	ARL10
		ZNF845	NRM				SETD4	KLHL35									FAM131A	ST3GAL2
		NOS1AP	WDR5				CAMK2D	LINC00936									GPSM3	SSR4P1
		RTN4RL2	WHSC1L1				POLR3E	ETS1									NIT1	GAPDHP65
		PLEKHO1	LRWD1				MKS1	ABCA1									ZNF565	FMN1
		TTC39B	NUDCD1				MVK	ARSI									LPHN1	LOC101928498
		SPHK2	GTF2H3				TBC1D16	KLHL23									ATP6V1F	TLE4
		TSPYL2	WDR36				THAP11	FHL1									DGAT1	CENPU
		MRC2	CNOT7				ELMO3	SNX8									GSTO2	YWHAQ
		CC2D1B	MYO1D				RBM8A	TBL1X									HLA-C	ENY2
		TMEM198	RDH13				RABGGTB	MSANTD3-TMEFF1									PPOX	JAZF1
		ZBTB37	GPR87				ZADH2	ELFN2									RPAIN	PTPRG
		TSC22D4	LINC00892				ZNF593	PXMP4									POLD4	SCN1B
		LOC374443	RGS12				CSRP2BP	MDGA1									DCAF10	TUBBP1
		ZC3H12A	ASPM				REXO4	RAPGEF2									MED8	SNTA1
		ZDHHC14	ABHD10				PARS2	PCDHB@									ZNF274	NUS1
		ULK1	LLGL1				LDHBP2	PHYH									DTNA	PRDM5
		CFH	RNF167				CCDC113	TMEM92									TRMT44	MTND1P23
		MTND4P12	SNRPD1				RPP25L	NMNAT2									MERTK	ARRB1
		AOX1	COX4I1				UBALD2	MAGED2									SLC39A11	GPS2
		CA2	NOL11				IDH3B	RAB4B									ANKRD13D	MTHFD2L
		ZNF182	RAD54B				GNB2L1	CPM									FLOT2	SLITRK6
		ZFAND6	C19orf48				MED16	VSIG10									LRSAM1	TMEM201
		LOC143666	C7orf50				KIAA1430	PAG1									ARHGEF16	BRIP1
		PRKCDBP	NOB1				CCBL2	SLC41A2									IGFBP6	LINC01128
		PRICKLE3	C16orf13				LOC284023	HDAC9									ICAM1	KIAA1009
		SORL1	TMEM181				ACTR5	IGFBP6									1792	HOXA5
		AAED1	PMF1				ZNF133	ARMCX6										FKRP
		CADM4	SH3D19				ZBTB7B	TPST1										LOC493754
		NOTCH3	ANKS6				ALG3	CADM1										RBL1
		EPHA2	ATP5G1				PPOX	WBP5										HOXA13
		SLC30A7	LSM1				MDFI	LOC100506901										MAP7D3
		SPSB1	ITGB1BP1				EEF1B2	TIMP2										ERV3-1
		CARD8	STEAP3				RPL14	AMIGO2										HCFC1R1
		ARRDC2	MBD2				CENPA	LOC101928465										PKMYT1
		CNFN	SNRPA				HDHD3	SHISA2										LMF2
		KCTD11	ERI3				VDAC3	TRPC4										CBX2
		C19orf68	PEBP1				GTF2H4	KDELC2										RIBC2
		JRKL	MVB12A				UBE2G2	ETNK2										PCNA-AS1
		PSMA6P1	CPS1				TRIM65	PLOD2										LY6G5B
		ZNF48	MCL1				H2AFY	RAI14										LOC100507642
		ZNF181	RAB40C				RBFA	NUCB1										FAM161A
		KCNC4	SEC22C				ERAL1	TCF7										LFNG
		MYLK	HSPA9				GPR87	LOC100419835										EPM2A
		LOC102723990	HYAL2				MRPL43	C16orf62										LOC100289371
		TENM1	C6orf211				MTMR3	UPRT										SPANXB1
		TMC6	TIMM23				BANP	FOXRED2										MMP7
		GPR156	VPS25				CCDC130	DAB2										CHST12
		FAM120AOS	HMCES				AIMP1	FOSL1										RHEB
		TRIM16	BUB1B				ELP2	KPNA7										PTP4A2
		SH3BP5	POP5				TTC37	EPB41L1										FOXP4
		NAT14	IMP3				TRERF1	BARX2										SSBP2
		POFUT2	DDX56				SSRP1	LOX										ANXA2R
		APAF1	INTS10				UBR2	CD40										RASGRP3
		RP11-342C23.4	TMEM104				SLC26A2	HMHA1										ARRDC2
		THEMIS2	LRP6				C2orf44	ROR1										TPTE
		CPEB4	BCCIP				XAB2	ACTG1P1										LRRK2
		PML	C9orf41				PAPSS1	SOCS1										SPPL2A
		TMEM185A	TDP2				PCYT2	DNER										MDH1B
		ALDH3B2	CHMP7				NDUFS2	CECR7										LINC00667
		FMN1	ZNF395				B3GNT5	LMCD1										PYCRL
		LINC00673	MRPL9				RHBDD1	SNTA1										LOC440792
		DENND1C	DNAJB1				SAC3D1	NGFRAP1										HMGN3P1
		CNNM2	METAP2				RRP1	FUZ										USP46-AS1
		ZSCAN12P1	PRMT3				COPS3	MPP7										GTF3C6
		PLEKHF1	MED16				CABIN1	COPZ2										UBE2E3
		CALCOCO1	TAF7				ZNF330	PPP1R3G										LOC728688
		PMEPA1	YTHDC1				CUTA	MAGEE1										PGAM1
		GRIPAP1	RASA1				SIRT6	ITM2C										DNAH5
		FBXO17	CYC1				NARFL	RP11-620J15.3										SEPT7P7
		C15orf39	RAE1				CHD3	ACTRT3										LOC101928485
		ETV6	LINC00998				FAM83D	USP11										ROBO4
		FGD1	MRPS21				ATG4B	SLC7A2										HOTAIR
		S100A6	ASCC3				HILPDA	NMT2										SLC8A1
		KIAA1467	XRCC6				CDR2L	KATNAL2										PKMP1
		MIR6723	CDCA5				ATP5C1	CNTNAP1										CEMP1
		MOV10	RBM27				TDG	GLT8D2										CDKN1C
		TMEM8A	C12orf75				TFAP2A	PLCB4										YY2
		TP53INP2	AGBL5				SUMF1	TMEM133										NASPP1
		CASD1	FTO				CLPX	KIAA0754										LOC729291
		PLAG1	LARP1				NDUFAF7	ASB9										CASC2
		NAT1	OARD1				MECR	ZNF275										TAF9B
		GLIPR1	ATP5O				VPS25	LINC00540										SPATA6
		KRT9	TUBA4A				PAIP2	SEMA3D										CISD2
		SLC9A5	ALKBH3				INTS10	KYNU										ORAI2
		TMEM63A	RXRB				LIPG	FAAH2										KIF13A
		CLK4	MFSD6				PTPMT1	PDZD2										RP11-81N13.1
		CHIC1	STX10				MAZ	LINC01139										PKMP5
		VPS18	CCAR1				MTHFD2	ATP1B1										HAS2
		NGFR	HYLS1				ZNF689	RPGR										LRRC34
		CHD2	MTIF2				TADA1	HHEX										SNHG11
		GATAD1	FAM53B				TRAPPC2L	ALDH1A3										FLJ20464
		CCNL2	FAM217B				POP5	IL1B										CCDC159
		JAK2	CCT6A				FOXK2	CCBE1										HSF4
		LPCAT4	QRSL1				COL16A1	ZNF703										VASN
		AAMDC	ASAP3				DDB2	RET										C5orf55
		ZNF550	AKR1A1				MRPL47	TOX2										GALM
		MT1E	TYK2				YTHDC2	LOXL1-AS1										NUMBL
		TAF1	RPS6KB2				FIS1	BICC1										ZNF90
		HPCAL1	NAPRT1				CYP2U1	PKN3										TRDMT1
		ZNF195	BLOC1S1				AP1S1	PKIA										SMPDL3A
		PTPLA	UPP1				DDX31	BHLHB9										PCDHA@
		ZNF592	NACC1				MUM1	SLC25A3P3										LOC153684
		OBSL1	LRRC1				ZNF598	TLE4										CCNE2
		MGRN1	UBL5				HNRNPA0	CHN1										SERPING1
		PRRG4	RABL6				SLC6A6	FAM221A										SEMA5A
		ZBTB34	FAM211A-AS1				AUP1	LOC402229										KIF5C
		ZNF827	SHROOM3				FAM195A	MYLK										ZNF703
		RAG1	JTB				DIS3L	PKD2										TCF24
		ZNF530	COPE				KLHL18	EPHB2										KIFC3
		EPHX2	PUS7L				TFDP2	LY75-CD302										LINC00337
		CREG1	FIBP				ACOT7	SEPT6										LOC101928465
		PTBP2	LGALSL				TRPS1	LOC100996851										TMEM133
		BCORL1	NDUFV3				MRPL28	CA2										TRG
		HOXC11	TRA2B				ITPRIP	HCG4B										FAM196B
		GHDC	XDH				ISG20L2	FGF5										VKORC1
		MSI2	GTF3C4				NDUFV1	HOXA10										FPR1
		LCMT2	GPN1				CAB39L	STC1										LOC644563
		FAM3A	HDAC3				HDHD1	NEXN										TCAM1P
		HTATSF1P2	ZNF496				JADE2	NLRP1										C21orf2
		MGC57346	HDGFRP2				TRIP10	NEGR1										RP11-173B14.5
		GDI1	GSS				RPL27	GLIS3										E2F1
		HSPA1B	HDDC2				STK16	PTPRR										THAP8
		AP5Z1	SLC19A2				EIF3J	LPP-AS2										EID2B
		ANXA8	BAG3				RNMT	TBX3										B3GNT9
		ANKRD18EP	INCENP				YBX3P1	SPATA13										MIR503HG
		KLF10	KIAA1804				WIBG	LOC101929475										LPP-AS2
		FAM160B1	ACAT2				APBB3	DENND6B										HNRNPRP1
		GCC2	EMP1				PTTG1	ARMCX5-GPRASP2										UBE2FP1
		TMEM132A	TOP3A				GUF1	NPL										UNKL
		ZNF747	EMC8				STX8	ABTB2										C1orf51
		BCOR	ARRDC1				TMEM180	STXBP1										PCDHB6
		SPRYD4	AAMP				BCR	PLXNA3										FZD2
		ZNF616	NANS				JMJD4	GLIS2										ZNF563
		WDR45	KIAA0753				BBS2	TRPC1										PCDHB13
		HELLS	ADCK2				GPS2	FAM102B										ZFYVE28
		SPIN3	PCM1				ANKRD50	LIFR										POLR2M
		PRKCE	RBBP7				CCNB2	EIF5A2										AP5Z1
		C8orf47	PYGB				ALAS1	MGAT4A										ALDH5A1
		RGS4	SNAP47				GIPC1	FAAH										ISPD
		SULT4A1	SMAGP				SEC22C	TGFB1I1										SEMA4D
		METTL7B	ZNRF3				TMEM69	FZD7										PCDHB16
		ADAMTS5	JUP				GSTCD	RP2										RP11-290F20.2
		FAM101A	SRBD1				ZNF394	PCDHB9										MGMT
		CYP11A1	MEX3A				MTSS1	LBX2-AS1										FGF14-AS2
		MAL	LOC255308				PUS1	CXCL3										TPI1P2
		GLIS1	YIPF2				STK3	SYNM										LOC101928657
		PCDHB8	MICA				SMAD1	WTIP										RET
		KL	OCIAD2				HYAL3	TIMP4										SMAD9
		ITGA11	ATRN				APEH	NOV										LOC101929986
		GYPC	HARS				ARL10	PMEPA1										TNFRSF19
		ABCA8	STIP1P3				ERGIC1	LINC00346										CST7
		TGM5	MINK1				ZFAND1	SUSD1										C12orf55
		NID1	DUS2				ANKRD54	PCDHB13										RNF150
		DDIT4L	TRMT6				TSPAN13	PARP11										KIAA1656
		LOC101928272	JARID2				PNISR	TMEM220										CCR10
		GYG2	MCC				TOP3B	TNC										A2M-AS1
		GGT5	PALLD				PPIP5K1	MYO7B										RHOB
		ESM1	TMEM218				HSPA4	FADS1										PIH1D2
		NLRP7	ADCY9				RPL3P2	COL18A1										C2orf72
		FOXD3	CBY1				COG8	AKT3										FTLP2
		SLC16A8	RRP1				TMED3	RASA3										HOXC-AS3
		GIMAP6	TRAIP				ZMAT2	ADAMTS16										MYLK4
		TNFRSF8	COA7				DCAF13	SERPINE2										CTSO
		RBP7	NFIA				DMXL1	RHOF										MYL6P1
		MAP10	TTC39C				ULK2	PHYHIP										ACACB
		MUC4	FAM120B				TIMM10	FTL										MTMR9LP
		CREB3L1	LSM3				KCTD3	RASGRF1										ZNF469
		LOC101927880	CALML4				B4GALT2	TNRC6C-AS1										C16orf45
		GAS1	WARS2				NDUFV3	NRIP1										TUBA3FP
		LINC00473	PIH1D1				SULF2	AOX1										SLC40A1
		LOC100287387	RAB3IP				STEAP1	TNS3										PCDHGA2
		RARRES1	ASF1A				IL15RA	LRP1										C1orf53
		HTRA3	ODF2				DSC2	ARHGAP42										C1QL3
		WISP2	MTERFD1				DDX28	CYR61										MAN1B1-AS1
		SHISA4	SH3RF2				TBL2	TTC25										KCNAB3
		FMR1NB	ASPHD2				CAMTA2	ZDHHC2										DAZAP2P1
		PLCE1	DHODH				PPA1	GLIPR2										ZMIZ1-AS1
		ZNF804A	FAM162A				RXRB	FAM155B										AKR1B1P3
		ADAMTS2	MRPL32				SRP68	PRR5L										CLIP3
		MKX	TMEM14A				WDR24	LOC100507420										LOC101928178
		ADAMTSL3	TIMMDC1				SMIM15	SHANK3										TFR2
		TFR2	GFOD1				LAMTOR3	PYCARD										ZNF711
		PDGFD	ZMAT3				METTL23	ZNF365										SRRM3
		BAMBI	COL4A3BP				TRIM27	ICAM1										PAQR5
		DPP4	BTBD2				PRPSAP2	PLEKHG2										VSTM4
		SAMSN1	NCLN				MAP2K7	ROR2										AMZ1
		SLC6A12	RPP40				EIF3H	FYB										LOC101927245
		CPNE4	ERHP1				SRA1	HLA-K										GTSF1
		USP30-AS1	CDCA3				ELOVL7	HMOX1										LOC731605
		THY1	MFSD3				ZNF77	ARHGAP31										PCDHGB1
		C3AR1	SSX2IP				STYXL1	RP11-290F20.1										GSTA4
		PDGFRB	UBE2G2				KDM6B	FTLP3										LOC730222
		OTOF	DOCK7				DBNDD2	ZDHHC14										TMEM26
		TF	PAFAH2				C9orf40	CPED1										DFNB31
		TFDP3	PABPC3				ELOVL6	CAMK1										LOC102723480
		RASD1	ACN9				PTMA	LTBP1										RP11-540A21.2
		SCUBE3	BRAT1				AES	XAF1										AC093391.2
		GPR78	PM20D2				TBC1D14	C3orf18										LRRC61
		MBL1P	SDCCAG8				PPIE	SYT17										FAM47E
		MARCH3	TMEM237				TYW3	SLC1A1										AKNAD1
		AKR1B1P3	SMYD2				NDUFS8	SERPINE1										MT1M
		KLRC1	CTSC				UPP1	ZNF257										FAM222A
		LGALS9	CYP27B1				KLF13	PDCD1LG2										LOC100313532
		SLFN11	TIMM22				PPID	RNF144A										HS3ST3A1
		NFE2L3P1	ABHD17B				TOMM20	VWA2										FOXO6
		FOXL2	CAMK2B				ISCU	FTLP2										FTH1P23
		GSTM3	RANBP3				PRPF38A	NRP1										EBF4
		LOC100129520	NDUFV1				TXN2	POPDC3										FSIP1
		FGFR1	MYO19				NNMT	FAM133A										AFF2
		FER1L4	DNAJB6				FAM222B	EN2										MNS1
		ATP6V0A4	GTPBP4				KAT8	HEPHL1										KIAA0825
		ZNF467	MPST				GGA3	SMPD1										EZH2P1
		ENTPD8	TOMM5				NDUFB10	LAPTM5										TTC25
		EDA	CCAR2				OLA1	TMPRSS15										FIBCD1
		SPN	EPB41L2				GLUD1	TTPA										HTRA3
		PTGFR	PRPF8				LAPTM4B	DSTNP2										LUCAT1
		CD244	ZNF256				MTSS1L	TFAP2E										LDHAP1
		USP51	RPL8				IMP3	FMNL1										DCAF12L1
		ISLR	ZNF778				MRRF	C11orf63										PADI1
		SLFN12L	SLC6A9				TXNL4A	PHTF1										LOC102724550
		CACNG8	TRAPPC4				GOT2	LIF										RAMP1
		AC108142.1	APITD1				HMMR	INPP5J										TEX15
		GRB10	GMEB1				GLTSCR1L	CA13										TMSB15A
		CDH18	ECSIT				KIAA0895	EFR3B										METRNL
		EDNRB	ATG3				SLMO2-ATP5E	MMP2										LINC00654
		ARL14EPL	IL20RA				PSMB1	MATN2										ZP1
		RBM24	ZDHHC12				MMACHC	LAMA1										TET1
		EBF4	DBF4				PALB2	ACSL5										MARCKSP1
		HOXD13	TTYH2				PDSS2	FGF2										GPR17
		FBP1	RPL13A				HYAL2	CYBA										CCDC157
		GBP1P1	AHCTF1P1				SLC25A22	FAM105A										LOC729683
[truncated: 2,671 more rows]
