# Supplementary material for: Angiogenesis and evading immune destruction are the main related transcriptomic characteristics to the invasive process of oral tongue cancer
Source: Sci Rep. 2018 Jan 31;8:2007. doi: 10.1038/s41598-017-19010-5 (PMC5792437; doi:10.1038/s41598-017-19010-5)
Supplement: Supplementary file 6 — Supplementary table 4A [file 41598_2017_19010_MOESM6_ESM.xlsx]

## Sheet: Coding
SCC9 x ZsG						ZsG x LN1																						LN1 x LN2
EXCLUSIVE SCC9		EXCLUSIVE ZsG		CONTINUM		EXCLUSIVE ZsG		EXCLUSIVE LN1		CONTINUM		EXCLUSIVE ZsG DOWN REGULATED		EXCLUSIVE ZsG UP REGULATED		EXCLUSIVE LN1 DOWN REGULATED		EXCLUSIVE LN1 UP REGULATED		COMMON DOWN REGULATED		COMMON UP REGULATED		COMMON ZsG DOWN REGULATED LN1 UP REGULATED		COMMON ZsG UP REGULATED LN1 DOWN REGULATED		EXCLUSIVE LN1		EXCLUSIVE LN2		CONTINUM		EXCLUSIVE LN1 DOWN REGULATED		EXCLUSIVE LN1 UP REGULATED		EXCLUSIVE LN2 DOWN REGULATED		EXCLUSIVE LN2 UP REGULATED		COMMON DOWN REGULATED		COMMON UP REGULATED		COMMON LN1 DOWN REGULATED LN2 UP REGULATED		COMMON LN1 UP REGULATED LN2 DOWN REGULATED
G6PC	glucose-6-phosphatase, catalytic subunit; Hydrolyzes glucose-6-phosphate to glucose in the endoplasmic reticulum. Forms with the glucose-6-phosphate transporter (SLC37A4/G6PT) the complex responsible for glucose production through glycogenolysis and gluconeogenesis. Hence, it is the key enzyme in homeostatic regulation of blood glucose levels (357 aa)	PDK4	pyruvate dehydrogenase kinase, isozyme 4; Serine/threonine kinase that plays a key role in regulation of glucose and fatty acid metabolism and homeostasis via phosphorylation of the pyruvate dehydrogenase subunits PDHA1 and PDHA2. This inhibits pyruvate dehydrogenase activity, and thereby regulates metabolite flux through the tricarboxylic acid cycle, down-regulates aerobic respiration and inhibi…	CYP51A1	cytochrome P450, family 51, subfamily A, polypeptide 1 (509 aa)	PDK4	pyruvate dehydrogenase kinase, isozyme 4; Serine/threonine kinase that plays a key role in regulation of glucose and fatty acid metabolism and homeostasis via phosphorylation of the pyruvate dehydrogenase subunits PDHA1 and PDHA2. This inhibits pyruvate dehydrogenase activity, and thereby regulates metabolite flux through the tricarboxylic acid cycle, down-regulates aerobic respiration and inhibi…	CST4	cystatin S; This protein strongly inhibits papain and ficin, partially inhibits stem bromelain and bovine cathepsin C, but does not inhibit porcine cathepsin B or clostripain. Papain is inhibited non-competitively (141 aa)	ARF5	ADP-ribosylation factor 5; GTP-binding protein that functions as an allosteric activator of the cholera toxin catalytic subunit, an ADP- ribosyltransferase. Involved in protein trafficking; may modulate vesicle budding and uncoating within the Golgi apparatus (180 aa)	CYP26B1	cytochrome P450, family 26, subfamily B, polypeptide 1 (512 aa)	KIAA0100	KIAA0100 (2235 aa)	ESRRA	estrogen-related receptor alpha; Binds to an ERR-alpha response element (ERRE) containing a single consensus half-site, 5'-TNAAGGTCA-3'. Can bind to the medium-chain acyl coenzyme A dehydrogenase (MCAD) response element NRRE-1 and may act as an important regulator of MCAD promoter. Binds to the C1 region of the lactoferrin gene promoter. Requires dimerization and the coactivator, PGC-1A, for full…	AQR	aquarius homolog (mouse); Intron-binding spliceosomal protein required to link pre-mRNA splicing and snoRNP (small nucleolar ribonucleoprotein) biogenesis. Plays a key role in position-dependent assembly of intron-encoded box C/D small snoRNP, splicing being required for snoRNP assembly. May act by helping the folding of the snoRNA sequence. Binds to intron of pre-mRNAs in a sequence-independent …	BEST2	bestrophin 2; Forms calcium-sensitive chloride channels. Permeable to bicarbonate (509 aa)	TNIP3	TNFAIP3 interacting protein 3; Binds to zinc finger protein TNFAIP3 and inhibits NF- kappa-B activation induced by tumor necrosis factor, Toll-like receptor 4 (TLR4), interleukin-1 and 12-O-tetradecanoylphorbol-13- acetate. Overexpression inhibits NF-kappa-B-dependent gene expression in response to lipopolysaccharide at a level downstream of TRAF6 and upstream of IKBKB. NF-kappa-B inhibition is i…	DCN	decorin; May affect the rate of fibrils formation (359 aa)	FKBP4	FK506 binding protein 4, 59kDa; Immunophilin protein with PPIase and co-chaperone activities (By similarity). Component of unligated steroid receptors heterocomplexes through interaction with heat-shock protein 90 (HSP90). May play a role in the intracellular trafficking of heterooligomeric forms of steroid hormone receptors between cytoplasm and nuclear compartments (By similarity). The isomeras…	SPATA4	spermatogenesis associated 4 (305 aa)	COMP	cartilage oligomeric matrix protein; May play a role in the structural integrity of cartilage via its interaction with other extracellular matrix proteins such as the collagens and fibronectin. Can mediate the interaction of chondrocytes with the cartilage extracellular matrix through interaction with cell surface integrin receptors. Could play a role in the pathogenesis of osteoarthritis. Potent…	RALBP1	ralA binding protein 1; Can activate specifically hydrolysis of GTP bound to RAC1 and CDC42, but not RALA. Mediates ATP-dependent transport of S-(2,4-dinitrophenyl)-glutathione (DNP-SG) and doxorubicin (DOX) and is the major ATP-dependent transporter of glutathione conjugates of electrophiles (GS-E) and DOX in erythrocytes. Can catalyze transport of glutathione conjugates and xenobiotics, and may…	SEMA3F	sema domain, immunoglobulin domain (Ig), short basic domain, secreted, (semaphorin) 3F; May play a role in cell motility and cell adhesion (785 aa)	ERCC1	excision repair cross-complementing rodent repair deficiency, complementation group 1 (includes overlapping antisense sequence); Structure-specific DNA repair endonuclease responsible for the 5'-incision during DNA repair (323 aa)	CYP51A1	cytochrome P450, family 51, subfamily A, polypeptide 1 (509 aa)	LRRC23	leucine rich repeat containing 23 (343 aa)	RPUSD1	RNA pseudouridylate synthase domain containing 1 (312 aa)	SLC2A3	solute carrier family 2 (facilitated glucose transporter), member 3; Facilitative glucose transporter. Probably a neuronal glucose transporter (496 aa)	ACAP1	ArfGAP with coiled-coil, ankyrin repeat and PH domains 1; GTPase-activating protein (GAP) for ADP ribosylation factor 6 (ARF6) required for clathrin-dependent export of proteins from recycling endosomes to trans-Golgi network and cell surface (740 aa)	HS3ST1	heparan sulfate (glucosamine) 3-O-sulfotransferase 1; Sulfotransferase that utilizes 3'-phospho-5'-adenylyl sulfate (PAPS) to catalyze the transfer of a sulfo group to position 3 of glucosamine residues in heparan. Catalyzes the rate limiting step in the biosynthesis of heparan sulfate (HSact). This modification is a crucial step in the biosynthesis of anticoagulant heparan sulfate as it complete…
CD180	CD180 molecule; May cooperate with MD-1 and TLR4 to mediate the innate immune response to bacterial lipopolysaccharide (LPS) in B-cells. Leads to NF-kappa-B activation. Also involved in the life/death decision of B-cells (By similarity) (661 aa)	C2orf40	chromosome 2 open reading frame 40; Probable hormone that may induce senescence of oligodendrocyte and neural precursor cells, characterized by G1 arrest, RB1 dephosphorylation and accelerated CCND1 and CCND3 proteasomal degradation (By similarity) (148 aa)	ITGA3	integrin, alpha 3 (antigen CD49C, alpha 3 subunit of VLA-3 receptor); Integrin alpha-3/beta-1 is a receptor for fibronectin, laminin, collagen, epiligrin, thrombospondin and CSPG4. Alpha- 3/beta-1 may mediate with LGALS3 the stimulation by CSPG4 of endothelial cells migration (1066 aa)	KRT33B	keratin 33B (404 aa)	MYL7	myosin, light chain 7, regulatory (175 aa)	M6PR	mannose-6-phosphate receptor (cation dependent); Transport of phosphorylated lysosomal enzymes from the Golgi complex and the cell surface to lysosomes. Lysosomal enzymes bearing phosphomannosyl residues bind specifically to mannose-6- phosphate receptors in the Golgi apparatus and the resulting receptor-ligand complex is transported to an acidic prelyosomal compartment where the low pH mediates …	SPATA20	spermatogenesis associated 20; May play a role in fertility regulation (By similarity) (802 aa)	TSR3	TSR3, 20S rRNA accumulation, homolog (S. cerevisiae); Probable pre-rRNA processing protein involved in ribosome biogenesis (By similarity) (312 aa)	NDUFAF7	NADH dehydrogenase (ubiquinone) complex I, assembly factor 7; Involved in the assembly or stability of mitochondrial NADH-ubiquinone oxidoreductase complex (complex I) (441 aa)	PSMC4	proteasome (prosome, macropain) 26S subunit, ATPase, 4; The 26S protease is involved in the ATP-dependent degradation of ubiquitinated proteins. The regulatory (or ATPase) complex confers ATP dependency and substrate specificity to the 26S complex (418 aa)	TRIB2	tribbles homolog 2 (Drosophila); Interacts with MAPK kinases and regulates activation of MAP kinases. Does not display kinase activity (By similarity) (343 aa)	TMEM14A	transmembrane protein 14A (99 aa)	NFE2L3	nuclear factor (erythroid-derived 2)-like 3; Activates erythroid-specific, globin gene expression (694 aa)	SEMA3F	sema domain, immunoglobulin domain (Ig), short basic domain, secreted, (semaphorin) 3F; May play a role in cell motility and cell adhesion (785 aa)	ZBBX	zinc finger, B-box domain containing (839 aa)	SCNN1G	sodium channel, non-voltage-gated 1, gamma subunit (649 aa)	RB1CC1	RB1-inducible coiled-coil 1; Plays a role as a modulator of TGF-beta-signaling by restricting substrate specificity of RNF111. Involved in autophagy. Regulates early events but also late events of autophagosome formation through direct interaction with Atg16L1. Required for the formation of the autophagosome-like double- membrane structure that surrounds the Salmonella-containing vacuole (SCV) du…	CFTR	cystic fibrosis transmembrane conductance regulator (ATP-binding cassette sub-family C, member 7); Involved in the transport of chloride ions. May regulate bicarbonate secretion and salvage in epithelial cells by regulating the SLC4A7 transporter. Can inhibit the chloride channel activity of ANO1 (1480 aa)	B4GALT7	xylosylprotein beta 1,4-galactosyltransferase, polypeptide 7; Required for the biosynthesis of the tetrasaccharide linkage region of proteoglycans, especially for small proteoglycans in skin fibroblasts (327 aa)	KIAA0100	KIAA0100 (2235 aa)	CD74	CD74 molecule, major histocompatibility complex, class II invariant chain (296 aa)	LRRC7	leucine rich repeat containing 7; Required for normal synaptic spine architecture and function. Necessary for DISC1 and GRM5 localization to postsynaptic density complexes and for both N-methyl D-aspartate receptor-dependent and metabotropic glutamate receptor-dependent long term depression (1537 aa)	EPHA8	EPH receptor A8; Receptor tyrosine kinase which binds promiscuously GPI- anchored ephrin-A family ligands residing on adjacent cells, leading to contact-dependent bidirectional signaling into neighboring cells. The signaling pathway downstream of the receptor is referred to as forward signaling while the signaling pathway downstream of the ephrin ligand is referred to as reverse signaling. The GP…	ASNS	asparagine synthetase (glutamine-hydrolyzing) (561 aa)	HOXA11	homeobox A11; Sequence-specific transcription factor which is part of a developmental regulatory system that provides cells with specific positional identities on the anterior-posterior axis (313 aa)
RTP2	receptor (chemosensory) transporter protein 2; Specifically promotes functional cell surface expression of olfactory receptors, but not of other GPCRs (By similarity) (225 aa)	EPYC	epiphycan; May have a role in bone formation and also in establishing the ordered structure of cartilage through matrix organization (322 aa)	PIGQ	phosphatidylinositol glycan anchor biosynthesis, class Q; Part of the complex catalyzing the transfer of N- acetylglucosamine from UDP-N-acetylglucosamine to phosphatidylinositol, the first step of GPI biosynthesis (760 aa)	NMUR2	neuromedin U receptor 2; Receptor for the neuromedin-U and neuromedin-S neuropeptides (By similarity) (415 aa)	SULT1E1	sulfotransferase family 1E, estrogen-preferring, member 1; Sulfotransferase that utilizes 3'-phospho-5'-adenylyl sulfate (PAPS) as sulfonate donor to catalyze the sulfate conjugation of estradiol and estrone. May play a role in the regulation of estrogen receptor activity by metabolizing free estradiol. Maximally sulfates beta-estradiol and estrone at concentrations of 20 nM. Also sulfates dehydr…	CYP26B1	cytochrome P450, family 26, subfamily B, polypeptide 1 (512 aa)	OSBPL7	oxysterol binding protein-like 7 (842 aa)	SS18L2	synovial sarcoma translocation gene on chromosome 18-like 2 (77 aa)	USP28	ubiquitin specific peptidase 28; Deubiquitinase involved in DNA damage response checkpoint and MYC proto-oncogene stability. Involved in DNA damage induced apoptosis by specifically deubiquitinating proteins of the DNA damage pathway such as CLSPN. Also involved in G2 DNA damage checkpoint, by deubiquitinating CLSPN, and preventing its degradation by the anaphase promoting complex/cyclosome (APC/…	FOXJ2	forkhead box J2; Transcriptional activator. Able to bind to two different type of DNA binding sites. Isoform FOXJ2.L behaves as a more potent transactivator than FOXJ2.S (574 aa)	ST6GALNAC1	ST6 (alpha-N-acetyl-neuraminyl-2,3-beta-galactosyl-1,3)-N-acetylgalactosaminide alpha-2,6-sialyltransferase 1 (600 aa)	WFS1	Wolfram syndrome 1 (wolframin); Participates in the regulation of cellular Ca(2+) homeostasis, at least partly, by modulating the filling state of the endoplasmic reticulum Ca(2+) store (890 aa)	SLC2A3	solute carrier family 2 (facilitated glucose transporter), member 3; Facilitative glucose transporter. Probably a neuronal glucose transporter (496 aa)	CFTR	cystic fibrosis transmembrane conductance regulator (ATP-binding cassette sub-family C, member 7); Involved in the transport of chloride ions. May regulate bicarbonate secretion and salvage in epithelial cells by regulating the SLC4A7 transporter. Can inhibit the chloride channel activity of ANO1 (1480 aa)	CCDC38	coiled-coil domain containing 38 (563 aa)	B3GALT1	UDP-Gal-betaGlcNAc beta 1,3-galactosyltransferase, polypeptide 1; Beta-1,3-galactosyltransferase that transfers galactose from UDP-galactose to substrates with a terminal beta-N- acetylglucosamine (beta-GlcNAc) residue. Involved in the biosynthesis of the carbohydrate moieties of glycolipids and glycoproteins. Inactive towards substrates with terminal alpha-N- acetylglucosamine (alpha-GlcNAc) or …	PSMA4	proteasome (prosome, macropain) subunit, alpha type, 4; The proteasome is a multicatalytic proteinase complex which is characterized by its ability to cleave peptides with Arg, Phe, Tyr, Leu, and Glu adjacent to the leaving group at neutral or slightly basic pH. The proteasome has an ATP-dependent proteolytic activity (By similarity) (261 aa)	BEST2	bestrophin 2; Forms calcium-sensitive chloride channels. Permeable to bicarbonate (509 aa)	FOXJ2	forkhead box J2; Transcriptional activator. Able to bind to two different type of DNA binding sites. Isoform FOXJ2.L behaves as a more potent transactivator than FOXJ2.S (574 aa)	SYPL1	synaptophysin-like 1 (259 aa)	CBLN4	cerebellin 4 precursor; May be involved in synaptic functions in the CNS. May play a role in CBLN3 export from the endoplasmic reticulum and secretion (By similarity) (201 aa)	RTN4R	reticulon 4 receptor; Receptor for RTN4, OMG and MAG. Mediates axonal growth inhibition and may play a role in regulating axonal regeneration and plasticity in the adult central nervous system. Acts in conjunction with RTN4 and LIGO1 in regulating neuronal precursor cell motility during cortical development (By similarity) (473 aa)	SALL4	sal-like 4 (Drosophila); Transcription factor with a key role in the maintenance and self-renewal of embryonic and hematopoietic stem cells (1053 aa)	SEMA4G	sema domain, immunoglobulin domain (Ig), transmembrane domain (TM) and short cytoplasmic domain, (semaphorin) 4G; Cell surface receptor for PLXNB2. May play a role in axon guidance (By similarity) (843 aa)	CRY1	cryptochrome 1 (photolyase-like); Blue light-dependent regulator of the circadian feedback loop. Inhibits CLOCK|NPAS2-ARNTL E box-mediated transcription. Acts, in conjunction with CRY2, in maintaining period length and circadian rhythmicity. Has no photolyase activity. Capable of translocating circadian clock core proteins such as PER proteins to the nucleus. May inhibit CLOCK|NPAS2-ARNTL transcr…
MAEL	maelstrom homolog (Drosophila); Plays a central role during spermatogenesis by repressing transposable elements and prevent their mobilization, which is essential for the germline integrity. Acts via the piRNA metabolic process, which mediates the repression of transposable elements during meiosis by forming complexes composed of piRNAs and Piwi proteins and govern the methylation and subsequent …	ADAM18	ADAM metallopeptidase domain 18; Sperm surface membrane protein that may be involved in spermatogenesis and fertilization. This is a non catalytic metalloprotease-like protein (By similarity) (739 aa)	PSMA4	proteasome (prosome, macropain) subunit, alpha type, 4; The proteasome is a multicatalytic proteinase complex which is characterized by its ability to cleave peptides with Arg, Phe, Tyr, Leu, and Glu adjacent to the leaving group at neutral or slightly basic pH. The proteasome has an ATP-dependent proteolytic activity (By similarity) (261 aa)	EPYC	epiphycan; May have a role in bone formation and also in establishing the ordered structure of cartilage through matrix organization (322 aa)	INSL4	insulin-like 4 (placenta); May play an important role in trophoblast development and in the regulation of bone formation (139 aa)	FUCA2	fucosidase, alpha-L- 2, plasma; Alpha-L-fucosidase is responsible for hydrolyzing the alpha-1,6-linked fucose joined to the reducing-end N- acetylglucosamine of the carbohydrate moieties of glycoproteins (467 aa)	YBX2	Y box binding protein 2; Major constituent of messenger ribonucleoprotein particles (mRNPs). Involved in the regulation of the stability and/or translation of germ cell mRNAs. Binds to Y-box consensus promoter element. Binds to full length mRNA with high affinity in a sequence-independent manner. Binds to short RNA sequences containing the consensus site 5'-UCCAUCA-3' with low affinity and limite…	QPCTL	glutaminyl-peptide cyclotransferase-like; Responsible for the biosynthesis of pyroglutamyl peptides (382 aa)	DVL2	dishevelled, dsh homolog 2 (Drosophila); Participates in Wnt signaling by binding to the cytoplasmic C-terminus of frizzled family members and transducing the Wnt signal to down-stream effectors. Promotes internalization and degradation of frizzled proteins upon Wnt signaling. Plays a role both in canonical and non-canonical Wnt signaling. Plays a role in the signal transduction pathways mediated…	STK10	serine/threonine kinase 10; Serine/threonine-protein kinase involved in regulation of lymphocyte migration. Phosphorylates MSN, and possibly PLK1. Involved in regulation of lymphocyte migration by mediating phosphorylation of ERM proteins such as MSN. Acts as a negative regulator of MAP3K1/MEKK1. May also act as a cell cycle regulator by acting as a polo kinase kinase- mediates phosphorylation of…	CEACAM6	carcinoembryonic antigen-related cell adhesion molecule 6 (non-specific cross reacting antigen) (344 aa)	TSHZ3	teashirt zinc finger homeobox 3; Transcriptional regulator involved in developmental processes. Function in association with APBB1, SET and HDAC factors as a transcriptional repressor, that inhibits the expression of CASP4. TSHZ3-mediated transcription repression involves the recruitment of histone deacetylases HDAC1 and HDAC2. Associates with chromatin in a region surrounding the CASP4 transcrip…	CD22	CD22 molecule (847 aa)	NDUFAB1	NADH dehydrogenase (ubiquinone) 1, alpha/beta subcomplex, 1, 8kDa; Carrier of the growing fatty acid chain in fatty acid biosynthesis in mitochondria. Accessory and non-catalytic subunit of the mitochondrial membrane respiratory chain NADH dehydrogenase (Complex I), which functions in the transfer of electrons from NADH to the respiratory chain (By similarity) (156 aa)	CX3CR1	chemokine (C-X3-C motif) receptor 1; Receptor for the CX3C chemokine fractalkine and mediates both its adhesive and migratory functions. Acts as coreceptor with CD4 for HIV-1 virus envelope protein (in vitro). Isoform 2 and isoform 3 seem to be more potent HIV-1 coreceptors than isoform 1 (387 aa)	ACSM5	acyl-CoA synthetase medium-chain family member 5; Has medium-chain fatty acid-CoA ligase activity with broad substrate specificity (in vitro). Acts on acids from C(4) to C(11) and on the corresponding 3-hydroxy- and 2,3- or 3,4- unsaturated acids (in vitro) (By similarity) (579 aa)	VAMP3	vesicle-associated membrane protein 3; SNARE involved in vesicular transport from the late endosomes to the trans-Golgi network (100 aa)	TLL1	tolloid-like 1; Protease which processes procollagen C-propeptides, such as chordin, pro-biglycan and pro-lysyl oxidase. Required for the embryonic development. Predominant protease, which in the development, influences dorsal-ventral patterning and skeletogenesis (1013 aa)	GLG1	golgi glycoprotein 1; Binds fibroblast growth factor and E-selectin (cell- adhesion lectin on endothelial cells mediating the binding of neutrophils) (1203 aa)	RANBP9	RAN binding protein 9; May act as an adapter protein to couple membrane receptors to intracellular signaling pathways. May be involved in signaling of ITGB2/LFA-1 and other integrins. Enhances HGF-MET signaling by recruiting Sos and activating the Ras pathway. Enhances dihydrotestosterone-induced transactivation activity of AR, as well as dexamethasone-induced transactivation activity of NR3C1, b…	NME8	NME/NM23 family member 8; Probably required during the final stages of sperm tail maturation in the testis and/or epididymis, where extensive disulfide bonding of fibrous sheath (FS) proteins occurs. May be involved in the reduction of disulfide bonds within the sperm FS components. In vitro, it has neither NDP kinase nor reducing activity on disulfide bonds (588 aa)	PKP2	plakophilin 2; May play a role in junctional plaques (881 aa)	PCSK1N	proprotein convertase subtilisin/kexin type 1 inhibitor; May function in the control of the neuroendocrine secretory pathway. Proposed be a specific endogenous inhibitor of PCSK1. ProSAAS and Big PEN-LEN, both containing the C-terminal inhibitory domain, but not the further processed peptides reduce PCSK1 activity in the endoplasmic reticulum and Golgi. It reduces the activity of the 84 kDa form …	MMP11	matrix metallopeptidase 11 (stromelysin 3); May play an important role in the progression of epithelial malignancies (488 aa)	GPRC5A	G protein-coupled receptor, family C, group 5, member A; Unknown. This G-protein coupled receptor could be involved in modulating differentiation and maintaining homeostasis of epithelial cells. The comparable expression level in fetal lung and kidney with adult tissues suggests a possible role in embryonic development and maturation of these organs. This retinoic acid-inducible GPCR provide evid…
LCE3D	late cornified envelope 3D; Precursors of the cornified envelope of the stratum corneum (92 aa)	LILRB4	leukocyte immunoglobulin-like receptor, subfamily B (with TM and ITIM domains), member 4; Receptor for class I MHC antigens. Recognizes a broad spectrum of HLA-A, HLA-B, HLA-C and HLA-G alleles. Involved in the down-regulation of the immune response and the development of tolerance, e.g. towards transplants. Interferes with TNFRSF5- signaling and NF-kappa-B up-regulation. Inhibits receptor-mediat…	GRN	granulin (593 aa)	CNTN3	contactin 3 (plasmacytoma associated); Contactins mediate cell surface interactions during nervous system development. Has some neurite outgrowth-promoting activity (By similarity) (1028 aa)	KLK12	kallikrein-related peptidase 12 (254 aa)	RALA	v-ral simian leukemia viral oncogene homolog A (ras related); Multifunctional GTPase involved in a variety of cellular processes including gene expression, cell migration, cell proliferation, oncogenic transformation and membrane trafficking. Accomplishes its multiple functions by interacting with distinct downstream effectors. Acts as a GTP sensor for GTP-dependent exocytosis of dense core vesic…	LRRC23	leucine rich repeat containing 23 (343 aa)	HIVEP2	human immunodeficiency virus type I enhancer binding protein 2; This protein specifically binds to the DNA sequence 5'- GGGACTTTCC-3' which is found in the enhancer elements of numerous viral promoters such as those of SV40, CMV, or HIV1. In addition, related sequences are found in the enhancer elements of a number of cellular promoters, including those of the class I MHC, interleukin-2 receptor,…	IFRD1	interferon-related developmental regulator 1; Could play a role in regulating gene activity in the proliferative and/or differentiative pathways induced by NGF. May be an autocrine factor that attenuates or amplifies the initial ligand-induced signal (By similarity) (451 aa)	TMEM131	transmembrane protein 131; May play a role in the immune response to viral infection (By similarity) (1883 aa)	SULT2B1	sulfotransferase family, cytosolic, 2B, member 1; Sulfotransferase that utilizes 3'-phospho-5'-adenylyl sulfate (PAPS) as sulfonate donor to catalyze the sulfate conjugation of many hormones, neurotransmitters, drugs and xenobiotic compounds. Sulfonation increases the water solubility of most compounds, and therefore their renal excretion, but it can also result in bioactivation to form active me…	ARHGAP22	Rho GTPase activating protein 22; Rho GTPase-activating protein involved in the signal transduction pathway that regulates endothelial cell capillary tube formation during angiogenesis. Acts as a GTPase activator for the RAC1 by converting it to an inactive GDP-bound state. Inhibits RAC1-dependent lamellipodia formation. May also play a role in transcription regulation via its interaction with VE…	CEACAM1	carcinoembryonic antigen-related cell adhesion molecule 1 (biliary glycoprotein) (526 aa)	DYRK4	dual-specificity tyrosine-(Y)-phosphorylation regulated kinase 4; Possible non-essential role in spermiogenesis (By similarity) (520 aa)	NLGN3	neuroligin 3 (848 aa)	CYP2F1	cytochrome P450, family 2, subfamily F, polypeptide 1; May be involved in the metabolism of various pneumotoxicants including naphthalene. Is able to dealkylate ethoxycoumarin, propoxycoumarin, and pentoxyresorufin but possesses no activity toward ethoxyresorufin and only trace dearylation activity toward benzyloxyresorufin. Bioactivates 3- methylindole (3MI) by dehydrogenation to the putative el…	STYK1	serine/threonine/tyrosine kinase 1; Probable tyrosine protein-kinase, which has strong transforming capabilities on a variety of cell lines. When overexpressed, it can also induce tumor cell invasion as well as metastasis in distant organs. May act by activating both MAP kinase and phosphatidylinositol 3'-kinases (PI3K) pathways (By similarity) (422 aa)	ZFY	zinc finger protein, Y-linked; Probable transcriptional activator. Binds to the consensus sequence 5'-AGGCCY-3' (801 aa)	CCDC80	coiled-coil domain containing 80; Promotes cell adhesion and matrix assembly (By similarity) (950 aa)	HIVEP2	human immunodeficiency virus type I enhancer binding protein 2; This protein specifically binds to the DNA sequence 5'- GGGACTTTCC-3' which is found in the enhancer elements of numerous viral promoters such as those of SV40, CMV, or HIV1. In addition, related sequences are found in the enhancer elements of a number of cellular promoters, including those of the class I MHC, interleukin-2 receptor,…	HSD17B2	hydroxysteroid (17-beta) dehydrogenase 2; Capable of catalyzing the interconversion of testosterone and androstenedione, as well as estradiol and estrone. Also has 20-alpha-HSD activity. Uses NADH while EDH17B3 uses NADPH (387 aa)	TRIB2	tribbles homolog 2 (Drosophila); Interacts with MAPK kinases and regulates activation of MAP kinases. Does not display kinase activity (By similarity) (343 aa)	ACP5	acid phosphatase 5, tartrate resistant; Involved in osteopontin/bone sialoprotein dephosphorylation. Its expression seems to increase in certain pathological states such as Gaucher and Hodgkin diseases, the hairy cell, the B-cell, and the T-cell leukemias (325 aa)	DNAL4	dynein, axonemal, light chain 4; Force generating protein of respiratory cilia. Produces force towards the minus ends of microtubules. Dynein has ATPase activity (By similarity) (105 aa)	SNAI2	snail homolog 2 (Drosophila); Transcriptional repressor that modulates both activator- dependent and basal transcription. Involved in the generation and migration of neural crest cells. Plays a role in mediating RAF1- induced transcriptional repression of the TJ protein, occludin (OCLN) and subsequent oncogenic transformation of epithelial cells (By similarity). Represses BRCA2 expression by bind…
DNASE2B	deoxyribonuclease II beta; Hydrolyzes DNA under acidic conditions. Does not require divalent cations for activity. Participates in the degradation of nuclear DNA during lens cell differentiation (361 aa)	SFRP2	secreted frizzled-related protein 2; Soluble frizzled-related proteins (sFRPS) function as modulators of Wnt signaling through direct interaction with Wnts. They have a role in regulating cell growth and differentiation in specific cell types. SFRP2 may be important for eye retinal development and for myogenesis (295 aa)	GPKOW	G patch domain and KOW motifs (476 aa)	LILRB4	leukocyte immunoglobulin-like receptor, subfamily B (with TM and ITIM domains), member 4; Receptor for class I MHC antigens. Recognizes a broad spectrum of HLA-A, HLA-B, HLA-C and HLA-G alleles. Involved in the down-regulation of the immune response and the development of tolerance, e.g. towards transplants. Interferes with TNFRSF5- signaling and NF-kappa-B up-regulation. Inhibits receptor-mediat…	KCNJ16	potassium inwardly-rectifying channel, subfamily J, member 16; Inward rectifier potassium channels are characterized by a greater tendency to allow potassium to flow into the cell rather than out of it. Their voltage dependence is regulated by the concentration of extracellular potassium; as external potassium is raised, the voltage range of the channel opening shifts to more positive voltages. T…	BAIAP2L1	BAI1-associated protein 2-like 1; May function as adapter protein. Involved in the formation of clusters of actin bundles. Plays a role in the reorganization of the actin cytoskeleton in response to bacterial infection (511 aa)	CD74	CD74 molecule, major histocompatibility complex, class II invariant chain (296 aa)	HEBP1	heme binding protein 1; May bind free porphyrinogens that may be present in the cell and thus facilitate removal of these potentially toxic compound. Binds with a high affinity to one molecule of heme or porphyrins. It binds metalloporphyrins, free porphyrins and N- methylprotoporphyrin with similar affinities (189 aa)	RPUSD1	RNA pseudouridylate synthase domain containing 1 (312 aa)	TFAP2C	transcription factor AP-2 gamma (activating enhancer binding protein 2 gamma); Sequence-specific DNA-binding protein that interacts with inducible viral and cellular enhancer elements to regulate transcription of selected genes. AP-2 factors bind to the consensus sequence 5'-GCCNNNGGC-3' and activate genes involved in a large spectrum of important biological functions including proper eye, face, …	SEMA4G	sema domain, immunoglobulin domain (Ig), transmembrane domain (TM) and short cytoplasmic domain, (semaphorin) 4G; Cell surface receptor for PLXNB2. May play a role in axon guidance (By similarity) (843 aa)	LHX1	LIM homeobox 1; Potential transcription factor. May play a role in early mesoderm formation and later in lateral mesoderm differentiation and neurogenesis (406 aa)	ST6GAL1	ST6 beta-galactosamide alpha-2,6-sialyltranferase 1; Transfers sialic acid from the donor of substrate CMP- sialic acid to galactose containing acceptor substrates (406 aa)	NME1	NME/NM23 nucleoside diphosphate kinase 1; Major role in the synthesis of nucleoside triphosphates other than ATP. Possesses nucleoside-diphosphate kinase, serine/threonine-specific protein kinase, geranyl and farnesyl pyrophosphate kinase, histidine protein kinase and 3'-5' exonuclease activities. Involved in cell proliferation, differentiation and development, signal transduction, G protein- cou…	CD3E	CD3e molecule, epsilon (CD3-TCR complex); The CD3 complex mediates signal transduction (207 aa)	ARL9	ADP-ribosylation factor-like 9 (187 aa)	GNA11	guanine nucleotide binding protein (G protein), alpha 11 (Gq class); Guanine nucleotide-binding proteins (G proteins) are involved as modulators or transducers in various transmembrane signaling systems. Acts as an activator of phospholipase C (359 aa)	KLK14	kallikrein-related peptidase 14; Serine-type endopeptidase with a dual trypsin-like and chymotrypsin-like substrate specificity. May activate/inactivate the proteinase-activated receptors F2R, F2RL1 and F2RL3 and other kallikreins including KLK1, KLK3, KLK5 and KLK11. May function in seminal clot liquefaction through direct cleavage of the semenogelin SEMG1 and SEMG2 and activation of KLK3. May f…	AAAS	achalasia, adrenocortical insufficiency, alacrimia; Plays a role in the normal development of the peripheral and central nervous system (546 aa)	FAM136A	family with sequence similarity 136, member A (138 aa)	NAT14	N-acetyltransferase 14 (GCN5-related, putative); Probable acetyltransferase that binds the 5'-GGACTACAG- 3' sequence of coproporphyrinogen oxidase promoter. Able to activate transcription of a reporter construct in vitro (206 aa)	KDM4B	lysine (K)-specific demethylase 4B; Histone demethylase that specifically demethylates 'Lys- 9' of histone H3, thereby playing a role in histone code. Does not demethylate histone H3 'Lys-4', H3 'Lys-27', H3 'Lys-36' nor H4 'Lys-20'. Only able to demethylate trimethylated H3 'Lys-9', with a weaker activity than KDM4A, KDM4C and KDM4D. Demethylation of Lys residue generates formaldehyde and succin…	FCGRT	Fc fragment of IgG, receptor, transporter, alpha; Binds to the Fc region of monomeric immunoglobulins gamma. Mediates the uptake of IgG from milk. Possible role in transfer of immunoglobulin G from mother to fetus (365 aa)	PROCR	protein C receptor, endothelial; Binds activated protein C. Enhances protein C activation by the thrombin-thrombomodulin complex; plays a role in the protein C pathway controlling blood coagulation (238 aa)	FAM13B	family with sequence similarity 13, member B (915 aa)
MDS2	myelodysplastic syndrome 2 translocation associated (140 aa)	TAAR1	trace amine associated receptor 1; Receptor for trace amines, including beta- phenylethylamine (b-PEA), p-tyramine (p-TYR), octopamine and tryptamine, with highest affinity for b-PEA and p-TYR. Unresponsive to classical biogenic amines, such as epinephrine and histamine and only partially activated by dopamine and serotonine. Trace amines are biogenic amines present in very low levels in mammalia…	CELSR3	cadherin, EGF LAG seven-pass G-type receptor 3 (flamingo homolog, Drosophila); Receptor that may have an important role in cell/cell signaling during nervous system formation (3312 aa)	FCN3	ficolin (collagen/fibrinogen domain containing) 3 (Hakata antigen); May function in innate immunity through activation of the lectin complement pathway. Calcium-dependent and GlcNAc- binding lectin. Has affinity with GalNAc, GlcNAc, D-fucose, as mono/oligosaccharide and lipopolysaccharides from S.typhimurium and S.minnesota (299 aa)	HPGD	hydroxyprostaglandin dehydrogenase 15-(NAD); Prostaglandin inactivation. Contributes to the regulation of events that are under the control of prostaglandin levels. Catalyzes the NAD-dependent dehydrogenation of lipoxin A4 to form 15-oxo-lipoxin A4. Inhibits in vivo proliferation of colon cancer cells (266 aa)	TSR3	TSR3, 20S rRNA accumulation, homolog (S. cerevisiae); Probable pre-rRNA processing protein involved in ribosome biogenesis (By similarity) (312 aa)	PLEKHG6	pleckstrin homology domain containing, family G (with RhoGef domain) member 6; Guanine nucleotide exchange factor activating the small GTPase RHOA, which, in turn, induces myosin filament formation. Also activates RHOG. Does not activate RAC1, or to a much lower extent than RHOA and RHOG. Part of a functional unit, involving PLEKHG6, MYH10 and RHOA, at the cleavage furrow to advance furrow ingres…	RFC2	replication factor C (activator 1) 2, 40kDa (354 aa)	CD9	CD9 molecule; Involved in platelet activation and aggregation. Regulates paranodal junction formation. Involved in cell adhesion, cell motility and tumor metastasis. Required for sperm-egg fusion (228 aa)	GLG1	golgi glycoprotein 1; Binds fibroblast growth factor and E-selectin (cell- adhesion lectin on endothelial cells mediating the binding of neutrophils) (1203 aa)	SLCO4A1	solute carrier organic anion transporter family, member 4A1; Mediates the Na(+)-independent transport of organic anions such as the thyroid hormones T3 (triiodo-L-thyronine), T4 (thyroxine) and rT3, and of estrone-3-sulfate and taurocholate (722 aa)	CHRM3	cholinergic receptor, muscarinic 3; The muscarinic acetylcholine receptor mediates various cellular responses, including inhibition of adenylate cyclase, breakdown of phosphoinositides and modulation of potassium channels through the action of G proteins. Primary transducing effect is Pi turnover (590 aa)	WISP2	WNT1 inducible signaling pathway protein 2; May play an important role in modulating bone turnover. Promotes the adhesion of osteoblast cells and inhibits the binding of fibrinogen to integrin receptors. In addition, inhibits osteocalcin production (250 aa)	LRRC7	leucine rich repeat containing 7; Required for normal synaptic spine architecture and function. Necessary for DISC1 and GRM5 localization to postsynaptic density complexes and for both N-methyl D-aspartate receptor-dependent and metabotropic glutamate receptor-dependent long term depression (1537 aa)	PRMT8	protein arginine methyltransferase 8; Membrane-associated arginine methyltransferase that can both catalyze the formation of omega-N monomethylarginine (MMA) and asymmetrical dimethylarginine (aDMA). Able to mono- and dimethylate EWS protein; however its precise role toward EWS remains unclear as it still interacts with fully methylated EWS (394 aa)	SLC35F1	solute carrier family 35, member F1; Putative solute transporter (Potential) (408 aa)	OTUD5	OTU domain containing 5; Deubiquitinating enzyme that functions as negative regulator of the innate immune system. Acts via TRAF3 deubiquitination and subsequent suppression of type I interferon (IFN) production. Has peptidase activity towards 'Lys-48'- and 'Lys-63'-linked polyubiquitin chains. Can also cleave 'Lys-11'- linked ubiquitin chains (in vitro) (571 aa)	CAMKK1	calcium/calmodulin-dependent protein kinase kinase 1, alpha; Calcium/calmodulin-dependent protein kinase that belongs to a proposed calcium-triggered signaling cascade involved in a number of cellular processes. Phosphorylates CAMK1, CAMK1D, CAMK1G and CAMK4. Involved in regulating cell apoptosis. Promotes cell survival by phosphorylating AKT1/PKB that inhibits pro-apoptotic BAD/Bcl2-antagonist o…	TMEM14A	transmembrane protein 14A (99 aa)	RFC2	replication factor C (activator 1) 2, 40kDa (354 aa)	C19orf26	chromosome 19 open reading frame 26 (447 aa)	YTHDC2	YTH domain containing 2 (1430 aa)	SERPINE1	serpin peptidase inhibitor, clade E (nexin, plasminogen activator inhibitor type 1), member 1; Serine protease inhibitor. This inhibitor acts as 'bait' for tissue plasminogen activator, urokinase, protein C and matriptase-3/TMPRSS7. Its rapid interaction with PLAT may function as a major control point in the regulation of fibrinolysis (402 aa)	PABPC1L	poly(A) binding protein, cytoplasmic 1-like (614 aa)	CHPF2	chondroitin polymerizing factor 2; Transfers glucuronic acid (GlcUA) from UDP-GlcUA to N- acetylgalactosamine residues on the non-reducing end of the elongating chondroitin polymer. Has no N- acetylgalactosaminyltransferase activity (772 aa)
MRO	maestro (262 aa)	CRH	corticotropin releasing hormone; This hormone from hypothalamus regulates the release of corticotropin from pituitary gland (196 aa)	GPATCH1	G patch domain containing 1 (931 aa)	CPXCR1	CPX chromosome region, candidate 1 (301 aa)	DEFB1	defensin, beta 1; Has bactericidal activity (By similarity) (68 aa)	SYPL1	synaptophysin-like 1 (259 aa)	HOXC8	homeobox C8; Sequence-specific transcription factor which is part of a developmental regulatory system that provides cells with specific positional identities on the anterior-posterior axis (242 aa)	GNA11	guanine nucleotide binding protein (G protein), alpha 11 (Gq class); Guanine nucleotide-binding proteins (G proteins) are involved as modulators or transducers in various transmembrane signaling systems. Acts as an activator of phospholipase C (359 aa)	TTC17	tetratricopeptide repeat domain 17 (1141 aa)	CCDC80	coiled-coil domain containing 80; Promotes cell adhesion and matrix assembly (By similarity) (950 aa)	PLLP	plasmolipin; Appears to be involved in myelination. Could also participate in ion transport events as addition of plasmolipin to lipid bilayers induces the formation of ion channels, which are voltage-dependent and K(+)-selective (By similarity) (182 aa)	RNF128	ring finger protein 128, E3 ubiquitin protein ligase; E3 ubiquitin-protein ligase that catalyzes polyubiquitin chains. Functions as an inhibitor of cytokine gene transcription. Inhibits IL2 and IL4 transcription and this activity is likely to be mediated by E3 ligase activity. Plays an important role in the induction of the anergic phenotype. Functions in the patterning of the dorsal ectoderm; se…	STX1B	syntaxin 1B; Potentially involved in docking of synaptic vesicles at presynaptic active zones. May mediate Ca(2+)-regulation of exocytosis acrosomal reaction in sperm (By similarity) (288 aa)	MRPS10	mitochondrial ribosomal protein S10 (201 aa)	CCDC178	coiled-coil domain containing 178 (867 aa)	HTR1B	5-hydroxytryptamine (serotonin) receptor 1B, G protein-coupled; This is one of the several different receptors for 5- hydroxytryptamine (serotonin), a biogenic hormone that functions as a neurotransmitter, a hormone, and a mitogen. The activity of this receptor is mediated by G proteins that inhibit adenylate cyclase activity (390 aa)	MBD3	methyl-CpG binding domain protein 3; Does not bind DNA by itself. Recruits histone deacetylases and DNA methyltransferases. Acts as transcriptional repressor and plays a role in gene silencing (291 aa)	MEF2B	myocyte enhancer factor 2B; Transcriptional activator which binds specifically to the MEF2 element, 5'-YTA[AT](4)TAR-3', found in numerous muscle- specific genes. Activates transcription via this element. May be involved in muscle-specific and/or growth factor-related transcription (368 aa)	SNAP29	synaptosomal-associated protein, 29kDa; SNAREs, Soluble N-ethylmaleimide-sensitive factor- attachment protein receptors, are essential proteins for fusion of cellular membranes. SNAREs localized on opposing membranes assemble to form a trans-SNARE complex, an extended, parallel four alpha-helical bundle that drives membrane fusion. SNAP29 is a SNARE involved in autophagy through the direct contro…	ARHGEF5	Rho guanine nucleotide exchange factor (GEF) 5 (1597 aa)	CYP24A1	cytochrome P450, family 24, subfamily A, polypeptide 1; Has a role in maintaining calcium homeostasis. Catalyzes the NADPH-dependent 24-hydroxylation of calcidiol (25- hydroxyvitamin D(3)) and calcitriol (1-alpha,25-dihydroxyvitamin D(3)). The enzyme can perform up to 6 rounds of hydroxylation of calcitriol leading to calcitroic acid. It also shows 23- hydroxylating activity leading to 1-alpha,25…	REXO1	REX1, RNA exonuclease 1 homolog (S. cerevisiae); Seems to have no detectable effect on transcription elongation in vitro (1221 aa)	CSF3	colony stimulating factor 3 (granulocyte); Granulocyte/macrophage colony-stimulating factors are cytokines that act in hematopoiesis by controlling the production, differentiation, and function of 2 related white cell populations of the blood, the granulocytes and the monocytes-macrophages. This CSF induces granulocytes (207 aa)	CCDC130	coiled-coil domain containing 130 (396 aa)	CD22	CD22 molecule (847 aa)
TMEM75	transmembrane protein 75 (138 aa)	RSPO2	R-spondin 2; Activator of the beta-catenin signaling cascade, leading to TCF-dependent gene activation. Acts both in the canonical Wnt/beta-catenin-dependent pathway and in non-canonical Wnt signaling pathway, probably by acting as an inhibitor of ZNRF3, an important regulator of the Wnt signaling pathway. Probably also acts as a ligand for frizzled and LRP receptors (By similarity) (243 aa)	STK10	serine/threonine kinase 10; Serine/threonine-protein kinase involved in regulation of lymphocyte migration. Phosphorylates MSN, and possibly PLK1. Involved in regulation of lymphocyte migration by mediating phosphorylation of ERM proteins such as MSN. Acts as a negative regulator of MAP3K1/MEKK1. May also act as a cell cycle regulator by acting as a polo kinase kinase- mediates phosphorylation of…	CRH	corticotropin releasing hormone; This hormone from hypothalamus regulates the release of corticotropin from pituitary gland (196 aa)	SPRR1A	small proline-rich protein 1A; Cross-linked envelope protein of keratinocytes. It is a keratinocyte protein that first appears in the cell cytosol, but ultimately becomes cross-linked to membrane proteins by transglutaminase. All that results in the formation of an insoluble envelope beneath the plasma membrane (89 aa)	RANBP9	RAN binding protein 9; May act as an adapter protein to couple membrane receptors to intracellular signaling pathways. May be involved in signaling of ITGB2/LFA-1 and other integrins. Enhances HGF-MET signaling by recruiting Sos and activating the Ras pathway. Enhances dihydrotestosterone-induced transactivation activity of AR, as well as dexamethasone-induced transactivation activity of NR3C1, b…	CREB3L3	cAMP responsive element binding protein 3-like 3; Transcription factor that may act during endoplasmic reticulum stress by activating unfolded protein response target genes. Activated in response to cAMP stimulation. In vitro, binds to the cAMP response element (CRE) and box-B element. Activates transcription through box-B element. Activates transcription through CRE (By similarity). Seems to fun…	FNDC8	fibronectin type III domain containing 8 (324 aa)	MRI1	methylthioribose-1-phosphate isomerase homolog (S. cerevisiae); Catalyzes the interconversion of methylthioribose-1- phosphate (MTR-1-P) into methylthioribulose-1-phosphate (MTRu-1- P). Independently from catalytic activity, promotes cell invasion in response to constitutive RhoA activation by promoting FAK tyrosine phosphorylation and stress fiber turnover (369 aa)	CDC6	cell division cycle 6 homolog (S. cerevisiae); Involved in the initiation of DNA replication. Also participates in checkpoint controls that ensure DNA replication is completed before mitosis is initiated (560 aa)	SLC6A2	solute carrier family 6 (neurotransmitter transporter, noradrenalin), member 2; Amine transporter. Terminates the action of noradrenaline by its high affinity sodium-dependent reuptake into presynaptic terminals (628 aa)	SORT1	sortilin 1; Functions as a sorting receptor in the Golgi compartment and as a clearance receptor on the cell surface. Required for protein transport from the Golgi apparatus to the lysosomes by a pathway that is independent of the mannose-6-phosphate receptor (M6PR). Also required for protein transport from the Golgi apparatus to the endosomes. Promotes neuronal apoptosis by mediating endocytosis…	RASD2	RASD family, member 2; GTPase signaling protein that binds to and hydrolyzes GTP. Regulates signaling pathways involving G-proteins-coupled receptor and heterotrimeric proteins such as GNB1, GNB2 and GNB3. May be involved in selected striatal competencies, mainly locomotor activity and motor coordination (266 aa)	THAP3	THAP domain containing, apoptosis associated protein 3; Component of a THAP1/THAP3-HCFC1-OGT complex that is required for the regulation of the transcriptional activity of RRM1 (239 aa)	HEPACAM2	HEPACAM family member 2; Required during prometaphase for centrosome maturation. Following poly-ADP-ribosylation (PARsylation) by TNKS, translocates from the Golgi apparatus to mitotic centrosomes and plays a key role in the formation of robust microtubules for prompt movement of chromosomes- anchors AKAP9/CG-NAP, a scaffold protein of the gamma-tubulin ring complex and promotes centrosome matura…	UBXN10	UBX domain protein 10 (280 aa)	MKRN2	makorin ring finger protein 2; E3 ubiquitin ligase catalyzing the covalent attachment of ubiquitin moieties onto substrate proteins (By similarity) (416 aa)	TMEM161A	transmembrane protein 161A (479 aa)	LGALS1	lectin, galactoside-binding, soluble, 1; May regulate apoptosis, cell proliferation and cell differentiation. Binds beta-galactoside and a wide array of complex carbohydrates. Inhibits CD45 protein phosphatase activity and therefore the dephosphorylation of Lyn kinase (135 aa)	MNT	MNT, MAX dimerization protein; Binds DNA as a heterodimer with MAX and represses transcription. Binds to the canonical E box sequence 5'-CACGTG-3' and, with higher affinity, to 5'-CACGCG-3' (582 aa)	LBP	lipopolysaccharide binding protein; Binds to the lipid A moiety of bacterial lipopolysaccharides (LPS), a glycolipid present in the outer membrane of all Gram-negative bacteria, and acts as an affinity enhancer for CD14, facilitating its association with LPS (481 aa)	KEAP1	kelch-like ECH-associated protein 1; Acts as a substrate adapter protein for the E3 ubiquitin ligase complex formed by CUL3 and RBX1 and targets NFE2L2/NRF2 for ubiquitination and degradation by the proteasome, thus resulting in the suppression of its transcriptional activity and the repression of antioxidant response element-mediated detoxifying enzyme gene expression. Retains NFE2L2/NRF2 and ma…	SPARC	secreted protein, acidic, cysteine-rich (osteonectin); Appears to regulate cell growth through interactions with the extracellular matrix and cytokines. Binds calcium and copper, several types of collagen, albumin, thrombospondin, PDGF and cell membranes. There are two calcium binding sites; an acidic domain that binds 5 to 8 Ca(2+) with a low affinity and an EF-hand loop that binds a Ca(2+) ion …	RAB3A	RAB3A, member RAS oncogene family; Involved in exocytosis by regulating a late step in synaptic vesicle fusion. Could play a role in neurotransmitter release by regulating membrane flow in the nerve terminal (220 aa)	AQR	aquarius homolog (mouse); Intron-binding spliceosomal protein required to link pre-mRNA splicing and snoRNP (small nucleolar ribonucleoprotein) biogenesis. Plays a key role in position-dependent assembly of intron-encoded box C/D small snoRNP, splicing being required for snoRNP assembly. May act by helping the folding of the snoRNA sequence. Binds to intron of pre-mRNAs in a sequence-independent …
		PLIN2	perilipin 2; May be involved in development and maintenance of adipose tissue (By similarity) (437 aa)	FAR2	fatty acyl CoA reductase 2; Catalyzes the reduction of fatty acyl-CoA to fatty alcohols. The preferred substrates are C16, C18, C18-1 and C18-2 but low activity can be observed with C10-C14 substrates (515 aa)	PLIN2	perilipin 2; May be involved in development and maintenance of adipose tissue (By similarity) (437 aa)	SULT1B1	sulfotransferase family, cytosolic, 1B, member 1; Sulfotransferase that utilizes 3'-phospho-5'-adenylyl sulfate (PAPS) as sulfonate donor to catalyze the sulfate conjugation of many hormones, neurotransmitters, drugs and xenobiotic compounds. Sulfonation increases the water solubility of most compounds, and therefore their renal excretion, but it can also result in bioactivation to form active me…	SS18L2	synovial sarcoma translocation gene on chromosome 18-like 2 (77 aa)	CA11	carbonic anhydrase XI; Does not have a catalytic activity (328 aa)	FSTL3	follistatin-like 3 (secreted glycoprotein); Isoform 1 or the secreted form is a binding and antagonizing protein for members of the TGF-beta family, such us activin, BMP2 and MSTN. Inhibits activin A-, activin B-, BMP2- and MSDT-induced cellular signaling; more effective on activin A than on activin B. Involved in bone formation; inhibits osteoclast differentiationc. Involved in hematopoiesis; in…	RTN4R	reticulon 4 receptor; Receptor for RTN4, OMG and MAG. Mediates axonal growth inhibition and may play a role in regulating axonal regeneration and plasticity in the adult central nervous system. Acts in conjunction with RTN4 and LIGO1 in regulating neuronal precursor cell motility during cortical development (By similarity) (473 aa)	SNAP29	synaptosomal-associated protein, 29kDa; SNAREs, Soluble N-ethylmaleimide-sensitive factor- attachment protein receptors, are essential proteins for fusion of cellular membranes. SNAREs localized on opposing membranes assemble to form a trans-SNARE complex, an extended, parallel four alpha-helical bundle that drives membrane fusion. SNAP29 is a SNARE involved in autophagy through the direct contro…	RHOV	ras homolog family member V; Plays a role in the control of the actin cytoskeleton via activation of the JNK pathway (By similarity) (236 aa)	NRM	nurim (nuclear envelope membrane protein) (262 aa)	IL2RB	interleukin 2 receptor, beta; Receptor for interleukin-2. This beta subunit is involved in receptor mediated endocytosis and transduces the mitogenic signals of IL2 (551 aa)	HEBP2	heme binding protein 2; Can promote mitochondrial permeability transition and facilitate necrotic cell death under different types of stress conditions. Does not bind hemin (205 aa)	ENSG00000219159	Uncharacterized protein (77 aa)	ICOSLG	inducible T-cell co-stimulator ligand; Ligand for the T-cell-specific cell surface receptor ICOS. Acts as a costimulatory signal for T-cell proliferation and cytokine secretion; induces also B-cell proliferation and differentiation into plasma cells. Could play an important role in mediating local tissue responses to inflammatory conditions, as well as in modulating the secondary immune response …	EIF2AK1	eukaryotic translation initiation factor 2-alpha kinase 1 (630 aa)	KRT14	keratin 14; The nonhelical tail domain is involved in promoting KRT5-KRT14 filaments to self-organize into large bundles and enhances the mechanical properties involved in resilience of keratin intermediate filaments in vitro (472 aa)	HMGXB4	HMG box domain containing 4; Negatively regulates Wnt/beta-catenin signaling during development (By similarity) (601 aa)	C12orf5	chromosome 12 open reading frame 5; Fructose-bisphosphatase hydrolyzing fructose-2,6- bisphosphate as well as fructose-1,6-bisphosphate. Inhibits glycolysis by reducing cellular levels of fructose-2,6- bisphosphate. May protect cells against reactive oxygen species and against apoptosis induced by tp53 (270 aa)	NME4	NME/NM23 nucleoside diphosphate kinase 4; Major role in the synthesis of nucleoside triphosphates other than ATP (By similarity) (187 aa)	RPL6	ribosomal protein L6; Specifically binds to domain C of the Tax-responsive enhancer element in the long terminal repeat of HTLV-I (288 aa)	PCDHB6	protocadherin beta 6; Potential calcium-dependent cell-adhesion protein. May be involved in the establishment and maintenance of specific neuronal connections in the brain (By similarity) (794 aa)	CADM4	cell adhesion molecule 4; Involved in the cell-cell adhesion. Has calcium- and magnesium-independent cell-cell adhesion activity. May have tumor- suppressor activity (388 aa)	PSMC4	proteasome (prosome, macropain) 26S subunit, ATPase, 4; The 26S protease is involved in the ATP-dependent degradation of ubiquitinated proteins. The regulatory (or ATPase) complex confers ATP dependency and substrate specificity to the 26S complex (418 aa)
		UGT3A2	UDP glycosyltransferase 3 family, polypeptide A2; UDP-glucuronosyltransferases catalyze phase II biotransformation reactions in which lipophilic substrates are conjugated with glucuronic acid to increase water solubility and enhance excretion. They are of major importance in the conjugation and subsequent elimination of potentially toxic xenobiotics and endogenous compounds (By similarity) (523 a…	ERLEC1	endoplasmic reticulum lectin 1; Probable lectin that binds selectively to improperly folded lumenal proteins. May function in endoplasmic reticulum quality control and endoplasmic reticulum-associated degradation (ERAD) of both non-glycosylated proteins and glycoproteins (483 aa)	HNMT	histamine N-methyltransferase; Inactivates histamine by N-methylation. Plays an important role in degrading histamine and in regulating the airway response to histamine (292 aa)	HAVCR2	hepatitis A virus cellular receptor 2; Regulates macrophage activation. Inhibits T-helper type 1 lymphocyte (Th1)-mediated auto- and alloimmune responses and promotes immunological tolerance. May be also involved in T-cell homing. Receptor for LGALS9 (301 aa)	PPP5C	protein phosphatase 5, catalytic subunit; May play a role in the regulation of RNA biogenesis and/or mitosis. In vitro, dephosphorylates serine residues of skeletal muscle phosphorylase and histone H1 (499 aa)	PRSS22	protease, serine, 22; Preferentially cleaves the synthetic substrate H-D-Leu- Thr-Arg-pNA compared to tosyl-Gly-Pro-Arg-pNA (317 aa)	TRIP13	thyroid hormone receptor interactor 13; Plays a key role in chromosome recombination and chromosome structure development during meiosis. Required at early steps in meiotic recombination that leads to non-crossovers pathways. Also needed for efficient completion of homologous synapsis by influencing crossover distribution along the chromosomes affecting both crossovers and non-crossovers pathways…	ZFY	zinc finger protein, Y-linked; Probable transcriptional activator. Binds to the consensus sequence 5'-AGGCCY-3' (801 aa)	LGALS1	lectin, galactoside-binding, soluble, 1; May regulate apoptosis, cell proliferation and cell differentiation. Binds beta-galactoside and a wide array of complex carbohydrates. Inhibits CD45 protein phosphatase activity and therefore the dephosphorylation of Lyn kinase (135 aa)	CASP14	caspase 14, apoptosis-related cysteine peptidase; Believed to be a non-apoptotic caspase which is involved in epidermal differentiation. Seems to play a role in keratinocyte differentiation and cornification. Probably regulates maturation of the epidermis by proteolytically processing filaggrin (By similarity) (242 aa)	SULF1	sulfatase 1; Exhibits arylsulfatase activity and highly specific endoglucosamine-6-sulfatase activity. It can remove sulfate from the C-6 position of glucosamine within specific subregions of intact heparin. Diminishes HSPG (heparan sulfate proteoglycans) sulfation, inhibits signaling by heparin-dependent growth factors, diminishes proliferation, and facilitates apoptosis in response to exogenous…	SALL4	sal-like 4 (Drosophila); Transcription factor with a key role in the maintenance and self-renewal of embryonic and hematopoietic stem cells (1053 aa)	TLL1	tolloid-like 1; Protease which processes procollagen C-propeptides, such as chordin, pro-biglycan and pro-lysyl oxidase. Required for the embryonic development. Predominant protease, which in the development, influences dorsal-ventral patterning and skeletogenesis (1013 aa)	CCDC141	coiled-coil domain containing 141 (1530 aa)			RBM22	RNA binding motif protein 22; Involved in the first step of pre-mRNA splicing. Binds directly to the internal stem-loop (ISL) domain of the U6 snRNA and to the pre-mRNA intron near the 5' splice site during the activation and catalytic phases of the spliceosome cycle. Involved in both translocations of the nuclear SLU7 to the cytoplasm and the cytosolic calcium-binding protein PDCD6 to the nucleu…	NTN1	netrin 1; Netrins control guidance of CNS commissural axons and peripheral motor axons. Its association with either DCC or some UNC5 receptors will lead to axon attraction or repulsion, respectively. It also serve as a survival factor via its association with its receptors which prevent the initiation of apoptosis. Involved in tumorigenesis by regulating apoptosis (604 aa)	CHMP4B	charged multivesicular body protein 4B; Probable core component of the endosomal sorting required for transport complex III (ESCRT-III) which is involved in multivesicular bodies (MVBs) formation and sorting of endosomal cargo proteins into MVBs. MVBs contain intraluminal vesicles (ILVs) that are generated by invagination and scission from the limiting membrane of the endosome and mostly are deli…	FAM107B	family with sequence similarity 107, member B (306 aa)	RP1	retinitis pigmentosa 1 (autosomal dominant); Microtubule-associated protein regulating the stability and length of the microtubule-based axoneme of photoreceptors. Required for the differentiation of photoreceptor cells, it plays a role in the organization of the outer segment of rod and cone photoreceptors ensuring the correct orientation and higher-order stacking of outer segment disks along th…	C19orf21	chromosome 19 open reading frame 21 (679 aa)	DNAH6	dynein, axonemal, heavy chain 6 (4158 aa)	P2RX5	purinergic receptor P2X, ligand-gated ion channel, 5 (422 aa)	CIC	capicua homolog (Drosophila); Transcriptional repressor which may play a role in development of the central nervous system (CNS) (1608 aa)
		ZSCAN23	zinc finger and SCAN domain containing 23; May be involved in transcriptional regulation (389 aa)	PCDHB2	protocadherin beta 2; Potential calcium-dependent cell-adhesion protein. May be involved in the establishment and maintenance of specific neuronal connections in the brain (By similarity) (798 aa)	UGT3A2	UDP glycosyltransferase 3 family, polypeptide A2; UDP-glucuronosyltransferases catalyze phase II biotransformation reactions in which lipophilic substrates are conjugated with glucuronic acid to increase water solubility and enhance excretion. They are of major importance in the conjugation and subsequent elimination of potentially toxic xenobiotics and endogenous compounds (By similarity) (523 a…	CXCR2	chemokine (C-X-C motif) receptor 2; Receptor for interleukin-8 which is a powerful neutrophil chemotactic factor. Binding of IL-8 to the receptor causes activation of neutrophils. This response is mediated via a G-protein that activates a phosphatidylinositol-calcium second messenger system. Binds to IL-8 with high affinity. Also binds with high affinity to CXCL3, GRO/MGSA and NAP-2 (360 aa)	HEBP1	heme binding protein 1; May bind free porphyrinogens that may be present in the cell and thus facilitate removal of these potentially toxic compound. Binds with a high affinity to one molecule of heme or porphyrins. It binds metalloporphyrins, free porphyrins and N- methylprotoporphyrin with similar affinities (189 aa)	P4HA2	prolyl 4-hydroxylase, alpha polypeptide II; Catalyzes the post-translational formation of 4- hydroxyproline in -Xaa-Pro-Gly- sequences in collagens and other proteins (535 aa)	ALPK1	alpha-kinase 1; Kinase that recognizes phosphorylation sites in which the surrounding peptides have an alpha-helical conformation (1244 aa)	ACAP1	ArfGAP with coiled-coil, ankyrin repeat and PH domains 1; GTPase-activating protein (GAP) for ADP ribosylation factor 6 (ARF6) required for clathrin-dependent export of proteins from recycling endosomes to trans-Golgi network and cell surface (740 aa)	HMGXB4	HMG box domain containing 4; Negatively regulates Wnt/beta-catenin signaling during development (By similarity) (601 aa)	CADM4	cell adhesion molecule 4; Involved in the cell-cell adhesion. Has calcium- and magnesium-independent cell-cell adhesion activity. May have tumor- suppressor activity (388 aa)	TBC1D1	TBC1 (tre-2/USP6, BUB2, cdc16) domain family, member 1; May act as a GTPase-activating protein for Rab family protein(s). May play a role in the cell cycle and differentiation of various tissues. Involved in the trafficking and translocation of GLUT4-containing vesicles and insulin-stimulated glucose uptake into cells (By similarity) (1168 aa)	EEF1A2	eukaryotic translation elongation factor 1 alpha 2; This protein promotes the GTP-dependent binding of aminoacyl-tRNA to the A-site of ribosomes during protein biosynthesis (463 aa)	PKP2	plakophilin 2; May play a role in junctional plaques (881 aa)	PRAP1	proline-rich acidic protein 1; May play an important role in maintaining normal growth homeostasis in epithelial cells (151 aa)			PPP1R15A	protein phosphatase 1, regulatory subunit 15A; Recruits the serine/threonine-protein phosphatase PP1 to dephosphorylate the translation initiation factor eIF-2A/EIF2S1, thereby reversing the shut-off of protein synthesis initiated by stress-inducible kinases and facilitating recovery of cells from stress. Down-regulates the TGF-beta signaling pathway by promoting dephosphorylation of TGFB1 by PP1…	TMEM38A	transmembrane protein 38A; Monovalent cation channel required for maintenance of rapid intracellular calcium release. May act as a potassium counter-ion channel that functions in synchronization with calcium release from intracellular stores (By similarity) (299 aa)	SLC25A14	solute carrier family 25 (mitochondrial carrier, brain), member 14; Participates in the mitochondrial proton leak measured in brain mitochondria (325 aa)	UHRF1BP1	UHRF1 binding protein 1; May act as a negative regulator of cell growth (1440 aa)	ICAM5	intercellular adhesion molecule 5, telencephalin; ICAM proteins are ligands for the leukocyte adhesion protein LFA-1 (integrin alpha-L/beta-2) (924 aa)	SFRP1	secreted frizzled-related protein 1; Soluble frizzled-related proteins (sFRPS) function as modulators of Wnt signaling through direct interaction with Wnts. They have a role in regulating cell growth and differentiation in specific cell types. SFRP1 decreases intracellular beta-catenin levels (By similarity). Has antiproliferative effects on vascular cells, in vitro and in vivo, and can induce, i…	HOXB8	homeobox B8; Sequence-specific transcription factor which is part of a developmental regulatory system that provides cells with specific positional identities on the anterior-posterior axis (243 aa)	ASIC1	acid-sensing (proton-gated) ion channel 1; Cation channel with high affinity for sodium, which is gated by extracellular protons and inhibited by the diuretic amiloride. Also permeable for Ca(2+), Li(+) and K(+). Generates a biphasic current with a fast inactivating and a slow sustained phase. Mediates glutamate-independent Ca(2+) entry into neurons upon acidosis. This Ca(2+) overloading is toxic…	BCL3	B-cell CLL/lymphoma 3; Contributes to the regulation of transcriptional activation of NF-kappa-B target genes. In the cytoplasm, inhibits the nuclear translocation of the NF-kappa-B p50 subunit. In the nucleus, acts as transcriptional activator that promotes transcription of NF-kappa-B target genes. Contributes to the regulation of cell proliferation (By similarity) (454 aa)
		CYTL1	cytokine-like 1 (136 aa)	ZNF324	zinc finger protein 324; May be involved in transcriptional regulation (553 aa)	TMSB15A	thymosin beta 15a; Plays an important role in the organization of the cytoskeleton. Binds to and sequesters actin monomers (G actin) and therefore inhibits actin polymerization (By similarity) (45 aa)	LUZP2	leucine zipper protein 2 (346 aa)	RALBP1	ralA binding protein 1; Can activate specifically hydrolysis of GTP bound to RAC1 and CDC42, but not RALA. Mediates ATP-dependent transport of S-(2,4-dinitrophenyl)-glutathione (DNP-SG) and doxorubicin (DOX) and is the major ATP-dependent transporter of glutathione conjugates of electrophiles (GS-E) and DOX in erythrocytes. Can catalyze transport of glutathione conjugates and xenobiotics, and may…	TNS1	tensin 1; May be involved in cell migration, cartilage development and in linking signal transduction pathways to the cytoskeleton (1735 aa)	UHRF1BP1	UHRF1 binding protein 1; May act as a negative regulator of cell growth (1440 aa)	KDM4B	lysine (K)-specific demethylase 4B; Histone demethylase that specifically demethylates 'Lys- 9' of histone H3, thereby playing a role in histone code. Does not demethylate histone H3 'Lys-4', H3 'Lys-27', H3 'Lys-36' nor H4 'Lys-20'. Only able to demethylate trimethylated H3 'Lys-9', with a weaker activity than KDM4A, KDM4C and KDM4D. Demethylation of Lys residue generates formaldehyde and succin…	L3MBTL2	l(3)mbt-like 2 (Drosophila); Putative Polycomb group (PcG) protein. PcG proteins maintain the transcriptionally repressive state of genes, probably via a modification of chromatin, rendering it heritably changed in its expressibility. Its association with a chromatin-remodeling complex suggests that it may contribute to prevent expression of genes that trigger the cell into mitosis. Binds to mono…	P2RX5	purinergic receptor P2X, ligand-gated ion channel, 5 (422 aa)	COTL1	coactosin-like 1 (Dictyostelium); Binds to F-actin in a calcium-independent manner. Has no direct effect on actin depolymerization. Acts as a chaperone for ALOX5 (5LO), influencing both its stability and activity in leukotrienes synthesis (142 aa)	MXRA5	matrix-remodelling associated 5 (2828 aa)	ADCK2	aarF domain containing kinase 2; The function of this protein is not yet clear. It is not known if it has protein kinase activity and what type of substrate it would phosphorylate (Ser, Thr or Tyr) (626 aa)	ZNF878	zinc finger protein 878; May be involved in transcriptional regulation (By similarity) (531 aa)			ESF1	ESF1, nucleolar pre-rRNA processing protein, homolog (S. cerevisiae); May constitute a novel regulatory system for basal transcription. Negatively regulates ABT1 (By similarity) (851 aa)	CEACAM6	carcinoembryonic antigen-related cell adhesion molecule 6 (non-specific cross reacting antigen) (344 aa)	USP31	ubiquitin specific peptidase 31; May recognize and hydrolyze the peptide bond at the C- terminal Gly of ubiquitin. Involved in the processing of poly- ubiquitin precursors as well as that of ubiquitinated proteins (By similarity) (1352 aa)	DOPEY1	dopey family member 1; May be involved in protein traffic between late Golgi and early endosomes (By similarity) (2465 aa)	EPOR	erythropoietin receptor; Receptor for erythropoietin. Mediates erythropoietin- induced erythroblast proliferation and differentiation. Upon EPO stimulation, EPOR dimerizes triggering the JAK2/STAT5 signaling cascade. In some cell types, can also activate STAT1 and STAT3. May also activate the LYN tyrosine kinase (508 aa)	TNFRSF10A	tumor necrosis factor receptor superfamily, member 10a; Receptor for the cytotoxic ligand TNFSF10/TRAIL. The adapter molecule FADD recruits caspase-8 to the activated receptor. The resulting death-inducing signaling complex (DISC) performs caspase-8 proteolytic activation which initiates the subsequent cascade of caspases (aspartate-specific cysteine proteases) mediating apoptosis. Promotes the a…	SRGN	serglycin; Plays a role in formation of mast cell secretory granules and mediates storage of various compounds in secretory vesicles. Required for storage of some proteases in both connective tissue and mucosal mast cells and for storage of granzyme B in T-lymphocytes. Plays a role in localizing neutrophil elastase in azurophil granules of neutrophils. Mediates processing of MMP2. Plays a role in…	C6orf108	chromosome 6 open reading frame 108; Catalyzes the cleavage of the N-glycosidic bond of deoxyribonucleoside 5'-monophosphates to yield deoxyribose 5- phosphate and a purine or pyrimidine base. Deoxyribonucleoside 5'- monophosphates containing purine bases are preferred to those containing pyrimidine bases (By similarity) (174 aa)	PIGB	phosphatidylinositol glycan anchor biosynthesis, class B; Mannosyltransferase involved in glycosylphosphatidylinositol-anchor biosynthesis. Transfers the third alpha-1,2-mannose to Man2-GlcN-acyl-PI during GPI precursor assembly (554 aa)
		ADORA1	adenosine A1 receptor; Receptor for adenosine. The activity of this receptor is mediated by G proteins which inhibit adenylyl cyclase (326 aa)	VCL	vinculin; Actin filament (F-actin)-binding protein involved in cell-matrix adhesion and cell-cell adhesion. Regulates cell- surface E-cadherin expression and potentiates mechanosensing by the E-cadherin complex. May also play important roles in cell morphology and locomotion (1134 aa)	GBP7	guanylate binding protein 7; Hydrolyzes GTP to GMP in two consecutive cleavage reactions. Promote oxidative killing and deliver antimicrobial peptides to autophagolysosomes, providing broad host protection against different pathogen classes (By similarity) (638 aa)	GYG2P1	glycogenin 2 pseudogene 1 (119 aa)	SLC45A4	solute carrier family 45, member 4 (798 aa)	CLDN18	claudin 18; Plays a major role in tight junction-specific obliteration of the intercellular space, through calcium- independent cell-adhesion activity (By similarity) (261 aa)	CPNE3	copine III; May function in membrane trafficking. Exhibits calcium- dependent phospholipid binding properties (By similarity) (537 aa)	MEF2B	myocyte enhancer factor 2B; Transcriptional activator which binds specifically to the MEF2 element, 5'-YTA[AT](4)TAR-3', found in numerous muscle- specific genes. Activates transcription via this element. May be involved in muscle-specific and/or growth factor-related transcription (368 aa)	CHMP4B	charged multivesicular body protein 4B; Probable core component of the endosomal sorting required for transport complex III (ESCRT-III) which is involved in multivesicular bodies (MVBs) formation and sorting of endosomal cargo proteins into MVBs. MVBs contain intraluminal vesicles (ILVs) that are generated by invagination and scission from the limiting membrane of the endosome and mostly are deli…	CCL2	chemokine (C-C motif) ligand 2; Chemotactic factor that attracts monocytes and basophils but not neutrophils or eosinophils. Augments monocyte anti-tumor activity. Has been implicated in the pathogenesis of diseases characterized by monocytic infiltrates, like psoriasis, rheumatoid arthritis or atherosclerosis. May be involved in the recruitment of monocytes into the arterial wall during the dise…	PPARA	peroxisome proliferator-activated receptor alpha; Ligand-activated transcription factor. Key regulator of lipid metabolism. Activated by the endogenous ligand 1-palmitoyl- 2-oleoyl-sn-glycerol-3-phosphocholine (16-0/18-1-GPC). Activated by oleylethanolamide, a naturally occurring lipid that regulates satiety (By similarity). Receptor for peroxisome proliferators such as hypolipidemic drugs and fa…	ACP5	acid phosphatase 5, tartrate resistant; Involved in osteopontin/bone sialoprotein dephosphorylation. Its expression seems to increase in certain pathological states such as Gaucher and Hodgkin diseases, the hairy cell, the B-cell, and the T-cell leukemias (325 aa)	PIGV	phosphatidylinositol glycan anchor biosynthesis, class V; Alpha-1,6-mannosyltransferase involved in glycosylphosphatidylinositol-anchor biosynthesis. Transfers the second mannose to the glycosylphosphatidylinositol during GPI precursor assembly (493 aa)					SPAG7	sperm associated antigen 7 (227 aa)	ATP5D	ATP synthase, H+ transporting, mitochondrial F1 complex, delta subunit; Mitochondrial membrane ATP synthase (F(1)F(0) ATP synthase or Complex V) produces ATP from ADP in the presence of a proton gradient across the membrane which is generated by electron transport complexes of the respiratory chain. F-type ATPases consist of two structural domains, F(1) - containing the extramembraneous catalytic…	PPP2CB	protein phosphatase 2, catalytic subunit, beta isozyme; PP2A can modulate the activity of phosphorylase B kinase casein kinase 2, mitogen-stimulated S6 kinase, and MAP-2 kinase (309 aa)	CPNE3	copine III; May function in membrane trafficking. Exhibits calcium- dependent phospholipid binding properties (By similarity) (537 aa)	GAR1	GAR1 ribonucleoprotein homolog (yeast); Required for ribosome biogenesis and telomere maintenance. Part of the H/ACA small nucleolar ribonucleoprotein (H/ACA snoRNP) complex, which catalyzes pseudouridylation of rRNA. This involves the isomerization of uridine such that the ribose is subsequently attached to C5, instead of the normal N1. Each rRNA can contain up to 100 pseudouridine ("psi") resid…	AIMP2	aminoacyl tRNA synthetase complex-interacting multifunctional protein 2; Required for assembly and stability of the aminoacyl- tRNA synthase complex. Mediates ubiquitination and degradation of FUBP1, a transcriptional activator of MYC, leading to MYC down- regulation which is required for aveolar type II cell differentiation. Blocks MDM2-mediated ubiquitination and degradation of p53/TP53. Functi…	IL13RA2	interleukin 13 receptor, alpha 2; Binds as a monomer with high affinity to interleukin-13 (IL13), but not to interleukin-4 (IL4) (380 aa)	RGS2	regulator of G-protein signaling 2, 24kDa; Inhibits signal transduction by increasing the GTPase activity of G protein alpha subunits thereby driving them into their inactive GDP-bound form. May play a role in leukemogenesis. Plays a role in negative feedback control pathway for adenylyl cyclase signaling. Binds EIF2B5 and blocks its activity, thereby inhibiting the translation of mRNA into prote…	GPATCH1	G patch domain containing 1 (931 aa)
		DPY19L2	dpy-19-like 2 (C. elegans); Probable C-mannosyltransferase that mediates C- mannosylation of tryptophan residues on target proteins (By similarity). Required during spermatogenesis for sperm head elongation and acrosome formation (758 aa)	BIK	BCL2-interacting killer (apoptosis-inducing); Accelerates programmed cell death. Association to the apoptosis repressors Bcl-X(L), BHRF1, Bcl-2 or its adenovirus homolog E1B 19k protein suppresses this death-promoting activity. Does not interact with BAX (160 aa)	SCIN	scinderin; Ca(2+)-dependent actin filament-severing protein that is presumed to have a regulatory function in exocytosis by affecting the organization of the microfilament network underneath the plasma membrane. In vitro, also has barbed end capping and nucleating activities in the presence of Ca(2+). Regulates chondrocyte proliferation and differentiation. MAP kinases p38 and ERK1/2 mediate the …	MSMB	microseminoprotein, beta- (114 aa)	PIGQ	phosphatidylinositol glycan anchor biosynthesis, class Q; Part of the complex catalyzing the transfer of N- acetylglucosamine from UDP-N-acetylglucosamine to phosphatidylinositol, the first step of GPI biosynthesis (760 aa)	CLIC5	chloride intracellular channel 5; Can insert into membranes and form poorly selective ion channels that may also transport chloride ions. May play a role in the regulation of transepithelial ion absorption and secretion. Required for normal formation of stereocilia in the inner ear and normal development of the organ of Corti (By similarity). Is required for the development and/or maintenance of …	ZW10	ZW10, kinetochore associated, homolog (Drosophila); Essential component of the mitotic checkpoint, which prevents cells from prematurely exiting mitosis. Required for the assembly of the dynein-dynactin and MAD1-MAD2 complexes onto kinetochores. Involved in regulation of membrane traffic between the Golgi and the endoplasmic reticulum (779 aa)	MAP2K5	mitogen-activated protein kinase kinase 5; Acts as a scaffold for the formation of a ternary MAP3K2/MAP3K3-MAP3K5-MAPK7 signaling complex. Activation of this pathway appears to play a critical role in protecting cells from stress-induced apoptosis, neuronal survival and cardiac development and angiogenesis (448 aa)	TSC2	tuberous sclerosis 2; In complex with TSC1, inhibits the nutrient-mediated or growth factor-stimulated phosphorylation of S6K1 and EIF4EBP1 by negatively regulating mTORC1 signaling. Acts as a GTPase- activating protein (GAP) for the small GTPase RHEB, a direct activator of the protein kinase activity of mTORC1. Implicated as a tumor suppressor. Involved in microtubule-mediated protein transport,…	FZD10	frizzled family receptor 10; Receptor for Wnt proteins. Most of frizzled receptors are coupled to the beta-catenin canonical signaling pathway, which leads to the activation of disheveled proteins, inhibition of GSK- 3 kinase, nuclear accumulation of beta-catenin and activation of Wnt target genes. A second signaling pathway involving PKC and calcium fluxes has been seen for some family members, …	RAB36	RAB36, member RAS oncogene family; Protein transport. Probably involved in vesicular traffic (By similarity) (333 aa)	KIAA1199	KIAA1199; May be involved in hearing (1361 aa)	KLK14	kallikrein-related peptidase 14; Serine-type endopeptidase with a dual trypsin-like and chymotrypsin-like substrate specificity. May activate/inactivate the proteinase-activated receptors F2R, F2RL1 and F2RL3 and other kallikreins including KLK1, KLK3, KLK5 and KLK11. May function in seminal clot liquefaction through direct cleavage of the semenogelin SEMG1 and SEMG2 and activation of KLK3. May f…					AAAS	achalasia, adrenocortical insufficiency, alacrimia; Plays a role in the normal development of the peripheral and central nervous system (546 aa)	TIMM13	translocase of inner mitochondrial membrane 13 homolog (yeast); Mitochondrial intermembrane chaperone that participates in the import and insertion of some multi-pass transmembrane proteins into the mitochondrial inner membrane. Also required for the transfer of beta-barrel precursors from the TOM complex to the sorting and assembly machinery (SAM complex) of the outer membrane. Acts as a chapero…	ZNF432	zinc finger protein 432; May be involved in transcriptional regulation (652 aa)	RRN3	RRN3 RNA polymerase I transcription factor homolog (S. cerevisiae); Required for efficient transcription initiation by RNA polymerase I. Required for the formation of the competent preinitiation complex (PIC). Dissociates from pol I as a consequence of transcription. In vitro, cannot activate transcription in a subsequent transcription reaction (By similarity) (651 aa)	CRYAB	crystallin, alpha B; May contribute to the transparency and refractive index of the lens. Has chaperone-like activity, preventing aggregation of various proteins under a wide range of stress conditions (175 aa)	DHX33	DEAH (Asp-Glu-Ala-His) box polypeptide 33; Stimulates RNA polymerase I transcription of the 47S precursor rRNA. Associates with ribosomal DNA (rDNA) loci where it is involved in POLR1A recruitment. Important element of nucleolar organization (707 aa)	SMO	smoothened, frizzled family receptor; G protein-coupled receptor that probably associates with the patched protein (PTCH) to transduce the hedgehog's proteins signal. Binding of sonic hedgehog (SHH) to its receptor patched is thought to prevent normal inhibition by patched of smoothened (SMO). Required for the accumulation of KIF7 and GLI3 in the cilia (787 aa)	ADAT2	adenosine deaminase, tRNA-specific 2; Probably participates in deamination of adenosine-34 to inosine in many tRNAs (By similarity) (191 aa)	STK10	serine/threonine kinase 10; Serine/threonine-protein kinase involved in regulation of lymphocyte migration. Phosphorylates MSN, and possibly PLK1. Involved in regulation of lymphocyte migration by mediating phosphorylation of ERM proteins such as MSN. Acts as a negative regulator of MAP3K1/MEKK1. May also act as a cell cycle regulator by acting as a polo kinase kinase- mediates phosphorylation of…
		FCAMR	Fc receptor, IgA, IgM, high affinity; Functions as a receptor for the Fc fragment of IgA and IgM. Binds IgA and IgM with high affinity and mediates their endocytosis. May function in the immune response to microbes mediated by IgA and IgM (577 aa)	PTK6	PTK6 protein tyrosine kinase 6; Non-receptor tyrosine-protein kinase implicated in the regulation of a variety of signaling pathways that control the differentiation and maintenance of normal epithelia, as well as tumor growth. Function seems to be context dependent and differ depending on cell type, as well as its intracellular localization. A number of potential nuclear and cytoplasmic substrat…	CYTL1	cytokine-like 1 (136 aa)	SPRR2G	small proline-rich protein 2G; Cross-linked envelope protein of keratinocytes. It is a keratinocyte protein that first appears in the cell cytosol, but ultimately becomes cross-linked to membrane proteins by transglutaminase. All that results in the formation of an insoluble envelope beneath the plasma membrane (By similarity) (73 aa)	FAM136A	family with sequence similarity 136, member A (138 aa)	KIAA1467	KIAA1467 (622 aa)	RALGAPA2	Ral GTPase activating protein, alpha subunit 2 (catalytic) (1873 aa)	NDUFB4	NADH dehydrogenase (ubiquinone) 1 beta subcomplex, 4, 15kDa; Accessory subunit of the mitochondrial membrane respiratory chain NADH dehydrogenase (Complex I), that is believed not to be involved in catalysis. Complex I functions in the transfer of electrons from NADH to the respiratory chain. The immediate electron acceptor for the enzyme is believed to be ubiquinone (129 aa)	USP31	ubiquitin specific peptidase 31; May recognize and hydrolyze the peptide bond at the C- terminal Gly of ubiquitin. Involved in the processing of poly- ubiquitin precursors as well as that of ubiquitinated proteins (By similarity) (1352 aa)	IRX4	iroquois homeobox 4; Likely to be an important mediator of ventricular differentiation during cardiac development (519 aa)	IL1A	interleukin 1, alpha; Produced by activated macrophages, IL-1 stimulates thymocyte proliferation by inducing IL-2 release, B-cell maturation and proliferation, and fibroblast growth factor activity. IL-1 proteins are involved in the inflammatory response, being identified as endogenous pyrogens, and are reported to stimulate the release of prostaglandin and collagenase from synovial cells (271 aa)	TGM5	transglutaminase 5; Catalyzes the cross-linking of proteins and the conjugation of polyamines to proteins. Contributes to the formation of the cornified cell envelope of keratinocytes (720 aa)	MBD3	methyl-CpG binding domain protein 3; Does not bind DNA by itself. Recruits histone deacetylases and DNA methyltransferases. Acts as transcriptional repressor and plays a role in gene silencing (291 aa)					PSMD5	proteasome (prosome, macropain) 26S subunit, non-ATPase, 5; Acts as a chaperone during the assembly of the 26S proteasome, specifically of the base subcomplex of the PA700/19S regulatory complex (RC). In the initial step of the base subcomplex assembly is part of an intermediate PSMD5-PSMC2-PSMC1-PSMD2 module which probably assembles with a PSMD10-PSMC4-PSMC5-PAAF1 module followed by dissociation…	GADD45B	growth arrest and DNA-damage-inducible, beta; Involved in the regulation of growth and apoptosis. Mediates activation of stress-responsive MTK1/MEKK4 MAPKKK (160 aa)	CAV2	caveolin 2; May act as a scaffolding protein within caveolar membranes. Interacts directly with G-protein alpha subunits and can functionally regulate their activity. Acts as an accessory protein in conjunction with CAV1 in targeting to lipid rafts and driving caveolae formation. The Ser-36 phosphorylated form has a role in modulating mitosis in endothelial cells. Positive regulator of cellular m…	ZW10	ZW10, kinetochore associated, homolog (Drosophila); Essential component of the mitotic checkpoint, which prevents cells from prematurely exiting mitosis. Required for the assembly of the dynein-dynactin and MAD1-MAD2 complexes onto kinetochores. Involved in regulation of membrane traffic between the Golgi and the endoplasmic reticulum (779 aa)	HDGFL1	hepatoma derived growth factor-like 1 (251 aa)	GAR1	GAR1 ribonucleoprotein homolog (yeast); Required for ribosome biogenesis and telomere maintenance. Part of the H/ACA small nucleolar ribonucleoprotein (H/ACA snoRNP) complex, which catalyzes pseudouridylation of rRNA. This involves the isomerization of uridine such that the ribose is subsequently attached to C5, instead of the normal N1. Each rRNA can contain up to 100 pseudouridine ("psi") resid…	ARHGAP22	Rho GTPase activating protein 22; Rho GTPase-activating protein involved in the signal transduction pathway that regulates endothelial cell capillary tube formation during angiogenesis. Acts as a GTPase activator for the RAC1 by converting it to an inactive GDP-bound state. Inhibits RAC1-dependent lamellipodia formation. May also play a role in transcription regulation via its interaction with VE…	C1orf63	chromosome 1 open reading frame 63 (290 aa)	CDK13	cyclin-dependent kinase 13 (1512 aa)
		NLRP12	NLR family, pyrin domain containing 12; May mediate activation of CASP1 via ASC and promote activation of NF-kappa-B via IKK (1061 aa)	SLC25A43	solute carrier family 25, member 43 (341 aa)	ADORA1	adenosine A1 receptor; Receptor for adenosine. The activity of this receptor is mediated by G proteins which inhibit adenylyl cyclase (326 aa)	LDLRAD1	low density lipoprotein receptor class A domain containing 1 (205 aa)	BOD1L1	biorientation of chromosomes in cell division 1-like 1 (3051 aa)	HSD17B2	hydroxysteroid (17-beta) dehydrogenase 2; Capable of catalyzing the interconversion of testosterone and androstenedione, as well as estradiol and estrone. Also has 20-alpha-HSD activity. Uses NADH while EDH17B3 uses NADPH (387 aa)	TRMT6	tRNA methyltransferase 6 homolog (S. cerevisiae); Substrate-binding subunit of tRNA (adenine-N(1)-)- methyltransferase, which catalyzes the formation of N(1)- methyladenine at position 58 (m1A58) in initiator methionyl-tRNA (497 aa)	TMEM38A	transmembrane protein 38A; Monovalent cation channel required for maintenance of rapid intracellular calcium release. May act as a potassium counter-ion channel that functions in synchronization with calcium release from intracellular stores (By similarity) (299 aa)	EHD4	EH-domain containing 4; Plays a role in early endosomal transport (541 aa)	BCL6	B-cell CLL/lymphoma 6; Transcriptional repressor which is required for germinal center formation and antibody affinity maturation. Probably plays an important role in lymphomagenesis (706 aa)	GPC1	glypican 1; Cell surface proteoglycan that bears heparan sulfate. Binds, via the heparan sulfate side chains, alpha-4 (V) collagen and participates in Schwann cell myelination (By similarity). May act as a catalyst in increasing the rate of conversion of prion protein PRPN(C) to PRNP(Sc) via associating (via the heparan sulfate side chains) with both forms of PRPN, targeting them to lipid rafts a…	PLAT	plasminogen activator, tissue (562 aa)	CAMKK1	calcium/calmodulin-dependent protein kinase kinase 1, alpha; Calcium/calmodulin-dependent protein kinase that belongs to a proposed calcium-triggered signaling cascade involved in a number of cellular processes. Phosphorylates CAMK1, CAMK1D, CAMK1G and CAMK4. Involved in regulating cell apoptosis. Promotes cell survival by phosphorylating AKT1/PKB that inhibits pro-apoptotic BAD/Bcl2-antagonist o…					NANS	N-acetylneuraminic acid synthase; Produces N-acetylneuraminic acid (Neu5Ac) and 2-keto-3- deoxy-D-glycero-D-galacto-nononic acid (KDN). Can also use N- acetylmannosamine 6-phosphate and mannose 6-phosphate as substrates to generate phosphorylated forms of Neu5Ac and KDN, respectively (359 aa)	DDTL	D-dopachrome tautomerase-like; May have lyase activity (Potential) (134 aa)	ABHD11	abhydrolase domain containing 11 (315 aa)	TRMT6	tRNA methyltransferase 6 homolog (S. cerevisiae); Substrate-binding subunit of tRNA (adenine-N(1)-)- methyltransferase, which catalyzes the formation of N(1)- methyladenine at position 58 (m1A58) in initiator methionyl-tRNA (497 aa)	APOB	apolipoprotein B (including Ag(x) antigen) (4563 aa)	CCDC86	coiled-coil domain containing 86 (360 aa)	TYMP	thymidine phosphorylase; May have a role in maintaining the integrity of the blood vessels. Has growth promoting activity on endothelial cells, angiogenic activity in vivo and chemotactic activity on endothelial cells in vitro (482 aa)	PI3	peptidase inhibitor 3, skin-derived; Neutrophil and pancreatic elastase-specific inhibitor of skin. It may prevent elastase-mediated tissue proteolysis (117 aa)	TRAM2	translocation associated membrane protein 2; Necessary for collagen type I synthesis. May couple the activity of the ER Ca(2+) pump SERCA2B with the activity of the translocon. This coupling may increase the local Ca(2+) concentration at the site of collagen synthesis, and a high Ca(2+) concentration may be necessary for the function of molecular chaperones involved in collagen folding (370 aa)
		FIBIN	fin bud initiation factor homolog (zebrafish) (211 aa)	PSMD10	proteasome (prosome, macropain) 26S subunit, non-ATPase, 10; Acts as a chaperone during the assembly of the 26S proteasome, specifically of the PA700/19S regulatory complex (RC). In the initial step of the base subcomplex assembly is part of an intermediate PSMD10-PSMC4-PSMC5-PAAF1 module which probably assembles with a PSMD5-PSMC2-PSMC1-PSMD2 module. Independently of the proteasome, regulates EG…	MAGEB18	melanoma antigen family B, 18; May enhance ubiquitin ligase activity of RING-type zinc finger-containing E3 ubiquitin-protein ligases. Proposed to act through recruitment and/or stabilization of the Ubl-conjugating enzyme (E2) at the E3-substrate complex (343 aa)	WFDC12	WAP four-disulfide core domain 12; Antibacterial protein. Putative acid-stable proteinase inhibitor (111 aa)	RFC2	replication factor C (activator 1) 2, 40kDa (354 aa)	ADAM11	ADAM metallopeptidase domain 11; Probable ligand for integrin in the brain. This is a non catalytic metalloprotease-like protein (769 aa)	AASDH	aminoadipate-semialdehyde dehydrogenase (1098 aa)	KIAA0141	KIAA0141; Essential for the induction of death receptor-mediated apoptosis through the regulation of caspase activation (515 aa)	CHRAC1	chromatin accessibility complex 1; Forms a complex with DNA polymerase epsilon subunit POLE3 and binds naked DNA, which is then incorporated into chromatin, aided by the nucleosome remodeling activity of ISWI/SNF2H and ACF1 (131 aa)	ID2	inhibitor of DNA binding 2, dominant negative helix-loop-helix protein; ID (inhibitor of DNA binding) HLH proteins lack a basic DNA-binding domain but are able to form heterodimers with other HLH proteins, thereby inhibiting DNA binding. ID-2 may be an inhibitor of tissue-specific gene expression (134 aa)	UBE2S	ubiquitin-conjugating enzyme E2S; Accepts ubiquitin from the E1 complex and catalyzes its covalent attachment to other proteins. Catalyzes 'Lys-11'-linked polyubiquitination. Acts as an essential factor of the anaphase promoting complex/cyclosome (APC/C), a cell cycle-regulated ubiquitin ligase that controls progression through mitosis. Acts by specifically elongating 'Lys-11'-linked polyubiquiti…	FCGRT	Fc fragment of IgG, receptor, transporter, alpha; Binds to the Fc region of monomeric immunoglobulins gamma. Mediates the uptake of IgG from milk. Possible role in transfer of immunoglobulin G from mother to fetus (365 aa)	ANO8	anoctamin 8; Does not exhibit calcium-activated chloride channel (CaCC) activity (1232 aa)					VCL	vinculin; Actin filament (F-actin)-binding protein involved in cell-matrix adhesion and cell-cell adhesion. Regulates cell- surface E-cadherin expression and potentiates mechanosensing by the E-cadherin complex. May also play important roles in cell morphology and locomotion (1134 aa)	CRYBB3	crystallin, beta B3; Crystallins are the dominant structural components of the vertebrate eye lens (211 aa)	NOD1	nucleotide-binding oligomerization domain containing 1; Enhances caspase-9-mediated apoptosis. Induces NF-kappa- B activity via RIPK2 and IKK-gamma. Confers responsiveness to intracellular bacterial lipopolysaccharides (LPS). Forms an intracellular sensing system along with ARHGEF2 for the detection of microbial effectors during cell invasion by pathogens. Required for RHOA and RIPK2 dependent NF…	GMIP	GEM interacting protein; Stimulates, in vitro and in vivo, the GTPase activity of RhoA (970 aa)	IL1RL1	interleukin 1 receptor-like 1; Receptor for interleukin-33 (IL-33), its stimulation recruits MYD88, IRAK1, IRAK4, and TRAF6, followed by phosphorylation of MAPK3/ERK1 and/or MAPK1/ERK2, MAPK14, and MAPK8. Possibly involved in helper T-cell function (556 aa)	SLC25A3	solute carrier family 25 (mitochondrial carrier; phosphate carrier), member 3; Transport of phosphate groups from the cytosol to the mitochondrial matrix. Phosphate is cotransported with H(+). May play a role regulation of the mitochondrial permeability transition pore (mPTP) (362 aa)	FAM155B	family with sequence similarity 155, member B (472 aa)	PAIP2B	poly(A) binding protein interacting protein 2B (123 aa)	TMEM131	transmembrane protein 131; May play a role in the immune response to viral infection (By similarity) (1883 aa)
		ACSM5	acyl-CoA synthetase medium-chain family member 5; Has medium-chain fatty acid-CoA ligase activity with broad substrate specificity (in vitro). Acts on acids from C(4) to C(11) and on the corresponding 3-hydroxy- and 2,3- or 3,4- unsaturated acids (in vitro) (By similarity) (579 aa)	PGRMC1	progesterone receptor membrane component 1; Receptor for progesterone (By similarity) (195 aa)	DPY19L2	dpy-19-like 2 (C. elegans); Probable C-mannosyltransferase that mediates C- mannosylation of tryptophan residues on target proteins (By similarity). Required during spermatogenesis for sperm head elongation and acrosome formation (758 aa)	TSPO2	translocator protein 2; Binds cholesterol and mediates its redistribution during erythropoiesis which may play a role in erythrocyte maturation (170 aa)	INPP4A	inositol polyphosphate-4-phosphatase, type I, 107kDa; Catalyzes the hydrolysis of the 4-position phosphate of phosphatidylinositol 3,4-bisphosphate, inositol 1,3,4- trisphosphate and inositol 3,4-bisphosphate (977 aa)	SIRT4	sirtuin 4; NAD-dependent protein ADP-ribosyl transferase. Catalyzes the transfer of ADP-ribosyl groups onto target proteins, including mitochondrial GLUD1. Inhibits GLUD1 enzyme activity. Down- regulates insulin secretion. Has no detectable protein deacetylase activity (314 aa)	CBX5	chromobox homolog 5; Component of heterochromatin that recognizes and binds histone H3 tails methylated at 'Lys-9' (H3K9me), leading to epigenetic repression. In contrast, it is excluded from chromatin when 'Tyr-41' of histone H3 is phosphorylated (H3Y41ph). Can interact with lamin-B receptor (LBR). This interaction can contribute to the association of the heterochromatin with the inner nuclear m…	MRPL28	mitochondrial ribosomal protein L28 (256 aa)	PPP2CB	protein phosphatase 2, catalytic subunit, beta isozyme; PP2A can modulate the activity of phosphorylase B kinase casein kinase 2, mitogen-stimulated S6 kinase, and MAP-2 kinase (309 aa)	ATP6V1B1	ATPase, H+ transporting, lysosomal 56/58kDa, V1 subunit B1; Non-catalytic subunit of the peripheral V1 complex of vacuolar ATPase. V-ATPase is responsible for acidifying a variety of intracellular compartments in eukaryotic cells (513 aa)	KCNH4	potassium voltage-gated channel, subfamily H (eag-related), member 4; Pore-forming (alpha) subunit of voltage-gated potassium channel. Elicits an outward current, but shows no inactivation. Channel properties may be modulated by cAMP and subunit assembly (1017 aa)	CACNG7	calcium channel, voltage-dependent, gamma subunit 7; Regulates the trafficking and gating properties of AMPA- selective glutamate receptors (AMPARs). Promotes their targeting to the cell membrane and synapses and modulates their gating properties by slowing their rates of activation, deactivation and desensitization and by mediating their resensitization. Displays subunit-specific AMPA receptor r…	ICAM3	intercellular adhesion molecule 3; ICAM proteins are ligands for the leukocyte adhesion protein LFA-1 (integrin alpha-L/beta-2). ICAM3 is also a ligand for integrin alpha-D/beta-2 (547 aa)					TIMM13	translocase of inner mitochondrial membrane 13 homolog (yeast); Mitochondrial intermembrane chaperone that participates in the import and insertion of some multi-pass transmembrane proteins into the mitochondrial inner membrane. Also required for the transfer of beta-barrel precursors from the TOM complex to the sorting and assembly machinery (SAM complex) of the outer membrane. Acts as a chapero…	LGALS2	lectin, galactoside-binding, soluble, 2; This protein binds beta-galactoside. Its physiological function is not yet known (132 aa)	MOSPD3	motile sperm domain containing 3 (235 aa)	DLD	dihydrolipoamide dehydrogenase; Lipoamide dehydrogenase is a component of the glycine cleavage system as well as of the alpha-ketoacid dehydrogenase complexes. Involved in the hyperactivation of spermatazoa during capacitation and in the spermatazoal acrosome reaction (509 aa)	DLGAP3	discs, large (Drosophila) homolog-associated protein 3; May play a role in the molecular organization of synapses and neuronal cell signaling. Could be an adapter protein linking ion channel to the subsynaptic cytoskeleton. May induce enrichment of PSD-95/SAP90 at the plasma membrane (979 aa)	MVK	mevalonate kinase; May be a regulatory site in cholesterol biosynthetic pathway (396 aa)	APOE	apolipoprotein E; Mediates the binding, internalization, and catabolism of lipoprotein particles. It can serve as a ligand for the LDL (apo B/E) receptor and for the specific apo-E receptor (chylomicron remnant) of hepatic tissues (317 aa)	RASL11B	RAS-like, family 11, member B (248 aa)	ZNF324	zinc finger protein 324; May be involved in transcriptional regulation (553 aa)
		LMO1	LIM domain only 1 (rhombotin 1); May be involved in gene regulation within neural lineage cells potentially by direct DNA binding or by binding to other transcription factors (156 aa)	WDR13	WD repeat domain 13 (485 aa)	NLRP12	NLR family, pyrin domain containing 12; May mediate activation of CASP1 via ASC and promote activation of NF-kappa-B via IKK (1061 aa)	CARD17	caspase recruitment domain family, member 17; Regulator of procaspase-1/CASP1 activation implicated in the regulation of the proteolytic maturation of pro-IL-1beta/IL1B and its release during inflammation. Inhibits the release of IL1B in response to LPS in monocytes. However, unlike CASP1, do not induce NF-kappa-B activation (110 aa)	HDAC7	histone deacetylase 7 (991 aa)	NAT14	N-acetyltransferase 14 (GCN5-related, putative); Probable acetyltransferase that binds the 5'-GGACTACAG- 3' sequence of coproporphyrinogen oxidase promoter. Able to activate transcription of a reporter construct in vitro (206 aa)	NANS	N-acetylneuraminic acid synthase; Produces N-acetylneuraminic acid (Neu5Ac) and 2-keto-3- deoxy-D-glycero-D-galacto-nononic acid (KDN). Can also use N- acetylmannosamine 6-phosphate and mannose 6-phosphate as substrates to generate phosphorylated forms of Neu5Ac and KDN, respectively (359 aa)	RBM22	RNA binding motif protein 22; Involved in the first step of pre-mRNA splicing. Binds directly to the internal stem-loop (ISL) domain of the U6 snRNA and to the pre-mRNA intron near the 5' splice site during the activation and catalytic phases of the spliceosome cycle. Involved in both translocations of the nuclear SLU7 to the cytoplasm and the cytosolic calcium-binding protein PDCD6 to the nucleu…	ZNF432	zinc finger protein 432; May be involved in transcriptional regulation (652 aa)	DLX4	distal-less homeobox 4; May play a role in determining the production of hemoglobin S. May act as a repressor (240 aa)	FGFRL1	fibroblast growth factor receptor-like 1; Has a negative effect on cell proliferation (By similarity) (504 aa)	WNT16	wingless-type MMTV integration site family, member 16; Ligand for members of the frizzled family of seven transmembrane receptors. Probable developmental protein. May be a signaling molecule which affects the development of discrete regions of tissues. Is likely to signal over only few cell diameters (By similarity) (365 aa)	KIF22	kinesin family member 22; Kinesin family that is involved in spindle formation and the movements of chromosomes during mitosis and meiosis. Binds to microtubules and to DNA (665 aa)					THAP7	THAP domain containing 7; Chromatin-associated, histone tail-binding protein that represses transcription via recruitment of HDAC3 and nuclear hormone receptor corepressors (309 aa)	PNPLA5	patatin-like phospholipase domain containing 5; Lipid hydrolase (By similarity) (429 aa)	PLOD3	procollagen-lysine, 2-oxoglutarate 5-dioxygenase 3; Forms hydroxylysine residues in -Xaa-Lys-Gly- sequences in collagens. These hydroxylysines serve as sites of attachment for carbohydrate units and are essential for the stability of the intermolecular collagen cross-links (738 aa)	SIRT1	sirtuin 1; NAD-dependent protein deacetylase that links transcriptional regulation directly to intracellular energetics and participates in the coordination of several separated cellular functions such as cell cycle, response to DNA damage, metobolism, apoptosis and autophagy. Can modulate chromatin function through deacetylation of histones and can promote alterations in the methylation of histo…	GJB6	gap junction protein, beta 6, 30kDa; One gap junction consists of a cluster of closely packed pairs of transmembrane channels, the connexons, through which materials of low MW diffuse from one cell to a neighboring cell (261 aa)	ASF1A	ASF1 anti-silencing function 1 homolog A (S. cerevisiae); Histone chaperone that facilitates histone deposition and histone exchange and removal during nucleosome assembly and disassembly. Cooperates with chromatin assembly factor 1 (CAF-1) to promote replication-dependent chromatin assembly and with HIRA to promote replication-independent chromatin assembly. Required for the formation of senesce…	FCHO1	FCH domain only 1; Functions in an early step of clathrin-mediated endocytosis. Has both a membrane binding/bending activity and the ability to recruit proteins essential to the formation of functional clathrin-coated pits. May regulate Bmp signaling by regulating clathrin-mediated endocytosis of Bmp receptors (889 aa)	MRM1	mitochondrial rRNA methyltransferase 1 homolog (S. cerevisiae); Probably methylates the ribose of guanosine G-2270 in the peptidyl transferase center of the mitochondrial large ribosomal RNA (21S) (By similarity) (353 aa)	SLC22A4	solute carrier family 22 (organic cation/ergothioneine transporter), member 4; Sodium-ion dependent, low affinity carnitine transporter. Probably transports one sodium ion with one molecule of carnitine. Also transports organic cations such as tetraethylammonium (TEA) without the involvement of sodium. Relative uptake activity ratio of carnitine to TEA is 1.78. A key substrate of this transporter…
		ADAM33	ADAM metallopeptidase domain 33 (813 aa)	GLA	galactosidase, alpha (429 aa)	SLC16A6	solute carrier family 16, member 6 (monocarboxylic acid transporter 7); Proton-linked monocarboxylate transporter. Catalyzes the rapid transport across the plasma membrane of many monocarboxylates such as lactate, pyruvate, branched-chain oxo acids derived from leucine, valine and isoleucine, and the ketone bodies acetoacetate, beta-hydroxybutyrate and acetate (By similarity) (523 aa)	C16orf90	chromosome 16 open reading frame 90 (182 aa)	MRPS35	mitochondrial ribosomal protein S35 (323 aa)	MAPK13	mitogen-activated protein kinase 13; Serine/threonine kinase which acts as an essential component of the MAP kinase signal transduction pathway. MAPK13 is one of the four p38 MAPKs which play an important role in the cascades of cellular responses evoked by extracellular stimuli such as proinflammatory cytokines or physical stress leading to direct activation of transcription factors such as ELK1…	TGFBR3	transforming growth factor, beta receptor III; Binds to TGF-beta. Could be involved in capturing and retaining TGF-beta for presentation to the signaling receptors (851 aa)	ITGB4	integrin, beta 4; Integrin alpha-6/beta-4 is a receptor for laminin. Plays a critical structural role in the hemidesmosome of epithelial cells. Is required for the regulation of keratinocyte polarity and motility (1822 aa)	SP4	Sp4 transcription factor; Binds to GT and GC boxes promoters elements. Probable transcriptional activator (784 aa)	KCNJ2	potassium inwardly-rectifying channel, subfamily J, member 2; Probably participates in establishing action potential waveform and excitability of neuronal and muscle tissues. Inward rectifier potassium channels are characterized by a greater tendency to allow potassium to flow into the cell rather than out of it. Their voltage dependence is regulated by the concentration of extracellular potassiu…	ARSB	arylsulfatase B (533 aa)	CPA4	carboxypeptidase A4; Metalloprotease that could be involved in the histone hyperacetylation pathway (421 aa)	YTHDC2	YTH domain containing 2 (1430 aa)					USP18	ubiquitin specific peptidase 18; Can efficiently cleave only ISG15 fusions including native ISG15 conjugates linked via isopeptide bonds. Necessary to maintain a critical cellular balance of ISG15-conjugated proteins in both healthy and stressed organisms (372 aa)	RNF125	ring finger protein 125, E3 ubiquitin protein ligase; E3 ubiquitin-protein ligase that acts as a positive regulator of T-cell activation. E3 ligase proteins mediate ubiquitination and subsequent proteasomal degradation of target proteins (232 aa)	CLIP2	CAP-GLY domain containing linker protein 2 (1046 aa)	TGFBR3	transforming growth factor, beta receptor III; Binds to TGF-beta. Could be involved in capturing and retaining TGF-beta for presentation to the signaling receptors (851 aa)	ZNF442	zinc finger protein 442; May be involved in transcriptional regulation (627 aa)	GMNN	geminin, DNA replication inhibitor; Inhibits DNA replication by preventing the incorporation of MCM complex into pre-replication complex (pre-RC). It is degraded during the mitotic phase of the cell cycle. Its destruction at the metaphase-anaphase transition permits replication in the succeeding cell cycle (209 aa)	TRPM4	transient receptor potential cation channel, subfamily M, member 4; Calcium-activated non selective (CAN) cation channel that mediates membrane depolarization. While it is activated by increase in intracellular Ca(2+), it is impermeable to it. Mediates transport of monovalent cations (Na(+) > K(+) > Cs(+) > Li(+)), leading to depolarize the membrane. It thereby plays a central role in cadiomyocyt…	KRT6B	keratin 6B (564 aa)	TFAP2C	transcription factor AP-2 gamma (activating enhancer binding protein 2 gamma); Sequence-specific DNA-binding protein that interacts with inducible viral and cellular enhancer elements to regulate transcription of selected genes. AP-2 factors bind to the consensus sequence 5'-GCCNNNGGC-3' and activate genes involved in a large spectrum of important biological functions including proper eye, face, …
		RGS7	regulator of G-protein signaling 7; Inhibits signal transduction by increasing the GTPase activity of G protein alpha subunits thereby driving them into their inactive GDP-bound form. Activity on G(o)-alpha is specifically enhanced by the RGS6/GNG5 dimer. May play a role in synaptic vesicle exocytosis. May play important role in the rapid regulation of neuronal excitability and the cellular respo…	SLC38A7	solute carrier family 38, member 7; Mediates sodium-dependent transport of amino acids, preferentially L-glutamine (By similarity) (462 aa)	FIBIN	fin bud initiation factor homolog (zebrafish) (211 aa)	PROM1	prominin 1; Binds cholesterol in cholesterol-containing plasma membrane microdomains. Proposed to play a role in apical plasma membrane organization of epithelial cells. During early retinal development acts as a key regulator of disk morphogenesis. Involved in regulation of MAPK and Akt signaling pathways. In neuroblastoma cells suppresses cell differentiation such as neurite outgrowth in a RET-…	FSTL3	follistatin-like 3 (secreted glycoprotein); Isoform 1 or the secreted form is a binding and antagonizing protein for members of the TGF-beta family, such us activin, BMP2 and MSTN. Inhibits activin A-, activin B-, BMP2- and MSDT-induced cellular signaling; more effective on activin A than on activin B. Involved in bone formation; inhibits osteoclast differentiationc. Involved in hematopoiesis; in…	C19orf77	chromosome 19 open reading frame 77 (130 aa)	BCL7C	B-cell CLL/lymphoma 7C; May play an anti-apoptotic role (By similarity) (217 aa)	PDRG1	p53 and DNA-damage regulated 1; May play a role in chaperone-mediated protein folding (Potential) (133 aa)	CAV2	caveolin 2; May act as a scaffolding protein within caveolar membranes. Interacts directly with G-protein alpha subunits and can functionally regulate their activity. Acts as an accessory protein in conjunction with CAV1 in targeting to lipid rafts and driving caveolae formation. The Ser-36 phosphorylated form has a role in modulating mitosis in endothelial cells. Positive regulator of cellular m…	TREM1	triggering receptor expressed on myeloid cells 1; Stimulates neutrophil and monocyte-mediated inflammatory responses. Triggers release of pro-inflammatory chemokines and cytokines, as well as increased surface expression of cell activation markers. Amplifier of inflammatory responses that are triggered by bacterial and fungal infections and is a crucial mediator of septic shock (234 aa)	AMIGO2	adhesion molecule with Ig-like domain 2; Required for depolarization-dependent survival of cultured cerebellar granule neurons. May mediate homophilic as well as heterophilic cell-cell interaction with AMIGO1 or AMIGO3. May contribute to signal transduction through its intracellular domain. May be required for tumorigenesis of a subset of gastric adenocarcinomas (522 aa)	HOXA13	homeobox A13; Sequence-specific, AT-rich binding transcription factor which is part of a developmental regulatory system that provides cells with specific positional identities on the anterior- posterior axis (388 aa)	TMEM161A	transmembrane protein 161A (479 aa)					XBP1	X-box binding protein 1; Transcription factor essential for hepatocyte growth, the differentiation of plasma cells, the immunoglobulin secretion, and the unfolded protein response (UPR). Acts during endoplasmic reticulum stress (ER) by activating unfolded protein response (UPR) target genes via direct binding to the UPR element (UPRE). Binds DNA preferably to the CRE-like element 5'- GATGACGTG[TG…	OLFM4	olfactomedin 4; May promote proliferation of pancreatic cancer cells by favoring the transition from the S to G2/M phase. In myeloid leukemic cell lines, inhibits cell growth and induces cell differentiation and apoptosis. May play a role in the inhibition of EIF4EBP1 phosphorylation/deactivation. Facilitates cell adhesion, most probably through interaction with cell surface lectins and cadherin …	ACTA2	actin, alpha 2, smooth muscle, aorta; Actins are highly conserved proteins that are involved in various types of cell motility and are ubiquitously expressed in all eukaryotic cells (377 aa)	SF3A1	splicing factor 3a, subunit 1, 120kDa; Subunit of the splicing factor SF3A required for 'A' complex assembly formed by the stable binding of U2 snRNP to the branchpoint sequence (BPS) in pre-mRNA. Sequence independent binding of SF3A/SF3B complex upstream of the branch site is essential, it may anchor U2 snRNP to the pre-mRNA. May also be involved in the assembly of the 'E' complex (793 aa)	HIST1H1D	histone cluster 1, H1d; Histone H1 protein binds to linker DNA between nucleosomes forming the macromolecular structure known as the chromatin fiber. Histones H1 are necessary for the condensation of nucleosome chains into higher-order structured fibers. Acts also as a regulator of individual gene transcription through chromatin remodeling, nucleosome spacing and DNA methylation (By similarity) (…	ZBTB24	zinc finger and BTB domain containing 24; May be involved in BMP2-induced transcription (By similarity) (697 aa)	C1QL1	complement component 1, q subcomponent-like 1; May regulate the number of excitatory synapses that are formed on hippocampus neurons. Has no effect on inhibitory synapses (By similarity) (258 aa)	GDF15	growth differentiation factor 15 (308 aa)	GOLGA3	golgin A3; Golgi auto-antigen; probably involved in maintaining Golgi structure (1498 aa)
		DPT	dermatopontin; Seems to mediate adhesion by cell surface integrin binding. May serve as a communication link between the dermal fibroblast cell surface and its extracellular matrix environment. Enhances TGFB1 activity. Inhibits cell proliferation. Accelerates collagen fibril formation, and stabilizes collagen fibrils against low-temperature dissociation (By similarity) (201 aa)	TBCB	tubulin folding cofactor B; Binds to alpha-tubulin folding intermediates after their interaction with cytosolic chaperonin in the pathway leading from newly synthesized tubulin to properly folded heterodimer. Involved in regulation of tubulin heterodimer dissociation. May function as a negative regulator of axonal growth (244 aa)	OR52E2	olfactory receptor, family 52, subfamily E, member 2; Odorant receptor (Potential) (325 aa)	PRAP1	proline-rich acidic protein 1; May play an important role in maintaining normal growth homeostasis in epithelial cells (151 aa)	IL4R	interleukin 4 receptor (825 aa)	TCN2	transcobalamin II; Primary vitamin B12-binding and transport protein. Delivers cobalamin to cells (427 aa)	MAPK12	mitogen-activated protein kinase 12; Serine/threonine kinase which acts as an essential component of the MAP kinase signal transduction pathway. MAPK12 is one of the four p38 MAPKs which play an important role in the cascades of cellular responses evoked by extracellular stimuli such as proinflammatory cytokines or physical stress leading to direct activation of transcription factors such as ELK1…	SPAG7	sperm associated antigen 7 (227 aa)	NOD1	nucleotide-binding oligomerization domain containing 1; Enhances caspase-9-mediated apoptosis. Induces NF-kappa- B activity via RIPK2 and IKK-gamma. Confers responsiveness to intracellular bacterial lipopolysaccharides (LPS). Forms an intracellular sensing system along with ARHGEF2 for the detection of microbial effectors during cell invasion by pathogens. Required for RHOA and RIPK2 dependent NF…	KRT13	keratin 13 (458 aa)	ESYT1	extended synaptotagmin-like protein 1; May play a role as calcium-regulated intrinsic membrane protein (By similarity) (1114 aa)	TFR2	transferrin receptor 2; Mediates cellular uptake of transferrin-bound iron in a non-iron dependent manner. May be involved in iron metabolism, hepatocyte function and erythrocyte differentiation (801 aa)	KRT14	keratin 14; The nonhelical tail domain is involved in promoting KRT5-KRT14 filaments to self-organize into large bundles and enhances the mechanical properties involved in resilience of keratin intermediate filaments in vitro (472 aa)					C22orf28	chromosome 22 open reading frame 28; Catalytic subunit of the tRNA-splicing ligase complex that acts by directly joining spliced tRNA halves to mature-sized tRNAs by incorporating the precursor-derived splice junction phosphate into the mature tRNA as a canonical 3',5'- phosphodiester. May act as a RNA ligase with broad substrate specificity, and may function toward other RNAs (505 aa)	CCL22	chemokine (C-C motif) ligand 22; May play a role in the trafficking of activated/effector T-lymphocytes to inflammatory sites and other aspects of activated T-lymphocyte physiology. Chemotactic for monocytes, dendritic cells and natural killer cells. Mild chemoattractant for primary activated T-lymphocytes and a potent chemoattractant for chronically activated T-lymphocytes but has no chemoattrac…	GOSR2	golgi SNAP receptor complex member 2; Involved in transport of proteins from the cis/medial- Golgi to the trans-Golgi network (213 aa)	MAPK1	mitogen-activated protein kinase 1; Serine/threonine kinase which acts as an essential component of the MAP kinase signal transduction pathway. MAPK1/ERK2 and MAPK3/ERK1 are the 2 MAPKs which play an important role in the MAPK/ERK cascade. They participate also in a signaling cascade initiated by activated KIT and KITLG/SCF. Depending on the cellular context, the MAPK/ERK cascade mediates diverse…	FOSB	FBJ murine osteosarcoma viral oncogene homolog B; FosB interacts with Jun proteins enhancing their DNA binding activity (338 aa)	SKIV2L2	superkiller viralicidic activity 2-like 2 (S. cerevisiae); May be involved in pre-mRNA splicing. Associated with the RNA exosome complex and involved in the 3'processing of the 7S pre-RNA to the mature 5.8S rRNA (1042 aa)	RAMP2	receptor (G protein-coupled) activity modifying protein 2; Transports the calcitonin gene-related peptide type 1 receptor (CALCRL) to the plasma membrane. Acts as a receptor for adrenomedullin (AM) together with CALCRL (175 aa)	PPP1R1B	protein phosphatase 1, regulatory (inhibitor) subunit 1B; Inhibitor of protein-phosphatase 1 (204 aa)	UNC13D	unc-13 homolog D (C. elegans); Plays a role in cytotoxic granule exocytosis in lymphocytes. Required for both granule maturation and granule docking and priming at the immunologic synapse. Regulates assembly of recycling and late endosomal structures, leading to the formation of an endosomal exocytic compartment that fuses with perforin-containing granules at the immunologic synapse and licences …
		GJA10	gap junction protein, alpha 10, 62kDa; One gap junction consists of a cluster of closely packed pairs of transmembrane channels, the connexons, through which materials of low MW diffuse from one cell to a neighboring cell. Involved in tracer coupling between horizontal cells of the retina. May play a role in the regulation of horizontal cell patterning (By similarity) (543 aa)	USF2	upstream transcription factor 2, c-fos interacting; Transcription factor that binds to a symmetrical DNA sequence (E-boxes) (5'-CACGTG-3') that is found in a variety of viral and cellular promoters (346 aa)	SAGE1	sarcoma antigen 1 (904 aa)	SNX29P2	sorting nexin 29 pseudogene 2 (268 aa)	AP3M2	adaptor-related protein complex 3, mu 2 subunit; Part of the AP-3 complex, an adaptor-related complex which is not clathrin-associated. The complex is associated with the Golgi region as well as more peripheral structures. It facilitates the budding of vesicles from the Golgi membrane and may be directly involved in trafficking to lysosomes. In concert with the BLOC-1 complex, AP-3 is required to…	PIK3IP1	phosphoinositide-3-kinase interacting protein 1; Negative regulator of hepatic phosphatidylinositol 3- kinase (PI3K) activity (By similarity) (263 aa)	CENPM	centromere protein M; Component of the CENPA-NAC (nucleosome-associated) complex, a complex that plays a central role in assembly of kinetochore proteins, mitotic progression and chromosome segregation. The CENPA-NAC complex recruits the CENPA-CAD (nucleosome distal) complex and may be involved in incorporation of newly synthesized CENPA into centromeres (180 aa)	TMEM101	transmembrane protein 101; May activate NF-kappa-B signaling pathways (257 aa)	PLOD3	procollagen-lysine, 2-oxoglutarate 5-dioxygenase 3; Forms hydroxylysine residues in -Xaa-Lys-Gly- sequences in collagens. These hydroxylysines serve as sites of attachment for carbohydrate units and are essential for the stability of the intermolecular collagen cross-links (738 aa)	KRT9	keratin 9; May serve an important special function either in the mature palmar and plantar skin tissue or in the morphogenetic program of the formation of these tissues. Plays a role in keratin filament assembly (623 aa)	BCAM	basal cell adhesion molecule (Lutheran blood group); Laminin alpha-5 receptor. May mediate intracellular signaling (628 aa)	AEBP1	AE binding protein 1; May positively regulate MAP-kinase activity in adipocytes, leading to enhanced adipocyte proliferation and reduced adipocyte differentiation (By similarity). May also positively regulate NF-kappa-B activity in macrophages by promoting the phosphorylation and subsequent degradation of I- kappa-B-alpha (NFKBIA), leading to enhanced macrophage inflammatory responsiveness (By si…	TIMM21	translocase of inner mitochondrial membrane 21 homolog (yeast); Participates in the translocation of transit peptide- containing proteins across the mitochondrial inner membrane. Also required for assembly of mitochondrial respiratory chain complex I and complex IV as component of some MITRAC complex, a cytochrome c oxidase (COX) assembly intermediate complex. TIM21 probably shuttles between the …					CDK5RAP1	CDK5 regulatory subunit associated protein 1 (587 aa)	PARD6A	par-6 partitioning defective 6 homolog alpha (C. elegans); Adapter protein involved in asymmetrical cell division and cell polarization processes. Probably involved in the formation of epithelial tight junctions. Association with PARD3 may prevent the interaction of PARD3 with F11R/JAM1, thereby preventing tight junction assembly. The PARD6-PARD3 complex links GTP-bound Rho small GTPases to atypi…	LAP3	leucine aminopeptidase 3; Presumably involved in the processing and regular turnover of intracellular proteins. Catalyzes the removal of unsubstituted N-terminal amino acids from various peptides (519 aa)	CENPM	centromere protein M; Component of the CENPA-NAC (nucleosome-associated) complex, a complex that plays a central role in assembly of kinetochore proteins, mitotic progression and chromosome segregation. The CENPA-NAC complex recruits the CENPA-CAD (nucleosome distal) complex and may be involved in incorporation of newly synthesized CENPA into centromeres (180 aa)	SLC35E2	solute carrier family 35, member E2; Putative transporter (By similarity) (266 aa)	RARS	arginyl-tRNA synthetase; Forms part of a macromolecular complex that catalyzes the attachment of specific amino acids to cognate tRNAs during protein synthesis. Modulates the secretion of AIMP1 and may be involved in generation of the inflammatory cytokine EMAP2 from AIMP1 (660 aa)	CAMK1	calcium/calmodulin-dependent protein kinase I; Calcium/calmodulin-dependent protein kinase that operates in the calcium-triggered CaMKK-CaMK1 signaling cascade and, upon calcium influx, regulates transcription activators activity, cell cycle, hormone production, cell differentiation, actin filament organization and neurite outgrowth. Recognizes the substrate consensus sequence [MVLIF]-x-R-x(2)-[S…	MACROD1	MACRO domain containing 1; Deacetylates O-acetyl-ADP ribose, a signaling molecule generated by the deacetylation of acetylated lysine residues in histones and other proteins. Plays a role in estrogen signaling. Binds to androgen receptor (AR) and amplifies the transactivation function of AR in response to androgen. May play an important role in carcinogenesis and/or progression of hormone-depende…	CDC6	cell division cycle 6 homolog (S. cerevisiae); Involved in the initiation of DNA replication. Also participates in checkpoint controls that ensure DNA replication is completed before mitosis is initiated (560 aa)
		GABRQ	gamma-aminobutyric acid (GABA) A receptor, theta; GABA, the major inhibitory neurotransmitter in the vertebrate brain, mediates neuronal inhibition by binding to the GABA/benzodiazepine receptor and opening an integral chloride channel (632 aa)	SIPA1L3	signal-induced proliferation-associated 1 like 3 (1781 aa)	ACSM5	acyl-CoA synthetase medium-chain family member 5; Has medium-chain fatty acid-CoA ligase activity with broad substrate specificity (in vitro). Acts on acids from C(4) to C(11) and on the corresponding 3-hydroxy- and 2,3- or 3,4- unsaturated acids (in vitro) (By similarity) (579 aa)	ZNF878	zinc finger protein 878; May be involved in transcriptional regulation (By similarity) (531 aa)	PTPN18	protein tyrosine phosphatase, non-receptor type 18 (brain-derived); Differentially dephosphorylate autophosphorylated tyrosine kinases which are known to be overexpressed in tumor tissues (460 aa)	CYP24A1	cytochrome P450, family 24, subfamily A, polypeptide 1; Has a role in maintaining calcium homeostasis. Catalyzes the NADPH-dependent 24-hydroxylation of calcidiol (25- hydroxyvitamin D(3)) and calcitriol (1-alpha,25-dihydroxyvitamin D(3)). The enzyme can perform up to 6 rounds of hydroxylation of calcitriol leading to calcitroic acid. It also shows 23- hydroxylating activity leading to 1-alpha,25…	PMM1	phosphomannomutase 1; Involved in the synthesis of the GDP-mannose and dolichol-phosphate-mannose required for a number of critical mannosyl transfer reactions. In addition, may be responsible for the degradation of glucose-1,6-bisphosphate in ischemic brain (262 aa)	RAB26	RAB26, member RAS oncogene family; The small GTPases Rab are key regulators of intracellular membrane trafficking, from the formation of transport vesicles to their fusion with membranes. Rabs cycle between an inactive GDP-bound form and an active GTP-bound form that is able to recruit to membranes different set of downstream effectors directly responsible for vesicle formation, movement, tetheri…	YKT6	YKT6 v-SNARE homolog (S. cerevisiae); Vesicular soluble NSF attachment protein receptor (v- SNARE) mediating vesicle docking and fusion to a specific acceptor cellular compartment. Functions in endoplasmic reticulum to Golgi transport; as part of a SNARE complex composed of GOSR1, GOSR2 and STX5. Functions in early/recycling endosome to TGN transport; as part of a SNARE complex composed of BET1L,…	ARHGEF6	Rac/Cdc42 guanine nucleotide exchange factor (GEF) 6; Acts as a RAC1 guanine nucleotide exchange factor (GEF) (776 aa)	CSRNP1	cysteine-serine-rich nuclear protein 1; Binds to the consensus sequence 5'-AGAGTG-3' and has transcriptional activator activity (By similarity). May have a tumor-suppressor function. May play a role in apoptosis (589 aa)	VIM	vimentin (466 aa)	REXO1	REX1, RNA exonuclease 1 homolog (S. cerevisiae); Seems to have no detectable effect on transcription elongation in vitro (1221 aa)					CHMP4B	charged multivesicular body protein 4B; Probable core component of the endosomal sorting required for transport complex III (ESCRT-III) which is involved in multivesicular bodies (MVBs) formation and sorting of endosomal cargo proteins into MVBs. MVBs contain intraluminal vesicles (ILVs) that are generated by invagination and scission from the limiting membrane of the endosome and mostly are deli…	SMPD3	sphingomyelin phosphodiesterase 3, neutral membrane (neutral sphingomyelinase II); Catalyzes the hydrolysis of sphingomyelin to form ceramide and phosphocholine. Ceramide mediates numerous cellular functions, such as apoptosis and growth arrest, and is capable of regulating these 2 cellular events independently. Also hydrolyzes sphingosylphosphocholine. Regulates the cell cycle by acting as a gro…	BIRC2	baculoviral IAP repeat containing 2; Multi-functional protein which regulates not only caspases and apoptosis, but also modulates inflammatory signaling and immunity, mitogenic kinase signaling, and cell proliferation, as well as cell invasion and metastasis. Acts as an E3 ubiquitin- protein ligase regulating NF-kappa-B signaling and regulates both canonical and non-canonical NF-kappa-B signaling…	ZBED4	zinc finger, BED-type containing 4 (1171 aa)	ART1	ADP-ribosyltransferase 1; Has ADP-ribosyltransferase activity toward GLP1R (327 aa)	MFN2	mitofusin 2; Essential transmembrane GTPase, which mediates mitochondrial fusion. Fusion of mitochondria occurs in many cell types and constitutes an important step in mitochondria morphology, which is balanced between fusion and fission. MFN2 acts independently of the cytoskeleton. It therefore plays a central role in mitochondrial metabolism and may be associated with obesity and/or apoptosis p…	CD72	CD72 molecule; Plays a role in B-cell proliferation and differentiation (359 aa)	SAA2	serum amyloid A2; Major acute phase reactant. Apolipoprotein of the HDL complex (By similarity) (122 aa)	MICALL1	MICAL-like 1 (863 aa)
		GABRE	gamma-aminobutyric acid (GABA) A receptor, epsilon; GABA, the major inhibitory neurotransmitter in the vertebrate brain, mediates neuronal inhibition by binding to the GABA/benzodiazepine receptor and opening an integral chloride channel (506 aa)	BET1	blocked early in transport 1 homolog (S. cerevisiae); Required for vesicular transport from the ER to the Golgi complex. Functions as a SNARE involved in the docking process of ER-derived vesicles with the cis-Golgi membrane (By similarity) (118 aa)	WBP2NL	WBP2 N-terminal like; May play a role in meotic resumption and pronuclear formation, mediated by a WW domain-signaling pathway during fertilization (By similarity) (309 aa)			FAR2	fatty acyl CoA reductase 2; Catalyzes the reduction of fatty acyl-CoA to fatty alcohols. The preferred substrates are C16, C18, C18-1 and C18-2 but low activity can be observed with C10-C14 substrates (515 aa)	MMP15	matrix metallopeptidase 15 (membrane-inserted); Endopeptidase that degrades various components of the extracellular matrix. May activate progelatinase A (669 aa)	CERK	ceramide kinase; Catalyzes specifically the phosphorylation of ceramide to form ceramide 1-phosphate. Acts efficiently on natural and analog ceramides (C6, C8, C16 ceramides, and C8-dihydroceramide), to a lesser extent on C2-ceramide and C6-dihydroceramide, but not on other lipids, such as various sphingosines. Binds phosphoinositides (537 aa)	ZNF184	zinc finger protein 184; May be involved in transcriptional regulation (751 aa)	FAM190B	family with sequence similarity 190, member B (834 aa)	GDF15	growth differentiation factor 15 (308 aa)	FEZ1	fasciculation and elongation protein zeta 1 (zygin I); May be involved in axonal outgrowth as component of the network of molecules that regulate cellular morphology and axon guidance machinery. Able to restore partial locomotion and axonal fasciculation to C.elegans unc-76 mutants in germline transformation experiments. May participate in the transport of mitochondria and other cargos along micr…	RASD1	RAS, dexamethasone-induced 1; Small GTPase. Negatively regulates the transcription regulation activity of the APBB1/FE65-APP complex via its interaction with APBB1/FE65 (By similarity) (281 aa)	KEAP1	kelch-like ECH-associated protein 1; Acts as a substrate adapter protein for the E3 ubiquitin ligase complex formed by CUL3 and RBX1 and targets NFE2L2/NRF2 for ubiquitination and degradation by the proteasome, thus resulting in the suppression of its transcriptional activity and the repression of antioxidant response element-mediated detoxifying enzyme gene expression. Retains NFE2L2/NRF2 and ma…					IDH3G	isocitrate dehydrogenase 3 (NAD+) gamma (393 aa)	SLC6A2	solute carrier family 6 (neurotransmitter transporter, noradrenalin), member 2; Amine transporter. Terminates the action of noradrenaline by its high affinity sodium-dependent reuptake into presynaptic terminals (628 aa)	PXN	paxillin; Cytoskeletal protein involved in actin-membrane attachment at sites of cell adhesion to the extracellular matrix (focal adhesion) (591 aa)	PYGB	phosphorylase, glycogen; brain; Phosphorylase is an important allosteric enzyme in carbohydrate metabolism. Enzymes from different sources differ in their regulatory mechanisms and in their natural substrates. However, all known phosphorylases share catalytic and structural properties (By similarity) (843 aa)	KRT31	keratin 31 (416 aa)	WARS2	tryptophanyl tRNA synthetase 2, mitochondrial (360 aa)	MMP7	matrix metallopeptidase 7 (matrilysin, uterine); Degrades casein, gelatins of types I, III, IV, and V, and fibronectin. Activates procollagenase (267 aa)	IL1RN	interleukin 1 receptor antagonist; Inhibits the activity of interleukin-1 by binding to receptor IL1R1 and preventing its association with the coreceptor IL1RAP for signaling. Has no interleukin-1 like activity. Binds functional interleukin-1 receptor IL1R1 with greater affinity than decoy receptor IL1R2; however, the physiological relevance of the latter association is unsure (180 aa)	MCM5	minichromosome maintenance complex component 5; Acts as component of the MCM2-7 complex (MCM complex) which is the putative replicative helicase essential for 'once per cell cycle' DNA replication initiation and elongation in eukaryotic cells. The active ATPase sites in the MCM2-7 ring are formed through the interaction surfaces of two neighboring subunits such that a critical structure of a cons…
		BAI3	brain-specific angiogenesis inhibitor 3; May regulate the number of excitatory synapses that are formed on hippocampus neurons. Has no effect on inhibitory synapses. Might be involved in angiogenesis inhibition and suppression of glioblastoma (1522 aa)	PON2	paraoxonase 2 (354 aa)	OR6C70	olfactory receptor, family 6, subfamily C, member 70; Odorant receptor (Potential) (312 aa)			HEATR6	HEAT repeat containing 6; Amplification-dependent oncogene (1181 aa)	FA2H	fatty acid 2-hydroxylase; Required for alpha-hydroxylation of free fatty acids and the formation of alpha-hydroxylated sphingolipids (372 aa)	PYGB	phosphorylase, glycogen; brain; Phosphorylase is an important allosteric enzyme in carbohydrate metabolism. Enzymes from different sources differ in their regulatory mechanisms and in their natural substrates. However, all known phosphorylases share catalytic and structural properties (By similarity) (843 aa)	OCEL1	occludin/ELL domain containing 1 (264 aa)	ACTA2	actin, alpha 2, smooth muscle, aorta; Actins are highly conserved proteins that are involved in various types of cell motility and are ubiquitously expressed in all eukaryotic cells (377 aa)	RBBP8NL	RBBP8 N-terminal like (664 aa)	BARX2	BARX homeobox 2; Transcription factor. Binds optimally to the DNA consensus sequence 5'-YYTAATGRTTTTY-3'. May control the expression of neural adhesion molecules such as L1 or Ng-CAM during embryonic development of both the central and peripherical nervous system. May be involved in controlling adhesive processes in keratinizing epithelia (By similarity) (279 aa)	GALNTL4	UDP-N-acetyl-alpha-D-galactosamine-polypeptide N-acetylgalactosaminyltransferase-like 4; May catalyze the initial reaction in O-linked oligosaccharide biosynthesis, the transfer of an N-acetyl-D- galactosamine residue to a serine or threonine residue on the protein receptor (By similarity) (607 aa)	NTN1	netrin 1; Netrins control guidance of CNS commissural axons and peripheral motor axons. Its association with either DCC or some UNC5 receptors will lead to axon attraction or repulsion, respectively. It also serve as a survival factor via its association with its receptors which prevent the initiation of apoptosis. Involved in tumorigenesis by regulating apoptosis (604 aa)					WDR13	WD repeat domain 13 (485 aa)	RHOV	ras homolog family member V; Plays a role in the control of the actin cytoskeleton via activation of the JNK pathway (By similarity) (236 aa)	ARPC3	actin related protein 2/3 complex, subunit 3, 21kDa; Functions as component of the Arp2/3 complex which is involved in regulation of actin polymerization and together with an activating nucleation-promoting factor (NPF) mediates the formation of branched actin networks (178 aa)	MYBL2	v-myb myeloblastosis viral oncogene homolog (avian)-like 2; Transcription factor involved in the regulation of cell survival, proliferation, and differentiation. Transactivates the expression of the CLU gene (700 aa)	PCDHGC5	protocadherin gamma subfamily C, 5; Potential calcium-dependent cell-adhesion protein. May be involved in the establishment and maintenance of specific neuronal connections in the brain (By similarity) (944 aa)	ATIC	5-aminoimidazole-4-carboxamide ribonucleotide formyltransferase/IMP cyclohydrolase; Bifunctional enzyme that catalyzes 2 steps in purine biosynthesis (592 aa)	CDK15	cyclin-dependent kinase 15 (384 aa)	IL12RB2	interleukin 12 receptor, beta 2; Receptor for interleukin-12. This subunit is the signaling component coupling to the JAK2/STAT4 pathway. Promotes the proliferation of T-cells as well as NK cells. Induces the promotion of T-cells towards the Th1 phenotype by strongly enhancing IFN-gamma production (862 aa)	MYH9	myosin, heavy chain 9, non-muscle; Cellular myosin that appears to play a role in cytokinesis, cell shape, and specialized functions such as secretion and capping (1960 aa)
		OPN4	opsin 4; Photoreceptor required for regulation of circadian rhythm. Contributes to pupillar reflex and other non-image forming responses to light. May be able to isomerize covalently bound all- trans retinal back to 11-cis retinal (By similarity) (489 aa)	HBP1	HMG-box transcription factor 1; Transcriptional repressor that binds to the promoter region of target genes. Plays a role in the regulation of the cell cycle and of the Wnt pathway. Binds preferentially to the sequence 5'-TTCATTCATTCA-3'. Binding to the H1F0 promoter is enhanced by interaction with RB1. Disrupts the interaction between DNA and TCF4 (514 aa)	OR56A3	olfactory receptor, family 56, subfamily A, member 3; Odorant receptor (Potential) (315 aa)			DOPEY1	dopey family member 1; May be involved in protein traffic between late Golgi and early endosomes (By similarity) (2465 aa)	MEFV	Mediterranean fever; Probably controls the inflammatory response in myelomonocytic cells at the level of the cytoskeleton organization (781 aa)	MYBL2	v-myb myeloblastosis viral oncogene homolog (avian)-like 2; Transcription factor involved in the regulation of cell survival, proliferation, and differentiation. Transactivates the expression of the CLU gene (700 aa)	MMP11	matrix metallopeptidase 11 (stromelysin 3); May play an important role in the progression of epithelial malignancies (488 aa)	GOSR2	golgi SNAP receptor complex member 2; Involved in transport of proteins from the cis/medial- Golgi to the trans-Golgi network (213 aa)	ALDH3B2	aldehyde dehydrogenase 3 family, member B2 (385 aa)	SPC25	SPC25, NDC80 kinetochore complex component, homolog (S. cerevisiae); Acts as a component of the essential kinetochore- associated NDC80 complex, which is required for chromosome segregation and spindle checkpoint activity. Required for kinetochore integrity and the organization of stable microtubule binding sites in the outer plate of the kinetochore (224 aa)	SLC15A3	solute carrier family 15, member 3; Proton oligopeptide cotransporter. Transports free histidine and certain di- and tripeptides (By similarity) (581 aa)	ISOC1	isochorismatase domain containing 1 (298 aa)					USP11	ubiquitin specific peptidase 11; Protease that can remove conjugated ubiquitin from target proteins and polyubiquitin chains. Inhibits the degradation of target proteins by the proteasome. Plays a role in the regulation of pathways leading to NF-kappa-B activation. Plays a role in the regulation of DNA repair after double-stranded DNA breaks (963 aa)	FGL1	fibrinogen-like 1; Has hepatocyte mitogenic activity (312 aa)	CMAS	cytidine monophosphate N-acetylneuraminic acid synthetase; Catalyzes the activation of N-acetylneuraminic acid (NeuNAc) to cytidine 5'-monophosphate N-acetylneuraminic acid (CMP-NeuNAc), a substrate required for the addition of sialic acid. Has some activity toward NeuNAc, N-glycolylneuraminic acid (Neu5Gc) or 2-keto-3-deoxy-D-glycero-D-galacto-nononic acid (KDN) (434 aa)	CSTF1	cleavage stimulation factor, 3' pre-RNA, subunit 1, 50kDa; One of the multiple factors required for polyadenylation and 3'-end cleavage of mammalian pre-mRNAs. May be responsible for the interaction of CSTF with other factors to form a stable complex on the pre-mRNA (431 aa)	MNX1	motor neuron and pancreas homeobox 1; Putative transcription factor involved in pancreas development and function (401 aa)	FAM53C	family with sequence similarity 53, member C (392 aa)	SNCAIP	synuclein, alpha interacting protein (919 aa)	FBN2	fibrillin 2; Fibrillins are structural components of 10-12 nm extracellular calcium-binding microfibrils, which occur either in association with elastin or in elastin-free bundles. Fibrillin-2- containing microfibrils regulate the early process of elastic fiber assembly. Regulates osteoblast maturation by controlling TGF-beta bioavailability and calibrating TGF-beta and BMP levels, respectively (…	FOXRED2	FAD-dependent oxidoreductase domain containing 2; Probable flavoprotein which may function in endoplasmic reticulum associated degradation (ERAD). May bind non-native proteins in the endoplasmic reticulum and target them to the ubiquitination machinery for subsequent degradation (684 aa)
		BEX1	brain expressed, X-linked 1; Signaling adapter molecule involved in p75NTR/NGFR signaling. Plays a role in cell cycle progression and neuronal differentiation. Inhibits neuronal differentiation in response to nerve growth factor (NGF). May act as a link between the cell cycle and neurotrophic factor signaling, possibly by functioning as an upstream modulator of receptor signaling, coordinating bi…	NOD1	nucleotide-binding oligomerization domain containing 1; Enhances caspase-9-mediated apoptosis. Induces NF-kappa- B activity via RIPK2 and IKK-gamma. Confers responsiveness to intracellular bacterial lipopolysaccharides (LPS). Forms an intracellular sensing system along with ARHGEF2 for the detection of microbial effectors during cell invasion by pathogens. Required for RHOA and RIPK2 dependent NF…	GABRG3	gamma-aminobutyric acid (GABA) A receptor, gamma 3; GABA, the major inhibitory neurotransmitter in the vertebrate brain, mediates neuronal inhibition by binding to the GABA/benzodiazepine receptor and opening an integral chloride channel (467 aa)			CPNE3	copine III; May function in membrane trafficking. Exhibits calcium- dependent phospholipid binding properties (By similarity) (537 aa)	CTSH	cathepsin H; Important for the overall degradation of proteins in lysosomes (335 aa)	CST4	cystatin S; This protein strongly inhibits papain and ficin, partially inhibits stem bromelain and bovine cathepsin C, but does not inhibit porcine cathepsin B or clostripain. Papain is inhibited non-competitively (141 aa)	SNRPD3	small nuclear ribonucleoprotein D3 polypeptide 18kDa; Appears to function in the U7 snRNP complex that is involved in histone 3'-end processing. Binds to the downstream cleavage product (DCP) of histone pre-mRNA in a U7 snRNP dependent manner (126 aa)	LAP3	leucine aminopeptidase 3; Presumably involved in the processing and regular turnover of intracellular proteins. Catalyzes the removal of unsubstituted N-terminal amino acids from various peptides (519 aa)	HRK	harakiri, BCL2 interacting protein (contains only BH3 domain); Promotes apoptosis (91 aa)	CAMK4	calcium/calmodulin-dependent protein kinase IV; Calcium/calmodulin-dependent protein kinase that operates in the calcium-triggered CaMKK-CaMK4 signaling cascade and regulates, mainly by phosphorylation, the activity of several transcription activators, such as CREB1, MEF2D, JUN and RORA, which play pivotal roles in immune response, inflammation, and memory consolidation. In the thymus, regulates …	KITLG	KIT ligand; Ligand for the receptor-type protein-tyrosine kinase KIT. Plays an essential role in the regulation of cell survival and proliferation, hematopoiesis, stem cell maintenance, gametogenesis, mast cell development, migration and function, and in melanogenesis. KITLG/SCF binding can activate several signaling pathways. Promotes phosphorylation of PIK3R1, the regulatory subunit of phosphat…	ASNS	asparagine synthetase (glutamine-hydrolyzing) (561 aa)					GLA	galactosidase, alpha (429 aa)	CASP14	caspase 14, apoptosis-related cysteine peptidase; Believed to be a non-apoptotic caspase which is involved in epidermal differentiation. Seems to play a role in keratinocyte differentiation and cornification. Probably regulates maturation of the epidermis by proteolytically processing filaggrin (By similarity) (242 aa)	SRSF9	serine/arginine-rich splicing factor 9; Plays a role in constitutive splicing and can modulate the selection of alternative splice sites. Represses the splicing of MAPT/Tau exon 10 (221 aa)	UBOX5	U-box domain containing 5 (541 aa)	TRIM45	tripartite motif containing 45; May act as a transcriptional repressor in mitogen- activated protein kinase signaling pathway (580 aa)	RDH10	retinol dehydrogenase 10 (all-trans); Retinol dehydrogenase with a clear preference for NADP. Converts all-trans-retinol to all-trans-retinal. Has no detectable activity towards 11-cis-retinol, 9-cis-retinol and 13-cis-retinol (341 aa)	CYSTM1	cysteine-rich transmembrane module containing 1 (97 aa)	SLC27A5	solute carrier family 27 (fatty acid transporter), member 5; Acyl-CoA synthetase involved in bile acid metabolism. Proposed to catalyze the first step in the conjugation of C24 bile acids (choloneates) to glycine and taurine before excretion into bile canaliculi by activating them to their CoA thioesters. Seems to activate secondary bile acids entering the liver from the enterohepatic circulation…	L3MBTL2	l(3)mbt-like 2 (Drosophila); Putative Polycomb group (PcG) protein. PcG proteins maintain the transcriptionally repressive state of genes, probably via a modification of chromatin, rendering it heritably changed in its expressibility. Its association with a chromatin-remodeling complex suggests that it may contribute to prevent expression of genes that trigger the cell into mitosis. Binds to mono…
		CLCNKB	chloride channel, voltage-sensitive Kb; Voltage-gated chloride channel. Chloride channels have several functions including the regulation of cell volume; membrane potential stabilization, signal transduction and transepithelial transport. May be important in urinary concentrating mechanisms (687 aa)	GLCCI1	glucocorticoid induced transcript 1 (547 aa)	CYP2F1	cytochrome P450, family 2, subfamily F, polypeptide 1; May be involved in the metabolism of various pneumotoxicants including naphthalene. Is able to dealkylate ethoxycoumarin, propoxycoumarin, and pentoxyresorufin but possesses no activity toward ethoxyresorufin and only trace dearylation activity toward benzyloxyresorufin. Bioactivates 3- methylindole (3MI) by dehydrogenation to the putative el…			RRN3	RRN3 RNA polymerase I transcription factor homolog (S. cerevisiae); Required for efficient transcription initiation by RNA polymerase I. Required for the formation of the competent preinitiation complex (PIC). Dissociates from pol I as a consequence of transcription. In vitro, cannot activate transcription in a subsequent transcription reaction (By similarity) (651 aa)	TG	thyroglobulin (2768 aa)	CMC2	COX assembly mitochondrial protein 2 homolog (S. cerevisiae); May be involved in cytochrome c oxidase biogenesis (By similarity) (79 aa)	CRYBB3	crystallin, beta B3; Crystallins are the dominant structural components of the vertebrate eye lens (211 aa)	BIRC2	baculoviral IAP repeat containing 2; Multi-functional protein which regulates not only caspases and apoptosis, but also modulates inflammatory signaling and immunity, mitogenic kinase signaling, and cell proliferation, as well as cell invasion and metastasis. Acts as an E3 ubiquitin- protein ligase regulating NF-kappa-B signaling and regulates both canonical and non-canonical NF-kappa-B signaling…	TRAFD1	TRAF-type zinc finger domain containing 1; Negative feedback regulator that controls excessive innate immune responses. Regulates both Toll-like receptor 4 (TLR4) and DDX58/RIG1-like helicases (RLH) pathways. May inhibit the LTR pathway by direct interaction with TRAF6 and attenuation of NF-kappa-B activation. May negatively regulate the RLH pathway downstream from MAVS and upstream of NF-kappa-B…	ADAMTS1	ADAM metallopeptidase with thrombospondin type 1 motif, 1; Cleaves aggrecan, a cartilage proteoglycan, and may be involved in its turnover (By similarity). Has angiogenic inhibitor activity. Active metalloprotease, which may be associated with various inflammatory processes as well as development of cancer cachexia. May play a critical role in follicular rupture (967 aa)	SELPLG	selectin P ligand; A SLe(x)-type glycan, which through high affinity, calcium-dependent interactions with E-, P- and L-selectins, mediates rapid rolling of leukocytes over vascular surfaces during the initial steps in inflammation. PSGL1 is critical for the initial leukocyte capture (428 aa)	CA12	carbonic anhydrase XII; Reversible hydration of carbon dioxide (354 aa)					NDFIP2	Nedd4 family interacting protein 2; Activates HECT domain-containing E3 ubiquitin-protein ligases, including ITCH, NEDD4, NEDD4L, SMURF2, WWP1 and WWP2, and consequently modulates the stability of their targets. As a result, may control many cellular processes. Recruits ITCH, NEDD4 and SMURF2 to endosomal membranes. May modulate EGFR signaling (336 aa)	GCDH	glutaryl-CoA dehydrogenase; Catalyzes the oxidative decarboxylation of glutaryl-CoA to crotonyl-CoA and CO(2) in the degradative pathway of L-lysine, L-hydroxylysine, and L-tryptophan metabolism. It uses electron transfer flavoprotein as its electron acceptor. Isoform Short is inactive (438 aa)	MAPK14	mitogen-activated protein kinase 14; Serine/threonine kinase which acts as an essential component of the MAP kinase signal transduction pathway. MAPK14 is one of the four p38 MAPKs which play an important role in the cascades of cellular responses evoked by extracellular stimuli such as proinflammatory cytokines or physical stress leading to direct activation of transcription factors. Accordingly…	TXNL1	thioredoxin-like 1; Active thioredoxin with a redox potential of about -250 mV (289 aa)	ANO3	anoctamin 3; Does not exhibit calcium-activated chloride channel (CaCC) activity (981 aa)	MRPS2	mitochondrial ribosomal protein S2 (296 aa)	EFCAB1	EF-hand calcium binding domain 1 (211 aa)	CSTA	cystatin A (stefin A); This is an intracellular thiol proteinase inhibitor. Has an important role in desmosome-mediated cell-cell adhesion in the lower levels of the epidermis (98 aa)	EEF1A2	eukaryotic translation elongation factor 1 alpha 2; This protein promotes the GTP-dependent binding of aminoacyl-tRNA to the A-site of ribosomes during protein biosynthesis (463 aa)
		LST1	leukocyte specific transcript 1 (104 aa)	ZNF688	zinc finger protein 688; May be involved in transcriptional regulation (276 aa)	GPR141	G protein-coupled receptor 141; Orphan receptor (305 aa)			TRIP6	thyroid hormone receptor interactor 6; Relays signals from the cell surface to the nucleus to weaken adherens junction and promote actin cytoskeleton reorganization and cell invasiveness. Involved in lysophosphatidic acid-induced cell adhesion and migration. Acts as a transcriptional coactivator for NF-kappa-B and JUN, and mediates the transrepression of these transcription factors induced by glu…	RP1	retinitis pigmentosa 1 (autosomal dominant); Microtubule-associated protein regulating the stability and length of the microtubule-based axoneme of photoreceptors. Required for the differentiation of photoreceptor cells, it plays a role in the organization of the outer segment of rod and cone photoreceptors ensuring the correct orientation and higher-order stacking of outer segment disks along th…	STUB1	STIP1 homology and U-box containing protein 1, E3 ubiquitin protein ligase; E3 ubiquitin-protein ligase which targets misfolded chaperone substrates towards proteasomal degradation. Collaborates with ATXN3 in the degradation of misfolded chaperone substrates- ATXN3 restricting the length of ubiquitin chain attached to STUB1/CHIP substrates and preventing further chain extension. Ubiquitinates NOS…	LGALS2	lectin, galactoside-binding, soluble, 2; This protein binds beta-galactoside. Its physiological function is not yet known (132 aa)	PXN	paxillin; Cytoskeletal protein involved in actin-membrane attachment at sites of cell adhesion to the extracellular matrix (focal adhesion) (591 aa)	FAM65B	family with sequence similarity 65, member B; Isoform 2 play a role in promoting myogenic cell differentiation, cytoskeletal rearrangement and filopodia formation (1068 aa)	ATAD2	ATPase family, AAA domain containing 2; May be a transcriptional coactivator of the nuclear receptor ESR1 required to induce the expression of a subset of estradiol target genes, such as CCND1, MYC and E2F1. May play a role in the recruitment or occupancy of CREBBP at some ESR1 target gene promoters. May be required for histone hyperacetylation. Involved in the estrogen-induced cell proliferation…	PPM1H	protein phosphatase, Mg2+/Mn2+ dependent, 1H (514 aa)	OXCT1	3-oxoacid CoA transferase 1; Key enzyme for ketone body catabolism. Transfers the CoA moiety from succinate to acetoacetate. Formation of the enzyme-CoA intermediate proceeds via an unstable anhydride species formed between the carboxylate groups of the enzyme and substrate (By similarity) (520 aa)					ZNF263	zinc finger protein 263; Might play an important role in basic cellular processes as a transcriptional repressor (683 aa)	RPL18A	ribosomal protein L18a (176 aa)	TRIM38	tripartite motif containing 38 (465 aa)	POLR2C	polymerase (RNA) II (DNA directed) polypeptide C, 33kDa; DNA-dependent RNA polymerase catalyzes the transcription of DNA into RNA using the four ribonucleoside triphosphates as substrates. Component of RNA polymerase II which synthesizes mRNA precursors and many functional non-coding RNAs. Pol II is the central component of the basal RNA polymerase II transcription machinery. It is composed of mo…	IL36G	interleukin 36, gamma; Function as an agonist of NF-kappa B activation through the orphan IL-1-receptor-related protein 2. Could constitute part of an independent signaling system analogous to interleukin-1 alpha (IL-1A), beta (IL-1B) receptor agonist and interleukin-1 receptor type I (IL-1R1), that is present in epithelial barriers and takes part in local inflammatory response (169 aa)	RNF39	ring finger protein 39 (420 aa)	POF1B	premature ovarian failure, 1B; May be involved in ovary development (589 aa)	ARRDC4	arrestin domain containing 4 (418 aa)	SLC52A3	solute carrier family 52, riboflavin transporter, member 3; Riboflavin transporter. Riboflavin transport is Na(+)- independent but moderately pH-sensitive. Activity is strongly inhibited by riboflavin analogs, such as lumiflavin, flavin mononucleotide (FMN) and flavin adenine dinucleotide (FAD), and to a lesser extent by amiloride (469 aa)
		MAGEB2	melanoma antigen family B, 2; May enhance ubiquitin ligase activity of RING-type zinc finger-containing E3 ubiquitin-protein ligases. Proposed to act through recruitment and/or stabilization of the Ubl-conjugating enzyme (E2) at the E3-substrate complex (319 aa)	CHMP5	charged multivesicular body protein 5; Probable peripherally associated component of the endosomal sorting required for transport complex III (ESCRT-III) which is involved in multivesicular bodies (MVBs) formation and sorting of endosomal cargo proteins into MVBs. MVBs contain intraluminal vesicles (ILVs) that are generated by invagination and scission from the limiting membrane of the endosome a…	LMO1	LIM domain only 1 (rhombotin 1); May be involved in gene regulation within neural lineage cells potentially by direct DNA binding or by binding to other transcription factors (156 aa)			RALGAPA2	Ral GTPase activating protein, alpha subunit 2 (catalytic) (1873 aa)	GDAP1	ganglioside induced differentiation associated protein 1; Regulates the mitochondrial network by promoting mitochondrial fission (358 aa)	EXTL3	exostoses (multiple)-like 3; Probable glycosyltransferase (By similarity) (919 aa)	SRRD	SRR1 domain containing; May be involved in a circadian clock input pathway (By similarity) (339 aa)	KCTD10	potassium channel tetramerisation domain containing 10; Substrate-specific adapter of a BCR (BTB-CUL3-RBX1) E3 ubiquitin-protein ligase complex. The BCR(BACURD3) E3 ubiquitin ligase complex mediates the ubiquitination of target proteins, leading to their degradation by the proteasome (By similarity) (313 aa)	DAPK2	death-associated protein kinase 2; Calcium/calmodulin-dependent serine/threonine kinase involved in multiple cellular signaling pathways that trigger cell survival, apoptosis, and autophagy. Regulates both type I apoptotic and type II autophagic cell deaths signal, depending on the cellular setting. The former is caspase-dependent, while the latter is caspase-independent and is characterized by t…	NTAN1	N-terminal asparagine amidase; Side-chain deamidation of N-terminal asparagine residues to aspartate. Required for the ubiquitin-dependent turnover of intracellular proteins that initiate with Met-Asn. These proteins are acetylated on the retained initiator methionine and can subsequently be modified by the removal of N-acetyl methionine by acylaminoacid hydrolase (AAH). Conversion of the resulti…	LAMA4	laminin, alpha 4 (1823 aa)	DIMT1	DIM1 dimethyladenosine transferase 1 homolog (S. cerevisiae); Specifically dimethylates two adjacent adenosines in the loop of a conserved hairpin near the 3'-end of 18S rRNA in the 40S particle (By similarity) (313 aa)					ARL2BP	ADP-ribosylation factor-like 2 binding protein; Together with ARL2, plays a role in the nuclear translocation, retention and transcriptional activity of STAT3. May play a role as an effector of ARL2 (163 aa)	FBXL15	F-box and leucine-rich repeat protein 15 (300 aa)	TMEM30A	transmembrane protein 30A (361 aa)	SLC7A6	solute carrier family 7 (amino acid transporter light chain, y+L system), member 6; Involved in the sodium-independent uptake of dibasic amino acids and sodium-dependent uptake of some neutral amino acids. Requires coexpression with SLC3A2/4F2hc to mediate the uptake of arginine, leucine and glutamine. Also acts as an arginine/glutamine exchanger, following an antiport mechanism for amino acid tr…	RGS3	regulator of G-protein signaling 3 (1198 aa)	FBXO9	F-box protein 9; Substrate recognition component of a (SKP1-CUL1-F-box protein) E3 ubiquitin-protein ligase complex which mediates the ubiquitination and subsequent proteasomal degradation of TTI1 and TELO2 in a CK2-dependent manner, thereby directly regulating mTOR signaling. SCF(FBXO9) recognizes and binds mTORC1-bound TTI1 and TELO2 when they are phosphorylated by CK2 following growth factor d…	IL1A	interleukin 1, alpha; Produced by activated macrophages, IL-1 stimulates thymocyte proliferation by inducing IL-2 release, B-cell maturation and proliferation, and fibroblast growth factor activity. IL-1 proteins are involved in the inflammatory response, being identified as endogenous pyrogens, and are reported to stimulate the release of prostaglandin and collagenase from synovial cells (271 aa)	PIF1	PIF1 5'-to-3' DNA helicase homolog (S. cerevisiae); DNA-dependent ATPase and DNA helicase inhibiting telomerase activity by unwinding DNA/RNA duplex formed by telomerase RNA and telomeric DNA in a 5' to 3' polarity. Negatively regulates telomere length and such inhibition requires its ATPase activity. Tightly cell cycle regulated and expressed in late S/G2 phase (641 aa)	FERMT1	fermitin family member 1; Involved in cell adhesion. Contributes to integrin activation. When coexpressed with talin, potentiates activation of ITGA2B. Required for normal keratinocyte proliferation. Required for normal polarization of basal keratinocytes in skin, and for normal cell shape. Required for normal adhesion of keratinocytes to fibronectin and laminin, and for normal keratinocyte migra…
		ARSE	arylsulfatase E (chondrodysplasia punctata 1); May be essential for the correct composition of cartilage and bone matrix during development. Has no activity toward steroid sulfates (589 aa)	SFXN3	sideroflexin 3; Potential iron transporter (325 aa)	ADAM33	ADAM metallopeptidase domain 33 (813 aa)			MAPKAPK5	mitogen-activated protein kinase-activated protein kinase 5; Tumor suppressor serine/threonine-protein kinase involved in mTORC1 signaling and post-transcriptional regulation. Phosphorylates FOXO3, ERK3/MAPK6, ERK4/MAPK4, HSP27/HSPB1, p53/TP53 and RHEB. Acts as a tumor suppressor by mediating Ras- induced senescence and phosphorylating p53/TP53. Involved in post- transcriptional regulation of MYC…	SLC17A7	solute carrier family 17 (sodium-dependent inorganic phosphate cotransporter), member 7; Mediates the uptake of glutamate into synaptic vesicles at presynaptic nerve terminals of excitatory neural cells. May also mediate the transport of inorganic phosphate (560 aa)	MTMR9	myotubularin related protein 9; Probable pseudophosphatase. Contains a Gly residue instead of a conserved Cys residue in the dsPTPase catalytic loop which renders it catalytically inactive as a phosphatase (Potential) (549 aa)	ANKRD54	ankyrin repeat domain 54; Plays an important role in regulating intracellular signaling events associated with erythroid terminal differentiation (By similarity) (300 aa)	CMAS	cytidine monophosphate N-acetylneuraminic acid synthetase; Catalyzes the activation of N-acetylneuraminic acid (NeuNAc) to cytidine 5'-monophosphate N-acetylneuraminic acid (CMP-NeuNAc), a substrate required for the addition of sialic acid. Has some activity toward NeuNAc, N-glycolylneuraminic acid (Neu5Gc) or 2-keto-3-deoxy-D-glycero-D-galacto-nononic acid (KDN) (434 aa)	MYH14	myosin, heavy chain 14, non-muscle (2036 aa)	PCOLCE2	procollagen C-endopeptidase enhancer 2; Binds to the C-terminal propeptide of types I and II procollagens and may enhance the cleavage of that propeptide by BMP1 (415 aa)	SPARC	secreted protein, acidic, cysteine-rich (osteonectin); Appears to regulate cell growth through interactions with the extracellular matrix and cytokines. Binds calcium and copper, several types of collagen, albumin, thrombospondin, PDGF and cell membranes. There are two calcium binding sites; an acidic domain that binds 5 to 8 Ca(2+) with a low affinity and an EF-hand loop that binds a Ca(2+) ion …	RPL6	ribosomal protein L6; Specifically binds to domain C of the Tax-responsive enhancer element in the long terminal repeat of HTLV-I (288 aa)					PLA2G15	phospholipase A2, group XV; Has transacylase and calcium-independent phospholipase A2 activity. Catalyzes the formation of 1-O-acyl-N- acetylsphingosine and the concomitant release of a lyso- phospholipid (By similarity). May have weak lysophospholipase activity (412 aa)	EPX	eosinophil peroxidase; Mediates tyrosine nitration of secondary granule proteins in mature resting eosinophils. Shows significant inhibitory activity towards Mycobacterium tuberculosis H37Rv by inducing bacterial fragmentation and lysis (715 aa)	DAP	death-associated protein; Negative regulator of autophagy. Involved in mediating interferon-gamma-induced cell death (102 aa)	SOLH	small optic lobes homolog (Drosophila) (1086 aa)	AP3B2	adaptor-related protein complex 3, beta 2 subunit; Subunit of non-clathrin- and clathrin-associated adaptor protein complex 3 (AP-3) that plays a role in protein sorting in the late-Golgi/trans-Golgi network (TGN) and/or endosomes. The AP complexes mediate both the recruitment of clathrin to membranes and the recognition of sorting signals within the cytosolic tails of transmembrane cargo molecul…	RRP36	ribosomal RNA processing 36 homolog (S. cerevisiae); Involved in the early processing steps of the pre-rRNA in the maturation pathway leading to the 18S rRNA (259 aa)	IL1B	interleukin 1, beta; Produced by activated macrophages, IL-1 stimulates thymocyte proliferation by inducing IL-2 release, B-cell maturation and proliferation, and fibroblast growth factor activity. IL-1 proteins are involved in the inflammatory response, being identified as endogenous pyrogens, and are reported to stimulate the release of prostaglandin and collagenase from synovial cells (269 aa)	ZNF750	zinc finger protein 750; Transcription factor involved in epidermis differentiation. Required for terminal epidermal differentiation- acts downstream of p63/TP63 and activates expression of late epidermal differentiation genes. Specifically binds to the promoter of KLF4 and promotes its expression (723 aa)	MXRA5	matrix-remodelling associated 5 (2828 aa)
		HGFAC	HGF activator; Activates hepatocyte growth factor (HGF) by converting it from a single chain to a heterodimeric form (655 aa)	GOSR2	golgi SNAP receptor complex member 2; Involved in transport of proteins from the cis/medial- Golgi to the trans-Golgi network (213 aa)	KCTD8	potassium channel tetramerisation domain containing 8; Auxiliary subunit of GABA-B receptors that determine the pharmacology and kinetics of the receptor response. Increases agonist potency and markedly alter the G-protein signaling of the receptors by accelerating onset and promoting desensitization (By similarity) (473 aa)			PDCD7	programmed cell death 7; Promotes apoptosis when overexpressed (By similarity) (485 aa)	EBI3	Epstein-Barr virus induced 3; Cytokine with pro- and anti-inflammatory properties, that can regulate T-helper cell development, suppress T-cell proliferation, stimulate cytotoxic T-cell activity, induce isotype switching in B-cells, and that has diverse effects on innate immune cells. Among its target cells are CD4 T-helper cells which can differentiate in type 1 effector cells (TH1), type 2 effe…	MPP6	membrane protein, palmitoylated 6 (MAGUK p55 subfamily member 6) (540 aa)	HSCB	HscB iron-sulfur cluster co-chaperone homolog (E. coli); Acts as a co-chaperone in iron-sulfur cluster assembly in mitochondria (235 aa)	SRSF9	serine/arginine-rich splicing factor 9; Plays a role in constitutive splicing and can modulate the selection of alternative splice sites. Represses the splicing of MAPT/Tau exon 10 (221 aa)	FBN2	fibrillin 2; Fibrillins are structural components of 10-12 nm extracellular calcium-binding microfibrils, which occur either in association with elastin or in elastin-free bundles. Fibrillin-2- containing microfibrils regulate the early process of elastic fiber assembly. Regulates osteoblast maturation by controlling TGF-beta bioavailability and calibrating TGF-beta and BMP levels, respectively (…	IL17RD	interleukin 17 receptor D; Feedback inhibitor of fibroblast growth factor mediated Ras-MAPK signaling and ERK activation. May inhibit FGF-induced FGFR1 tyrosine phosphorylation. Regulates the nuclear ERK signaling pathway by spatially blocking nuclear translocation of activated ERK without inhibiting cytoplasmic phosphorylation of ERK. Mediates JNK activation and may be involved in apoptosis (739…	PCDHB5	protocadherin beta 5; Potential calcium-dependent cell-adhesion protein. May be involved in the establishment and maintenance of specific neuronal connections in the brain (By similarity) (795 aa)	UQCRC1	ubiquinol-cytochrome c reductase core protein I; This is a component of the ubiquinol-cytochrome c reductase complex (complex III or cytochrome b-c1 complex), which is part of the mitochondrial respiratory chain. This protein may mediate formation of the complex between cytochromes c and c1 (480 aa)					USP10	ubiquitin specific peptidase 10; Hydrolase that can remove conjugated ubiquitin from target proteins such as p53/TP53, BECN1, SNX3 and CFTR. Acts as an essential regulator of p53/TP53 stability- in unstressed cells, specifically deubiquitinates p53/TP53 in the cytoplasm, leading to counteract MDM2 action and stabilize p53/TP53. Following DNA damage, translocates to the nucleus and deubiquitinates…	CCL2	chemokine (C-C motif) ligand 2; Chemotactic factor that attracts monocytes and basophils but not neutrophils or eosinophils. Augments monocyte anti-tumor activity. Has been implicated in the pathogenesis of diseases characterized by monocytic infiltrates, like psoriasis, rheumatoid arthritis or atherosclerosis. May be involved in the recruitment of monocytes into the arterial wall during the dise…	GNB4	guanine nucleotide binding protein (G protein), beta polypeptide 4; Guanine nucleotide-binding proteins (G proteins) are involved as a modulator or transducer in various transmembrane signaling systems. The beta and gamma chains are required for the GTPase activity, for replacement of GDP by GTP, and for G protein- effector interaction (340 aa)	MGA	MGA, MAX dimerization protein; Functions as a dual-specificity transcription factor, regulating the expression of both MAX-network and T-box family target genes. Functions as a repressor or an activator. Binds to 5'-AATTTCACACCTAGGTGTGAAATT-3' core sequence and seems to regulate MYC-MAX target genes. Suppresses transcriptional activation by MYC and inhibits MYC-dependent cell transformation. Func…	RGS9	regulator of G-protein signaling 9; Inhibits signal transduction by increasing the GTPase activity of G protein alpha subunits thereby driving them into their inactive GDP-bound form. Binds to G(t)-alpha. Involved in phototransduction; key element in the recovery phase of visual transduction (By similarity) (674 aa)	SLC22A5	solute carrier family 22 (organic cation/carnitine transporter), member 5; Sodium-ion dependent, high affinity carnitine transporter. Involved in the active cellular uptake of carnitine. Transports one sodium ion with one molecule of carnitine. Also transports organic cations such as tetraethylammonium (TEA) without the involvement of sodium. Also relative uptake activity ratio of carnitine to TE…	ADAM23	ADAM metallopeptidase domain 23; May play a role in cell-cell and cell-matrix interactions. This is a non-catalytic metalloprotease-like protein (832 aa)	SLC10A6	solute carrier family 10 (sodium/bile acid cotransporter family), member 6; Transports sulfoconjugated steroid hormones, as well as taurolithocholic acid-3-sulfate and sulfoconjugated pyrenes in a sodium-dependent manner (377 aa)	STS	steroid sulfatase (microsomal), isozyme S; Conversion of sulfated steroid precursors to estrogens during pregnancy (583 aa)
		C3orf72	chromosome 3 open reading frame 72 (175 aa)	DDX5	DEAD (Asp-Glu-Ala-Asp) box helicase 5; Involved in the alternative regulation of pre-mRNA splicing; its RNA helicase activity is necessary for increasing tau exon 10 inclusion and occurs in a RBM4-dependent manner. Binds to the tau pre-mRNA in the stem-loop region downstream of exon 10. The rate of ATP hydrolysis is highly stimulated by single-stranded RNA. Involved in transcriptional regulation;…	TGIF2LX	TGFB-induced factor homeobox 2-like, X-linked; May have a transcription role in testis (241 aa)			DLD	dihydrolipoamide dehydrogenase; Lipoamide dehydrogenase is a component of the glycine cleavage system as well as of the alpha-ketoacid dehydrogenase complexes. Involved in the hyperactivation of spermatazoa during capacitation and in the spermatazoal acrosome reaction (509 aa)	CNFN	cornifelin; Part of the insoluble cornified cell envelope (CE) of stratified squamous epithelia (112 aa)	LFNG	LFNG O-fucosylpeptide 3-beta-N-acetylglucosaminyltransferase; Glycosyltransferase that initiates the elongation of O- linked fucose residues attached to EGF-like repeats in the extracellular domain of Notch molecules. Decreases the binding of JAGGED1 to NOTCH2 but not that of DELTA1. Essential mediator of somite segmentation and patterning (By similarity) (379 aa)	DNAL4	dynein, axonemal, light chain 4; Force generating protein of respiratory cilia. Produces force towards the minus ends of microtubules. Dynein has ATPase activity (By similarity) (105 aa)	MAPK14	mitogen-activated protein kinase 14; Serine/threonine kinase which acts as an essential component of the MAP kinase signal transduction pathway. MAPK14 is one of the four p38 MAPKs which play an important role in the cascades of cellular responses evoked by extracellular stimuli such as proinflammatory cytokines or physical stress leading to direct activation of transcription factors. Accordingly…	NLRC5	NLR family, CARD domain containing 5 (1866 aa)	GPR85	G protein-coupled receptor 85; Orphan receptor (370 aa)	PCDHB6	protocadherin beta 6; Potential calcium-dependent cell-adhesion protein. May be involved in the establishment and maintenance of specific neuronal connections in the brain (By similarity) (794 aa)	TFAP4	transcription factor AP-4 (activating enhancer binding protein 4); Transcription factor that activates both viral and cellular genes by binding to the symmetrical DNA sequence 5'- CAGCTG-3' (338 aa)					ZNF500	zinc finger protein 500; May be involved in transcriptional regulation (480 aa)	MYH3	myosin, heavy chain 3, skeletal muscle, embryonic; Muscle contraction (1940 aa)	ABTB1	ankyrin repeat and BTB (POZ) domain containing 1; May act as a mediator of the PTEN growth-suppressive signaling pathway. May play a role in developmental processes (478 aa)	DNAJC17	DnaJ (Hsp40) homolog, subfamily C, member 17 (304 aa)	ATP2C2	ATPase, Ca++ transporting, type 2C, member 2; This magnesium-dependent enzyme catalyzes the hydrolysis of ATP coupled with the transport of calcium (By similarity) (946 aa)	PSD4	pleckstrin and Sec7 domain containing 4; Guanine nucleotide exchange factor for ARF6 and ARL14/ARF7. Through ARL14 activation, controls the movement of MHC class II-containing vesicles along the actin cytoskeleton in dendritic cells. Involved in membrane recycling. Interacts with several phosphatidylinositol phosphate species, including phosphatidylinositol 3,4-bisphosphate, phosphatidylinositol …	FNDC4	fibronectin type III domain containing 4 (234 aa)	PCYOX1L	prenylcysteine oxidase 1 like; Probable oxidoreductase (By similarity) (494 aa)	TBL1X	transducin (beta)-like 1X-linked; F-box-like protein involved in the recruitment of the ubiquitin/19S proteasome complex to nuclear receptor-regulated transcription units. Plays an essential role in transcription activation mediated by nuclear receptors. Probably acts as integral component of corepressor complexes that mediates the recruitment of the 19S proteasome complex, leading to the subsequ…
		CADPS	Ca++-dependent secretion activator; Calcium-binding protein involved in exocytosis of vesicles filled with neurotransmitters and neuropeptides. Probably acts upstream of fusion in the biogenesis or maintenance of mature secretory vesicles. Regulates catecholamine loading of DCVs. May specifically mediate the Ca(2+)-dependent exocytosis of large dense-core vesicles (DCVs) and other dense-core vesi…	ASIC1	acid-sensing (proton-gated) ion channel 1; Cation channel with high affinity for sodium, which is gated by extracellular protons and inhibited by the diuretic amiloride. Also permeable for Ca(2+), Li(+) and K(+). Generates a biphasic current with a fast inactivating and a slow sustained phase. Mediates glutamate-independent Ca(2+) entry into neurons upon acidosis. This Ca(2+) overloading is toxic…	RGS7	regulator of G-protein signaling 7; Inhibits signal transduction by increasing the GTPase activity of G protein alpha subunits thereby driving them into their inactive GDP-bound form. Activity on G(o)-alpha is specifically enhanced by the RGS6/GNG5 dimer. May play a role in synaptic vesicle exocytosis. May play important role in the rapid regulation of neuronal excitability and the cellular respo…			MYL6B	myosin, light chain 6B, alkali, smooth muscle and non-muscle; Regulatory light chain of myosin. Does not bind calcium (208 aa)	SLC5A5	solute carrier family 5 (sodium iodide symporter), member 5; Mediates iodide uptake in the thyroid gland (643 aa)	FKBP14	FK506 binding protein 14, 22 kDa; PPIases accelerate the folding of proteins during protein synthesis (211 aa)	RHBDD3	rhomboid domain containing 3 (386 aa)	TMEM30A	transmembrane protein 30A (361 aa)	TJP3	tight junction protein 3 (952 aa)	FAT3	FAT tumor suppressor homolog 3 (Drosophila); May play a role in the interactions between neurites derived from specific subsets of neurons during development (By similarity) (4589 aa)	TFPI	tissue factor pathway inhibitor (lipoprotein-associated coagulation inhibitor); Inhibits factor X (X(a)) directly and, in a Xa-dependent way, inhibits VIIa/tissue factor activity, presumably by forming a quaternary Xa/LACI/VIIa/TF complex. It possesses an antithrombotic action and also the ability to associate with lipoproteins in plasma (304 aa)	ESR1	estrogen receptor 1; Nuclear hormone receptor. The steroid hormones and their receptors are involved in the regulation of eukaryotic gene expression and affect cellular proliferation and differentiation in target tissues. Ligand-dependent nuclear transactivation involves either direct homodimer binding to a palindromic estrogen response element (ERE) sequence or association with other DNA- bindin…					MAZ	MYC-associated zinc finger protein (purine-binding transcription factor); May function as a transcription factor with dual roles in transcription initiation and termination. Binds to two sites, ME1a1 and ME1a2, within the MYC promoter having greater affinity for the former. Also binds to multiple G/C-rich sites within the promoter of the Sp1 family of transcription factors. Regulates inflammation…	FOXN1	forkhead box N1; Transcriptional regulator involved in development (648 aa)	EIF2AK2	eukaryotic translation initiation factor 2-alpha kinase 2; IFN-induced dsRNA-dependent serine/threonine-protein kinase which plays a key role in the innate immune response to viral infection and is also involved in the regulation of signal transduction, apoptosis, cell proliferation and differentiation. Exerts its antiviral activity on a wide range of DNA and RNA viruses including hepatitis C vir…	FDFT1	farnesyl-diphosphate farnesyltransferase 1 (417 aa)	POPDC2	popeye domain containing 2; May play an important role in heart development (364 aa)	TNFSF9	tumor necrosis factor (ligand) superfamily, member 9; Cytokine that binds to TNFRSF9. Induces the proliferation of activated peripheral blood T-cells. May have a role in activation-induced cell death (AICD). May play a role in cognate interactions between T-cells and B-cells/macrophages (254 aa)	LAMP3	lysosomal-associated membrane protein 3; May play a role in dendritic cell function and in adaptive immunity (416 aa)	SLC2A12	solute carrier family 2 (facilitated glucose transporter), member 12; Facilitative glucose transporter (By similarity) (617 aa)	NXT2	nuclear transport factor 2-like export factor 2 (197 aa)
		CLSTN2	calsyntenin 2; May modulate calcium-mediated postsynaptic signals (By similarity) (955 aa)	CSRNP2	cysteine-serine-rich nuclear protein 2; Binds to the consensus sequence 5'-AGAGTG-3' and has transcriptional activator activity (By similarity). May play a role in apoptosis (543 aa)	TECTB	tectorin beta; One of the major non-collagenous components of the tectorial membrane (By similarity). The tectorial membrane is an extracellular matrix of the inner ear that covers the neuroepithelium of the cochlea and contacts the stereocilia bundles of specialized sensory hair cells. Sound induces movement of these hair cells relative to the tectorial membrane, deflects the stereocilia and lea…			KLHL20	kelch-like 20 (Drosophila); Substrate-specific adapter of a BCR (BTB-CUL3-RBX1) E3 ubiquitin-protein ligase complex involved in interferon response. The BCR(KLHL20) E3 ubiquitin ligase complex mediates the ubiquitination of DAPK1, leading to its degradation by the proteasome, thereby acting as a negative regulator of apoptosis. Also acts as a regulator of endothelial migration during angiogenesis…	ARRDC2	arrestin domain containing 2 (407 aa)	PPIF	peptidylprolyl isomerase F; PPIases accelerate the folding of proteins. It catalyzes the cis-trans isomerization of proline imidic peptide bonds in oligopeptides. Involved in regulation of the mitochondrial permeability transition pore (mPTP). It is proposed that its association with the mPTP is masking a binding site for inhibiting inorganic phosphate (Pi) and promotes the open probablity of the…	NIPSNAP1	nipsnap homolog 1 (C. elegans) (284 aa)	DAP	death-associated protein; Negative regulator of autophagy. Involved in mediating interferon-gamma-induced cell death (102 aa)	PALMD	palmdelphin (551 aa)	SERPINB2	serpin peptidase inhibitor, clade B (ovalbumin), member 2; Inhibits urokinase-type plasminogen activator. The monocyte derived PAI-2 is distinct from the endothelial cell- derived PAI-1 (415 aa)	TLX2	T-cell leukemia homeobox 2; Transcription activator that binds DNA elements with the consensus sequence 5'-CGGTAATTGG-3'. Binds DNA via its homeobox. Required for normal cell death of enteric neurons in the gastrointestinal tract. Required for normal development of the enteric nervous system, and for proper development of normal motility of the gastrointestinal tract (By similarity) (284 aa)	DHPS	deoxyhypusine synthase; Catalyzes the NAD-dependent oxidative cleavage of spermidine and the subsequent transfer of the butylamine moiety of spermidine to the epsilon-amino group of a specific lysine residue of the eIF-5A precursor protein to form the intermediate deoxyhypusine residue (369 aa)					CSK	c-src tyrosine kinase; Non-receptor tyrosine-protein kinase that plays an important role in the regulation of cell growth, differentiation, migration and immune response. Phosphorylates tyrosine residues located in the C-terminal tails of Src-family kinases (SFKs) including LCK, SRC, HCK, FYN, LYN or YES1. Upon tail phosphorylation, Src-family members engage in intramolecular interactions between…	GALNTL4	UDP-N-acetyl-alpha-D-galactosamine-polypeptide N-acetylgalactosaminyltransferase-like 4; May catalyze the initial reaction in O-linked oligosaccharide biosynthesis, the transfer of an N-acetyl-D- galactosamine residue to a serine or threonine residue on the protein receptor (By similarity) (607 aa)	BCL9	B-cell CLL/lymphoma 9 (1426 aa)	PYCRL	pyrroline-5-carboxylate reductase-like (286 aa)	OLFM2	olfactomedin 2 (454 aa)	SH2D3A	SH2 domain containing 3A; May play a role in JNK activation (576 aa)	PON3	paraoxonase 3; Has low activity towards the organophosphate paraxon and aromatic carboxylic acid esters. Rapidly hydrolyzes lactones such as statin prodrugs (e.g. lovastatin). Hydrolyzes aromatic lactones and 5- or 6-member ring lactones with aliphatic substituents but not simple lactones or those with polar substituents (354 aa)	SAA4	serum amyloid A4, constitutive; Major acute phase reactant. Apolipoprotein of the HDL complex (By similarity) (130 aa)	RP2	retinitis pigmentosa 2 (X-linked recessive); Acts as a GTPase-activating protein (GAP) involved in trafficking between the Golgi and the ciliary membrane. Involved in localization of proteins, such as NPHP3, to the cilium membrane by inducing hydrolysis of GTP ARL3, leading to the release of UNC119 (or UNC119B). Acts as a GTPase-activating protein (GAP) for tubulin in concert with tubulin-specifi…
		LMOD2	leiomodin 2 (cardiac); May block the elongation and depolymerization of the actin filaments at the pointed end (By similarity) (547 aa)	C5orf15	chromosome 5 open reading frame 15 (265 aa)	HTR1B	5-hydroxytryptamine (serotonin) receptor 1B, G protein-coupled; This is one of the several different receptors for 5- hydroxytryptamine (serotonin), a biogenic hormone that functions as a neurotransmitter, a hormone, and a mitogen. The activity of this receptor is mediated by G proteins that inhibit adenylate cyclase activity (390 aa)			PSMD5	proteasome (prosome, macropain) 26S subunit, non-ATPase, 5; Acts as a chaperone during the assembly of the 26S proteasome, specifically of the base subcomplex of the PA700/19S regulatory complex (RC). In the initial step of the base subcomplex assembly is part of an intermediate PSMD5-PSMC2-PSMC1-PSMD2 module which probably assembles with a PSMD10-PSMC4-PSMC5-PAAF1 module followed by dissociation…	HOXA6	homeobox A6; Sequence-specific transcription factor which is part of a developmental regulatory system that provides cells with specific positional identities on the anterior-posterior axis (233 aa)	PFN1	profilin 1; Binds to actin and affects the structure of the cytoskeleton. At high concentrations, profilin prevents the polymerization of actin, whereas it enhances it at low concentrations. By binding to PIP2, it inhibits the formation of IP3 and DG. Inhibits androgen receptor (AR) and HTT aggregation and binding of G-actin is essential for its inhibition of AR (140 aa)	PNPLA3	patatin-like phospholipase domain containing 3; Multifunctional enzyme which has both triacylglycerol lipase and acylglycerol O-acyltransferase activities (481 aa)	GNB4	guanine nucleotide binding protein (G protein), beta polypeptide 4; Guanine nucleotide-binding proteins (G proteins) are involved as a modulator or transducer in various transmembrane signaling systems. The beta and gamma chains are required for the GTPase activity, for replacement of GDP by GTP, and for G protein- effector interaction (340 aa)	NOTCH3	notch 3; Functions as a receptor for membrane-bound ligands Jagged1, Jagged2 and Delta1 to regulate cell-fate determination. Upon ligand activation through the released notch intracellular domain (NICD) it forms a transcriptional activator complex with RBPJ/RBPSUH and activates genes of the enhancer of split locus. Affects the implementation of differentiation, proliferation and apoptotic program…	CKAP2L	cytoskeleton associated protein 2-like (745 aa)	IL18R1	interleukin 18 receptor 1; Receptor for interleukin 18 (IL-18). Binding to the agonist leads to the activation of NF-kappa-B (541 aa)	PRRT1	proline-rich transmembrane protein 1 (306 aa)					EXTL3	exostoses (multiple)-like 3; Probable glycosyltransferase (By similarity) (919 aa)	GLI1	GLI family zinc finger 1; Acts as a transcriptional activator. May regulate the transcription of specific genes during normal development. May play a role in craniofacial development and digital development, as well as development of the central nervous system and gastrointestinal tract. Mediates SHH signaling and thus cell proliferation and differentiation (1106 aa)	RPN2	ribophorin II; Essential subunit of the N-oligosaccharyl transferase (OST) complex which catalyzes the transfer of a high mannose oligosaccharide from a lipid-linked oligosaccharide donor to an asparagine residue within an Asn-X-Ser/Thr consensus motif in nascent polypeptide chains (631 aa)	GSR	glutathione reductase; Maintains high levels of reduced glutathione in the cytosol (522 aa)	EGF	epidermal growth factor; EGF stimulates the growth of various epidermal and epithelial tissues in vivo and in vitro and of some fibroblasts in cell culture. Magnesiotropic hormone that stimulates magnesium reabsorption in the renal distal convoluted tubule via engagement of EGFR and activation of the magnesium channel TRPM6 (1207 aa)	NR1D1	nuclear receptor subfamily 1, group D, member 1; Functions as a constitutive transcriptional repressor. In collaboration with SP1, activates GJA1 transcription (By similarity). Possible receptor for triiodothyronine (614 aa)	CYP11A1	cytochrome P450, family 11, subfamily A, polypeptide 1; Catalyzes the side-chain cleavage reaction of cholesterol to pregnenolone (521 aa)	RAB6B	RAB6B, member RAS oncogene family; Seems to have a role in retrograde membrane traffic at the level of the Golgi complex. May function in retrograde transport in neuronal cells (208 aa)	HTATSF1	HIV-1 Tat specific factor 1; Functions as a general transcription factor playing a role in the process of transcriptional elongation. May mediate the reciprocal stimulatory effect of splicing on transcriptional elongation. In case of infection by HIV-1, it is up-regulated by the HIV-1 proteins NEF and gp120, acts as a cofactor required for the Tat-enhanced transcription of the virus (755 aa)
		RANBP3L	RAN binding protein 3-like (490 aa)	NEK4	NIMA-related kinase 4; Seems to act exclusively upon threonine residues (By similarity) (841 aa)	GABRQ	gamma-aminobutyric acid (GABA) A receptor, theta; GABA, the major inhibitory neurotransmitter in the vertebrate brain, mediates neuronal inhibition by binding to the GABA/benzodiazepine receptor and opening an integral chloride channel (632 aa)			NANS	N-acetylneuraminic acid synthase; Produces N-acetylneuraminic acid (Neu5Ac) and 2-keto-3- deoxy-D-glycero-D-galacto-nononic acid (KDN). Can also use N- acetylmannosamine 6-phosphate and mannose 6-phosphate as substrates to generate phosphorylated forms of Neu5Ac and KDN, respectively (359 aa)	CHN2	chimerin 2; GTPase-activating protein for p21-rac. Insufficient expression of beta-2 chimaerin is expected to lead to higher Rac activity and could therefore play a role in the progression from low-grade to high-grade tumors (468 aa)	LRRC59	leucine rich repeat containing 59; Required for nuclear import of FGF1, but not that of FGF2. Might regulate nuclear import of exogenous FGF1 by facilitating interaction with the nuclear import machinery and by transporting cytosolic FGF1 to, and possibly through, the nuclear pores (307 aa)	TXN2	thioredoxin 2; Has an anti-apoptotic function and plays an important role in the regulation of mitochondrial membrane potential. Could be involved in the resistance to anti-tumor agents. Possesses a dithiol-reducing activity (166 aa)	ABTB1	ankyrin repeat and BTB (POZ) domain containing 1; May act as a mediator of the PTEN growth-suppressive signaling pathway. May play a role in developmental processes (478 aa)	BIRC3	baculoviral IAP repeat containing 3; Multi-functional protein which regulates not only caspases and apoptosis, but also modulates inflammatory signaling and immunity, mitogenic kinase signaling and cell proliferation, as well as cell invasion and metastasis. Acts as an E3 ubiquitin- protein ligase regulating NF-kappa-B signaling and regulates both canonical and non-canonical NF-kappa-B signaling …	APLN	apelin; Endogenous ligand for APJ, an alternative coreceptor with CD4 for HIV-1 infection. Inhibits HIV-1 entry in cells coexpressing CD4 and APJ. Apelin-36 has a greater inhibitory activity on HIV infection than other synthetic apelin derivatives. The oral intake in the colostrum and the milk could have a role in the modulation of the immune responses in neonates. May also have a role in the cen…	GREB1	growth regulation by estrogen in breast cancer 1 (1949 aa)	ATP5D	ATP synthase, H+ transporting, mitochondrial F1 complex, delta subunit; Mitochondrial membrane ATP synthase (F(1)F(0) ATP synthase or Complex V) produces ATP from ADP in the presence of a proton gradient across the membrane which is generated by electron transport complexes of the respiratory chain. F-type ATPases consist of two structural domains, F(1) - containing the extramembraneous catalytic…					BRF2	BRF2, subunit of RNA polymerase III transcription initiation factor, BRF1-like; General activator of RNA polymerase III transcription. Factor exclusively required for RNA polymerase III transcription of genes with promoter elements upstream of the initiation sites (419 aa)	MGP	matrix Gla protein (128 aa)	SOGA1	suppressor of glucose, autophagy associated 1; Regulates autophagy by playing a role in the reduction of glucose production in an adiponectin- and insulin-dependent manner (By similarity) (1661 aa)	KCTD9	potassium channel tetramerisation domain containing 9 (389 aa)	BCL2A1	BCL2-related protein A1; Retards apoptosis induced by IL-3 deprivation. May function in the response of hemopoietic cells to external signals and in maintaining endothelial survival during infection (By similarity) (175 aa)	ZNF777	zinc finger protein 777; May be involved in transcriptional regulation (831 aa)	ASXL3	additional sex combs like 3 (Drosophila); Putative Polycomb group (PcG) protein. PcG proteins act by forming multiprotein complexes, which are required to maintain the transcriptionally repressive state of homeotic genes throughout development. PcG proteins are not required to initiate repression, but to maintain it during later stages of development. They probably act via methylation of histones…	NAA11	N(alpha)-acetyltransferase 11, NatA catalytic subunit; In complex with NAA15, displays alpha (N-terminal) acetyltransferase activity (229 aa)	TSC2	tuberous sclerosis 2; In complex with TSC1, inhibits the nutrient-mediated or growth factor-stimulated phosphorylation of S6K1 and EIF4EBP1 by negatively regulating mTORC1 signaling. Acts as a GTPase- activating protein (GAP) for the small GTPase RHEB, a direct activator of the protein kinase activity of mTORC1. Implicated as a tumor suppressor. Involved in microtubule-mediated protein transport,…
		ERVV-2	endogenous retrovirus group V, member 2 (535 aa)	GGCX	gamma-glutamyl carboxylase; Mediates the vitamin K-dependent carboxylation of glutamate residues to calcium-binding gamma-carboxyglutamate (Gla) residues with the concomitant conversion of the reduced hydroquinone form of vitamin K to vitamin K epoxide (758 aa)	GABRE	gamma-aminobutyric acid (GABA) A receptor, epsilon; GABA, the major inhibitory neurotransmitter in the vertebrate brain, mediates neuronal inhibition by binding to the GABA/benzodiazepine receptor and opening an integral chloride channel (506 aa)			SIRT1	sirtuin 1; NAD-dependent protein deacetylase that links transcriptional regulation directly to intracellular energetics and participates in the coordination of several separated cellular functions such as cell cycle, response to DNA damage, metobolism, apoptosis and autophagy. Can modulate chromatin function through deacetylation of histones and can promote alterations in the methylation of histo…	GIMAP2	GTPase, IMAP family member 2 (337 aa)	GNRHR	gonadotropin-releasing hormone receptor; Receptor for gonadotropin releasing hormone (GnRH) that mediates the action of GnRH to stimulate the secretion of the gonadotropic hormones luteinizing hormone (LH) and follicle- stimulating hormone (FSH). This receptor mediates its action by association with G-proteins that activate a phosphatidylinositol- calcium second messenger system. Isoform 2 may ac…	ZFP64	zinc finger protein 64 homolog (mouse); May be involved in transcriptional regulation (681 aa)	MSH6	mutS homolog 6 (E. coli); Component of the post-replicative DNA mismatch repair system (MMR). Heterodimerizes with MSH2 to form MutS alpha, which binds to DNA mismatches thereby initiating DNA repair. When bound, MutS alpha bends the DNA helix and shields approximately 20 base pairs, and recognizes single base mismatches and dinucleotide insertion-deletion loops (IDL) in the DNA. After mismatch b…	NMU	neuromedin U; Stimulates muscle contractions of specific regions of the gastrointestinal tract. In humans, NmU stimulates contractions of the ileum and urinary bladder (174 aa)	CCNE2	cyclin E2; Essential for the control of the cell cycle at the late G1 and early S phase (404 aa)	GRIN3B	glutamate receptor, ionotropic, N-methyl-D-aspartate 3B; NMDA receptor subtype of glutamate-gated ion channels with reduced single-channel conductance, low calcium permeability and low voltage-dependent sensitivity to magnesium. Mediated by glycine (1043 aa)	NDUFB7	NADH dehydrogenase (ubiquinone) 1 beta subcomplex, 7, 18kDa; Accessory subunit of the mitochondrial membrane respiratory chain NADH dehydrogenase (Complex I), that is believed not to be involved in catalysis. Complex I functions in the transfer of electrons from NADH to the respiratory chain. The immediate electron acceptor for the enzyme is believed to be ubiquinone (137 aa)					DCTN6	dynactin 6 (190 aa)	FZD10	frizzled family receptor 10; Receptor for Wnt proteins. Most of frizzled receptors are coupled to the beta-catenin canonical signaling pathway, which leads to the activation of disheveled proteins, inhibition of GSK- 3 kinase, nuclear accumulation of beta-catenin and activation of Wnt target genes. A second signaling pathway involving PKC and calcium fluxes has been seen for some family members, …	CCDC53	coiled-coil domain containing 53; Component of the WASH complex, a complex present at the surface of endosomes that recruits and activates the Arp2/3 complex to induce actin polymerization. The WASH complex plays a key role in the fission of tubules that serve as transport intermediates during endosome sorting (194 aa)	LGALS13	lectin, galactoside-binding, soluble, 13; Has lysophospholipase activity (139 aa)	ITGAX	integrin, alpha X (complement component 3 receptor 4 subunit); Integrin alpha-X/beta-2 is a receptor for fibrinogen. It recognizes the sequence G-P-R in fibrinogen. It mediates cell-cell interaction during inflammatory responses. It is especially important in monocyte adhesion and chemotaxis (1163 aa)	ZNF317	zinc finger protein 317; May function as a transcription factor. May play an important role in erythroid maturation and lymphoid proliferation (595 aa)	ASGR1	asialoglycoprotein receptor 1; Mediates the endocytosis of plasma glycoproteins to which the terminal sialic acid residue on their complex carbohydrate moieties has been removed. The receptor recognizes terminal galactose and N-acetylgalactosamine units. After ligand binding to the receptor, the resulting complex is internalized and transported to a sorting organelle, where receptor and ligand ar…	GRHL3	grainyhead-like 3 (Drosophila); May function as a transcription factor (626 aa)	EHD4	EH-domain containing 4; Plays a role in early endosomal transport (541 aa)
				GLRX	glutaredoxin (thioltransferase); Has a glutathione-disulfide oxidoreductase activity in the presence of NADPH and glutathione reductase. Reduces low molecular weight disulfides and proteins (106 aa)	OPN4	opsin 4; Photoreceptor required for regulation of circadian rhythm. Contributes to pupillar reflex and other non-image forming responses to light. May be able to isomerize covalently bound all- trans retinal back to 11-cis retinal (By similarity) (489 aa)			TMED1	transmembrane emp24 protein transport domain containing 1; Potential role in vesicular protein trafficking, mainly in the early secretory pathway. May act as a cargo receptor at the lumenal side for incorporation of secretory cargo molecules into transport vesicles and may be involved in vesicle coat formation at the cytoplasmic side (227 aa)	BLNK	B-cell linker; Functions as a central linker protein, downstream of the B-cell receptor (BCR), bridging the SYK kinase to a multitude of signaling pathways and regulating biological outcomes of B-cell function and development. Plays a role in the activation of ERK/EPHB2, MAP kinase p38 and JNK. Modulates AP1 activation. Important for the activation of NF-kappa-B and NFAT. Plays an important role …	SULT1E1	sulfotransferase family 1E, estrogen-preferring, member 1; Sulfotransferase that utilizes 3'-phospho-5'-adenylyl sulfate (PAPS) as sulfonate donor to catalyze the sulfate conjugation of estradiol and estrone. May play a role in the regulation of estrogen receptor activity by metabolizing free estradiol. Maximally sulfates beta-estradiol and estrone at concentrations of 20 nM. Also sulfates dehydr…	PROCR	protein C receptor, endothelial; Binds activated protein C. Enhances protein C activation by the thrombin-thrombomodulin complex; plays a role in the protein C pathway controlling blood coagulation (238 aa)	CCNI	cyclin I (377 aa)	RAB17	RAB17, member RAS oncogene family; The small GTPases Rab are key regulators of intracellular membrane trafficking, from the formation of transport vesicles to their fusion with membranes. Rabs cycle between an inactive GDP-bound form and an active GTP-bound form that is able to recruit to membranes different set of downstream effectors directly responsible for vesicle formation, movement, tetheri…	PSMD2	proteasome (prosome, macropain) 26S subunit, non-ATPase, 2; Acts as a regulatory subunit of the 26 proteasome which is involved in the ATP-dependent degradation of ubiquitinated proteins (908 aa)	SELL	selectin L; Cell surface adhesion protein. Mediates the adherence of lymphocytes to endothelial cells of high endothelial venules in peripheral lymph nodes. Promotes initial tethering and rolling of leukocytes in endothelia (By similarity) (385 aa)	TECR	trans-2,3-enoyl-CoA reductase; Reduces trans-2,3-stearoyl-CoA to stearoyl-CoA of long and very long chain fatty acids (308 aa)					PPP2CB	protein phosphatase 2, catalytic subunit, beta isozyme; PP2A can modulate the activity of phosphorylase B kinase casein kinase 2, mitogen-stimulated S6 kinase, and MAP-2 kinase (309 aa)	ULBP1	UL16 binding protein 1; Ligand for the NKG2D receptor, together with at least ULBP2 and ULBP3. ULBPs activate multiple signaling pathways in primary NK cells, resulting in the production of cytokines and chemokines. Binding of ULBPs ligands to NKG2D induces calcium mobilization and activation of the JAK2, STAT5, ERK and PI3K kinase/Akt signal transduction pathway. In CMV infected cells, interacts…	TFG	TRK-fused gene (400 aa)	PLIN3	perilipin 3; Required for the transport of mannose 6-phosphate receptors (MPR) from endosomes to the trans-Golgi network (434 aa)	RPL3L	ribosomal protein L3-like (407 aa)	EPS15L1	epidermal growth factor receptor pathway substrate 15-like 1; Seems to be a constitutive component of clathrin-coated pits that is required for receptor-mediated endocytosis. Involved in endocytosis of integrin beta-1 (ITGB1) and transferrin receptor (TFR); internalization of ITGB1 as DAB2-dependent cargo but not TFR seems to require association with DAB2 (864 aa)	IGFBP4	insulin-like growth factor binding protein 4; IGF-binding proteins prolong the half-life of the IGFs and have been shown to either inhibit or stimulate the growth promoting effects of the IGFs on cell culture. They alter the interaction of IGFs with their cell surface receptors (258 aa)	BTG2	BTG family, member 2; Anti-proliferative protein; the function is mediated by association with deadenylase subunits of the CCR4-NOT complex. Activates mRNA deadenyltion in a CNOT6 and CNOT7-dependent manner. In vitro can inhibit deadenylase activity of CNOT7 and CNOT8. Involved in cell cycle regulation. Could be involved in the growth arrest and differentiation of the neuronal precursors (By simi…	VPS18	vacuolar protein sorting 18 homolog (S. cerevisiae); May play a role in vesicle-mediated protein trafficking to lysosomal compartments and in membrane docking/fusion reactions of late endosomes/lysosomes (973 aa)
				GDA	guanine deaminase; Catalyzes the hydrolytic deamination of guanine, producing xanthine and ammonia (By similarity) (471 aa)	BEX1	brain expressed, X-linked 1; Signaling adapter molecule involved in p75NTR/NGFR signaling. Plays a role in cell cycle progression and neuronal differentiation. Inhibits neuronal differentiation in response to nerve growth factor (NGF). May act as a link between the cell cycle and neurotrophic factor signaling, possibly by functioning as an upstream modulator of receptor signaling, coordinating bi…			BCL7C	B-cell CLL/lymphoma 7C; May play an anti-apoptotic role (By similarity) (217 aa)	DNAJC12	DnaJ (Hsp40) homolog, subfamily C, member 12 (198 aa)	MRPL51	mitochondrial ribosomal protein L51 (128 aa)	PABPC1L	poly(A) binding protein, cytoplasmic 1-like (614 aa)	CCDC53	coiled-coil domain containing 53; Component of the WASH complex, a complex present at the surface of endosomes that recruits and activates the Arp2/3 complex to induce actin polymerization. The WASH complex plays a key role in the fission of tubules that serve as transport intermediates during endosome sorting (194 aa)	GABRP	gamma-aminobutyric acid (GABA) A receptor, pi; GABA, the major inhibitory neurotransmitter in the vertebrate brain, mediates neuronal inhibition by binding to the GABA/benzodiazepine receptor and opening an integral chloride channel. In the uterus, the function of the receptor appears to be related to tissue contractility. The binding of this pI subunit with other GABA(A) receptor subunits alters…	RELL1	RELT-like 1 (271 aa)	ABCG2	ATP-binding cassette, sub-family G (WHITE), member 2 (655 aa)	TIMM13	translocase of inner mitochondrial membrane 13 homolog (yeast); Mitochondrial intermembrane chaperone that participates in the import and insertion of some multi-pass transmembrane proteins into the mitochondrial inner membrane. Also required for the transfer of beta-barrel precursors from the TOM complex to the sorting and assembly machinery (SAM complex) of the outer membrane. Acts as a chapero…					CNOT3	CCR4-NOT transcription complex, subunit 3 (753 aa)	GPLD1	glycosylphosphatidylinositol specific phospholipase D1 (840 aa)	CAT	catalase; Occurs in almost all aerobically respiring organisms and serves to protect cells from the toxic effects of hydrogen peroxide. Promotes growth of cells including T-cells, B-cells, myeloid leukemia cells, melanoma cells, mastocytoma cells and normal and transformed fibroblast cells (527 aa)	ABCF2	ATP-binding cassette, sub-family F (GCN20), member 2 (634 aa)	FAM71E1	family with sequence similarity 71, member E1 (231 aa)	CDC42EP1	CDC42 effector protein (Rho GTPase binding) 1; Probably involved in the organization of the actin cytoskeleton. Induced membrane extensions in fibroblasts (391 aa)	FAM198A	family with sequence similarity 198, member A (575 aa)	RGL4	ral guanine nucleotide dissociation stimulator-like 4 (473 aa)	CHRAC1	chromatin accessibility complex 1; Forms a complex with DNA polymerase epsilon subunit POLE3 and binds naked DNA, which is then incorporated into chromatin, aided by the nucleosome remodeling activity of ISWI/SNF2H and ACF1 (131 aa)
				FKBP15	FK506 binding protein 15, 133kDa; May be involved in the cytoskeletal organization of neuronal growth cones. Seems to be inactive as a PPIase (By similarity). Involved in the transport of early endosomes at the level of transition between microfilament-based and microtubule- based movement (1219 aa)	ZMAT1	zinc finger, matrin-type 1 (638 aa)			C19orf26	chromosome 19 open reading frame 26 (447 aa)	EFNB3	ephrin-B3; Cell surface transmembrane ligand for Eph receptors, a family of receptor tyrosine kinases which are crucial for migration, repulsion and adhesion during neuronal, vascular and epithelial development. Binds promiscuously Eph receptors residing on adjacent cells, leading to contact-dependent bidirectional signaling into neighboring cells. The signaling pathway downstream of the receptor…	GNB3	guanine nucleotide binding protein (G protein), beta polypeptide 3; Guanine nucleotide-binding proteins (G proteins) are involved as a modulator or transducer in various transmembrane signaling systems. The beta and gamma chains are required for the GTPase activity, for replacement of GDP by GTP, and for G protein- effector interaction (340 aa)	ZNF512B	zinc finger protein 512B; May be involved in transcriptional regulation (892 aa)	TFG	TRK-fused gene (400 aa)	CPVL	carboxypeptidase, vitellogenic-like; May be involved in the digestion of phagocytosed particles in the lysosome, participation in an inflammatory protease cascade, and trimming of peptides for antigen presentation (476 aa)	ARHGAP28	Rho GTPase activating protein 28; GTPase activator for the Rho-type GTPases by converting them to an inactive GDP-bound state (By similarity) (570 aa)	PPP1R3C	protein phosphatase 1, regulatory subunit 3C; Acts as a glycogen-targeting subunit for PP1 and regulates its activity. Activates glycogen synthase, reduces glycogen phosphorylase activity and limits glycogen breakdown. Dramatically increases basal and insulin-stimulated glycogen synthesis upon overexpression in a variety of cell types (317 aa)	CDC34	cell division cycle 34 homolog (S. cerevisiae); Accepts ubiquitin from the E1 complex and catalyzes its covalent attachment to other proteins. In vitro catalyzes 'Lys- 48'-linked polyubiquitination. Cooperates with the E2 UBCH5C and the SCF(FBXW11) E3 ligase complex for the polyubiquitination of NFKBIA leading to its subsequent proteasomal degradation. Performs ubiquitin chain elongation building…					PAF1	Paf1, RNA polymerase II associated factor, homolog (S. cerevisiae); Component of the PAF1 complex (PAF1C) which has multiple functions during transcription by RNA polymerase II and is implicated in regulation of development and maintenance of embryonic stem cell pluripotency. PAF1C associates with RNA polymerase II through interaction with POLR2A CTD non- phosphorylated and 'Ser-2'- and 'Ser-5'-p…	GHR	growth hormone receptor; Receptor for pituitary gland growth hormone involved in regulating postnatal body growth. On ligand binding, couples to the JAK2/STAT5 pathway (By similarity) (638 aa)	EEPD1	endonuclease/exonuclease/phosphatase family domain containing 1 (569 aa)	TWISTNB	TWIST neighbor; DNA-dependent RNA polymerase catalyzes the transcription of DNA into RNA using the four ribonucleoside triphosphates as substrates. Component of RNA polymerase I which synthesizes ribosomal RNA precursors. Through its association with RRN3/TIF-IA may be involved in recruitment of Pol I to rDNA promoters (338 aa)	IL22RA1	interleukin 22 receptor, alpha 1; Component of the receptor for IL20, IL22 and IL24. Component of IL22 receptor formed by IL22RA1 and IL10RB enabling IL22 signaling via JAK/STAT pathways. IL22 also induces activation of MAPK1/MAPK3 and Akt kinases pathways. Component of one of the receptor for IL20 and IL24 formed by IL22RA1 and IL20RB also signaling through STATs activation. Mediates IL24 antian…	MPDU1	mannose-P-dolichol utilization defect 1; Required for normal utilization of mannose-dolichol phosphate (Dol-P-Man) in the synthesis of N-linked and O-linked oligosaccharides and GPI anchors (By similarity) (247 aa)	SCUBE3	signal peptide, CUB domain, EGF-like 3; Binds to TGFBR2 and activates TGFB signaling. In lung cancer cells, could serve as an endogenous autocrine and paracrine ligand of TGFBR2, which could regulate TGFBR2 signaling and hence modulate epithelial-mesenchymal transition and cancer progression (993 aa)	ISL2	ISL LIM homeobox 2; Transcriptional factor that defines subclasses of motoneurons that segregate into columns in the spinal cord and select distinct axon pathways (By similarity) (359 aa)	ZNF180	zinc finger protein 180; May be involved in transcriptional regulation (692 aa)
				YIPF4	Yip1 domain family, member 4; Involved in the maintenance of the Golgi structure (244 aa)	POU3F4	POU class 3 homeobox 4; Probable transcription factor which exert its primary action widely during early neural development and in a very limited set of neurons in the mature brain (361 aa)			MAPK12	mitogen-activated protein kinase 12; Serine/threonine kinase which acts as an essential component of the MAP kinase signal transduction pathway. MAPK12 is one of the four p38 MAPKs which play an important role in the cascades of cellular responses evoked by extracellular stimuli such as proinflammatory cytokines or physical stress leading to direct activation of transcription factors such as ELK1…	ALDOC	aldolase C, fructose-bisphosphate (364 aa)	RSPH4A	radial spoke head 4 homolog A (Chlamydomonas); Probable component of the axonemal radial spoke head. Radial spokes are regularly spaced along cilia, sperm and flagella axonemes. They consist of a thin stalk which is attached to a subfiber of the outer doublet microtubule, and a bulbous head which is attached to the stalk and appears to interact with the projections from the central pair of microt…	PTK6	PTK6 protein tyrosine kinase 6; Non-receptor tyrosine-protein kinase implicated in the regulation of a variety of signaling pathways that control the differentiation and maintenance of normal epithelia, as well as tumor growth. Function seems to be context dependent and differ depending on cell type, as well as its intracellular localization. A number of potential nuclear and cytoplasmic substrat…	CAT	catalase; Occurs in almost all aerobically respiring organisms and serves to protect cells from the toxic effects of hydrogen peroxide. Promotes growth of cells including T-cells, B-cells, myeloid leukemia cells, melanoma cells, mastocytoma cells and normal and transformed fibroblast cells (527 aa)	RLBP1	retinaldehyde binding protein 1; Soluble retinoid carrier essential the proper function of both rod and cone photoreceptors. Participates in the regeneration of active 11-cis-retinol and 11-cis-retinaldehyde, from the inactive 11-trans products of the rhodopsin photocycle and in the de novo synthesis of these retinoids from 11-trans metabolic precursors. The cycling of retinoids between photorece…	HEPHL1	hephaestin-like 1; May function as a ferroxidase and may be involved in copper transport and homeostasis (By similarity) (1159 aa)	MSX2	msh homeobox 2; Acts as a transcriptional regulator in bone development. Represses the ALPL promoter activity and antogonizes the stimulatory effect of DLX5 on ALPL expression during osteoblast differentiation. Probable morphogenetic role. May play a role in limb-pattern formation. In osteoblasts, suppresses transcription driven by the osteocalcin FGF response element (OCFRE). Binds to the homeod…	C19orf21	chromosome 19 open reading frame 21 (679 aa)					SF3A2	splicing factor 3a, subunit 2, 66kDa; Subunit of the splicing factor SF3A required for 'A' complex assembly formed by the stable binding of U2 snRNP to the branchpoint sequence (BPS) in pre-mRNA. Sequence independent binding of SF3A/SF3B complex upstream of the branch site is essential, it may anchor U2 snRNP to the pre-mRNA. May also be involved in the assembly of the 'E' complex (464 aa)	PCDHB3	protocadherin beta 3; Potential calcium-dependent cell-adhesion protein. May be involved in the establishment and maintenance of specific neuronal connections in the brain (By similarity) (796 aa)	POLM	polymerase (DNA directed), mu; Gap-filling polymerase involved in repair of DNA double- strand breaks by non-homologous end joining (NHEJ). Participates in immunoglobulin (Ig) light chain gene rearrangement in V(D)J recombination (494 aa)	ITGB8	integrin, beta 8; Integrin alpha-V/beta-8 is a receptor for fibronectin (769 aa)	LEFTY1	left-right determination factor 1; Required for left-right axis determination as a regulator of LEFTY2 and NODAL (366 aa)	DHX29	DEAH (Asp-Glu-Ala-His) box polypeptide 29; ATP-binding RNA helicase involved in translation initiation. Required for efficient initiation on mammalian mRNAs with structured 5'-UTRs by promoting efficient NTPase-dependent 48S complex formation. Specifically binds to the 40S ribosome near the mRNA entrance. Does not possess a processive helicase activity (1369 aa)	ZNF711	zinc finger protein 711; Transcription regulator required for brain development. Probably acts as a transcription factor that binds to the promoter of target genes and recruits PHF8 histone demethylase, leading to activate expression of genes involved in neuron development, such as KDM5C (761 aa)	C5orf45	chromosome 5 open reading frame 45 (343 aa)	FIZ1	FLT3-interacting zinc finger 1; May be a transcriptional repressor of NRL function in photoreceptors. Does not repress CRX-mediated transactivation (By similarity) (496 aa)
				PFN2	profilin 2; Binds to actin and affects the structure of the cytoskeleton. At high concentrations, profilin prevents the polymerization of actin, whereas it enhances it at low concentrations. By binding to PIP2, it inhibits the formation of IP3 and DG (140 aa)	NAP1L6	nucleosome assembly protein 1-like 6 (107 aa)			THAP7	THAP domain containing 7; Chromatin-associated, histone tail-binding protein that represses transcription via recruitment of HDAC3 and nuclear hormone receptor corepressors (309 aa)	AADAT	aminoadipate aminotransferase; Transaminase with broad substrate specificity. Has transaminase activity towards aminoadipate, kynurenine, methionine and glutamate. Shows activity also towards tryptophan, aspartate and hydroxykynurenine. Accepts a variety of oxo-acids as amino- group acceptors, with a preference for 2-oxoglutarate, 2- oxocaproic acid, phenylpyruvate and alpha-oxo-gamma-methiol but…	ADTRP	androgen-dependent TFPI-regulating protein; Regulates the expression and the cell-associated anticoagulant activity of the inhibitor TFPI in endothelial cells (in vitro) (248 aa)	TRIB3	tribbles homolog 3 (Drosophila); Disrupts insulin signaling by binding directly to Akt kinases and blocking their activation. May bind directly to and mask the 'Thr-308' phosphorylation site in AKT1. Binds to ATF4 and inhibits its transcriptional activation activity. Interacts with the NF-kappa-B transactivator p65 RELA and inhibits its phosphorylation and thus its transcriptional activation acti…	POLM	polymerase (DNA directed), mu; Gap-filling polymerase involved in repair of DNA double- strand breaks by non-homologous end joining (NHEJ). Participates in immunoglobulin (Ig) light chain gene rearrangement in V(D)J recombination (494 aa)	SECTM1	secreted and transmembrane 1; May be involved in thymocyte signaling (248 aa)	MSRA	methionine sulfoxide reductase A; Has an important function as a repair enzyme for proteins that have been inactivated by oxidation. Catalyzes the reversible oxidation-reduction of methionine sulfoxide in proteins to methionine (235 aa)	PCDHB8	protocadherin beta 8; Potential calcium-dependent cell-adhesion protein. May be involved in the establishment and maintenance of specific neuronal connections in the brain (By similarity) (801 aa)	POLR2E	polymerase (RNA) II (DNA directed) polypeptide E, 25kDa; DNA-dependent RNA polymerase catalyzes the transcription of DNA into RNA using the four ribonucleoside triphosphates as substrates. Common component of RNA polymerases I, II and III which synthesize ribosomal RNA precursors, mRNA precursors and many functional non-coding RNAs, and small RNAs, such as 5S rRNA and tRNAs, respectively. Pol II …					TBC1D17	TBC1 domain family, member 17; May act as a GTPase-activating protein for Rab family protein(s) (648 aa)	IRX4	iroquois homeobox 4; Likely to be an important mediator of ventricular differentiation during cardiac development (519 aa)	FAM149B1	family with sequence similarity 149, member B1 (582 aa)	OGDH	oxoglutarate (alpha-ketoglutarate) dehydrogenase (lipoamide); The 2-oxoglutarate dehydrogenase complex catalyzes the overall conversion of 2-oxoglutarate to succinyl-CoA and CO(2). It contains multiple copies of three enzymatic components- 2- oxoglutarate dehydrogenase (E1), dihydrolipoamide succinyltransferase (E2) and lipoamide dehydrogenase (E3) (1023 aa)	ZNF167	zinc finger protein 167; May be involved in transcriptional regulation (754 aa)	GRHL2	grainyhead-like 2 (Drosophila); May function as a transcription factor (625 aa)	LCN2	lipocalin 2 (198 aa)	HBE1	hemoglobin, epsilon 1; The epsilon chain is a beta-type chain of early mammalian embryonic hemoglobin (147 aa)	CACNG7	calcium channel, voltage-dependent, gamma subunit 7; Regulates the trafficking and gating properties of AMPA- selective glutamate receptors (AMPARs). Promotes their targeting to the cell membrane and synapses and modulates their gating properties by slowing their rates of activation, deactivation and desensitization and by mediating their resensitization. Displays subunit-specific AMPA receptor r…
				SPOP	speckle-type POZ protein; Component of a cullin-RING-based BCR (BTB-CUL3-RBX1) E3 ubiquitin-protein ligase complex that mediates the ubiquitination of target proteins, leading most often to their proteasomal degradation. In complex with CUL3, involved in ubiquitination and proteasomal degradation of BRMS1, DAXX, PDX1/IPF1, GLI2 and GLI3. In complex with CUL3, involved in ubiquitination of H2AFY a…	MTMR8	myotubularin related protein 8; Phosphatase that acts on lipids with a phosphoinositol headgroup (Probable) (704 aa)			MAPK1	mitogen-activated protein kinase 1; Serine/threonine kinase which acts as an essential component of the MAP kinase signal transduction pathway. MAPK1/ERK2 and MAPK3/ERK1 are the 2 MAPKs which play an important role in the MAPK/ERK cascade. They participate also in a signaling cascade initiated by activated KIT and KITLG/SCF. Depending on the cellular context, the MAPK/ERK cascade mediates diverse…	FAM149A	family with sequence similarity 149, member A (482 aa)	FBXO5	F-box protein 5; Regulates progression through early mitosis by inhibiting the anaphase promoting complex/cyclosome (APC). Binds to the APC activators CDC20 and FZR1/CDH1 to prevent APC activation. Can also bind directly to the APC to inhibit substrate-binding (447 aa)	CDK5RAP1	CDK5 regulatory subunit associated protein 1 (587 aa)	TTC21B	tetratricopeptide repeat domain 21B (1316 aa)	GJA5	gap junction protein, alpha 5, 40kDa; One gap junction consists of a cluster of closely packed pairs of transmembrane channels, the connexons, through which materials of low MW diffuse from one cell to a neighboring cell (358 aa)	DKK3	dickkopf 3 homolog (Xenopus laevis); Antagonizes canonical Wnt signaling by inhibiting LRP5/6 interaction with Wnt and by forming a ternary complex with the transmembrane protein KREMEN that promotes internalization of LRP5/6. DKKs play an important role in vertebrate development, where they locally inhibit Wnt regulated processes such as antero- posterior axial patterning, limb development, somi…	PRRX1	paired related homeobox 1; Acts as a transcriptional regulator of muscle creatine kinase (MCK) and so has a role in the establishment of diverse mesodermal muscle types. The protein binds to an A/T-rich element in the muscle creatine enhancer (By similarity) (245 aa)	POLRMT	polymerase (RNA) mitochondrial (DNA directed); DNA-dependent RNA polymerase catalyzes the transcription of DNA into RNA using the four ribonucleoside triphosphates as substrates (By similarity) (1230 aa)					USF2	upstream transcription factor 2, c-fos interacting; Transcription factor that binds to a symmetrical DNA sequence (E-boxes) (5'-CACGTG-3') that is found in a variety of viral and cellular promoters (346 aa)	SLC7A14	solute carrier family 7 (orphan transporter), member 14 (771 aa)	TTC21B	tetratricopeptide repeat domain 21B (1316 aa)	TSPAN12	tetraspanin 12; Regulator of cell surface receptor signal transduction. Plays a central role in retinal vascularization by regulating norrin (NDP) signal transduction. Acts in concert with norrin (NDP) to promote FZD4 multimerization and subsequent activation of FZD4, leading to promote accumulation of beta-catenin (CTNNB1) and stimulate LEF/TCF-mediated transcriptional programs. Suprisingly, it …	FGF18	fibroblast growth factor 18; Plays an important role in the regulation of cell proliferation, cell differentiation and cell migration. Required for normal ossification and bone development. Stimulates hepatic and intestinal proliferation (207 aa)	PXDN	peroxidasin homolog (Drosophila); Displays low peroxidase activity and is likely to participate in H(2)O(2) metabolism and peroxidative reactions in the cardiovascular system. Plays a role in extracellular matrix formation (1479 aa)	C11orf9	chromosome 11 open reading frame 9; Transcription regulator required for expression of CNS myelin genes such as Mbp, Mog, Mag and Plp1 thereby playing a central role in oligodendrocyte maturation and central nervous system (CNS) myelination. It is not only required during oligodendrocyte differentiation but is also required on an ongoing basis for the maintenance of expression of myelin genes and…	SLC16A14	solute carrier family 16, member 14 (monocarboxylic acid transporter 14); Proton-linked monocarboxylate transporter. Catalyzes the rapid transport across the plasma membrane of many monocarboxylates (By similarity) (510 aa)	SIPA1L3	signal-induced proliferation-associated 1 like 3 (1781 aa)
				ZNF211	zinc finger protein 211 (577 aa)	SSX1	synovial sarcoma, X breakpoint 1; Could act as a modulator of transcription (188 aa)			C22orf28	chromosome 22 open reading frame 28; Catalytic subunit of the tRNA-splicing ligase complex that acts by directly joining spliced tRNA halves to mature-sized tRNAs by incorporating the precursor-derived splice junction phosphate into the mature tRNA as a canonical 3',5'- phosphodiester. May act as a RNA ligase with broad substrate specificity, and may function toward other RNAs (505 aa)	DTX4	deltex homolog 4 (Drosophila); Regulator of Notch signaling, a signaling pathway involved in cell-cell communications that regulates a broad spectrum of cell-fate determinations (By similarity). Functions as an ubiquitin ligase protein in vivo, mediating 'Lys48'-linked polyubiquitination and promoting degradation of TBK1, targeting to TBK1 requires interaction with NLRP4 (619 aa)	CAP2	CAP, adenylate cyclase-associated protein, 2 (yeast); May have a regulatory bifunctional role (477 aa)	ZNF205	zinc finger protein 205; May be involved in transcriptional regulation (554 aa)	PLCG1	phospholipase C, gamma 1; Mediates the production of the second messenger molecules diacylglycerol (DAG) and inositol 1,4,5-trisphosphate (IP3). Plays an important role in the regulation of intracellular signaling cascades. Becomes activated in response to ligand- mediated activation of receptor-type tyrosine kinases, such as PDGFRA, PDGFRB, FGFR1, FGFR2, FGFR3 and FGFR4. Plays a role in actin re…	PLEKHA6	pleckstrin homology domain containing, family A member 6 (1048 aa)	RNF4	ring finger protein 4; E3 ubiquitin-protein ligase which binds polysumoylated chains covalently attached to proteins and mediates 'Lys-6'-, 'Lys-11'-, 'Lys-48'- and 'Lys-63'-linked polyubiquitination of those substrates and their subsequent targeting to the proteasome for degradation. Regulates the degradation of several proteins including PML and the transcriptional activator PEA3. Involved in c…	TBX2	T-box 2; Involved in the transcriptional regulation of genes required for mesoderm differentiation. Probably plays a role in limb pattern formation. Acts as a negative regulator of PML function in cellular senescence (712 aa)	GADD45B	growth arrest and DNA-damage-inducible, beta; Involved in the regulation of growth and apoptosis. Mediates activation of stress-responsive MTK1/MEKK4 MAPKKK (160 aa)					GSK3A	glycogen synthase kinase 3 alpha; Constitutively active protein kinase that acts as a negative regulator in the hormonal control of glucose homeostasis, Wnt signaling and regulation of transcription factors and microtubules, by phosphorylating and inactivating glycogen synthase (GYS1 or GYS2), CTNNB1/beta-catenin, APC and AXIN1. Requires primed phosphorylation of the majority of its substrates. C…	SEMA3G	sema domain, immunoglobulin domain (Ig), short basic domain, secreted, (semaphorin) 3G; Has chemorepulsive activities for sympathetic axons. Ligand of NRP2 (By similarity) (782 aa)	PLCG1	phospholipase C, gamma 1; Mediates the production of the second messenger molecules diacylglycerol (DAG) and inositol 1,4,5-trisphosphate (IP3). Plays an important role in the regulation of intracellular signaling cascades. Becomes activated in response to ligand- mediated activation of receptor-type tyrosine kinases, such as PDGFRA, PDGFRB, FGFR1, FGFR2, FGFR3 and FGFR4. Plays a role in actin re…	YAE1D1	Yae1 domain containing 1 (226 aa)	VWDE	von Willebrand factor D and EGF domains (1590 aa)	ZNF426	zinc finger protein 426; May be involved in transcriptional regulation (554 aa)	FEZ1	fasciculation and elongation protein zeta 1 (zygin I); May be involved in axonal outgrowth as component of the network of molecules that regulate cellular morphology and axon guidance machinery. Able to restore partial locomotion and axonal fasciculation to C.elegans unc-76 mutants in germline transformation experiments. May participate in the transport of mitochondria and other cargos along micr…	PRSS12	protease, serine, 12 (neurotrypsin, motopsin); Plays a role in neuronal plasticity and the proteolytic action may subserve structural reorganizations associated with learning and memory operations (By similarity) (875 aa)	CPA4	carboxypeptidase A4; Metalloprotease that could be involved in the histone hyperacetylation pathway (421 aa)
				CAT	catalase; Occurs in almost all aerobically respiring organisms and serves to protect cells from the toxic effects of hydrogen peroxide. Promotes growth of cells including T-cells, B-cells, myeloid leukemia cells, melanoma cells, mastocytoma cells and normal and transformed fibroblast cells (527 aa)	MAGEB2	melanoma antigen family B, 2; May enhance ubiquitin ligase activity of RING-type zinc finger-containing E3 ubiquitin-protein ligases. Proposed to act through recruitment and/or stabilization of the Ubl-conjugating enzyme (E2) at the E3-substrate complex (319 aa)			JOSD1	Josephin domain containing 1; Has low protease activity towards poly-ubiquitin chains (in vitro). May act as a deubiquitinating enzyme (202 aa)	APOC3	apolipoprotein C-III; Inhibits lipoprotein lipase and hepatic lipase and decreases the uptake of lymph chylomicrons by hepatic cells. This suggests that it delays the catabolism of triglyceride-rich particles (99 aa)	HDGFL1	hepatoma derived growth factor-like 1 (251 aa)	LYRM1	LYR motif containing 1; May promote cell proliferation and inhibition of apoptosis of preadipocytes (122 aa)	SNRNP27	small nuclear ribonucleoprotein 27kDa (U4/U6.U5); May play a role in mRNA splicing (155 aa)	SLC22A3	solute carrier family 22 (extraneuronal monoamine transporter), member 3; Mediates potential-dependent transport of a variety of organic cations. May play a significant role in the disposition of cationic neurotoxins and neurotransmitters in the brain (556 aa)	TYMS	thymidylate synthetase; Contributes to the de novo mitochondrial thymidylate biosynthesis pathway (313 aa)	PLBD1	phospholipase B domain containing 1; Phospholipase acting on various phospholipids including phosphatidylcholine, phosphatidylinositol, phosphatidylethanolamine and lysophospholipids. May have a role in the defense against invading microorganisms and in the generation of lipid mediators of inflammation (553 aa)	MIF	macrophage migration inhibitory factor (glycosylation-inhibiting factor); Pro-inflammatory cytokine. Involved in the innate immune response to bacterial pathogens. The expression of MIF at sites of inflammation suggests a role as mediator in regulating the function of macrophages in host defense. Counteracts the anti- inflammatory activity of glucocorticoids. Has phenylpyruvate tautomerase and do…					GLCCI1	glucocorticoid induced transcript 1 (547 aa)	REEP6	receptor accessory protein 6; May enhance the cell surface expression of odorant receptors (By similarity) (184 aa)	SNRNP27	small nuclear ribonucleoprotein 27kDa (U4/U6.U5); May play a role in mRNA splicing (155 aa)	PSMA2	proteasome (prosome, macropain) subunit, alpha type, 2; The proteasome is a multicatalytic proteinase complex which is characterized by its ability to cleave peptides with Arg, Phe, Tyr, Leu, and Glu adjacent to the leaving group at neutral or slightly basic pH. The proteasome has an ATP-dependent proteolytic activity. PSMA2 may have a potential regulatory effect on another component(s) of the pr…	MAGEA4	melanoma antigen family A, 4; Not known, though may play a role in embryonal development and tumor transformation or aspects of tumor progression (317 aa)	ACLY	ATP citrate lyase; ATP citrate-lyase is the primary enzyme responsible for the synthesis of cytosolic acetyl-CoA in many tissues. Has a central role in de novo lipid synthesis. In nervous tissue it may be involved in the biosynthesis of acetylcholine (1101 aa)	SLC13A3	solute carrier family 13 (sodium-dependent dicarboxylate transporter), member 3 (602 aa)	CRYL1	crystallin, lambda 1 (319 aa)	SP4	Sp4 transcription factor; Binds to GT and GC boxes promoters elements. Probable transcriptional activator (784 aa)
				HOXC13	homeobox C13; Transcription factor which plays a role in hair follicle differentiation. Regulates FOXQ1 expression and that of other hair-specific genes (By similarity) (330 aa)	MAGEB6	melanoma antigen family B, 6 (407 aa)			GTPBP1	GTP binding protein 1; Promotes degradation of target mRNA species. Plays a role in the regulation of circadian mRNA stability. Binds GTP and has GTPase activity (By similarity) (669 aa)	CLEC2B	C-type lectin domain family 2, member B (149 aa)	FIG4	FIG4 homolog, SAC1 lipid phosphatase domain containing (S. cerevisiae); The PI(3,5)P2 regulatory complex regulates both the synthesis and turnover of phosphatidylinositol 3,5-bisphosphate (PtdIns(3,5)P2). In vitro, hydrolyzes all three D5-phosphorylated polyphosphoinositide substrates in the order PtdIns(4,5)P2 > PtdIns(3,5)P2 > PtdIns(3,4,5)P3. Plays a role in the biogenesis of endosome carrier …	CCL22	chemokine (C-C motif) ligand 22; May play a role in the trafficking of activated/effector T-lymphocytes to inflammatory sites and other aspects of activated T-lymphocyte physiology. Chemotactic for monocytes, dendritic cells and natural killer cells. Mild chemoattractant for primary activated T-lymphocytes and a potent chemoattractant for chronically activated T-lymphocytes but has no chemoattrac…	LIPE	lipase, hormone-sensitive; In adipose tissue and heart, it primarily hydrolyzes stored triglycerides to free fatty acids, while in steroidogenic tissues, it principally converts cholesteryl esters to free cholesterol for steroid hormone production (1076 aa)	TBX6	T-box 6; T-box transcription factor that plays an essential role in the determination of the fate of axial stem cells- neural vs mesodermal. Acts in part by down-regulating, a specific enhancer (N1) of SOX2, to inhibit neural development. Seems to play also an essential role in left/right axis determination and acts through effects on Notch signaling around the node as well as through an effect o…	LCP1	lymphocyte cytosolic protein 1 (L-plastin); Actin-binding protein. Plays a role in the activation of T-cells in response to costimulation through TCR/CD3 and CD2 or CD28. Modulates the cell surface expression of IL2RA/CD25 and CD69 (627 aa)	GJA3	gap junction protein, alpha 3, 46kDa; One gap junction consists of a cluster of closely packed pairs of transmembrane channels, the connexons, through which materials of low MW diffuse from one cell to a neighboring cell (435 aa)	DDTL	D-dopachrome tautomerase-like; May have lyase activity (Potential) (134 aa)					NRF1	nuclear respiratory factor 1; Transcription factor that activates the expression of the EIF2S1 (EIF2-alpha) gene. Links the transcriptional modulation of key metabolic genes to cellular growth and development. Implicated in the control of nuclear genes required for respiration, heme biosynthesis, and mitochondrial DNA transcription and replication (503 aa)	CD160	CD160 molecule; Receptor showing broad specificity for both classical and non-classical MHC class I molecules (181 aa)	LIPE	lipase, hormone-sensitive; In adipose tissue and heart, it primarily hydrolyzes stored triglycerides to free fatty acids, while in steroidogenic tissues, it principally converts cholesteryl esters to free cholesterol for steroid hormone production (1076 aa)	BCL7B	B-cell CLL/lymphoma 7B (202 aa)	SLC43A1	solute carrier family 43, member 1; Sodium-independent, high affinity transport of large neutral amino acids. Has narrower substrate selectivity compared to SLC7A5 and SLC7A8 and mainly transports branched-chain amino acids and phenylalanine. Plays a role in the development of human prostate cancer, from prostatic intraepithelial neoplasia to invasive prostate cancer (559 aa)	LPIN1	lipin 1; Plays important roles in controlling the metabolism of fatty acids at differents levels. Acts as a magnesium-dependent phosphatidate phosphatase enzyme which catalyzes the conversion of phosphatidic acid to diacylglycerol during triglyceride, phosphatidylcholine and phosphatidylethanolamine biosynthesis in the reticulum endoplasmic membrane. Acts also as a nuclear transcriptional coactiv…	PLEKHG4B	pleckstrin homology domain containing, family G (with RhoGef domain) member 4B (1271 aa)	WNT10B	wingless-type MMTV integration site family, member 10B; Ligand for members of the frizzled family of seven transmembrane receptors. Probable developmental protein. May be a signaling molecule which affects the development of discrete regions of tissues. Is likely to signal over only few cell diameters (By similarity) (389 aa)	SNX8	sorting nexin 8; May be involved in several stages of intracellular trafficking. May play a role in intracellular protein transport from early endosomes to the trans-Golgi network (465 aa)
				SNRNP27	small nuclear ribonucleoprotein 27kDa (U4/U6.U5); May play a role in mRNA splicing (155 aa)	ARSE	arylsulfatase E (chondrodysplasia punctata 1); May be essential for the correct composition of cartilage and bone matrix during development. Has no activity toward steroid sulfates (589 aa)			TAB1	TGF-beta activated kinase 1/MAP3K7 binding protein 1; May be an important signaling intermediate between TGFB receptors and MAP3K7/TAK1. May play an important role in mammalian embryogenesis (504 aa)	MYL2	myosin, light chain 2, regulatory, cardiac, slow (166 aa)	NUP155	nucleoporin 155kDa; Essential component of nuclear pore complex. Nucleoporins may be involved both in binding and translocating proteins during nucleocytoplasmic transport (By similarity) (1391 aa)	CCDC113	coiled-coil domain containing 113 (377 aa)	EMC3	ER membrane protein complex subunit 3 (261 aa)	BTBD11	BTB (POZ) domain containing 11 (1104 aa)	KCTD12	potassium channel tetramerisation domain containing 12; Auxiliary subunit of GABA-B receptors that determine the pharmacology and kinetics of the receptor response. Increases agonist potency and markedly alter the G-protein signaling of the receptors by accelerating onset and promoting desensitization (By similarity) (325 aa)	HOXA7	homeobox A7; Sequence-specific transcription factor which is part of a developmental regulatory system that provides cells with specific positional identities on the anterior-posterior axis (230 aa)	DDT	D-dopachrome tautomerase; Tautomerization of D-dopachrome with decarboxylation to give 5,6-dihydroxyindole (DHI) (118 aa)					TADA2A	transcriptional adaptor 2A; Component of the ATAC complex, a complex with histone acetyltransferase activity on histones H3 and H4. Required for the function of some acidic activation domains, which activate transcription from a distant site (By similarity). Binds double- stranded DNA. Binds dinucleosomes, probably at the linker region between neighboring nucleosomes. Plays a role in chromatin re…	SERPINB10	serpin peptidase inhibitor, clade B (ovalbumin), member 10; Protease inhibitor that may play a role in the regulation of protease activities during hematopoiesis and apoptosis induced by TNF. May regulate protease activities in the cytoplasm and in the nucleus (397 aa)	EMC3	ER membrane protein complex subunit 3 (261 aa)	ATE1	arginyltransferase 1; Involved in the post-translational conjugation of arginine to the N-terminal aspartate or glutamate of a protein. This arginylation is required for degradation of the protein via the ubiquitin pathway. Does not arginylate cysteine residues (By similarity) (518 aa)	SCN2A	sodium channel, voltage-gated, type II, alpha subunit; Mediates the voltage-dependent sodium ion permeability of excitable membranes. Assuming opened or closed conformations in response to the voltage difference across the membrane, the protein forms a sodium-selective channel through which Na(+) ions may pass in accordance with their electrochemical gradient (2005 aa)	EMP1	epithelial membrane protein 1 (157 aa)	C4orf19	chromosome 4 open reading frame 19 (314 aa)	ENTPD3	ectonucleoside triphosphate diphosphohydrolase 3; Has a threefold preference for the hydrolysis of ATP over ADP (529 aa)	YKT6	YKT6 v-SNARE homolog (S. cerevisiae); Vesicular soluble NSF attachment protein receptor (v- SNARE) mediating vesicle docking and fusion to a specific acceptor cellular compartment. Functions in endoplasmic reticulum to Golgi transport; as part of a SNARE complex composed of GOSR1, GOSR2 and STX5. Functions in early/recycling endosome to TGN transport; as part of a SNARE complex composed of BET1L,…
				LIPE	lipase, hormone-sensitive; In adipose tissue and heart, it primarily hydrolyzes stored triglycerides to free fatty acids, while in steroidogenic tissues, it principally converts cholesteryl esters to free cholesterol for steroid hormone production (1076 aa)	C3orf72	chromosome 3 open reading frame 72 (175 aa)			EIF3D	eukaryotic translation initiation factor 3, subunit D; Component of the eukaryotic translation initiation factor 3 (eIF-3) complex, which is required for several steps in the initiation of protein synthesis. The eIF-3 complex associates with the 40S ribosome and facilitates the recruitment of eIF-1, eIF-1A, eIF-2-GTP-methionyl-tRNAi and eIF-5 to form the 43S preinitiation complex (43S PIC). The e…	OAS3	2'-5'-oligoadenylate synthetase 3, 100kDa; Interferon-induced, dsRNA-activated antiviral enzyme which plays a critical role in cellular innate antiviral response. In addition, it may also play a role in other cellular processes such as apoptosis, cell growth, differentiation and gene regulation. Synthesizes preferentially dimers of 2'-5'- oligoadenylates (2-5A) from ATP which then bind to the ina…	DAZAP1	DAZ associated protein 1; RNA-binding protein, which may be required during spermatogenesis (407 aa)	NME3	NME/NM23 nucleoside diphosphate kinase 3; Major role in the synthesis of nucleoside triphosphates other than ATP. The ATP gamma phosphate is transferred to the NDP beta phosphate via a ping-pong mechanism, using a phosphorylated active-site intermediate. Probably has a role in normal hematopoiesis by inhibition of granulocyte differentiation and induction of apoptosis (169 aa)	RALY	RNA binding protein, autoantigenic (hnRNP-associated with lethal yellow homolog (mouse)); Probable-RNA binding protein. Could be a heterogeneous nuclear ribonucleoprotein (hnRNP). May be involved in pre-mRNA splicing (By similarity) (306 aa)	MSI2	musashi homolog 2 (Drosophila); RNA binding protein that regulates the expression of target mRNAs at the translation level. May play a role in the proliferation and maintenance of stem cells in the central nervous system (By similarity) (328 aa)	FAM133A	family with sequence similarity 133, member A (248 aa)	SRGN	serglycin; Plays a role in formation of mast cell secretory granules and mediates storage of various compounds in secretory vesicles. Required for storage of some proteases in both connective tissue and mucosal mast cells and for storage of granzyme B in T-lymphocytes. Plays a role in localizing neutrophil elastase in azurophil granules of neutrophils. Mediates processing of MMP2. Plays a role in…	PDXP	pyridoxal (pyridoxine, vitamin B6) phosphatase; Protein serine phosphatase that dephosphorylates 'Ser-3' in cofilin and probably also dephosphorylates phospho-serine residues in DSTN. Regulates cofilin-dependent actin cytoskeleton reorganization. Required for normal progress through mitosis and normal cytokinesis. Does not dephosphorylate phospho-threonines in LIMK1. Does not dephosphorylate pept…					TAX1BP3	Tax1 (human T-cell leukemia virus type I) binding protein 3; May regulate a number of protein-protein interactions by competing for PDZ domain binding sites. Binds CTNNB1 and may thereby act as an inhibitor of the Wnt signaling pathway. Competes with LIN7A for KCNJ4 binding, and thereby promotes KCNJ4 internalization. May play a role in the Rho signaling pathway. May play a role in activation of …	C10orf95	chromosome 10 open reading frame 95 (257 aa)	RALY	RNA binding protein, autoantigenic (hnRNP-associated with lethal yellow homolog (mouse)); Probable-RNA binding protein. Could be a heterogeneous nuclear ribonucleoprotein (hnRNP). May be involved in pre-mRNA splicing (By similarity) (306 aa)	BMPR1A	bone morphogenetic protein receptor, type IA; On ligand binding, forms a receptor complex consisting of two type II and two type I transmembrane serine/threonine kinases. Type II receptors phosphorylate and activate type I receptors which autophosphorylate, then bind and activate SMAD transcriptional regulators. Receptor for BMP-2 and BMP-4 (532 aa)	CERS3	ceramide synthase 3; May be involved in sphingolipid synthesis or its regulation (By similarity) (383 aa)	APC	adenomatous polyposis coli; Tumor suppressor. Promotes rapid degradation of CTNNB1 and participates in Wnt signaling as a negative regulator. APC activity is correlated with its phosphorylation state. Activates the GEF activity of SPATA13 and ARHGEF4. Plays a role in hepatocyte growth factor (HGF)-induced cell migration. Required for MMP9 up-regulation via the JNK signaling pathway in colorectal …	WNT3A	wingless-type MMTV integration site family, member 3A; Ligand for members of the frizzled family of seven transmembrane receptors. Wnt-3 and Wnt-3a play distinct roles in cell-cell signaling during morphogenesis of the developing neural tube (352 aa)	CCBL1	cysteine conjugate-beta lyase, cytoplasmic; Catalyzes the irreversible transamination of the L- tryptophan metabolite L-kynurenine to form kynurenic acid (KA). Metabolizes the cysteine conjugates of certain halogenated alkenes and alkanes to form reactive metabolites. Catalyzes the beta- elimination of S-conjugates and Se-conjugates of L- (seleno)cysteine, resulting in the cleavage of the C-S or …	SETX	senataxin (2677 aa)
				LYPD3	LY6/PLAUR domain containing 3; Supports cell migration. May be involved in urothelial cell-matrix interactions. May be involved in tumor progression (346 aa)	CADPS	Ca++-dependent secretion activator; Calcium-binding protein involved in exocytosis of vesicles filled with neurotransmitters and neuropeptides. Probably acts upstream of fusion in the biogenesis or maintenance of mature secretory vesicles. Regulates catecholamine loading of DCVs. May specifically mediate the Ca(2+)-dependent exocytosis of large dense-core vesicles (DCVs) and other dense-core vesi…			PHF5A	PHD finger protein 5A; Acts as a transcriptional regulator by binding to the GJA1/Cx43 promoter and enhancing its up-regulation by ESR1/ER- alpha. Also involved in pre-mRNA splicing (110 aa)	PRSS16	protease, serine, 16 (thymus); Protease that may play a role in T-cell development (514 aa)	PASK	PAS domain containing serine/threonine kinase; Serine/threonine-protein kinase involved in energy homeostasis and protein translation. Phosphorylates EEF1A1, GYS1, PDX1 and RPS6. Probably plays a role under changing environmental conditions (oxygen, glucose, nutrition), rather than under standard conditions. Acts as a sensor involved in energy homeostasis- regulates glycogen synthase synthesis by…	SETD6	SET domain containing 6; Protein-lysine N-methyltransferase that specifically monomethylates 'Lys-310' of the RELA subunit of NF-kappa-B complex, leading to down-regulate NF-kappa-B transcription factor activity (473 aa)	UBA2	ubiquitin-like modifier activating enzyme 2; The heterodimer acts as a E1 ligase for SUMO1, SUMO2, SUMO3, and probably SUMO4. It mediates ATP-dependent activation of SUMO proteins followed by formation of a thioester bond between a SUMO protein and a conserved active site cysteine residue on UBA2/SAE2 (640 aa)	CXADR	coxsackie virus and adenovirus receptor; Component of the epithelial apical junction complex that is essential for the tight junction integrity. Proposed to function as a homophilic cell adhesion molecule. Recruits MPDZ to intercellular contact sites. Probably involved in transepithelial migration of polymorphonuclear leukocytes (PMN) through adhesive interactions with AMICA1/JAML located in the …	BASP1	brain abundant, membrane attached signal protein 1 (227 aa)	HVCN1	hydrogen voltage-gated channel 1; Mediates the voltage-dependent proton permeability of excitable membranes. Forms a proton-selective channel through which protons may pass in accordance with their electrochemical gradient. Proton efflux, accompanied by membrane depolarization, facilitates acute production of reactive oxygen species in phagocytosis (273 aa)	ASPHD2	aspartate beta-hydroxylase domain containing 2 (369 aa)					GOSR1	golgi SNAP receptor complex member 1; Involved in transport from the ER to the Golgi apparatus as well as in intra-Golgi transport. It belongs to a super-family of proteins called t-SNAREs or soluble NSF (N-ethylmaleimide- sensitive factor) attachment protein receptor. May play a protective role against hydrogen peroxide induced cytotoxicity under glutathione depleted conditions in neuronal cells…	DUSP1	dual specificity phosphatase 1; Dual specificity phosphatase that dephosphorylates MAP kinase MAPK1/ERK2 on both 'Thr-183' and 'Tyr-185', regulating its activity during the meiotic cell cycle (By similarity) (367 aa)	UBA2	ubiquitin-like modifier activating enzyme 2; The heterodimer acts as a E1 ligase for SUMO1, SUMO2, SUMO3, and probably SUMO4. It mediates ATP-dependent activation of SUMO proteins followed by formation of a thioester bond between a SUMO protein and a conserved active site cysteine residue on UBA2/SAE2 (640 aa)	AATF	apoptosis antagonizing transcription factor; May function as a general inhibitor of the histone deacetylase HDAC1. Binding to the pocket region of RB1 may displace HDAC1 from RB1/E2F complexes, leading to activation of E2F target genes and cell cycle progression. Conversely, displacement of HDAC1 from SP1 bound to the CDKN1A promoter leads to increased expression of this CDK inhibitor and blocks …	CA3	carbonic anhydrase III, muscle specific; Reversible hydration of carbon dioxide (260 aa)	TRAFD1	TRAF-type zinc finger domain containing 1; Negative feedback regulator that controls excessive innate immune responses. Regulates both Toll-like receptor 4 (TLR4) and DDX58/RIG1-like helicases (RLH) pathways. May inhibit the LTR pathway by direct interaction with TRAF6 and attenuation of NF-kappa-B activation. May negatively regulate the RLH pathway downstream from MAVS and upstream of NF-kappa-B…	TMPRSS15	transmembrane protease, serine 15; Responsible for initiating activation of pancreatic proteolytic proenzymes (trypsin, chymotrypsin and carboxypeptidase A). It catalyzes the conversion of trypsinogen to trypsin which in turn activates other proenzymes including chymotrypsinogen, procarboxypeptidases, and proelastases (1019 aa)	EMB	embigin; May function as a regulator of cell/ECM interactions during development and in the homeostasis of normal adult tissues (By similarity) (327 aa)	FAM190B	family with sequence similarity 190, member B (834 aa)
				EMC3	ER membrane protein complex subunit 3 (261 aa)	HEATR7B2	HEAT repeat family member 7B2 (1585 aa)			ACO2	aconitase 2, mitochondrial; Catalyzes the isomerization of citrate to isocitrate via cis-aconitate (By similarity) (780 aa)	LTF	lactotransferrin (710 aa)	SLC1A4	solute carrier family 1 (glutamate/neutral amino acid transporter), member 4; Transporter for alanine, serine, cysteine, and threonine. Exhibits sodium dependence (532 aa)	SMPD3	sphingomyelin phosphodiesterase 3, neutral membrane (neutral sphingomyelinase II); Catalyzes the hydrolysis of sphingomyelin to form ceramide and phosphocholine. Ceramide mediates numerous cellular functions, such as apoptosis and growth arrest, and is capable of regulating these 2 cellular events independently. Also hydrolyzes sphingosylphosphocholine. Regulates the cell cycle by acting as a gro…	COX6B1	cytochrome c oxidase subunit VIb polypeptide 1 (ubiquitous); Connects the two COX monomers into the physiological dimeric form (By similarity) (86 aa)	RAB6B	RAB6B, member RAS oncogene family; Seems to have a role in retrograde membrane traffic at the level of the Golgi complex. May function in retrograde transport in neuronal cells (208 aa)	CTNNAL1	catenin (cadherin-associated protein), alpha-like 1; May modulate the Rho pathway signaling by providing a scaffold for the Lbc Rho guanine nucleotide exchange factor (ARHGEF1) (734 aa)	FAAH	fatty acid amide hydrolase; Degrades bioactive fatty acid amides like oleamide, the endogenous cannabinoid, anandamide and myristic amide to their corresponding acids, thereby serving to terminate the signaling functions of these molecules. Hydrolyzes polyunsaturated substrate anandamide preferentially as compared to monounsaturated substrates (579 aa)	NHP2L1	NHP2 non-histone chromosome protein 2-like 1 (S. cerevisiae); Binds to the 5'-stem-loop of U4 snRNA and may play a role in the late stage of spliceosome assembly. The protein undergoes a conformational change upon RNA-binding (128 aa)					ALDH3A1	aldehyde dehydrogenase 3 family, member A1; ALDHs play a major role in the detoxification of alcohol-derived acetaldehyde. They are involved in the metabolism of corticosteroids, biogenic amines, neurotransmitters, and lipid peroxidation. This protein preferentially oxidizes aromatic aldehyde substrates. It may play a role in the oxidation of toxic aldehydes (453 aa)	TNFSF11	tumor necrosis factor (ligand) superfamily, member 11; Cytokine that binds to TNFRSF11B/OPG and to TNFRSF11A/RANK. Osteoclast differentiation and activation factor. Augments the ability of dendritic cells to stimulate naive T-cell proliferation. May be an important regulator of interactions between T-cells and dendritic cells and may play a role in the regulation of the T-cell-dependent immune re…	COX6B1	cytochrome c oxidase subunit VIb polypeptide 1 (ubiquitous); Connects the two COX monomers into the physiological dimeric form (By similarity) (86 aa)	CCDC47	coiled-coil domain containing 47 (483 aa)	UBE2L6	ubiquitin-conjugating enzyme E2L 6; Catalyzes the covalent attachment of ubiquitin or ISG15 to other proteins. Functions in the E6/E6-AP-induced ubiquitination of p53/TP53. Promotes ubiquitination and subsequent proteasomal degradation of FLT3 (153 aa)	PRADC1	protease-associated domain containing 1 (188 aa)	SHROOM4	shroom family member 4; Probable regulator of cytoskeletal architecture that plays an important role in development. May regulate cellular and cytoskeletal architecture by modulating the spatial distribution of myosin II (By similarity) (1493 aa)	IL16	interleukin 16; Interleukin-16 stimulates a migratory response in CD4+ lymphocytes, monocytes, and eosinophils. Primes CD4+ T-cells for IL-2 and IL-15 responsiveness. Also induces T-lymphocyte expression of interleukin 2 receptor. Ligand for CD4 (1332 aa)	COL1A1	collagen, type I, alpha 1 (1464 aa)
				SLC35F5	solute carrier family 35, member F5; Putative solute transporter (Potential) (523 aa)	C7orf71	chromosome 7 open reading frame 71 (169 aa)			PMM1	phosphomannomutase 1; Involved in the synthesis of the GDP-mannose and dolichol-phosphate-mannose required for a number of critical mannosyl transfer reactions. In addition, may be responsible for the degradation of glucose-1,6-bisphosphate in ischemic brain (262 aa)	MAPRE3	microtubule-associated protein, RP/EB family, member 3; Binds to the plus end of microtubules and regulates the dynamics of the microtubule cytoskeleton. Promotes microtubule growth. May be involved in spindle function by stabilizing microtubules and anchoring them at centrosomes. May play a role in cell migration (By similarity) (281 aa)	CDC7	cell division cycle 7 homolog (S. cerevisiae); Seems to phosphorylate critical substrates that regulate the G1/S phase transition and/or DNA replication. Can phosphorylates MCM2 and MCM3 (574 aa)	MPG	N-methylpurine-DNA glycosylase; Hydrolysis of the deoxyribose N-glycosidic bond to excise 3-methyladenine, and 7-methylguanine from the damaged DNA polymer formed by alkylation lesions (298 aa)	BCL2L12	BCL2-like 12 (proline rich) (334 aa)	HIST1H2BD	histone cluster 1, H2bd; Core component of nucleosome. Nucleosomes wrap and compact DNA into chromatin, limiting DNA accessibility to the cellular machineries which require DNA as a template. Histones thereby play a central role in transcription regulation, DNA repair, DNA replication and chromosomal stability. DNA accessibility is regulated via a complex set of post-translational modifications o…	PGBD5	piggyBac transposable element derived 5 (554 aa)	MAGEA10	melanoma antigen family A, 10; Not known, though may play a role in embryonal development and tumor transformation or aspects of tumor progression (369 aa)	CBY1	chibby homolog 1 (Drosophila); Inhibits the Wnt/Wingless pathway by binding to beta- catenin and inhibiting beta-catenin-mediated transcriptional activation through competition with TCF/LEF transcription factors. Has also been shown to play a role in regulating the intracellular trafficking of polycystin-2/PKD2 and possibly of other intracellular proteins. Promotes adipocyte and cardiomyocyte dif…					MRPL27	mitochondrial ribosomal protein L27 (148 aa)	AKR1D1	aldo-keto reductase family 1, member D1 (delta 4-3-ketosteroid-5-beta-reductase); Efficiently catalyzes the reduction of progesterone, androstenedione, 17-alpha-hydroxyprogesterone and testosterone to 5-beta-reduced metabolites. The bile acid intermediates 7- alpha,12-alpha-dihydroxy-4-cholesten-3-one and 7-alpha-hydroxy-4- cholesten-3-one can also act as substrates (326 aa)	BCL2L12	BCL2-like 12 (proline rich) (334 aa)	DDX5	DEAD (Asp-Glu-Ala-Asp) box helicase 5; Involved in the alternative regulation of pre-mRNA splicing; its RNA helicase activity is necessary for increasing tau exon 10 inclusion and occurs in a RBM4-dependent manner. Binds to the tau pre-mRNA in the stem-loop region downstream of exon 10. The rate of ATP hydrolysis is highly stimulated by single-stranded RNA. Involved in transcriptional regulation;…	WDR66	WD repeat domain 66 (1149 aa)	TEX2	testis expressed 2 (1134 aa)	SHF	Src homology 2 domain containing F; Adapter protein which may play a role in the regulation of apoptosis in response to PDGF (423 aa)	IL12A	interleukin 12A (natural killer cell stimulatory factor 1, cytotoxic lymphocyte maturation factor 1, p35); Cytokine that can act as a growth factor for activated T and NK cells, enhance the lytic activity of NK/lymphokine- activated Killer cells, and stimulate the production of IFN-gamma by resting PBMC (253 aa)	TMEM97	transmembrane protein 97; Plays a role as a regulator of cellular cholesterol homeostasis (176 aa)
				VASP	vasodilator-stimulated phosphoprotein; Ena/VASP proteins are actin-associated proteins involved in a range of processes dependent on cytoskeleton remodeling and cell polarity such as axon guidance, lamellipodial and filopodial dynamics, platelet activation and cell migration. VASP promotes actin filament elongation. It protects the barbed end of growing actin filaments against capping and increas…	CXorf28	chromosome X open reading frame 28 (89 aa)			ZBED4	zinc finger, BED-type containing 4 (1171 aa)	SLC30A3	solute carrier family 30 (zinc transporter), member 3; Involved in accumulation of zinc in synaptic vesicles (By similarity) (388 aa)	C1orf21	chromosome 1 open reading frame 21 (121 aa)	DECR2	2,4-dienoyl CoA reductase 2, peroxisomal; Auxiliary enzyme of beta-oxidation. Participates in the degradation of unsaturated fatty enoyl-CoA esters having double bonds in both even- and odd-numbered positions in peroxisome. Catalyzes the NADP-dependent reduction of 2,4-dienoyl-CoA to yield trans-3-enoyl-CoA. Has activity towards short and medium chain 2,4-dienoyl-CoAs, but also towards 2,4,7,10,1…	MON1B	MON1 homolog B (yeast) (547 aa)	ACSM3	acyl-CoA synthetase medium-chain family member 3; Has medium-chain fatty acid-CoA ligase activity with broad substrate specificity (in vitro). Acts on acids from C(4) to C(11) and on the corresponding 3-hydroxy- and 2,3- or 3,4- unsaturated acids (in vitro) (By similarity) (586 aa)	FANCB	Fanconi anemia, complementation group B; DNA repair protein required for FANCD2 ubiquitination (859 aa)	EREG	epiregulin; Ligand of the EGF receptor/EGFR and ERBB4. May be a mediator of localized cell proliferation. As a mitogen it may stimulate cell proliferation and/or angiogenesis (169 aa)	TOMM22	translocase of outer mitochondrial membrane 22 homolog (yeast); Central receptor component of the translocase of the outer membrane of mitochondria (TOM complex) responsible for the recognition and translocation of cytosolically synthesized mitochondrial preproteins. Together with the peripheral receptor TOM20 functions as the transit peptide receptor and facilitates the movement of preproteins i…					WFS1	Wolfram syndrome 1 (wolframin); Participates in the regulation of cellular Ca(2+) homeostasis, at least partly, by modulating the filling state of the endoplasmic reticulum Ca(2+) store (890 aa)	PLA2G12A	phospholipase A2, group XIIA; PA2 catalyzes the calcium-dependent hydrolysis of the 2- acyl groups in 3-sn-phosphoglycerides. Does not exhibit detectable activity toward sn-2-arachidonoyl- or linoleoyl- phosphatidylcholine or -phosphatidylethanolamine (189 aa)	TRAF2	TNF receptor-associated factor 2; Regulates activation of NF-kappa-B and JNK and plays a central role in the regulation of cell survival and apoptosis. Required for normal antibody isotype switching from IgM to IgG. Has E3 ubiquitin-protein ligase activity and promotes 'Lys-63'- linked ubiquitination of target proteins, such as BIRC3, RIPK1 and TICAM1. Is an essential constituent of several E3 ub…	LRRC59	leucine rich repeat containing 59; Required for nuclear import of FGF1, but not that of FGF2. Might regulate nuclear import of exogenous FGF1 by facilitating interaction with the nuclear import machinery and by transporting cytosolic FGF1 to, and possibly through, the nuclear pores (307 aa)	ALDH4A1	aldehyde dehydrogenase 4 family, member A1 (563 aa)	KCTD3	potassium channel tetramerisation domain containing 3 (815 aa)	PEAR1	platelet endothelial aggregation receptor 1; When overexpressed, reduces the number of both early and late non-adherent myeloid progenitor cells (By similarity) (1037 aa)	KREMEN2	kringle containing transmembrane protein 2; Receptor for Dickkopf protein. Cooperates with Dickkopf to block Wnt/beta-catenin signaling. Forms a ternary complex with Dkk1 and LRP6 and induces rapid endocytosis and removal of the Wnt receptor LRP6 from the plasma membrane (By similarity) (462 aa)	CD38	CD38 molecule; Synthesizes cyclic ADP-ribose, a second messenger for glucose-induced insulin secretion. Also has cADPr hydrolase activity. Also moonlights as a receptor in cells of the immune system (300 aa)
				SYMPK	symplekin; Scaffold protein that functions as a component of a multimolecular complex involved in histone mRNA 3'-end processing. Specific component of the tight junction (TJ) plaque, but might not be an exclusively junctional component. May have a house- keeping rule. Is involved in pre-mRNA polyadenylation. Enhances SSU72 phosphatase activity (1274 aa)	CLSTN2	calsyntenin 2; May modulate calcium-mediated postsynaptic signals (By similarity) (955 aa)			PYGB	phosphorylase, glycogen; brain; Phosphorylase is an important allosteric enzyme in carbohydrate metabolism. Enzymes from different sources differ in their regulatory mechanisms and in their natural substrates. However, all known phosphorylases share catalytic and structural properties (By similarity) (843 aa)	ACADL	acyl-CoA dehydrogenase, long chain (430 aa)	FILIP1	filamin A interacting protein 1; By acting through a filamin-A/F-actin axis, it controls the start of neocortical cell migration from the ventricular zone. May be able to induce the degradation of filamin-A (By similarity) (1213 aa)	MAZ	MYC-associated zinc finger protein (purine-binding transcription factor); May function as a transcription factor with dual roles in transcription initiation and termination. Binds to two sites, ME1a1 and ME1a2, within the MYC promoter having greater affinity for the former. Also binds to multiple G/C-rich sites within the promoter of the Sp1 family of transcription factors. Regulates inflammation…	YWHAH	tyrosine 3-monooxygenase/tryptophan 5-monooxygenase activation protein, eta polypeptide; Adapter protein implicated in the regulation of a large spectrum of both general and specialized signaling pathways. Binds to a large number of partners, usually by recognition of a phosphoserine or phosphothreonine motif. Binding generally results in the modulation of the activity of the binding partner. Neg…	RAP1GAP	RAP1 GTPase activating protein; GTPase activator for the nuclear Ras-related regulatory protein RAP-1A (KREV-1), converting it to the putatively inactive GDP-bound state (727 aa)	ZNF71	zinc finger protein 71; May be involved in transcriptional regulation (489 aa)	EVI2A	ecotropic viral integration site 2A; May complex with itself or/and other proteins within the membrane, to function as part of a cell-surface receptor (259 aa)	XBP1	X-box binding protein 1; Transcription factor essential for hepatocyte growth, the differentiation of plasma cells, the immunoglobulin secretion, and the unfolded protein response (UPR). Acts during endoplasmic reticulum stress (ER) by activating unfolded protein response (UPR) target genes via direct binding to the UPR element (UPRE). Binds DNA preferably to the CRE-like element 5'- GATGACGTG[TG…					C11orf63	chromosome 11 open reading frame 63 (778 aa)	RAB38	RAB38, member RAS oncogene family; May be involved in melanosomal transport and docking. Involved in the proper sorting of TYRP1. Plays a role in the maturation of phagosomes that engulf pathogens, such as S.aureus and M.tuberculosis (211 aa)	MON1B	MON1 homolog B (yeast) (547 aa)	NFKB1	nuclear factor of kappa light polypeptide gene enhancer in B-cells 1; NF-kappa-B is a pleiotropic transcription factor present in almost all cell types and is the endpoint of a series of signal transduction events that are initiated by a vast array of stimuli related to many biological processes such as inflammation, immunity, differentiation, cell growth, tumorigenesis and apoptosis. NF-kappa-B …	TPPP3	tubulin polymerization-promoting protein family member 3; Binds tubulin and has microtubule bundling activity. May play a role in cell proliferation and mitosis (176 aa)	HS6ST1	heparan sulfate 6-O-sulfotransferase 1; 6-O-sulfation enzyme which catalyzes the transfer of sulfate from 3'-phosphoadenosine 5'-phosphosulfate (PAPS) to position 6 of the N-sulfoglucosamine residue (GlcNS) of heparan sulfate (411 aa)	DLG4	discs, large homolog 4 (Drosophila); Interacts with the cytoplasmic tail of NMDA receptor subunits and shaker-type potassium channels. Required for synaptic plasticity associated with NMDA receptor signaling. Overexpression or depletion of DLG4 changes the ratio of excitatory to inhibitory synapses in hippocampal neurons. May reduce the amplitude of ASIC3 acid-evoked currents by retaining the cha…	CXCL10	chemokine (C-X-C motif) ligand 10; Chemotactic for monocytes and T-lymphocytes. Binds to CXCR3 (98 aa)	CCND1	cyclin D1; Regulatory component of the cyclin D1-CDK4 (DC) complex that phosphorylates and inhibits members of the retinoblastoma (RB) protein family including RB1 and regulates the cell-cycle during G(1)/S transition. Phosphorylation of RB1 allows dissociation of the transcription factor E2F from the RB/E2F complex and the subsequent transcription of E2F target genes which are responsible for th…
				CAPNS1	calpain, small subunit 1; Regulatory subunit of the calcium-regulated non- lysosomal thiol-protease which catalyzes limited proteolysis of substrates involved in cytoskeletal remodeling and signal transduction (268 aa)	C6orf10	chromosome 6 open reading frame 10 (563 aa)			CSTF1	cleavage stimulation factor, 3' pre-RNA, subunit 1, 50kDa; One of the multiple factors required for polyadenylation and 3'-end cleavage of mammalian pre-mRNAs. May be responsible for the interaction of CSTF with other factors to form a stable complex on the pre-mRNA (431 aa)	IGFBP5	insulin-like growth factor binding protein 5; IGF-binding proteins prolong the half-life of the IGFs and have been shown to either inhibit or stimulate the growth promoting effects of the IGFs on cell culture. They alter the interaction of IGFs with their cell surface receptors (272 aa)	CPSF3	cleavage and polyadenylation specific factor 3, 73kDa; Component of the cleavage and polyadenylation specificity factor (CPSF) complex that play a key role in pre-mRNA 3'-end formation, recognizing the AAUAAA signal sequence and interacting with poly(A) polymerase and other factors to bring about cleavage and poly(A) addition. Has endonuclease activity, and functions as mRNA 3'-end-processing end…	C16orf88	chromosome 16 open reading frame 88 (458 aa)	SMO	smoothened, frizzled family receptor; G protein-coupled receptor that probably associates with the patched protein (PTCH) to transduce the hedgehog's proteins signal. Binding of sonic hedgehog (SHH) to its receptor patched is thought to prevent normal inhibition by patched of smoothened (SMO). Required for the accumulation of KIF7 and GLI3 in the cilia (787 aa)	TMPRSS3	transmembrane protease, serine 3; Probable serine protease that play a role in hearing. Acts as a permissive factor for cochlear hair cells survival and activation at the onset of hearing and is required for saccular hair cell survival (By similarity). Activates ENaC (in vitro) (454 aa)	ATP6V0C	ATPase, H+ transporting, lysosomal 16kDa, V0 subunit c; Proton-conducting pore forming subunit of the membrane integral V0 complex of vacuolar ATPase. V-ATPase is responsible for acidifying a variety of intracellular compartments in eukaryotic cells (155 aa)	GGT1	gamma-glutamyltransferase 1; Initiates extracellular glutathione (GSH) breakdown, provides cells with a local cysteine supply and contributes to maintain intracellular GSH level. It is part of the cell antioxidant defense mechanism. Catalyzes the transfer of the glutamyl moiety of glutathione to amino acids and dipeptide acceptors. Alternatively, glutathione can be hydrolyzed to give Cys-Gly and …	TTLL12	tubulin tyrosine ligase-like family, member 12 (644 aa)					C11orf58	chromosome 11 open reading frame 58 (183 aa)	UNC5CL	unc-5 homolog C (C. elegans)-like; Inhibits NF-kappa-B-dependent transcription by impairing NF-kappa-B binding to its targets (518 aa)	YWHAH	tyrosine 3-monooxygenase/tryptophan 5-monooxygenase activation protein, eta polypeptide; Adapter protein implicated in the regulation of a large spectrum of both general and specialized signaling pathways. Binds to a large number of partners, usually by recognition of a phosphoserine or phosphothreonine motif. Binding generally results in the modulation of the activity of the binding partner. Neg…	DTX4	deltex homolog 4 (Drosophila); Regulator of Notch signaling, a signaling pathway involved in cell-cell communications that regulates a broad spectrum of cell-fate determinations (By similarity). Functions as an ubiquitin ligase protein in vivo, mediating 'Lys48'-linked polyubiquitination and promoting degradation of TBK1, targeting to TBK1 requires interaction with NLRP4 (619 aa)	SHANK1	SH3 and multiple ankyrin repeat domains 1; Seems to be an adapter protein in the postsynaptic density (PSD) of excitatory synapses that interconnects receptors of the postsynaptic membrane including NMDA-type and metabotropic glutamate receptors via complexes with GKAP/PSD-95 and Homer, respectively, and the actin-based cytoskeleton. Plays a role in the structural and functional organization of t…	FAM65B	family with sequence similarity 65, member B; Isoform 2 play a role in promoting myogenic cell differentiation, cytoskeletal rearrangement and filopodia formation (1068 aa)	C1orf115	chromosome 1 open reading frame 115 (142 aa)	GAA	glucosidase, alpha; acid; Essential for the degradation of glygogen to glucose in lysosomes (952 aa)	PANX1	pannexin 1; Structural component of the gap junctions and the hemichannels. May play a role as a Ca(2+)-leak channel to regulate ER Ca(2+) homeostasis (426 aa)
				GLTSCR2	glioma tumor suppressor candidate region gene 2 (478 aa)	C1orf227	chromosome 1 open reading frame 227 (98 aa)			TPD52L2	tumor protein D52-like 2 (229 aa)	IL1RL1	interleukin 1 receptor-like 1; Receptor for interleukin-33 (IL-33), its stimulation recruits MYD88, IRAK1, IRAK4, and TRAF6, followed by phosphorylation of MAPK3/ERK1 and/or MAPK1/ERK2, MAPK14, and MAPK8. Possibly involved in helper T-cell function (556 aa)	CNTRL	centriolin (2325 aa)	MTFMT	mitochondrial methionyl-tRNA formyltransferase; Formylates methionyl-tRNA in mitochondria. A single tRNA(Met) gene gives rise to both an initiator and an elongator species via an unknown mechanism (By similarity) (389 aa)	SNAP23	synaptosomal-associated protein, 23kDa; Essential component of the high affinity receptor for the general membrane fusion machinery and an important regulator of transport vesicle docking and fusion (211 aa)	HBE1	hemoglobin, epsilon 1; The epsilon chain is a beta-type chain of early mammalian embryonic hemoglobin (147 aa)	FAM101B	family with sequence similarity 101, member B (144 aa)	HOXD10	homeobox D10; Sequence-specific transcription factor which is part of a developmental regulatory system that provides cells with specific positional identities on the anterior-posterior axis (340 aa)	PNPLA5	patatin-like phospholipase domain containing 5; Lipid hydrolase (By similarity) (429 aa)					PXN	paxillin; Cytoskeletal protein involved in actin-membrane attachment at sites of cell adhesion to the extracellular matrix (focal adhesion) (591 aa)	ZNF391	zinc finger protein 391; May be involved in transcriptional regulation (By similarity) (358 aa)	SIRT2	sirtuin 2; NAD-dependent protein deacetylase, which deacetylates internal lysines on histone and non-histone proteins. Deacetylates 'Lys-40' of alpha-tubulin. Involved in the control of mitotic exit in the cell cycle, probably via its role in the regulation of cytoskeleton. Deacetylates PCK1, opposing proteasomal degradation. Deacetylates 'Lys-310' of RELA (389 aa)	PDHX	pyruvate dehydrogenase complex, component X; Required for anchoring dihydrolipoamide dehydrogenase (E3) to the dihydrolipoamide transacetylase (E2) core of the pyruvate dehydrogenase complexes of eukaryotes. This specific binding is essential for a functional PDH complex (501 aa)	EIF4A1	eukaryotic translation initiation factor 4A1; ATP-dependent RNA helicase which is a subunit of the eIF4F complex involved in cap recognition and is required for mRNA binding to ribosome. In the current model of translation initiation, eIF4A unwinds RNA secondary structures in the 5'-UTR of mRNAs which is necessary to allow efficient binding of the small ribosomal subunit, and subsequent scanning …	PSORS1C1	psoriasis susceptibility 1 candidate 1 (152 aa)	CXCL3	chemokine (C-X-C motif) ligand 3; Ligand for CXCR2 (By similarity). Has chemotactic activity for neutrophils. May play a role in inflammation and exert its effects on endothelial cells in an autocrine fashion. In vitro, the processed form GRO-gamma(5-73) shows a fivefold higher chemotactic activity for neutrophilic granulocytes (107 aa)	TMEM42	transmembrane protein 42 (159 aa)	KITLG	KIT ligand; Ligand for the receptor-type protein-tyrosine kinase KIT. Plays an essential role in the regulation of cell survival and proliferation, hematopoiesis, stem cell maintenance, gametogenesis, mast cell development, migration and function, and in melanogenesis. KITLG/SCF binding can activate several signaling pathways. Promotes phosphorylation of PIK3R1, the regulatory subunit of phosphat…
				SLC35A2	solute carrier family 35 (UDP-galactose transporter), member A2; Transports nucleotide sugars from the cytosol into Golgi vesicles where glycosyltransferases function (396 aa)	HS6ST2	heparan sulfate 6-O-sulfotransferase 2 (645 aa)			CTSZ	cathepsin Z; Exhibits carboxy-monopeptidase as well as carboxy- dipeptidase activity (303 aa)	AZU1	azurocidin 1; This is a neutrophil granule-derived antibacterial and monocyte- and fibroblast-specific chemotactic glycoprotein. Binds heparin. The cytotoxic action is limited to many species of Gram- negative bacteria; this specificity may be explained by a strong affinity of the very basic N-terminal half for the negatively charged lipopolysaccharides that are unique to the Gram-negative bacter…	LGALSL	lectin, galactoside-binding-like; Does not bind lactose, and may not bind carbohydrates (172 aa)	ZFAND1	zinc finger, AN1-type domain 1 (268 aa)	CLN6	ceroid-lipofuscinosis, neuronal 6, late infantile, variant (311 aa)	SLC16A14	solute carrier family 16, member 14 (monocarboxylic acid transporter 14); Proton-linked monocarboxylate transporter. Catalyzes the rapid transport across the plasma membrane of many monocarboxylates (By similarity) (510 aa)	BMP2K	BMP2 inducible kinase; May be involved in osteoblast differentiation (1161 aa)	HOXD11	homeobox D11; Sequence-specific transcription factor which is part of a developmental regulatory system that provides cells with specific positional identities on the anterior-posterior axis (338 aa)	ADSL	adenylosuccinate lyase; Catalyzes two non-sequential steps in de novo AMP synthesis- converts (S)-2-(5-amino-1-(5-phospho-D- ribosyl)imidazole-4-carboxamido)succinate (SAICAR) to fumarate plus 5-amino-1-(5-phospho-D-ribosyl)imidazole-4-carboxamide, and thereby also contributes to de novo IMP synthesis, and converts succinyladenosine monophosphate (SAMP) to AMP and fumarate (484 aa)					CYP27B1	cytochrome P450, family 27, subfamily B, polypeptide 1; Catalyzes the conversion of 25-hydroxyvitamin D3 (25(OH)D) to 1-alpha,25-dihydroxyvitamin D3 (1,25(OH)2D) plays an important role in normal bone growth, calcium metabolism, and tissue differentiation (508 aa)	TREM1	triggering receptor expressed on myeloid cells 1; Stimulates neutrophil and monocyte-mediated inflammatory responses. Triggers release of pro-inflammatory chemokines and cytokines, as well as increased surface expression of cell activation markers. Amplifier of inflammatory responses that are triggered by bacterial and fungal infections and is a crucial mediator of septic shock (234 aa)	SNAP23	synaptosomal-associated protein, 23kDa; Essential component of the high affinity receptor for the general membrane fusion machinery and an important regulator of transport vesicle docking and fusion (211 aa)	SART3	squamous cell carcinoma antigen recognized by T cells 3; Regulates Tat transactivation activity through direct interaction. May be a cellular factor for HIV-1 gene expression and viral replication (963 aa)	PDZK1IP1	PDZK1 interacting protein 1; May play an important role in tumor biology (114 aa)	RNF144B	ring finger protein 144B; E3 ubiquitin-protein ligase which accepts ubiquitin from E2 ubiquitin-conjugating enzymes UBE2L3 and UBE2L6 in the form of a thioester and then directly transfers the ubiquitin to targeted substrates such as LCMT2, thereby promoting their degradation. Induces apoptosis via a p53/TP53-dependent but caspase-independent mechanism. However, its overexpression also produces a…	MFI2	antigen p97 (melanoma associated) identified by monoclonal antibodies 133.2 and 96.5; Involved in iron cellular uptake. Seems to be internalized and then recycled back to the cell membrane. Binds a single atom of iron per subunit. Could also bind zinc (738 aa)	MORN4	MORN repeat containing 4 (146 aa)	ZNF268	zinc finger protein 268; May be involved in transcriptional regulation (947 aa)
				CANX	calnexin; Calcium-binding protein that interacts with newly synthesized glycoproteins in the endoplasmic reticulum. It may act in assisting protein assembly and/or in the retention within the ER of unassembled protein subunits. It seems to play a major role in the quality control apparatus of the ER by the retention of incorrectly folded proteins. Associated with partial T-cell antigen receptor c…					UBOX5	U-box domain containing 5 (541 aa)	PRTN3	proteinase 3 (256 aa)	NUDCD1	NudC domain containing 1 (583 aa)	DECR1	2,4-dienoyl CoA reductase 1, mitochondrial; Auxiliary enzyme of beta-oxidation. It participates in the metabolism of unsaturated fatty enoyl-CoA esters having double bonds in both even- and odd-numbered positions. Catalyzes the NADP-dependent reduction of 2,4-dienoyl-CoA to yield trans-3- enoyl-CoA (335 aa)	LPPR2	Lipid phosphate phosphatase-related protein type 2 (343 aa)	LIPH	lipase, member H; Hydrolyzes specifically phosphatidic acid (PA) to produce 2-acyl lysophosphatidic acid (LPA; a potent bioactive lipid mediator) and fatty acid. Does not hydrolyze other phospholipids, like phosphatidylserine (PS), phosphatidylcholine (PC) and phosphatidylethanolamine (PE) or triacylglycerol (TG) (451 aa)	NLRP3	NLR family, pyrin domain containing 3 (1036 aa)	TMOD2	tropomodulin 2 (neuronal); Blocks the elongation and depolymerization of the actin filaments at the pointed end. The Tmod/TM complex contributes to the formation of the short actin protofilament, which in turn defines the geometry of the membrane skeleton (By similarity) (351 aa)	GSS	glutathione synthetase (474 aa)					PRKAB1	protein kinase, AMP-activated, beta 1 non-catalytic subunit; Non-catalytic subunit of AMP-activated protein kinase (AMPK), an energy sensor protein kinase that plays a key role in regulating cellular energy metabolism. In response to reduction of intracellular ATP levels, AMPK activates energy-producing pathways and inhibits energy-consuming processes- inhibits protein, carbohydrate and lipid bio…	COL21A1	collagen, type XXI, alpha 1 (957 aa)	CLN6	ceroid-lipofuscinosis, neuronal 6, late infantile, variant (311 aa)	POLR3B	polymerase (RNA) III (DNA directed) polypeptide B; DNA-dependent RNA polymerase catalyzes the transcription of DNA into RNA using the four ribonucleoside triphosphates as substrates. Second largest core component of RNA polymerase III which synthesizes small RNAs, such as 5S rRNA and tRNAs. Proposed to contribute to the polymerase catalytic activity and forms the polymerase active center together…	KCNT2	potassium channel, subfamily T, member 2; Outward rectifying potassium channel. Produces rapidly activating outward rectifier K(+) currents. Activated by high intracellular sodium and chloride levels. Channel activity is inhibited by ATP and by inhalation anesthetics, such as isoflurane (By similarity). Inhibited upon stimulation of G-protein coupled receptors, such as CHRM1 and GRIA1 (1135 aa)	FDXACB1	ferredoxin-fold anticodon binding domain containing 1 (624 aa)	GPR85	G protein-coupled receptor 85; Orphan receptor (370 aa)	KRT17	keratin 17 (432 aa)	SELPLG	selectin P ligand; A SLe(x)-type glycan, which through high affinity, calcium-dependent interactions with E-, P- and L-selectins, mediates rapid rolling of leukocytes over vascular surfaces during the initial steps in inflammation. PSGL1 is critical for the initial leukocyte capture (428 aa)
				PTPN12	protein tyrosine phosphatase, non-receptor type 12; Dephosphorylates cellular tyrosine kinases, including PTK2B/PYK2, and thereby regulates signaling via PTK2B/PYK2 (780 aa)					CSNK2A1	casein kinase 2, alpha 1 polypeptide; Catalytic subunit of a constitutively active serine/threonine-protein kinase complex that phosphorylates a large number of substrates containing acidic residues C-terminal to the phosphorylated serine or threonine. Regulates numerous cellular processes, such as cell cycle progression, apoptosis and transcription, as well as viral infection. May act as a regul…	KISS1R	KISS1 receptor; Receptor for metastin (kisspeptin-54 or kp-54), a C- terminally amidated peptide of KiSS1. KiSS1 is a metastasis suppressor protein that suppresses metastases in malignant melanomas and in some breast carcinomas without affecting tumorigenicity. The metastasis suppressor properties may be mediated in part by cell cycle arrest and induction of apoptosis in malignant cells. The rece…	NCAPH	non-SMC condensin I complex, subunit H; Regulatory subunit of the condensin complex, a complex required for conversion of interphase chromatin into mitotic-like condense chromosomes. The condensin complex probably introduces positive supercoils into relaxed DNA in the presence of type I topoisomerases and converts nicked DNA into positive knotted forms in the presence of type II topoisomerases (B…	FGL1	fibrinogen-like 1; Has hepatocyte mitogenic activity (312 aa)	TSG101	tumor susceptibility gene 101; Component of the ESCRT-I complex, a regulator of vesicular trafficking process. Binds to ubiquitinated cargo proteins and is required for the sorting of endocytic ubiquitinated cargos into multivesicular bodies (MVBs). Mediates the association between the ESCRT-0 and ESCRT-I complex. Required for completion of cytokinesis; the function requires CEP55. May be involve…	S100P	S100 calcium binding protein P; May stimulate cell proliferation in an autocrine manner via activation of the receptor for activated glycation end products (RAGE) (95 aa)	PLCB1	phospholipase C, beta 1 (phosphoinositide-specific) (1216 aa)	WISP1	WNT1 inducible signaling pathway protein 1; Downstream regulator in the Wnt/Frizzled-signaling pathway. Associated with cell survival. Attenuates p53-mediated apoptosis in response to DNA damage through activation of AKT kinase. Up-regulates the anti-apoptotic Bcl-X(L) protein. Adheres to skin and melanoma fibroblasts. In vitro binding to skin fibroblasts occurs through the proteoglycans, decorin…	C20orf27	chromosome 20 open reading frame 27 (199 aa)					RAB35	RAB35, member RAS oncogene family; In the process of endocytosis, essential rate-limiting regulator of a fast recycling pathway back to the plasma membrane. During cytokinesis, required for the postfurrowing terminal steps, namely for intercellular bridge stability and abscission, possibly by controlling phosphatidylinositol 4,5-bis phosphate (PIP2) and SEPT2 localization at the intercellular bri…	SOX4	SRY (sex determining region Y)-box 4; Transcriptional activator that binds with high affinity to the T-cell enhancer motif 5'-AACAAAG-3' motif (474 aa)	THAP10	THAP domain containing 10 (257 aa)	PRDM4	PR domain containing 4; May function as a transcription factor involved in cell differentiation (By similarity) (801 aa)	SPATA18	spermatogenesis associated 18; Key regulator of mitochondrial quality that mediates the repairing or degradation of unhealthy mitochondria in response to mitochondrial damage. Mediator of mitochondrial protein catabolic process (also named MALM) by mediating the degradation of damaged proteins inside mitochondria by promoting the accumulation in the mitochondrial matrix of hydrolases that are cha…	LRPPRC	leucine-rich pentatricopeptide repeat containing; May play a role in RNA metabolism in both nuclei and mitochondria. In the nucleus binds to HNRPA1-associated poly(A) mRNAs and is part of nmRNP complexes at late stages of mRNA maturation which are possibly associated with nuclear mRNA export. May bind mature mRNA in the nucleus outer membrane. In mitochondria binds to poly(A) mRNA. Plays a role i…	C10orf10	chromosome 10 open reading frame 10 (212 aa)	PPM1J	protein phosphatase, Mg2+/Mn2+ dependent, 1J (505 aa)	KCTD10	potassium channel tetramerisation domain containing 10; Substrate-specific adapter of a BCR (BTB-CUL3-RBX1) E3 ubiquitin-protein ligase complex. The BCR(BACURD3) E3 ubiquitin ligase complex mediates the ubiquitination of target proteins, leading to their degradation by the proteasome (By similarity) (313 aa)
				PIAS1	protein inhibitor of activated STAT, 1; Functions as an E3-type small ubiquitin-like modifier (SUMO) ligase, stabilizing the interaction between UBE2I and the substrate, and as a SUMO-tethering factor. Plays a crucial role as a transcriptional coregulation in various cellular pathways, including the STAT pathway, the p53 pathway and the steroid hormone signaling pathway. In vitro, binds A/T-rich …					IDH3G	isocitrate dehydrogenase 3 (NAD+) gamma (393 aa)	TMEM59	transmembrane protein 59; Acts as a regulator of autophagy in response to S.aureus infection by promoting activation of LC3 (MAP1LC3A, MAP1LC3B or MAP1LC3C). Acts by interacting with ATG16L1, leading to promote a functional complex between LC3 and ATG16L1 and promoting LC3 lipidation and subsequent activation of autophagy. Modulates the O-glycosylation and complex N-glycosylation steps occurring …	AHR	aryl hydrocarbon receptor; Ligand-activated transcriptional activator. Binds to the XRE promoter region of genes it activates. Activates the expression of multiple phase I and II xenobiotic chemical metabolizing enzyme genes (such as the CYP1A1 gene). Mediates biochemical and toxic effects of halogenated aromatic hydrocarbons. Involved in cell-cycle regulation. Likely to play an important role in…	EXOSC5	exosome component 5; Non-catalytic component of the RNA exosome complex which has 3'->5' exoribonuclease activity and participates in a multitude of cellular RNA processing and degradation events. In the nucleus, the RNA exosome complex is involved in proper maturation of stable RNA species such as rRNA, snRNA and snoRNA, in the elimination of RNA processing by-products and non-coding 'pervasive'…	DGCR14	DiGeorge syndrome critical region gene 14; May be involved in pre-mRNA splicing (476 aa)	CPA6	carboxypeptidase A6; May be involved in the proteolytic inactivation of enkephalins and neurotensin in some brain areas. May convert inactive angiotensin I into the biologically active angiotensin II (437 aa)	SNCA	synuclein, alpha (non A4 component of amyloid precursor); May be involved in the regulation of dopamine release and transport. Induces fibrillization of microtubule-associated protein tau. Reduces neuronal responsiveness to various apoptotic stimuli, leading to a decreased caspase-3 activation (140 aa)	LRRC6	leucine rich repeat containing 6; May play a role in dynein arm assembly, hence essential for proper axoneme building for cilia motility (466 aa)	AHCY	adenosylhomocysteinase; Adenosylhomocysteine is a competitive inhibitor of S- adenosyl-L-methionine-dependent methyl transferase reactions; therefore adenosylhomocysteinase may play a key role in the control of methylations via regulation of the intracellular concentration of adenosylhomocysteine (432 aa)					SRSF9	serine/arginine-rich splicing factor 9; Plays a role in constitutive splicing and can modulate the selection of alternative splice sites. Represses the splicing of MAPT/Tau exon 10 (221 aa)	CD93	CD93 molecule; Receptor (or element of a larger receptor complex) for C1q, mannose-binding lectin (MBL2) and pulmonary surfactant protein A (SPA). May mediate the enhancement of phagocytosis in monocytes and macrophages upon interaction with soluble defense collagens. May play a role in intercellular adhesion (652 aa)	DHX40	DEAH (Asp-Glu-Ala-His) box polypeptide 40; Probable ATP-dependent RNA helicase (By similarity) (779 aa)	CLEC2B	C-type lectin domain family 2, member B (149 aa)	EOMES	eomesodermin; Functions as a transcriptional activator playing a crucial role during development. Functions in trophoblast differentiation and later in gastrulation, regulating both mesoderm delamination and endoderm specification. Plays a role in brain development being required for the specification and the proliferation of the intermediate progenitor cells and their progeny in the cerebral cor…	PALB2	partner and localizer of BRCA2; Plays a critical role in homologous recombination repair (HRR) through its ability to recruit BRCA2 and RAD51 to DNA breaks. Serves as the molecular scaffold in the formation of the BRCA1-PALB2-BRCA2 complex which is essential for homologous recombination. Strongly stimulates the DNA strand-invasion activity of RAD51, stabilizes the nucleoprotein filament against a…	C9orf9	chromosome 9 open reading frame 9 (168 aa)	SPERT	spermatid associated (448 aa)	MLEC	malectin; Carbohydrate-binding protein with a strong ligand preference for Glc2-N-glycan. May play a role in the early steps of protein N-glycosylation (By similarity) (292 aa)
				CLN6	ceroid-lipofuscinosis, neuronal 6, late infantile, variant (311 aa)					FAM48A	family with sequence similarity 48, member A; Required for MAP kinase p38 (MAPK11, MAPK12, MAPK13 and/or MAPK14) activation during gastrulation. Required for down- regulation of E-cadherin during gastrulation by regulating E- cadherin protein level downstream from NCK-interacting kinase (NIK) and independently of the regulation of transcription by FGF signaling and Snail (By similarity). Required…	CTSD	cathepsin D; Acid protease active in intracellular protein breakdown. Involved in the pathogenesis of several diseases such as breast cancer and possibly Alzheimer disease (412 aa)	UNG	uracil-DNA glycosylase; Excises uracil residues from the DNA which can arise as a result of misincorporation of dUMP residues by DNA polymerase or due to deamination of cytosine (By similarity) (313 aa)	PEX11G	peroxisomal biogenesis factor 11 gamma (241 aa)	RSPH3	radial spoke 3 homolog (Chlamydomonas) (560 aa)	ANPEP	alanyl (membrane) aminopeptidase; Broad specificity aminopeptidase. Plays a role in the final digestion of peptides generated from hydrolysis of proteins by gastric and pancreatic proteases. May play a critical role in the pathogenesis of cholesterol gallstone disease. May be involved in the metabolism of regulatory peptides of diverse cell types, responsible for the processing of peptide hormone…	MUM1L1	melanoma associated antigen (mutated) 1-like 1 (696 aa)	ADAMTS2	ADAM metallopeptidase with thrombospondin type 1 motif, 2; Cleaves the propeptides of type I and II collagen prior to fibril assembly. Does not act on type III collagen. May also play a role in development that is independent of its role in collagen biosynthesis (1211 aa)	FAM83D	family with sequence similarity 83, member D (615 aa)					TMEM30A	transmembrane protein 30A (361 aa)	SLURP1	secreted LY6/PLAUR domain containing 1; Has an antitumor activity. Was found to be a marker of late differentiation of the skin. Implicated in maintaining the physiological and structural integrity of the keratinocyte layers of the skin (103 aa)	LPPR2	Lipid phosphate phosphatase-related protein type 2 (343 aa)	CNOT2	CCR4-NOT transcription complex, subunit 2; Component of the CCR4-NOT complex which is one of the major cellular mRNA deadenylases and is linked to various cellular processes including bulk mRNA degradation, miRNA-mediated repression, translational repression during translational initiation and general transcription regulation. Additional complex functions may be a consequence of its influence on …	NOS3	nitric oxide synthase 3 (endothelial cell); Produces nitric oxide (NO) (By similarity) (1203 aa)	RNF138	ring finger protein 138, E3 ubiquitin protein ligase; E3 ubiquitin-protein ligase. Together with NLK, involved in the ubiquitination and degradation of TCF/LEF. Also exhibits auto-ubiquitination activity in combination with UBE2K. May act as a negative regulator in the Wnt/beta-catenin-mediated signaling pathway (245 aa)	APBB1	amyloid beta (A4) precursor protein-binding, family B, member 1 (Fe65); Transcription coregulator that can have both coactivator and corepressor functions. Adapter protein that forms a transcriptionally active complex with the gamma-secretase-derived amyloid precursor protein (APP) intracellular domain. Plays a central role in the response to DNA damage by translocating to the nucleus and inducin…	TERT	telomerase reverse transcriptase; Telomerase is a ribonucleoprotein enzyme essential for the replication of chromosome termini in most eukaryotes. Active in progenitor and cancer cells. Inactive, or very low activity, in normal somatic cells. Catalytic component of the teleromerase holoenzyme complex whose main activity is the elongation of telomeres by acting as a reverse transcriptase that adds…	IL23A	interleukin 23, alpha subunit p19; Associates with IL12B to form the IL-23 interleukin, a heterodimeric cytokine which functions in innate and adaptive immunity. IL-23 may constitute with IL-17 an acute response to infection in peripheral tissues. IL-23 binds to a heterodimeric receptor complex composed of IL12RB1 and IL23R, activates the Jak- Stat signaling cascade, stimulates memory rather than…
				AMOTL2	angiomotin like 2; Regulates the translocation of phosphorylated SRC to peripheral cell-matrix adhesion sites. Required for proper architecture of actin filaments. Inhibits the Wnt/beta-catenin signaling pathway, probably by recruiting CTNNB1 to recycling endosomes and hence preventing its translocation to the nucleus. Participates in angiogenesis. May play a role in the polarity, proliferation a…					C16orf70	chromosome 16 open reading frame 70 (422 aa)	APOA1	apolipoprotein A-I; Participates in the reverse transport of cholesterol from tissues to the liver for excretion by promoting cholesterol efflux from tissues and by acting as a cofactor for the lecithin cholesterol acyltransferase (LCAT). As part of the SPAP complex, activates spermatozoa motility (267 aa)	DDX39A	DEAD (Asp-Glu-Ala-Asp) box polypeptide 39A; Involved in pre-mRNA splicing. Required for the export of mRNA out of the nucleus (427 aa)	SF3A2	splicing factor 3a, subunit 2, 66kDa; Subunit of the splicing factor SF3A required for 'A' complex assembly formed by the stable binding of U2 snRNP to the branchpoint sequence (BPS) in pre-mRNA. Sequence independent binding of SF3A/SF3B complex upstream of the branch site is essential, it may anchor U2 snRNP to the pre-mRNA. May also be involved in the assembly of the 'E' complex (464 aa)	ZSWIM6	zinc finger, SWIM-type containing 6 (1215 aa)	SCNN1G	sodium channel, non-voltage-gated 1, gamma subunit (649 aa)	CCDC88A	coiled-coil domain containing 88A (1870 aa)	PDGFRL	platelet-derived growth factor receptor-like (375 aa)	RNF125	ring finger protein 125, E3 ubiquitin protein ligase; E3 ubiquitin-protein ligase that acts as a positive regulator of T-cell activation. E3 ligase proteins mediate ubiquitination and subsequent proteasomal degradation of target proteins (232 aa)					DAP	death-associated protein; Negative regulator of autophagy. Involved in mediating interferon-gamma-induced cell death (102 aa)	FFAR2	free fatty acid receptor 2; Receptor for short chain fatty acids through a G(i)- protein-mediated inhibition of adenylyl cyclase and elevation of intracellular calcium. The rank order of potency for agonists of this receptor is acetate= propionate = butyrate > pentanoate = formate (330 aa)	TSG101	tumor susceptibility gene 101; Component of the ESCRT-I complex, a regulator of vesicular trafficking process. Binds to ubiquitinated cargo proteins and is required for the sorting of endocytic ubiquitinated cargos into multivesicular bodies (MVBs). Mediates the association between the ESCRT-0 and ESCRT-I complex. Required for completion of cytokinesis; the function requires CEP55. May be involve…	KRR1	KRR1, small subunit (SSU) processome component, homolog (yeast); Required for 40S ribosome biogenesis. Involved in nucleolar processing of pre-18S ribosomal RNA and ribosome assembly (By similarity) (381 aa)	PCBD1	pterin-4 alpha-carbinolamine dehydratase/dimerization cofactor of hepatocyte nuclear factor 1 alpha; Involved in tetrahydrobiopterin biosynthesis. Seems to both prevent the formation of 7-pterins and accelerate the formation of quinonoid-BH2. Coactivator for HNF1A-dependent transcription. Regulates the dimerization of homeodomain protein HNF1A and enhances its transcriptional activity (104 aa)	CAB39L	calcium binding protein 39-like; Component of a complex that binds and activates STK11/LKB1. In the complex, required to stabilize the interaction between CAB39/MO25 (CAB39/MO25alpha or CAB39L/MO25beta) and STK11/LKB1 (By similarity) (337 aa)	DCHS1	dachsous 1 (Drosophila); Calcium-dependent cell-adhesion protein (Potential) (3298 aa)	NIPAL4	NIPA-like domain containing 4; Acts as a Mg(2+) transporter. Can also transport other divalent cations such as Ba(2+), Mn(2+), Sr(2+) and Co(2+) but to a much less extent than Mg(2+) (By similarity). May be a receptor for ligands (trioxilins A3 and B3) from the hepoxilin pathway (466 aa)	PPM1H	protein phosphatase, Mg2+/Mn2+ dependent, 1H (514 aa)
				COPB1	coatomer protein complex, subunit beta 1; The coatomer is a cytosolic protein complex that binds to dilysine motifs and reversibly associates with Golgi non- clathrin-coated vesicles, which further mediate biosynthetic protein transport from the ER, via the Golgi up to the trans Golgi network. Coatomer complex is required for budding from Golgi membranes, and is essential for the retrograde Golgi…					NUTF2	nuclear transport factor 2; Facilitates protein transport into the nucleus. Interacts with the nucleoporin p62 and with Ran. Acts at a relatively late stage of nuclear protein import, subsequent to the initial docking of nuclear import ligand at the nuclear envelope. Could be part of a multicomponent system of cytosolic factors that assemble at the pore complex during nuclear import (127 aa)	RARRES1	retinoic acid receptor responder (tazarotene induced) 1 (294 aa)	SNRPA	small nuclear ribonucleoprotein polypeptide A; Binds stem loop II of U1 snRNA. It is the first snRNP to interact with pre-mRNA. This interaction is required for the subsequent binding of U2 snRNP and the U4/U6/U5 tri-snRNP. In a snRNP-free form (SF-A) may be involved in coupled pre-mRNA splicing and polyadenylation process. Binds preferentially to the 5'-UGCAC-3' motif in vitro (282 aa)	AES	amino-terminal enhancer of split; Acts as dominant repressor towards other family members. Inhibits NF-kappa-B-regulated gene expression. May be required for the initiation and maintenance of the differentiated state (264 aa)	SLC35D2	solute carrier family 35, member D2; Antiporter transporting nucleotide sugars such as UDP-N- acetylglucosamine (UDP-GlcNAc), UDP-glucose (UDP-Glc) and GDP- mannose (GDP-Man) pooled in the cytosol into the lumen of the Golgi in exchange for the corresponding nucleosides monophosphates (UMP for UDP-sugars and GMP for GDP-sugars). May take part in heparan sulfate synthesis by supplying UDP-Glc-NAc,…	SEMA6B	sema domain, transmembrane domain (TM), and cytoplasmic domain, (semaphorin) 6B; May play a role in both peripheral and central nervous system development (By similarity) (888 aa)	CAV1	caveolin 1, caveolae protein, 22kDa; May act as a scaffolding protein within caveolar membranes. Interacts directly with G-protein alpha subunits and can functionally regulate their activity (By similarity). Involved in the costimulatory signal essential for T-cell receptor (TCR)- mediated T-cell activation. Its binding to DPP4 induces T-cell proliferation and NF-kappa-B activation in a T-cell re…	SCML2	sex comb on midleg-like 2 (Drosophila); Putative Polycomb group (PcG) protein. PcG proteins act by forming multiprotein complexes, which are required to maintain the transcriptionally repressive state of homeotic genes throughout development (By similarity) (700 aa)	TAF9	TAF9 RNA polymerase II, TATA box binding protein (TBP)-associated factor, 32kDa; Essential for cell viability. TAF9 and TAF9B are involved in transcriptional activation as well as repression of distinct but overlapping sets of genes. May have a role in gene regulation associated with apoptosis. TAFs are components of the transcription factor IID (TFIID) complex, the TBP-free TAFII complex (TFTC),…					TTC1	tetratricopeptide repeat domain 1 (292 aa)	KRT13	keratin 13 (458 aa)	DGCR14	DiGeorge syndrome critical region gene 14; May be involved in pre-mRNA splicing (476 aa)	GAPDH	glyceraldehyde-3-phosphate dehydrogenase; Has both glyceraldehyde-3-phosphate dehydrogenase and nitrosylase activities, thereby playing a role in glycolysis and nuclear functions, respectively. Participates in nuclear events including transcription, RNA transport, DNA replication and apoptosis. Nuclear functions are probably due to the nitrosylase activity that mediates cysteine S-nitrosylation o…	C2	complement component 2 (752 aa)	EIF3J	eukaryotic translation initiation factor 3, subunit J; Component of the eukaryotic translation initiation factor 3 (eIF-3) complex, which is required for several steps in the initiation of protein synthesis. The eIF-3 complex associates with the 40S ribosome and facilitates the recruitment of eIF-1, eIF-1A, eIF-2-GTP-methionyl-tRNAi and eIF-5 to form the 43S preinitiation complex (43S PIC). The e…	NGFRAP1	nerve growth factor receptor (TNFRSF16) associated protein 1; May be a signaling adapter molecule involved in p75NTR- mediated apoptosis induced by NGF. Plays a role in zinc-triggered neuronal death (By similarity). May play an important role in the pathogenesis of neurogenetic diseases (111 aa)	CTXN1	cortexin 1; May mediate extracellular or intracellular signaling of cortical neurons during forebrain development (By similarity) (82 aa)	ELK3	ELK3, ETS-domain protein (SRF accessory protein 2); May be a negative regulator of transcription, but can activate transcription when coexpressed with Ras, Src or Mos. Forms a ternary complex with the serum response factor and the ETS and SRF motifs of the Fos serum response element (407 aa)
				LMAN1	lectin, mannose-binding, 1 (510 aa)					PSMD7	proteasome (prosome, macropain) 26S subunit, non-ATPase, 7; Acts as a regulatory subunit of the 26S proteasome which is involved in the ATP-dependent degradation of ubiquitinated proteins (324 aa)	PAPOLG	poly(A) polymerase gamma; Responsible for the post-transcriptional adenylation of the 3'-terminal of mRNA precursors and several small RNAs including signal recognition particle (SRP) RNA, nuclear 7SK RNA, U2 small nuclear RNA, and ribosomal 5S RNA (736 aa)	HAUS3	HAUS augmin-like complex, subunit 3; Contributes to mitotic spindle assembly, maintenance of centrosome integrity and completion of cytokinesis as part of the HAUS augmin-like complex (603 aa)	RAB3D	RAB3D, member RAS oncogene family; Protein transport. Probably involved in regulated exocytosis (By similarity) (219 aa)	RHPN2	rhophilin, Rho GTPase binding protein 2; Binds specifically to GTP-Rho. May function in a Rho pathway to limit stress fiber formation and/or increase the turnover of F-actin structures in the absence of high levels of RhoA activity (686 aa)	ANGPTL4	angiopoietin-like 4; Protein with hypoxia-induced expression in endothelial cells. May act as a regulator of angiogenesis and modulate tumorigenesis. Inhibits proliferation, migration, and tubule formation of endothelial cells and reduces vascular leakage. May exert a protective function on endothelial cells through an endocrine action. It is directly involved in regulating glucose homeostasis, l…	RGS12	regulator of G-protein signaling 12; Inhibits signal transduction by increasing the GTPase activity of G protein alpha subunits thereby driving them into their inactive GDP-bound form (1447 aa)	ACTR3C	ARP3 actin-related protein 3 homolog C (yeast); May play a role in the suppression of metastatic potential in lung adenoma carcinoma cells (210 aa)	OLFM4	olfactomedin 4; May promote proliferation of pancreatic cancer cells by favoring the transition from the S to G2/M phase. In myeloid leukemic cell lines, inhibits cell growth and induces cell differentiation and apoptosis. May play a role in the inhibition of EIF4EBP1 phosphorylation/deactivation. Facilitates cell adhesion, most probably through interaction with cell surface lectins and cadherin …					MLH1	mutL homolog 1, colon cancer, nonpolyposis type 2 (E. coli); Heterodimerizes with PMS2 to form MutL alpha, a component of the post-replicative DNA mismatch repair system (MMR). DNA repair is initiated by MutS alpha (MSH2-MSH6) or MutS beta (MSH2-MSH6) binding to a dsDNA mismatch, then MutL alpha is recruited to the heteroduplex. Assembly of the MutL-MutS- heteroduplex ternary complex in presence …	TAS2R5	taste receptor, type 2, member 5; Receptor that may play a role in the perception of bitterness and is gustducin-linked. May play a role in sensing the chemical composition of the gastrointestinal content. The activity of this receptor may stimulate alpha gustducin, mediate PLC-beta-2 activation and lead to the gating of TRPM5 (299 aa)	RSPH3	radial spoke 3 homolog (Chlamydomonas) (560 aa)	USP5	ubiquitin specific peptidase 5 (isopeptidase T); Cleaves linear and branched multiubiquitin polymers with a marked preference for branched polymers. Involved in unanchored 'Lys-48'-linked polyubiquitin disassembly. Binds linear and 'Lys- 63'-linked polyubiquitin with a lower affinity. Knock-down of USP5 causes the accumulation of p53/TP53 and an increase in p53/TP53 transcriptional activity becau…	LDHD	lactate dehydrogenase D (507 aa)	FAF2	Fas associated factor family member 2; May play a role in the translocation of terminally misfolded proteins from the endoplasmic reticulum lumen to the cytoplasm and their degradation by the proteasome (445 aa)	SCG5	secretogranin V (7B2 protein); Acts as a molecular chaperone for PCSK2/PC2, preventing its premature activation in the regulated secretory pathway. Binds to inactive PCSK2 in the endoplasmic reticulum and facilitates its transport from there to later compartments of the secretory pathway where it is proteolytically matured and activated. Also required for cleavage of PCSK2 but does not appear to …	SCD5	stearoyl-CoA desaturase 5; Fatty acid delta-9-desaturase that introduces a double bond in fatty acyl-coenzyme A at the delta-9 position (330 aa)	ARHGDIB	Rho GDP dissociation inhibitor (GDI) beta; Regulates the GDP/GTP exchange reaction of the Rho proteins by inhibiting the dissociation of GDP from them, and the subsequent binding of GTP to them (201 aa)
				NALCN	sodium leak channel, non-selective; Voltage-independent, cation-nonselective channel which is permeable to sodium, potassium and calcium ions. Responsible for the background sodium ion leak current in neurons and controls neuronal excitability. Activated either by neuropeptides substance P or neurotensin. Required for normal respiratory rhythm and neonatal survival (By similarity) (1738 aa)					STUB1	STIP1 homology and U-box containing protein 1, E3 ubiquitin protein ligase; E3 ubiquitin-protein ligase which targets misfolded chaperone substrates towards proteasomal degradation. Collaborates with ATXN3 in the degradation of misfolded chaperone substrates- ATXN3 restricting the length of ubiquitin chain attached to STUB1/CHIP substrates and preventing further chain extension. Ubiquitinates NOS…	TP53I3	tumor protein p53 inducible protein 3; May be involved in the generation of reactive oxygen species (ROS). Has low NADPH-dependent beta-naphthoquinone reductase activity, with a preference for 1,2-beta-naphthoquinone over 1,4-beta-naphthoquinone. Has low NADPH-dependent diamine reductase activity (in vitro) (332 aa)	DST	dystonin (5171 aa)	DNASE2	deoxyribonuclease II, lysosomal; Hydrolyzes DNA under acidic conditions with a preference for double-stranded DNA. Plays a major role in the degradation of nuclear DNA in cellular apoptosis during development. Necessary for proper fetal development and for definitive erythropoiesis in fetal liver, where it degrades nuclear DNA expelled from erythroid precursor cells (360 aa)	WDR7	WD repeat domain 7 (1490 aa)	CXXC5	CXXC finger protein 5; May indirectly participate in activation of the NF- kappa-B and MAPK pathways. Acts as a mediator of BMP4-mediated modulation of canonical Wnt signaling activity in neural stem cells (By similarity). Required for DNA damage-induced ATM phosphorylation, p53 activation and cell cycle arrest. Involved in myelopoiesis (322 aa)	SH3BP4	SH3-domain binding protein 4; May function in transferrin receptor internalization at the plasma membrane through a cargo-specific control of clathrin- mediated endocytosis. Alternatively, may acts as a negative regulator of the amino acid-induced TOR signaling by inhibiting the formation of active Rag GTPase complexes. Preferentially binds inactive Rag GTPase complexes and prevents their interac…	FAM155B	family with sequence similarity 155, member B (472 aa)	NTHL1	nth endonuclease III-like 1 (E. coli); Has both an apurinic and/or apyrimidinic endonuclease activity and a DNA N-glycosylase activity. Incises damaged DNA at cytosines, thymines and guanines. Acts on a damaged strand, 5' from the damaged site. Required for the repair of both oxidative DNA damage and spontaneous mutagenic lesions (312 aa)					RBP1	retinol binding protein 1, cellular; Intracellular transport of retinol (197 aa)	LRFN1	leucine rich repeat and fibronectin type III domain containing 1; Promotes neurite outgrowth in hippocampal neurons. Involved in the regulation and maintenance of excitatory synapses. Induces the clustering of excitatory postsynaptic proteins, including DLG4, DLGAP1, GRIA1 and GRIN1 (By similarity) (771 aa)	ZSWIM6	zinc finger, SWIM-type containing 6 (1215 aa)	MCM3	minichromosome maintenance complex component 3; Acts as component of the MCM2-7 complex (MCM complex) which is the putative replicative helicase essential for 'once per cell cycle' DNA replication initiation and elongation in eukaryotic cells. The active ATPase sites in the MCM2-7 ring are formed through the interaction surfaces of two neighboring subunits such that a critical structure of a cons…	MESP1	mesoderm posterior 1 homolog (mouse); Transcription factor. Plays a role in the epithelialization of somitic mesoderm and in the development of cardiac mesoderm. Defines the rostrocaudal patterning of the somites by participating in distinct Notch pathways (By similarity) (268 aa)	EIF4B	eukaryotic translation initiation factor 4B; Required for the binding of mRNA to ribosomes. Functions in close association with EIF4-F and EIF4-A. Binds near the 5'- terminal cap of mRNA in presence of EIF-4F and ATP. Promotes the ATPase activity and the ATP-dependent RNA unwinding activity of both EIF4-A and EIF4-F (611 aa)	CDC42EP5	CDC42 effector protein (Rho GTPase binding) 5 (148 aa)	C18orf56	chromosome 18 open reading frame 56 (123 aa)	FGFR1OP2	FGFR1 oncogene partner 2; May be involved in wound healing pathway (By similarity) (253 aa)
				DHX40	DEAH (Asp-Glu-Ala-His) box polypeptide 40; Probable ATP-dependent RNA helicase (By similarity) (779 aa)					CDIPT	CDP-diacylglycerol--inositol 3-phosphatidyltransferase; Catalyzes the biosynthesis of phosphatidylinositol (PtdIns) as well as PtdIns-inositol exchange reaction. May thus act to reduce an excessive cellular PtdIns content. The exchange activity is due to the reverse reaction of PtdIns synthase and is dependent on CMP, which is tightly bound to the enzyme (213 aa)	TNN	tenascin N; Involved in neurite outgrowth and cell migration in hippocampal explants (By similarity) (1299 aa)	SNRPC	small nuclear ribonucleoprotein polypeptide C; Component of the U1 snRNP, which is essential for recognition of the pre-mRNA 5' splice-site and the subsequent assembly of the spliceosome. U1-C is directly involved in initial 5' splice-site recognition for both constitutive and regulated alternative splicing. The interaction with the 5' splice-site seems to precede base-pairing between the pre-mRN…	RPL18A	ribosomal protein L18a (176 aa)	WBP2	WW domain binding protein 2 (261 aa)	CLEC7A	C-type lectin domain family 7, member A (247 aa)	AMTN	amelotin; Could be a cell adhesion protein involved in the maturation of tooth enamel (209 aa)	APOE	apolipoprotein E; Mediates the binding, internalization, and catabolism of lipoprotein particles. It can serve as a ligand for the LDL (apo B/E) receptor and for the specific apo-E receptor (chylomicron remnant) of hepatic tissues (317 aa)	DHODH	dihydroorotate dehydrogenase (quinone); Catalyzes the conversion of dihydroorotate to orotate with quinone as electron acceptor (395 aa)					KLHL18	kelch-like 18 (Drosophila) (574 aa)	ZNF232	zinc finger protein 232; May be involved in transcriptional regulation (444 aa)	SLC35D2	solute carrier family 35, member D2; Antiporter transporting nucleotide sugars such as UDP-N- acetylglucosamine (UDP-GlcNAc), UDP-glucose (UDP-Glc) and GDP- mannose (GDP-Man) pooled in the cytosol into the lumen of the Golgi in exchange for the corresponding nucleosides monophosphates (UMP for UDP-sugars and GMP for GDP-sugars). May take part in heparan sulfate synthesis by supplying UDP-Glc-NAc,…	SAYSD1	SAYSVFN motif domain containing 1 (183 aa)	PCSK4	proprotein convertase subtilisin/kexin type 4; Involved in the processing of hormone and other protein precursors at sites comprised of pairs of basic amino acid residues. Plays a role in transcriptional coactivation. May be involved in stabilizing the multiprotein transcription complex (755 aa)	MTUS1	microtubule associated tumor suppressor 1 (1270 aa)	BATF2	basic leucine zipper transcription factor, ATF-like 2; AP-1 family transcription factor that controls the differentiation of lineage-specific cells in the immune system. Following infection, participates to the differentiation of CD8(+) thymic conventional dendritic cells in the immune system. Acts via the formation of a heterodimer with JUN family proteins that recognizes and binds DNA sequence …	SOX11	SRY (sex determining region Y)-box 11; Probably important in the developing nervous system. May also have a role in tissue modeling during development (441 aa)	HBEGF	heparin-binding EGF-like growth factor; Growth factor that mediates its effects via EGFR, ERBB2 and ERBB4. Required for normal cardiac valve formation and normal heart function. Promotes smooth muscle cell proliferation. May be involved in macrophage-mediated cellular proliferation. It is mitogenic for fibroblasts, but not endothelial cells. It is able to bind EGF receptor/EGFR with higher affini…
				LPPR2	Lipid phosphate phosphatase-related protein type 2 (343 aa)					CTSH	cathepsin H; Important for the overall degradation of proteins in lysosomes (335 aa)	GJB6	gap junction protein, beta 6, 30kDa; One gap junction consists of a cluster of closely packed pairs of transmembrane channels, the connexons, through which materials of low MW diffuse from one cell to a neighboring cell (261 aa)	ATXN1	ataxin 1; Chromatin-binding factor that repress Notch signaling in the absence of Notch intracellular domain by acting as a CBF1 corepressor. Binds to the HEY promoter and might assist, along with NCOR2, RBPJ-mediated repression. Binds RNA in vitro. May be involved in RNA metabolism. The expansion of the polyglutamine tract may alter this function (815 aa)	GAPDHS	glyceraldehyde-3-phosphate dehydrogenase, spermatogenic; May play an important role in regulating the switch between different pathways for energy production during spermiogenesis and in the spermatozoon. Required for sperm motility and male fertility (By similarity) (408 aa)	NASP	nuclear autoantigenic sperm protein (histone-binding); Required for DNA replication, normal cell cycle progression and cell proliferation. Forms a cytoplasmic complex with HSP90 and H1 linker histones and stimulates HSP90 ATPase activity. NASP and H1 histone are subsequently released from the complex and translocate to the nucleus where the histone is released for binding to DNA (By similarity) (…	SCEL	sciellin; May function in the assembly or regulation of proteins in the cornified envelope. The LIM domain may be involved in homotypic or heterotypic associations and may function to localize sciellin to the cornified envelope (688 aa)	SIGLEC1	sialic acid binding Ig-like lectin 1, sialoadhesin; Acts as an endocytic receptor mediating clathrin dependent endocytosis. Macrophage-restricted adhesion molecule that mediates sialic-acid dependent binding to lymphocytes, including granulocytes, monocytes, natural killer cells, B-cells and CD8 T-cells. Preferentially binds to alpha-2,3-linked sialic acid (By similarity). Binds to SPN/CD43 on T-…	APOC1	apolipoprotein C-I; Appears to modulate the interaction of APOE with beta- migrating VLDL and inhibit binding of beta-VLDL to the LDL receptor-related protein. Binds free fatty acids and reduces their intracellular esterification (83 aa)	PARD6A	par-6 partitioning defective 6 homolog alpha (C. elegans); Adapter protein involved in asymmetrical cell division and cell polarization processes. Probably involved in the formation of epithelial tight junctions. Association with PARD3 may prevent the interaction of PARD3 with F11R/JAM1, thereby preventing tight junction assembly. The PARD6-PARD3 complex links GTP-bound Rho small GTPases to atypi…					NEK4	NIMA-related kinase 4; Seems to act exclusively upon threonine residues (By similarity) (841 aa)	ARHGEF6	Rac/Cdc42 guanine nucleotide exchange factor (GEF) 6; Acts as a RAC1 guanine nucleotide exchange factor (GEF) (776 aa)	ZSWIM4	zinc finger, SWIM-type containing 4 (989 aa)	NUP155	nucleoporin 155kDa; Essential component of nuclear pore complex. Nucleoporins may be involved both in binding and translocating proteins during nucleocytoplasmic transport (By similarity) (1391 aa)	SGK494	uncharacterized serine/threonine-protein kinase SgK494 (410 aa)	CACNG4	calcium channel, voltage-dependent, gamma subunit 4; Regulates the trafficking and gating properties of AMPA- selective glutamate receptors (AMPARs). Promotes their targeting to the cell membrane and synapses and modulates their gating properties by slowing their rates of activation, deactivation and desensitization and by mediating their resensitization. Does not show subunit-specific AMPA recep…	COL3A1	collagen, type III, alpha 1 (1466 aa)	SOX2	SRY (sex determining region Y)-box 2; Transcription factor that forms a trimeric complex with OCT4 on DNA and controls the expression of a number of genes involved in embryonic development such as YES1, FGF4, UTF1 and ZFP206 (By similarity). Critical for early embryogenesis and for embryonic stem cell pluripotency. May function as a switch in neuronal development. Downstream SRRT target that medi…	PCDHB5	protocadherin beta 5; Potential calcium-dependent cell-adhesion protein. May be involved in the establishment and maintenance of specific neuronal connections in the brain (By similarity) (795 aa)
				TSG101	tumor susceptibility gene 101; Component of the ESCRT-I complex, a regulator of vesicular trafficking process. Binds to ubiquitinated cargo proteins and is required for the sorting of endocytic ubiquitinated cargos into multivesicular bodies (MVBs). Mediates the association between the ESCRT-0 and ESCRT-I complex. Required for completion of cytokinesis; the function requires CEP55. May be involve…					BLOC1S6	biogenesis of lysosomal organelles complex-1, subunit 6, pallidin; Component of the BLOC-1 complex, a complex that is required for normal biogenesis of lysosome-related organelles (LRO), such as platelet dense granules and melanosomes. In concert with the AP-3 complex, the BLOC-1 complex is required to target membrane protein cargos into vesicles assembled at cell bodies for delivery into neurite…	TNFSF10	tumor necrosis factor (ligand) superfamily, member 10; Cytokine that binds to TNFRSF10A/TRAILR1, TNFRSF10B/TRAILR2, TNFRSF10C/TRAILR3, TNFRSF10D/TRAILR4 and possibly also to TNFRSF11B/OPG. Induces apoptosis. Its activity may be modulated by binding to the decoy receptors TNFRSF10C/TRAILR3, TNFRSF10D/TRAILR4 and TNFRSF11B/OPG that cannot induce apoptosis (281 aa)	SOX9	SRY (sex determining region Y)-box 9; Plays an important role in the normal skeletal development. May regulate the expression of other genes involved in chondrogenesis by acting as a transcription factor for these genes (509 aa)	FKBP8	FK506 binding protein 8, 38kDa; Constitutively inactive PPiase, which becomes active when bound to calmodulin and calcium. Seems to act as a chaperone for BCL2, targets it to the mitochondria and modulates its phosphorylation state. The BCL2/FKBP8/calmodulin/calcium complex probably interferes with the binding of BCL2 to its targets. The active form of FKBP8 may therefore play a role in the regul…	BTG1	B-cell translocation gene 1, anti-proliferative; Anti-proliferative protein (171 aa)	GPR37	G protein-coupled receptor 37 (endothelin receptor type B-like); Orphan receptor. May have a unique functional role in the central nervous system (613 aa)	VWC2	von Willebrand factor C domain containing 2; BMP antagonist which may play a role in neural development. Promotes cell adhesion (By similarity) (325 aa)	PLVAP	plasmalemma vesicle associated protein; Involved in the formation of stomatal and fenestral diaphragms of caveolae. May function in microvascular permeability (442 aa)	HMOX2	heme oxygenase (decycling) 2; Heme oxygenase cleaves the heme ring at the alpha methene bridge to form biliverdin. Biliverdin is subsequently converted to bilirubin by biliverdin reductase. Under physiological conditions, the activity of heme oxygenase is highest in the spleen, where senescent erythrocytes are sequestrated and destroyed. Heme oxygenase 2 could be implicated in the production of c…					DAZAP1	DAZ associated protein 1; RNA-binding protein, which may be required during spermatogenesis (407 aa)	RPS4Y1	ribosomal protein S4, Y-linked 1 (263 aa)	WBP2	WW domain binding protein 2 (261 aa)	NR3C1	nuclear receptor subfamily 3, group C, member 1 (glucocorticoid receptor); Receptor for glucocorticoids (GC). Has a dual mode of action- as a transcription factor that binds to glucocorticoid response elements (GRE), both for nuclear and mitochondrial DNA, and as a modulator of other transcription factors. Affects inflammatory responses, cellular proliferation and differentiation in target tissue…	RILP	Rab interacting lysosomal protein; Rab effector playing a role in late endocytic transport to degradative compartments. Involved in the regulation of lysosomal morphology and distribution. Induces recruitment of dynein-dynactin motor complexes to Rab7A-containing late endosome and lysosome compartments. Promotes centripetal migration of phagosomes and the fusion of phagosomes with the late endoso…	MYH14	myosin, heavy chain 14, non-muscle (2036 aa)	P2RY1	purinergic receptor P2Y, G-protein coupled, 1; Receptor for extracellular adenine nucleotides such as ATP and ADP. In platelets binding to ADP leads to mobilization of intracellular calcium ions via activation of phospholipase C, a change in platelet shape, and probably to platelet aggregation (373 aa)	GYLTL1B	glycosyltransferase-like 1B; Glycosyltransferase which participates in glycosylation of alpha-dystroglycan. May carry out the synthesis of glycoprotein and glycosphingolipid sugar chains. Has a higher activity toward alpha-dystroglycan than LARGE (721 aa)	CYB561D2	cytochrome b-561 domain containing 2 (222 aa)
				LAMA5	laminin, alpha 5; Binding to cells via a high affinity receptor, laminin is thought to mediate the attachment, migration and organization of cells into tissues during embryonic development by interacting with other extracellular matrix components (3695 aa)					FDFT1	farnesyl-diphosphate farnesyltransferase 1 (417 aa)	NT5C3	5'-nucleotidase, cytosolic III (336 aa)	TMX4	thioredoxin-related transmembrane protein 4 (349 aa)	AIMP2	aminoacyl tRNA synthetase complex-interacting multifunctional protein 2; Required for assembly and stability of the aminoacyl- tRNA synthase complex. Mediates ubiquitination and degradation of FUBP1, a transcriptional activator of MYC, leading to MYC down- regulation which is required for aveolar type II cell differentiation. Blocks MDM2-mediated ubiquitination and degradation of p53/TP53. Functi…	KRAS	v-Ki-ras2 Kirsten rat sarcoma viral oncogene homolog; Ras proteins bind GDP/GTP and possess intrinsic GTPase activity (189 aa)	ALDH5A1	aldehyde dehydrogenase 5 family, member A1; Catalyzes one step in the degradation of the inhibitory neurotransmitter gamma-aminobutyric acid (GABA) (548 aa)	TMPPE	transmembrane protein with metallophosphoesterase domain (453 aa)	BST2	bone marrow stromal cell antigen 2; IFN-induced antiviral host restriction factor which efficiently blocks the release of diverse mammalian enveloped viruses by directly tethering nascent virions to the membranes of infected cells. Acts as a direct physical tether, holding virions to the cell membrane and linking virions to each other. The tethered virions can be internalized by endocytosis and s…	CSK	c-src tyrosine kinase; Non-receptor tyrosine-protein kinase that plays an important role in the regulation of cell growth, differentiation, migration and immune response. Phosphorylates tyrosine residues located in the C-terminal tails of Src-family kinases (SFKs) including LCK, SRC, HCK, FYN, LYN or YES1. Upon tail phosphorylation, Src-family members engage in intramolecular interactions between…					NRBP1	nuclear receptor binding protein 1; May play a role in subcellular trafficking between the endoplasmic reticulum and Golgi apparatus through interactions with the Rho-type GTPases. Binding to the NS3 protein of dengue virus type 2 appears to subvert this activity into the alteration of the intracellular membrane structure associated with flaviviral replication (535 aa)	WDR18	WD repeat domain 18; May play a role during development (By similarity). Functions as a component of the Five Friends of Methylated CHTOP (5FMC) complex; the 5FMC complex is recruited to ZNF148 by methylated CHTOP, leading to desumoylation of ZNF148 and subsequent transactivation of ZNF148 target genes (432 aa)	BTG1	B-cell translocation gene 1, anti-proliferative; Anti-proliferative protein (171 aa)	DDX1	DEAD (Asp-Glu-Ala-Asp) box helicase 1; Acts as an ATP-dependent RNA helicase, able to unwind both RNA-RNA and RNA-DNA duplexes. Possesses 5' single-stranded RNA overhang nuclease activity. Possesses ATPase activity on various RNA, but not DNA polynucleotides. May play a role in RNA clearance at DNA double-strand breaks (DSBs), thereby facilitating the template-guided repair of transcriptionally a…	ZNF577	zinc finger protein 577; May be involved in transcriptional regulation (485 aa)	PITPNM3	PITPNM family member 3; Catalyzes the transfer of phosphatidylinositol and phosphatidylcholine between membranes (in vitro) (By similarity). Binds calcium ions (974 aa)	APLN	apelin; Endogenous ligand for APJ, an alternative coreceptor with CD4 for HIV-1 infection. Inhibits HIV-1 entry in cells coexpressing CD4 and APJ. Apelin-36 has a greater inhibitory activity on HIV infection than other synthetic apelin derivatives. The oral intake in the colostrum and the milk could have a role in the modulation of the immune responses in neonates. May also have a role in the cen…	CDPF1	cysteine-rich, DPF motif domain containing 1 (123 aa)	MSH2	mutS homolog 2, colon cancer, nonpolyposis type 1 (E. coli); Component of the post-replicative DNA mismatch repair system (MMR). Forms two different heterodimers- MutS alpha (MSH2- MSH6 heterodimer) and MutS beta (MSH2-MSH3 heterodimer) which binds to DNA mismatches thereby initiating DNA repair. When bound, heterodimers bend the DNA helix and shields approximately 20 base pairs. MutS alpha recog…
				MAP3K10	mitogen-activated protein kinase kinase kinase 10; Activates the JUN N-terminal pathway (By similarity) (954 aa)					BRF2	BRF2, subunit of RNA polymerase III transcription initiation factor, BRF1-like; General activator of RNA polymerase III transcription. Factor exclusively required for RNA polymerase III transcription of genes with promoter elements upstream of the initiation sites (419 aa)	ZC3HAV1	zinc finger CCCH-type, antiviral 1; Antiviral protein which inhibits the replication of viruses by recruiting the cellular RNA degradation machineries to degrade the viral mRNAs. Binds to a ZAP-responsive element (ZRE) present in the target viral mRNA, recruits cellular poly(A)- specific ribonuclease PARN to remove the poly(A) tail, and the 3'- 5' exoribonuclease complex exosome to degrade the RN…	UROD	uroporphyrinogen decarboxylase; Catalyzes the decarboxylation of four acetate groups of uroporphyrinogen-III to yield coproporphyrinogen-III (367 aa)	FIS1	fission 1 (mitochondrial outer membrane) homolog (S. cerevisiae); Promotes the fragmentation of the mitochondrial network and its perinuclear clustering. Can induce cytochrome c release from the mitochondrion to the cytosol, ultimately leading to apoptosis. Also mediates peroxisomal fission (152 aa)	AP4B1	adaptor-related protein complex 4, beta 1 subunit; Subunit of novel type of clathrin- or non-clathrin- associated protein coat involved in targeting proteins from the trans-Golgi network (TGN) to the endosomal-lysosomal system (739 aa)	CLK4	CDC-like kinase 4; Dual specificity kinase acting on both serine/threonine and tyrosine-containing substrates. Phosphorylates serine- and arginine-rich (SR) proteins of the spliceosomal complex and may be a constituent of a network of regulatory mechanisms that enable SR proteins to control RNA splicing. Phosphorylates SRSF1 and SRSF3. Required for the regulation of alternative splicing of MAPT/T…	DOK7	docking protein 7; Probable muscle-intrinsic activator of MUSK that plays an essential role in neuromuscular synaptogenesis. Acts in aneural activation of MUSK and subsequent acetylcholine receptor (AchR) clustering in myotubes. Induces autophosphorylation of MUSK (504 aa)	TNNI2	troponin I type 2 (skeletal, fast); Troponin I is the inhibitory subunit of troponin, the thin filament regulatory complex which confers calcium-sensitivity to striated muscle actomyosin ATPase activity (182 aa)	OIP5	Opa interacting protein 5; Required for recruitment of CENPA to centromeres and normal chromosome segregation during mitosis (229 aa)					EVA1A	eva-1 homolog A (C. elegans); Acts as a regulator of programmed cell death, mediating both autophagy and apoptosis (152 aa)	CERS4	ceramide synthase 4; May be either a bona fide (dihydro)ceramide synthase or a modulator of its activity. When overexpressed in cells is involved in the production of sphingolipids containing different fatty acid donors (N-linked stearoyl- (C18) or arachidoyl- (C20) ceramides) in a fumonisin B1-independent manner (By similarity) (394 aa)	AP4B1	adaptor-related protein complex 4, beta 1 subunit; Subunit of novel type of clathrin- or non-clathrin- associated protein coat involved in targeting proteins from the trans-Golgi network (TGN) to the endosomal-lysosomal system (739 aa)	NCK2	NCK adaptor protein 2; Adapter protein which associates with tyrosine- phosphorylated growth factor receptors or their cellular substrates. Maintains low levels of EIF2S1 phosphorylation by promoting its dephosphorylation by PP1. Plays a role in ELK1- dependent transcriptional activation in response to activated Ras signaling (380 aa)	HIST1H2BO	histone cluster 1, H2bo; Core component of nucleosome. Nucleosomes wrap and compact DNA into chromatin, limiting DNA accessibility to the cellular machineries which require DNA as a template. Histones thereby play a central role in transcription regulation, DNA repair, DNA replication and chromosomal stability. DNA accessibility is regulated via a complex set of post-translational modifications o…	NLRC5	NLR family, CARD domain containing 5 (1866 aa)	COL8A2	collagen, type VIII, alpha 2; Macromolecular component of the subendothelium. Major component of the Descemet's membrane (basement membrane) of corneal endothelial cells. Also component of the endothelia of blood vessels. Necessary for migration and proliferation of vascular smooth muscle cells and thus, has a potential role in the maintenance of vessel wall integrity and structure, in particular…	SLC25A42	solute carrier family 25, member 42; Mitochondrial carrier mediating the transport of coenzyme A (CoA) in mitochondria in exchange for intramitochondrial (deoxy)adenine nucleotides and adenosine 3',5'- diphosphate (318 aa)	TFPI	tissue factor pathway inhibitor (lipoprotein-associated coagulation inhibitor); Inhibits factor X (X(a)) directly and, in a Xa-dependent way, inhibits VIIa/tissue factor activity, presumably by forming a quaternary Xa/LACI/VIIa/TF complex. It possesses an antithrombotic action and also the ability to associate with lipoproteins in plasma (304 aa)
				SLC35D2	solute carrier family 35, member D2; Antiporter transporting nucleotide sugars such as UDP-N- acetylglucosamine (UDP-GlcNAc), UDP-glucose (UDP-Glc) and GDP- mannose (GDP-Man) pooled in the cytosol into the lumen of the Golgi in exchange for the corresponding nucleosides monophosphates (UMP for UDP-sugars and GMP for GDP-sugars). May take part in heparan sulfate synthesis by supplying UDP-Glc-NAc,…					MTMR9	myotubularin related protein 9; Probable pseudophosphatase. Contains a Gly residue instead of a conserved Cys residue in the dsPTPase catalytic loop which renders it catalytically inactive as a phosphatase (Potential) (549 aa)	KLHL24	kelch-like 24 (Drosophila); Specifically reduces kainate receptor-mediated currents in hippocampal neurons, most probably by modulating channel properties (By similarity) (600 aa)	NDUFB2	NADH dehydrogenase (ubiquinone) 1 beta subcomplex, 2, 8kDa; Accessory subunit of the mitochondrial membrane respiratory chain NADH dehydrogenase (Complex I), that is believed not to be involved in catalysis. Complex I functions in the transfer of electrons from NADH to the respiratory chain. The immediate electron acceptor for the enzyme is believed to be ubiquinone (105 aa)	MEST	mesoderm specific transcript homolog (mouse) (335 aa)	ARF3	ADP-ribosylation factor 3; GTP-binding protein that functions as an allosteric activator of the cholera toxin catalytic subunit, an ADP- ribosyltransferase. Involved in protein trafficking; may modulate vesicle budding and uncoating within the Golgi apparatus (181 aa)	LPCAT4	lysophosphatidylcholine acyltransferase 4; Displays acyl-CoA-dependent lysophospholipid acyltransferase activity with a subset of lysophospholipids as substrates; converts lysophosphatidylethanolamine to phosphatidylethanolamine, lysophosphatidylcholine to phosphatidycholine, 1-alkenyl-lysophatidylethanolamine to 1- alkenyl-phosphatidylethanolamine, lysophosphatidylglycerol and alkyl-lysophosphat…	NRG1	neuregulin 1 (645 aa)	C1QL1	complement component 1, q subcomponent-like 1; May regulate the number of excitatory synapses that are formed on hippocampus neurons. Has no effect on inhibitory synapses (By similarity) (258 aa)	SFRP1	secreted frizzled-related protein 1; Soluble frizzled-related proteins (sFRPS) function as modulators of Wnt signaling through direct interaction with Wnts. They have a role in regulating cell growth and differentiation in specific cell types. SFRP1 decreases intracellular beta-catenin levels (By similarity). Has antiproliferative effects on vascular cells, in vitro and in vivo, and can induce, i…					SLC35E2B	solute carrier family 35, member E2B; Putative transporter (By similarity) (405 aa)	KRT12	keratin 12; May play a unique role in maintaining the normal corneal epithelial function. Together with KRT3, essential for the maintenance of corneal epithelium integrity (By similarity) (494 aa)	ARF3	ADP-ribosylation factor 3; GTP-binding protein that functions as an allosteric activator of the cholera toxin catalytic subunit, an ADP- ribosyltransferase. Involved in protein trafficking; may modulate vesicle budding and uncoating within the Golgi apparatus (181 aa)	GORASP2	golgi reassembly stacking protein 2, 55kDa; Plays a role in the assembly and membrane stacking of the Golgi cisternae, and in the process by which Golgi stacks reform after mitotic breakdown. May regulate the intracellular transport and presentation of a defined set of transmembrane proteins, such as transmembrane TGFA (452 aa)	CDK5R2	cyclin-dependent kinase 5, regulatory subunit 2 (p39); Activator of CDK5/TPKII (367 aa)	SLC9A3R1	solute carrier family 9, subfamily A (NHE3, cation proton antiporter 3), member 3 regulator 1; Scaffold protein that connects plasma membrane proteins with members of the ezrin/moesin/radixin family and thereby helps to link them to the actin cytoskeleton and to regulate their surface expression. Necessary for recycling of internalized ADRB2. Was first known to play a role in the regulation of th…	CXCL11	chemokine (C-X-C motif) ligand 11; Chemotactic for interleukin-activated T-cells but not unstimulated T-cells, neutrophils or monocytes. Induces calcium release in activated T-cells. Binds to CXCR3. May play an important role in CNS diseases which involve T-cell recruitment. May play a role in skin immune responses (94 aa)	IGIP	IgA-inducing protein homolog (Bos taurus); Enhances IgA secretion from B-cells stimulated via CD40 (By similarity) (53 aa)	GGCX	gamma-glutamyl carboxylase; Mediates the vitamin K-dependent carboxylation of glutamate residues to calcium-binding gamma-carboxyglutamate (Gla) residues with the concomitant conversion of the reduced hydroquinone form of vitamin K to vitamin K epoxide (758 aa)
				GSE1	Gse1 coiled-coil protein homolog (mouse) (1217 aa)					POLR2I	polymerase (RNA) II (DNA directed) polypeptide I, 14.5kDa; DNA-dependent RNA polymerase catalyzes the transcription of DNA into RNA using the four ribonucleoside triphosphates as substrates. Component of RNA polymerase II which synthesizes mRNA precursors and many functional non-coding RNAs. Pol II is the central component of the basal RNA polymerase II transcription machinery. It is composed of …	NMI	N-myc (and STAT) interactor; May be involved in augmenting coactivator protein recruitment to a group of sequence-specific transcription factors. Augments cytokine-mediated STAT transcription. Enhances CBP/p300 coactivator protein recruitment to STAT1 and STAT5 (307 aa)	RAB40C	RAB40C, member RAS oncogene family; Probable substrate-recognition component of a SCF-like ECS (Elongin-Cullin-SOCS-box protein) E3 ubiquitin ligase complex which mediates the ubiquitination and subsequent proteasomal degradation of target proteins (281 aa)	COA1	cytochrome c oxidase assembly factor 1 homolog (S. cerevisiae); Component of some MITRAC complex, a cytochrome c oxidase (COX) assembly intermediate complex that regulates COX assembly. MITRAC complexes regulate both translation of mitochondrial encoded components and assembly of nuclear-encoded components imported in mitochondrion. Required for assembly of mitochondrial respiratory chain complex…	RAB11FIP5	RAB11 family interacting protein 5 (class I); Rab effector involved in protein trafficking from apical recycling endosomes to the apical plasma membrane (653 aa)	IRF7	interferon regulatory factor 7; Key transcriptional regulator of type I interferon (IFN)-dependent immune responses and plays a critical role in the innate immune response against DNA and RNA viruses. Regulates the transcription of type I IFN genes (IFN-alpha and IFN-beta) and IFN-stimulated genes (ISG) by binding to an interferon-stimulated response element (ISRE) in their promoters. Can efficie…	CACNA2D1	calcium channel, voltage-dependent, alpha 2/delta subunit 1; The alpha-2/delta subunit of voltage-dependent calcium channels regulates calcium current density and activation/inactivation kinetics of the calcium channel. Plays an important role in excitation-contraction coupling (By similarity) (1091 aa)	GFAP	glial fibrillary acidic protein (432 aa)	EIF3E	eukaryotic translation initiation factor 3, subunit E; Component of the eukaryotic translation initiation factor 3 (eIF-3) complex, which is required for several steps in the initiation of protein synthesis. The eIF-3 complex associates with the 40S ribosome and facilitates the recruitment of eIF-1, eIF-1A, eIF-2-GTP-methionyl-tRNAi and eIF-5 to form the 43S preinitiation complex (43S PIC). The e…					FASTKD2	FAST kinase domains 2 (710 aa)	KRT5	keratin 5 (590 aa)	ACP2	acid phosphatase 2, lysosomal (423 aa)	CEBPZ	CCAAT/enhancer binding protein (C/EBP), zeta; Stimulates transcription from the HSP70 promoter (1054 aa)	HAS3	hyaluronan synthase 3; Plays a role in hyaluronan/hyaluronic acid (HA) synthesis (553 aa)	PIK3R3	phosphoinositide-3-kinase, regulatory subunit 3 (gamma); Binds to activated (phosphorylated) protein-tyrosine kinases through its SH2 domain and regulates their kinase activity. During insulin stimulation, it also binds to IRS-1 (461 aa)	EGFL7	EGF-like-domain, multiple 7; Regulates vascular tubulogenesis in vivo. Inhibits platelet-derived growth factor (PDGF)-BB-induced smooth muscle cell migration and promotes endothelial cells adhesion to the substrate in vitro (By similarity) (273 aa)	B4GALNT4	beta-1,4-N-acetyl-galactosaminyl transferase 4; Transfers N-acetylgalactosamine (GalNAc) from UDP-GalNAc to N-acetylglucosamine-beta-benzyl with a beta-1,4-linkage to form N,N'-diacetyllactosediamine, GalNAc-beta-1,4-GlcNAc structures in N-linked glycans and probably O-linked glycans (1039 aa)	PPP3R1	protein phosphatase 3, regulatory subunit B, alpha; Regulatory subunit of calcineurin, a calcium-dependent, calmodulin stimulated protein phosphatase. Confers calcium sensitivity (170 aa)
				RLIM	ring finger protein, LIM domain interacting; E3 ubiquitin-protein ligase. Acts as a negative coregulator for LIM homeodomain transcription factors by mediating the ubiquitination and subsequent degradation of LIM cofactors LDB1 and LDB2 and by mediating the recruitment the SIN3a/histone deacetylase corepressor complex. Ubiquitination and degradation of LIM cofactors LDB1 and LDB2 allows DNA-bound…					TMEM147	transmembrane protein 147 (224 aa)	TNFAIP6	tumor necrosis factor, alpha-induced protein 6; Possibly involved in cell-cell and cell-matrix interactions during inflammation and tumorigenesis (277 aa)	TUBA4A	tubulin, alpha 4a; Tubulin is the major constituent of microtubules. It binds two moles of GTP, one at an exchangeable site on the beta chain and one at a non-exchangeable site on the alpha chain (By similarity) (448 aa)	OBFC1	oligonucleotide/oligosaccharide-binding fold containing 1; Component of the CST complex, a complex that binds to single-stranded DNA and is required to protect telomeres from DNA degradation. The CST complex binds single-stranded DNA with high affinity in a sequence-independent manner, while isolated subunits bind DNA with low affinity by themselves. In addition to telomere protection, the CST co…	CCDC102A	coiled-coil domain containing 102A (550 aa)	GIMAP6	GTPase, IMAP family member 6 (292 aa)	CREB5	cAMP responsive element binding protein 5 (508 aa)	HSH2D	hematopoietic SH2 domain containing; May be a modulator of the apoptotic response through its ability to affect mitochondrial stability (By similarity). Adapter protein involved in tyrosine kinase and CD28 signaling. Seems to affect CD28-mediated activation of the RE/AP element of the interleukin-2 promoter (352 aa)	TNFRSF10A	tumor necrosis factor receptor superfamily, member 10a; Receptor for the cytotoxic ligand TNFSF10/TRAIL. The adapter molecule FADD recruits caspase-8 to the activated receptor. The resulting death-inducing signaling complex (DISC) performs caspase-8 proteolytic activation which initiates the subsequent cascade of caspases (aspartate-specific cysteine proteases) mediating apoptosis. Promotes the a…					SOGA1	suppressor of glucose, autophagy associated 1; Regulates autophagy by playing a role in the reduction of glucose production in an adiponectin- and insulin-dependent manner (By similarity) (1661 aa)	KRT1	keratin 1; May regulate the activity of kinases such as PKC and SRC via binding to integrin beta-1 (ITB1) and the receptor of activated protein kinase C (RACK1/GNB2L1). In complex with C1QBP is a high affinty receptor for kininogen-1/HMWK (644 aa)	RAB11FIP5	RAB11 family interacting protein 5 (class I); Rab effector involved in protein trafficking from apical recycling endosomes to the apical plasma membrane (653 aa)	ENO1	enolase 1, (alpha) (434 aa)	CES3	carboxylesterase 3; Involved in the detoxification of xenobiotics and in the activation of ester and amide prodrugs. Shows low catalytic efficiency for hydrolysis of CPT-11 (7-ethyl-10-[4-(1-piperidino)- 1-piperidino]-carbonyloxycamptothecin), a prodrug for camptothecin used in cancer therapeutics (571 aa)	CCDC94	coiled-coil domain containing 94 (323 aa)	CYP2S1	cytochrome P450, family 2, subfamily S, polypeptide 1; Has a potential importance for extrahepatic xenobiotic metabolism (504 aa)	PPP1R27	protein phosphatase 1, regulatory subunit 27; Inhibits phosphatase activity of protein phosphatase 1 (PP1) complexes (154 aa)	MSH6	mutS homolog 6 (E. coli); Component of the post-replicative DNA mismatch repair system (MMR). Heterodimerizes with MSH2 to form MutS alpha, which binds to DNA mismatches thereby initiating DNA repair. When bound, MutS alpha bends the DNA helix and shields approximately 20 base pairs, and recognizes single base mismatches and dinucleotide insertion-deletion loops (IDL) in the DNA. After mismatch b…
				KRT15	keratin 15 (456 aa)					LAMB1	laminin, beta 1; Binding to cells via a high affinity receptor, laminin is thought to mediate the attachment, migration and organization of cells into tissues during embryonic development by interacting with other extracellular matrix components (1786 aa)	PTGIS	prostaglandin I2 (prostacyclin) synthase; Catalyzes the isomerization of prostaglandin H2 to prostacyclin (= prostaglandin I2) (500 aa)	AAMP	angio-associated, migratory cell protein; Plays a role in angiogenesis and cell migration. In smooth muscle cell migration, may act through the RhoA pathway (434 aa)	EPX	eosinophil peroxidase; Mediates tyrosine nitration of secondary granule proteins in mature resting eosinophils. Shows significant inhibitory activity towards Mycobacterium tuberculosis H37Rv by inducing bacterial fragmentation and lysis (715 aa)	BRIP1	BRCA1 interacting protein C-terminal helicase 1; DNA-dependent ATPase and 5' to 3' DNA helicase required for the maintenance of chromosomal stability. Acts late in the Fanconi anemia pathway, after FANCD2 ubiquitination. Involved in the repair of DNA double-strand breaks by homologous recombination in a manner that depends on its association with BRCA1 (1249 aa)	EPGN	epithelial mitogen homolog (mouse); Promotes the growth of epithelial cells. May stimulate the phosphorylation of EGFR and mitogen-activated protein kinases (133 aa)	FRYL	FRY-like; Plays a key role in maintaining the integrity of polarized cell extensions during morphogenesis, regulates the actin cytoskeleton and plays a key role in patterning sensory neuron dendritic fields by promoting avoidance between homologous dendrites as well as by limiting dendritic branching (By similarity). May function as a transcriptional activator (3013 aa)	GFPT2	glutamine-fructose-6-phosphate transaminase 2; Controls the flux of glucose into the hexosamine pathway. Most likely involved in regulating the availability of precursors for N- and O-linked glycosylation of proteins (682 aa)	RNASEH2A	ribonuclease H2, subunit A; Catalytic subunit of RNase HII, an endonuclease that specifically degrades the RNA of RNA-DNA hybrids. Participates in DNA replication, possibly by mediating the removal of lagging- strand Okazaki fragment RNA primers during DNA replication. Mediates the excision of single ribonucleotides from DNA-RNA duplexes (299 aa)					C2orf43	chromosome 2 open reading frame 43 (325 aa)	KRT6C	keratin 6C (564 aa)	CCDC102A	coiled-coil domain containing 102A (550 aa)	FBXO30	F-box protein 30; Substrate-recognition component of the SCF (SKP1-CUL1-F- box protein)-type E3 ubiquitin ligase complex (By similarity) (745 aa)	HOMER2	homer homolog 2 (Drosophila); Postsynaptic density scaffolding protein. Binds and cross-links cytoplasmic regions of GRM1, GRM5, ITPR1, DNM3, RYR1, RYR2, SHANK1 and SHANK3. By physically linking GRM1 and GRM5 with ER-associated ITPR1 receptors, it aids the coupling of surface receptors to intracellular calcium release. May also couple GRM1 to PI3 kinase through its interaction with AGAP2. Isoform…	METTL16	methyltransferase like 16; Probable methyltransferase (By similarity) (562 aa)	HOXB9	homeobox B9; Sequence-specific transcription factor which is part of a developmental regulatory system that provides cells with specific positional identities on the anterior-posterior axis (250 aa)	PDE4B	phosphodiesterase 4B, cAMP-specific; Hydrolyzes the second messenger cAMP, which is a key regulator of many important physiological processes. May be involved in mediating central nervous system effects of therapeutic agents ranging from antidepressants to antiasthmatic and anti-inflammatory agents (736 aa)	PRDM2	PR domain containing 2, with ZNF domain; S-adenosyl-L-methionine-dependent histone methyltransferase that specifically methylates 'Lys-9' of histone H3. May function as a DNA-binding transcription factor. Binds to the macrophage-specific TPA-responsive element (MTE) of the HMOX1 (heme oxygenase 1) gene and may act as a transcriptional activator of this gene (1718 aa)
				CHSY1	chondroitin sulfate synthase 1; Has both beta-1,3-glucuronic acid and beta-1,4-N- acetylgalactosamine transferase activity. Transfers glucuronic acid (GlcUA) from UDP-GlcUA and N-acetylgalactosamine (GalNAc) from UDP-GalNAc to the non-reducing end of the elongating chondroitin polymer. Involved in the negative control of osteogenesis likely through the modulation of NOTCH signaling (802 aa)					TWISTNB	TWIST neighbor; DNA-dependent RNA polymerase catalyzes the transcription of DNA into RNA using the four ribonucleoside triphosphates as substrates. Component of RNA polymerase I which synthesizes ribosomal RNA precursors. Through its association with RRN3/TIF-IA may be involved in recruitment of Pol I to rDNA promoters (338 aa)	SNAI1	snail homolog 1 (Drosophila); Involved in induction of the epithelial to mesenchymal transition (EMT), formation and maintenance of embryonic mesoderm, growth arrest, survival and cell migration. Binds to 3 E-boxes of the E-cadherin/CDH1 gene promoter and to the promoters of CLDN7 and KRT8 and, in association with histone demethylase KDM1A which it recruits to the promoters, causes a decrease in …	TUBG1	tubulin, gamma 1; Tubulin is the major constituent of microtubules. The gamma chain is found at microtubule organizing centers (MTOC) such as the spindle poles or the centrosome. Pericentriolar matrix component that regulates alpha/beta chain minus-end nucleation, centrosome duplication and spindle formation (451 aa)	SHPK	sedoheptulokinase; Acts as a modulator of macrophage activation through control of glucose metabolism (By similarity) (478 aa)	MARCH7	membrane-associated ring finger (C3HC4) 7, E3 ubiquitin protein ligase; E3 ubiquitin-protein ligase which may specifically enhance the E2 activity of HIP2. E3 ubiquitin ligases accept ubiquitin from an E2 ubiquitin-conjugating enzyme in the form of a thioester and then directly transfer the ubiquitin to targeted substrates (704 aa)	CD86	CD86 molecule; Receptor involved in the costimulatory signal essential for T-lymphocyte proliferation and interleukin-2 production, by binding CD28 or CTLA-4. May play a critical role in the early events of T-cell activation and costimulation of naive T-cells, such as deciding between immunity and anergy that is made by T- cells within 24 hours after activation. Isoform 2 interferes with the form…	PARD3B	par-3 partitioning defective 3 homolog B (C. elegans); Putative adapter protein involved in asymmetrical cell division and cell polarization processes. May play a role in the formation of epithelial tight junctions (1143 aa)	RAMP2	receptor (G protein-coupled) activity modifying protein 2; Transports the calcitonin gene-related peptide type 1 receptor (CALCRL) to the plasma membrane. Acts as a receptor for adrenomedullin (AM) together with CALCRL (175 aa)	CCDC130	coiled-coil domain containing 130 (396 aa)					VPS4B	vacuolar protein sorting 4 homolog B (S. cerevisiae); Involved in late steps of the endosomal multivesicular bodies (MVB) pathway. Recognizes membrane-associated ESCRT-III assemblies and catalyzes their disassembly, possibly in combination with membrane fission. Redistributes the ESCRT-III components to the cytoplasm for further rounds of MVB sorting. MVBs contain intraluminal vesicles (ILVs) tha…	RPL36	ribosomal protein L36 (105 aa)	CALCOCO2	calcium binding and coiled-coil domain 2; May play a role in ruffle formation and actin cytoskeleton organization. Seems to negatively regulate constitutive secretion (446 aa)	ELL2	elongation factor, RNA polymerase II, 2; Elongation factor component of the super elongation complex (SEC), a complex required to increase the catalytic rate of RNA polymerase II transcription by suppressing transient pausing by the polymerase at multiple sites along the DNA. Plays a role in immunoglobulin secretion in plasma cells- directs efficient alternative mRNA processing, influencing both …	CCDC110	coiled-coil domain containing 110 (833 aa)	WIZ	widely interspaced zinc finger motifs (794 aa)	BRSK1	BR serine/threonine kinase 1; Serine/threonine-protein kinase that plays a key role in polarization of neurons and centrosome duplication. Phosphorylates CDC25B, CDC25C, MAPT/TAU, RIMS1, TUBG1, TUBG2 and WEE1. Following phosphorylation and activation by STK11/LKB1, acts as a key regulator of polarization of cortical neurons, probably by mediating phosphorylation of microtubule-associated proteins…	PTP4A3	protein tyrosine phosphatase type IVA, member 3; Protein tyrosine phosphatase which stimulates progression from G1 into S phase during mitosis. Enhances cell proliferation, cell motility and invasive activity, and promotes cancer metastasis. May be involved in the progression of cardiac hypertrophy by inhibiting intracellular calcium mobilization in response to angiotensin II (173 aa)	ABCG2	ATP-binding cassette, sub-family G (WHITE), member 2 (655 aa)
				RHPN2	rhophilin, Rho GTPase binding protein 2; Binds specifically to GTP-Rho. May function in a Rho pathway to limit stress fiber formation and/or increase the turnover of F-actin structures in the absence of high levels of RhoA activity (686 aa)					PON2	paraoxonase 2 (354 aa)	IL17C	interleukin 17C; Cytokine that plays a crucial role in innate immunity of the epithelium, including to intestinal bacterial pathogens, in an autocrine manner. Stimulates the production of antibacterial peptides and proinflammatory molecules for host defense by signaling through the NF-kappa-B and MAPK pathways. Acts synergically with IL22 in inducing the expression of antibacterial peptides, incl…	NCAPG	non-SMC condensin I complex, subunit G; Regulatory subunit of the condensin complex, a complex required for conversion of interphase chromatin into mitotic-like condense chromosomes. The condensin complex probably introduces positive supercoils into relaxed DNA in the presence of type I topoisomerases and converts nicked DNA into positive knotted forms in the presence of type II topoisomerases (1…	RPS6KB1	ribosomal protein S6 kinase, 70kDa, polypeptide 1; Serine/threonine-protein kinase that acts downstream of mTOR signaling in response to growth factors and nutrients to promote cell proliferation, cell growth and cell cycle progression. Regulates protein synthesis through phosphorylation of EIF4B, RPS6 and EEF2K, and contributes to cell survival by repressing the pro-apoptotic function of BAD. Un…	TANK	TRAF family member-associated NFKB activator; Acts as a regulator of TRAF function by maintaining them in a latent state. Overexpression inhibits TRAF2-mediated NF- kappa-B activation signaled by CD40, TNFR1 and TNFR2. Blocks TRAF2 binding to LMP1 and inhibits LMP1-mediated NF-kappa-B activation. May be involved in I-kappa-B-kinase (IKK) regulation; may function as an adapter for kinases such as …	PDE4B	phosphodiesterase 4B, cAMP-specific; Hydrolyzes the second messenger cAMP, which is a key regulator of many important physiological processes. May be involved in mediating central nervous system effects of therapeutic agents ranging from antidepressants to antiasthmatic and anti-inflammatory agents (736 aa)	AADACL3	arylacetamide deacetylase-like 3 (350 aa)	ATP6V0A4	ATPase, H+ transporting, lysosomal V0 subunit a4; Part of the proton channel of the V-ATPase that is involved in normal vectorial acid transport into the urine by the kidney (By similarity) (840 aa)	SGTA	small glutamine-rich tetratricopeptide repeat (TPR)-containing, alpha; Co-chaperone that binds directly to HSC70 and HSP70 and regulates their ATPase activity (313 aa)					TMEM214	transmembrane protein 214 (689 aa)	MRPL34	mitochondrial ribosomal protein L34 (92 aa)	TANK	TRAF family member-associated NFKB activator; Acts as a regulator of TRAF function by maintaining them in a latent state. Overexpression inhibits TRAF2-mediated NF- kappa-B activation signaled by CD40, TNFR1 and TNFR2. Blocks TRAF2 binding to LMP1 and inhibits LMP1-mediated NF-kappa-B activation. May be involved in I-kappa-B-kinase (IKK) regulation; may function as an adapter for kinases such as …	FKBP15	FK506 binding protein 15, 133kDa; May be involved in the cytoskeletal organization of neuronal growth cones. Seems to be inactive as a PPIase (By similarity). Involved in the transport of early endosomes at the level of transition between microfilament-based and microtubule- based movement (1219 aa)	FADS6	fatty acid desaturase domain family, member 6 (350 aa)	MED26	mediator complex subunit 26; Component of the Mediator complex, a coactivator involved in the regulated transcription of nearly all RNA polymerase II-dependent genes. Mediator functions as a bridge to convey information from gene-specific regulatory proteins to the basal RNA polymerase II transcription machinery. Mediator is recruited to promoters by direct interactions with regulatory proteins a…	CTSF	cathepsin F; Thiol protease which is believed to participate in intracellular degradation and turnover of proteins. Has also been implicated in tumor invasion and metastasis (484 aa)	OSBP2	oxysterol binding protein 2; Binds 7-ketocholesterol (916 aa)	CCNI	cyclin I (377 aa)
				SLC6A11	solute carrier family 6 (neurotransmitter transporter, GABA), member 11; Terminates the action of GABA by its high affinity sodium-dependent reuptake into presynaptic terminals (632 aa)					OGDH	oxoglutarate (alpha-ketoglutarate) dehydrogenase (lipoamide); The 2-oxoglutarate dehydrogenase complex catalyzes the overall conversion of 2-oxoglutarate to succinyl-CoA and CO(2). It contains multiple copies of three enzymatic components- 2- oxoglutarate dehydrogenase (E1), dihydrolipoamide succinyltransferase (E2) and lipoamide dehydrogenase (E3) (1023 aa)	PACSIN1	protein kinase C and casein kinase substrate in neurons 1; Plays a role in the reorganization of the microtubule cytoskeleton via its interaction with MAPT; this decreases microtubule stability and inhibits MAPT-induced microtubule polymerization. Plays a role in cellular transport processes by recruiting DNM1, DNM2 and DNM3 to membranes. Plays a role in the reorganization of the actin cytoskelet…	CARD10	caspase recruitment domain family, member 10; Activates NF-kappa-B via BCL10 and IKK (1032 aa)	GALK1	galactokinase 1; Major enzyme for galactose metabolism (392 aa)	CCDC115	coiled-coil domain containing 115 (180 aa)	EPHB3	EPH receptor B3; Receptor tyrosine kinase which binds promiscuously transmembrane ephrin-B family ligands residing on adjacent cells, leading to contact-dependent bidirectional signaling into neighboring cells. The signaling pathway downstream of the receptor is referred to as forward signaling while the signaling pathway downstream of the ephrin ligand is referred to as reverse signaling. Genera…	MFAP5	microfibrillar associated protein 5; Component of the elastin-associated microfibrils (173 aa)	REEP2	receptor accessory protein 2; May enhance the cell surface expression of odorant receptors (By similarity) (252 aa)	SNAPC2	small nuclear RNA activating complex, polypeptide 2, 45kDa; Part of the SNAPc complex required for the transcription of both RNA polymerase II and III small-nuclear RNA genes. Binds to the proximal sequence element (PSE), a non-TATA-box basal promoter element common to these 2 types of genes. Recruits TBP and BRF2 to the U6 snRNA TATA box (334 aa)					AFTPH	aftiphilin; May play a role in membrane trafficking (936 aa)	ACSBG2	acyl-CoA synthetase bubblegum family member 2; Mediates activation of long-chain fatty acids for both synthesis of cellular lipids, and degradation via beta-oxidation. Able to activate long-chain fatty acids. Also able to activate very long-chain fatty acids; however, the relevance of such activity is unclear in vivo. Has increased ability to activate oleic and linoleic acid. May play a role in s…	CCDC115	coiled-coil domain containing 115 (180 aa)	TP53I3	tumor protein p53 inducible protein 3; May be involved in the generation of reactive oxygen species (ROS). Has low NADPH-dependent beta-naphthoquinone reductase activity, with a preference for 1,2-beta-naphthoquinone over 1,4-beta-naphthoquinone. Has low NADPH-dependent diamine reductase activity (in vitro) (332 aa)	TTC18	tetratricopeptide repeat domain 18 (1121 aa)	TFCP2L1	transcription factor CP2-like 1; Transcriptional suppressor. May suppress UBP1-mediated transcriptional activation. Required for normal duct development in the salivary gland and kidney (By similarity). Modulates the placental expression of CYP11A1 (479 aa)	LTBP4	latent transforming growth factor beta binding protein 4; May be involved in the assembly, secretion and targeting of TGFB1 to sites at which it is stored and/or activated. May play critical roles in controlling and directing the activity of TGFB1. May have a structural role in the extra cellular matrix (ECM) (By similarity) (1623 aa)	C1QL4	complement component 1, q subcomponent-like 4; May regulate the number of excitatory synapses that are formed on hippocampus neurons. Has no effect on inhibitory synapses (By similarity) (238 aa)	ZFAND5	zinc finger, AN1-type domain 5; Involved in protein degradation via the ubiquitin- proteasome system. May act by anchoring ubiquitinated proteins to the proteasome. Plays a role in ubiquitin-mediated protein degradation during muscle atrophy. Plays a role in the regulation of NF-kappa-B activation and apoptosis. Inhibits NF-kappa-B activation triggered by overexpression of RIPK1 and TRAF6 but not…
				SERINC3	serine incorporator 3; May be involved in cellular transformation (473 aa)					FKBP14	FK506 binding protein 14, 22 kDa; PPIases accelerate the folding of proteins during protein synthesis (211 aa)	BTN3A3	butyrophilin, subfamily 3, member A3; Plays a role in T-cell responses in the adaptive immune response (584 aa)	XPO7	exportin 7; Mediates the nuclear export of proteins (cargos) with broad substrate specificity. In the nucleus binds cooperatively to its cargo and to the GTPase Ran in its active GTP-bound form. Docking of this trimeric complex to the nuclear pore complex (NPC) is mediated through binding to nucleoporins. Upon transit of a nuclear export complex into the cytoplasm, disassembling of the complex an…	MED31	mediator complex subunit 31; Component of the Mediator complex, a coactivator involved in the regulated transcription of nearly all RNA polymerase II-dependent genes. Mediator functions as a bridge to convey information from gene-specific regulatory proteins to the basal RNA polymerase II transcription machinery. Mediator is recruited to promoters by direct interactions with regulatory proteins a…	PGBD1	piggyBac transposable element derived 1 (809 aa)	OSBP2	oxysterol binding protein 2; Binds 7-ketocholesterol (916 aa)	PAQR8	progestin and adipoQ receptor family member VIII; Steroid membrane receptor. Binds progesterone. May be involved in oocyte maturation (By similarity) (354 aa)	RARRES3	retinoic acid receptor responder (tazarotene induced) 3; Exhibits PLA1/2 activity, catalyzing the calcium- independent hydrolysis of acyl groups in various phosphotidylcholines (PC) and phosphatidylethanolamine (PE). For most substrates, PLA1 activity is much higher than PLA2 activity. N- and O-acylation activity is hardly detectable (164 aa)	C19orf44	chromosome 19 open reading frame 44 (657 aa)					HOXB7	homeobox B7; Sequence-specific transcription factor which is part of a developmental regulatory system that provides cells with specific positional identities on the anterior-posterior axis (217 aa)	ANGPTL6	angiopoietin-like 6; May play a role in the wound healing process. May promote epidermal proliferation, remodeling and regeneration. May promote the chemotactic activity of endothelial cells and induce neovascularization. May counteract high-fat diet-induced obesity and related insulin resistance through increased energy expenditure (470 aa)	PGBD1	piggyBac transposable element derived 1 (809 aa)	FAM98A	family with sequence similarity 98, member A (518 aa)	PILRB	paired immunoglobin-like type 2 receptor beta; Paired receptors consist of highly related activating and inhibitory receptors and are widely involved in the regulation of the immune system. PILRB is thought to act as a cellular signaling activating receptor that associates with ITAM-bearing adapter molecules on the cell surface (227 aa)	LNX1	ligand of numb-protein X 1, E3 ubiquitin protein ligase; E3 ubiquitin-protein ligase that mediates ubiquitination and subsequent proteasomal degradation of NUMB. E3 ubiquitin ligases accept ubiquitin from an E2 ubiquitin-conjugating enzyme in the form of a thioester and then directly transfers the ubiquitin to targeted substrates. Mediates ubiquitination of isoform p66 and isoform p72 of NUMB, bu…	SEZ6L2	seizure related 6 homolog (mouse)-like 2; May contribute to specialized endoplasmic reticulum functions in neurons (By similarity) (910 aa)	SERPINB7	serpin peptidase inhibitor, clade B (ovalbumin), member 7; Might function as an inhibitor of Lys-specific proteases. Might influence the maturation of megakaryocytes via its action as a serpin (380 aa)	HELLS	helicase, lymphoid-specific (838 aa)
				ARL8B	ADP-ribosylation factor-like 8B; May play a role in lysosome motility (PubMed-16537643). May play a role in chromosome segregation (PubMed-15331635) (186 aa)					NRF1	nuclear respiratory factor 1; Transcription factor that activates the expression of the EIF2S1 (EIF2-alpha) gene. Links the transcriptional modulation of key metabolic genes to cellular growth and development. Implicated in the control of nuclear genes required for respiration, heme biosynthesis, and mitochondrial DNA transcription and replication (503 aa)	HIST1H1D	histone cluster 1, H1d; Histone H1 protein binds to linker DNA between nucleosomes forming the macromolecular structure known as the chromatin fiber. Histones H1 are necessary for the condensation of nucleosome chains into higher-order structured fibers. Acts also as a regulator of individual gene transcription through chromatin remodeling, nucleosome spacing and DNA methylation (By similarity) (…	SAFB2	scaffold attachment factor B2; Binds to scaffold/matrix attachment region (S/MAR) DNA. Can function as an estrogen receptor corepressor and can also inhibit cell proliferation (953 aa)	AKAP10	A kinase (PRKA) anchor protein 10; Differentially targeted protein that binds to type I and II regulatory subunits of protein kinase A and anchors them to the mitochondria or the plasma membrane. Although the physiological relevance between PKA and AKAPS with mitochondria is not fully understood, one idea is that BAD, a proapoptotic member, is phosphorylated and inactivated by mitochondria-anchor…	SDCBP	syndecan binding protein (syntenin); Seems to function as an adapter protein. In adherens junctions may function to couple syndecans to cytoskeletal proteins or signaling components. Seems to couple transcription factor SOX4 to the IL-5 receptor (IL5RA). May also play a role in vesicular trafficking. Seems to be required for the targeting of TGFA to the cell surface in the early secretory pathway…	PLCXD3	phosphatidylinositol-specific phospholipase C, X domain containing 3 (321 aa)	HS3ST3B1	heparan sulfate (glucosamine) 3-O-sulfotransferase 3B1; Sulfotransferase that utilizes 3'-phospho-5'-adenylyl sulfate (PAPS) to catalyze the transfer of a sulfo group to an N- unsubstituted glucosamine linked to a 2-O-sulfo iduronic acid unit on heparan sulfate. Catalyzes the O-sulfation of glucosamine in IdoUA2S-GlcNS and also in IdoUA2S-GlcNH2. The substrate-specific O-sulfation generates an en…	GSTM3	glutathione S-transferase mu 3 (brain); Conjugation of reduced glutathione to a wide number of exogenous and endogenous hydrophobic electrophiles. May govern uptake and detoxification of both endogenous compounds and xenobiotics at the testis and brain blood barriers (225 aa)	CDC37	cell division cycle 37 homolog (S. cerevisiae); Co-chaperone that binds to numerous kinases and promotes their interaction with the Hsp90 complex, resulting in stabilization and promotion of their activity (378 aa)					PANK3	pantothenate kinase 3; Plays a role in the physiological regulation of the intracellular CoA concentration (By similarity) (370 aa)	LRP3	low density lipoprotein receptor-related protein 3; Probable receptor, which may be involved in the internalization of lipophilic molecules and/or signal transduction. Its precise role is however unclear, since it does not bind to very low density lipoprotein (VLDL) or to LRPAP1 in vitro (770 aa)	SDCBP	syndecan binding protein (syntenin); Seems to function as an adapter protein. In adherens junctions may function to couple syndecans to cytoskeletal proteins or signaling components. Seems to couple transcription factor SOX4 to the IL-5 receptor (IL5RA). May also play a role in vesicular trafficking. Seems to be required for the targeting of TGFA to the cell surface in the early secretory pathway…	ARAP3	ArfGAP with RhoGAP domain, ankyrin repeat and PH domain 3; Phosphatidylinositol 3,4,5-trisphosphate-dependent GTPase-activating protein that modulates actin cytoskeleton remodeling by regulating ARF and RHO family members. Is activated by phosphatidylinositol 3,4,5-trisphosphate (PtdIns(3,4,5)P3) binding. Can be activated by phosphatidylinositol 3,4-bisphosphate (PtdIns(3,4,5)P2) binding, albeit …	KCTD13	potassium channel tetramerisation domain containing 13; Substrate-specific adapter of a BCR (BTB-CUL3-RBX1) E3 ubiquitin-protein ligase complex involved in regulation of cytoskeleton structure. The BCR(BACURD1) E3 ubiquitin ligase complex mediates the ubiquitination of RHOA, leading to its degradation by the proteasome, thereby regulating the actin cytoskeleton and cell migration (329 aa)	MCOLN1	mucolipin 1; Cation channel probably playing a role in the endocytic pathway and in the control of membrane trafficking of proteins and lipids. Could play a major role in Ca(2+) transport regulating lysosomal exocytosis (580 aa)	TMEM136	transmembrane protein 136 (267 aa)	NPAS2	neuronal PAS domain protein 2; BMAL1-NPAS2 heterodimers activate E-box element (5'- CACGTG-3') transcription of a number of proteins of the circadian clock. This transcription is inhibited in a feedback loop by PER, and also by CRY proteins (By similarity) (824 aa)	BBS9	Bardet-Biedl syndrome 9 (887 aa)
				EMC7	ER membrane protein complex subunit 7 (242 aa)					PSMA2	proteasome (prosome, macropain) subunit, alpha type, 2; The proteasome is a multicatalytic proteinase complex which is characterized by its ability to cleave peptides with Arg, Phe, Tyr, Leu, and Glu adjacent to the leaving group at neutral or slightly basic pH. The proteasome has an ATP-dependent proteolytic activity. PSMA2 may have a potential regulatory effect on another component(s) of the pr…	HIST1H2BG	histone cluster 1, H2bg (126 aa)	GLT25D1	glycosyltransferase 25 domain containing 1; Has a beta-galactosyltransferase activity; transfers beta-galactose to hydroxylysine residues of collagen (622 aa)	SYNGR2	synaptogyrin 2 (224 aa)	KIF23	kinesin family member 23; Component of the centralspindlin complex that serves as a microtubule-dependent and Rho-mediated signaling required for the myosin contractile ring formation during the cell cycle cytokinesis. Essential for cytokinesis in Rho-mediated signaling. Required for the localization of ECT2 to the central spindle. Plus-end-directed motor enzyme that moves antiparallel microtubul…	UNC5B	unc-5 homolog B (C. elegans); Receptor for netrin required for axon guidance. Mediates axon repulsion of neuronal growth cones in the developing nervous system upon ligand binding. Axon repulsion in growth cones may be caused by its association with DCC that may trigger signaling for repulsion. It also acts as a dependence receptor required for apoptosis induction when not associated with netrin …	ENPP1	ectonucleotide pyrophosphatase/phosphodiesterase 1; By generating PPi, plays a role in regulating pyrophosphate levels, and functions in bone mineralization and soft tissue calcification. PPi inhibits mineralization by binding to nascent hydroxyapatite (HA) crystals, thereby preventing further growth of these crystals. In vitro, has a broad specificity, hydrolyzing other nucleoside 5' triphosphat…	CABLES1	Cdk5 and Abl enzyme substrate 1; Cyclin-dependent kinase binding protein. Enhances cyclin-dependent kinase tyrosine phosphorylation by nonreceptor tyrosine kinases, such as that of CDK5 by activated ABL1, which leads to increased CDK5 activity and is critical for neuronal development, and that of CDK2 by WEE1, which leads to decreased CDK2 activity and growth inhibition. Positively affects neuron…	RASIP1	Ras interacting protein 1; Required for the proper formation of vascular structures that develop via both vasculogenesis and angiogenesis. Acts as a critical and vascular-specific regulator of GTPase signaling, cell architecture, and adhesion, which is essential for endothelial cell morphogenesis and blood vessel tubulogenesis. Regulates the activity of Rho GTPases in part by recruiting ARHGAP29 …					SORBS3	sorbin and SH3 domain containing 3; Vinexin alpha isoform promotes up-regulation of actin stress fiber formation. Vinexin beta isoform plays a role in cell spreading and enhances the activation of JNK/SAPK in response to EGF stimulation by using its third SH3 domain (671 aa)	F12	coagulation factor XII (Hageman factor); Factor XII is a serum glycoprotein that participates in the initiation of blood coagulation, fibrinolysis, and the generation of bradykinin and angiotensin. Prekallikrein is cleaved by factor XII to form kallikrein, which then cleaves factor XII first to alpha-factor XIIa and then trypsin cleaves it to beta- factor XIIa. Alpha-factor XIIa activates factor …	SATB2	SATB homeobox 2; Binds to DNA, at nuclear matrix- or scaffold-associated regions. Thought to recognize the sugar-phosphate structure of double-stranded DNA. Transcription factor controlling nuclear gene expression, by binding to matrix attachment regions (MARs) of DNA and inducing a local chromatin-loop remodeling. Acts as a docking site for several chromatin remodeling enzymes and also by recrui…	ELF1	E74-like factor 1 (ets domain transcription factor); Transcription factor that activates the LYN and BLK promoters. Appears to be required for the T-cell-receptor-mediated trans activation of HIV-2 gene expression. Binds specifically to two purine-rich motifs in the HIV-2 enhancer (619 aa)	WDR69	WD repeat domain 69; May play a role in axonemal outer row dynein assembly (By similarity) (415 aa)	NMU	neuromedin U; Stimulates muscle contractions of specific regions of the gastrointestinal tract. In humans, NmU stimulates contractions of the ileum and urinary bladder (174 aa)	HEPHL1	hephaestin-like 1; May function as a ferroxidase and may be involved in copper transport and homeostasis (By similarity) (1159 aa)	COLEC11	collectin sub-family member 11 (271 aa)	HOXA7	homeobox A7; Sequence-specific transcription factor which is part of a developmental regulatory system that provides cells with specific positional identities on the anterior-posterior axis (230 aa)
				KIDINS220	kinase D-interacting substrate, 220kDa; Promotes a prolonged MAP-kinase signaling by neurotrophins through activation of a Rap1-dependent mechanism. Provides a docking site for the CRKL-C3G complex, resulting in Rap1-dependent sustained ERK activation. May play an important role in regulating postsynaptic signal transduction through the syntrophin-mediated localization of receptor tyrosine kinase…					BCL7B	B-cell CLL/lymphoma 7B (202 aa)	IRF1	interferon regulatory factor 1; Transcriptional regulator which displays a remarkable functional diversity in the regulation of cellular responses. These include the regulation of IFN and IFN-inducible genes, host response to viral and bacterial infections, regulation of many genes expressed during hematopoiesis, inflammation, immune responses and cell proliferation and differentiation, regulatio…	EMC8	ER membrane protein complex subunit 8 (210 aa)	PEX12	peroxisomal biogenesis factor 12; Required for protein import into peroxisomes (359 aa)	HAUS2	HAUS augmin-like complex, subunit 2; Contributes to mitotic spindle assembly, maintenance of centrosome integrity and completion of cytokinesis as part of the HAUS augmin-like complex (235 aa)	SOWAHB	sosondowah ankyrin repeat domain family member B (793 aa)	IQGAP3	IQ motif containing GTPase activating protein 3 (1631 aa)	DAGLA	diacylglycerol lipase, alpha; Catalyzes the hydrolysis of diacylglycerol (DAG) to 2- arachidonoyl-glycerol (2-AG), the most abundant endocannabinoid in tissues. Required for axonal growth during development and for retrograde synaptic signaling at mature synapses (1042 aa)	GCDH	glutaryl-CoA dehydrogenase; Catalyzes the oxidative decarboxylation of glutaryl-CoA to crotonyl-CoA and CO(2) in the degradative pathway of L-lysine, L-hydroxylysine, and L-tryptophan metabolism. It uses electron transfer flavoprotein as its electron acceptor. Isoform Short is inactive (438 aa)					SLC35B1	solute carrier family 35, member B1; Probable sugar transporter (By similarity) (322 aa)	AOC2	amine oxidase, copper containing 2 (retina-specific); Has a monoamine oxidase activity with substrate specificity for 2-phenylethylamine and tryptamine. May play a role in adipogenesis. May be a critical modulator of signal transmission in retina (756 aa)	BARD1	BRCA1 associated RING domain 1; Probable E3 ubiquitin-protein ligase. The BRCA1-BARD1 heterodimer specifically mediates the formation of 'Lys-6'-linked polyubiquitin chains and coordinates a diverse range of cellular pathways such as DNA damage repair, ubiquitination and transcriptional regulation to maintain genomic stability. Plays a central role in the control of the cell cycle in response to …	DUSP4	dual specificity phosphatase 4; Regulates mitogenic signal transduction by dephosphorylating both Thr and Tyr residues on MAP kinases ERK1 and ERK2 (394 aa)	EDNRA	endothelin receptor type A (427 aa)	FAM13A	family with sequence similarity 13, member A (1023 aa)	DKK3	dickkopf 3 homolog (Xenopus laevis); Antagonizes canonical Wnt signaling by inhibiting LRP5/6 interaction with Wnt and by forming a ternary complex with the transmembrane protein KREMEN that promotes internalization of LRP5/6. DKKs play an important role in vertebrate development, where they locally inhibit Wnt regulated processes such as antero- posterior axial patterning, limb development, somi…	SP6	Sp6 transcription factor; Promotes cell proliferation (By similarity) (376 aa)	EGR2	early growth response 2; Sequence-specific DNA-binding transcription factor. Binds to two specific DNA sites located in the promoter region of HOXA4 (476 aa)
				DZIP1	DAZ interacting protein 1; May participate in spermatogenesis via its interaction with DAZ (867 aa)					CHMP5	charged multivesicular body protein 5; Probable peripherally associated component of the endosomal sorting required for transport complex III (ESCRT-III) which is involved in multivesicular bodies (MVBs) formation and sorting of endosomal cargo proteins into MVBs. MVBs contain intraluminal vesicles (ILVs) that are generated by invagination and scission from the limiting membrane of the endosome a…	CD70	CD70 molecule; Cytokine that binds to CD27. Plays a role in T-cell activation. Induces the proliferation of costimulated T-cells and enhances the generation of cytolytic T-cells (193 aa)	GINS2	GINS complex subunit 2 (Psf2 homolog); The GINS complex plays an essential role in the initiation of DNA replication, and progression of DNA replication forks. GINS complex seems to bind preferentially to single- stranded DNA (185 aa)	HDAC5	histone deacetylase 5; Responsible for the deacetylation of lysine residues on the N-terminal part of the core histones (H2A, H2B, H3 and H4). Histone deacetylation gives a tag for epigenetic repression and plays an important role in transcriptional regulation, cell cycle progression and developmental events. Histone deacetylases act via the formation of large multiprotein complexes. Involved in …	TOPBP1	topoisomerase (DNA) II binding protein 1; Required for DNA replication. Plays a role in the rescue of stalled replication forks and checkpoint control. Binds double- stranded DNA breaks and nicks as well as single-stranded DNA. Recruits the SWI/SNF chromatin remodeling complex to E2F1- responsive promoters. Down-regulates E2F1 activity and inhibits E2F1-dependent apoptosis during G1/S transition …	HPDL	4-hydroxyphenylpyruvate dioxygenase-like; May have dioxygenase activity (Potential) (371 aa)	GLI2	GLI family zinc finger 2; Acts as a transcriptional activator. May play a role during embryogenesis. Binds to the DNA sequence 5'-GAACCACCCA-3' which is part of the TRE-2S regulatory element that augments the Tax-dependent enhancer of human T-cell leukemia virus type 1. Is involved in the smoothened (SHH) signaling pathway (1586 aa)	GPR77	G protein-coupled receptor 77; Receptor for the chemotactic and inflammatory C3a, C4a and C5a anaphylatoxin peptides and also for their dearginated forms ASP/C3adesArg, C4adesArg and C5adesArg respectively. Couples weakly to G(i)-mediated signaling pathways (337 aa)	RPL18A	ribosomal protein L18a (176 aa)					TFG	TRK-fused gene (400 aa)	KRT15	keratin 15 (456 aa)	ATF7IP	activating transcription factor 7 interacting protein; Recruiter that couples transcriptional factors to general transcription apparatus and thereby modulates transcription regulation and chromatin formation. Can both act as an activator or a repressor depending on the context. Mediates MBD1-dependent transcriptional repression, probably by recruiting complexes containing SETDB1. Required to stim…	COIL	coilin; Is a component of the nuclear coiled bodies (CBS) which are involved in the function or assembly/disassembly of nucleoplasmic snRNPs. During mitosis, CBS disassemble, coinciding with a mitotic-specific phosphorylation of p80 coilin (576 aa)	GPM6B	glycoprotein M6B; May be involved in neural development. Involved in regulation of osteoblast function and bone formation. Involved in matrix vesicle release by osteoblasts; this function seems to involve maintenance of the actin cytoskeleton. May be involved in cellular trafficking of SERT and thereby in regulation of serotonin uptake (328 aa)	RAB17	RAB17, member RAS oncogene family; The small GTPases Rab are key regulators of intracellular membrane trafficking, from the formation of transport vesicles to their fusion with membranes. Rabs cycle between an inactive GDP-bound form and an active GTP-bound form that is able to recruit to membranes different set of downstream effectors directly responsible for vesicle formation, movement, tetheri…	ANO5	anoctamin 5; Does not exhibit calcium-activated chloride channel (CaCC) activity (913 aa)	C15orf62	chromosome 15 open reading frame 62 (175 aa)	RNF11	ring finger protein 11; Essential component of a ubiquitin-editing protein complex, comprising also TNFAIP3, ITCH and TAX1BP1, that ensures the transient nature of inflammatory signaling pathways. Promotes the association of TNFAIP3 to RIPK1 after TNF stimulation. TNFAIP3 deubiquitinates 'Lys-63' polyubiquitin chains on RIPK1 and catalyzes the formation of 'Lys-48'-polyubiquitin chains. This lead…
				USP30	ubiquitin specific peptidase 30; May participate in the maintenance of mitochondrial morphology (517 aa)					TADA2A	transcriptional adaptor 2A; Component of the ATAC complex, a complex with histone acetyltransferase activity on histones H3 and H4. Required for the function of some acidic activation domains, which activate transcription from a distant site (By similarity). Binds double- stranded DNA. Binds dinucleosomes, probably at the linker region between neighboring nucleosomes. Plays a role in chromatin re…	C3	complement component 3; C3 plays a central role in the activation of the complement system. Its processing by C3 convertase is the central reaction in both classical and alternative complement pathways. After activation C3b can bind covalently, via its reactive thioester, to cell surface carbohydrates or immune aggregates (1663 aa)	C19orf57	chromosome 19 open reading frame 57 (637 aa)	MYH3	myosin, heavy chain 3, skeletal muscle, embryonic; Muscle contraction (1940 aa)	SATB2	SATB homeobox 2; Binds to DNA, at nuclear matrix- or scaffold-associated regions. Thought to recognize the sugar-phosphate structure of double-stranded DNA. Transcription factor controlling nuclear gene expression, by binding to matrix attachment regions (MARs) of DNA and inducing a local chromatin-loop remodeling. Acts as a docking site for several chromatin remodeling enzymes and also by recrui…	FGD3	FYVE, RhoGEF and PH domain containing 3; Promotes the formation of filopodia. May activate CDC42, a member of the Ras-like family of Rho- and Rac proteins, by exchanging bound GDP for free GTP. Plays a role in regulating the actin cytoskeleton and cell shape (By similarity) (725 aa)	TRIM58	tripartite motif containing 58 (486 aa)	FAM189A2	family with sequence similarity 189, member A2 (450 aa)	PIK3R2	phosphoinositide-3-kinase, regulatory subunit 2 (beta); Binds to activated (phosphorylated) protein-tyrosine kinases, through its SH2 domain, and acts as an adapter, mediating the association of the p110 catalytic unit to the plasma membrane (728 aa)					FYTTD1	forty-two-three domain containing 1 (318 aa)	SCLY	selenocysteine lyase; Catalyzes the decomposition of L-selenocysteine to L- alanine and elemental selenium (By similarity) (453 aa)	TBC1D1	TBC1 (tre-2/USP6, BUB2, cdc16) domain family, member 1; May act as a GTPase-activating protein for Rab family protein(s). May play a role in the cell cycle and differentiation of various tissues. Involved in the trafficking and translocation of GLUT4-containing vesicles and insulin-stimulated glucose uptake into cells (By similarity) (1168 aa)	PYROXD1	pyridine nucleotide-disulphide oxidoreductase domain 1 (500 aa)	FAM156A	family with sequence similarity 156, member A (213 aa)	CAD	carbamoyl-phosphate synthetase 2, aspartate transcarbamylase, and dihydroorotase; This protein is a "fusion" protein encoding four enzymatic activities of the pyrimidine pathway (GATase, CPSase, ATCase and DHOase) (2225 aa)	FAM101A	family with sequence similarity 101, member A (135 aa)	DCAKD	dephospho-CoA kinase domain containing (231 aa)	BHLHE41	basic helix-loop-helix family, member e41; May be a transcriptional repressor that represses both basal and activated transcription (482 aa)
[truncated: 3,073 more rows]
[truncated: 22 more columns]
