# Supplementary material for: Angiogenesis and evading immune destruction are the main related transcriptomic characteristics to the invasive process of oral tongue cancer
Source: Sci Rep. 2018 Jan 31;8:2007. doi: 10.1038/s41598-017-19010-5 (PMC5792437; doi:10.1038/s41598-017-19010-5)
Supplement: Supplementary file 7 — Supplementary table 4B [file 41598_2017_19010_MOESM7_ESM.xlsx]

## Sheet: Coding
SCC9 vs. LN1						ZsG vs. LN1																						LN1 vs. LN2
EXCLUSIVE SCC9		EXCLUSIVE ZsG		CONTINUM		EXCLUSIVE ZsG		EXCLUSIVE LN1		CONTINUM		EXCLUSIVE ZsG DOWN REGULATED		EXCLUSIVE ZsG UP REGULATED		EXCLUSIVE LN1 DOWN REGULATED		EXCLUSIVE LN1 UP REGULATED		COMMON DOWN REGULATED		COMMON UP REGULATED		COMMON ZsG DOWN REGULATED LN1 UP REGULATED		COMMON ZsG UP REGULATED LN1 DOWN REGULATED		EXCLUSIVE LN1		EXCLUSIVE LN2		CONTINUM		EXCLUSIVE LN1 DOWN REGULATED		EXCLUSIVE LN1 UP REGULATED		EXCLUSIVE LN2 DOWN REGULATED		EXCLUSIVE LN2 UP REGULATED		COMMON DOWN REGULATED		COMMON UP REGULATED		COMMON LN1 DOWN REGULATED LN2 UP REGULATED		COMMON LN1 UP REGULATED LN2 DOWN REGULATED
CD180	CD180 molecule; May cooperate with MD-1 and TLR4 to mediate the innate immune response to bacterial lipopolysaccharide (LPS) in B-cells. Leads to NF-kappa-B activation. Also involved in the life/death decision of B-cells (By similarity) (661 aa)	PDK4	pyruvate dehydrogenase kinase, isozyme 4; Serine/threonine kinase that plays a key role in regulation of glucose and fatty acid metabolism and homeostasis via phosphorylation of the pyruvate dehydrogenase subunits PDHA1 and PDHA2. This inhibits pyruvate dehydrogenase activity, and thereby regulates metabolite flux through the tricarboxylic acid cycle, down-regulates aerobic respiration and inhibi…	ESRRA	estrogen-related receptor alpha; Binds to an ERR-alpha response element (ERRE) containing a single consensus half-site, 5'-TNAAGGTCA-3'. Can bind to the medium-chain acyl coenzyme A dehydrogenase (MCAD) response element NRRE-1 and may act as an important regulator of MCAD promoter. Binds to the C1 region of the lactoferrin gene promoter. Requires dimerization and the coactivator, PGC-1A, for full…	PDK4	pyruvate dehydrogenase kinase, isozyme 4; Serine/threonine kinase that plays a key role in regulation of glucose and fatty acid metabolism and homeostasis via phosphorylation of the pyruvate dehydrogenase subunits PDHA1 and PDHA2. This inhibits pyruvate dehydrogenase activity, and thereby regulates metabolite flux through the tricarboxylic acid cycle, down-regulates aerobic respiration and inhibi…	CST4	cystatin S; This protein strongly inhibits papain and ficin, partially inhibits stem bromelain and bovine cathepsin C, but does not inhibit porcine cathepsin B or clostripain. Papain is inhibited non-competitively (141 aa)	ARF5	ADP-ribosylation factor 5; GTP-binding protein that functions as an allosteric activator of the cholera toxin catalytic subunit, an ADP- ribosyltransferase. Involved in protein trafficking; may modulate vesicle budding and uncoating within the Golgi apparatus (180 aa)	SPATA20	spermatogenesis associated 20; May play a role in fertility regulation (By similarity) (802 aa)	KIAA0100	KIAA0100 (2235 aa)	ESRRA	estrogen-related receptor alpha; Binds to an ERR-alpha response element (ERRE) containing a single consensus half-site, 5'-TNAAGGTCA-3'. Can bind to the medium-chain acyl coenzyme A dehydrogenase (MCAD) response element NRRE-1 and may act as an important regulator of MCAD promoter. Binds to the C1 region of the lactoferrin gene promoter. Requires dimerization and the coactivator, PGC-1A, for full…	HS3ST1	heparan sulfate (glucosamine) 3-O-sulfotransferase 1; Sulfotransferase that utilizes 3'-phospho-5'-adenylyl sulfate (PAPS) to catalyze the transfer of a sulfo group to position 3 of glucosamine residues in heparan. Catalyzes the rate limiting step in the biosynthesis of heparan sulfate (HSact). This modification is a crucial step in the biosynthesis of anticoagulant heparan sulfate as it complete…	BEST2	bestrophin 2; Forms calcium-sensitive chloride channels. Permeable to bicarbonate (509 aa)	TMEM14A	transmembrane protein 14A (99 aa)	SLC7A2	solute carrier family 7 (cationic amino acid transporter, y+ system), member 2; Low-affinity, high capacity permease involved in the transport of the cationic amino acids (arginine, lysine and ornithine). Plays a regulatory role in classical or alternative activation of macrophages (By similarity) (698 aa)	FKBP4	FK506 binding protein 4, 59kDa; Immunophilin protein with PPIase and co-chaperone activities (By similarity). Component of unligated steroid receptors heterocomplexes through interaction with heat-shock protein 90 (HSP90). May play a role in the intracellular trafficking of heterooligomeric forms of steroid hormone receptors between cytoplasm and nuclear compartments (By similarity). The isomeras…							ESRRA	estrogen-related receptor alpha; Binds to an ERR-alpha response element (ERRE) containing a single consensus half-site, 5'-TNAAGGTCA-3'. Can bind to the medium-chain acyl coenzyme A dehydrogenase (MCAD) response element NRRE-1 and may act as an important regulator of MCAD promoter. Binds to the C1 region of the lactoferrin gene promoter. Requires dimerization and the coactivator, PGC-1A, for full…	SKAP2	src kinase associated phosphoprotein 2; May be involved in B-cell and macrophage adhesion processes. In B-cells, may act by coupling the B-cell receptor (BCR) to integrin activation. May play a role in src signaling pathway (359 aa)	LRRC7	leucine rich repeat containing 7; Required for normal synaptic spine architecture and function. Necessary for DISC1 and GRM5 localization to postsynaptic density complexes and for both N-methyl D-aspartate receptor-dependent and metabotropic glutamate receptor-dependent long term depression (1537 aa)	ICAM5	intercellular adhesion molecule 5, telencephalin; ICAM proteins are ligands for the leukocyte adhesion protein LFA-1 (integrin alpha-L/beta-2) (924 aa)	PKP2	plakophilin 2; May play a role in junctional plaques (881 aa)	CSF3	colony stimulating factor 3 (granulocyte); Granulocyte/macrophage colony-stimulating factors are cytokines that act in hematopoiesis by controlling the production, differentiation, and function of 2 related white cell populations of the blood, the granulocytes and the monocytes-macrophages. This CSF induces granulocytes (207 aa)	P2RX5	purinergic receptor P2X, ligand-gated ion channel, 5 (422 aa)	GPRC5A	G protein-coupled receptor, family C, group 5, member A; Unknown. This G-protein coupled receptor could be involved in modulating differentiation and maintaining homeostasis of epithelial cells. The comparable expression level in fetal lung and kidney with adult tissues suggests a possible role in embryonic development and maturation of these organs. This retinoic acid-inducible GPCR provide evid…
RTP2	receptor (chemosensory) transporter protein 2; Specifically promotes functional cell surface expression of olfactory receptors, but not of other GPCRs (By similarity) (225 aa)	EPYC	epiphycan; May have a role in bone formation and also in establishing the ordered structure of cartilage through matrix organization (322 aa)	CYP51A1	cytochrome P450, family 51, subfamily A, polypeptide 1 (509 aa)	KRT33B	keratin 33B (404 aa)	MYL7	myosin, light chain 7, regulatory (175 aa)	M6PR	mannose-6-phosphate receptor (cation dependent); Transport of phosphorylated lysosomal enzymes from the Golgi complex and the cell surface to lysosomes. Lysosomal enzymes bearing phosphomannosyl residues bind specifically to mannose-6- phosphate receptors in the Golgi apparatus and the resulting receptor-ligand complex is transported to an acidic prelyosomal compartment where the low pH mediates …	OSBPL7	oxysterol binding protein-like 7 (842 aa)	QPCTL	glutaminyl-peptide cyclotransferase-like; Responsible for the biosynthesis of pyroglutamyl peptides (382 aa)	NDUFAF7	NADH dehydrogenase (ubiquinone) complex I, assembly factor 7; Involved in the assembly or stability of mitochondrial NADH-ubiquinone oxidoreductase complex (complex I) (441 aa)	ITGA3	integrin, alpha 3 (antigen CD49C, alpha 3 subunit of VLA-3 receptor); Integrin alpha-3/beta-1 is a receptor for fibronectin, laminin, collagen, epiligrin, thrombospondin and CSPG4. Alpha- 3/beta-1 may mediate with LGALS3 the stimulation by CSPG4 of endothelial cells migration (1066 aa)	TRIB2	tribbles homolog 2 (Drosophila); Interacts with MAPK kinases and regulates activation of MAP kinases. Does not display kinase activity (By similarity) (343 aa)	WFS1	Wolfram syndrome 1 (wolframin); Participates in the regulation of cellular Ca(2+) homeostasis, at least partly, by modulating the filling state of the endoplasmic reticulum Ca(2+) store (890 aa)	TMEM132A	transmembrane protein 132A; May play a role in embryonic and postnatal development of the brain. Increased resistance to cell death induced by serum starvation in cultured cells. Regulates cAMP-induced GFAP gene expression via STAT3 phosphorylation (By similarity) (1024 aa)	SEMA3F	sema domain, immunoglobulin domain (Ig), short basic domain, secreted, (semaphorin) 3F; May play a role in cell motility and cell adhesion (785 aa)							FKBP4	FK506 binding protein 4, 59kDa; Immunophilin protein with PPIase and co-chaperone activities (By similarity). Component of unligated steroid receptors heterocomplexes through interaction with heat-shock protein 90 (HSP90). May play a role in the intracellular trafficking of heterooligomeric forms of steroid hormone receptors between cytoplasm and nuclear compartments (By similarity). The isomeras…	RHBDD2	rhomboid domain containing 2 (364 aa)	MNT	MNT, MAX dimerization protein; Binds DNA as a heterodimer with MAX and represses transcription. Binds to the canonical E box sequence 5'-CACGTG-3' and, with higher affinity, to 5'-CACGCG-3' (582 aa)	IL36G	interleukin 36, gamma; Function as an agonist of NF-kappa B activation through the orphan IL-1-receptor-related protein 2. Could constitute part of an independent signaling system analogous to interleukin-1 alpha (IL-1A), beta (IL-1B) receptor agonist and interleukin-1 receptor type I (IL-1R1), that is present in epithelial barriers and takes part in local inflammatory response (169 aa)	SFRP1	secreted frizzled-related protein 1; Soluble frizzled-related proteins (sFRPS) function as modulators of Wnt signaling through direct interaction with Wnts. They have a role in regulating cell growth and differentiation in specific cell types. SFRP1 decreases intracellular beta-catenin levels (By similarity). Has antiproliferative effects on vascular cells, in vitro and in vivo, and can induce, i…	PCDHB6	protocadherin beta 6; Potential calcium-dependent cell-adhesion protein. May be involved in the establishment and maintenance of specific neuronal connections in the brain (By similarity) (794 aa)	KRT6B	keratin 6B (564 aa)	SNAI2	snail homolog 2 (Drosophila); Transcriptional repressor that modulates both activator- dependent and basal transcription. Involved in the generation and migration of neural crest cells. Plays a role in mediating RAF1- induced transcriptional repression of the TJ protein, occludin (OCLN) and subsequent oncogenic transformation of epithelial cells (By similarity). Represses BRCA2 expression by bind…
MDS2	myelodysplastic syndrome 2 translocation associated (140 aa)	SFRP2	secreted frizzled-related protein 2; Soluble frizzled-related proteins (sFRPS) function as modulators of Wnt signaling through direct interaction with Wnts. They have a role in regulating cell growth and differentiation in specific cell types. SFRP2 may be important for eye retinal development and for myogenesis (295 aa)	WDR54	WD repeat domain 54 (334 aa)	CNTN3	contactin 3 (plasmacytoma associated); Contactins mediate cell surface interactions during nervous system development. Has some neurite outgrowth-promoting activity (By similarity) (1028 aa)	SULT1E1	sulfotransferase family 1E, estrogen-preferring, member 1; Sulfotransferase that utilizes 3'-phospho-5'-adenylyl sulfate (PAPS) as sulfonate donor to catalyze the sulfate conjugation of estradiol and estrone. May play a role in the regulation of estrogen receptor activity by metabolizing free estradiol. Maximally sulfates beta-estradiol and estrone at concentrations of 20 nM. Also sulfates dehydr…	FUCA2	fucosidase, alpha-L- 2, plasma; Alpha-L-fucosidase is responsible for hydrolyzing the alpha-1,6-linked fucose joined to the reducing-end N- acetylglucosamine of the carbohydrate moieties of glycoproteins (467 aa)	YBX2	Y box binding protein 2; Major constituent of messenger ribonucleoprotein particles (mRNPs). Involved in the regulation of the stability and/or translation of germ cell mRNAs. Binds to Y-box consensus promoter element. Binds to full length mRNA with high affinity in a sequence-independent manner. Binds to short RNA sequences containing the consensus site 5'-UCCAUCA-3' with low affinity and limite…	HIVEP2	human immunodeficiency virus type I enhancer binding protein 2; This protein specifically binds to the DNA sequence 5'- GGGACTTTCC-3' which is found in the enhancer elements of numerous viral promoters such as those of SV40, CMV, or HIV1. In addition, related sequences are found in the enhancer elements of a number of cellular promoters, including those of the class I MHC, interleukin-2 receptor,…	USP28	ubiquitin specific peptidase 28; Deubiquitinase involved in DNA damage response checkpoint and MYC proto-oncogene stability. Involved in DNA damage induced apoptosis by specifically deubiquitinating proteins of the DNA damage pathway such as CLSPN. Also involved in G2 DNA damage checkpoint, by deubiquitinating CLSPN, and preventing its degradation by the anaphase promoting complex/cyclosome (APC/…	STARD3NL	STARD3 N-terminal like (234 aa)	ST6GALNAC1	ST6 (alpha-N-acetyl-neuraminyl-2,3-beta-galactosyl-1,3)-N-acetylgalactosaminide alpha-2,6-sialyltransferase 1 (600 aa)	TSHZ3	teashirt zinc finger homeobox 3; Transcriptional regulator involved in developmental processes. Function in association with APBB1, SET and HDAC factors as a transcriptional repressor, that inhibits the expression of CASP4. TSHZ3-mediated transcription repression involves the recruitment of histone deacetylases HDAC1 and HDAC2. Associates with chromatin in a region surrounding the CASP4 transcrip…	SKAP2	src kinase associated phosphoprotein 2; May be involved in B-cell and macrophage adhesion processes. In B-cells, may act by coupling the B-cell receptor (BCR) to integrin activation. May play a role in src signaling pathway (359 aa)	CFTR	cystic fibrosis transmembrane conductance regulator (ATP-binding cassette sub-family C, member 7); Involved in the transport of chloride ions. May regulate bicarbonate secretion and salvage in epithelial cells by regulating the SLC4A7 transporter. Can inhibit the chloride channel activity of ANO1 (1480 aa)							SEMA3F	sema domain, immunoglobulin domain (Ig), short basic domain, secreted, (semaphorin) 3F; May play a role in cell motility and cell adhesion (785 aa)	ITGA3	integrin, alpha 3 (antigen CD49C, alpha 3 subunit of VLA-3 receptor); Integrin alpha-3/beta-1 is a receptor for fibronectin, laminin, collagen, epiligrin, thrombospondin and CSPG4. Alpha- 3/beta-1 may mediate with LGALS3 the stimulation by CSPG4 of endothelial cells migration (1066 aa)	C12orf5	chromosome 12 open reading frame 5; Fructose-bisphosphatase hydrolyzing fructose-2,6- bisphosphate as well as fructose-1,6-bisphosphate. Inhibits glycolysis by reducing cellular levels of fructose-2,6- bisphosphate. May protect cells against reactive oxygen species and against apoptosis induced by tp53 (270 aa)	MAGEA4	melanoma antigen family A, 4; Not known, though may play a role in embryonal development and tumor transformation or aspects of tumor progression (317 aa)	MVK	mevalonate kinase; May be a regulatory site in cholesterol biosynthetic pathway (396 aa)	SRGN	serglycin; Plays a role in formation of mast cell secretory granules and mediates storage of various compounds in secretory vesicles. Required for storage of some proteases in both connective tissue and mucosal mast cells and for storage of granzyme B in T-lymphocytes. Plays a role in localizing neutrophil elastase in azurophil granules of neutrophils. Mediates processing of MMP2. Plays a role in…	IL1RN	interleukin 1 receptor antagonist; Inhibits the activity of interleukin-1 by binding to receptor IL1R1 and preventing its association with the coreceptor IL1RAP for signaling. Has no interleukin-1 like activity. Binds functional interleukin-1 receptor IL1R1 with greater affinity than decoy receptor IL1R2; however, the physiological relevance of the latter association is unsure (180 aa)	FAM13B	family with sequence similarity 13, member B (915 aa)
MRO	maestro (262 aa)	CRH	corticotropin releasing hormone; This hormone from hypothalamus regulates the release of corticotropin from pituitary gland (196 aa)	RPUSD1	RNA pseudouridylate synthase domain containing 1 (312 aa)	LILRB4	leukocyte immunoglobulin-like receptor, subfamily B (with TM and ITIM domains), member 4; Receptor for class I MHC antigens. Recognizes a broad spectrum of HLA-A, HLA-B, HLA-C and HLA-G alleles. Involved in the down-regulation of the immune response and the development of tolerance, e.g. towards transplants. Interferes with TNFRSF5- signaling and NF-kappa-B up-regulation. Inhibits receptor-mediat…	KLK12	kallikrein-related peptidase 12 (254 aa)	RALA	v-ral simian leukemia viral oncogene homolog A (ras related); Multifunctional GTPase involved in a variety of cellular processes including gene expression, cell migration, cell proliferation, oncogenic transformation and membrane trafficking. Accomplishes its multiple functions by interacting with distinct downstream effectors. Acts as a GTP sensor for GTP-dependent exocytosis of dense core vesic…	LRRC23	leucine rich repeat containing 23 (343 aa)	HEBP1	heme binding protein 1; May bind free porphyrinogens that may be present in the cell and thus facilitate removal of these potentially toxic compound. Binds with a high affinity to one molecule of heme or porphyrins. It binds metalloporphyrins, free porphyrins and N- methylprotoporphyrin with similar affinities (189 aa)	DVL2	dishevelled, dsh homolog 2 (Drosophila); Participates in Wnt signaling by binding to the cytoplasmic C-terminus of frizzled family members and transducing the Wnt signal to down-stream effectors. Promotes internalization and degradation of frizzled proteins upon Wnt signaling. Plays a role both in canonical and non-canonical Wnt signaling. Plays a role in the signal transduction pathways mediated…	TSPAN9	tetraspanin 9 (239 aa)	CEACAM6	carcinoembryonic antigen-related cell adhesion molecule 6 (non-specific cross reacting antigen) (344 aa)	CHRM3	cholinergic receptor, muscarinic 3; The muscarinic acetylcholine receptor mediates various cellular responses, including inhibition of adenylate cyclase, breakdown of phosphoinositides and modulation of potassium channels through the action of G proteins. Primary transducing effect is Pi turnover (590 aa)	COPZ2	coatomer protein complex, subunit zeta 2; The coatomer is a cytosolic protein complex that binds to dilysine motifs and reversibly associates with Golgi non- clathrin-coated vesicles, which further mediate biosynthetic protein transport from the ER, via the Golgi up to the trans Golgi network. Coatomer complex is required for budding from Golgi membranes, and is essential for the retrograde Golgi…	NDUFAB1	NADH dehydrogenase (ubiquinone) 1, alpha/beta subcomplex, 1, 8kDa; Carrier of the growing fatty acid chain in fatty acid biosynthesis in mitochondria. Accessory and non-catalytic subunit of the mitochondrial membrane respiratory chain NADH dehydrogenase (Complex I), which functions in the transfer of electrons from NADH to the respiratory chain (By similarity) (156 aa)							DYRK4	dual-specificity tyrosine-(Y)-phosphorylation regulated kinase 4; Possible non-essential role in spermiogenesis (By similarity) (520 aa)	CRY1	cryptochrome 1 (photolyase-like); Blue light-dependent regulator of the circadian feedback loop. Inhibits CLOCK|NPAS2-ARNTL E box-mediated transcription. Acts, in conjunction with CRY2, in maintaining period length and circadian rhythmicity. Has no photolyase activity. Capable of translocating circadian clock core proteins such as PER proteins to the nucleus. May inhibit CLOCK|NPAS2-ARNTL transcr…	ITGB8	integrin, beta 8; Integrin alpha-V/beta-8 is a receptor for fibronectin (769 aa)	LCN2	lipocalin 2 (198 aa)	ZBTB24	zinc finger and BTB domain containing 24; May be involved in BMP2-induced transcription (By similarity) (697 aa)	IL13RA2	interleukin 13 receptor, alpha 2; Binds as a monomer with high affinity to interleukin-13 (IL13), but not to interleukin-4 (IL4) (380 aa)	IL12RB2	interleukin 12 receptor, beta 2; Receptor for interleukin-12. This subunit is the signaling component coupling to the JAK2/STAT4 pathway. Promotes the proliferation of T-cells as well as NK cells. Induces the promotion of T-cells towards the Th1 phenotype by strongly enhancing IFN-gamma production (862 aa)	TFAP2C	transcription factor AP-2 gamma (activating enhancer binding protein 2 gamma); Sequence-specific DNA-binding protein that interacts with inducible viral and cellular enhancer elements to regulate transcription of selected genes. AP-2 factors bind to the consensus sequence 5'-GCCNNNGGC-3' and activate genes involved in a large spectrum of important biological functions including proper eye, face, …
		PLIN2	perilipin 2; May be involved in development and maintenance of adipose tissue (By similarity) (437 aa)	ITGA3	integrin, alpha 3 (antigen CD49C, alpha 3 subunit of VLA-3 receptor); Integrin alpha-3/beta-1 is a receptor for fibronectin, laminin, collagen, epiligrin, thrombospondin and CSPG4. Alpha- 3/beta-1 may mediate with LGALS3 the stimulation by CSPG4 of endothelial cells migration (1066 aa)	FCN3	ficolin (collagen/fibrinogen domain containing) 3 (Hakata antigen); May function in innate immunity through activation of the lectin complement pathway. Calcium-dependent and GlcNAc- binding lectin. Has affinity with GalNAc, GlcNAc, D-fucose, as mono/oligosaccharide and lipopolysaccharides from S.typhimurium and S.minnesota (299 aa)	KCNJ16	potassium inwardly-rectifying channel, subfamily J, member 16; Inward rectifier potassium channels are characterized by a greater tendency to allow potassium to flow into the cell rather than out of it. Their voltage dependence is regulated by the concentration of extracellular potassium; as external potassium is raised, the voltage range of the channel opening shifts to more positive voltages. T…	BAIAP2L1	BAI1-associated protein 2-like 1; May function as adapter protein. Involved in the formation of clusters of actin bundles. Plays a role in the reorganization of the actin cytoskeleton in response to bacterial infection (511 aa)	CD74	CD74 molecule, major histocompatibility complex, class II invariant chain (296 aa)	LRRC7	leucine rich repeat containing 7; Required for normal synaptic spine architecture and function. Necessary for DISC1 and GRM5 localization to postsynaptic density complexes and for both N-methyl D-aspartate receptor-dependent and metabotropic glutamate receptor-dependent long term depression (1537 aa)	IFRD1	interferon-related developmental regulator 1; Could play a role in regulating gene activity in the proliferative and/or differentiative pathways induced by NGF. May be an autocrine factor that attenuates or amplifies the initial ligand-induced signal (By similarity) (451 aa)	ERCC1	excision repair cross-complementing rodent repair deficiency, complementation group 1 (includes overlapping antisense sequence); Structure-specific DNA repair endonuclease responsible for the 5'-incision during DNA repair (323 aa)	SEMA4G	sema domain, immunoglobulin domain (Ig), transmembrane domain (TM) and short cytoplasmic domain, (semaphorin) 4G; Cell surface receptor for PLXNB2. May play a role in axon guidance (By similarity) (843 aa)	SORT1	sortilin 1; Functions as a sorting receptor in the Golgi compartment and as a clearance receptor on the cell surface. Required for protein transport from the Golgi apparatus to the lysosomes by a pathway that is independent of the mannose-6-phosphate receptor (M6PR). Also required for protein transport from the Golgi apparatus to the endosomes. Promotes neuronal apoptosis by mediating endocytosis…	RHBDD2	rhomboid domain containing 2 (364 aa)	DYRK4	dual-specificity tyrosine-(Y)-phosphorylation regulated kinase 4; Possible non-essential role in spermiogenesis (By similarity) (520 aa)							NME1	NME/NM23 nucleoside diphosphate kinase 1; Major role in the synthesis of nucleoside triphosphates other than ATP. Possesses nucleoside-diphosphate kinase, serine/threonine-specific protein kinase, geranyl and farnesyl pyrophosphate kinase, histidine protein kinase and 3'-5' exonuclease activities. Involved in cell proliferation, differentiation and development, signal transduction, G protein- cou…	STARD3NL	STARD3 N-terminal like (234 aa)	TP53I3	tumor protein p53 inducible protein 3; May be involved in the generation of reactive oxygen species (ROS). Has low NADPH-dependent beta-naphthoquinone reductase activity, with a preference for 1,2-beta-naphthoquinone over 1,4-beta-naphthoquinone. Has low NADPH-dependent diamine reductase activity (in vitro) (332 aa)	PDZK1IP1	PDZK1 interacting protein 1; May play an important role in tumor biology (114 aa)	GRHL2	grainyhead-like 2 (Drosophila); May function as a transcription factor (625 aa)	SMO	smoothened, frizzled family receptor; G protein-coupled receptor that probably associates with the patched protein (PTCH) to transduce the hedgehog's proteins signal. Binding of sonic hedgehog (SHH) to its receptor patched is thought to prevent normal inhibition by patched of smoothened (SMO). Required for the accumulation of KIF7 and GLI3 in the cilia (787 aa)	BTG2	BTG family, member 2; Anti-proliferative protein; the function is mediated by association with deadenylase subunits of the CCR4-NOT complex. Activates mRNA deadenyltion in a CNOT6 and CNOT7-dependent manner. In vitro can inhibit deadenylase activity of CNOT7 and CNOT8. Involved in cell cycle regulation. Could be involved in the growth arrest and differentiation of the neuronal precursors (By simi…	GOLGA3	golgin A3; Golgi auto-antigen; probably involved in maintaining Golgi structure (1498 aa)
		UGT3A2	UDP glycosyltransferase 3 family, polypeptide A2; UDP-glucuronosyltransferases catalyze phase II biotransformation reactions in which lipophilic substrates are conjugated with glucuronic acid to increase water solubility and enhance excretion. They are of major importance in the conjugation and subsequent elimination of potentially toxic xenobiotics and endogenous compounds (By similarity) (523 a…	SYPL1	synaptophysin-like 1 (259 aa)	CPXCR1	CPX chromosome region, candidate 1 (301 aa)	SPRR1A	small proline-rich protein 1A; Cross-linked envelope protein of keratinocytes. It is a keratinocyte protein that first appears in the cell cytosol, but ultimately becomes cross-linked to membrane proteins by transglutaminase. All that results in the formation of an insoluble envelope beneath the plasma membrane (89 aa)	TSR3	TSR3, 20S rRNA accumulation, homolog (S. cerevisiae); Probable pre-rRNA processing protein involved in ribosome biogenesis (By similarity) (312 aa)	PLEKHG6	pleckstrin homology domain containing, family G (with RhoGef domain) member 6; Guanine nucleotide exchange factor activating the small GTPase RHOA, which, in turn, induces myosin filament formation. Also activates RHOG. Does not activate RAC1, or to a much lower extent than RHOA and RHOG. Part of a functional unit, involving PLEKHG6, MYH10 and RHOA, at the cleavage furrow to advance furrow ingres…	RFC2	replication factor C (activator 1) 2, 40kDa (354 aa)	RPUSD1	RNA pseudouridylate synthase domain containing 1 (312 aa)	AKAP11	A kinase (PRKA) anchor protein 11; Binds to type II regulatory subunits of protein kinase A and anchors/targets them (1901 aa)	SLCO4A1	solute carrier organic anion transporter family, member 4A1; Mediates the Na(+)-independent transport of organic anions such as the thyroid hormones T3 (triiodo-L-thyronine), T4 (thyroxine) and rT3, and of estrone-3-sulfate and taurocholate (722 aa)	NRM	nurim (nuclear envelope membrane protein) (262 aa)	CRY1	cryptochrome 1 (photolyase-like); Blue light-dependent regulator of the circadian feedback loop. Inhibits CLOCK|NPAS2-ARNTL E box-mediated transcription. Acts, in conjunction with CRY2, in maintaining period length and circadian rhythmicity. Has no photolyase activity. Capable of translocating circadian clock core proteins such as PER proteins to the nucleus. May inhibit CLOCK|NPAS2-ARNTL transcr…	NME1	NME/NM23 nucleoside diphosphate kinase 1; Major role in the synthesis of nucleoside triphosphates other than ATP. Possesses nucleoside-diphosphate kinase, serine/threonine-specific protein kinase, geranyl and farnesyl pyrophosphate kinase, histidine protein kinase and 3'-5' exonuclease activities. Involved in cell proliferation, differentiation and development, signal transduction, G protein- cou…							MRI1	methylthioribose-1-phosphate isomerase homolog (S. cerevisiae); Catalyzes the interconversion of methylthioribose-1- phosphate (MTR-1-P) into methylthioribulose-1-phosphate (MTRu-1- P). Independently from catalytic activity, promotes cell invasion in response to constitutive RhoA activation by promoting FAK tyrosine phosphorylation and stress fiber turnover (369 aa)	TSPAN9	tetraspanin 9 (239 aa)	DUSP4	dual specificity phosphatase 4; Regulates mitogenic signal transduction by dephosphorylating both Thr and Tyr residues on MAP kinases ERK1 and ERK2 (394 aa)	USH1G	Usher syndrome 1G (autosomal recessive); Required for normal development and maintenance of cochlear hair cell bundles. Anchoring/scaffolding protein that is a part of the functional network formed by USH1C, USH1G, CDH23 and MYO7A that mediates mechanotransduction in cochlear hair cells. Required for normal hearing (461 aa)	CACNG4	calcium channel, voltage-dependent, gamma subunit 4; Regulates the trafficking and gating properties of AMPA- selective glutamate receptors (AMPARs). Promotes their targeting to the cell membrane and synapses and modulates their gating properties by slowing their rates of activation, deactivation and desensitization and by mediating their resensitization. Does not show subunit-specific AMPA recep…	FAM155B	family with sequence similarity 155, member B (472 aa)	SLC16A14	solute carrier family 16, member 14 (monocarboxylic acid transporter 14); Proton-linked monocarboxylate transporter. Catalyzes the rapid transport across the plasma membrane of many monocarboxylates (By similarity) (510 aa)	MICALL1	MICAL-like 1 (863 aa)
		ZSCAN23	zinc finger and SCAN domain containing 23; May be involved in transcriptional regulation (389 aa)	RANBP9	RAN binding protein 9; May act as an adapter protein to couple membrane receptors to intracellular signaling pathways. May be involved in signaling of ITGB2/LFA-1 and other integrins. Enhances HGF-MET signaling by recruiting Sos and activating the Ras pathway. Enhances dihydrotestosterone-induced transactivation activity of AR, as well as dexamethasone-induced transactivation activity of NR3C1, b…	HNMT	histamine N-methyltransferase; Inactivates histamine by N-methylation. Plays an important role in degrading histamine and in regulating the airway response to histamine (292 aa)	SULT1B1	sulfotransferase family, cytosolic, 1B, member 1; Sulfotransferase that utilizes 3'-phospho-5'-adenylyl sulfate (PAPS) as sulfonate donor to catalyze the sulfate conjugation of many hormones, neurotransmitters, drugs and xenobiotic compounds. Sulfonation increases the water solubility of most compounds, and therefore their renal excretion, but it can also result in bioactivation to form active me…	RANBP9	RAN binding protein 9; May act as an adapter protein to couple membrane receptors to intracellular signaling pathways. May be involved in signaling of ITGB2/LFA-1 and other integrins. Enhances HGF-MET signaling by recruiting Sos and activating the Ras pathway. Enhances dihydrotestosterone-induced transactivation activity of AR, as well as dexamethasone-induced transactivation activity of NR3C1, b…	HOXC8	homeobox C8; Sequence-specific transcription factor which is part of a developmental regulatory system that provides cells with specific positional identities on the anterior-posterior axis (242 aa)	GNA11	guanine nucleotide binding protein (G protein), alpha 11 (Gq class); Guanine nucleotide-binding proteins (G proteins) are involved as modulators or transducers in various transmembrane signaling systems. Acts as an activator of phospholipase C (359 aa)	CD9	CD9 molecule; Involved in platelet activation and aggregation. Regulates paranodal junction formation. Involved in cell adhesion, cell motility and tumor metastasis. Required for sperm-egg fusion (228 aa)	B4GALT7	xylosylprotein beta 1,4-galactosyltransferase, polypeptide 7; Required for the biosynthesis of the tetrasaccharide linkage region of proteoglycans, especially for small proteoglycans in skin fibroblasts (327 aa)	PLLP	plasmolipin; Appears to be involved in myelination. Could also participate in ion transport events as addition of plasmolipin to lipid bilayers induces the formation of ion channels, which are voltage-dependent and K(+)-selective (By similarity) (182 aa)	SULF1	sulfatase 1; Exhibits arylsulfatase activity and highly specific endoglucosamine-6-sulfatase activity. It can remove sulfate from the C-6 position of glucosamine within specific subregions of intact heparin. Diminishes HSPG (heparan sulfate proteoglycans) sulfation, inhibits signaling by heparin-dependent growth factors, diminishes proliferation, and facilitates apoptosis in response to exogenous…	GPRC5A	G protein-coupled receptor, family C, group 5, member A; Unknown. This G-protein coupled receptor could be involved in modulating differentiation and maintaining homeostasis of epithelial cells. The comparable expression level in fetal lung and kidney with adult tissues suggests a possible role in embryonic development and maturation of these organs. This retinoic acid-inducible GPCR provide evid…	MRPS10	mitochondrial ribosomal protein S10 (201 aa)							RTN4R	reticulon 4 receptor; Receptor for RTN4, OMG and MAG. Mediates axonal growth inhibition and may play a role in regulating axonal regeneration and plasticity in the adult central nervous system. Acts in conjunction with RTN4 and LIGO1 in regulating neuronal precursor cell motility during cortical development (By similarity) (473 aa)	ERCC1	excision repair cross-complementing rodent repair deficiency, complementation group 1 (includes overlapping antisense sequence); Structure-specific DNA repair endonuclease responsible for the 5'-incision during DNA repair (323 aa)	IRF1	interferon regulatory factor 1; Transcriptional regulator which displays a remarkable functional diversity in the regulation of cellular responses. These include the regulation of IFN and IFN-inducible genes, host response to viral and bacterial infections, regulation of many genes expressed during hematopoiesis, inflammation, immune responses and cell proliferation and differentiation, regulatio…	C15orf62	chromosome 15 open reading frame 62 (175 aa)	GJA5	gap junction protein, alpha 5, 40kDa; One gap junction consists of a cluster of closely packed pairs of transmembrane channels, the connexons, through which materials of low MW diffuse from one cell to a neighboring cell (358 aa)	APOE	apolipoprotein E; Mediates the binding, internalization, and catabolism of lipoprotein particles. It can serve as a ligand for the LDL (apo B/E) receptor and for the specific apo-E receptor (chylomicron remnant) of hepatic tissues (317 aa)	PRSS12	protease, serine, 12 (neurotrypsin, motopsin); Plays a role in neuronal plasticity and the proteolytic action may subserve structural reorganizations associated with learning and memory operations (By similarity) (875 aa)	EEF1A2	eukaryotic translation elongation factor 1 alpha 2; This protein promotes the GTP-dependent binding of aminoacyl-tRNA to the A-site of ribosomes during protein biosynthesis (463 aa)
		CYTL1	cytokine-like 1 (136 aa)	RALBP1	ralA binding protein 1; Can activate specifically hydrolysis of GTP bound to RAC1 and CDC42, but not RALA. Mediates ATP-dependent transport of S-(2,4-dinitrophenyl)-glutathione (DNP-SG) and doxorubicin (DOX) and is the major ATP-dependent transporter of glutathione conjugates of electrophiles (GS-E) and DOX in erythrocytes. Can catalyze transport of glutathione conjugates and xenobiotics, and may…	UGT3A2	UDP glycosyltransferase 3 family, polypeptide A2; UDP-glucuronosyltransferases catalyze phase II biotransformation reactions in which lipophilic substrates are conjugated with glucuronic acid to increase water solubility and enhance excretion. They are of major importance in the conjugation and subsequent elimination of potentially toxic xenobiotics and endogenous compounds (By similarity) (523 a…	CXCR2	chemokine (C-X-C motif) receptor 2; Receptor for interleukin-8 which is a powerful neutrophil chemotactic factor. Binding of IL-8 to the receptor causes activation of neutrophils. This response is mediated via a G-protein that activates a phosphatidylinositol-calcium second messenger system. Binds to IL-8 with high affinity. Also binds with high affinity to CXCL3, GRO/MGSA and NAP-2 (360 aa)	HEBP1	heme binding protein 1; May bind free porphyrinogens that may be present in the cell and thus facilitate removal of these potentially toxic compound. Binds with a high affinity to one molecule of heme or porphyrins. It binds metalloporphyrins, free porphyrins and N- methylprotoporphyrin with similar affinities (189 aa)	CA11	carbonic anhydrase XI; Does not have a catalytic activity (328 aa)	FSTL3	follistatin-like 3 (secreted glycoprotein); Isoform 1 or the secreted form is a binding and antagonizing protein for members of the TGF-beta family, such us activin, BMP2 and MSTN. Inhibits activin A-, activin B-, BMP2- and MSDT-induced cellular signaling; more effective on activin A than on activin B. Involved in bone formation; inhibits osteoclast differentiationc. Involved in hematopoiesis; in…	TTC17	tetratricopeptide repeat domain 17 (1141 aa)	VAMP3	vesicle-associated membrane protein 3; SNARE involved in vesicular transport from the late endosomes to the trans-Golgi network (100 aa)	SLC6A2	solute carrier family 6 (neurotransmitter transporter, noradrenalin), member 2; Amine transporter. Terminates the action of noradrenaline by its high affinity sodium-dependent reuptake into presynaptic terminals (628 aa)	TBC1D1	TBC1 (tre-2/USP6, BUB2, cdc16) domain family, member 1; May act as a GTPase-activating protein for Rab family protein(s). May play a role in the cell cycle and differentiation of various tissues. Involved in the trafficking and translocation of GLUT4-containing vesicles and insulin-stimulated glucose uptake into cells (By similarity) (1168 aa)	DNASE1L1	deoxyribonuclease I-like 1 (302 aa)	THAP3	THAP domain containing, apoptosis associated protein 3; Component of a THAP1/THAP3-HCFC1-OGT complex that is required for the regulation of the transcriptional activity of RRM1 (239 aa)							MRPS10	mitochondrial ribosomal protein S10 (201 aa)	DNASE1L1	deoxyribonuclease I-like 1 (302 aa)	SUGP1	SURP and G patch domain containing 1; Plays a role in pre-mRNA splicing (645 aa)	MME	membrane metallo-endopeptidase; Thermolysin-like specificity, but is almost confined on acting on polypeptides of up to 30 amino acids. Biologically important in the destruction of opioid peptides such as Met- and Leu-enkephalins by cleavage of a Gly-Phe bond. Able to cleave angiotensin-1, angiotensin-2 and angiotensin 1-9. Involved in the degradation of atrial natriuretic factor (ANF). Displays …	STAC	SH3 and cysteine rich domain; Probably involved in a neuron-specific signal transduction (402 aa)	CAMK1	calcium/calmodulin-dependent protein kinase I; Calcium/calmodulin-dependent protein kinase that operates in the calcium-triggered CaMKK-CaMK1 signaling cascade and, upon calcium influx, regulates transcription activators activity, cell cycle, hormone production, cell differentiation, actin filament organization and neurite outgrowth. Recognizes the substrate consensus sequence [MVLIF]-x-R-x(2)-[S…	KREMEN2	kringle containing transmembrane protein 2; Receptor for Dickkopf protein. Cooperates with Dickkopf to block Wnt/beta-catenin signaling. Forms a ternary complex with Dkk1 and LRP6 and induces rapid endocytosis and removal of the Wnt receptor LRP6 from the plasma membrane (By similarity) (462 aa)	STS	steroid sulfatase (microsomal), isozyme S; Conversion of sulfated steroid precursors to estrogens during pregnancy (583 aa)
		NLRP12	NLR family, pyrin domain containing 12; May mediate activation of CASP1 via ASC and promote activation of NF-kappa-B via IKK (1061 aa)	PSMA4	proteasome (prosome, macropain) subunit, alpha type, 4; The proteasome is a multicatalytic proteinase complex which is characterized by its ability to cleave peptides with Arg, Phe, Tyr, Leu, and Glu adjacent to the leaving group at neutral or slightly basic pH. The proteasome has an ATP-dependent proteolytic activity (By similarity) (261 aa)	TMSB15A	thymosin beta 15a; Plays an important role in the organization of the cytoskeleton. Binds to and sequesters actin monomers (G actin) and therefore inhibits actin polymerization (By similarity) (45 aa)	GYG2P1	glycogenin 2 pseudogene 1 (119 aa)	RALBP1	ralA binding protein 1; Can activate specifically hydrolysis of GTP bound to RAC1 and CDC42, but not RALA. Mediates ATP-dependent transport of S-(2,4-dinitrophenyl)-glutathione (DNP-SG) and doxorubicin (DOX) and is the major ATP-dependent transporter of glutathione conjugates of electrophiles (GS-E) and DOX in erythrocytes. Can catalyze transport of glutathione conjugates and xenobiotics, and may…	PRSS22	protease, serine, 22; Preferentially cleaves the synthetic substrate H-D-Leu- Thr-Arg-pNA compared to tosyl-Gly-Pro-Arg-pNA (317 aa)	TRIP13	thyroid hormone receptor interactor 13; Plays a key role in chromosome recombination and chromosome structure development during meiosis. Required at early steps in meiotic recombination that leads to non-crossovers pathways. Also needed for efficient completion of homologous synapsis by influencing crossover distribution along the chromosomes affecting both crossovers and non-crossovers pathways…	MRI1	methylthioribose-1-phosphate isomerase homolog (S. cerevisiae); Catalyzes the interconversion of methylthioribose-1- phosphate (MTR-1-P) into methylthioribulose-1-phosphate (MTRu-1- P). Independently from catalytic activity, promotes cell invasion in response to constitutive RhoA activation by promoting FAK tyrosine phosphorylation and stress fiber turnover (369 aa)	ISOC2	isochorismatase domain containing 2 (221 aa)	RHOV	ras homolog family member V; Plays a role in the control of the actin cytoskeleton via activation of the JNK pathway (By similarity) (236 aa)	PPARA	peroxisome proliferator-activated receptor alpha; Ligand-activated transcription factor. Key regulator of lipid metabolism. Activated by the endogenous ligand 1-palmitoyl- 2-oleoyl-sn-glycerol-3-phosphocholine (16-0/18-1-GPC). Activated by oleylethanolamide, a naturally occurring lipid that regulates satiety (By similarity). Receptor for peroxisome proliferators such as hypolipidemic drugs and fa…	CHPF2	chondroitin polymerizing factor 2; Transfers glucuronic acid (GlcUA) from UDP-GlcUA to N- acetylgalactosamine residues on the non-reducing end of the elongating chondroitin polymer. Has no N- acetylgalactosaminyltransferase activity (772 aa)	HEBP2	heme binding protein 2; Can promote mitochondrial permeability transition and facilitate necrotic cell death under different types of stress conditions. Does not bind hemin (205 aa)							THAP3	THAP domain containing, apoptosis associated protein 3; Component of a THAP1/THAP3-HCFC1-OGT complex that is required for the regulation of the transcriptional activity of RRM1 (239 aa)	AKAP11	A kinase (PRKA) anchor protein 11; Binds to type II regulatory subunits of protein kinase A and anchors/targets them (1901 aa)	APOL2	apolipoprotein L, 2 (337 aa)	RGS14	regulator of G-protein signaling 14; Acts as a regulator of G protein signaling (RGS). Modulates G protein alpha subunits nucleotide exchange and hydrolysis activities by functioning either as a GTPase-activating protein (GAP), thereby driving G protein alpha subunits into their inactive GDP-bound form, or as a GDP-dissociation inhibitor (GDI). Confers GDI activity on G(i) alpha subunits GNAI1 an…	MFSD6	major facilitator superfamily domain containing 6 (791 aa)	POF1B	premature ovarian failure, 1B; May be involved in ovary development (589 aa)	CXCL10	chemokine (C-X-C motif) ligand 10; Chemotactic for monocytes and T-lymphocytes. Binds to CXCR3 (98 aa)	TBL1X	transducin (beta)-like 1X-linked; F-box-like protein involved in the recruitment of the ubiquitin/19S proteasome complex to nuclear receptor-regulated transcription units. Plays an essential role in transcription activation mediated by nuclear receptors. Probably acts as integral component of corepressor complexes that mediates the recruitment of the 19S proteasome complex, leading to the subsequ…
		ACSM5	acyl-CoA synthetase medium-chain family member 5; Has medium-chain fatty acid-CoA ligase activity with broad substrate specificity (in vitro). Acts on acids from C(4) to C(11) and on the corresponding 3-hydroxy- and 2,3- or 3,4- unsaturated acids (in vitro) (By similarity) (579 aa)	GRN	granulin (593 aa)	GBP7	guanylate binding protein 7; Hydrolyzes GTP to GMP in two consecutive cleavage reactions. Promote oxidative killing and deliver antimicrobial peptides to autophagolysosomes, providing broad host protection against different pathogen classes (By similarity) (638 aa)	MSMB	microseminoprotein, beta- (114 aa)	PIGQ	phosphatidylinositol glycan anchor biosynthesis, class Q; Part of the complex catalyzing the transfer of N- acetylglucosamine from UDP-N-acetylglucosamine to phosphatidylinositol, the first step of GPI biosynthesis (760 aa)	P4HA2	prolyl 4-hydroxylase, alpha polypeptide II; Catalyzes the post-translational formation of 4- hydroxyproline in -Xaa-Pro-Gly- sequences in collagens and other proteins (535 aa)	ALPK1	alpha-kinase 1; Kinase that recognizes phosphorylation sites in which the surrounding peptides have an alpha-helical conformation (1244 aa)	RTN4R	reticulon 4 receptor; Receptor for RTN4, OMG and MAG. Mediates axonal growth inhibition and may play a role in regulating axonal regeneration and plasticity in the adult central nervous system. Acts in conjunction with RTN4 and LIGO1 in regulating neuronal precursor cell motility during cortical development (By similarity) (473 aa)	GPKOW	G patch domain and KOW motifs (476 aa)	CASP14	caspase 14, apoptosis-related cysteine peptidase; Believed to be a non-apoptotic caspase which is involved in epidermal differentiation. Seems to play a role in keratinocyte differentiation and cornification. Probably regulates maturation of the epidermis by proteolytically processing filaggrin (By similarity) (242 aa)	RAB36	RAB36, member RAS oncogene family; Protein transport. Probably involved in vesicular traffic (By similarity) (333 aa)	FAM65C	family with sequence similarity 65, member C (946 aa)	TLL1	tolloid-like 1; Protease which processes procollagen C-propeptides, such as chordin, pro-biglycan and pro-lysyl oxidase. Required for the embryonic development. Predominant protease, which in the development, influences dorsal-ventral patterning and skeletogenesis (1013 aa)							HEBP2	heme binding protein 2; Can promote mitochondrial permeability transition and facilitate necrotic cell death under different types of stress conditions. Does not bind hemin (205 aa)	B4GALT7	xylosylprotein beta 1,4-galactosyltransferase, polypeptide 7; Required for the biosynthesis of the tetrasaccharide linkage region of proteoglycans, especially for small proteoglycans in skin fibroblasts (327 aa)	SPAG1	sperm associated antigen 1; Plays a role in fertilization. Binds GTP and has GTPase activity (926 aa)	ZNF385B	zinc finger protein 385B; May play a role in p53/TP53-mediated apoptosis (471 aa)	CXADR	coxsackie virus and adenovirus receptor; Component of the epithelial apical junction complex that is essential for the tight junction integrity. Proposed to function as a homophilic cell adhesion molecule. Recruits MPDZ to intercellular contact sites. Probably involved in transepithelial migration of polymorphonuclear leukocytes (PMN) through adhesive interactions with AMICA1/JAML located in the …	IL1B	interleukin 1, beta; Produced by activated macrophages, IL-1 stimulates thymocyte proliferation by inducing IL-2 release, B-cell maturation and proliferation, and fibroblast growth factor activity. IL-1 proteins are involved in the inflammatory response, being identified as endogenous pyrogens, and are reported to stimulate the release of prostaglandin and collagenase from synovial cells (269 aa)	PPM1J	protein phosphatase, Mg2+/Mn2+ dependent, 1J (505 aa)	ZNF180	zinc finger protein 180; May be involved in transcriptional regulation (692 aa)
		ADAM33	ADAM metallopeptidase domain 33 (813 aa)	MRPS35	mitochondrial ribosomal protein S35 (323 aa)	CYTL1	cytokine-like 1 (136 aa)	SPRR2G	small proline-rich protein 2G; Cross-linked envelope protein of keratinocytes. It is a keratinocyte protein that first appears in the cell cytosol, but ultimately becomes cross-linked to membrane proteins by transglutaminase. All that results in the formation of an insoluble envelope beneath the plasma membrane (By similarity) (73 aa)	FAM136A	family with sequence similarity 136, member A (138 aa)	TNS1	tensin 1; May be involved in cell migration, cartilage development and in linking signal transduction pathways to the cytoskeleton (1735 aa)	UHRF1BP1	UHRF1 binding protein 1; May act as a negative regulator of cell growth (1440 aa)	ZFY	zinc finger protein, Y-linked; Probable transcriptional activator. Binds to the consensus sequence 5'-AGGCCY-3' (801 aa)	AQR	aquarius homolog (mouse); Intron-binding spliceosomal protein required to link pre-mRNA splicing and snoRNP (small nucleolar ribonucleoprotein) biogenesis. Plays a key role in position-dependent assembly of intron-encoded box C/D small snoRNP, splicing being required for snoRNP assembly. May act by helping the folding of the snoRNA sequence. Binds to intron of pre-mRNAs in a sequence-independent …	CADM4	cell adhesion molecule 4; Involved in the cell-cell adhesion. Has calcium- and magnesium-independent cell-cell adhesion activity. May have tumor- suppressor activity (388 aa)	IL1A	interleukin 1, alpha; Produced by activated macrophages, IL-1 stimulates thymocyte proliferation by inducing IL-2 release, B-cell maturation and proliferation, and fibroblast growth factor activity. IL-1 proteins are involved in the inflammatory response, being identified as endogenous pyrogens, and are reported to stimulate the release of prostaglandin and collagenase from synovial cells (271 aa)	DCN	decorin; May affect the rate of fibrils formation (359 aa)	PKP2	plakophilin 2; May play a role in junctional plaques (881 aa)							TLL1	tolloid-like 1; Protease which processes procollagen C-propeptides, such as chordin, pro-biglycan and pro-lysyl oxidase. Required for the embryonic development. Predominant protease, which in the development, influences dorsal-ventral patterning and skeletogenesis (1013 aa)	VAMP3	vesicle-associated membrane protein 3; SNARE involved in vesicular transport from the late endosomes to the trans-Golgi network (100 aa)	ZNF557	zinc finger protein 557; May be involved in transcriptional regulation (430 aa)	ICAM2	intercellular adhesion molecule 2; ICAM proteins are ligands for the leukocyte adhesion protein LFA-1 (integrin alpha-L/beta-2). ICAM2 may play a role in lymphocyte recirculation by blocking LFA-1-dependent cell adhesion. It mediates adhesive interactions important for antigen- specific immune response, NK-cell mediated clearance, lymphocyte recirculation, and other cellular interactions importan…	HMGCR	3-hydroxy-3-methylglutaryl-CoA reductase; Transmembrane glycoprotein that is the rate-limiting enzyme in cholesterol biosynthesis as well as in the biosynthesis of nonsterol isoprenoids that are essential for normal cell function including ubiquinone and geranylgeranyl proteins (888 aa)	FAM198A	family with sequence similarity 198, member A (575 aa)	ITPRIPL1	inositol 1,4,5-trisphosphate receptor interacting protein-like 1 (563 aa)	COL1A1	collagen, type I, alpha 1 (1464 aa)
		RGS7	regulator of G-protein signaling 7; Inhibits signal transduction by increasing the GTPase activity of G protein alpha subunits thereby driving them into their inactive GDP-bound form. Activity on G(o)-alpha is specifically enhanced by the RGS6/GNG5 dimer. May play a role in synaptic vesicle exocytosis. May play important role in the rapid regulation of neuronal excitability and the cellular respo…	GPKOW	G patch domain and KOW motifs (476 aa)	ADORA1	adenosine A1 receptor; Receptor for adenosine. The activity of this receptor is mediated by G proteins which inhibit adenylyl cyclase (326 aa)	WFDC12	WAP four-disulfide core domain 12; Antibacterial protein. Putative acid-stable proteinase inhibitor (111 aa)	BOD1L1	biorientation of chromosomes in cell division 1-like 1 (3051 aa)	CLIC5	chloride intracellular channel 5; Can insert into membranes and form poorly selective ion channels that may also transport chloride ions. May play a role in the regulation of transepithelial ion absorption and secretion. Required for normal formation of stereocilia in the inner ear and normal development of the organ of Corti (By similarity). Is required for the development and/or maintenance of …	CPNE3	copine III; May function in membrane trafficking. Exhibits calcium- dependent phospholipid binding properties (By similarity) (537 aa)	ACAP1	ArfGAP with coiled-coil, ankyrin repeat and PH domains 1; GTPase-activating protein (GAP) for ADP ribosylation factor 6 (ARF6) required for clathrin-dependent export of proteins from recycling endosomes to trans-Golgi network and cell surface (740 aa)	PSMC4	proteasome (prosome, macropain) 26S subunit, ATPase, 4; The 26S protease is involved in the ATP-dependent degradation of ubiquitinated proteins. The regulatory (or ATPase) complex confers ATP dependency and substrate specificity to the 26S complex (418 aa)	P2RX5	purinergic receptor P2X, ligand-gated ion channel, 5 (422 aa)	GPC1	glypican 1; Cell surface proteoglycan that bears heparan sulfate. Binds, via the heparan sulfate side chains, alpha-4 (V) collagen and participates in Schwann cell myelination (By similarity). May act as a catalyst in increasing the rate of conversion of prion protein PRPN(C) to PRNP(Sc) via associating (via the heparan sulfate side chains) with both forms of PRPN, targeting them to lipid rafts a…	RCN1	reticulocalbin 1, EF-hand calcium binding domain; May regulate calcium-dependent activities in the endoplasmic reticulum lumen or post-ER compartment (331 aa)	ADCK2	aarF domain containing kinase 2; The function of this protein is not yet clear. It is not known if it has protein kinase activity and what type of substrate it would phosphorylate (Ser, Thr or Tyr) (626 aa)							ADCK2	aarF domain containing kinase 2; The function of this protein is not yet clear. It is not known if it has protein kinase activity and what type of substrate it would phosphorylate (Ser, Thr or Tyr) (626 aa)	ISOC2	isochorismatase domain containing 2 (221 aa)	CMPK2	cytidine monophosphate (UMP-CMP) kinase 2, mitochondrial; May participate in dUTP and dCTP synthesis in mitochondria. Is able to phosphorylate dUMP, dCMP, CMP, UMP and monophosphates of the pyrimidine nucleoside analogs ddC, dFdC, araC, BVDU and FdUrd with ATP as phosphate donor. Efficacy is highest for dUMP followed by dCMP; CMP and UMP are poor substrates. May be involved in mtDNA depletion cau…			PDPN	podoplanin; May be involved in cell migration and/or actin cytoskeleton organization. When expressed in keratinocytes, induces changes in cell morphology with transfected cells showing an elongated shape, numerous membrane protrusions, major reorganization of the actin cytoskeleton, increased motility and decreased cell adhesion. Required for normal lung cell proliferation and alveolus formation …	SHROOM4	shroom family member 4; Probable regulator of cytoskeletal architecture that plays an important role in development. May regulate cellular and cytoskeletal architecture by modulating the spatial distribution of myosin II (By similarity) (1493 aa)	DMBT1	deleted in malignant brain tumors 1 (2413 aa)	TMEM97	transmembrane protein 97; Plays a role as a regulator of cellular cholesterol homeostasis (176 aa)
		GABRE	gamma-aminobutyric acid (GABA) A receptor, epsilon; GABA, the major inhibitory neurotransmitter in the vertebrate brain, mediates neuronal inhibition by binding to the GABA/benzodiazepine receptor and opening an integral chloride channel (506 aa)	STK10	serine/threonine kinase 10; Serine/threonine-protein kinase involved in regulation of lymphocyte migration. Phosphorylates MSN, and possibly PLK1. Involved in regulation of lymphocyte migration by mediating phosphorylation of ERM proteins such as MSN. Acts as a negative regulator of MAP3K1/MEKK1. May also act as a cell cycle regulator by acting as a polo kinase kinase- mediates phosphorylation of…	MAGEB18	melanoma antigen family B, 18; May enhance ubiquitin ligase activity of RING-type zinc finger-containing E3 ubiquitin-protein ligases. Proposed to act through recruitment and/or stabilization of the Ubl-conjugating enzyme (E2) at the E3-substrate complex (343 aa)	ZNF878	zinc finger protein 878; May be involved in transcriptional regulation (By similarity) (531 aa)	INPP4A	inositol polyphosphate-4-phosphatase, type I, 107kDa; Catalyzes the hydrolysis of the 4-position phosphate of phosphatidylinositol 3,4-bisphosphate, inositol 1,3,4- trisphosphate and inositol 3,4-bisphosphate (977 aa)	KIAA1467	KIAA1467 (622 aa)	ZW10	ZW10, kinetochore associated, homolog (Drosophila); Essential component of the mitotic checkpoint, which prevents cells from prematurely exiting mitosis. Required for the assembly of the dynein-dynactin and MAD1-MAD2 complexes onto kinetochores. Involved in regulation of membrane traffic between the Golgi and the endoplasmic reticulum (779 aa)	KDM4B	lysine (K)-specific demethylase 4B; Histone demethylase that specifically demethylates 'Lys- 9' of histone H3, thereby playing a role in histone code. Does not demethylate histone H3 'Lys-4', H3 'Lys-27', H3 'Lys-36' nor H4 'Lys-20'. Only able to demethylate trimethylated H3 'Lys-9', with a weaker activity than KDM4A, KDM4C and KDM4D. Demethylation of Lys residue generates formaldehyde and succin…	CTTNBP2	cortactin binding protein 2; Regulates the dendritic spine distribution of CTTN/cortactin in hippocampal neurons, thus controls dendritic spinogenesis and dendritic spine maintenance (By similarity) (1663 aa)	CCL2	chemokine (C-C motif) ligand 2; Chemotactic factor that attracts monocytes and basophils but not neutrophils or eosinophils. Augments monocyte anti-tumor activity. Has been implicated in the pathogenesis of diseases characterized by monocytic infiltrates, like psoriasis, rheumatoid arthritis or atherosclerosis. May be involved in the recruitment of monocytes into the arterial wall during the dise…	KCNH4	potassium voltage-gated channel, subfamily H (eag-related), member 4; Pore-forming (alpha) subunit of voltage-gated potassium channel. Elicits an outward current, but shows no inactivation. Channel properties may be modulated by cAMP and subunit assembly (1017 aa)	PPP1R3F	protein phosphatase 1, regulatory subunit 3F; Glycogen-targeting subunit for protein phosphatase 1 (PP1) (799 aa)	PIGV	phosphatidylinositol glycan anchor biosynthesis, class V; Alpha-1,6-mannosyltransferase involved in glycosylphosphatidylinositol-anchor biosynthesis. Transfers the second mannose to the glycosylphosphatidylinositol during GPI precursor assembly (493 aa)							PIGV	phosphatidylinositol glycan anchor biosynthesis, class V; Alpha-1,6-mannosyltransferase involved in glycosylphosphatidylinositol-anchor biosynthesis. Transfers the second mannose to the glycosylphosphatidylinositol during GPI precursor assembly (493 aa)	OTUD5	OTU domain containing 5; Deubiquitinating enzyme that functions as negative regulator of the innate immune system. Acts via TRAF3 deubiquitination and subsequent suppression of type I interferon (IFN) production. Has peptidase activity towards 'Lys-48'- and 'Lys-63'-linked polyubiquitin chains. Can also cleave 'Lys-11'- linked ubiquitin chains (in vitro) (571 aa)	OASL	2'-5'-oligoadenylate synthetase-like; Does not have 2'-5'-OAS activity, but can bind double- stranded RNA. Displays antiviral activity against encephalomyocarditis virus (EMCV) and hepatitis C virus (HCV) via an alternative antiviral pathway independent of RNase L (514 aa)			SHROOM3	shroom family member 3; Controls cell shape changes in the neuroepithelium during neural tube closure. Induces apical constriction in epithelial cells by promoting the apical accumulation of F-actin and myosin II, and probably by bundling stress fibers. Induces apicobasal cell elongation by redistributing gamma-tubulin and directing the assembly of robust apicobasal microtubule arrays (By similar…	SCG5	secretogranin V (7B2 protein); Acts as a molecular chaperone for PCSK2/PC2, preventing its premature activation in the regulated secretory pathway. Binds to inactive PCSK2 in the endoplasmic reticulum and facilitates its transport from there to later compartments of the secretory pathway where it is proteolytically matured and activated. Also required for cleavage of PCSK2 but does not appear to …	TXNIP	thioredoxin interacting protein; May act as an oxidative stress mediator by inhibiting thioredoxin activity or by limiting its bioavailability. Interacts with COPS5 and restores COPS5-induced suppression of CDKN1B stability, blocking the COPS5-mediated translocation of CDKN1B from the nucleus to the cytoplasm. Functions as a transcriptional repressor, possibly by acting as a bridge molecule betwe…	KITLG	KIT ligand; Ligand for the receptor-type protein-tyrosine kinase KIT. Plays an essential role in the regulation of cell survival and proliferation, hematopoiesis, stem cell maintenance, gametogenesis, mast cell development, migration and function, and in melanogenesis. KITLG/SCF binding can activate several signaling pathways. Promotes phosphorylation of PIK3R1, the regulatory subunit of phosphat…
		OPN4	opsin 4; Photoreceptor required for regulation of circadian rhythm. Contributes to pupillar reflex and other non-image forming responses to light. May be able to isomerize covalently bound all- trans retinal back to 11-cis retinal (By similarity) (489 aa)	ERLEC1	endoplasmic reticulum lectin 1; Probable lectin that binds selectively to improperly folded lumenal proteins. May function in endoplasmic reticulum quality control and endoplasmic reticulum-associated degradation (ERAD) of both non-glycosylated proteins and glycoproteins (483 aa)	OR52E2	olfactory receptor, family 52, subfamily E, member 2; Odorant receptor (Potential) (325 aa)			HDAC7	histone deacetylase 7 (991 aa)	HSD17B2	hydroxysteroid (17-beta) dehydrogenase 2; Capable of catalyzing the interconversion of testosterone and androstenedione, as well as estradiol and estrone. Also has 20-alpha-HSD activity. Uses NADH while EDH17B3 uses NADPH (387 aa)	RALGAPA2	Ral GTPase activating protein, alpha subunit 2 (catalytic) (1873 aa)	MAP2K5	mitogen-activated protein kinase kinase 5; Acts as a scaffold for the formation of a ternary MAP3K2/MAP3K3-MAP3K5-MAPK7 signaling complex. Activation of this pathway appears to play a critical role in protecting cells from stress-induced apoptosis, neuronal survival and cardiac development and angiogenesis (448 aa)	CIC	capicua homolog (Drosophila); Transcriptional repressor which may play a role in development of the central nervous system (CNS) (1608 aa)	FZD10	frizzled family receptor 10; Receptor for Wnt proteins. Most of frizzled receptors are coupled to the beta-catenin canonical signaling pathway, which leads to the activation of disheveled proteins, inhibition of GSK- 3 kinase, nuclear accumulation of beta-catenin and activation of Wnt target genes. A second signaling pathway involving PKC and calcium fluxes has been seen for some family members, …	FGFRL1	fibroblast growth factor receptor-like 1; Has a negative effect on cell proliferation (By similarity) (504 aa)	NFE2L3	nuclear factor (erythroid-derived 2)-like 3; Activates erythroid-specific, globin gene expression (694 aa)	KLK14	kallikrein-related peptidase 14; Serine-type endopeptidase with a dual trypsin-like and chymotrypsin-like substrate specificity. May activate/inactivate the proteinase-activated receptors F2R, F2RL1 and F2RL3 and other kallikreins including KLK1, KLK3, KLK5 and KLK11. May function in seminal clot liquefaction through direct cleavage of the semenogelin SEMG1 and SEMG2 and activation of KLK3. May f…							ZFY	zinc finger protein, Y-linked; Probable transcriptional activator. Binds to the consensus sequence 5'-AGGCCY-3' (801 aa)	GPKOW	G patch domain and KOW motifs (476 aa)	SPECC1	sperm antigen with calponin homology and coiled-coil domains 1 (1068 aa)			ZNF502	zinc finger protein 502; May be involved in transcriptional regulation (544 aa)	BATF2	basic leucine zipper transcription factor, ATF-like 2; AP-1 family transcription factor that controls the differentiation of lineage-specific cells in the immune system. Following infection, participates to the differentiation of CD8(+) thymic conventional dendritic cells in the immune system. Acts via the formation of a heterodimer with JUN family proteins that recognizes and binds DNA sequence …	ESRRG	estrogen-related receptor gamma (458 aa)	ABCG2	ATP-binding cassette, sub-family G (WHITE), member 2 (655 aa)
		BEX1	brain expressed, X-linked 1; Signaling adapter molecule involved in p75NTR/NGFR signaling. Plays a role in cell cycle progression and neuronal differentiation. Inhibits neuronal differentiation in response to nerve growth factor (NGF). May act as a link between the cell cycle and neurotrophic factor signaling, possibly by functioning as an upstream modulator of receptor signaling, coordinating bi…	MRPL28	mitochondrial ribosomal protein L28 (256 aa)	SAGE1	sarcoma antigen 1 (904 aa)			MRPS35	mitochondrial ribosomal protein S35 (323 aa)	SIRT4	sirtuin 4; NAD-dependent protein ADP-ribosyl transferase. Catalyzes the transfer of ADP-ribosyl groups onto target proteins, including mitochondrial GLUD1. Inhibits GLUD1 enzyme activity. Down- regulates insulin secretion. Has no detectable protein deacetylase activity (314 aa)	TRMT6	tRNA methyltransferase 6 homolog (S. cerevisiae); Substrate-binding subunit of tRNA (adenine-N(1)-)- methyltransferase, which catalyzes the formation of N(1)- methyladenine at position 58 (m1A58) in initiator methionyl-tRNA (497 aa)	NDUFB4	NADH dehydrogenase (ubiquinone) 1 beta subcomplex, 4, 15kDa; Accessory subunit of the mitochondrial membrane respiratory chain NADH dehydrogenase (Complex I), that is believed not to be involved in catalysis. Complex I functions in the transfer of electrons from NADH to the respiratory chain. The immediate electron acceptor for the enzyme is believed to be ubiquinone (129 aa)	FOXJ2	forkhead box J2; Transcriptional activator. Able to bind to two different type of DNA binding sites. Isoform FOXJ2.L behaves as a more potent transactivator than FOXJ2.S (574 aa)	IRX4	iroquois homeobox 4; Likely to be an important mediator of ventricular differentiation during cardiac development (519 aa)	AMIGO2	adhesion molecule with Ig-like domain 2; Required for depolarization-dependent survival of cultured cerebellar granule neurons. May mediate homophilic as well as heterophilic cell-cell interaction with AMIGO1 or AMIGO3. May contribute to signal transduction through its intracellular domain. May be required for tumorigenesis of a subset of gastric adenocarcinomas (522 aa)	FHL1	four and a half LIM domains 1 (323 aa)	MBD3	methyl-CpG binding domain protein 3; Does not bind DNA by itself. Recruits histone deacetylases and DNA methyltransferases. Acts as transcriptional repressor and plays a role in gene silencing (291 aa)							TRIB2	tribbles homolog 2 (Drosophila); Interacts with MAPK kinases and regulates activation of MAP kinases. Does not display kinase activity (By similarity) (343 aa)	PSMC4	proteasome (prosome, macropain) 26S subunit, ATPase, 4; The 26S protease is involved in the ATP-dependent degradation of ubiquitinated proteins. The regulatory (or ATPase) complex confers ATP dependency and substrate specificity to the 26S complex (418 aa)	FASTKD3	FAST kinase domains 3 (662 aa)			ASPSCR1	alveolar soft part sarcoma chromosome region, candidate 1; Tethering protein that sequesters GLUT4-containing vesicles in the cytoplasm in the absence of insulin. Modulates the amount of GLUT4 that is available at the cell surface (By similarity) (553 aa)	CXCL11	chemokine (C-X-C motif) ligand 11; Chemotactic for interleukin-activated T-cells but not unstimulated T-cells, neutrophils or monocytes. Induces calcium release in activated T-cells. Binds to CXCR3. May play an important role in CNS diseases which involve T-cell recruitment. May play a role in skin immune responses (94 aa)			BHLHE41	basic helix-loop-helix family, member e41; May be a transcriptional repressor that represses both basal and activated transcription (482 aa)
		CLCNKB	chloride channel, voltage-sensitive Kb; Voltage-gated chloride channel. Chloride channels have several functions including the regulation of cell volume; membrane potential stabilization, signal transduction and transepithelial transport. May be important in urinary concentrating mechanisms (687 aa)	MAPKAPK5	mitogen-activated protein kinase-activated protein kinase 5; Tumor suppressor serine/threonine-protein kinase involved in mTORC1 signaling and post-transcriptional regulation. Phosphorylates FOXO3, ERK3/MAPK6, ERK4/MAPK4, HSP27/HSPB1, p53/TP53 and RHEB. Acts as a tumor suppressor by mediating Ras- induced senescence and phosphorylating p53/TP53. Involved in post- transcriptional regulation of MYC…	GABRG3	gamma-aminobutyric acid (GABA) A receptor, gamma 3; GABA, the major inhibitory neurotransmitter in the vertebrate brain, mediates neuronal inhibition by binding to the GABA/benzodiazepine receptor and opening an integral chloride channel (467 aa)			FSTL3	follistatin-like 3 (secreted glycoprotein); Isoform 1 or the secreted form is a binding and antagonizing protein for members of the TGF-beta family, such us activin, BMP2 and MSTN. Inhibits activin A-, activin B-, BMP2- and MSDT-induced cellular signaling; more effective on activin A than on activin B. Involved in bone formation; inhibits osteoclast differentiationc. Involved in hematopoiesis; in…	NAT14	N-acetyltransferase 14 (GCN5-related, putative); Probable acetyltransferase that binds the 5'-GGACTACAG- 3' sequence of coproporphyrinogen oxidase promoter. Able to activate transcription of a reporter construct in vitro (206 aa)	AASDH	aminoadipate-semialdehyde dehydrogenase (1098 aa)	TMEM38A	transmembrane protein 38A; Monovalent cation channel required for maintenance of rapid intracellular calcium release. May act as a potassium counter-ion channel that functions in synchronization with calcium release from intracellular stores (By similarity) (299 aa)	GPATCH1	G patch domain containing 1 (931 aa)	BCL6	B-cell CLL/lymphoma 6; Transcriptional repressor which is required for germinal center formation and antibody affinity maturation. Probably plays an important role in lymphomagenesis (706 aa)	ESYT1	extended synaptotagmin-like protein 1; May play a role as calcium-regulated intrinsic membrane protein (By similarity) (1114 aa)	SLC2A3	solute carrier family 2 (facilitated glucose transporter), member 3; Facilitative glucose transporter. Probably a neuronal glucose transporter (496 aa)	CAMKK1	calcium/calmodulin-dependent protein kinase kinase 1, alpha; Calcium/calmodulin-dependent protein kinase that belongs to a proposed calcium-triggered signaling cascade involved in a number of cellular processes. Phosphorylates CAMK1, CAMK1D, CAMK1G and CAMK4. Involved in regulating cell apoptosis. Promotes cell survival by phosphorylating AKT1/PKB that inhibits pro-apoptotic BAD/Bcl2-antagonist o…							MBD3	methyl-CpG binding domain protein 3; Does not bind DNA by itself. Recruits histone deacetylases and DNA methyltransferases. Acts as transcriptional repressor and plays a role in gene silencing (291 aa)	CIC	capicua homolog (Drosophila); Transcriptional repressor which may play a role in development of the central nervous system (CNS) (1608 aa)	SQLE	squalene epoxidase; Catalyzes the first oxygenation step in sterol biosynthesis and is suggested to be one of the rate-limiting enzymes in this pathway (574 aa)			SCEL	sciellin; May function in the assembly or regulation of proteins in the cornified envelope. The LIM domain may be involved in homotypic or heterotypic associations and may function to localize sciellin to the cornified envelope (688 aa)	DKK3	dickkopf 3 homolog (Xenopus laevis); Antagonizes canonical Wnt signaling by inhibiting LRP5/6 interaction with Wnt and by forming a ternary complex with the transmembrane protein KREMEN that promotes internalization of LRP5/6. DKKs play an important role in vertebrate development, where they locally inhibit Wnt regulated processes such as antero- posterior axial patterning, limb development, somi…			TMEM204	transmembrane protein 204; Can influence paracellular permeability. Appears to be involved in cell-cell interactions through adherens (226 aa)
		C3orf72	chromosome 3 open reading frame 72 (175 aa)	MLF2	myeloid leukemia factor 2 (248 aa)	GPR141	G protein-coupled receptor 141; Orphan receptor (305 aa)			IL4R	interleukin 4 receptor (825 aa)	MAPK13	mitogen-activated protein kinase 13; Serine/threonine kinase which acts as an essential component of the MAP kinase signal transduction pathway. MAPK13 is one of the four p38 MAPKs which play an important role in the cascades of cellular responses evoked by extracellular stimuli such as proinflammatory cytokines or physical stress leading to direct activation of transcription factors such as ELK1…	CBX5	chromobox homolog 5; Component of heterochromatin that recognizes and binds histone H3 tails methylated at 'Lys-9' (H3K9me), leading to epigenetic repression. In contrast, it is excluded from chromatin when 'Tyr-41' of histone H3 is phosphorylated (H3Y41ph). Can interact with lamin-B receptor (LBR). This interaction can contribute to the association of the heterochromatin with the inner nuclear m…	KIAA0141	KIAA0141; Essential for the induction of death receptor-mediated apoptosis through the regulation of caspase activation (515 aa)	TRO	trophinin; Could be involved with bystin and tastin in a cell adhesion molecule complex that mediates an initial attachment of the blastocyst to uterine epithelial cells at the time of the embryo implantation. Directly responsible for homophilic cell adhesion (1431 aa)	ATP6V1B1	ATPase, H+ transporting, lysosomal 56/58kDa, V1 subunit B1; Non-catalytic subunit of the peripheral V1 complex of vacuolar ATPase. V-ATPase is responsible for acidifying a variety of intracellular compartments in eukaryotic cells (513 aa)	BCAM	basal cell adhesion molecule (Lutheran blood group); Laminin alpha-5 receptor. May mediate intracellular signaling (628 aa)	STYK1	serine/threonine/tyrosine kinase 1; Probable tyrosine protein-kinase, which has strong transforming capabilities on a variety of cell lines. When overexpressed, it can also induce tumor cell invasion as well as metastasis in distant organs. May act by activating both MAP kinase and phosphatidylinositol 3'-kinases (PI3K) pathways (By similarity) (422 aa)	ANO8	anoctamin 8; Does not exhibit calcium-activated chloride channel (CaCC) activity (1232 aa)							CAMKK1	calcium/calmodulin-dependent protein kinase kinase 1, alpha; Calcium/calmodulin-dependent protein kinase that belongs to a proposed calcium-triggered signaling cascade involved in a number of cellular processes. Phosphorylates CAMK1, CAMK1D, CAMK1G and CAMK4. Involved in regulating cell apoptosis. Promotes cell survival by phosphorylating AKT1/PKB that inhibits pro-apoptotic BAD/Bcl2-antagonist o…	BCL3	B-cell CLL/lymphoma 3; Contributes to the regulation of transcriptional activation of NF-kappa-B target genes. In the cytoplasm, inhibits the nuclear translocation of the NF-kappa-B p50 subunit. In the nucleus, acts as transcriptional activator that promotes transcription of NF-kappa-B target genes. Contributes to the regulation of cell proliferation (By similarity) (454 aa)	ELAC1	elaC homolog 1 (E. coli); Zinc phosphodiesterase, which displays some tRNA 3'- processing endonuclease activity. Probably involved in tRNA maturation, by removing a 3'-trailer from precursor tRNA (363 aa)			ANKRD2	ankyrin repeat domain 2 (stretch responsive muscle); May play an important role in skeletal muscle hypertrophy (360 aa)	FBLN7	fibulin 7; An adhesion molecule that interacts with extracellular matrix molecules in developing teeth and may play important roles in differentiation and maintenance of odontoblasts as well as in dentin formation (By similarity) (439 aa)			RHPN2	rhophilin, Rho GTPase binding protein 2; Binds specifically to GTP-Rho. May function in a Rho pathway to limit stress fiber formation and/or increase the turnover of F-actin structures in the absence of high levels of RhoA activity (686 aa)
		ERVV-2	endogenous retrovirus group V, member 2 (535 aa)	PSMD5	proteasome (prosome, macropain) 26S subunit, non-ATPase, 5; Acts as a chaperone during the assembly of the 26S proteasome, specifically of the base subcomplex of the PA700/19S regulatory complex (RC). In the initial step of the base subcomplex assembly is part of an intermediate PSMD5-PSMC2-PSMC1-PSMD2 module which probably assembles with a PSMD10-PSMC4-PSMC5-PAAF1 module followed by dissociation…	LMO1	LIM domain only 1 (rhombotin 1); May be involved in gene regulation within neural lineage cells potentially by direct DNA binding or by binding to other transcription factors (156 aa)			AP3M2	adaptor-related protein complex 3, mu 2 subunit; Part of the AP-3 complex, an adaptor-related complex which is not clathrin-associated. The complex is associated with the Golgi region as well as more peripheral structures. It facilitates the budding of vesicles from the Golgi membrane and may be directly involved in trafficking to lysosomes. In concert with the BLOC-1 complex, AP-3 is required to…	TCN2	transcobalamin II; Primary vitamin B12-binding and transport protein. Delivers cobalamin to cells (427 aa)	NANS	N-acetylneuraminic acid synthase; Produces N-acetylneuraminic acid (Neu5Ac) and 2-keto-3- deoxy-D-glycero-D-galacto-nononic acid (KDN). Can also use N- acetylmannosamine 6-phosphate and mannose 6-phosphate as substrates to generate phosphorylated forms of Neu5Ac and KDN, respectively (359 aa)	MRPL28	mitochondrial ribosomal protein L28 (256 aa)	STK10	serine/threonine kinase 10; Serine/threonine-protein kinase involved in regulation of lymphocyte migration. Phosphorylates MSN, and possibly PLK1. Involved in regulation of lymphocyte migration by mediating phosphorylation of ERM proteins such as MSN. Acts as a negative regulator of MAP3K1/MEKK1. May also act as a cell cycle regulator by acting as a polo kinase kinase- mediates phosphorylation of…	KCNJ2	potassium inwardly-rectifying channel, subfamily J, member 2; Probably participates in establishing action potential waveform and excitability of neuronal and muscle tissues. Inward rectifier potassium channels are characterized by a greater tendency to allow potassium to flow into the cell rather than out of it. Their voltage dependence is regulated by the concentration of extracellular potassiu…	FEZ1	fasciculation and elongation protein zeta 1 (zygin I); May be involved in axonal outgrowth as component of the network of molecules that regulate cellular morphology and axon guidance machinery. Able to restore partial locomotion and axonal fasciculation to C.elegans unc-76 mutants in germline transformation experiments. May participate in the transport of mitochondria and other cargos along micr…	CD22	CD22 molecule (847 aa)	ICAM3	intercellular adhesion molecule 3; ICAM proteins are ligands for the leukocyte adhesion protein LFA-1 (integrin alpha-L/beta-2). ICAM3 is also a ligand for integrin alpha-D/beta-2 (547 aa)							ANO8	anoctamin 8; Does not exhibit calcium-activated chloride channel (CaCC) activity (1232 aa)	GPATCH1	G patch domain containing 1 (931 aa)	ZNF551	zinc finger protein 551; May be involved in transcriptional regulation (654 aa)			SNX18	sorting nexin 18; May be involved in several stages of intracellular trafficking. Plays a role in endocytosis via clathrin-coated pits, but also clathrin-independent, actin-dependent fluid-phase endocytosis. Plays a role in macropinocytosis. Binds to membranes enriched in phosphatidylinositol 4,5-bisphosphate and promotes membrane tubulation. Stimulates the GTPase activity of DNM2. Promotes DNM2 …	FES	feline sarcoma oncogene (822 aa)			CARD6	caspase recruitment domain family, member 6; May be involved in apoptosis (1037 aa)
				VCL	vinculin; Actin filament (F-actin)-binding protein involved in cell-matrix adhesion and cell-cell adhesion. Regulates cell- surface E-cadherin expression and potentiates mechanosensing by the E-cadherin complex. May also play important roles in cell morphology and locomotion (1134 aa)	ADAM33	ADAM metallopeptidase domain 33 (813 aa)			PTPN18	protein tyrosine phosphatase, non-receptor type 18 (brain-derived); Differentially dephosphorylate autophosphorylated tyrosine kinases which are known to be overexpressed in tumor tissues (460 aa)	PIK3IP1	phosphoinositide-3-kinase interacting protein 1; Negative regulator of hepatic phosphatidylinositol 3- kinase (PI3K) activity (By similarity) (263 aa)	TGFBR3	transforming growth factor, beta receptor III; Binds to TGF-beta. Could be involved in capturing and retaining TGF-beta for presentation to the signaling receptors (851 aa)	RBM22	RNA binding motif protein 22; Involved in the first step of pre-mRNA splicing. Binds directly to the internal stem-loop (ISL) domain of the U6 snRNA and to the pre-mRNA intron near the 5' splice site during the activation and catalytic phases of the spliceosome cycle. Involved in both translocations of the nuclear SLU7 to the cytoplasm and the cytosolic calcium-binding protein PDCD6 to the nucleu…	CDK13	cyclin-dependent kinase 13 (1512 aa)	TREM1	triggering receptor expressed on myeloid cells 1; Stimulates neutrophil and monocyte-mediated inflammatory responses. Triggers release of pro-inflammatory chemokines and cytokines, as well as increased surface expression of cell activation markers. Amplifier of inflammatory responses that are triggered by bacterial and fungal infections and is a crucial mediator of septic shock (234 aa)	BARX2	BARX homeobox 2; Transcription factor. Binds optimally to the DNA consensus sequence 5'-YYTAATGRTTTTY-3'. May control the expression of neural adhesion molecules such as L1 or Ng-CAM during embryonic development of both the central and peripherical nervous system. May be involved in controlling adhesive processes in keratinizing epithelia (By similarity) (279 aa)	OTUD5	OTU domain containing 5; Deubiquitinating enzyme that functions as negative regulator of the innate immune system. Acts via TRAF3 deubiquitination and subsequent suppression of type I interferon (IFN) production. Has peptidase activity towards 'Lys-48'- and 'Lys-63'-linked polyubiquitin chains. Can also cleave 'Lys-11'- linked ubiquitin chains (in vitro) (571 aa)	KIF22	kinesin family member 22; Kinesin family that is involved in spindle formation and the movements of chromosomes during mitosis and meiosis. Binds to microtubules and to DNA (665 aa)							ICAM3	intercellular adhesion molecule 3; ICAM proteins are ligands for the leukocyte adhesion protein LFA-1 (integrin alpha-L/beta-2). ICAM3 is also a ligand for integrin alpha-D/beta-2 (547 aa)	CDK13	cyclin-dependent kinase 13 (1512 aa)	PCDH1	protocadherin 1; May be involved in cell-cell interaction processes and in cell adhesion (1237 aa)			EEF1A1	eukaryotic translation elongation factor 1 alpha 1; This protein promotes the GTP-dependent binding of aminoacyl-tRNA to the A-site of ribosomes during protein biosynthesis. With PARP1 and TXK, forms a complex that acts as a T helper 1 (Th1) cell-specific transcription factor and binds the promoter of IFN-gamma to directly regulate its transcription, and is thus involved importantly in Th1 cytoki…	PPP2R2C	protein phosphatase 2, regulatory subunit B, gamma; The B regulatory subunit might modulate substrate selectivity and catalytic activity, and also might direct the localization of the catalytic enzyme to a particular subcellular compartment (447 aa)			CABLES1	Cdk5 and Abl enzyme substrate 1; Cyclin-dependent kinase binding protein. Enhances cyclin-dependent kinase tyrosine phosphorylation by nonreceptor tyrosine kinases, such as that of CDK5 by activated ABL1, which leads to increased CDK5 activity and is critical for neuronal development, and that of CDK2 by WEE1, which leads to decreased CDK2 activity and growth inhibition. Positively affects neuron…
				OCEL1	occludin/ELL domain containing 1 (264 aa)	RGS7	regulator of G-protein signaling 7; Inhibits signal transduction by increasing the GTPase activity of G protein alpha subunits thereby driving them into their inactive GDP-bound form. Activity on G(o)-alpha is specifically enhanced by the RGS6/GNG5 dimer. May play a role in synaptic vesicle exocytosis. May play important role in the rapid regulation of neuronal excitability and the cellular respo…			HEATR6	HEAT repeat containing 6; Amplification-dependent oncogene (1181 aa)	IL2RB	interleukin 2 receptor, beta; Receptor for interleukin-2. This beta subunit is involved in receptor mediated endocytosis and transduces the mitogenic signals of IL2 (551 aa)	BCL7C	B-cell CLL/lymphoma 7C; May play an anti-apoptotic role (By similarity) (217 aa)	ITGB4	integrin, beta 4; Integrin alpha-6/beta-4 is a receptor for laminin. Plays a critical structural role in the hemidesmosome of epithelial cells. Is required for the regulation of keratinocyte polarity and motility (1822 aa)	CRYBG3	beta-gamma crystallin domain containing 3 (1022 aa)	KRT13	keratin 13 (458 aa)	SPC25	SPC25, NDC80 kinetochore complex component, homolog (S. cerevisiae); Acts as a component of the essential kinetochore- associated NDC80 complex, which is required for chromosome segregation and spindle checkpoint activity. Required for kinetochore integrity and the organization of stable microtubule binding sites in the outer plate of the kinetochore (224 aa)	LMCD1	LIM and cysteine-rich domains 1; Transcriptional cofactor that restricts GATA6 function by inhibiting DNA-binding, resulting in repression of GATA6 transcriptional activation of downstream target genes. Represses GATA6-mediated trans activation of lung- and cardiac tissue- specific promoters. Inhibits DNA-binding by GATA4 and GATA1 to the cTNC promoter (By similarity). Plays a critical role in th…	YTHDC2	YTH domain containing 2 (1430 aa)							KIF22	kinesin family member 22; Kinesin family that is involved in spindle formation and the movements of chromosomes during mitosis and meiosis. Binds to microtubules and to DNA (665 aa)	CRYBG3	beta-gamma crystallin domain containing 3 (1022 aa)	IPPK	inositol 1,3,4,5,6-pentakisphosphate 2-kinase; Phosphorylates Ins(1,3,4,5,6)P5 at position 2 to form Ins(1,2,3,4,5,6)P6 (InsP6 or phytate). InsP6 is involved in many processes such as mRNA export, non-homologous end-joining, endocytosis, ion channel regulation. It also protects cells from TNF-alpha-induced apoptosis (491 aa)			FGD3	FYVE, RhoGEF and PH domain containing 3; Promotes the formation of filopodia. May activate CDC42, a member of the Ras-like family of Rho- and Rac proteins, by exchanging bound GDP for free GTP. Plays a role in regulating the actin cytoskeleton and cell shape (By similarity) (725 aa)	HIST1H1C	histone cluster 1, H1c; Histone H1 protein binds to linker DNA between nucleosomes forming the macromolecular structure known as the chromatin fiber. Histones H1 are necessary for the condensation of nucleosome chains into higher-order structured fibers. Acts also as a regulator of individual gene transcription through chromatin remodeling, nucleosome spacing and DNA methylation (By similarity) (…			EDAR	ectodysplasin A receptor; Receptor for EDA isoform A1, but not for EDA isoform A2. Mediates the activation of NF-kappa-B and JNK. May promote caspase-independent cell death (448 aa)
				MMP11	matrix metallopeptidase 11 (stromelysin 3); May play an important role in the progression of epithelial malignancies (488 aa)	GABRQ	gamma-aminobutyric acid (GABA) A receptor, theta; GABA, the major inhibitory neurotransmitter in the vertebrate brain, mediates neuronal inhibition by binding to the GABA/benzodiazepine receptor and opening an integral chloride channel (632 aa)			CPNE3	copine III; May function in membrane trafficking. Exhibits calcium- dependent phospholipid binding properties (By similarity) (537 aa)	CYP24A1	cytochrome P450, family 24, subfamily A, polypeptide 1; Has a role in maintaining calcium homeostasis. Catalyzes the NADPH-dependent 24-hydroxylation of calcidiol (25- hydroxyvitamin D(3)) and calcitriol (1-alpha,25-dihydroxyvitamin D(3)). The enzyme can perform up to 6 rounds of hydroxylation of calcitriol leading to calcitroic acid. It also shows 23- hydroxylating activity leading to 1-alpha,25…	PMM1	phosphomannomutase 1; Involved in the synthesis of the GDP-mannose and dolichol-phosphate-mannose required for a number of critical mannosyl transfer reactions. In addition, may be responsible for the degradation of glucose-1,6-bisphosphate in ischemic brain (262 aa)	SULT2B1	sulfotransferase family, cytosolic, 2B, member 1; Sulfotransferase that utilizes 3'-phospho-5'-adenylyl sulfate (PAPS) as sulfonate donor to catalyze the sulfate conjugation of many hormones, neurotransmitters, drugs and xenobiotic compounds. Sulfonation increases the water solubility of most compounds, and therefore their renal excretion, but it can also result in bioactivation to form active me…	TRAM2	translocation associated membrane protein 2; Necessary for collagen type I synthesis. May couple the activity of the ER Ca(2+) pump SERCA2B with the activity of the translocon. This coupling may increase the local Ca(2+) concentration at the site of collagen synthesis, and a high Ca(2+) concentration may be necessary for the function of molecular chaperones involved in collagen folding (370 aa)	KRT9	keratin 9; May serve an important special function either in the mature palmar and plantar skin tissue or in the morphogenetic program of the formation of these tissues. Plays a role in keratin filament assembly (623 aa)	CAMK4	calcium/calmodulin-dependent protein kinase IV; Calcium/calmodulin-dependent protein kinase that operates in the calcium-triggered CaMKK-CaMK4 signaling cascade and regulates, mainly by phosphorylation, the activity of several transcription activators, such as CREB1, MEF2D, JUN and RORA, which play pivotal roles in immune response, inflammation, and memory consolidation. In the thymus, regulates …	CEACAM1	carcinoembryonic antigen-related cell adhesion molecule 1 (biliary glycoprotein) (526 aa)	TMEM161A	transmembrane protein 161A (479 aa)							TMEM161A	transmembrane protein 161A (479 aa)	TRAM2	translocation associated membrane protein 2; Necessary for collagen type I synthesis. May couple the activity of the ER Ca(2+) pump SERCA2B with the activity of the translocon. This coupling may increase the local Ca(2+) concentration at the site of collagen synthesis, and a high Ca(2+) concentration may be necessary for the function of molecular chaperones involved in collagen folding (370 aa)	NCOA5	nuclear receptor coactivator 5; Nuclear receptor coregulator that can have both coactivator and corepressor functions. Interacts with nuclear receptors for steroids (ESR1 and ESR2) independently of the steroid binding domain (AF-2) of the ESR receptors, and with the orphan nuclear receptor NR1D2. Involved in the coactivation of nuclear steroid receptors (ER) as well as the corepression of MYC in …			TRIM16	tripartite motif containing 16; May play a role in the regulation of keratinocyte differentiation (564 aa)	MDK	midkine (neurite growth-promoting factor 2); Developmentally regulated, secreted growth factor homologous to pleiotrophin (PTN), which has heparin binding activity. Binds anaplastic lymphoma kinase (ALK) which induces ALK activation and subsequent phosphorylation of the insulin receptor substrate (IRS1), followed by the activation of mitogen-activated protein kinase (MAPK) and PI3-kinase, and the…			PAK6	p21 protein (Cdc42/Rac)-activated kinase 6; Serine/threonine protein kinase that plays a role in the regulation of gene transcription. The kinase activity is induced by various effectors including AR or MAP2K6/MAPKK6. Phosphorylates the DNA-binding domain of androgen receptor/AR and thereby inhibits AR-mediated transcription. Inhibits also ESR1-mediated transcription. May play a role in cytoskele…
				SNRPD3	small nuclear ribonucleoprotein D3 polypeptide 18kDa; Appears to function in the U7 snRNP complex that is involved in histone 3'-end processing. Binds to the downstream cleavage product (DCP) of histone pre-mRNA in a U7 snRNP dependent manner (126 aa)	GABRE	gamma-aminobutyric acid (GABA) A receptor, epsilon; GABA, the major inhibitory neurotransmitter in the vertebrate brain, mediates neuronal inhibition by binding to the GABA/benzodiazepine receptor and opening an integral chloride channel (506 aa)			RRN3	RRN3 RNA polymerase I transcription factor homolog (S. cerevisiae); Required for efficient transcription initiation by RNA polymerase I. Required for the formation of the competent preinitiation complex (PIC). Dissociates from pol I as a consequence of transcription. In vitro, cannot activate transcription in a subsequent transcription reaction (By similarity) (651 aa)	SRMS	src-related kinase lacking C-terminal regulatory tyrosine and N-terminal myristylation sites; May be involved in proliferation or differentiation of keratinocytes in the skin (By similarity) (488 aa)	CERK	ceramide kinase; Catalyzes specifically the phosphorylation of ceramide to form ceramide 1-phosphate. Acts efficiently on natural and analog ceramides (C6, C8, C16 ceramides, and C8-dihydroceramide), to a lesser extent on C2-ceramide and C6-dihydroceramide, but not on other lipids, such as various sphingosines. Binds phosphoinositides (537 aa)	PDRG1	p53 and DNA-damage regulated 1; May play a role in chaperone-mediated protein folding (Potential) (133 aa)	TMEM131	transmembrane protein 131; May play a role in the immune response to viral infection (By similarity) (1883 aa)	ALDH3B2	aldehyde dehydrogenase 3 family, member B2 (385 aa)	ADAMTS1	ADAM metallopeptidase with thrombospondin type 1 motif, 1; Cleaves aggrecan, a cartilage proteoglycan, and may be involved in its turnover (By similarity). Has angiogenic inhibitor activity. Active metalloprotease, which may be associated with various inflammatory processes as well as development of cancer cachexia. May play a critical role in follicular rupture (967 aa)	BCL3	B-cell CLL/lymphoma 3; Contributes to the regulation of transcriptional activation of NF-kappa-B target genes. In the cytoplasm, inhibits the nuclear translocation of the NF-kappa-B p50 subunit. In the nucleus, acts as transcriptional activator that promotes transcription of NF-kappa-B target genes. Contributes to the regulation of cell proliferation (By similarity) (454 aa)	KRT14	keratin 14; The nonhelical tail domain is involved in promoting KRT5-KRT14 filaments to self-organize into large bundles and enhances the mechanical properties involved in resilience of keratin intermediate filaments in vitro (472 aa)							KRT14	keratin 14; The nonhelical tail domain is involved in promoting KRT5-KRT14 filaments to self-organize into large bundles and enhances the mechanical properties involved in resilience of keratin intermediate filaments in vitro (472 aa)	PCDHB2	protocadherin beta 2; Potential calcium-dependent cell-adhesion protein. May be involved in the establishment and maintenance of specific neuronal connections in the brain (By similarity) (798 aa)	PDE12	phosphodiesterase 12; Enzyme that cleaves 2',5'-phosphodiester bond linking adenosines of the 5'-triphosphorylated oligoadenylates, triphosphorylated oligoadenylates referred as 2-5A modulates the 2-5A system. This enzyme degraded triphosphorylated 2-5A to produce AMP and ATP. Also cleaves 3',5'-phosphodiester bond of oligoadenylates. Plays a role as a negative regulator of the The 2-5A system th…			TSPAN18	tetraspanin 18 (248 aa)	G0S2	G0/G1switch 2; Promotes apoptosis by binding to BCL2, hence preventing the formation of protective BCL2-BAX heterodimers (103 aa)			XYLT1	xylosyltransferase I; Catalyzes the first step in biosynthesis of glycosaminoglycan. Transfers D-xylose from UDP-D-xylose to specific serine residues of the core protein. Initial enzyme in the biosynthesis of chondroitin sulfate and dermatan sulfate proteoglycans in fibroblasts and chondrocytes (959 aa)
				SRRD	SRR1 domain containing; May be involved in a circadian clock input pathway (By similarity) (339 aa)	BEX1	brain expressed, X-linked 1; Signaling adapter molecule involved in p75NTR/NGFR signaling. Plays a role in cell cycle progression and neuronal differentiation. Inhibits neuronal differentiation in response to nerve growth factor (NGF). May act as a link between the cell cycle and neurotrophic factor signaling, possibly by functioning as an upstream modulator of receptor signaling, coordinating bi…			TRIP6	thyroid hormone receptor interactor 6; Relays signals from the cell surface to the nucleus to weaken adherens junction and promote actin cytoskeleton reorganization and cell invasiveness. Involved in lysophosphatidic acid-induced cell adhesion and migration. Acts as a transcriptional coactivator for NF-kappa-B and JUN, and mediates the transrepression of these transcription factors induced by glu…	MMP15	matrix metallopeptidase 15 (membrane-inserted); Endopeptidase that degrades various components of the extracellular matrix. May activate progelatinase A (669 aa)	PYGB	phosphorylase, glycogen; brain; Phosphorylase is an important allosteric enzyme in carbohydrate metabolism. Enzymes from different sources differ in their regulatory mechanisms and in their natural substrates. However, all known phosphorylases share catalytic and structural properties (By similarity) (843 aa)	SPAG7	sperm associated antigen 7 (227 aa)	PCDHB2	protocadherin beta 2; Potential calcium-dependent cell-adhesion protein. May be involved in the establishment and maintenance of specific neuronal connections in the brain (By similarity) (798 aa)	HRK	harakiri, BCL2 interacting protein (contains only BH3 domain); Promotes apoptosis (91 aa)	NTAN1	N-terminal asparagine amidase; Side-chain deamidation of N-terminal asparagine residues to aspartate. Required for the ubiquitin-dependent turnover of intracellular proteins that initiate with Met-Asn. These proteins are acetylated on the retained initiator methionine and can subsequently be modified by the removal of N-acetyl methionine by acylaminoacid hydrolase (AAH). Conversion of the resulti…	PIGB	phosphatidylinositol glycan anchor biosynthesis, class B; Mannosyltransferase involved in glycosylphosphatidylinositol-anchor biosynthesis. Transfers the third alpha-1,2-mannose to Man2-GlcN-acyl-PI during GPI precursor assembly (554 aa)	TIMM21	translocase of inner mitochondrial membrane 21 homolog (yeast); Participates in the translocation of transit peptide- containing proteins across the mitochondrial inner membrane. Also required for assembly of mitochondrial respiratory chain complex I and complex IV as component of some MITRAC complex, a cytochrome c oxidase (COX) assembly intermediate complex. TIM21 probably shuttles between the …							TIMM21	translocase of inner mitochondrial membrane 21 homolog (yeast); Participates in the translocation of transit peptide- containing proteins across the mitochondrial inner membrane. Also required for assembly of mitochondrial respiratory chain complex I and complex IV as component of some MITRAC complex, a cytochrome c oxidase (COX) assembly intermediate complex. TIM21 probably shuttles between the …	HSPB11	heat shock protein family B (small), member 11 (144 aa)	ZNF408	zinc finger protein 408; May be involved in transcriptional regulation (720 aa)			LPHN1	latrophilin 1; Calcium-independent receptor of high affinity for alpha- latrotoxin, an excitatory neurotoxin present in black widow spider venom which triggers massive exocytosis from neurons and neuroendocrine cells. Receptor for TENM2 that mediates heterophilic synaptic cell-cell contact and postsynaptic specialization. Receptor propably implicated in the regulation of exocytosis (By similarity…	FGF13	fibroblast growth factor 13; Microtubule-binding protein which directly binds tubulin and is involved in both polymerization and stabilization of microtubules. Through its action on microtubules, may participate to the refinement of axons by negatively regulating axonal and leading processes branching. Plays a crucial role in neuron polarization and migration in the cerebral cortex and the hippoc…			HSD11B1	hydroxysteroid (11-beta) dehydrogenase 1; Catalyzes reversibly the conversion of cortisol to the inactive metabolite cortisone. Catalyzes reversibly the conversion of 7-ketocholesterol to 7-beta-hydroxycholesterol. In intact cells, the reaction runs only in one direction, from 7- ketocholesterol to 7-beta-hydroxycholesterol (By similarity) (292 aa)
				C22orf28	chromosome 22 open reading frame 28; Catalytic subunit of the tRNA-splicing ligase complex that acts by directly joining spliced tRNA halves to mature-sized tRNAs by incorporating the precursor-derived splice junction phosphate into the mature tRNA as a canonical 3',5'- phosphodiester. May act as a RNA ligase with broad substrate specificity, and may function toward other RNAs (505 aa)	ZMAT1	zinc finger, matrin-type 1 (638 aa)			MAPKAPK5	mitogen-activated protein kinase-activated protein kinase 5; Tumor suppressor serine/threonine-protein kinase involved in mTORC1 signaling and post-transcriptional regulation. Phosphorylates FOXO3, ERK3/MAPK6, ERK4/MAPK4, HSP27/HSPB1, p53/TP53 and RHEB. Acts as a tumor suppressor by mediating Ras- induced senescence and phosphorylating p53/TP53. Involved in post- transcriptional regulation of MYC…	FA2H	fatty acid 2-hydroxylase; Required for alpha-hydroxylation of free fatty acids and the formation of alpha-hydroxylated sphingolipids (372 aa)	MYBL2	v-myb myeloblastosis viral oncogene homolog (avian)-like 2; Transcription factor involved in the regulation of cell survival, proliferation, and differentiation. Transactivates the expression of the CLU gene (700 aa)	TMEM101	transmembrane protein 101; May activate NF-kappa-B signaling pathways (257 aa)	HSPB11	heat shock protein family B (small), member 11 (144 aa)	TRAFD1	TRAF-type zinc finger domain containing 1; Negative feedback regulator that controls excessive innate immune responses. Regulates both Toll-like receptor 4 (TLR4) and DDX58/RIG1-like helicases (RLH) pathways. May inhibit the LTR pathway by direct interaction with TRAF6 and attenuation of NF-kappa-B activation. May negatively regulate the RLH pathway downstream from MAVS and upstream of NF-kappa-B…	PCOLCE2	procollagen C-endopeptidase enhancer 2; Binds to the C-terminal propeptide of types I and II procollagens and may enhance the cleavage of that propeptide by BMP1 (415 aa)	ST6GAL1	ST6 beta-galactosamide alpha-2,6-sialyltranferase 1; Transfers sialic acid from the donor of substrate CMP- sialic acid to galactose containing acceptor substrates (406 aa)	REXO1	REX1, RNA exonuclease 1 homolog (S. cerevisiae); Seems to have no detectable effect on transcription elongation in vitro (1221 aa)							KEAP1	kelch-like ECH-associated protein 1; Acts as a substrate adapter protein for the E3 ubiquitin ligase complex formed by CUL3 and RBX1 and targets NFE2L2/NRF2 for ubiquitination and degradation by the proteasome, thus resulting in the suppression of its transcriptional activity and the repression of antioxidant response element-mediated detoxifying enzyme gene expression. Retains NFE2L2/NRF2 and ma…	PLOD1	procollagen-lysine, 2-oxoglutarate 5-dioxygenase 1; Forms hydroxylysine residues in -Xaa-Lys-Gly- sequences in collagens. These hydroxylysines serve as sites of attachment for carbohydrate units and are essential for the stability of the intermolecular collagen cross-links (727 aa)	ANAPC2	anaphase promoting complex subunit 2; Component of the anaphase promoting complex/cyclosome (APC/C), a cell cycle-regulated E3 ubiquitin ligase that controls progression through mitosis and the G1 phase of the cell cycle. The APC/C complex acts by mediating ubiquitination and subsequent degradation of target proteins- it mainly mediates the formation of 'Lys-11'-linked polyubiquitin chains and, t…			TRIM29	tripartite motif containing 29; It is able to complement the radiosensitivity defect of an ataxia telangiectasia (AT) fibroblast cell line (588 aa)	RIMS3	regulating synaptic membrane exocytosis 3; Regulates synaptic membrane exocytosis (By similarity) (308 aa)			FOXF1	forkhead box F1; Probable transcription activator for a number of lung- specific genes (379 aa)
				BIK	BCL2-interacting killer (apoptosis-inducing); Accelerates programmed cell death. Association to the apoptosis repressors Bcl-X(L), BHRF1, Bcl-2 or its adenovirus homolog E1B 19k protein suppresses this death-promoting activity. Does not interact with BAX (160 aa)	NAP1L6	nucleosome assembly protein 1-like 6 (107 aa)			PDCD7	programmed cell death 7; Promotes apoptosis when overexpressed (By similarity) (485 aa)	PDIA2	protein disulfide isomerase family A, member 2; Acts as an intracellular estrogen-binding protein. May be involved in modulating cellular levels and biological functions of estrogens in the pancreas. May act as a chaperone that inhibits aggregation of misfolded proteins (525 aa)	CST4	cystatin S; This protein strongly inhibits papain and ficin, partially inhibits stem bromelain and bovine cathepsin C, but does not inhibit porcine cathepsin B or clostripain. Papain is inhibited non-competitively (141 aa)	RAB26	RAB26, member RAS oncogene family; The small GTPases Rab are key regulators of intracellular membrane trafficking, from the formation of transport vesicles to their fusion with membranes. Rabs cycle between an inactive GDP-bound form and an active GTP-bound form that is able to recruit to membranes different set of downstream effectors directly responsible for vesicle formation, movement, tetheri…	PPP1R15A	protein phosphatase 1, regulatory subunit 15A; Recruits the serine/threonine-protein phosphatase PP1 to dephosphorylate the translation initiation factor eIF-2A/EIF2S1, thereby reversing the shut-off of protein synthesis initiated by stress-inducible kinases and facilitating recovery of cells from stress. Down-regulates the TGF-beta signaling pathway by promoting dephosphorylation of TGFB1 by PP1…	FAM65B	family with sequence similarity 65, member B; Isoform 2 play a role in promoting myogenic cell differentiation, cytoskeletal rearrangement and filopodia formation (1068 aa)	IL17RD	interleukin 17 receptor D; Feedback inhibitor of fibroblast growth factor mediated Ras-MAPK signaling and ERK activation. May inhibit FGF-induced FGFR1 tyrosine phosphorylation. Regulates the nuclear ERK signaling pathway by spatially blocking nuclear translocation of activated ERK without inhibiting cytoplasmic phosphorylation of ERK. Mediates JNK activation and may be involved in apoptosis (739…	NGFR	nerve growth factor receptor; Plays a role in the regulation of the translocation of GLUT4 to the cell surface in adipocytes and skeletal muscle cells in response to insulin, probably by regulating RAB31 activity, and thereby contributes to the regulation of insulin-dependent glucose uptake (By similarity). Low affinity receptor which can bind to NGF, BDNF, NT-3, and NT-4. Can mediate cell surviv…	KEAP1	kelch-like ECH-associated protein 1; Acts as a substrate adapter protein for the E3 ubiquitin ligase complex formed by CUL3 and RBX1 and targets NFE2L2/NRF2 for ubiquitination and degradation by the proteasome, thus resulting in the suppression of its transcriptional activity and the repression of antioxidant response element-mediated detoxifying enzyme gene expression. Retains NFE2L2/NRF2 and ma…							ISOC1	isochorismatase domain containing 1 (298 aa)	PPP1R15A	protein phosphatase 1, regulatory subunit 15A; Recruits the serine/threonine-protein phosphatase PP1 to dephosphorylate the translation initiation factor eIF-2A/EIF2S1, thereby reversing the shut-off of protein synthesis initiated by stress-inducible kinases and facilitating recovery of cells from stress. Down-regulates the TGF-beta signaling pathway by promoting dephosphorylation of TGFB1 by PP1…	PRR15	proline rich 15; May have a role in proliferation and/or differentiation (By similarity) (129 aa)			SULF2	sulfatase 2; Exhibits arylsulfatase activity and highly specific endoglucosamine-6-sulfatase activity. It can remove sulfate from the C-6 position of glucosamine within specific subregions of intact heparin (870 aa)	MYOM3	myomesin 3 (1437 aa)			UPK2	uroplakin 2; Component of the asymmetric unit membrane (AUM); a highly specialized biomembrane elaborated by terminally differentiated urothelial cells. May play an important role in regulating the assembly of the AUM (By similarity) (184 aa)
				MCM5	minichromosome maintenance complex component 5; Acts as component of the MCM2-7 complex (MCM complex) which is the putative replicative helicase essential for 'once per cell cycle' DNA replication initiation and elongation in eukaryotic cells. The active ATPase sites in the MCM2-7 ring are formed through the interaction surfaces of two neighboring subunits such that a critical structure of a cons…	MTMR8	myotubularin related protein 8; Phosphatase that acts on lipids with a phosphoinositol headgroup (Probable) (704 aa)			KLHL20	kelch-like 20 (Drosophila); Substrate-specific adapter of a BCR (BTB-CUL3-RBX1) E3 ubiquitin-protein ligase complex involved in interferon response. The BCR(KLHL20) E3 ubiquitin ligase complex mediates the ubiquitination of DAPK1, leading to its degradation by the proteasome, thereby acting as a negative regulator of apoptosis. Also acts as a regulator of endothelial migration during angiogenesis…	MEFV	Mediterranean fever; Probably controls the inflammatory response in myelomonocytic cells at the level of the cytoskeleton organization (781 aa)	CMC2	COX assembly mitochondrial protein 2 homolog (S. cerevisiae); May be involved in cytochrome c oxidase biogenesis (By similarity) (79 aa)	PRRT1	proline-rich transmembrane protein 1 (306 aa)	GOLGA3	golgin A3; Golgi auto-antigen; probably involved in maintaining Golgi structure (1498 aa)	DAPK2	death-associated protein kinase 2; Calcium/calmodulin-dependent serine/threonine kinase involved in multiple cellular signaling pathways that trigger cell survival, apoptosis, and autophagy. Regulates both type I apoptotic and type II autophagic cell deaths signal, depending on the cellular setting. The former is caspase-dependent, while the latter is caspase-independent and is characterized by t…	GPR85	G protein-coupled receptor 85; Orphan receptor (370 aa)	LAPTM4A	lysosomal protein transmembrane 4 alpha; May function in the transport of nucleosides and/or nucleoside derivatives between the cytosol and the lumen of an intracellular membrane-bound compartment (By similarity) (233 aa)	NTN1	netrin 1; Netrins control guidance of CNS commissural axons and peripheral motor axons. Its association with either DCC or some UNC5 receptors will lead to axon attraction or repulsion, respectively. It also serve as a survival factor via its association with its receptors which prevent the initiation of apoptosis. Involved in tumorigenesis by regulating apoptosis (604 aa)							ASNS	asparagine synthetase (glutamine-hydrolyzing) (561 aa)	EPS8L1	EPS8-like 1 (723 aa)	ZBTB2	zinc finger and BTB domain containing 2; May be involved in transcriptional regulation (514 aa)			SCNN1A	sodium channel, non-voltage-gated 1 alpha subunit; Sodium permeable non-voltage-sensitive ion channel inhibited by the diuretic amiloride. Mediates the electrodiffusion of the luminal sodium (and water, which follows osmotically) through the apical membrane of epithelial cells. Controls the reabsorption of sodium in kidney, colon, lung and sweat glands. Also plays a role in taste perception (728 …	TMEM74B	transmembrane protein 74B (256 aa)			EFHD1	EF-hand domain family, member D1 (239 aa)
				TXN2	thioredoxin 2; Has an anti-apoptotic function and plays an important role in the regulation of mitochondrial membrane potential. Could be involved in the resistance to anti-tumor agents. Possesses a dithiol-reducing activity (166 aa)	SSX1	synovial sarcoma, X breakpoint 1; Could act as a modulator of transcription (188 aa)			NANS	N-acetylneuraminic acid synthase; Produces N-acetylneuraminic acid (Neu5Ac) and 2-keto-3- deoxy-D-glycero-D-galacto-nononic acid (KDN). Can also use N- acetylmannosamine 6-phosphate and mannose 6-phosphate as substrates to generate phosphorylated forms of Neu5Ac and KDN, respectively (359 aa)	CTSH	cathepsin H; Important for the overall degradation of proteins in lysosomes (335 aa)	STUB1	STIP1 homology and U-box containing protein 1, E3 ubiquitin protein ligase; E3 ubiquitin-protein ligase which targets misfolded chaperone substrates towards proteasomal degradation. Collaborates with ATXN3 in the degradation of misfolded chaperone substrates- ATXN3 restricting the length of ubiquitin chain attached to STUB1/CHIP substrates and preventing further chain extension. Ubiquitinates NOS…	ZNF184	zinc finger protein 184; May be involved in transcriptional regulation (751 aa)	EFNB1	ephrin-B1; Binds to the receptor tyrosine kinases EPHB1 and EPHA1. Binds to, and induce the collapse of, commissural axons/growth cones in vitro. May play a role in constraining the orientation of longitudinally projecting axons (By similarity) (346 aa)	MYH14	myosin, heavy chain 14, non-muscle (2036 aa)	SERPINB2	serpin peptidase inhibitor, clade B (ovalbumin), member 2; Inhibits urokinase-type plasminogen activator. The monocyte derived PAI-2 is distinct from the endothelial cell- derived PAI-1 (415 aa)	FAP	fibroblast activation protein, alpha; In association with DPP4 is involved in the pericellular proteolysis of the extracellular matrix (ECM), the migration and invasion of endothelial cells into the ECM. May have a role in tissue remodeling during development and wound healing, and may contribute to invasiveness in malignant cancers (760 aa)	ISOC1	isochorismatase domain containing 1 (298 aa)							CA12	carbonic anhydrase XII; Reversible hydration of carbon dioxide (354 aa)	EFNB1	ephrin-B1; Binds to the receptor tyrosine kinases EPHB1 and EPHA1. Binds to, and induce the collapse of, commissural axons/growth cones in vitro. May play a role in constraining the orientation of longitudinally projecting axons (By similarity) (346 aa)	NR2F1	nuclear receptor subfamily 2, group F, member 1; Coup (chicken ovalbumin upstream promoter) transcription factor binds to the ovalbumin promoter and, in conjunction with another protein (S300-II) stimulates initiation of transcription. Binds to both direct repeats and palindromes of the 5'-AGGTCA-3' motif. Represses transcriptional activity of LHCG (423 aa)			CDH4	cadherin 4, type 1, R-cadherin (retinal); Cadherins are calcium-dependent cell adhesion proteins. They preferentially interact with themselves in a homophilic manner in connecting cells; cadherins may thus contribute to the sorting of heterogeneous cell types. May play an important role in retinal development (916 aa)	IL24	interleukin 24; Has antiproliferative properties on melanoma cells and may contribute to terminal cell differentiation (207 aa)			ZFR	zinc finger RNA binding protein (1074 aa)
				ZBED4	zinc finger, BED-type containing 4 (1171 aa)	MAGEB2	melanoma antigen family B, 2; May enhance ubiquitin ligase activity of RING-type zinc finger-containing E3 ubiquitin-protein ligases. Proposed to act through recruitment and/or stabilization of the Ubl-conjugating enzyme (E2) at the E3-substrate complex (319 aa)			SIRT1	sirtuin 1; NAD-dependent protein deacetylase that links transcriptional regulation directly to intracellular energetics and participates in the coordination of several separated cellular functions such as cell cycle, response to DNA damage, metobolism, apoptosis and autophagy. Can modulate chromatin function through deacetylation of histones and can promote alterations in the methylation of histo…	TGM5	transglutaminase 5; Catalyzes the cross-linking of proteins and the conjugation of polyamines to proteins. Contributes to the formation of the cornified cell envelope of keratinocytes (720 aa)	EXTL3	exostoses (multiple)-like 3; Probable glycosyltransferase (By similarity) (919 aa)	OCEL1	occludin/ELL domain containing 1 (264 aa)	GLG1	golgi glycoprotein 1; Binds fibroblast growth factor and E-selectin (cell- adhesion lectin on endothelial cells mediating the binding of neutrophils) (1203 aa)	FBN2	fibrillin 2; Fibrillins are structural components of 10-12 nm extracellular calcium-binding microfibrils, which occur either in association with elastin or in elastin-free bundles. Fibrillin-2- containing microfibrils regulate the early process of elastic fiber assembly. Regulates osteoblast maturation by controlling TGF-beta bioavailability and calibrating TGF-beta and BMP levels, respectively (…	CKAP2L	cytoskeleton associated protein 2-like (745 aa)	WISP2	WNT1 inducible signaling pathway protein 2; May play an important role in modulating bone turnover. Promotes the adhesion of osteoblast cells and inhibits the binding of fibrinogen to integrin receptors. In addition, inhibits osteocalcin production (250 aa)	ASNS	asparagine synthetase (glutamine-hydrolyzing) (561 aa)							MAP2K5	mitogen-activated protein kinase kinase 5; Acts as a scaffold for the formation of a ternary MAP3K2/MAP3K3-MAP3K5-MAPK7 signaling complex. Activation of this pathway appears to play a critical role in protecting cells from stress-induced apoptosis, neuronal survival and cardiac development and angiogenesis (448 aa)	GLG1	golgi glycoprotein 1; Binds fibroblast growth factor and E-selectin (cell- adhesion lectin on endothelial cells mediating the binding of neutrophils) (1203 aa)	IRX3	iroquois homeobox 3; Transcription factor. Involved in SHH-dependent neural patterning. Together with NKX2-2 and NKX6-1 acts to restrict the generation of motor neurons to the appropriate region of the neural tube. Belongs to the class I proteins of neuronal progenitor factors, which are repressed by SHH signals. Involved in the transcriptional repression of MNX1 in non-motor neuron cells (By sim…			SLC6A6	solute carrier family 6 (neurotransmitter transporter, taurine), member 6; Sodium-dependent taurine and beta-alanine transporter. Chloride ions are necessary for optimal uptake (620 aa)	FAM132B	family with sequence similarity 132, member B; Promotes lipid uptake into adipocytes and hepatocytes via transcriptional up-regulation of genes involved in fatty acid uptake (By similarity) (354 aa)			ANK1	ankyrin 1, erythrocytic (1897 aa)
				AURKA	aurora kinase A; Mitotic serine/threonine kinases that contributes to the regulation of cell cycle progression. Associates with the centrosome and the spindle microtubules during mitosis and plays a critical role in various mitotic events including the establishment of mitotic spindle, centrosome duplication, centrosome separation as well as maturation, chromosomal alignment, spindle assembly che…	MAGEB6	melanoma antigen family B, 6 (407 aa)			TMED1	transmembrane emp24 protein transport domain containing 1; Potential role in vesicular protein trafficking, mainly in the early secretory pathway. May act as a cargo receptor at the lumenal side for incorporation of secretory cargo molecules into transport vesicles and may be involved in vesicle coat formation at the cytoplasmic side (227 aa)	TG	thyroglobulin (2768 aa)	MTMR9	myotubularin related protein 9; Probable pseudophosphatase. Contains a Gly residue instead of a conserved Cys residue in the dsPTPase catalytic loop which renders it catalytically inactive as a phosphatase (Potential) (549 aa)	MMP11	matrix metallopeptidase 11 (stromelysin 3); May play an important role in the progression of epithelial malignancies (488 aa)	CMTM6	CKLF-like MARVEL transmembrane domain containing 6 (183 aa)	NLRC5	NLR family, CARD domain containing 5 (1866 aa)	APLN	apelin; Endogenous ligand for APJ, an alternative coreceptor with CD4 for HIV-1 infection. Inhibits HIV-1 entry in cells coexpressing CD4 and APJ. Apelin-36 has a greater inhibitory activity on HIV infection than other synthetic apelin derivatives. The oral intake in the colostrum and the milk could have a role in the modulation of the immune responses in neonates. May also have a role in the cen…	UHRF1BP1	UHRF1 binding protein 1; May act as a negative regulator of cell growth (1440 aa)	CA12	carbonic anhydrase XII; Reversible hydration of carbon dioxide (354 aa)							TMEM38A	transmembrane protein 38A; Monovalent cation channel required for maintenance of rapid intracellular calcium release. May act as a potassium counter-ion channel that functions in synchronization with calcium release from intracellular stores (By similarity) (299 aa)	CMTM6	CKLF-like MARVEL transmembrane domain containing 6 (183 aa)	RIPK4	receptor-interacting serine-threonine kinase 4; Involved in stratified epithelial development. It is a direct transcriptional target of TP63. Plays a role in NF-kappa-B activation (784 aa)			DUSP10	dual specificity phosphatase 10; Protein phosphatase involved in the inactivation of MAP kinases. Has a specificity for the MAPK11/MAPK12/MAPK13/MAPK14 subfamily (482 aa)					TIMP3	TIMP metallopeptidase inhibitor 3; Complexes with metalloproteinases (such as collagenases) and irreversibly inactivates them by binding to their catalytic zinc cofactor. May form part of a tissue-specific acute response to remodeling stimuli. Known to act on MMP-1, MMP-2, MMP-3, MMP-7, MMP-9, MMP-13, MMP-14 and MMP-15 (211 aa)
				PROCR	protein C receptor, endothelial; Binds activated protein C. Enhances protein C activation by the thrombin-thrombomodulin complex; plays a role in the protein C pathway controlling blood coagulation (238 aa)	ARSE	arylsulfatase E (chondrodysplasia punctata 1); May be essential for the correct composition of cartilage and bone matrix during development. Has no activity toward steroid sulfates (589 aa)			THAP7	THAP domain containing 7; Chromatin-associated, histone tail-binding protein that represses transcription via recruitment of HDAC3 and nuclear hormone receptor corepressors (309 aa)	GDAP1	ganglioside induced differentiation associated protein 1; Regulates the mitochondrial network by promoting mitochondrial fission (358 aa)	MPP6	membrane protein, palmitoylated 6 (MAGUK p55 subfamily member 6) (540 aa)	SNRPD3	small nuclear ribonucleoprotein D3 polypeptide 18kDa; Appears to function in the U7 snRNP complex that is involved in histone 3'-end processing. Binds to the downstream cleavage product (DCP) of histone pre-mRNA in a U7 snRNP dependent manner (126 aa)	AAAS	achalasia, adrenocortical insufficiency, alacrimia; Plays a role in the normal development of the peripheral and central nervous system (546 aa)	TJP3	tight junction protein 3 (952 aa)	CCNE2	cyclin E2; Essential for the control of the cell cycle at the late G1 and early S phase (404 aa)	PCDHB4	protocadherin beta 4; Potential calcium-dependent cell-adhesion protein. May be involved in the establishment and maintenance of specific neuronal connections in the brain (By similarity) (795 aa)	OXCT1	3-oxoacid CoA transferase 1; Key enzyme for ketone body catabolism. Transfers the CoA moiety from succinate to acetoacetate. Formation of the enzyme-CoA intermediate proceeds via an unstable anhydride species formed between the carboxylate groups of the enzyme and substrate (By similarity) (520 aa)							KIAA0141	KIAA0141; Essential for the induction of death receptor-mediated apoptosis through the regulation of caspase activation (515 aa)	UNC13D	unc-13 homolog D (C. elegans); Plays a role in cytotoxic granule exocytosis in lymphocytes. Required for both granule maturation and granule docking and priming at the immunologic synapse. Regulates assembly of recycling and late endosomal structures, leading to the formation of an endosomal exocytic compartment that fuses with perforin-containing granules at the immunologic synapse and licences …	ZNF498	zinc finger protein 498 (544 aa)			VGLL1	vestigial like 1 (Drosophila); May act as a specific coactivator for the mammalian TEFs (258 aa)					LGR5	leucine-rich repeat containing G protein-coupled receptor 5; Orphan receptor. Stem cell marker of the intestinal epithelium and the hair follicle. Target gene of Wnt signaling (907 aa)
				TPD52L2	tumor protein D52-like 2 (229 aa)	C3orf72	chromosome 3 open reading frame 72 (175 aa)			MAPK1	mitogen-activated protein kinase 1; Serine/threonine kinase which acts as an essential component of the MAP kinase signal transduction pathway. MAPK1/ERK2 and MAPK3/ERK1 are the 2 MAPKs which play an important role in the MAPK/ERK cascade. They participate also in a signaling cascade initiated by activated KIT and KITLG/SCF. Depending on the cellular context, the MAPK/ERK cascade mediates diverse…	EBI3	Epstein-Barr virus induced 3; Cytokine with pro- and anti-inflammatory properties, that can regulate T-helper cell development, suppress T-cell proliferation, stimulate cytotoxic T-cell activity, induce isotype switching in B-cells, and that has diverse effects on innate immune cells. Among its target cells are CD4 T-helper cells which can differentiate in type 1 effector cells (TH1), type 2 effe…	LFNG	LFNG O-fucosylpeptide 3-beta-N-acetylglucosaminyltransferase; Glycosyltransferase that initiates the elongation of O- linked fucose residues attached to EGF-like repeats in the extracellular domain of Notch molecules. Decreases the binding of JAGGED1 to NOTCH2 but not that of DELTA1. Essential mediator of somite segmentation and patterning (By similarity) (379 aa)	CRYBB3	crystallin, beta B3; Crystallins are the dominant structural components of the vertebrate eye lens (211 aa)	VCL	vinculin; Actin filament (F-actin)-binding protein involved in cell-matrix adhesion and cell-cell adhesion. Regulates cell- surface E-cadherin expression and potentiates mechanosensing by the E-cadherin complex. May also play important roles in cell morphology and locomotion (1134 aa)	PALMD	palmdelphin (551 aa)	RELL1	RELT-like 1 (271 aa)	PLOD1	procollagen-lysine, 2-oxoglutarate 5-dioxygenase 1; Forms hydroxylysine residues in -Xaa-Lys-Gly- sequences in collagens. These hydroxylysines serve as sites of attachment for carbohydrate units and are essential for the stability of the intermolecular collagen cross-links (727 aa)	DIMT1	DIM1 dimethyladenosine transferase 1 homolog (S. cerevisiae); Specifically dimethylates two adjacent adenosines in the loop of a conserved hairpin near the 3'-end of 18S rRNA in the 40S particle (By similarity) (313 aa)							DIMT1	DIM1 dimethyladenosine transferase 1 homolog (S. cerevisiae); Specifically dimethylates two adjacent adenosines in the loop of a conserved hairpin near the 3'-end of 18S rRNA in the 40S particle (By similarity) (313 aa)	AAAS	achalasia, adrenocortical insufficiency, alacrimia; Plays a role in the normal development of the peripheral and central nervous system (546 aa)	MEF2C	myocyte enhancer factor 2C; Transcription activator which binds specifically to the MEF2 element present in the regulatory regions of many muscle- specific genes. Controls cardiac morphogenesis and myogenesis, and is also involved in vascular development. Plays an essential role in hippocampal-dependent learning and memory by suppressing the number of excitatory synapses and thus regulating basal…			ERRFI1	ERBB receptor feedback inhibitor 1; Negative regulator of EGFR signaling in skin morphogenesis. Acts as a negative regulator for several EGFR family members, including ERBB2, ERBB3 and ERBB4. Inhibits EGFR catalytic activity by interfering with its dimerization. Inhibits autophosphorylation of EGFR, ERBB2 and ERBB4. Important for normal keratinocyte proliferation and differentiation. Plays a role…					CDH11	cadherin 11, type 2, OB-cadherin (osteoblast); Cadherins are calcium-dependent cell adhesion proteins. They preferentially interact with themselves in a homophilic manner in connecting cells; cadherins may thus contribute to the sorting of heterogeneous cell types (796 aa)
				CSNK2A1	casein kinase 2, alpha 1 polypeptide; Catalytic subunit of a constitutively active serine/threonine-protein kinase complex that phosphorylates a large number of substrates containing acidic residues C-terminal to the phosphorylated serine or threonine. Regulates numerous cellular processes, such as cell cycle progression, apoptosis and transcription, as well as viral infection. May act as a regul…	CLSTN2	calsyntenin 2; May modulate calcium-mediated postsynaptic signals (By similarity) (955 aa)			C22orf28	chromosome 22 open reading frame 28; Catalytic subunit of the tRNA-splicing ligase complex that acts by directly joining spliced tRNA halves to mature-sized tRNAs by incorporating the precursor-derived splice junction phosphate into the mature tRNA as a canonical 3',5'- phosphodiester. May act as a RNA ligase with broad substrate specificity, and may function toward other RNAs (505 aa)	CNFN	cornifelin; Part of the insoluble cornified cell envelope (CE) of stratified squamous epithelia (112 aa)	FKBP14	FK506 binding protein 14, 22 kDa; PPIases accelerate the folding of proteins during protein synthesis (211 aa)	SRRD	SRR1 domain containing; May be involved in a circadian clock input pathway (By similarity) (339 aa)	PSMD8	proteasome (prosome, macropain) 26S subunit, non-ATPase, 8; Acts as a regulatory subunit of the 26S proteasome which is involved in the ATP-dependent degradation of ubiquitinated proteins. Necessary for activation of the CDC28 kinase (350 aa)	NOTCH3	notch 3; Functions as a receptor for membrane-bound ligands Jagged1, Jagged2 and Delta1 to regulate cell-fate determination. Upon ligand activation through the released notch intracellular domain (NICD) it forms a transcriptional activator complex with RBPJ/RBPSUH and activates genes of the enhancer of split locus. Affects the implementation of differentiation, proliferation and apoptotic program…	HEPHL1	hephaestin-like 1; May function as a ferroxidase and may be involved in copper transport and homeostasis (By similarity) (1159 aa)	EPS8L1	EPS8-like 1 (723 aa)	RPL6	ribosomal protein L6; Specifically binds to domain C of the Tax-responsive enhancer element in the long terminal repeat of HTLV-I (288 aa)							UQCRC1	ubiquinol-cytochrome c reductase core protein I; This is a component of the ubiquinol-cytochrome c reductase complex (complex III or cytochrome b-c1 complex), which is part of the mitochondrial respiratory chain. This protein may mediate formation of the complex between cytochromes c and c1 (480 aa)	TMEM14A	transmembrane protein 14A (99 aa)	FBXL14	F-box and leucine-rich repeat protein 14; Substrate-recognition component of some SCF (SKP1-CUL1- F-box protein)-type E3 ubiquitin-protein ligase complexes. The SCF(FBXL14) complex acts by mediating ubiquitination and subsequent degradation of SNAI1 (418 aa)			RSAD2	radical S-adenosyl methionine domain containing 2; Interferon-inducible iron-sulfur (4FE-4S) cluster- binding antiviral protein which plays a major role in the cell antiviral state induced by type I and type II interferon. Can inhibit a wide range of DNA and RNA viruses, including human cytomegalovirus (HCMV), hepatitis C virus (HCV), west Nile virus (WNV), dengue virus, sindbis virus, influenza …					ZNF45	zinc finger protein 45; May be involved in transcriptional regulation (682 aa)
				CDK5RAP1	CDK5 regulatory subunit associated protein 1 (587 aa)					JOSD1	Josephin domain containing 1; Has low protease activity towards poly-ubiquitin chains (in vitro). May act as a deubiquitinating enzyme (202 aa)	CAPS	calcyphosine; Calcium-binding protein. May play a role in cellular signaling events (Potential) (189 aa)	PPIF	peptidylprolyl isomerase F; PPIases accelerate the folding of proteins. It catalyzes the cis-trans isomerization of proline imidic peptide bonds in oligopeptides. Involved in regulation of the mitochondrial permeability transition pore (mPTP). It is proposed that its association with the mPTP is masking a binding site for inhibiting inorganic phosphate (Pi) and promotes the open probablity of the…	ANKRD54	ankyrin repeat domain 54; Plays an important role in regulating intracellular signaling events associated with erythroid terminal differentiation (By similarity) (300 aa)	SLC25A1	solute carrier family 25 (mitochondrial carrier; citrate transporter), member 1; Involved in citrate-H(+)/malate exchange. Important for the bioenergetics of hepatic cells as it provides a carbon source for fatty acid and sterol biosyntheses, and NAD(+) for the glycolytic pathway (311 aa)	BIRC3	baculoviral IAP repeat containing 3; Multi-functional protein which regulates not only caspases and apoptosis, but also modulates inflammatory signaling and immunity, mitogenic kinase signaling and cell proliferation, as well as cell invasion and metastasis. Acts as an E3 ubiquitin- protein ligase regulating NF-kappa-B signaling and regulates both canonical and non-canonical NF-kappa-B signaling …	MSRA	methionine sulfoxide reductase A; Has an important function as a repair enzyme for proteins that have been inactivated by oxidation. Catalyzes the reversible oxidation-reduction of methionine sulfoxide in proteins to methionine (235 aa)	UNC13D	unc-13 homolog D (C. elegans); Plays a role in cytotoxic granule exocytosis in lymphocytes. Required for both granule maturation and granule docking and priming at the immunologic synapse. Regulates assembly of recycling and late endosomal structures, leading to the formation of an endosomal exocytic compartment that fuses with perforin-containing granules at the immunologic synapse and licences …	UQCRC1	ubiquinol-cytochrome c reductase core protein I; This is a component of the ubiquinol-cytochrome c reductase complex (complex III or cytochrome b-c1 complex), which is part of the mitochondrial respiratory chain. This protein may mediate formation of the complex between cytochromes c and c1 (480 aa)							TFAP4	transcription factor AP-4 (activating enhancer binding protein 4); Transcription factor that activates both viral and cellular genes by binding to the symmetrical DNA sequence 5'- CAGCTG-3' (338 aa)	VCL	vinculin; Actin filament (F-actin)-binding protein involved in cell-matrix adhesion and cell-cell adhesion. Regulates cell- surface E-cadherin expression and potentiates mechanosensing by the E-cadherin complex. May also play important roles in cell morphology and locomotion (1134 aa)	PRICKLE1	prickle homolog 1 (Drosophila); Involved in the planar cell polarity pathway that controls convergent extension during gastrulation and neural tube closure. Convergent extension is a complex morphogenetic process during which cells elongate, move mediolaterally, and intercalate between neighboring cells, leading to convergence toward the mediolateral axis and extension along the anteroposterior a…			SLITRK6	SLIT and NTRK-like family, member 6; Suppresses neurite outgrowth (By similarity) (841 aa)					NYAP2	neuronal tyrosine-phosphorylated phosphoinositide-3-kinase adaptor 2; Activates PI3K and concomitantly recruits the WAVE1 complex to the close vicinity of PI3K and regulates neuronal morphogenesis (By similarity) (653 aa)
				PSMD10	proteasome (prosome, macropain) 26S subunit, non-ATPase, 10; Acts as a chaperone during the assembly of the 26S proteasome, specifically of the PA700/19S regulatory complex (RC). In the initial step of the base subcomplex assembly is part of an intermediate PSMD10-PSMC4-PSMC5-PAAF1 module which probably assembles with a PSMD5-PSMC2-PSMC1-PSMD2 module. Independently of the proteasome, regulates EG…					GTPBP1	GTP binding protein 1; Promotes degradation of target mRNA species. Plays a role in the regulation of circadian mRNA stability. Binds GTP and has GTPase activity (By similarity) (669 aa)	SLC5A5	solute carrier family 5 (sodium iodide symporter), member 5; Mediates iodide uptake in the thyroid gland (643 aa)	PFN1	profilin 1; Binds to actin and affects the structure of the cytoskeleton. At high concentrations, profilin prevents the polymerization of actin, whereas it enhances it at low concentrations. By binding to PIP2, it inhibits the formation of IP3 and DG. Inhibits androgen receptor (AR) and HTT aggregation and binding of G-actin is essential for its inhibition of AR (140 aa)	HSCB	HscB iron-sulfur cluster co-chaperone homolog (E. coli); Acts as a co-chaperone in iron-sulfur cluster assembly in mitochondria (235 aa)	MICALL1	MICAL-like 1 (863 aa)	NMU	neuromedin U; Stimulates muscle contractions of specific regions of the gastrointestinal tract. In humans, NmU stimulates contractions of the ileum and urinary bladder (174 aa)	DKK3	dickkopf 3 homolog (Xenopus laevis); Antagonizes canonical Wnt signaling by inhibiting LRP5/6 interaction with Wnt and by forming a ternary complex with the transmembrane protein KREMEN that promotes internalization of LRP5/6. DKKs play an important role in vertebrate development, where they locally inhibit Wnt regulated processes such as antero- posterior axial patterning, limb development, somi…	MZF1	myeloid zinc finger 1; Binds to target promoter DNA and functions as trancription regulator. Regulates transcription from the PADI1 and CDH2 promoter. May be one regulator of transcriptional events during hemopoietic development (734 aa)	TFAP4	transcription factor AP-4 (activating enhancer binding protein 4); Transcription factor that activates both viral and cellular genes by binding to the symmetrical DNA sequence 5'- CAGCTG-3' (338 aa)							DHPS	deoxyhypusine synthase; Catalyzes the NAD-dependent oxidative cleavage of spermidine and the subsequent transfer of the butylamine moiety of spermidine to the epsilon-amino group of a specific lysine residue of the eIF-5A precursor protein to form the intermediate deoxyhypusine residue (369 aa)	PSMD8	proteasome (prosome, macropain) 26S subunit, non-ATPase, 8; Acts as a regulatory subunit of the 26S proteasome which is involved in the ATP-dependent degradation of ubiquitinated proteins. Necessary for activation of the CDC28 kinase (350 aa)	NCDN	neurochondrin; Probably involved in signal transduction, in the nervous system, via increasing cell surface localization of GRM5 and positively regulating its signaling (By similarity). Required for the spatial learning process. Acts as a negative regulator of Ca(2+)-calmodulin-dependent protein kinase 2 (CaMK2) phosphorylation. May play a role in modulating melanin- concentrating hormone-mediate…			MAGI1	membrane associated guanylate kinase, WW and PDZ domain containing 1; May play a role as scaffolding protein at cell-cell junctions. May regulate acid-induced ASIC3 currents by modulating its expression at the cell surface (By similarity) (1462 aa)					ADAMTS16	ADAM metallopeptidase with thrombospondin type 1 motif, 16 (1224 aa)
				PGRMC1	progesterone receptor membrane component 1; Receptor for progesterone (By similarity) (195 aa)					TAB1	TGF-beta activated kinase 1/MAP3K7 binding protein 1; May be an important signaling intermediate between TGFB receptors and MAP3K7/TAK1. May play an important role in mammalian embryogenesis (504 aa)	ARRDC2	arrestin domain containing 2 (407 aa)	LRRC59	leucine rich repeat containing 59; Required for nuclear import of FGF1, but not that of FGF2. Might regulate nuclear import of exogenous FGF1 by facilitating interaction with the nuclear import machinery and by transporting cytosolic FGF1 to, and possibly through, the nuclear pores (307 aa)	RHBDD3	rhomboid domain containing 3 (386 aa)	HMGXB4	HMG box domain containing 4; Negatively regulates Wnt/beta-catenin signaling during development (By similarity) (601 aa)	GABRP	gamma-aminobutyric acid (GABA) A receptor, pi; GABA, the major inhibitory neurotransmitter in the vertebrate brain, mediates neuronal inhibition by binding to the GABA/benzodiazepine receptor and opening an integral chloride channel. In the uterus, the function of the receptor appears to be related to tissue contractility. The binding of this pI subunit with other GABA(A) receptor subunits alters…	RNF4	ring finger protein 4; E3 ubiquitin-protein ligase which binds polysumoylated chains covalently attached to proteins and mediates 'Lys-6'-, 'Lys-11'-, 'Lys-48'- and 'Lys-63'-linked polyubiquitination of those substrates and their subsequent targeting to the proteasome for degradation. Regulates the degradation of several proteins including PML and the transcriptional activator PEA3. Involved in c…	STX1B	syntaxin 1B; Potentially involved in docking of synaptic vesicles at presynaptic active zones. May mediate Ca(2+)-regulation of exocytosis acrosomal reaction in sperm (By similarity) (288 aa)	ESR1	estrogen receptor 1; Nuclear hormone receptor. The steroid hormones and their receptors are involved in the regulation of eukaryotic gene expression and affect cellular proliferation and differentiation in target tissues. Ligand-dependent nuclear transactivation involves either direct homodimer binding to a palindromic estrogen response element (ERE) sequence or association with other DNA- bindin…							OCEL1	occludin/ELL domain containing 1 (264 aa)	USP18	ubiquitin specific peptidase 18; Can efficiently cleave only ISG15 fusions including native ISG15 conjugates linked via isopeptide bonds. Necessary to maintain a critical cellular balance of ISG15-conjugated proteins in both healthy and stressed organisms (372 aa)	ARL4A	ADP-ribosylation factor-like 4A; Small GTP-binding protein which cycles between an inactive GDP-bound and an active GTP-bound form, and the rate of cycling is regulated by guanine nucleotide exchange factors (GEF) and GTPase-activating proteins (GAP). GTP-binding protein that does not act as an allosteric activator of the cholera toxin catalytic subunit. Recruits CYTH1, CYTH2, CYTH3 and CYTH4 to …			KCTD1	potassium channel tetramerisation domain containing 1; May repress the transcriptional activity of AP-2 family members, including TFAP2A, TFAP2B and TFAP2C to various extent (865 aa)					ADAMTS1	ADAM metallopeptidase with thrombospondin type 1 motif, 1; Cleaves aggrecan, a cartilage proteoglycan, and may be involved in its turnover (By similarity). Has angiogenic inhibitor activity. Active metalloprotease, which may be associated with various inflammatory processes as well as development of cancer cachexia. May play a critical role in follicular rupture (967 aa)
				WDR13	WD repeat domain 13 (485 aa)					EIF3D	eukaryotic translation initiation factor 3, subunit D; Component of the eukaryotic translation initiation factor 3 (eIF-3) complex, which is required for several steps in the initiation of protein synthesis. The eIF-3 complex associates with the 40S ribosome and facilitates the recruitment of eIF-1, eIF-1A, eIF-2-GTP-methionyl-tRNAi and eIF-5 to form the 43S preinitiation complex (43S PIC). The e…	CHN2	chimerin 2; GTPase-activating protein for p21-rac. Insufficient expression of beta-2 chimaerin is expected to lead to higher Rac activity and could therefore play a role in the progression from low-grade to high-grade tumors (468 aa)	SULT1E1	sulfotransferase family 1E, estrogen-preferring, member 1; Sulfotransferase that utilizes 3'-phospho-5'-adenylyl sulfate (PAPS) as sulfonate donor to catalyze the sulfate conjugation of estradiol and estrone. May play a role in the regulation of estrogen receptor activity by metabolizing free estradiol. Maximally sulfates beta-estradiol and estrone at concentrations of 20 nM. Also sulfates dehydr…	NIPSNAP1	nipsnap homolog 1 (C. elegans) (284 aa)	RASD2	RASD family, member 2; GTPase signaling protein that binds to and hydrolyzes GTP. Regulates signaling pathways involving G-proteins-coupled receptor and heterotrimeric proteins such as GNB1, GNB2 and GNB3. May be involved in selected striatal competencies, mainly locomotor activity and motor coordination (266 aa)	CPVL	carboxypeptidase, vitellogenic-like; May be involved in the digestion of phagocytosed particles in the lysosome, participation in an inflammatory protease cascade, and trimming of peptides for antigen presentation (476 aa)	TYMS	thymidylate synthetase; Contributes to the de novo mitochondrial thymidylate biosynthesis pathway (313 aa)	USP18	ubiquitin specific peptidase 18; Can efficiently cleave only ISG15 fusions including native ISG15 conjugates linked via isopeptide bonds. Necessary to maintain a critical cellular balance of ISG15-conjugated proteins in both healthy and stressed organisms (372 aa)	DHPS	deoxyhypusine synthase; Catalyzes the NAD-dependent oxidative cleavage of spermidine and the subsequent transfer of the butylamine moiety of spermidine to the epsilon-amino group of a specific lysine residue of the eIF-5A precursor protein to form the intermediate deoxyhypusine residue (369 aa)							ATP5D	ATP synthase, H+ transporting, mitochondrial F1 complex, delta subunit; Mitochondrial membrane ATP synthase (F(1)F(0) ATP synthase or Complex V) produces ATP from ADP in the presence of a proton gradient across the membrane which is generated by electron transport complexes of the respiratory chain. F-type ATPases consist of two structural domains, F(1) - containing the extramembraneous catalytic…	SLC25A1	solute carrier family 25 (mitochondrial carrier; citrate transporter), member 1; Involved in citrate-H(+)/malate exchange. Important for the bioenergetics of hepatic cells as it provides a carbon source for fatty acid and sterol biosyntheses, and NAD(+) for the glycolytic pathway (311 aa)	C9orf169	chromosome 9 open reading frame 169 (144 aa)			ADAMTS9	ADAM metallopeptidase with thrombospondin type 1 motif, 9; Cleaves the large aggregating proteoglycans, aggrecan and versican (1935 aa)					ADAMTS5	ADAM metallopeptidase with thrombospondin type 1 motif, 5; Cleaves aggrecan, a cartilage proteoglycan, and may be involved in its turnover. May play an important role in the destruction of aggrecan in arthritic diseases. May play a role in proteolytic processing mostly during the peri-implantation period (930 aa)
				STAG2	stromal antigen 2; Component of cohesin complex, a complex required for the cohesion of sister chromatids after DNA replication. The cohesin complex apparently forms a large proteinaceous ring within which sister chromatids can be trapped. At anaphase, the complex is cleaved and dissociates from chromatin, allowing sister chromatids to segregate. The cohesin complex may also play a role in spindl…					PHF5A	PHD finger protein 5A; Acts as a transcriptional regulator by binding to the GJA1/Cx43 promoter and enhancing its up-regulation by ESR1/ER- alpha. Also involved in pre-mRNA splicing (110 aa)	GIMAP2	GTPase, IMAP family member 2 (337 aa)	MRPL51	mitochondrial ribosomal protein L51 (128 aa)	PNPLA3	patatin-like phospholipase domain containing 3; Multifunctional enzyme which has both triacylglycerol lipase and acylglycerol O-acyltransferase activities (481 aa)	CHMP4B	charged multivesicular body protein 4B; Probable core component of the endosomal sorting required for transport complex III (ESCRT-III) which is involved in multivesicular bodies (MVBs) formation and sorting of endosomal cargo proteins into MVBs. MVBs contain intraluminal vesicles (ILVs) that are generated by invagination and scission from the limiting membrane of the endosome and mostly are deli…	RLBP1	retinaldehyde binding protein 1; Soluble retinoid carrier essential the proper function of both rod and cone photoreceptors. Participates in the regeneration of active 11-cis-retinol and 11-cis-retinaldehyde, from the inactive 11-trans products of the rhodopsin photocycle and in the de novo synthesis of these retinoids from 11-trans metabolic precursors. The cycling of retinoids between photorece…	LCP1	lymphocyte cytosolic protein 1 (L-plastin); Actin-binding protein. Plays a role in the activation of T-cells in response to costimulation through TCR/CD3 and CD2 or CD28. Modulates the cell surface expression of IL2RA/CD25 and CD69 (627 aa)	HMOX1	heme oxygenase (decycling) 1; Heme oxygenase cleaves the heme ring at the alpha methene bridge to form biliverdin. Biliverdin is subsequently converted to bilirubin by biliverdin reductase. Under physiological conditions, the activity of heme oxygenase is highest in the spleen, where senescent erythrocytes are sequestrated and destroyed (288 aa)	ATP5D	ATP synthase, H+ transporting, mitochondrial F1 complex, delta subunit; Mitochondrial membrane ATP synthase (F(1)F(0) ATP synthase or Complex V) produces ATP from ADP in the presence of a proton gradient across the membrane which is generated by electron transport complexes of the respiratory chain. F-type ATPases consist of two structural domains, F(1) - containing the extramembraneous catalytic…							NDUFB7	NADH dehydrogenase (ubiquinone) 1 beta subcomplex, 7, 18kDa; Accessory subunit of the mitochondrial membrane respiratory chain NADH dehydrogenase (Complex I), that is believed not to be involved in catalysis. Complex I functions in the transfer of electrons from NADH to the respiratory chain. The immediate electron acceptor for the enzyme is believed to be ubiquinone (137 aa)	HMGXB4	HMG box domain containing 4; Negatively regulates Wnt/beta-catenin signaling during development (By similarity) (601 aa)	TRPV6	transient receptor potential cation channel, subfamily V, member 6; Calcium selective cation channel probably involved in Ca(2+) uptake in various tissues, including Ca(2+) reabsorption in intestine. The channel is activated by low internal calcium level, probably including intracellular calcium store depletion, and the current exhibits an inward rectification. Inactivation includes both, a rapid…			BAG1	BCL2-associated athanogene (345 aa)					PPARG	peroxisome proliferator-activated receptor gamma (505 aa)
				HTATSF1	HIV-1 Tat specific factor 1; Functions as a general transcription factor playing a role in the process of transcriptional elongation. May mediate the reciprocal stimulatory effect of splicing on transcriptional elongation. In case of infection by HIV-1, it is up-regulated by the HIV-1 proteins NEF and gp120, acts as a cofactor required for the Tat-enhanced transcription of the virus (755 aa)					ACO2	aconitase 2, mitochondrial; Catalyzes the isomerization of citrate to isocitrate via cis-aconitate (By similarity) (780 aa)	DNAJC12	DnaJ (Hsp40) homolog, subfamily C, member 12 (198 aa)	ADTRP	androgen-dependent TFPI-regulating protein; Regulates the expression and the cell-associated anticoagulant activity of the inhibitor TFPI in endothelial cells (in vitro) (248 aa)	TXN2	thioredoxin 2; Has an anti-apoptotic function and plays an important role in the regulation of mitochondrial membrane potential. Could be involved in the resistance to anti-tumor agents. Possesses a dithiol-reducing activity (166 aa)	SLC25A43	solute carrier family 25, member 43 (341 aa)	SECTM1	secreted and transmembrane 1; May be involved in thymocyte signaling (248 aa)	KCTD12	potassium channel tetramerisation domain containing 12; Auxiliary subunit of GABA-B receptors that determine the pharmacology and kinetics of the receptor response. Increases agonist potency and markedly alter the G-protein signaling of the receptors by accelerating onset and promoting desensitization (By similarity) (325 aa)	ARSA	arylsulfatase A; Hydrolyzes cerebroside sulfate (509 aa)	NDUFB7	NADH dehydrogenase (ubiquinone) 1 beta subcomplex, 7, 18kDa; Accessory subunit of the mitochondrial membrane respiratory chain NADH dehydrogenase (Complex I), that is believed not to be involved in catalysis. Complex I functions in the transfer of electrons from NADH to the respiratory chain. The immediate electron acceptor for the enzyme is believed to be ubiquinone (137 aa)							TECR	trans-2,3-enoyl-CoA reductase; Reduces trans-2,3-stearoyl-CoA to stearoyl-CoA of long and very long chain fatty acids (308 aa)	SLC52A3	solute carrier family 52, riboflavin transporter, member 3; Riboflavin transporter. Riboflavin transport is Na(+)- independent but moderately pH-sensitive. Activity is strongly inhibited by riboflavin analogs, such as lumiflavin, flavin mononucleotide (FMN) and flavin adenine dinucleotide (FAD), and to a lesser extent by amiloride (469 aa)	ACAT2	acetyl-CoA acetyltransferase 2 (397 aa)			PABPC4L	poly(A) binding protein, cytoplasmic 4-like; May bind RNA (Potential) (428 aa)					C8orf58	chromosome 8 open reading frame 58 (365 aa)
				GLA	galactosidase, alpha (429 aa)					PMM1	phosphomannomutase 1; Involved in the synthesis of the GDP-mannose and dolichol-phosphate-mannose required for a number of critical mannosyl transfer reactions. In addition, may be responsible for the degradation of glucose-1,6-bisphosphate in ischemic brain (262 aa)	RASD1	RAS, dexamethasone-induced 1; Small GTPase. Negatively regulates the transcription regulation activity of the APBB1/FE65-APP complex via its interaction with APBB1/FE65 (By similarity) (281 aa)	FBXO5	F-box protein 5; Regulates progression through early mitosis by inhibiting the anaphase promoting complex/cyclosome (APC). Binds to the APC activators CDC20 and FZR1/CDH1 to prevent APC activation. Can also bind directly to the APC to inhibit substrate-binding (447 aa)	ZFP64	zinc finger protein 64 homolog (mouse); May be involved in transcriptional regulation (681 aa)	PSMD10	proteasome (prosome, macropain) 26S subunit, non-ATPase, 10; Acts as a chaperone during the assembly of the 26S proteasome, specifically of the PA700/19S regulatory complex (RC). In the initial step of the base subcomplex assembly is part of an intermediate PSMD10-PSMC4-PSMC5-PAAF1 module which probably assembles with a PSMD5-PSMC2-PSMC1-PSMD2 module. Independently of the proteasome, regulates EG…	GJA5	gap junction protein, alpha 5, 40kDa; One gap junction consists of a cluster of closely packed pairs of transmembrane channels, the connexons, through which materials of low MW diffuse from one cell to a neighboring cell (358 aa)	FAM133A	family with sequence similarity 133, member A (248 aa)	CBX7	chromobox homolog 7; Component of a Polycomb group (PcG) multiprotein PRC1- like complex, a complex class required to maintain the transcriptionally repressive state of many genes, including Hox genes, throughout development. PcG PRC1 complex acts via chromatin remodeling and modification of histones; it mediates monoubiquitination of histone H2A 'Lys-119', rendering chromatin heritably changed i…	TECR	trans-2,3-enoyl-CoA reductase; Reduces trans-2,3-stearoyl-CoA to stearoyl-CoA of long and very long chain fatty acids (308 aa)							TIMM13	translocase of inner mitochondrial membrane 13 homolog (yeast); Mitochondrial intermembrane chaperone that participates in the import and insertion of some multi-pass transmembrane proteins into the mitochondrial inner membrane. Also required for the transfer of beta-barrel precursors from the TOM complex to the sorting and assembly machinery (SAM complex) of the outer membrane. Acts as a chapero…	CHMP4B	charged multivesicular body protein 4B; Probable core component of the endosomal sorting required for transport complex III (ESCRT-III) which is involved in multivesicular bodies (MVBs) formation and sorting of endosomal cargo proteins into MVBs. MVBs contain intraluminal vesicles (ILVs) that are generated by invagination and scission from the limiting membrane of the endosome and mostly are deli…	DPYD	dihydropyrimidine dehydrogenase (1025 aa)									STC1	stanniocalcin 1; Stimulates renal phosphate reabsorption, and could therefore prevent hypercalcemia (247 aa)
				LYRM1	LYR motif containing 1; May promote cell proliferation and inhibition of apoptosis of preadipocytes (122 aa)					ZBED4	zinc finger, BED-type containing 4 (1171 aa)	ALDOC	aldolase C, fructose-bisphosphate (364 aa)	CAP2	CAP, adenylate cyclase-associated protein, 2 (yeast); May have a regulatory bifunctional role (477 aa)	PROCR	protein C receptor, endothelial; Binds activated protein C. Enhances protein C activation by the thrombin-thrombomodulin complex; plays a role in the protein C pathway controlling blood coagulation (238 aa)	PGRMC1	progesterone receptor membrane component 1; Receptor for progesterone (By similarity) (195 aa)	PLEKHA6	pleckstrin homology domain containing, family A member 6 (1048 aa)	BASP1	brain abundant, membrane attached signal protein 1 (227 aa)	FOXRED2	FAD-dependent oxidoreductase domain containing 2; Probable flavoprotein which may function in endoplasmic reticulum associated degradation (ERAD). May bind non-native proteins in the endoplasmic reticulum and target them to the ubiquitination machinery for subsequent degradation (684 aa)	TIMM13	translocase of inner mitochondrial membrane 13 homolog (yeast); Mitochondrial intermembrane chaperone that participates in the import and insertion of some multi-pass transmembrane proteins into the mitochondrial inner membrane. Also required for the transfer of beta-barrel precursors from the TOM complex to the sorting and assembly machinery (SAM complex) of the outer membrane. Acts as a chapero…							CDC34	cell division cycle 34 homolog (S. cerevisiae); Accepts ubiquitin from the E1 complex and catalyzes its covalent attachment to other proteins. In vitro catalyzes 'Lys- 48'-linked polyubiquitination. Cooperates with the E2 UBCH5C and the SCF(FBXW11) E3 ligase complex for the polyubiquitination of NFKBIA leading to its subsequent proteasomal degradation. Performs ubiquitin chain elongation building…	SLC25A43	solute carrier family 25, member 43 (341 aa)	DHCR24	24-dehydrocholesterol reductase; Catalyzes the reduction of the delta-24 double bond of sterol intermediates. Protects cells from oxidative stress by reducing caspase 3 activity during apoptosis induced by oxidative stress. Also protects against amyloid-beta peptide-induced apoptosis (516 aa)									LAPTM5	lysosomal protein transmembrane 5; May have a special functional role during embryogenesis and in adult hematopoietic cells (262 aa)
				POLR2C	polymerase (RNA) II (DNA directed) polypeptide C, 33kDa; DNA-dependent RNA polymerase catalyzes the transcription of DNA into RNA using the four ribonucleoside triphosphates as substrates. Component of RNA polymerase II which synthesizes mRNA precursors and many functional non-coding RNAs. Pol II is the central component of the basal RNA polymerase II transcription machinery. It is composed of mo…					PYGB	phosphorylase, glycogen; brain; Phosphorylase is an important allosteric enzyme in carbohydrate metabolism. Enzymes from different sources differ in their regulatory mechanisms and in their natural substrates. However, all known phosphorylases share catalytic and structural properties (By similarity) (843 aa)	AADAT	aminoadipate aminotransferase; Transaminase with broad substrate specificity. Has transaminase activity towards aminoadipate, kynurenine, methionine and glutamate. Shows activity also towards tryptophan, aspartate and hydroxykynurenine. Accepts a variety of oxo-acids as amino- group acceptors, with a preference for 2-oxoglutarate, 2- oxocaproic acid, phenylpyruvate and alpha-oxo-gamma-methiol but…	FIG4	FIG4 homolog, SAC1 lipid phosphatase domain containing (S. cerevisiae); The PI(3,5)P2 regulatory complex regulates both the synthesis and turnover of phosphatidylinositol 3,5-bisphosphate (PtdIns(3,5)P2). In vitro, hydrolyzes all three D5-phosphorylated polyphosphoinositide substrates in the order PtdIns(4,5)P2 > PtdIns(3,5)P2 > PtdIns(3,4,5)P3. Plays a role in the biogenesis of endosome carrier …	ZNF512B	zinc finger protein 512B; May be involved in transcriptional regulation (892 aa)	WDR13	WD repeat domain 13 (485 aa)	SLC22A3	solute carrier family 22 (extraneuronal monoamine transporter), member 3; Mediates potential-dependent transport of a variety of organic cations. May play a significant role in the disposition of cationic neurotoxins and neurotransmitters in the brain (556 aa)	CTNNAL1	catenin (cadherin-associated protein), alpha-like 1; May modulate the Rho pathway signaling by providing a scaffold for the Lbc Rho guanine nucleotide exchange factor (ARHGEF1) (734 aa)	SALL4	sal-like 4 (Drosophila); Transcription factor with a key role in the maintenance and self-renewal of embryonic and hematopoietic stem cells (1053 aa)	CDC34	cell division cycle 34 homolog (S. cerevisiae); Accepts ubiquitin from the E1 complex and catalyzes its covalent attachment to other proteins. In vitro catalyzes 'Lys- 48'-linked polyubiquitination. Cooperates with the E2 UBCH5C and the SCF(FBXW11) E3 ligase complex for the polyubiquitination of NFKBIA leading to its subsequent proteasomal degradation. Performs ubiquitin chain elongation building…							C19orf21	chromosome 19 open reading frame 21 (679 aa)	PSMD10	proteasome (prosome, macropain) 26S subunit, non-ATPase, 10; Acts as a chaperone during the assembly of the 26S proteasome, specifically of the PA700/19S regulatory complex (RC). In the initial step of the base subcomplex assembly is part of an intermediate PSMD10-PSMC4-PSMC5-PAAF1 module which probably assembles with a PSMD5-PSMC2-PSMC1-PSMD2 module. Independently of the proteasome, regulates EG…	ZNF503	zinc finger protein 503; May function as a transcriptional repressor (By similarity) (646 aa)									INHBB	inhibin, beta B; Inhibins and activins inhibit and activate, respectively, the secretion of follitropin by the pituitary gland. Inhibins/activins are involved in regulating a number of diverse functions such as hypothalamic and pituitary hormone secretion, gonadal hormone secretion, germ cell development and maturation, erythroid differentiation, insulin secretion, nerve cell survival, embryonic …
				CCDC113	coiled-coil domain containing 113 (377 aa)					CSTF1	cleavage stimulation factor, 3' pre-RNA, subunit 1, 50kDa; One of the multiple factors required for polyadenylation and 3'-end cleavage of mammalian pre-mRNAs. May be responsible for the interaction of CSTF with other factors to form a stable complex on the pre-mRNA (431 aa)	FAM149A	family with sequence similarity 149, member A (482 aa)	NUP155	nucleoporin 155kDa; Essential component of nuclear pore complex. Nucleoporins may be involved both in binding and translocating proteins during nucleocytoplasmic transport (By similarity) (1391 aa)	PTK6	PTK6 protein tyrosine kinase 6; Non-receptor tyrosine-protein kinase implicated in the regulation of a variety of signaling pathways that control the differentiation and maintenance of normal epithelia, as well as tumor growth. Function seems to be context dependent and differ depending on cell type, as well as its intracellular localization. A number of potential nuclear and cytoplasmic substrat…	STAG2	stromal antigen 2; Component of cohesin complex, a complex required for the cohesion of sister chromatids after DNA replication. The cohesin complex apparently forms a large proteinaceous ring within which sister chromatids can be trapped. At anaphase, the complex is cleaved and dissociates from chromatin, allowing sister chromatids to segregate. The cohesin complex may also play a role in spindl…	BTBD11	BTB (POZ) domain containing 11 (1104 aa)	PGBD5	piggyBac transposable element derived 5 (554 aa)	EEF1A2	eukaryotic translation elongation factor 1 alpha 2; This protein promotes the GTP-dependent binding of aminoacyl-tRNA to the A-site of ribosomes during protein biosynthesis (463 aa)	C19orf21	chromosome 19 open reading frame 21 (679 aa)							POLR2E	polymerase (RNA) II (DNA directed) polypeptide E, 25kDa; DNA-dependent RNA polymerase catalyzes the transcription of DNA into RNA using the four ribonucleoside triphosphates as substrates. Common component of RNA polymerases I, II and III which synthesize ribosomal RNA precursors, mRNA precursors and many functional non-coding RNAs, and small RNAs, such as 5S rRNA and tRNAs, respectively. Pol II …	PGRMC1	progesterone receptor membrane component 1; Receptor for progesterone (By similarity) (195 aa)	CAMK2N1	calcium/calmodulin-dependent protein kinase II inhibitor 1; Potent and specific inhibitor of CaM-kinase II (CAMK2) (By similarity) (78 aa)									EDIL3	EGF-like repeats and discoidin I-like domains 3; Promotes adhesion of endothelial cells through interaction with the alpha-v/beta-3 integrin receptor. Inhibits formation of vascular-like structures. May be involved in regulation of vascular morphogenesis of remodeling in embryonic development (480 aa)
				SETD6	SET domain containing 6; Protein-lysine N-methyltransferase that specifically monomethylates 'Lys-310' of the RELA subunit of NF-kappa-B complex, leading to down-regulate NF-kappa-B transcription factor activity (473 aa)					CTSZ	cathepsin Z; Exhibits carboxy-monopeptidase as well as carboxy- dipeptidase activity (303 aa)	DTX4	deltex homolog 4 (Drosophila); Regulator of Notch signaling, a signaling pathway involved in cell-cell communications that regulates a broad spectrum of cell-fate determinations (By similarity). Functions as an ubiquitin ligase protein in vivo, mediating 'Lys48'-linked polyubiquitination and promoting degradation of TBK1, targeting to TBK1 requires interaction with NLRP4 (619 aa)	DAZAP1	DAZ associated protein 1; RNA-binding protein, which may be required during spermatogenesis (407 aa)	TRIB3	tribbles homolog 3 (Drosophila); Disrupts insulin signaling by binding directly to Akt kinases and blocking their activation. May bind directly to and mask the 'Thr-308' phosphorylation site in AKT1. Binds to ATF4 and inhibits its transcriptional activation activity. Interacts with the NF-kappa-B transactivator p65 RELA and inhibits its phosphorylation and thus its transcriptional activation acti…	KCND1	potassium voltage-gated channel, Shal-related subfamily, member 1; Pore-forming (alpha) subunit of voltage-gated rapidly inactivating A-type potassium channels. May contribute to I(To) current in heart and I(Sa) current in neurons. Channel properties are modulated by interactions with other alpha subunits and with regulatory subunits (647 aa)	MSI2	musashi homolog 2 (Drosophila); RNA binding protein that regulates the expression of target mRNAs at the translation level. May play a role in the proliferation and maintenance of stem cells in the central nervous system (By similarity) (328 aa)	ZNF71	zinc finger protein 71; May be involved in transcriptional regulation (489 aa)	MACROD2	MACRO domain containing 2; Deacetylates O-acetyl-ADP ribose, a signaling molecule generated by the deacetylation of acetylated lysine residues in histones and other proteins (425 aa)	POLR2E	polymerase (RNA) II (DNA directed) polypeptide E, 25kDa; DNA-dependent RNA polymerase catalyzes the transcription of DNA into RNA using the four ribonucleoside triphosphates as substrates. Common component of RNA polymerases I, II and III which synthesize ribosomal RNA precursors, mRNA precursors and many functional non-coding RNAs, and small RNAs, such as 5S rRNA and tRNAs, respectively. Pol II …							POLRMT	polymerase (RNA) mitochondrial (DNA directed); DNA-dependent RNA polymerase catalyzes the transcription of DNA into RNA using the four ribonucleoside triphosphates as substrates (By similarity) (1230 aa)	WDR13	WD repeat domain 13 (485 aa)	NBPF9	neuroblastoma breakpoint family, member 9 (683 aa)									ARHGAP42	Rho GTPase activating protein 42; May act as a GTPase activator (By similarity) (874 aa)
				MAZ	MYC-associated zinc finger protein (purine-binding transcription factor); May function as a transcription factor with dual roles in transcription initiation and termination. Binds to two sites, ME1a1 and ME1a2, within the MYC promoter having greater affinity for the former. Also binds to multiple G/C-rich sites within the promoter of the Sp1 family of transcription factors. Regulates inflammation…					UBOX5	U-box domain containing 5 (541 aa)	APOC3	apolipoprotein C-III; Inhibits lipoprotein lipase and hepatic lipase and decreases the uptake of lymph chylomicrons by hepatic cells. This suggests that it delays the catabolism of triglyceride-rich particles (99 aa)	PASK	PAS domain containing serine/threonine kinase; Serine/threonine-protein kinase involved in energy homeostasis and protein translation. Phosphorylates EEF1A1, GYS1, PDX1 and RPS6. Probably plays a role under changing environmental conditions (oxygen, glucose, nutrition), rather than under standard conditions. Acts as a sensor involved in energy homeostasis- regulates glycogen synthase synthesis by…	CDK5RAP1	CDK5 regulatory subunit associated protein 1 (587 aa)	HTATSF1	HIV-1 Tat specific factor 1; Functions as a general transcription factor playing a role in the process of transcriptional elongation. May mediate the reciprocal stimulatory effect of splicing on transcriptional elongation. In case of infection by HIV-1, it is up-regulated by the HIV-1 proteins NEF and gp120, acts as a cofactor required for the Tat-enhanced transcription of the virus (755 aa)	RAB6B	RAB6B, member RAS oncogene family; Seems to have a role in retrograde membrane traffic at the level of the Golgi complex. May function in retrograde transport in neuronal cells (208 aa)	FAM101B	family with sequence similarity 101, member B (144 aa)	SLC52A3	solute carrier family 52, riboflavin transporter, member 3; Riboflavin transporter. Riboflavin transport is Na(+)- independent but moderately pH-sensitive. Activity is strongly inhibited by riboflavin analogs, such as lumiflavin, flavin mononucleotide (FMN) and flavin adenine dinucleotide (FAD), and to a lesser extent by amiloride (469 aa)	POLRMT	polymerase (RNA) mitochondrial (DNA directed); DNA-dependent RNA polymerase catalyzes the transcription of DNA into RNA using the four ribonucleoside triphosphates as substrates (By similarity) (1230 aa)							GADD45B	growth arrest and DNA-damage-inducible, beta; Involved in the regulation of growth and apoptosis. Mediates activation of stress-responsive MTK1/MEKK4 MAPKKK (160 aa)	STAG2	stromal antigen 2; Component of cohesin complex, a complex required for the cohesion of sister chromatids after DNA replication. The cohesin complex apparently forms a large proteinaceous ring within which sister chromatids can be trapped. At anaphase, the complex is cleaved and dissociates from chromatin, allowing sister chromatids to segregate. The cohesin complex may also play a role in spindl…	RASEF	RAS and EF-hand domain containing; Binds predominantly GDP, and also GTP (740 aa)									AGFG2	ArfGAP with FG repeats 2 (481 aa)
				BCKDK	branched chain ketoacid dehydrogenase kinase; Catalyzes the phosphorylation and inactivation of the branched-chain alpha-ketoacid dehydrogenase complex, the key regulatory enzyme of the valine, leucine and isoleucine catabolic pathways. Key enzyme that regulate the activity state of the BCKD complex (By similarity) (412 aa)					CSNK2A1	casein kinase 2, alpha 1 polypeptide; Catalytic subunit of a constitutively active serine/threonine-protein kinase complex that phosphorylates a large number of substrates containing acidic residues C-terminal to the phosphorylated serine or threonine. Regulates numerous cellular processes, such as cell cycle progression, apoptosis and transcription, as well as viral infection. May act as a regul…	GALNTL4	UDP-N-acetyl-alpha-D-galactosamine-polypeptide N-acetylgalactosaminyltransferase-like 4; May catalyze the initial reaction in O-linked oligosaccharide biosynthesis, the transfer of an N-acetyl-D- galactosamine residue to a serine or threonine residue on the protein receptor (By similarity) (607 aa)	SLC1A4	solute carrier family 1 (glutamate/neutral amino acid transporter), member 4; Transporter for alanine, serine, cysteine, and threonine. Exhibits sodium dependence (532 aa)	TAF9	TAF9 RNA polymerase II, TATA box binding protein (TBP)-associated factor, 32kDa; Essential for cell viability. TAF9 and TAF9B are involved in transcriptional activation as well as repression of distinct but overlapping sets of genes. May have a role in gene regulation associated with apoptosis. TAFs are components of the transcription factor IID (TFIID) complex, the TBP-free TAFII complex (TFTC),…	GLA	galactosidase, alpha (429 aa)	HIST1H2BD	histone cluster 1, H2bd; Core component of nucleosome. Nucleosomes wrap and compact DNA into chromatin, limiting DNA accessibility to the cellular machineries which require DNA as a template. Histones thereby play a central role in transcription regulation, DNA repair, DNA replication and chromosomal stability. DNA accessibility is regulated via a complex set of post-translational modifications o…	PLCB1	phospholipase C, beta 1 (phosphoinositide-specific) (1216 aa)	SNTA1	syntrophin, alpha 1; Adapter protein that binds to and probably organizes the subcellular localization of a variety of membrane proteins. May link various receptors to the actin cytoskeleton and the extracellular matrix via the dystrophin glycoprotein complex. Plays an important role in synapse formation and in the organization of UTRN and acetylcholine receptors at the neuromuscular synapse. Bin…	GADD45B	growth arrest and DNA-damage-inducible, beta; Involved in the regulation of growth and apoptosis. Mediates activation of stress-responsive MTK1/MEKK4 MAPKKK (160 aa)							MIF	macrophage migration inhibitory factor (glycosylation-inhibiting factor); Pro-inflammatory cytokine. Involved in the innate immune response to bacterial pathogens. The expression of MIF at sites of inflammation suggests a role as mediator in regulating the function of macrophages in host defense. Counteracts the anti- inflammatory activity of glucocorticoids. Has phenylpyruvate tautomerase and do…	ABCD1	ATP-binding cassette, sub-family D (ALD), member 1; Probable transporter. The nucleotide-binding fold acts as an ATP-binding subunit with ATPase activity (745 aa)	PPP1R10	protein phosphatase 1, regulatory subunit 10 (940 aa)									GPRC5B	G protein-coupled receptor, family C, group 5, member B; Unknown. This retinoic acid-inducible G-protein coupled receptor provide evidence for a possible interaction between retinoid and G-protein signaling pathways (403 aa)
				DECR1	2,4-dienoyl CoA reductase 1, mitochondrial; Auxiliary enzyme of beta-oxidation. It participates in the metabolism of unsaturated fatty enoyl-CoA esters having double bonds in both even- and odd-numbered positions. Catalyzes the NADP-dependent reduction of 2,4-dienoyl-CoA to yield trans-3- enoyl-CoA (335 aa)					IDH3G	isocitrate dehydrogenase 3 (NAD+) gamma (393 aa)	CLEC2B	C-type lectin domain family 2, member B (149 aa)	CDC7	cell division cycle 7 homolog (S. cerevisiae); Seems to phosphorylate critical substrates that regulate the G1/S phase transition and/or DNA replication. Can phosphorylates MCM2 and MCM3 (574 aa)	ZNF205	zinc finger protein 205; May be involved in transcriptional regulation (554 aa)	TSC2	tuberous sclerosis 2; In complex with TSC1, inhibits the nutrient-mediated or growth factor-stimulated phosphorylation of S6K1 and EIF4EBP1 by negatively regulating mTORC1 signaling. Acts as a GTPase- activating protein (GAP) for the small GTPase RHEB, a direct activator of the protein kinase activity of mTORC1. Implicated as a tumor suppressor. Involved in microtubule-mediated protein transport,…	ACSM3	acyl-CoA synthetase medium-chain family member 3; Has medium-chain fatty acid-CoA ligase activity with broad substrate specificity (in vitro). Acts on acids from C(4) to C(11) and on the corresponding 3-hydroxy- and 2,3- or 3,4- unsaturated acids (in vitro) (By similarity) (586 aa)	CAV1	caveolin 1, caveolae protein, 22kDa; May act as a scaffolding protein within caveolar membranes. Interacts directly with G-protein alpha subunits and can functionally regulate their activity (By similarity). Involved in the costimulatory signal essential for T-cell receptor (TCR)- mediated T-cell activation. Its binding to DPP4 induces T-cell proliferation and NF-kappa-B activation in a T-cell re…	MXRA5	matrix-remodelling associated 5 (2828 aa)	MIF	macrophage migration inhibitory factor (glycosylation-inhibiting factor); Pro-inflammatory cytokine. Involved in the innate immune response to bacterial pathogens. The expression of MIF at sites of inflammation suggests a role as mediator in regulating the function of macrophages in host defense. Counteracts the anti- inflammatory activity of glucocorticoids. Has phenylpyruvate tautomerase and do…							DDTL	D-dopachrome tautomerase-like; May have lyase activity (Potential) (134 aa)	PHF16	PHD finger protein 16; Component of the HBO1 complex which has a histone H4- specific acetyltransferase activity, a reduced activity toward histone H3 and is responsible for the bulk of histone H4 acetylation in vivo (823 aa)	CBWD5	COBW domain containing 5 (347 aa)									TP53I11	tumor protein p53 inducible protein 11 (189 aa)
				PYCRL	pyrroline-5-carboxylate reductase-like (286 aa)					FAM48A	family with sequence similarity 48, member A; Required for MAP kinase p38 (MAPK11, MAPK12, MAPK13 and/or MAPK14) activation during gastrulation. Required for down- regulation of E-cadherin during gastrulation by regulating E- cadherin protein level downstream from NCK-interacting kinase (NIK) and independently of the regulation of transcription by FGF signaling and Snail (By similarity). Required…	OAS3	2'-5'-oligoadenylate synthetase 3, 100kDa; Interferon-induced, dsRNA-activated antiviral enzyme which plays a critical role in cellular innate antiviral response. In addition, it may also play a role in other cellular processes such as apoptosis, cell growth, differentiation and gene regulation. Synthesizes preferentially dimers of 2'-5'- oligoadenylates (2-5A) from ATP which then bind to the ina…	C1orf21	chromosome 1 open reading frame 21 (121 aa)	LYRM1	LYR motif containing 1; May promote cell proliferation and inhibition of apoptosis of preadipocytes (122 aa)	PAG1	phosphoprotein associated with glycosphingolipid microdomains 1; Negatively regulates TCR (T-cell antigen receptor)- mediated signaling in T-cells and FCER1 (high affinity immunoglobulin epsilon receptor)-mediated signaling in mast cells. Promotes CSK activation and recruitment to lipid rafts, which results in LCK inhibition. Inhibits immunological synapse formation by preventing dynamic arrangem…	RAP1GAP	RAP1 GTPase activating protein; GTPase activator for the nuclear Ras-related regulatory protein RAP-1A (KREV-1), converting it to the putatively inactive GDP-bound state (727 aa)	RGS12	regulator of G-protein signaling 12; Inhibits signal transduction by increasing the GTPase activity of G protein alpha subunits thereby driving them into their inactive GDP-bound form (1447 aa)	STS	steroid sulfatase (microsomal), isozyme S; Conversion of sulfated steroid precursors to estrogens during pregnancy (583 aa)	DDTL	D-dopachrome tautomerase-like; May have lyase activity (Potential) (134 aa)							DDT	D-dopachrome tautomerase; Tautomerization of D-dopachrome with decarboxylation to give 5,6-dihydroxyindole (DHI) (118 aa)	HTATSF1	HIV-1 Tat specific factor 1; Functions as a general transcription factor playing a role in the process of transcriptional elongation. May mediate the reciprocal stimulatory effect of splicing on transcriptional elongation. In case of infection by HIV-1, it is up-regulated by the HIV-1 proteins NEF and gp120, acts as a cofactor required for the Tat-enhanced transcription of the virus (755 aa)	KLF5	Kruppel-like factor 5 (intestinal); Transcription factor that binds to GC box promoter elements. Activates the transcription of these genes (457 aa)									P2RY2	purinergic receptor P2Y, G-protein coupled, 2; Receptor for ATP and UTP coupled to G-proteins that activate a phosphatidylinositol-calcium second messenger system. The affinity range is UTP = ATP > ATP-gamma-S >> 2-methylthio-ATP = ADP (377 aa)
				EXOSC5	exosome component 5; Non-catalytic component of the RNA exosome complex which has 3'->5' exoribonuclease activity and participates in a multitude of cellular RNA processing and degradation events. In the nucleus, the RNA exosome complex is involved in proper maturation of stable RNA species such as rRNA, snRNA and snoRNA, in the elimination of RNA processing by-products and non-coding 'pervasive'…					C16orf70	chromosome 16 open reading frame 70 (422 aa)	ARHGDIB	Rho GDP dissociation inhibitor (GDI) beta; Regulates the GDP/GTP exchange reaction of the Rho proteins by inhibiting the dissociation of GDP from them, and the subsequent binding of GTP to them (201 aa)	CPSF3	cleavage and polyadenylation specific factor 3, 73kDa; Component of the cleavage and polyadenylation specificity factor (CPSF) complex that play a key role in pre-mRNA 3'-end formation, recognizing the AAUAAA signal sequence and interacting with poly(A) polymerase and other factors to bring about cleavage and poly(A) addition. Has endonuclease activity, and functions as mRNA 3'-end-processing end…	CCL22	chemokine (C-C motif) ligand 22; May play a role in the trafficking of activated/effector T-lymphocytes to inflammatory sites and other aspects of activated T-lymphocyte physiology. Chemotactic for monocytes, dendritic cells and natural killer cells. Mild chemoattractant for primary activated T-lymphocytes and a potent chemoattractant for chronically activated T-lymphocytes but has no chemoattrac…	CHRAC1	chromatin accessibility complex 1; Forms a complex with DNA polymerase epsilon subunit POLE3 and binds naked DNA, which is then incorporated into chromatin, aided by the nucleosome remodeling activity of ISWI/SNF2H and ACF1 (131 aa)	TMPRSS3	transmembrane protease, serine 3; Probable serine protease that play a role in hearing. Acts as a permissive factor for cochlear hair cells survival and activation at the onset of hearing and is required for saccular hair cell survival (By similarity). Activates ENaC (in vitro) (454 aa)	SH3BP4	SH3-domain binding protein 4; May function in transferrin receptor internalization at the plasma membrane through a cargo-specific control of clathrin- mediated endocytosis. Alternatively, may acts as a negative regulator of the amino acid-induced TOR signaling by inhibiting the formation of active Rag GTPase complexes. Preferentially binds inactive Rag GTPase complexes and prevents their interac…	TBL1X	transducin (beta)-like 1X-linked; F-box-like protein involved in the recruitment of the ubiquitin/19S proteasome complex to nuclear receptor-regulated transcription units. Plays an essential role in transcription activation mediated by nuclear receptors. Probably acts as integral component of corepressor complexes that mediates the recruitment of the 19S proteasome complex, leading to the subsequ…	DDT	D-dopachrome tautomerase; Tautomerization of D-dopachrome with decarboxylation to give 5,6-dihydroxyindole (DHI) (118 aa)							SNRPD3	small nuclear ribonucleoprotein D3 polypeptide 18kDa; Appears to function in the U7 snRNP complex that is involved in histone 3'-end processing. Binds to the downstream cleavage product (DCP) of histone pre-mRNA in a U7 snRNP dependent manner (126 aa)	TIMP1	TIMP metallopeptidase inhibitor 1; Complexes with metalloproteinases (such as collagenases) and irreversibly inactivates them by binding to their catalytic zinc cofactor. Also mediates erythropoiesis in vitro; but, unlike IL-3, it is species-specific, stimulating the growth and differentiation of only human and murine erythroid progenitors. Known to act on MMP-1, MMP-2, MMP-3, MMP-7, MMP-8, MMP-9…	ELAVL2	ELAV (embryonic lethal, abnormal vision, Drosophila)-like 2 (Hu antigen B); Binds RNA. Seems to recognize a GAAA motif. Can bind to its own 3'-UTR, the FOS 3'-UTR and the ID 3'-UTR (359 aa)									MAL	mal, T-cell differentiation protein; Could be an important component in vesicular trafficking cycling between the Golgi complex and the apical plasma membrane. Could be involved in myelin biogenesis and/or myelin function (153 aa)
				SF3A2	splicing factor 3a, subunit 2, 66kDa; Subunit of the splicing factor SF3A required for 'A' complex assembly formed by the stable binding of U2 snRNP to the branchpoint sequence (BPS) in pre-mRNA. Sequence independent binding of SF3A/SF3B complex upstream of the branch site is essential, it may anchor U2 snRNP to the pre-mRNA. May also be involved in the assembly of the 'E' complex (464 aa)					PSMD7	proteasome (prosome, macropain) 26S subunit, non-ATPase, 7; Acts as a regulatory subunit of the 26S proteasome which is involved in the ATP-dependent degradation of ubiquitinated proteins (324 aa)	PRSS16	protease, serine, 16 (thymus); Protease that may play a role in T-cell development (514 aa)	CNTRL	centriolin (2325 aa)	PARD6A	par-6 partitioning defective 6 homolog alpha (C. elegans); Adapter protein involved in asymmetrical cell division and cell polarization processes. Probably involved in the formation of epithelial tight junctions. Association with PARD3 may prevent the interaction of PARD3 with F11R/JAM1, thereby preventing tight junction assembly. The PARD6-PARD3 complex links GTP-bound Rho small GTPases to atypi…	PPP2CB	protein phosphatase 2, catalytic subunit, beta isozyme; PP2A can modulate the activity of phosphorylase B kinase casein kinase 2, mitogen-stimulated S6 kinase, and MAP-2 kinase (309 aa)	SLC16A14	solute carrier family 16, member 14 (monocarboxylic acid transporter 14); Proton-linked monocarboxylate transporter. Catalyzes the rapid transport across the plasma membrane of many monocarboxylates (By similarity) (510 aa)	VWC2	von Willebrand factor C domain containing 2; BMP antagonist which may play a role in neural development. Promotes cell adhesion (By similarity) (325 aa)	NXT2	nuclear transport factor 2-like export factor 2 (197 aa)	PDXP	pyridoxal (pyridoxine, vitamin B6) phosphatase; Protein serine phosphatase that dephosphorylates 'Ser-3' in cofilin and probably also dephosphorylates phospho-serine residues in DSTN. Regulates cofilin-dependent actin cytoskeleton reorganization. Required for normal progress through mitosis and normal cytokinesis. Does not dephosphorylate phospho-threonines in LIMK1. Does not dephosphorylate pept…							ASPHD2	aspartate beta-hydroxylase domain containing 2 (369 aa)	GLA	galactosidase, alpha (429 aa)	FASTKD5	FAST kinase domains 5 (764 aa)									TNS3	tensin 3; May play a role in actin remodeling. Involved in the dissociation of the integrin-tensin-actin complex. EGF activates TNS4 and down-regulates TNS3 which results in capping the tail of ITGB1. Seems to be involved in mammary cell migration. May be involved in cell migration and bone development (By similarity) (1445 aa)
				TBCB	tubulin folding cofactor B; Binds to alpha-tubulin folding intermediates after their interaction with cytosolic chaperonin in the pathway leading from newly synthesized tubulin to properly folded heterodimer. Involved in regulation of tubulin heterodimer dissociation. May function as a negative regulator of axonal growth (244 aa)					STUB1	STIP1 homology and U-box containing protein 1, E3 ubiquitin protein ligase; E3 ubiquitin-protein ligase which targets misfolded chaperone substrates towards proteasomal degradation. Collaborates with ATXN3 in the degradation of misfolded chaperone substrates- ATXN3 restricting the length of ubiquitin chain attached to STUB1/CHIP substrates and preventing further chain extension. Ubiquitinates NOS…	LTF	lactotransferrin (710 aa)	LGALSL	lectin, galactoside-binding-like; Does not bind lactose, and may not bind carbohydrates (172 aa)	CCDC113	coiled-coil domain containing 113 (377 aa)	TUSC3	tumor suppressor candidate 3; Magnesium transporter. May be involved in N- glycosylation through its association with N-oligosaccharyl transferase (348 aa)	LIPH	lipase, member H; Hydrolyzes specifically phosphatidic acid (PA) to produce 2-acyl lysophosphatidic acid (LPA; a potent bioactive lipid mediator) and fatty acid. Does not hydrolyze other phospholipids, like phosphatidylserine (PS), phosphatidylcholine (PC) and phosphatidylethanolamine (PE) or triacylglycerol (TG) (451 aa)	NRG1	neuregulin 1 (645 aa)	ABCD1	ATP-binding cassette, sub-family D (ALD), member 1; Probable transporter. The nucleotide-binding fold acts as an ATP-binding subunit with ATPase activity (745 aa)	ASPHD2	aspartate beta-hydroxylase domain containing 2 (369 aa)							SRRD	SRR1 domain containing; May be involved in a circadian clock input pathway (By similarity) (339 aa)	USB1	U6 snRNA biogenesis 1; Phosphodiesterase responsible for the U6 snRNA 3' end processing. Acts as an exoribonuclease (RNase) responsible for trimming the poly(U) tract of the last nucleotides in the pre-U6 snRNA molecule, leading to the formation of mature U6 snRNA 3' end-terminated with a 2',3'-cyclic phosphate (By similarity) (265 aa)	HR	hairless homolog (mouse); May act as a transcription factor that could act on to regulate one of the phases of hair growth (1189 aa)									SGPP2	sphingosine-1-phosphate phosphatase 2; Has specific phosphohydrolase activity towards sphingoid base 1-phosphates. Has high phosphohydrolase activity against dihydrosphingosine-1-phosphate and sphingosine-1-phosphate (S1P) in vitro. May play a role in attenuating intracellular sphingosine 1-phosphate (S1P) signaling. May play a role in pro-inflammatory signaling (399 aa)
				PLIN3	perilipin 3; Required for the transport of mannose 6-phosphate receptors (MPR) from endosomes to the trans-Golgi network (434 aa)					CDIPT	CDP-diacylglycerol--inositol 3-phosphatidyltransferase; Catalyzes the biosynthesis of phosphatidylinositol (PtdIns) as well as PtdIns-inositol exchange reaction. May thus act to reduce an excessive cellular PtdIns content. The exchange activity is due to the reverse reaction of PtdIns synthase and is dependent on CMP, which is tightly bound to the enzyme (213 aa)	MAPRE3	microtubule-associated protein, RP/EB family, member 3; Binds to the plus end of microtubules and regulates the dynamics of the microtubule cytoskeleton. Promotes microtubule growth. May be involved in spindle function by stabilizing microtubules and anchoring them at centrosomes. May play a role in cell migration (By similarity) (281 aa)	NUDCD1	NudC domain containing 1 (583 aa)	NME3	NME/NM23 nucleoside diphosphate kinase 3; Major role in the synthesis of nucleoside triphosphates other than ATP. The ATP gamma phosphate is transferred to the NDP beta phosphate via a ping-pong mechanism, using a phosphorylated active-site intermediate. Probably has a role in normal hematopoiesis by inhibition of granulocyte differentiation and induction of apoptosis (169 aa)	CNOT3	CCR4-NOT transcription complex, subunit 3 (753 aa)	S100P	S100 calcium binding protein P; May stimulate cell proliferation in an autocrine manner via activation of the receptor for activated glycation end products (RAGE) (95 aa)	CACNA2D1	calcium channel, voltage-dependent, alpha 2/delta subunit 1; The alpha-2/delta subunit of voltage-dependent calcium channels regulates calcium current density and activation/inactivation kinetics of the calcium channel. Plays an important role in excitation-contraction coupling (By similarity) (1091 aa)	BCORL1	BCL6 corepressor-like 1; Transcriptional corepressor. May specifically inhibit gene expression when recruited to promoter regions by sequence specific DNA-binding proteins such as BCL6. This repression may be mediated at least in part by histone deacetylase activities which can associate with this corepressor (1711 aa)	NHP2L1	NHP2 non-histone chromosome protein 2-like 1 (S. cerevisiae); Binds to the 5'-stem-loop of U4 snRNA and may play a role in the late stage of spliceosome assembly. The protein undergoes a conformational change upon RNA-binding (128 aa)							NHP2L1	NHP2 non-histone chromosome protein 2-like 1 (S. cerevisiae); Binds to the 5'-stem-loop of U4 snRNA and may play a role in the late stage of spliceosome assembly. The protein undergoes a conformational change upon RNA-binding (128 aa)	PLA2G15	phospholipase A2, group XV; Has transacylase and calcium-independent phospholipase A2 activity. Catalyzes the formation of 1-O-acyl-N- acetylsphingosine and the concomitant release of a lyso- phospholipid (By similarity). May have weak lysophospholipase activity (412 aa)	SYT12	synaptotagmin XII; May be involved in Ca(2+)-dependent exocytosis of secretory vesicles through Ca(2+) and phospholipid binding to the C2 domain or may serve as Ca(2+) sensors in the process of vesicular trafficking and exocytosis (By similarity) (421 aa)									HMHA1	histocompatibility (minor) HA-1 (1136 aa)
				SIPA1L3	signal-induced proliferation-associated 1 like 3 (1781 aa)					BLOC1S6	biogenesis of lysosomal organelles complex-1, subunit 6, pallidin; Component of the BLOC-1 complex, a complex that is required for normal biogenesis of lysosome-related organelles (LRO), such as platelet dense granules and melanosomes. In concert with the AP-3 complex, the BLOC-1 complex is required to target membrane protein cargos into vesicles assembled at cell bodies for delivery into neurite…	SLC30A3	solute carrier family 30 (zinc transporter), member 3; Involved in accumulation of zinc in synaptic vesicles (By similarity) (388 aa)	NCAPH	non-SMC condensin I complex, subunit H; Regulatory subunit of the condensin complex, a complex required for conversion of interphase chromatin into mitotic-like condense chromosomes. The condensin complex probably introduces positive supercoils into relaxed DNA in the presence of type I topoisomerases and converts nicked DNA into positive knotted forms in the presence of type II topoisomerases (B…	SETD6	SET domain containing 6; Protein-lysine N-methyltransferase that specifically monomethylates 'Lys-310' of the RELA subunit of NF-kappa-B complex, leading to down-regulate NF-kappa-B transcription factor activity (473 aa)	ZNF180	zinc finger protein 180; May be involved in transcriptional regulation (692 aa)	CPA6	carboxypeptidase A6; May be involved in the proteolytic inactivation of enkephalins and neurotensin in some brain areas. May convert inactive angiotensin I into the biologically active angiotensin II (437 aa)	CREB5	cAMP responsive element binding protein 5 (508 aa)	PCSK1N	proprotein convertase subtilisin/kexin type 1 inhibitor; May function in the control of the neuroendocrine secretory pathway. Proposed be a specific endogenous inhibitor of PCSK1. ProSAAS and Big PEN-LEN, both containing the C-terminal inhibitory domain, but not the further processed peptides reduce PCSK1 activity in the endoplasmic reticulum and Golgi. It reduces the activity of the 84 kDa form …	CBY1	chibby homolog 1 (Drosophila); Inhibits the Wnt/Wingless pathway by binding to beta- catenin and inhibiting beta-catenin-mediated transcriptional activation through competition with TCF/LEF transcription factors. Has also been shown to play a role in regulating the intracellular trafficking of polycystin-2/PKD2 and possibly of other intracellular proteins. Promotes adipocyte and cardiomyocyte dif…							HSCB	HscB iron-sulfur cluster co-chaperone homolog (E. coli); Acts as a co-chaperone in iron-sulfur cluster assembly in mitochondria (235 aa)	CHRAC1	chromatin accessibility complex 1; Forms a complex with DNA polymerase epsilon subunit POLE3 and binds naked DNA, which is then incorporated into chromatin, aided by the nucleosome remodeling activity of ISWI/SNF2H and ACF1 (131 aa)	ZNF35	zinc finger protein 35; May be involved in transcriptional regulation. Involved in cell differentiation and/or proliferation (527 aa)									ZNF114	zinc finger protein 114; May be involved in transcriptional regulation (417 aa)
				TWISTNB	TWIST neighbor; DNA-dependent RNA polymerase catalyzes the transcription of DNA into RNA using the four ribonucleoside triphosphates as substrates. Component of RNA polymerase I which synthesizes ribosomal RNA precursors. Through its association with RRN3/TIF-IA may be involved in recruitment of Pol I to rDNA promoters (338 aa)					FDFT1	farnesyl-diphosphate farnesyltransferase 1 (417 aa)	IGFBP5	insulin-like growth factor binding protein 5; IGF-binding proteins prolong the half-life of the IGFs and have been shown to either inhibit or stimulate the growth promoting effects of the IGFs on cell culture. They alter the interaction of IGFs with their cell surface receptors (272 aa)	AHR	aryl hydrocarbon receptor; Ligand-activated transcriptional activator. Binds to the XRE promoter region of genes it activates. Activates the expression of multiple phase I and II xenobiotic chemical metabolizing enzyme genes (such as the CYP1A1 gene). Mediates biochemical and toxic effects of halogenated aromatic hydrocarbons. Involved in cell-cycle regulation. Likely to play an important role in…	SMPD3	sphingomyelin phosphodiesterase 3, neutral membrane (neutral sphingomyelinase II); Catalyzes the hydrolysis of sphingomyelin to form ceramide and phosphocholine. Ceramide mediates numerous cellular functions, such as apoptosis and growth arrest, and is capable of regulating these 2 cellular events independently. Also hydrolyzes sphingosylphosphocholine. Regulates the cell cycle by acting as a gro…	KCNA7	potassium voltage-gated channel, shaker-related subfamily, member 7; Mediates the voltage-dependent potassium ion permeability of excitable membranes. Assuming opened or closed conformations in response to the voltage difference across the membrane, the protein forms a potassium-selective channel through which potassium ions may pass in accordance with their electrochemical gradient (By similarit…	ANPEP	alanyl (membrane) aminopeptidase; Broad specificity aminopeptidase. Plays a role in the final digestion of peptides generated from hydrolysis of proteins by gastric and pancreatic proteases. May play a critical role in the pathogenesis of cholesterol gallstone disease. May be involved in the metabolism of regulatory peptides of diverse cell types, responsible for the processing of peptide hormone…	FRYL	FRY-like; Plays a key role in maintaining the integrity of polarized cell extensions during morphogenesis, regulates the actin cytoskeleton and plays a key role in patterning sensory neuron dendritic fields by promoting avoidance between homologous dendrites as well as by limiting dendritic branching (By similarity). May function as a transcriptional activator (3013 aa)	RP2	retinitis pigmentosa 2 (X-linked recessive); Acts as a GTPase-activating protein (GAP) involved in trafficking between the Golgi and the ciliary membrane. Involved in localization of proteins, such as NPHP3, to the cilium membrane by inducing hydrolysis of GTP ARL3, leading to the release of UNC119 (or UNC119B). Acts as a GTPase-activating protein (GAP) for tubulin in concert with tubulin-specifi…	TOMM22	translocase of outer mitochondrial membrane 22 homolog (yeast); Central receptor component of the translocase of the outer membrane of mitochondria (TOM complex) responsible for the recognition and translocation of cytosolically synthesized mitochondrial preproteins. Together with the peripheral receptor TOM20 functions as the transit peptide receptor and facilitates the movement of preproteins i…							XBP1	X-box binding protein 1; Transcription factor essential for hepatocyte growth, the differentiation of plasma cells, the immunoglobulin secretion, and the unfolded protein response (UPR). Acts during endoplasmic reticulum stress (ER) by activating unfolded protein response (UPR) target genes via direct binding to the UPR element (UPRE). Binds DNA preferably to the CRE-like element 5'- GATGACGTG[TG…	PPP2CB	protein phosphatase 2, catalytic subunit, beta isozyme; PP2A can modulate the activity of phosphorylase B kinase casein kinase 2, mitogen-stimulated S6 kinase, and MAP-2 kinase (309 aa)	WDR81	WD repeat domain 81 (1941 aa)									PLA2G16	phospholipase A2, group XVI; Exhibits PLA1/2 activity, catalyzing the calcium- independent hydrolysis of acyl groups in various phosphatidylcholines (PC) and phosphatidylethanolamine (PE). For most substrates, PLA1 activity is much higher than PLA2 activity. Specifically catalyzes the release of fatty acids from phospholipids in adipose tissue (By similarity). N- and O- acylation activity is hard…
				PON2	paraoxonase 2 (354 aa)					BRF2	BRF2, subunit of RNA polymerase III transcription initiation factor, BRF1-like; General activator of RNA polymerase III transcription. Factor exclusively required for RNA polymerase III transcription of genes with promoter elements upstream of the initiation sites (419 aa)	IL1RL1	interleukin 1 receptor-like 1; Receptor for interleukin-33 (IL-33), its stimulation recruits MYD88, IRAK1, IRAK4, and TRAF6, followed by phosphorylation of MAPK3/ERK1 and/or MAPK1/ERK2, MAPK14, and MAPK8. Possibly involved in helper T-cell function (556 aa)	UNG	uracil-DNA glycosylase; Excises uracil residues from the DNA which can arise as a result of misincorporation of dUMP residues by DNA polymerase or due to deamination of cytosine (By similarity) (313 aa)	MPG	N-methylpurine-DNA glycosylase; Hydrolysis of the deoxyribose N-glycosidic bond to excise 3-methyladenine, and 7-methylguanine from the damaged DNA polymer formed by alkylation lesions (298 aa)	PPP1R37	protein phosphatase 1, regulatory subunit 37; Inhibits phosphatase activity of protein phosphatase 1 (PP1) complexes (691 aa)	SCNN1G	sodium channel, non-voltage-gated 1, gamma subunit (649 aa)	AADACL3	arylacetamide deacetylase-like 3 (350 aa)	PHF16	PHD finger protein 16; Component of the HBO1 complex which has a histone H4- specific acetyltransferase activity, a reduced activity toward histone H3 and is responsible for the bulk of histone H4 acetylation in vivo (823 aa)	XBP1	X-box binding protein 1; Transcription factor essential for hepatocyte growth, the differentiation of plasma cells, the immunoglobulin secretion, and the unfolded protein response (UPR). Acts during endoplasmic reticulum stress (ER) by activating unfolded protein response (UPR) target genes via direct binding to the UPR element (UPRE). Binds DNA preferably to the CRE-like element 5'- GATGACGTG[TG…							RHBDD3	rhomboid domain containing 3 (386 aa)	TUSC3	tumor suppressor candidate 3; Magnesium transporter. May be involved in N- glycosylation through its association with N-oligosaccharyl transferase (348 aa)	ZNF668	zinc finger protein 668; May be involved in transcriptional regulation (By similarity) (642 aa)									MSC	musculin; Transcription repressor capable of inhibiting the transactivation capability of TCF3/E47. May play a role in regulating antigen-dependent B-cell differentiation (206 aa)
				HBP1	HMG-box transcription factor 1; Transcriptional repressor that binds to the promoter region of target genes. Plays a role in the regulation of the cell cycle and of the Wnt pathway. Binds preferentially to the sequence 5'-TTCATTCATTCA-3'. Binding to the H1F0 promoter is enhanced by interaction with RB1. Disrupts the interaction between DNA and TCF4 (514 aa)					MTMR9	myotubularin related protein 9; Probable pseudophosphatase. Contains a Gly residue instead of a conserved Cys residue in the dsPTPase catalytic loop which renders it catalytically inactive as a phosphatase (Potential) (549 aa)	PRTN3	proteinase 3 (256 aa)	DDX39A	DEAD (Asp-Glu-Ala-Asp) box polypeptide 39A; Involved in pre-mRNA splicing. Required for the export of mRNA out of the nucleus (427 aa)	DECR2	2,4-dienoyl CoA reductase 2, peroxisomal; Auxiliary enzyme of beta-oxidation. Participates in the degradation of unsaturated fatty enoyl-CoA esters having double bonds in both even- and odd-numbered positions in peroxisome. Catalyzes the NADP-dependent reduction of 2,4-dienoyl-CoA to yield trans-3-enoyl-CoA. Has activity towards short and medium chain 2,4-dienoyl-CoAs, but also towards 2,4,7,10,1…	FIZ1	FLT3-interacting zinc finger 1; May be a transcriptional repressor of NRL function in photoreceptors. Does not repress CRX-mediated transactivation (By similarity) (496 aa)	SEMA6B	sema domain, transmembrane domain (TM), and cytoplasmic domain, (semaphorin) 6B; May play a role in both peripheral and central nervous system development (By similarity) (888 aa)	MFAP5	microfibrillar associated protein 5; Component of the elastin-associated microfibrils (173 aa)	USP11	ubiquitin specific peptidase 11; Protease that can remove conjugated ubiquitin from target proteins and polyubiquitin chains. Inhibits the degradation of target proteins by the proteasome. Plays a role in the regulation of pathways leading to NF-kappa-B activation. Plays a role in the regulation of DNA repair after double-stranded DNA breaks (963 aa)	TTLL12	tubulin tyrosine ligase-like family, member 12 (644 aa)							NIPSNAP1	nipsnap homolog 1 (C. elegans) (284 aa)	CNOT3	CCR4-NOT transcription complex, subunit 3 (753 aa)	SLC4A2	solute carrier family 4, anion exchanger, member 2 (erythrocyte membrane protein band 3-like 1); Plasma membrane anion exchange protein of wide distribution (1241 aa)									HMGCS1	3-hydroxy-3-methylglutaryl-CoA synthase 1 (soluble); This enzyme condenses acetyl-CoA with acetoacetyl-CoA to form HMG-CoA, which is the substrate for HMG-CoA reductase (520 aa)
				CAV2	caveolin 2; May act as a scaffolding protein within caveolar membranes. Interacts directly with G-protein alpha subunits and can functionally regulate their activity. Acts as an accessory protein in conjunction with CAV1 in targeting to lipid rafts and driving caveolae formation. The Ser-36 phosphorylated form has a role in modulating mitosis in endothelial cells. Positive regulator of cellular m…					TMEM147	transmembrane protein 147 (224 aa)	TMEM59	transmembrane protein 59; Acts as a regulator of autophagy in response to S.aureus infection by promoting activation of LC3 (MAP1LC3A, MAP1LC3B or MAP1LC3C). Acts by interacting with ATG16L1, leading to promote a functional complex between LC3 and ATG16L1 and promoting LC3 lipidation and subsequent activation of autophagy. Modulates the O-glycosylation and complex N-glycosylation steps occurring …	SNRPA	small nuclear ribonucleoprotein polypeptide A; Binds stem loop II of U1 snRNA. It is the first snRNP to interact with pre-mRNA. This interaction is required for the subsequent binding of U2 snRNP and the U4/U6/U5 tri-snRNP. In a snRNP-free form (SF-A) may be involved in coupled pre-mRNA splicing and polyadenylation process. Binds preferentially to the 5'-UGCAC-3' motif in vitro (282 aa)	MAZ	MYC-associated zinc finger protein (purine-binding transcription factor); May function as a transcription factor with dual roles in transcription initiation and termination. Binds to two sites, ME1a1 and ME1a2, within the MYC promoter having greater affinity for the former. Also binds to multiple G/C-rich sites within the promoter of the Sp1 family of transcription factors. Regulates inflammation…	TBCB	tubulin folding cofactor B; Binds to alpha-tubulin folding intermediates after their interaction with cytosolic chaperonin in the pathway leading from newly synthesized tubulin to properly folded heterodimer. Involved in regulation of tubulin heterodimer dissociation. May function as a negative regulator of axonal growth (244 aa)	ANGPTL4	angiopoietin-like 4; Protein with hypoxia-induced expression in endothelial cells. May act as a regulator of angiogenesis and modulate tumorigenesis. Inhibits proliferation, migration, and tubule formation of endothelial cells and reduces vascular leakage. May exert a protective function on endothelial cells through an endocrine action. It is directly involved in regulating glucose homeostasis, l…	PAQR8	progestin and adipoQ receptor family member VIII; Steroid membrane receptor. Binds progesterone. May be involved in oocyte maturation (By similarity) (354 aa)	TIMP1	TIMP metallopeptidase inhibitor 1; Complexes with metalloproteinases (such as collagenases) and irreversibly inactivates them by binding to their catalytic zinc cofactor. Also mediates erythropoiesis in vitro; but, unlike IL-3, it is species-specific, stimulating the growth and differentiation of only human and murine erythroid progenitors. Known to act on MMP-1, MMP-2, MMP-3, MMP-7, MMP-8, MMP-9…	PNPLA5	patatin-like phospholipase domain containing 5; Lipid hydrolase (By similarity) (429 aa)							TTLL12	tubulin tyrosine ligase-like family, member 12 (644 aa)	PAF1	Paf1, RNA polymerase II associated factor, homolog (S. cerevisiae); Component of the PAF1 complex (PAF1C) which has multiple functions during transcription by RNA polymerase II and is implicated in regulation of development and maintenance of embryonic stem cell pluripotency. PAF1C associates with RNA polymerase II through interaction with POLR2A CTD non- phosphorylated and 'Ser-2'- and 'Ser-5'-p…	TMED7	transmembrane emp24 protein transport domain containing 7; Potential role in vesicular protein trafficking, mainly in the early secretory pathway. Appears to play a role in the biosynthesis of secreted cargo including processing and post- translational modifications (224 aa)									FARP1	FERM, RhoGEF (ARHGEF) and pleckstrin domain protein 1 (chondrocyte-derived); Functions as guanine nucleotide exchange factor for RAC1. May play a role in semaphorin signaling. Plays a role in the assembly and disassembly of dendritic filopodia, the formation of dendritic spines, regulation of dendrite length and ultimately the formation of synapses (By similarity) (1045 aa)
				AIMP2	aminoacyl tRNA synthetase complex-interacting multifunctional protein 2; Required for assembly and stability of the aminoacyl- tRNA synthase complex. Mediates ubiquitination and degradation of FUBP1, a transcriptional activator of MYC, leading to MYC down- regulation which is required for aveolar type II cell differentiation. Blocks MDM2-mediated ubiquitination and degradation of p53/TP53. Functi…					TWISTNB	TWIST neighbor; DNA-dependent RNA polymerase catalyzes the transcription of DNA into RNA using the four ribonucleoside triphosphates as substrates. Component of RNA polymerase I which synthesizes ribosomal RNA precursors. Through its association with RRN3/TIF-IA may be involved in recruitment of Pol I to rDNA promoters (338 aa)	CTSD	cathepsin D; Acid protease active in intracellular protein breakdown. Involved in the pathogenesis of several diseases such as breast cancer and possibly Alzheimer disease (412 aa)	HAUS3	HAUS augmin-like complex, subunit 3; Contributes to mitotic spindle assembly, maintenance of centrosome integrity and completion of cytokinesis as part of the HAUS augmin-like complex (603 aa)	C16orf88	chromosome 16 open reading frame 88 (458 aa)	FSD1	fibronectin type III and SPRY domain containing 1; May be involved in microtubule organization and stabilization (496 aa)	CXXC5	CXXC finger protein 5; May indirectly participate in activation of the NF- kappa-B and MAPK pathways. Acts as a mediator of BMP4-mediated modulation of canonical Wnt signaling activity in neural stem cells (By similarity). Required for DNA damage-induced ATM phosphorylation, p53 activation and cell cycle arrest. Involved in myelopoiesis (322 aa)	HS3ST3B1	heparan sulfate (glucosamine) 3-O-sulfotransferase 3B1; Sulfotransferase that utilizes 3'-phospho-5'-adenylyl sulfate (PAPS) to catalyze the transfer of a sulfo group to an N- unsubstituted glucosamine linked to a 2-O-sulfo iduronic acid unit on heparan sulfate. Catalyzes the O-sulfation of glucosamine in IdoUA2S-GlcNS and also in IdoUA2S-GlcNH2. The substrate-specific O-sulfation generates an en…	MAGED2	melanoma antigen family D, 2 (606 aa)	ADSL	adenylosuccinate lyase; Catalyzes two non-sequential steps in de novo AMP synthesis- converts (S)-2-(5-amino-1-(5-phospho-D- ribosyl)imidazole-4-carboxamido)succinate (SAICAR) to fumarate plus 5-amino-1-(5-phospho-D-ribosyl)imidazole-4-carboxamide, and thereby also contributes to de novo IMP synthesis, and converts succinyladenosine monophosphate (SAMP) to AMP and fumarate (484 aa)							PROCR	protein C receptor, endothelial; Binds activated protein C. Enhances protein C activation by the thrombin-thrombomodulin complex; plays a role in the protein C pathway controlling blood coagulation (238 aa)	ECH1	enoyl CoA hydratase 1, peroxisomal; Isomerization of 3-trans,5-cis-dienoyl-CoA to 2-trans,4- trans-dienoyl-CoA (By similarity) (328 aa)	REPIN1	replication initiator 1; Sequence-specific double-stranded DNA-binding protein required for initiation of chromosomal DNA replication. Binds on 5'-ATT-3' reiterated sequences downstream of the origin of bidirectional replication (OBR) and a second, homologous ATT sequence of opposite orientation situated within the OBR zone. Facilitates DNA bending (624 aa)									NOG	noggin; Essential for cartilage morphogenesis and joint formation. Inhibitor of bone morphogenetic proteins (BMP) signaling which is required for growth and patterning of the neural tube and somite (232 aa)
				FIS1	fission 1 (mitochondrial outer membrane) homolog (S. cerevisiae); Promotes the fragmentation of the mitochondrial network and its perinuclear clustering. Can induce cytochrome c release from the mitochondrion to the cytosol, ultimately leading to apoptosis. Also mediates peroxisomal fission (152 aa)					PON2	paraoxonase 2 (354 aa)	RARRES1	retinoic acid receptor responder (tazarotene induced) 1 (294 aa)	DST	dystonin (5171 aa)	MTFMT	mitochondrial methionyl-tRNA formyltransferase; Formylates methionyl-tRNA in mitochondria. A single tRNA(Met) gene gives rise to both an initiator and an elongator species via an unknown mechanism (By similarity) (389 aa)	CCDC9	coiled-coil domain containing 9 (531 aa)	CLEC7A	C-type lectin domain family 7, member A (247 aa)	ENPP1	ectonucleotide pyrophosphatase/phosphodiesterase 1; By generating PPi, plays a role in regulating pyrophosphate levels, and functions in bone mineralization and soft tissue calcification. PPi inhibits mineralization by binding to nascent hydroxyapatite (HA) crystals, thereby preventing further growth of these crystals. In vitro, has a broad specificity, hydrolyzing other nucleoside 5' triphosphat…	ACP5	acid phosphatase 5, tartrate resistant; Involved in osteopontin/bone sialoprotein dephosphorylation. Its expression seems to increase in certain pathological states such as Gaucher and Hodgkin diseases, the hairy cell, the B-cell, and the T-cell leukemias (325 aa)	GSS	glutathione synthetase (474 aa)							ZNF512B	zinc finger protein 512B; May be involved in transcriptional regulation (892 aa)	PPP1R37	protein phosphatase 1, regulatory subunit 37; Inhibits phosphatase activity of protein phosphatase 1 (PP1) complexes (691 aa)	CLP1	cleavage and polyadenylation factor I subunit 1; Polynucleotide kinase that can phosphorylate the 5'- hydroxyl groups of double-stranded RNA (dsRNA), single-stranded RNA (ssRNA), double stranded DNA (dsDNA) and double-stranded DNA-RNA hybrids. dsRNA is phosphorylated more efficiently than dsDNA, and the RNA component of a DNA-RNA hybrid is phosphorylated more efficiently than the DNA component. A…									SGK223	Tyrosine-protein kinase SgK223 (1402 aa)
				GLCCI1	glucocorticoid induced transcript 1 (547 aa)					OGDH	oxoglutarate (alpha-ketoglutarate) dehydrogenase (lipoamide); The 2-oxoglutarate dehydrogenase complex catalyzes the overall conversion of 2-oxoglutarate to succinyl-CoA and CO(2). It contains multiple copies of three enzymatic components- 2- oxoglutarate dehydrogenase (E1), dihydrolipoamide succinyltransferase (E2) and lipoamide dehydrogenase (E3) (1023 aa)	PAPOLG	poly(A) polymerase gamma; Responsible for the post-transcriptional adenylation of the 3'-terminal of mRNA precursors and several small RNAs including signal recognition particle (SRP) RNA, nuclear 7SK RNA, U2 small nuclear RNA, and ribosomal 5S RNA (736 aa)	SNRPC	small nuclear ribonucleoprotein polypeptide C; Component of the U1 snRNP, which is essential for recognition of the pre-mRNA 5' splice-site and the subsequent assembly of the spliceosome. U1-C is directly involved in initial 5' splice-site recognition for both constitutive and regulated alternative splicing. The interaction with the 5' splice-site seems to precede base-pairing between the pre-mRN…	ZFAND1	zinc finger, AN1-type domain 1 (268 aa)	TGFB1	transforming growth factor, beta 1; Multifunctional protein that controls proliferation, differentiation and other functions in many cell types. Many cells synthesize TGFB1 and have specific receptors for it. It positively and negatively regulates many other growth factors. It plays an important role in bone remodeling as it is a potent stimulator of osteoblastic bone formation, causing chemotaxi…	SCEL	sciellin; May function in the assembly or regulation of proteins in the cornified envelope. The LIM domain may be involved in homotypic or heterotypic associations and may function to localize sciellin to the cornified envelope (688 aa)	GLI2	GLI family zinc finger 2; Acts as a transcriptional activator. May play a role during embryogenesis. Binds to the DNA sequence 5'-GAACCACCCA-3' which is part of the TRE-2S regulatory element that augments the Tax-dependent enhancer of human T-cell leukemia virus type 1. Is involved in the smoothened (SHH) signaling pathway (1586 aa)	MMP2	matrix metallopeptidase 2 (gelatinase A, 72kDa gelatinase, 72kDa type IV collagenase); Ubiquitinous metalloproteinase that is involved in diverse functions such as remodeling of the vasculature, angiogenesis, tissue repair, tumor invasion, inflammation, and atherosclerotic plaque rupture. As well as degrading extracellular matrix proteins, can also act on several nonmatrix proteins such as big en…	C20orf27	chromosome 20 open reading frame 27 (199 aa)							C20orf27	chromosome 20 open reading frame 27 (199 aa)	TBC1D17	TBC1 domain family, member 17; May act as a GTPase-activating protein for Rab family protein(s) (648 aa)	EPPK1	epiplakin 1 (2420 aa)									IL1R2	interleukin 1 receptor, type II; Non-signaling receptor for IL1A, IL1B and IL1RN. Reduces IL1B activities. Serves as a decoy receptor by competetive binding to IL1B and preventing its binding to IL1R1. Also modulates cellular response through non-signaling association with IL1RAP after binding to IL1B. IL1R2 (membrane and secreted forms) preferentially binds IL1B and poorly IL1A and IL1RN. The se…
				CEP41	centrosomal protein 41kDa (373 aa)					NRF1	nuclear respiratory factor 1; Transcription factor that activates the expression of the EIF2S1 (EIF2-alpha) gene. Links the transcriptional modulation of key metabolic genes to cellular growth and development. Implicated in the control of nuclear genes required for respiration, heme biosynthesis, and mitochondrial DNA transcription and replication (503 aa)	TP53I3	tumor protein p53 inducible protein 3; May be involved in the generation of reactive oxygen species (ROS). Has low NADPH-dependent beta-naphthoquinone reductase activity, with a preference for 1,2-beta-naphthoquinone over 1,4-beta-naphthoquinone. Has low NADPH-dependent diamine reductase activity (in vitro) (332 aa)	ATXN1	ataxin 1; Chromatin-binding factor that repress Notch signaling in the absence of Notch intracellular domain by acting as a CBF1 corepressor. Binds to the HEY promoter and might assist, along with NCOR2, RBPJ-mediated repression. Binds RNA in vitro. May be involved in RNA metabolism. The expansion of the polyglutamine tract may alter this function (815 aa)	DECR1	2,4-dienoyl CoA reductase 1, mitochondrial; Auxiliary enzyme of beta-oxidation. It participates in the metabolism of unsaturated fatty enoyl-CoA esters having double bonds in both even- and odd-numbered positions. Catalyzes the NADP-dependent reduction of 2,4-dienoyl-CoA to yield trans-3- enoyl-CoA (335 aa)	MLL4	Histone-lysine N-methyltransferase MLL4 ; Histone methyltransferase. Methylates 'Lys-4' of histone H3. H3 'Lys-4' methylation represents a specific tag for epigenetic transcriptional activation. Plays a central role in beta-globin locus transcription regulation by being recruited by NFE2. Plays an important role in controlling bulk H3K4me during oocyte growth and preimplantation development. Requ…	GPR37	G protein-coupled receptor 37 (endothelin receptor type B-like); Orphan receptor. May have a unique functional role in the central nervous system (613 aa)	TRIM58	tripartite motif containing 58 (486 aa)	CORO1A	coronin, actin binding protein, 1A; May be a crucial component of the cytoskeleton of highly motile cells, functioning both in the invagination of large pieces of plasma membrane, as well as in forming protrusions of the plasma membrane involved in cell locomotion. In mycobacteria- infected cells, its retention on the phagosomal membrane prevents fusion between phagosomes and lysosomes (461 aa)	AHCY	adenosylhomocysteinase; Adenosylhomocysteine is a competitive inhibitor of S- adenosyl-L-methionine-dependent methyl transferase reactions; therefore adenosylhomocysteinase may play a key role in the control of methylations via regulation of the intracellular concentration of adenosylhomocysteine (432 aa)							TRIB3	tribbles homolog 3 (Drosophila); Disrupts insulin signaling by binding directly to Akt kinases and blocking their activation. May bind directly to and mask the 'Thr-308' phosphorylation site in AKT1. Binds to ATF4 and inhibits its transcriptional activation activity. Interacts with the NF-kappa-B transactivator p65 RELA and inhibits its phosphorylation and thus its transcriptional activation acti…	FIZ1	FLT3-interacting zinc finger 1; May be a transcriptional repressor of NRL function in photoreceptors. Does not repress CRX-mediated transactivation (By similarity) (496 aa)											SERPINB8	serpin peptidase inhibitor, clade B (ovalbumin), member 8 (374 aa)
				CHMP5	charged multivesicular body protein 5; Probable peripherally associated component of the endosomal sorting required for transport complex III (ESCRT-III) which is involved in multivesicular bodies (MVBs) formation and sorting of endosomal cargo proteins into MVBs. MVBs contain intraluminal vesicles (ILVs) that are generated by invagination and scission from the limiting membrane of the endosome a…					BCL7B	B-cell CLL/lymphoma 7B (202 aa)	MSX2	msh homeobox 2; Acts as a transcriptional regulator in bone development. Represses the ALPL promoter activity and antogonizes the stimulatory effect of DLX5 on ALPL expression during osteoblast differentiation. Probable morphogenetic role. May play a role in limb-pattern formation. In osteoblasts, suppresses transcription driven by the osteocalcin FGF response element (OCFRE). Binds to the homeod…	SOX9	SRY (sex determining region Y)-box 9; Plays an important role in the normal skeletal development. May regulate the expression of other genes involved in chondrogenesis by acting as a transcription factor for these genes (509 aa)	EXOSC5	exosome component 5; Non-catalytic component of the RNA exosome complex which has 3'->5' exoribonuclease activity and participates in a multitude of cellular RNA processing and degradation events. In the nucleus, the RNA exosome complex is involved in proper maturation of stable RNA species such as rRNA, snRNA and snoRNA, in the elimination of RNA processing by-products and non-coding 'pervasive'…	USF2	upstream transcription factor 2, c-fos interacting; Transcription factor that binds to a symmetrical DNA sequence (E-boxes) (5'-CACGTG-3') that is found in a variety of viral and cellular promoters (346 aa)	ALDH5A1	aldehyde dehydrogenase 5 family, member A1; Catalyzes one step in the degradation of the inhibitory neurotransmitter gamma-aminobutyric acid (GABA) (548 aa)	THBS2	thrombospondin 2; Adhesive glycoprotein that mediates cell-to-cell and cell-to-matrix interactions. Ligand for CD36 mediating antiangiogenic properties (1172 aa)	USB1	U6 snRNA biogenesis 1; Phosphodiesterase responsible for the U6 snRNA 3' end processing. Acts as an exoribonuclease (RNase) responsible for trimming the poly(U) tract of the last nucleotides in the pre-U6 snRNA molecule, leading to the formation of mature U6 snRNA 3' end-terminated with a 2',3'-cyclic phosphate (By similarity) (265 aa)	FAM83D	family with sequence similarity 83, member D (615 aa)							CDK5RAP1	CDK5 regulatory subunit associated protein 1 (587 aa)	TBCB	tubulin folding cofactor B; Binds to alpha-tubulin folding intermediates after their interaction with cytosolic chaperonin in the pathway leading from newly synthesized tubulin to properly folded heterodimer. Involved in regulation of tubulin heterodimer dissociation. May function as a negative regulator of axonal growth (244 aa)											KCNJ15	potassium inwardly-rectifying channel, subfamily J, member 15; Inward rectifier potassium channels are characterized by a greater tendency to allow potassium to flow into the cell rather than out of it. Their voltage dependence is regulated by the concentration of extracellular potassium; as external potassium is raised, the voltage range of the channel opening shifts to more positive voltages. T…
				OBFC1	oligonucleotide/oligosaccharide-binding fold containing 1; Component of the CST complex, a complex that binds to single-stranded DNA and is required to protect telomeres from DNA degradation. The CST complex binds single-stranded DNA with high affinity in a sequence-independent manner, while isolated subunits bind DNA with low affinity by themselves. In addition to telomere protection, the CST co…					CHMP5	charged multivesicular body protein 5; Probable peripherally associated component of the endosomal sorting required for transport complex III (ESCRT-III) which is involved in multivesicular bodies (MVBs) formation and sorting of endosomal cargo proteins into MVBs. MVBs contain intraluminal vesicles (ILVs) that are generated by invagination and scission from the limiting membrane of the endosome a…	DLX4	distal-less homeobox 4; May play a role in determining the production of hemoglobin S. May act as a repressor (240 aa)	TMX4	thioredoxin-related transmembrane protein 4 (349 aa)	PEX11G	peroxisomal biogenesis factor 11 gamma (241 aa)	ERF	Ets2 repressor factor; Potent transcriptional repressor that binds to the H1 element of the Ets2 promoter. May regulate other genes involved in cellular proliferation. Required for extraembryonic ectoderm differentiation, ectoplacental cone cavity closure, and chorioallantoic attachment (By similarity). May be important for regulating trophoblast stem cell differentiation (By similarity) (548 aa)	CLK4	CDC-like kinase 4; Dual specificity kinase acting on both serine/threonine and tyrosine-containing substrates. Phosphorylates serine- and arginine-rich (SR) proteins of the spliceosomal complex and may be a constituent of a network of regulatory mechanisms that enable SR proteins to control RNA splicing. Phosphorylates SRSF1 and SRSF3. Required for the regulation of alternative splicing of MAPT/T…	FAM69A	family with sequence similarity 69, member A (428 aa)	PLA2G15	phospholipase A2, group XV; Has transacylase and calcium-independent phospholipase A2 activity. Catalyzes the formation of 1-O-acyl-N- acetylsphingosine and the concomitant release of a lyso- phospholipid (By similarity). May have weak lysophospholipase activity (412 aa)	RNF125	ring finger protein 125, E3 ubiquitin protein ligase; E3 ubiquitin-protein ligase that acts as a positive regulator of T-cell activation. E3 ligase proteins mediate ubiquitination and subsequent proteasomal degradation of target proteins (232 aa)							AHCY	adenosylhomocysteinase; Adenosylhomocysteine is a competitive inhibitor of S- adenosyl-L-methionine-dependent methyl transferase reactions; therefore adenosylhomocysteinase may play a key role in the control of methylations via regulation of the intracellular concentration of adenosylhomocysteine (432 aa)	CCDC9	coiled-coil domain containing 9 (531 aa)											ZNF703	zinc finger protein 703; Transcriptional corepressor which does not bind directly to DNA and may regulate transcription through recruitment of histone deacetylases to gene promoters. Regulates cell adhesion, migration and proliferation. May be required for segmental gene expression during hindbrain development (590 aa)
				AATF	apoptosis antagonizing transcription factor; May function as a general inhibitor of the histone deacetylase HDAC1. Binding to the pocket region of RB1 may displace HDAC1 from RB1/E2F complexes, leading to activation of E2F target genes and cell cycle progression. Conversely, displacement of HDAC1 from SP1 bound to the CDKN1A promoter leads to increased expression of this CDK inhibitor and blocks …					TADA2A	transcriptional adaptor 2A; Component of the ATAC complex, a complex with histone acetyltransferase activity on histones H3 and H4. Required for the function of some acidic activation domains, which activate transcription from a distant site (By similarity). Binds double- stranded DNA. Binds dinucleosomes, probably at the linker region between neighboring nucleosomes. Plays a role in chromatin re…	GJB6	gap junction protein, beta 6, 30kDa; One gap junction consists of a cluster of closely packed pairs of transmembrane channels, the connexons, through which materials of low MW diffuse from one cell to a neighboring cell (261 aa)	UROD	uroporphyrinogen decarboxylase; Catalyzes the decarboxylation of four acetate groups of uroporphyrinogen-III to yield coproporphyrinogen-III (367 aa)	SF3A2	splicing factor 3a, subunit 2, 66kDa; Subunit of the splicing factor SF3A required for 'A' complex assembly formed by the stable binding of U2 snRNP to the branchpoint sequence (BPS) in pre-mRNA. Sequence independent binding of SF3A/SF3B complex upstream of the branch site is essential, it may anchor U2 snRNP to the pre-mRNA. May also be involved in the assembly of the 'E' complex (464 aa)	GSK3A	glycogen synthase kinase 3 alpha; Constitutively active protein kinase that acts as a negative regulator in the hormonal control of glucose homeostasis, Wnt signaling and regulation of transcription factors and microtubules, by phosphorylating and inactivating glycogen synthase (GYS1 or GYS2), CTNNB1/beta-catenin, APC and AXIN1. Requires primed phosphorylation of the majority of its substrates. C…	LPCAT4	lysophosphatidylcholine acyltransferase 4; Displays acyl-CoA-dependent lysophospholipid acyltransferase activity with a subset of lysophospholipids as substrates; converts lysophosphatidylethanolamine to phosphatidylethanolamine, lysophosphatidylcholine to phosphatidycholine, 1-alkenyl-lysophatidylethanolamine to 1- alkenyl-phosphatidylethanolamine, lysophosphatidylglycerol and alkyl-lysophosphat…	RBMX	RNA binding motif protein, X-linked; RNA-binding protein that plays several role in the regulation of pre- and post-transcriptional processes. Implicated in tissue-specific regulation of gene transcription and alternative splicing of several pre-mRNAs. Binds to and stimulates transcription from the tumor suppressor TXNIP gene promoter; may thus be involved in tumor suppression. When associated wi…	KIAA1199	KIAA1199; May be involved in hearing (1361 aa)	TAF9	TAF9 RNA polymerase II, TATA box binding protein (TBP)-associated factor, 32kDa; Essential for cell viability. TAF9 and TAF9B are involved in transcriptional activation as well as repression of distinct but overlapping sets of genes. May have a role in gene regulation associated with apoptosis. TAFs are components of the transcription factor IID (TFIID) complex, the TBP-free TAFII complex (TFTC),…							RNF125	ring finger protein 125, E3 ubiquitin protein ligase; E3 ubiquitin-protein ligase that acts as a positive regulator of T-cell activation. E3 ligase proteins mediate ubiquitination and subsequent proteasomal degradation of target proteins (232 aa)	TGFB1	transforming growth factor, beta 1; Multifunctional protein that controls proliferation, differentiation and other functions in many cell types. Many cells synthesize TGFB1 and have specific receptors for it. It positively and negatively regulates many other growth factors. It plays an important role in bone remodeling as it is a potent stimulator of osteoblastic bone formation, causing chemotaxi…											SLC24A3	solute carrier family 24 (sodium/potassium/calcium exchanger), member 3; Transports 1 Ca(2+) and 1 K(+) in exchange for 4 Na(+) (By similarity) (644 aa)
				PSMB3	proteasome (prosome, macropain) subunit, beta type, 3; The proteasome is a multicatalytic proteinase complex which is characterized by its ability to cleave peptides with Arg, Phe, Tyr, Leu, and Glu adjacent to the leaving group at neutral or slightly basic pH. The proteasome has an ATP-dependent proteolytic activity (205 aa)					PSMB3	proteasome (prosome, macropain) subunit, beta type, 3; The proteasome is a multicatalytic proteinase complex which is characterized by its ability to cleave peptides with Arg, Phe, Tyr, Leu, and Glu adjacent to the leaving group at neutral or slightly basic pH. The proteasome has an ATP-dependent proteolytic activity (205 aa)	TNFSF10	tumor necrosis factor (ligand) superfamily, member 10; Cytokine that binds to TNFRSF10A/TRAILR1, TNFRSF10B/TRAILR2, TNFRSF10C/TRAILR3, TNFRSF10D/TRAILR4 and possibly also to TNFRSF11B/OPG. Induces apoptosis. Its activity may be modulated by binding to the decoy receptors TNFRSF10C/TRAILR3, TNFRSF10D/TRAILR4 and TNFRSF11B/OPG that cannot induce apoptosis (281 aa)	NDUFB2	NADH dehydrogenase (ubiquinone) 1 beta subcomplex, 2, 8kDa; Accessory subunit of the mitochondrial membrane respiratory chain NADH dehydrogenase (Complex I), that is believed not to be involved in catalysis. Complex I functions in the transfer of electrons from NADH to the respiratory chain. The immediate electron acceptor for the enzyme is believed to be ubiquinone (105 aa)	AES	amino-terminal enhancer of split; Acts as dominant repressor towards other family members. Inhibits NF-kappa-B-regulated gene expression. May be required for the initiation and maintenance of the differentiated state (264 aa)	SIPA1L3	signal-induced proliferation-associated 1 like 3 (1781 aa)	IRF7	interferon regulatory factor 7; Key transcriptional regulator of type I interferon (IFN)-dependent immune responses and plays a critical role in the innate immune response against DNA and RNA viruses. Regulates the transcription of type I IFN genes (IFN-alpha and IFN-beta) and IFN-stimulated genes (ISG) by binding to an interferon-stimulated response element (ISRE) in their promoters. Can efficie…	APCDD1L	adenomatosis polyposis coli down-regulated 1-like (501 aa)	VPS18	vacuolar protein sorting 18 homolog (S. cerevisiae); May play a role in vesicle-mediated protein trafficking to lysosomal compartments and in membrane docking/fusion reactions of late endosomes/lysosomes (973 aa)	OLFM4	olfactomedin 4; May promote proliferation of pancreatic cancer cells by favoring the transition from the S to G2/M phase. In myeloid leukemic cell lines, inhibits cell growth and induces cell differentiation and apoptosis. May play a role in the inhibition of EIF4EBP1 phosphorylation/deactivation. Facilitates cell adhesion, most probably through interaction with cell surface lectins and cadherin …							TAF9	TAF9 RNA polymerase II, TATA box binding protein (TBP)-associated factor, 32kDa; Essential for cell viability. TAF9 and TAF9B are involved in transcriptional activation as well as repression of distinct but overlapping sets of genes. May have a role in gene regulation associated with apoptosis. TAFs are components of the transcription factor IID (TFIID) complex, the TBP-free TAFII complex (TFTC),…	RABAC1	Rab acceptor 1 (prenylated); General Rab protein regulator required for vesicle formation from the Golgi complex. May control vesicle docking and fusion by mediating the action of Rab GTPases to the SNARE complexes. In addition it inhibits the removal of Rab GTPases from the membrane by GDI (By similarity) (185 aa)											EPHA3	EPH receptor A3; Receptor tyrosine kinase which binds promiscuously membrane-bound ephrin family ligands residing on adjacent cells, leading to contact-dependent bidirectional signaling into neighboring cells. The signaling pathway downstream of the receptor is referred to as forward signaling while the signaling pathway downstream of the ephrin ligand is referred to as reverse signaling. Highly …
				TAX1BP3	Tax1 (human T-cell leukemia virus type I) binding protein 3; May regulate a number of protein-protein interactions by competing for PDZ domain binding sites. Binds CTNNB1 and may thereby act as an inhibitor of the Wnt signaling pathway. Competes with LIN7A for KCNJ4 binding, and thereby promotes KCNJ4 internalization. May play a role in the Rho signaling pathway. May play a role in activation of …					TAX1BP3	Tax1 (human T-cell leukemia virus type I) binding protein 3; May regulate a number of protein-protein interactions by competing for PDZ domain binding sites. Binds CTNNB1 and may thereby act as an inhibitor of the Wnt signaling pathway. Competes with LIN7A for KCNJ4 binding, and thereby promotes KCNJ4 internalization. May play a role in the Rho signaling pathway. May play a role in activation of …	EEPD1	endonuclease/exonuclease/phosphatase family domain containing 1 (569 aa)	RAB40C	RAB40C, member RAS oncogene family; Probable substrate-recognition component of a SCF-like ECS (Elongin-Cullin-SOCS-box protein) E3 ubiquitin ligase complex which mediates the ubiquitination and subsequent proteasomal degradation of target proteins (281 aa)	C19orf44	chromosome 19 open reading frame 44 (657 aa)	CAV2	caveolin 2; May act as a scaffolding protein within caveolar membranes. Interacts directly with G-protein alpha subunits and can functionally regulate their activity. Acts as an accessory protein in conjunction with CAV1 in targeting to lipid rafts and driving caveolae formation. The Ser-36 phosphorylated form has a role in modulating mitosis in endothelial cells. Positive regulator of cellular m…	GIMAP6	GTPase, IMAP family member 6 (292 aa)	HYI	hydroxypyruvate isomerase (putative); Catalyzes the reversible isomerization between hydroxypyruvate and 2-hydroxy-3-oxopropanoate (also termed tartronate semialdehyde) (By similarity) (277 aa)	PLAT	plasminogen activator, tissue (562 aa)	NTHL1	nth endonuclease III-like 1 (E. coli); Has both an apurinic and/or apyrimidinic endonuclease activity and a DNA N-glycosylase activity. Incises damaged DNA at cytosines, thymines and guanines. Acts on a damaged strand, 5' from the damaged site. Required for the repair of both oxidative DNA damage and spontaneous mutagenic lesions (312 aa)							NTHL1	nth endonuclease III-like 1 (E. coli); Has both an apurinic and/or apyrimidinic endonuclease activity and a DNA N-glycosylase activity. Incises damaged DNA at cytosines, thymines and guanines. Acts on a damaged strand, 5' from the damaged site. Required for the repair of both oxidative DNA damage and spontaneous mutagenic lesions (312 aa)	PSENEN	presenilin enhancer 2 homolog (C. elegans); Essential subunit of the gamma-secretase complex, an endoprotease complex that catalyzes the intramembrane cleavage of integral membrane proteins such as Notch receptors and APP (beta- amyloid precursor protein). Probably represents the last step of maturation of gamma-secretase, facilitating endoproteolysis of presenilin and conferring gamma-secretase …											TRIM24	tripartite motif containing 24; Transcriptional coactivator that interacts with numerous nuclear receptors and coactivators and modulates the transcription of target genes. Interacts with chromatin depending on histone H3 modifications, having the highest affinity for histone H3 that is both unmodified at 'Lys-4' (H3K4me0) and acetylated at 'Lys-23' (H3K23ac). Has E3 protein-ubiquitin ligase acti…
				CPD	carboxypeptidase D (1380 aa)					CPD	carboxypeptidase D (1380 aa)	NT5C3	5'-nucleotidase, cytosolic III (336 aa)	TUBA4A	tubulin, alpha 4a; Tubulin is the major constituent of microtubules. It binds two moles of GTP, one at an exchangeable site on the beta chain and one at a non-exchangeable site on the alpha chain (By similarity) (448 aa)	RAB3D	RAB3D, member RAS oncogene family; Protein transport. Probably involved in regulated exocytosis (By similarity) (219 aa)	NOD1	nucleotide-binding oligomerization domain containing 1; Enhances caspase-9-mediated apoptosis. Induces NF-kappa- B activity via RIPK2 and IKK-gamma. Confers responsiveness to intracellular bacterial lipopolysaccharides (LPS). Forms an intracellular sensing system along with ARHGEF2 for the detection of microbial effectors during cell invasion by pathogens. Required for RHOA and RIPK2 dependent NF…	EPGN	epithelial mitogen homolog (mouse); Promotes the growth of epithelial cells. May stimulate the phosphorylation of EGFR and mitogen-activated protein kinases (133 aa)	CXorf57	chromosome X open reading frame 57 (855 aa)	NCALD	neurocalcin delta; May be involved in the calcium-dependent regulation of rhodopsin phosphorylation. Binds three calcium ions (193 aa)	DHODH	dihydroorotate dehydrogenase (quinone); Catalyzes the conversion of dihydroorotate to orotate with quinone as electron acceptor (395 aa)							ZNF205	zinc finger protein 205; May be involved in transcriptional regulation (554 aa)	MLL4	Histone-lysine N-methyltransferase MLL4 ; Histone methyltransferase. Methylates 'Lys-4' of histone H3. H3 'Lys-4' methylation represents a specific tag for epigenetic transcriptional activation. Plays a central role in beta-globin locus transcription regulation by being recruited by NFE2. Plays an important role in controlling bulk H3K4me during oocyte growth and preimplantation development. Requ…											EPB41L3	erythrocyte membrane protein band 4.1-like 3; Critical growth regulator in the pathogenesis of meningiomas (1087 aa)
				SYNGR2	synaptogyrin 2 (224 aa)					CCDC47	coiled-coil domain containing 47 (483 aa)	ZC3HAV1	zinc finger CCCH-type, antiviral 1; Antiviral protein which inhibits the replication of viruses by recruiting the cellular RNA degradation machineries to degrade the viral mRNAs. Binds to a ZAP-responsive element (ZRE) present in the target viral mRNA, recruits cellular poly(A)- specific ribonuclease PARN to remove the poly(A) tail, and the 3'- 5' exoribonuclease complex exosome to degrade the RN…	AAMP	angio-associated, migratory cell protein; Plays a role in angiogenesis and cell migration. In smooth muscle cell migration, may act through the RhoA pathway (434 aa)	DNASE2	deoxyribonuclease II, lysosomal; Hydrolyzes DNA under acidic conditions with a preference for double-stranded DNA. Plays a major role in the degradation of nuclear DNA in cellular apoptosis during development. Necessary for proper fetal development and for definitive erythropoiesis in fetal liver, where it degrades nuclear DNA expelled from erythroid precursor cells (360 aa)	C1GALT1	core 1 synthase, glycoprotein-N-acetylgalactosamine 3-beta-galactosyltransferase, 1; Glycosyltransferase that generates the core 1 O-glycan Gal-beta1-3GalNAc-alpha1-Ser/Thr (T antigen), which is a precursor for many extended O-glycans in glycoproteins. Plays a central role in many processes, such as angiogenesis, thrombopoiesis and kidney homeostasis development (363 aa)	PDE4B	phosphodiesterase 4B, cAMP-specific; Hydrolyzes the second messenger cAMP, which is a key regulator of many important physiological processes. May be involved in mediating central nervous system effects of therapeutic agents ranging from antidepressants to antiasthmatic and anti-inflammatory agents (736 aa)	MAP7D1	MAP7 domain containing 1 (841 aa)	PAF1	Paf1, RNA polymerase II associated factor, homolog (S. cerevisiae); Component of the PAF1 complex (PAF1C) which has multiple functions during transcription by RNA polymerase II and is implicated in regulation of development and maintenance of embryonic stem cell pluripotency. PAF1C associates with RNA polymerase II through interaction with POLR2A CTD non- phosphorylated and 'Ser-2'- and 'Ser-5'-p…	HMOX2	heme oxygenase (decycling) 2; Heme oxygenase cleaves the heme ring at the alpha methene bridge to form biliverdin. Biliverdin is subsequently converted to bilirubin by biliverdin reductase. Under physiological conditions, the activity of heme oxygenase is highest in the spleen, where senescent erythrocytes are sequestrated and destroyed. Heme oxygenase 2 could be implicated in the production of c…							LYRM1	LYR motif containing 1; May promote cell proliferation and inhibition of apoptosis of preadipocytes (122 aa)	USF2	upstream transcription factor 2, c-fos interacting; Transcription factor that binds to a symmetrical DNA sequence (E-boxes) (5'-CACGTG-3') that is found in a variety of viral and cellular promoters (346 aa)											RASSF7	Ras association (RalGDS/AF-6) domain family (N-terminal) member 7; Negatively regulates stress-induced JNK activation and apoptosis by promoting MAP2K7 phosphorylation and inhibiting its ability to activate JNK. Following prolonged stress, anti- apoptotic effect stops because of degradation of RASSF7 protein via the ubiquitin-proteasome pathway. Required for the activation of AURKB and chromosoma…
				DDX5	DEAD (Asp-Glu-Ala-Asp) box helicase 5; Involved in the alternative regulation of pre-mRNA splicing; its RNA helicase activity is necessary for increasing tau exon 10 inclusion and occurs in a RBM4-dependent manner. Binds to the tau pre-mRNA in the stem-loop region downstream of exon 10. The rate of ATP hydrolysis is highly stimulated by single-stranded RNA. Involved in transcriptional regulation;…					KAT2A	K(lysine) acetyltransferase 2A; Functions as a histone acetyltransferase (HAT) to promote transcriptional activation. Acetylation of histones gives a specific tag for epigenetic transcription activation. Has significant histone acetyltransferase activity with core histones, but not with nucleosome core particles. In case of HIV-1 infection, it is recruited by the viral protein Tat. Regulates Tat'…	KLHL24	kelch-like 24 (Drosophila); Specifically reduces kainate receptor-mediated currents in hippocampal neurons, most probably by modulating channel properties (By similarity) (600 aa)	TUBG1	tubulin, gamma 1; Tubulin is the major constituent of microtubules. The gamma chain is found at microtubule organizing centers (MTOC) such as the spindle poles or the centrosome. Pericentriolar matrix component that regulates alpha/beta chain minus-end nucleation, centrosome duplication and spindle formation (451 aa)	RPL18A	ribosomal protein L18a (176 aa)	PLOD3	procollagen-lysine, 2-oxoglutarate 5-dioxygenase 3; Forms hydroxylysine residues in -Xaa-Lys-Gly- sequences in collagens. These hydroxylysines serve as sites of attachment for carbohydrate units and are essential for the stability of the intermolecular collagen cross-links (738 aa)	EPHB3	EPH receptor B3; Receptor tyrosine kinase which binds promiscuously transmembrane ephrin-B family ligands residing on adjacent cells, leading to contact-dependent bidirectional signaling into neighboring cells. The signaling pathway downstream of the receptor is referred to as forward signaling while the signaling pathway downstream of the ephrin ligand is referred to as reverse signaling. Genera…	RBL1	retinoblastoma-like 1 (p107); Key regulator of entry into cell division. Directly involved in heterochromatin formation by maintaining overall chromatin structure and, in particular, that of constitutive heterochromatin by stabilizing histone methylation. Recruits and targets histone methyltransferases SUV420H1 and SUV420H2, leading to epigenetic transcriptional repression. Controls histone H4 'L…	ECH1	enoyl CoA hydratase 1, peroxisomal; Isomerization of 3-trans,5-cis-dienoyl-CoA to 2-trans,4- trans-dienoyl-CoA (By similarity) (328 aa)	CSK	c-src tyrosine kinase; Non-receptor tyrosine-protein kinase that plays an important role in the regulation of cell growth, differentiation, migration and immune response. Phosphorylates tyrosine residues located in the C-terminal tails of Src-family kinases (SFKs) including LCK, SRC, HCK, FYN, LYN or YES1. Upon tail phosphorylation, Src-family members engage in intramolecular interactions between…							DHODH	dihydroorotate dehydrogenase (quinone); Catalyzes the conversion of dihydroorotate to orotate with quinone as electron acceptor (395 aa)	ERF	Ets2 repressor factor; Potent transcriptional repressor that binds to the H1 element of the Ets2 promoter. May regulate other genes involved in cellular proliferation. Required for extraembryonic ectoderm differentiation, ectoplacental cone cavity closure, and chorioallantoic attachment (By similarity). May be important for regulating trophoblast stem cell differentiation (By similarity) (548 aa)											C2orf18	chromosome 2 open reading frame 18; Involved in the maintenance of mitochondrial membrane potential in pancreatic ductal adenocarcinoma (PDAC) cells. Promotes pancreatic ductal adenocarcinoma (PDAC) cell growth. May play a role as a nucleotide-sugar transporter (371 aa)
				HDAC5	histone deacetylase 5; Responsible for the deacetylation of lysine residues on the N-terminal part of the core histones (H2A, H2B, H3 and H4). Histone deacetylation gives a tag for epigenetic repression and plays an important role in transcriptional regulation, cell cycle progression and developmental events. Histone deacetylases act via the formation of large multiprotein complexes. Involved in …					MRPL27	mitochondrial ribosomal protein L27 (148 aa)	NMI	N-myc (and STAT) interactor; May be involved in augmenting coactivator protein recruitment to a group of sequence-specific transcription factors. Augments cytokine-mediated STAT transcription. Enhances CBP/p300 coactivator protein recruitment to STAT1 and STAT5 (307 aa)	NCAPG	non-SMC condensin I complex, subunit G; Regulatory subunit of the condensin complex, a complex required for conversion of interphase chromatin into mitotic-like condense chromosomes. The condensin complex probably introduces positive supercoils into relaxed DNA in the presence of type I topoisomerases and converts nicked DNA into positive knotted forms in the presence of type II topoisomerases (1…	GAPDHS	glyceraldehyde-3-phosphate dehydrogenase, spermatogenic; May play an important role in regulating the switch between different pathways for energy production during spermiogenesis and in the spermatozoon. Required for sperm motility and male fertility (By similarity) (408 aa)	RPA3	replication protein A3, 14kDa; Required for DNA recombination, repair and replication. The activity of RP-A is mediated by single-stranded DNA binding and protein interactions (121 aa)	UNC5B	unc-5 homolog B (C. elegans); Receptor for netrin required for axon guidance. Mediates axon repulsion of neuronal growth cones in the developing nervous system upon ligand binding. Axon repulsion in growth cones may be caused by its association with DCC that may trigger signaling for repulsion. It also acts as a dependence receptor required for apoptosis induction when not associated with netrin …	PLCH2	phospholipase C, eta 2 (1416 aa)	RELB	v-rel reticuloendotheliosis viral oncogene homolog B; NF-kappa-B is a pleiotropic transcription factor which is present in almost all cell types and is involved in many biological processed such as inflammation, immunity, differentiation, cell growth, tumorigenesis and apoptosis. NF- kappa-B is a homo- or heterodimeric complex formed by the Rel-like domain-containing proteins RELA/p65, RELB, NFKB…	OIP5	Opa interacting protein 5; Required for recruitment of CENPA to centromeres and normal chromosome segregation during mitosis (229 aa)							PARD6A	par-6 partitioning defective 6 homolog alpha (C. elegans); Adapter protein involved in asymmetrical cell division and cell polarization processes. Probably involved in the formation of epithelial tight junctions. Association with PARD3 may prevent the interaction of PARD3 with F11R/JAM1, thereby preventing tight junction assembly. The PARD6-PARD3 complex links GTP-bound Rho small GTPases to atypi…	GSK3A	glycogen synthase kinase 3 alpha; Constitutively active protein kinase that acts as a negative regulator in the hormonal control of glucose homeostasis, Wnt signaling and regulation of transcription factors and microtubules, by phosphorylating and inactivating glycogen synthase (GYS1 or GYS2), CTNNB1/beta-catenin, APC and AXIN1. Requires primed phosphorylation of the majority of its substrates. C…											CCDC69	coiled-coil domain containing 69 (296 aa)
				TNFAIP1	tumor necrosis factor, alpha-induced protein 1 (endothelial); Substrate-specific adapter of a BCR (BTB-CUL3-RBX1) E3 ubiquitin-protein ligase complex involved in regulation of cytoskeleton structure. The BCR(BACURD2) E3 ubiquitin ligase complex mediates the ubiquitination of RHOA, leading to its degradation by the proteasome, thereby regulating the actin cytoskeleton and cell migration. Its inter…					TNFAIP1	tumor necrosis factor, alpha-induced protein 1 (endothelial); Substrate-specific adapter of a BCR (BTB-CUL3-RBX1) E3 ubiquitin-protein ligase complex involved in regulation of cytoskeleton structure. The BCR(BACURD2) E3 ubiquitin ligase complex mediates the ubiquitination of RHOA, leading to its degradation by the proteasome, thereby regulating the actin cytoskeleton and cell migration. Its inter…	TNFAIP6	tumor necrosis factor, alpha-induced protein 6; Possibly involved in cell-cell and cell-matrix interactions during inflammation and tumorigenesis (277 aa)	CARD10	caspase recruitment domain family, member 10; Activates NF-kappa-B via BCL10 and IKK (1032 aa)	FKBP8	FK506 binding protein 8, 38kDa; Constitutively inactive PPiase, which becomes active when bound to calmodulin and calcium. Seems to act as a chaperone for BCL2, targets it to the mitochondria and modulates its phosphorylation state. The BCL2/FKBP8/calmodulin/calcium complex probably interferes with the binding of BCL2 to its targets. The active form of FKBP8 may therefore play a role in the regul…	GLCCI1	glucocorticoid induced transcript 1 (547 aa)	HPDL	4-hydroxyphenylpyruvate dioxygenase-like; May have dioxygenase activity (Potential) (371 aa)	CDKL5	cyclin-dependent kinase-like 5; Mediates phosphorylation of MECP2 (1030 aa)	FCGRT	Fc fragment of IgG, receptor, transporter, alpha; Binds to the Fc region of monomeric immunoglobulins gamma. Mediates the uptake of IgG from milk. Possible role in transfer of immunoglobulin G from mother to fetus (365 aa)	SFRP1	secreted frizzled-related protein 1; Soluble frizzled-related proteins (sFRPS) function as modulators of Wnt signaling through direct interaction with Wnts. They have a role in regulating cell growth and differentiation in specific cell types. SFRP1 decreases intracellular beta-catenin levels (By similarity). Has antiproliferative effects on vascular cells, in vitro and in vivo, and can induce, i…							CCDC113	coiled-coil domain containing 113 (377 aa)	CAV2	caveolin 2; May act as a scaffolding protein within caveolar membranes. Interacts directly with G-protein alpha subunits and can functionally regulate their activity. Acts as an accessory protein in conjunction with CAV1 in targeting to lipid rafts and driving caveolae formation. The Ser-36 phosphorylated form has a role in modulating mitosis in endothelial cells. Positive regulator of cellular m…											MKL1	megakaryoblastic leukemia (translocation) 1; Transcriptional coactivator of serum response factor (SRF) with the potential to modulate SRF target genes. Suppresses TNF-induced cell death by inhibiting activation of caspases; its transcriptional activity is indispensable for the antiapoptotic function. It may up-regulate antiapoptotic molecules, which in turn inhibit caspase activation (By similar…
				LAP3	leucine aminopeptidase 3; Presumably involved in the processing and regular turnover of intracellular proteins. Catalyzes the removal of unsubstituted N-terminal amino acids from various peptides (519 aa)					PRPF19	PRP19/PSO4 pre-mRNA processing factor 19 homolog (S. cerevisiae); Plays a role in DNA double-strand break (DSB) repair. Binds double-stranded DNA in a sequence-nonspecific manner. Acts as a structural component of the nuclear framework. May also serve as a support for spliceosome binding and activity. Essential for spliceosome assembly in a oligomerization-dependent manner and might also be impor…	PTGIS	prostaglandin I2 (prostacyclin) synthase; Catalyzes the isomerization of prostaglandin H2 to prostacyclin (= prostaglandin I2) (500 aa)	XPO7	exportin 7; Mediates the nuclear export of proteins (cargos) with broad substrate specificity. In the nucleus binds cooperatively to its cargo and to the GTPase Ran in its active GTP-bound form. Docking of this trimeric complex to the nuclear pore complex (NPC) is mediated through binding to nucleoporins. Upon transit of a nuclear export complex into the cytoplasm, disassembling of the complex an…	AIMP2	aminoacyl tRNA synthetase complex-interacting multifunctional protein 2; Required for assembly and stability of the aminoacyl- tRNA synthase complex. Mediates ubiquitination and degradation of FUBP1, a transcriptional activator of MYC, leading to MYC down- regulation which is required for aveolar type II cell differentiation. Blocks MDM2-mediated ubiquitination and degradation of p53/TP53. Functi…	YKT6	YKT6 v-SNARE homolog (S. cerevisiae); Vesicular soluble NSF attachment protein receptor (v- SNARE) mediating vesicle docking and fusion to a specific acceptor cellular compartment. Functions in endoplasmic reticulum to Golgi transport; as part of a SNARE complex composed of GOSR1, GOSR2 and STX5. Functions in early/recycling endosome to TGN transport; as part of a SNARE complex composed of BET1L,…	FGD3	FYVE, RhoGEF and PH domain containing 3; Promotes the formation of filopodia. May activate CDC42, a member of the Ras-like family of Rho- and Rac proteins, by exchanging bound GDP for free GTP. Plays a role in regulating the actin cytoskeleton and cell shape (By similarity) (725 aa)	WHSC1	Wolf-Hirschhorn syndrome candidate 1 (1365 aa)	TBC1D17	TBC1 domain family, member 17; May act as a GTPase-activating protein for Rab family protein(s) (648 aa)	EIF3E	eukaryotic translation initiation factor 3, subunit E; Component of the eukaryotic translation initiation factor 3 (eIF-3) complex, which is required for several steps in the initiation of protein synthesis. The eIF-3 complex associates with the 40S ribosome and facilitates the recruitment of eIF-1, eIF-1A, eIF-2-GTP-methionyl-tRNAi and eIF-5 to form the 43S preinitiation complex (43S PIC). The e…							NME3	NME/NM23 nucleoside diphosphate kinase 3; Major role in the synthesis of nucleoside triphosphates other than ATP. The ATP gamma phosphate is transferred to the NDP beta phosphate via a ping-pong mechanism, using a phosphorylated active-site intermediate. Probably has a role in normal hematopoiesis by inhibition of granulocyte differentiation and induction of apoptosis (169 aa)	C1GALT1	core 1 synthase, glycoprotein-N-acetylgalactosamine 3-beta-galactosyltransferase, 1; Glycosyltransferase that generates the core 1 O-glycan Gal-beta1-3GalNAc-alpha1-Ser/Thr (T antigen), which is a precursor for many extended O-glycans in glycoproteins. Plays a central role in many processes, such as angiogenesis, thrombopoiesis and kidney homeostasis development (363 aa)											PLEKHA7	pleckstrin homology domain containing, family A member 7; Required for zonula adherens biogenesis and maintenance. Acts via its interaction with KIAA1543/Nezha, which anchors microtubules at their minus-ends to zonula adherens, leading to the recruitment of KIFC3 kinesin to the junctional site (1121 aa)
				NFKB1	nuclear factor of kappa light polypeptide gene enhancer in B-cells 1; NF-kappa-B is a pleiotropic transcription factor present in almost all cell types and is the endpoint of a series of signal transduction events that are initiated by a vast array of stimuli related to many biological processes such as inflammation, immunity, differentiation, cell growth, tumorigenesis and apoptosis. NF-kappa-B …					C11orf58	chromosome 11 open reading frame 58 (183 aa)	SNAI1	snail homolog 1 (Drosophila); Involved in induction of the epithelial to mesenchymal transition (EMT), formation and maintenance of embryonic mesoderm, growth arrest, survival and cell migration. Binds to 3 E-boxes of the E-cadherin/CDH1 gene promoter and to the promoters of CLDN7 and KRT8 and, in association with histone demethylase KDM1A which it recruits to the promoters, causes a decrease in …	SAFB2	scaffold attachment factor B2; Binds to scaffold/matrix attachment region (S/MAR) DNA. Can function as an estrogen receptor corepressor and can also inhibit cell proliferation (953 aa)	FIS1	fission 1 (mitochondrial outer membrane) homolog (S. cerevisiae); Promotes the fragmentation of the mitochondrial network and its perinuclear clustering. Can induce cytochrome c release from the mitochondrion to the cytosol, ultimately leading to apoptosis. Also mediates peroxisomal fission (152 aa)	CLIP2	CAP-GLY domain containing linker protein 2 (1046 aa)	LYNX1	Ly6/neurotoxin 1; Acts in different tissues through interaction to nicotinic acetylcholine receptors (nAChRs). In brain, isoform 2 modulates functional properties of nAChRs to prevent excessive excitation, and hence neurodegeneration. Enhances desensitization by increasing both the rate and extent of desensitization of alpha(4)beta(2) nAChRs and slowing recovery from desensitization. Promotes lar…	LONRF1	LON peptidase N-terminal domain and ring finger 1 (773 aa)	APLP1	amyloid beta (A4) precursor-like protein 1; May play a role in postsynaptic function. The C-terminal gamma-secretase processed fragment, ALID1, activates transcription activation through APBB1 (Fe65) binding (By similarity). Couples to JIP signal transduction through C-terminal binding. May interact with cellular G-protein signaling pathways. Can regulate neurite outgrowth through binding to comp…	TNFRSF10A	tumor necrosis factor receptor superfamily, member 10a; Receptor for the cytotoxic ligand TNFSF10/TRAIL. The adapter molecule FADD recruits caspase-8 to the activated receptor. The resulting death-inducing signaling complex (DISC) performs caspase-8 proteolytic activation which initiates the subsequent cascade of caspases (aspartate-specific cysteine proteases) mediating apoptosis. Promotes the a…							SETD6	SET domain containing 6; Protein-lysine N-methyltransferase that specifically monomethylates 'Lys-310' of the RELA subunit of NF-kappa-B complex, leading to down-regulate NF-kappa-B transcription factor activity (473 aa)	PLOD3	procollagen-lysine, 2-oxoglutarate 5-dioxygenase 3; Forms hydroxylysine residues in -Xaa-Lys-Gly- sequences in collagens. These hydroxylysines serve as sites of attachment for carbohydrate units and are essential for the stability of the intermolecular collagen cross-links (738 aa)											ACSL5	acyl-CoA synthetase long-chain family member 5; Acyl-CoA synthetases (ACSL) activate long-chain fatty acids for both synthesis of cellular lipids, and degradation via beta-oxidation. ACSL5 may activate fatty acids from exogenous sources for the synthesis of triacylglycerol destined for intracellular storage (By similarity). Utilizes a wide range of saturated fatty acids with a preference for C16-…
				BIRC2	baculoviral IAP repeat containing 2; Multi-functional protein which regulates not only caspases and apoptosis, but also modulates inflammatory signaling and immunity, mitogenic kinase signaling, and cell proliferation, as well as cell invasion and metastasis. Acts as an E3 ubiquitin- protein ligase regulating NF-kappa-B signaling and regulates both canonical and non-canonical NF-kappa-B signaling…					PRDM4	PR domain containing 4; May function as a transcription factor involved in cell differentiation (By similarity) (801 aa)	PACSIN1	protein kinase C and casein kinase substrate in neurons 1; Plays a role in the reorganization of the microtubule cytoskeleton via its interaction with MAPT; this decreases microtubule stability and inhibits MAPT-induced microtubule polymerization. Plays a role in cellular transport processes by recruiting DNM1, DNM2 and DNM3 to membranes. Plays a role in the reorganization of the actin cytoskelet…	GLT25D1	glycosyltransferase 25 domain containing 1; Has a beta-galactosyltransferase activity; transfers beta-galactose to hydroxylysine residues of collagen (622 aa)	MEST	mesoderm specific transcript homolog (mouse) (335 aa)	C5	complement component 5; Activation of C5 by a C5 convertase initiates the spontaneous assembly of the late complement components, C5-C9, into the membrane attack complex. C5b has a transient binding site for C6. The C5b-C6 complex is the foundation upon which the lytic complex is assembled (1676 aa)	TRIM16	tripartite motif containing 16; May play a role in the regulation of keratinocyte differentiation (564 aa)	ATL3	atlastin GTPase 3; GTPase tethering membranes through formation of trans- homooligomer and mediating homotypic fusion of endoplasmic reticulum membranes. Functions in endoplasmic reticulum tubular network biogenesis (541 aa)	RABAC1	Rab acceptor 1 (prenylated); General Rab protein regulator required for vesicle formation from the Golgi complex. May control vesicle docking and fusion by mediating the action of Rab GTPases to the SNARE complexes. In addition it inhibits the removal of Rab GTPases from the membrane by GDI (By similarity) (185 aa)	RNASEH2A	ribonuclease H2, subunit A; Catalytic subunit of RNase HII, an endonuclease that specifically degrades the RNA of RNA-DNA hybrids. Participates in DNA replication, possibly by mediating the removal of lagging- strand Okazaki fragment RNA primers during DNA replication. Mediates the excision of single ribonucleotides from DNA-RNA duplexes (299 aa)							SMPD3	sphingomyelin phosphodiesterase 3, neutral membrane (neutral sphingomyelinase II); Catalyzes the hydrolysis of sphingomyelin to form ceramide and phosphocholine. Ceramide mediates numerous cellular functions, such as apoptosis and growth arrest, and is capable of regulating these 2 cellular events independently. Also hydrolyzes sphingosylphosphocholine. Regulates the cell cycle by acting as a gro…	RPA3	replication protein A3, 14kDa; Required for DNA recombination, repair and replication. The activity of RP-A is mediated by single-stranded DNA binding and protein interactions (121 aa)											PHLPP2	PH domain and leucine rich repeat protein phosphatase 2; Protein phosphatase that mediates dephosphorylation of 'Ser-473' of AKT1, 'Ser-660' of PRKCB isoform beta-II and 'Ser- 657' of PRKCA. AKT1 regulates the balance between cell survival and apoptosis through a cascade that primarily alters the function of transcription factors that regulate pro- and antiapoptotic genes. Dephosphorylation of 'S…
				CREBL2	cAMP responsive element binding protein-like 2; Probable regulator of CREB1 transcriptional activity which is involved in adipose cells differentiation. May also play a regulatory role in the cell cycle. Identification in a chromosomal region frequently deleted in various cancers suggests that it might act as a tumor suppressor (120 aa)					OAS3	2'-5'-oligoadenylate synthetase 3, 100kDa; Interferon-induced, dsRNA-activated antiviral enzyme which plays a critical role in cellular innate antiviral response. In addition, it may also play a role in other cellular processes such as apoptosis, cell growth, differentiation and gene regulation. Synthesizes preferentially dimers of 2'-5'- oligoadenylates (2-5A) from ATP which then bind to the ina…	BTN3A3	butyrophilin, subfamily 3, member A3; Plays a role in T-cell responses in the adaptive immune response (584 aa)	EMC8	ER membrane protein complex subunit 8 (210 aa)	COA1	cytochrome c oxidase assembly factor 1 homolog (S. cerevisiae); Component of some MITRAC complex, a cytochrome c oxidase (COX) assembly intermediate complex that regulates COX assembly. MITRAC complexes regulate both translation of mitochondrial encoded components and assembly of nuclear-encoded components imported in mitochondrion. Required for assembly of mitochondrial respiratory chain complex…	ACTA2	actin, alpha 2, smooth muscle, aorta; Actins are highly conserved proteins that are involved in various types of cell motility and are ubiquitously expressed in all eukaryotic cells (377 aa)	RINL	Ras and Rab interactor-like; Guanine nucleotide exchange factor (GEF) for RAB5A and RAB22A that activates RAB5A and RAB22A by exchanging bound GDP for free GTP. Plays a role in endocytosis via its role in activating Rab family members (By similarity) (452 aa)	CADM1	cell adhesion molecule 1; Mediates homophilic cell-cell adhesion in a Ca(2+)- independent manner. Also mediates heterophilic cell-cell adhesion with CADM3 and PVRL3 in a Ca(2+)-independent manner. Acts as a tumor suppressor in non-small-cell lung cancer (NSCLC) cells. Interaction with CRTAM promotes natural killer (NK) cell cytotoxicity and interferon-gamma (IFN-gamma) secretion by CD8+ cells in …	CACNG7	calcium channel, voltage-dependent, gamma subunit 7; Regulates the trafficking and gating properties of AMPA- selective glutamate receptors (AMPARs). Promotes their targeting to the cell membrane and synapses and modulates their gating properties by slowing their rates of activation, deactivation and desensitization and by mediating their resensitization. Displays subunit-specific AMPA receptor r…	CCDC130	coiled-coil domain containing 130 (396 aa)							CSK	c-src tyrosine kinase; Non-receptor tyrosine-protein kinase that plays an important role in the regulation of cell growth, differentiation, migration and immune response. Phosphorylates tyrosine residues located in the C-terminal tails of Src-family kinases (SFKs) including LCK, SRC, HCK, FYN, LYN or YES1. Upon tail phosphorylation, Src-family members engage in intramolecular interactions between…	GLCCI1	glucocorticoid induced transcript 1 (547 aa)											GALNT6	UDP-N-acetyl-alpha-D-galactosamine-polypeptide N-acetylgalactosaminyltransferase 6 (GalNAc-T6); Catalyzes the initial reaction in O-linked oligosaccharide biosynthesis, the transfer of an N-acetyl-D- galactosamine residue to a serine or threonine residue on the protein receptor. May participate in synthesis of oncofetal fibronectin. Has activity toward Muc1a, Muc2, EA2 and fibronectin peptides (6…
				NUP107	nucleoporin 107kDa; Plays a role in the nuclear pore complex (NPC) assembly and/or maintenance. Required for the assembly of peripheral proteins into the NPC. May anchor NUP62 to the NPC (925 aa)					CNOT2	CCR4-NOT transcription complex, subunit 2; Component of the CCR4-NOT complex which is one of the major cellular mRNA deadenylases and is linked to various cellular processes including bulk mRNA degradation, miRNA-mediated repression, translational repression during translational initiation and general transcription regulation. Additional complex functions may be a consequence of its influence on …	IRF1	interferon regulatory factor 1; Transcriptional regulator which displays a remarkable functional diversity in the regulation of cellular responses. These include the regulation of IFN and IFN-inducible genes, host response to viral and bacterial infections, regulation of many genes expressed during hematopoiesis, inflammation, immune responses and cell proliferation and differentiation, regulatio…	GINS2	GINS complex subunit 2 (Psf2 homolog); The GINS complex plays an essential role in the initiation of DNA replication, and progression of DNA replication forks. GINS complex seems to bind preferentially to single- stranded DNA (185 aa)	OBFC1	oligonucleotide/oligosaccharide-binding fold containing 1; Component of the CST complex, a complex that binds to single-stranded DNA and is required to protect telomeres from DNA degradation. The CST complex binds single-stranded DNA with high affinity in a sequence-independent manner, while isolated subunits bind DNA with low affinity by themselves. In addition to telomere protection, the CST co…	GOSR2	golgi SNAP receptor complex member 2; Involved in transport of proteins from the cis/medial- Golgi to the trans-Golgi network (213 aa)	SERPINB13	serpin peptidase inhibitor, clade B (ovalbumin), member 13; May play a role in the proliferation or differentiation of keratinocytes (391 aa)	GLB1L3	galactosidase, beta 1-like 3 (653 aa)	PSENEN	presenilin enhancer 2 homolog (C. elegans); Essential subunit of the gamma-secretase complex, an endoprotease complex that catalyzes the intramembrane cleavage of integral membrane proteins such as Notch receptors and APP (beta- amyloid precursor protein). Probably represents the last step of maturation of gamma-secretase, facilitating endoproteolysis of presenilin and conferring gamma-secretase …	SGTA	small glutamine-rich tetratricopeptide repeat (TPR)-containing, alpha; Co-chaperone that binds directly to HSC70 and HSP70 and regulates their ATPase activity (313 aa)							RHOV	ras homolog family member V; Plays a role in the control of the actin cytoskeleton via activation of the JNK pathway (By similarity) (236 aa)	YKT6	YKT6 v-SNARE homolog (S. cerevisiae); Vesicular soluble NSF attachment protein receptor (v- SNARE) mediating vesicle docking and fusion to a specific acceptor cellular compartment. Functions in endoplasmic reticulum to Golgi transport; as part of a SNARE complex composed of GOSR1, GOSR2 and STX5. Functions in early/recycling endosome to TGN transport; as part of a SNARE complex composed of BET1L,…											FAM212B	family with sequence similarity 212, member B (297 aa)
				KRR1	KRR1, small subunit (SSU) processome component, homolog (yeast); Required for 40S ribosome biogenesis. Involved in nucleolar processing of pre-18S ribosomal RNA and ribosome assembly (By similarity) (381 aa)					MRPL51	mitochondrial ribosomal protein L51 (128 aa)	CD70	CD70 molecule; Cytokine that binds to CD27. Plays a role in T-cell activation. Induces the proliferation of costimulated T-cells and enhances the generation of cytolytic T-cells (193 aa)	SDC1	syndecan 1; Cell surface proteoglycan that bears both heparan sulfate and chondroitin sulfate and that links the cytoskeleton to the interstitial matrix (310 aa)	EPX	eosinophil peroxidase; Mediates tyrosine nitration of secondary granule proteins in mature resting eosinophils. Shows significant inhibitory activity towards Mycobacterium tuberculosis H37Rv by inducing bacterial fragmentation and lysis (715 aa)	HOXB6	homeobox B6; Sequence-specific transcription factor which is part of a developmental regulatory system that provides cells with specific positional identities on the anterior-posterior axis (224 aa)	AGMO	alkylglycerol monooxygenase; Glyceryl-ether monooxygenase that cleaves the O-alkyl bond of ether lipids. Ether lipids are essential components of brain membranes (445 aa)	CLMP	CXADR-like membrane protein; May be involved in the cell-cell adhesion. May play a role in adipocyte differentiation and development of obesity (373 aa)	WNT16	wingless-type MMTV integration site family, member 16; Ligand for members of the frizzled family of seven transmembrane receptors. Probable developmental protein. May be a signaling molecule which affects the development of discrete regions of tissues. Is likely to signal over only few cell diameters (By similarity) (365 aa)	SNAPC2	small nuclear RNA activating complex, polypeptide 2, 45kDa; Part of the SNAPc complex required for the transcription of both RNA polymerase II and III small-nuclear RNA genes. Binds to the proximal sequence element (PSE), a non-TATA-box basal promoter element common to these 2 types of genes. Recruits TBP and BRF2 to the U6 snRNA TATA box (334 aa)							DECR1	2,4-dienoyl CoA reductase 1, mitochondrial; Auxiliary enzyme of beta-oxidation. It participates in the metabolism of unsaturated fatty enoyl-CoA esters having double bonds in both even- and odd-numbered positions. Catalyzes the NADP-dependent reduction of 2,4-dienoyl-CoA to yield trans-3- enoyl-CoA (335 aa)	CLIP2	CAP-GLY domain containing linker protein 2 (1046 aa)											SERTAD1	SERTA domain containing 1; Acts at E2F-responsive promoters to integrate signals provided by PHD- and/or bromodomain-containing transcription factors. Stimulates E2F-1/DP-1 transcriptional activity. Renders the activity of cyclin D1/CDK4 resistant to the inhibitory effects of p16(INK4a) (236 aa)
				GAPDH	glyceraldehyde-3-phosphate dehydrogenase; Has both glyceraldehyde-3-phosphate dehydrogenase and nitrosylase activities, thereby playing a role in glycolysis and nuclear functions, respectively. Participates in nuclear events including transcription, RNA transport, DNA replication and apoptosis. Nuclear functions are probably due to the nitrosylase activity that mediates cysteine S-nitrosylation o…					HINT3	histidine triad nucleotide binding protein 3; Hydrolyzes phosphoramidate and acyl-adenylate substrates (182 aa)	C3	complement component 3; C3 plays a central role in the activation of the complement system. Its processing by C3 convertase is the central reaction in both classical and alternative complement pathways. After activation C3b can bind covalently, via its reactive thioester, to cell surface carbohydrates or immune aggregates (1663 aa)	SMARCC1	SWI/SNF related, matrix associated, actin dependent regulator of chromatin, subfamily c, member 1; Involved in transcriptional activation and repression of select genes by chromatin remodeling (alteration of DNA-nucleosome topology). May stimulate the ATPase activity of the catalytic subunit of the complex. Also involved in vitamin D-coupled transcription regulation via its association with the W…	RPL19	ribosomal protein L19 (196 aa)	TMEM97	transmembrane protein 97; Plays a role as a regulator of cellular cholesterol homeostasis (176 aa)	DMKN	dermokine (476 aa)	RASGRF1	Ras protein-specific guanine nucleotide-releasing factor 1; Promotes the exchange of Ras-bound GDP by GTP (1273 aa)	CPA4	carboxypeptidase A4; Metalloprotease that could be involved in the histone hyperacetylation pathway (421 aa)	CDC37	cell division cycle 37 homolog (S. cerevisiae); Co-chaperone that binds to numerous kinases and promotes their interaction with the Hsp90 complex, resulting in stabilization and promotion of their activity (378 aa)							EIF3E	eukaryotic translation initiation factor 3, subunit E; Component of the eukaryotic translation initiation factor 3 (eIF-3) complex, which is required for several steps in the initiation of protein synthesis. The eIF-3 complex associates with the 40S ribosome and facilitates the recruitment of eIF-1, eIF-1A, eIF-2-GTP-methionyl-tRNAi and eIF-5 to form the 43S preinitiation complex (43S PIC). The e…	C5	complement component 5; Activation of C5 by a C5 convertase initiates the spontaneous assembly of the late complement components, C5-C9, into the membrane attack complex. C5b has a transient binding site for C6. The C5b-C6 complex is the foundation upon which the lytic complex is assembled (1676 aa)											EPHA2	EPH receptor A2; Receptor tyrosine kinase which binds promiscuously membrane-bound ephrin-A family ligands residing on adjacent cells, leading to contact-dependent bidirectional signaling into neighboring cells. The signaling pathway downstream of the receptor is referred to as forward signaling while the signaling pathway downstream of the ephrin ligand is referred to as reverse signaling. Activ…
				USP5	ubiquitin specific peptidase 5 (isopeptidase T); Cleaves linear and branched multiubiquitin polymers with a marked preference for branched polymers. Involved in unanchored 'Lys-48'-linked polyubiquitin disassembly. Binds linear and 'Lys- 63'-linked polyubiquitin with a lower affinity. Knock-down of USP5 causes the accumulation of p53/TP53 and an increase in p53/TP53 transcriptional activity becau…					SNX3	sorting nexin 3 (162 aa)	WNK4	WNK lysine deficient protein kinase 4; Serine/threonine kinase which plays an important role in the regulation of electrolyte homeostasis, cell signaling, survival and proliferation. Acts as an activator and inhibitor of sodium-coupled chloride cotransporters and potassium-coupled chloride cotransporters respectively. Activates SCNN1A, SCNN1B, SCNN1D, SGK1, TRPV5 and TRPV6. Regulates the activity…	TMEM128	transmembrane protein 128 (141 aa)	SHPK	sedoheptulokinase; Acts as a modulator of macrophage activation through control of glucose metabolism (By similarity) (478 aa)	LAP3	leucine aminopeptidase 3; Presumably involved in the processing and regular turnover of intracellular proteins. Catalyzes the removal of unsubstituted N-terminal amino acids from various peptides (519 aa)	SPINT1	serine peptidase inhibitor, Kunitz type 1; Inhibitor of HGF activator. Also acts as an inhibitor of matriptase (ST14) (529 aa)	ZNF880	zinc finger protein 880 (577 aa)	HOXA5	homeobox A5; Sequence-specific transcription factor which is part of a developmental regulatory system that provides cells with specific positional identities on the anterior-posterior axis. Also binds to its own promoter. Binds specifically to the motif 5'-CYYNATTA[TG]Y-3' (270 aa)	RASIP1	Ras interacting protein 1; Required for the proper formation of vascular structures that develop via both vasculogenesis and angiogenesis. Acts as a critical and vascular-specific regulator of GTPase signaling, cell architecture, and adhesion, which is essential for endothelial cell morphogenesis and blood vessel tubulogenesis. Regulates the activity of Rho GTPases in part by recruiting ARHGAP29 …							RNASEH2A	ribonuclease H2, subunit A; Catalytic subunit of RNase HII, an endonuclease that specifically degrades the RNA of RNA-DNA hybrids. Participates in DNA replication, possibly by mediating the removal of lagging- strand Okazaki fragment RNA primers during DNA replication. Mediates the excision of single ribonucleotides from DNA-RNA duplexes (299 aa)	WNT3	wingless-type MMTV integration site family, member 3; Ligand for members of the frizzled family of seven transmembrane receptors. Wnt-3 and Wnt-3a play distinct roles in cell-cell signaling during morphogenesis of the developing neural tube (By similarity) (355 aa)											PLCG2	phospholipase C, gamma 2 (phosphatidylinositol-specific); The production of the second messenger molecules diacylglycerol (DAG) and inositol 1,4,5-trisphosphate (IP3) is mediated by activated phosphatidylinositol-specific phospholipase C enzymes. It is a crucial enzyme in transmembrane signaling (1265 aa)
				TPI1	triosephosphate isomerase 1 (286 aa)					FIG4	FIG4 homolog, SAC1 lipid phosphatase domain containing (S. cerevisiae); The PI(3,5)P2 regulatory complex regulates both the synthesis and turnover of phosphatidylinositol 3,5-bisphosphate (PtdIns(3,5)P2). In vitro, hydrolyzes all three D5-phosphorylated polyphosphoinositide substrates in the order PtdIns(4,5)P2 > PtdIns(3,5)P2 > PtdIns(3,4,5)P3. Plays a role in the biogenesis of endosome carrier …	A4GALT	alpha 1,4-galactosyltransferase; Necessary for the biosynthesis of the Pk antigen of blood histogroup P. Catalyzes the transfer of galactose to lactosylceramide and galactosylceramide. Necessary for the synthesis of the receptor for bacterial verotoxins (353 aa)	GRSF1	G-rich RNA sequence binding factor 1; Binds RNAs containing the 14 base G-rich element (480 aa)	RPS6KB1	ribosomal protein S6 kinase, 70kDa, polypeptide 1; Serine/threonine-protein kinase that acts downstream of mTOR signaling in response to growth factors and nutrients to promote cell proliferation, cell growth and cell cycle progression. Regulates protein synthesis through phosphorylation of EIF4B, RPS6 and EEF2K, and contributes to cell survival by repressing the pro-apoptotic function of BAD. Un…	PANX1	pannexin 1; Structural component of the gap junctions and the hemichannels. May play a role as a Ca(2+)-leak channel to regulate ER Ca(2+) homeostasis (426 aa)	APOL3	apolipoprotein L, 3; May affect the movement of lipids in the cytoplasm or allow the binding of lipids to organelles (402 aa)	PALLD	palladin, cytoskeletal associated protein (1123 aa)	HOXA13	homeobox A13; Sequence-specific, AT-rich binding transcription factor which is part of a developmental regulatory system that provides cells with specific positional identities on the anterior- posterior axis (388 aa)	GCDH	glutaryl-CoA dehydrogenase; Catalyzes the oxidative decarboxylation of glutaryl-CoA to crotonyl-CoA and CO(2) in the degradative pathway of L-lysine, L-hydroxylysine, and L-tryptophan metabolism. It uses electron transfer flavoprotein as its electron acceptor. Isoform Short is inactive (438 aa)							CCDC130	coiled-coil domain containing 130 (396 aa)	GOSR2	golgi SNAP receptor complex member 2; Involved in transport of proteins from the cis/medial- Golgi to the trans-Golgi network (213 aa)											NRP2	neuropilin 2 (931 aa)
				CMAS	cytidine monophosphate N-acetylneuraminic acid synthetase; Catalyzes the activation of N-acetylneuraminic acid (NeuNAc) to cytidine 5'-monophosphate N-acetylneuraminic acid (CMP-NeuNAc), a substrate required for the addition of sialic acid. Has some activity toward NeuNAc, N-glycolylneuraminic acid (Neu5Gc) or 2-keto-3-deoxy-D-glycero-D-galacto-nononic acid (KDN) (434 aa)					EXOC2	exocyst complex component 2; Component of the exocyst complex involved in the docking of exocytic vesicles with fusion sites on the plasma membrane (924 aa)	TST	thiosulfate sulfurtransferase (rhodanese); Formation of iron-sulfur complexes, cyanide detoxification or modification of sulfur-containing enzymes. Other thiol compounds, besides cyanide, can act as sulfur ion acceptors. Also has weak mercaptopyruvate sulfurtransferase (MST) activity (By similarity). Together with MRPL18, acts as a mitochondrial import factor for the cytosolic 5S rRNA. Only the n…	UTP3	UTP3, small subunit (SSU) processome component, homolog (S. cerevisiae); Essential for gene silencing- has a role in the structure of silenced chromatin. Plays a role in the developing brain (By similarity) (479 aa)	GALK1	galactokinase 1; Major enzyme for galactose metabolism (392 aa)	BIRC2	baculoviral IAP repeat containing 2; Multi-functional protein which regulates not only caspases and apoptosis, but also modulates inflammatory signaling and immunity, mitogenic kinase signaling, and cell proliferation, as well as cell invasion and metastasis. Acts as an E3 ubiquitin- protein ligase regulating NF-kappa-B signaling and regulates both canonical and non-canonical NF-kappa-B signaling…	PODXL2	podocalyxin-like 2; Acts as a ligand for vascular selectins. Mediates rapid rolling of leukocytes over vascular surfaces through high affinity divalent cation-dependent interactions with E-, P- and L- selectins (605 aa)	CSMD1	CUB and Sushi multiple domains 1; Potential suppressor of squamous cell carcinomas (3564 aa)	SNX8	sorting nexin 8; May be involved in several stages of intracellular trafficking. May play a role in intracellular protein transport from early endosomes to the trans-Golgi network (465 aa)	RPL18A	ribosomal protein L18a (176 aa)							SGTA	small glutamine-rich tetratricopeptide repeat (TPR)-containing, alpha; Co-chaperone that binds directly to HSC70 and HSP70 and regulates their ATPase activity (313 aa)	DUSP3	dual specificity phosphatase 3; Shows activity both for tyrosine-protein phosphate and serine-protein phosphate, but displays a strong preference toward phosphotyrosines. Specifically dephosphorylates and inactivates ERK1 and ERK2 (185 aa)											C15orf39	chromosome 15 open reading frame 39 (1047 aa)
				RAB35	RAB35, member RAS oncogene family; In the process of endocytosis, essential rate-limiting regulator of a fast recycling pathway back to the plasma membrane. During cytokinesis, required for the postfurrowing terminal steps, namely for intercellular bridge stability and abscission, possibly by controlling phosphatidylinositol 4,5-bis phosphate (PIP2) and SEPT2 localization at the intercellular bri…					NR3C1	nuclear receptor subfamily 3, group C, member 1 (glucocorticoid receptor); Receptor for glucocorticoids (GC). Has a dual mode of action- as a transcription factor that binds to glucocorticoid response elements (GRE), both for nuclear and mitochondrial DNA, and as a modulator of other transcription factors. Affects inflammatory responses, cellular proliferation and differentiation in target tissue…	APOL2	apolipoprotein L, 2 (337 aa)	NIP7	nuclear import 7 homolog (S. cerevisiae); Required for proper 34S pre-rRNA processing and 60S ribosome subunit assembly (180 aa)	MED31	mediator complex subunit 31; Component of the Mediator complex, a coactivator involved in the regulated transcription of nearly all RNA polymerase II-dependent genes. Mediator functions as a bridge to convey information from gene-specific regulatory proteins to the basal RNA polymerase II transcription machinery. Mediator is recruited to promoters by direct interactions with regulatory proteins a…	ZNF268	zinc finger protein 268; May be involved in transcriptional regulation (947 aa)	KCNK5	potassium channel, subfamily K, member 5; pH-dependent, voltage insensitive, outwardly rectifying potassium channel. Outward rectification is lost at high external K(+) concentrations (499 aa)	C12orf75	chromosome 12 open reading frame 75 (63 aa)	HYAL4	hyaluronoglucosaminidase 4; Endo-hyaluronidase that degrades hyaluronan to smaller oligosaccharide fragments. Has also chondroitin sulfate hydrolase activity, The best substrate being the galactosaminidic linkage in the sequence of a trisulfated tetrasaccharide (481 aa)	PIK3R2	phosphoinositide-3-kinase, regulatory subunit 2 (beta); Binds to activated (phosphorylated) protein-tyrosine kinases, through its SH2 domain, and acts as an adapter, mediating the association of the p110 catalytic unit to the plasma membrane (728 aa)							SNAPC2	small nuclear RNA activating complex, polypeptide 2, 45kDa; Part of the SNAPc complex required for the transcription of both RNA polymerase II and III small-nuclear RNA genes. Binds to the proximal sequence element (PSE), a non-TATA-box basal promoter element common to these 2 types of genes. Recruits TBP and BRF2 to the U6 snRNA TATA box (334 aa)	LAP3	leucine aminopeptidase 3; Presumably involved in the processing and regular turnover of intracellular proteins. Catalyzes the removal of unsubstituted N-terminal amino acids from various peptides (519 aa)											ZNF521	zinc finger protein 521; Transcription factor that can both act as an activator or a repressor depending on the context. Involved in BMP signaling and in the regulation of the immature compartment of the hematopoietic system. Associates with SMADs in response to BMP2 leading to activate transcription of BMP target genes. Acts as a transcriptional repressor via its interaction with EBF1, a transcr…
				TMEM14C	transmembrane protein 14C; Required for normal heme biosynthesis (By similarity) (112 aa)					UMPS	uridine monophosphate synthetase (480 aa)	DNAJB9	DnaJ (Hsp40) homolog, subfamily B, member 9; Acts as a co-chaperone with an Hsp70 protein (By similarity) (223 aa)	NXT1	NTF2-like export factor 1; Stimulator of protein export for NES-containing proteins. Also plays a role in the nuclear export of U1 snRNA, tRNA, and mRNA. The NXF1-NXT1 heterodimer is involved in the export of HSP70 mRNA in conjunction with ALYREF/THOC4 and THOC5 (140 aa)	AKAP10	A kinase (PRKA) anchor protein 10; Differentially targeted protein that binds to type I and II regulatory subunits of protein kinase A and anchors them to the mitochondria or the plasma membrane. Although the physiological relevance between PKA and AKAPS with mitochondria is not fully understood, one idea is that BAD, a proapoptotic member, is phosphorylated and inactivated by mitochondria-anchor…	PXN	paxillin; Cytoskeletal protein involved in actin-membrane attachment at sites of cell adhesion to the extracellular matrix (focal adhesion) (591 aa)	SCNN1A	sodium channel, non-voltage-gated 1 alpha subunit; Sodium permeable non-voltage-sensitive ion channel inhibited by the diuretic amiloride. Mediates the electrodiffusion of the luminal sodium (and water, which follows osmotically) through the apical membrane of epithelial cells. Controls the reabsorption of sodium in kidney, colon, lung and sweat glands. Also plays a role in taste perception (728 …	FOXD1	forkhead box D1; Transcription factor required for formation of positional identity in the developing retina, regionalization of the optic chiasm and morphogenesis of the kidney. Can neuralize ectodermal cells directly (By similarity) (459 aa)	TFR2	transferrin receptor 2; Mediates cellular uptake of transferrin-bound iron in a non-iron dependent manner. May be involved in iron metabolism, hepatocyte function and erythrocyte differentiation (801 aa)	RAB3A	RAB3A, member RAS oncogene family; Involved in exocytosis by regulating a late step in synaptic vesicle fusion. Could play a role in neurotransmitter release by regulating membrane flow in the nerve terminal (220 aa)							C19orf44	chromosome 19 open reading frame 44 (657 aa)	WFS1	Wolfram syndrome 1 (wolframin); Participates in the regulation of cellular Ca(2+) homeostasis, at least partly, by modulating the filling state of the endoplasmic reticulum Ca(2+) store (890 aa)											KRT19	keratin 19 (400 aa)
				MCM3	minichromosome maintenance complex component 3; Acts as component of the MCM2-7 complex (MCM complex) which is the putative replicative helicase essential for 'once per cell cycle' DNA replication initiation and elongation in eukaryotic cells. The active ATPase sites in the MCM2-7 ring are formed through the interaction surfaces of two neighboring subunits such that a critical structure of a cons…					SPCS1	signal peptidase complex subunit 1 homolog (S. cerevisiae); Component of the microsomal signal peptidase complex which removes signal peptides from nascent proteins as they are translocated into the lumen of the endoplasmic reticulum (By similarity) (169 aa)	ISLR	immunoglobulin superfamily containing leucine-rich repeat (428 aa)	RIN2	Ras and Rab interactor 2; Ras effector protein. May function as an upstream activator and/or downstream effector for RAB5B in endocytic pathway. May function as a guanine nucleotide exchange (GEF) of RAB5B, required for activating the RAB5 proteins by exchanging bound GDP for free GTP (944 aa)	SYNGR2	synaptogyrin 2 (224 aa)	KCTD10	potassium channel tetramerisation domain containing 10; Substrate-specific adapter of a BCR (BTB-CUL3-RBX1) E3 ubiquitin-protein ligase complex. The BCR(BACURD3) E3 ubiquitin ligase complex mediates the ubiquitination of target proteins, leading to their degradation by the proteasome (By similarity) (313 aa)	RGS16	regulator of G-protein signaling 16; Inhibits signal transduction by increasing the GTPase activity of G protein alpha subunits thereby driving them into their inactive GDP-bound form. Binds to G(i)-alpha and G(o)-alpha, but not to G(s)-alpha. May play a role in regulating the kinetics of signaling in the phototransduction cascade (202 aa)			PCOLCE	procollagen C-endopeptidase enhancer; Binds to the C-terminal propeptide of type I procollagen and enhances procollagen C-proteinase activity (449 aa)	KXD1	KxDL motif containing 1; Involved in endosomal cargo sorting (By similarity) (176 aa)							CASP14	caspase 14, apoptosis-related cysteine peptidase; Believed to be a non-apoptotic caspase which is involved in epidermal differentiation. Seems to play a role in keratinocyte differentiation and cornification. Probably regulates maturation of the epidermis by proteolytically processing filaggrin (By similarity) (242 aa)	PANX1	pannexin 1; Structural component of the gap junctions and the hemichannels. May play a role as a Ca(2+)-leak channel to regulate ER Ca(2+) homeostasis (426 aa)											TRIM58	tripartite motif containing 58 (486 aa)
				SNX3	sorting nexin 3 (162 aa)					WDFY1	WD repeat and FYVE domain containing 1 (410 aa)	TYMP	thymidine phosphorylase; May have a role in maintaining the integrity of the blood vessels. Has growth promoting activity on endothelial cells, angiogenic activity in vivo and chemotactic activity on endothelial cells in vitro (482 aa)	AP3B1	adaptor-related protein complex 3, beta 1 subunit; Subunit of non-clathrin- and clathrin-associated adaptor protein complex 3 (AP-3) that plays a role in protein sorting in the late-Golgi/trans-Golgi network (TGN) and/or endosomes. The AP complexes mediate both the recruitment of clathrin to membranes and the recognition of sorting signals within the cytosolic tails of transmembrane cargo molecul…	HDAC5	histone deacetylase 5; Responsible for the deacetylation of lysine residues on the N-terminal part of the core histones (H2A, H2B, H3 and H4). Histone deacetylation gives a tag for epigenetic repression and plays an important role in transcriptional regulation, cell cycle progression and developmental events. Histone deacetylases act via the formation of large multiprotein complexes. Involved in …	MLEC	malectin; Carbohydrate-binding protein with a strong ligand preference for Glc2-N-glycan. May play a role in the early steps of protein N-glycosylation (By similarity) (292 aa)	S100A5	S100 calcium binding protein A5; Binds calcium, zinc and copper. One subunit can simultaneously bind 2 calcium ions or 2 copper ions plus 1 zinc ion. Calcium and copper ions compete for the same binding sites (92 aa)			SERPINE1	serpin peptidase inhibitor, clade E (nexin, plasminogen activator inhibitor type 1), member 1; Serine protease inhibitor. This inhibitor acts as 'bait' for tissue plasminogen activator, urokinase, protein C and matriptase-3/TMPRSS7. Its rapid interaction with PLAT may function as a major control point in the regulation of fibrinolysis (402 aa)	PDAP1	PDGFA associated protein 1; Enhances PDGFA-stimulated cell growth in fibroblasts, but inhibits the mitogenic effect of PDGFB (By similarity) (181 aa)							RAB3D	RAB3D, member RAS oncogene family; Protein transport. Probably involved in regulated exocytosis (By similarity) (219 aa)	BIRC2	baculoviral IAP repeat containing 2; Multi-functional protein which regulates not only caspases and apoptosis, but also modulates inflammatory signaling and immunity, mitogenic kinase signaling, and cell proliferation, as well as cell invasion and metastasis. Acts as an E3 ubiquitin- protein ligase regulating NF-kappa-B signaling and regulates both canonical and non-canonical NF-kappa-B signaling…											EGLN1	egl nine homolog 1 (C. elegans); Cellular oxygen sensor that catalyzes, under normoxic conditions, the post-translational formation of 4-hydroxyproline in hypoxia-inducible factor (HIF) alpha proteins. Hydroxylates a specific proline found in each of the oxygen-dependent degradation (ODD) domains (N-terminal, NODD, and C-terminal, CODD) of HIF1A. Also hydroxylates HIF2A. Has a preference for the …
				TMEM30A	transmembrane protein 30A (361 aa)					HEATR5B	HEAT repeat containing 5B (2071 aa)	ACTR3C	ARP3 actin-related protein 3 homolog C (yeast); May play a role in the suppression of metastatic potential in lung adenoma carcinoma cells (210 aa)	FOPNL	FGFR1OP N-terminal like; Involved in the biogenesis of cilia (174 aa)	MYH3	myosin, heavy chain 3, skeletal muscle, embryonic; Muscle contraction (1940 aa)	ELK3	ELK3, ETS-domain protein (SRF accessory protein 2); May be a negative regulator of transcription, but can activate transcription when coexpressed with Ras, Src or Mos. Forms a ternary complex with the serum response factor and the ETS and SRF motifs of the Fos serum response element (407 aa)	VTCN1	V-set domain containing T cell activation inhibitor 1; Negatively regulates T-cell-mediated immune response by inhibiting T-cell activation, proliferation, cytokine production and development of cytotoxicity. When expressed on the cell surface of tumor macrophages, plays an important role, together with regulatory T-cells (Treg), in the suppression of tumor- associated antigen-specific T-cell imm…			AEBP1	AE binding protein 1; May positively regulate MAP-kinase activity in adipocytes, leading to enhanced adipocyte proliferation and reduced adipocyte differentiation (By similarity). May also positively regulate NF-kappa-B activity in macrophages by promoting the phosphorylation and subsequent degradation of I- kappa-B-alpha (NFKBIA), leading to enhanced macrophage inflammatory responsiveness (By si…	BUD31	BUD31 homolog (S. cerevisiae) (144 aa)							GCDH	glutaryl-CoA dehydrogenase; Catalyzes the oxidative decarboxylation of glutaryl-CoA to crotonyl-CoA and CO(2) in the degradative pathway of L-lysine, L-hydroxylysine, and L-tryptophan metabolism. It uses electron transfer flavoprotein as its electron acceptor. Isoform Short is inactive (438 aa)	ZNF268	zinc finger protein 268; May be involved in transcriptional regulation (947 aa)											ARHGEF11	Rho guanine nucleotide exchange factor (GEF) 11; May play a role in the regulation of RhoA GTPase by guanine nucleotide-binding alpha-12 (GNA12) and alpha-13 (GNA13). Acts as guanine nucleotide exchange factor (GEF) for RhoA GTPase and may act as GTPase-activating protein (GAP) for GNA12 and GNA13 (1562 aa)
				SKIV2L2	superkiller viralicidic activity 2-like 2 (S. cerevisiae); May be involved in pre-mRNA splicing. Associated with the RNA exosome complex and involved in the 3'processing of the 7S pre-RNA to the mature 5.8S rRNA (1042 aa)					NCK2	NCK adaptor protein 2; Adapter protein which associates with tyrosine- phosphorylated growth factor receptors or their cellular substrates. Maintains low levels of EIF2S1 phosphorylation by promoting its dephosphorylation by PP1. Plays a role in ELK1- dependent transcriptional activation in response to activated Ras signaling (380 aa)	ACE2	angiotensin I converting enzyme (peptidyl-dipeptidase A) 2; Carboxypeptidase which converts angiotensin I to angiotensin 1-9, a peptide of unknown function, and angiotensin II to angiotensin 1-7, a vasodilator. Also able to hydrolyze apelin- 13 and dynorphin-13 with high efficiency. May be an important regulator of heart function. In case of human coronaviruses SARS and HCoV-NL63 infections, serv…	FST	follistatin; Binds directly to activin and functions as an activin antagonist. Specific inhibitor of the biosynthesis and secretion of pituitary follicle stimulating hormone (FSH) (344 aa)	FOXN1	forkhead box N1; Transcriptional regulator involved in development (648 aa)	CMAS	cytidine monophosphate N-acetylneuraminic acid synthetase; Catalyzes the activation of N-acetylneuraminic acid (NeuNAc) to cytidine 5'-monophosphate N-acetylneuraminic acid (CMP-NeuNAc), a substrate required for the addition of sialic acid. Has some activity toward NeuNAc, N-glycolylneuraminic acid (Neu5Gc) or 2-keto-3-deoxy-D-glycero-D-galacto-nononic acid (KDN) (434 aa)	CLCA2	chloride channel accessory 2; Plays a role in modulating chloride current across the plasma membrane in a calcium-dependent manner, and cell adhesion. Involved in basal cell adhesion and/or stratification of squamous epithelia. May act as a tumor suppressor in breast and colorectal cancer. Plays a key role for cell adhesion in the beginning stages of lung metastasis via the binding to ITGB4 (943 …			VIM	vimentin (466 aa)	MRPL32	mitochondrial ribosomal protein L32 (188 aa)							PIK3R2	phosphoinositide-3-kinase, regulatory subunit 2 (beta); Binds to activated (phosphorylated) protein-tyrosine kinases, through its SH2 domain, and acts as an adapter, mediating the association of the p110 catalytic unit to the plasma membrane (728 aa)	KCTD10	potassium channel tetramerisation domain containing 10; Substrate-specific adapter of a BCR (BTB-CUL3-RBX1) E3 ubiquitin-protein ligase complex. The BCR(BACURD3) E3 ubiquitin ligase complex mediates the ubiquitination of target proteins, leading to their degradation by the proteasome (By similarity) (313 aa)											FAM26E	family with sequence similarity 26, member E; Pore-forming subunit of a voltage-gated ion channel (By similarity) (309 aa)
				NR3C1	nuclear receptor subfamily 3, group C, member 1 (glucocorticoid receptor); Receptor for glucocorticoids (GC). Has a dual mode of action- as a transcription factor that binds to glucocorticoid response elements (GRE), both for nuclear and mitochondrial DNA, and as a modulator of other transcription factors. Affects inflammatory responses, cellular proliferation and differentiation in target tissue…					SF3B14	Pre-mRNA branch site protein p14 ; Necessary for the splicing of pre-mRNA. Directly contacts the pre-mRNA branch site adenosine for the first catalytic step of splicing. Enters the spliceosome and associates with the pre-mRNA branch site as part of the 17S U2 or, in the case of the minor spliceosome, as part of the 18S U11/U12 snRNP complex, and thus may facilitate the interaction of these snRNP …	C19orf66	chromosome 19 open reading frame 66 (291 aa)	DDX56	DEAD (Asp-Glu-Ala-Asp) box helicase 56; May play a role in later stages of the processing of the pre-ribosomal particles leading to mature 60S ribosomal subunits. Has intrinsic ATPase activity (547 aa)	CD82	CD82 molecule; Associates with CD4 or CD8 and delivers costimulatory signals for the TCR/CD3 pathway (267 aa)	SRSF9	serine/arginine-rich splicing factor 9; Plays a role in constitutive splicing and can modulate the selection of alternative splice sites. Represses the splicing of MAPT/Tau exon 10 (221 aa)	VGLL1	vestigial like 1 (Drosophila); May act as a specific coactivator for the mammalian TEFs (258 aa)			WNT3	wingless-type MMTV integration site family, member 3; Ligand for members of the frizzled family of seven transmembrane receptors. Wnt-3 and Wnt-3a play distinct roles in cell-cell signaling during morphogenesis of the developing neural tube (By similarity) (355 aa)	FBXL15	F-box and leucine-rich repeat protein 15 (300 aa)							RAB3A	RAB3A, member RAS oncogene family; Involved in exocytosis by regulating a late step in synaptic vesicle fusion. Could play a role in neurotransmitter release by regulating membrane flow in the nerve terminal (220 aa)	MLEC	malectin; Carbohydrate-binding protein with a strong ligand preference for Glc2-N-glycan. May play a role in the early steps of protein N-glycosylation (By similarity) (292 aa)											ROR1	receptor tyrosine kinase-like orphan receptor 1; Tyrosine-protein kinase receptor whose role is not yet clear (937 aa)
				C5orf15	chromosome 5 open reading frame 15 (265 aa)					LANCL1	LanC lantibiotic synthetase component C-like 1 (bacterial); May play a role in EPS8 signaling. Binds glutathion (399 aa)	GFAP	glial fibrillary acidic protein (432 aa)	LRRC8A	leucine rich repeat containing 8 family, member A; Involved in B-cell development. Required for the pro-B cell to pre-B cell transition (By similarity) (810 aa)	ZNF259	zinc finger protein 259; May be a signaling molecule that communicates mitogenic signals from the cytoplasm to the nucleus (459 aa)	FGFR1OP2	FGFR1 oncogene partner 2; May be involved in wound healing pathway (By similarity) (253 aa)	GPC4	glypican 4; Cell surface proteoglycan that bears heparan sulfate. May be involved in the development of kidney tubules and of the central nervous system (By similarity) (556 aa)			COL1A1	collagen, type I, alpha 1 (1464 aa)	DHX33	DEAH (Asp-Glu-Ala-His) box polypeptide 33; Stimulates RNA polymerase I transcription of the 47S precursor rRNA. Associates with ribosomal DNA (rDNA) loci where it is involved in POLR1A recruitment. Important element of nucleolar organization (707 aa)							KXD1	KxDL motif containing 1; Involved in endosomal cargo sorting (By similarity) (176 aa)	ELK3	ELK3, ETS-domain protein (SRF accessory protein 2); May be a negative regulator of transcription, but can activate transcription when coexpressed with Ras, Src or Mos. Forms a ternary complex with the serum response factor and the ETS and SRF motifs of the Fos serum response element (407 aa)											KANK4	KN motif and ankyrin repeat domains 4; May be involved in the control of cytoskeleton formation by regulating actin polymerization (995 aa)
				RARS	arginyl-tRNA synthetase; Forms part of a macromolecular complex that catalyzes the attachment of specific amino acids to cognate tRNAs during protein synthesis. Modulates the secretion of AIMP1 and may be involved in generation of the inflammatory cytokine EMAP2 from AIMP1 (660 aa)					GORASP2	golgi reassembly stacking protein 2, 55kDa; Plays a role in the assembly and membrane stacking of the Golgi cisternae, and in the process by which Golgi stacks reform after mitotic breakdown. May regulate the intracellular transport and presentation of a defined set of transmembrane proteins, such as transmembrane TGFA (452 aa)	SLC52A1	solute carrier family 52, riboflavin transporter, member 1; Riboflavin transporter. Riboflavin transport is Na(+)- independent but moderately pH-sensitive. Activity is strongly inhibited by riboflavin analogs, such as lumiflavin. Weakly inhibited by flavin adenine dinucleotide (FAD). In case of infection by retroviruses, acts as a cell receptor to retroviral envelopes similar to the porcine endog…	DERL1	derlin 1; Functional component of endoplasmic reticulum-associated degradation (ERAD) for misfolded lumenal proteins. May act by forming a channel that allows the retrotranslocation of misfolded proteins into the cytosol where they are ubiquitinated and degraded by the proteasome. May mediate the interaction between VCP and the degradation substrate. In case of infection by cytomegaloviruses, it …	PUS3	pseudouridylate synthase 3; Formation of pseudouridine at position 39 in the anticodon stem and loop of transfer RNAs (By similarity) (481 aa)	TMEM30A	transmembrane protein 30A (361 aa)	IFIT2	interferon-induced protein with tetratricopeptide repeats 2; IFN-induced antiviral protein which inhibits expression of viral messenger RNAs lacking 2'-O-methylation of the 5' cap. The ribose 2'-O-methylation would provide a molecular signature to distinguish between self and non-self mRNAs by the host during viral infection. Viruses evolved several ways to evade this restriction system such as e…			DUSP3	dual specificity phosphatase 3; Shows activity both for tyrosine-protein phosphate and serine-protein phosphate, but displays a strong preference toward phosphotyrosines. Specifically dephosphorylates and inactivates ERK1 and ERK2 (185 aa)	PNPO	pyridoxamine 5'-phosphate oxidase; Catalyzes the oxidation of either pyridoxine 5'- phosphate (PNP) or pyridoxamine 5'-phosphate (PMP) into pyridoxal 5'-phosphate (PLP) (261 aa)							CADM4	cell adhesion molecule 4; Involved in the cell-cell adhesion. Has calcium- and magnesium-independent cell-cell adhesion activity. May have tumor- suppressor activity (388 aa)	CMAS	cytidine monophosphate N-acetylneuraminic acid synthetase; Catalyzes the activation of N-acetylneuraminic acid (NeuNAc) to cytidine 5'-monophosphate N-acetylneuraminic acid (CMP-NeuNAc), a substrate required for the addition of sialic acid. Has some activity toward NeuNAc, N-glycolylneuraminic acid (Neu5Gc) or 2-keto-3-deoxy-D-glycero-D-galacto-nononic acid (KDN) (434 aa)											ACOT11	acyl-CoA thioesterase 11; Has acyl-CoA thioesterase activity towards medium (C12) and long-chain (C18) fatty acyl-CoA substrates (607 aa)
				MLH1	mutL homolog 1, colon cancer, nonpolyposis type 2 (E. coli); Heterodimerizes with PMS2 to form MutL alpha, a component of the post-replicative DNA mismatch repair system (MMR). DNA repair is initiated by MutS alpha (MSH2-MSH6) or MutS beta (MSH2-MSH6) binding to a dsDNA mismatch, then MutL alpha is recruited to the heteroduplex. Assembly of the MutL-MutS- heteroduplex ternary complex in presence …					CEBPZ	CCAAT/enhancer binding protein (C/EBP), zeta; Stimulates transcription from the HSP70 promoter (1054 aa)	ZSWIM3	zinc finger, SWIM-type containing 3 (696 aa)	DCTN3	dynactin 3 (p22); Together with dynein may be involved in spindle assembly and cytokinesis (186 aa)	ST3GAL4	ST3 beta-galactoside alpha-2,3-sialyltransferase 4; It may catalyze the formation of the NeuAc-alpha-2,3- Gal-beta-1,3-GalNAc- or NeuAc-alpha-2,3-Gal-beta-1,3-GlcNAc- sequences found in terminal carbohydrate groups of glycoproteins and glycolipids. It may be involved in the biosynthesis of the sialyl Lewis X determinant. Also acts on the corresponding 1,3- galactosyl derivative (329 aa)	DAP	death-associated protein; Negative regulator of autophagy. Involved in mediating interferon-gamma-induced cell death (102 aa)	HPCAL4	hippocalcin like 4; May be involved in the calcium-dependent regulation of rhodopsin phosphorylation (By similarity) (191 aa)			C11orf63	chromosome 11 open reading frame 63 (778 aa)	PIGL	phosphatidylinositol glycan anchor biosynthesis, class L; Involved in the second step of GPI biosynthesis. De-N- acetylation of N-acetylglucosaminyl-phosphatidylinositol (252 aa)							PDAP1	PDGFA associated protein 1; Enhances PDGFA-stimulated cell growth in fibroblasts, but inhibits the mitogenic effect of PDGFB (By similarity) (181 aa)	FGFR1OP2	FGFR1 oncogene partner 2; May be involved in wound healing pathway (By similarity) (253 aa)											PARD6B	par-6 partitioning defective 6 homolog beta (C. elegans); Adapter protein involved in asymmetrical cell division and cell polarization processes. Probably involved in formation of epithelial tight junctions. Association with PARD3 may prevent the interaction of PARD3 with F11R/JAM1, thereby preventing tight junction assembly. The PARD6-PARD3 complex links GTP-bound Rho small GTPases to atypical p…
				TUSC2	tumor suppressor candidate 2; May function as a tumor suppressor, inhibiting colony formation, causing G1 arrest and ultimately inducing apoptosis in homozygous 3p21.3 120-kb region-deficient cells (110 aa)					SLC1A4	solute carrier family 1 (glutamate/neutral amino acid transporter), member 4; Transporter for alanine, serine, cysteine, and threonine. Exhibits sodium dependence (532 aa)	HRASLS2	HRAS-like suppressor 2; Exhibits PLA1/2 activity, catalyzing the calcium- independent hydrolysis of acyl groups in various phosphatidylcholines (PC) and phosphatidylethanolamine (PE). For most substrates, PLA1 activity is much higher than PLA2 activity. Catalyzes N-acylation of PE using both sn-1 and sn-2 palmitoyl groups of PC as acyl donor. Also catalyzes O-acylation converting lyso-PC into PC …	KIF13A	kinesin family member 13A (1805 aa)	CSDA	cold shock domain protein A; Binds to the GM-CSF promoter. Seems to act as a repressor. Binds also to full length mRNA and to short RNA sequences containing the consensus site 5'-UCCAUCA-3'. May have a role in translation repression (By similarity) (372 aa)	RBP1	retinol binding protein 1, cellular; Intracellular transport of retinol (197 aa)	MOCS1	molybdenum cofactor synthesis 1 (385 aa)			UNC93B1	unc-93 homolog B1 (C. elegans); Plays an important role in innate and adaptive immunity by regulating nucleotide-sensing Toll-like receptor (TLR) signaling. Required for the transport of a subset of TLRs (including TLR3, TLR7 and TLR9) from the endoplasmic reticulum to endolysosomes where they can engage pathogen nucleotides and activate signaling cascades. May play a role in autoreactive B- cell…	SLC25A11	solute carrier family 25 (mitochondrial carrier; oxoglutarate carrier), member 11; Catalyzes the transport of 2-oxoglutarate across the inner mitochondrial membrane in an electroneutral exchange for malate or other dicarboxylic acids, and plays an important role in several metabolic processes, including the malate-aspartate shuttle, the oxoglutarate/isocitrate shuttle, in gluconeogenesis from lac…							BUD31	BUD31 homolog (S. cerevisiae) (144 aa)	TMEM30A	transmembrane protein 30A (361 aa)											RPA4	replication protein A4, 30kDa; Functions as component of the alternative replication protein A complex (aRPA). aRPA binds single-stranded DNA and probably plays a role in DNA repair; it does not support chromosomal DNA replication and cell cycle progression through S- phase. In vitro, aRPA cannot promote efficient priming by DNA polymerase alpha but supports DNA polymerase delta synthesis in the …
				UMPS	uridine monophosphate synthetase (480 aa)					SPR	sepiapterin reductase (7,8-dihydrobiopterin-NADP+ oxidoreductase); Catalyzes the final one or two reductions in tetra- hydrobiopterin biosynthesis to form 5,6,7,8-tetrahydrobiopterin (261 aa)	GIMAP4	GTPase, IMAP family member 4; May play a role in regulating lymphocyte apoptosis (By similarity). Exhibits intrisinic GTPase activity. Shows a higher affinity for GDP over GTP (about 12-fold higher), and binding shows an absolute requirement for magnesium (329 aa)	IER3	immediate early response 3; May play a role in the ERK signaling pathway by inhibiting the dephosphorylation of ERK by phosphatase PP2A- PPP2R5C holoenzyme. Acts also as an ERK downstream effector mediating survival. As a member of the NUPR1/RELB/IER3 survival pathway, may provide pancreatic ductal adenocarcinoma with remarkable resistance to cell stress, such as starvation or gemcitabine treatme…	ASIC1	acid-sensing (proton-gated) ion channel 1; Cation channel with high affinity for sodium, which is gated by extracellular protons and inhibited by the diuretic amiloride. Also permeable for Ca(2+), Li(+) and K(+). Generates a biphasic current with a fast inactivating and a slow sustained phase. Mediates glutamate-independent Ca(2+) entry into neurons upon acidosis. This Ca(2+) overloading is toxic…	GNB4	guanine nucleotide binding protein (G protein), beta polypeptide 4; Guanine nucleotide-binding proteins (G proteins) are involved as a modulator or transducer in various transmembrane signaling systems. The beta and gamma chains are required for the GTPase activity, for replacement of GDP by GTP, and for G protein- effector interaction (340 aa)	DKK1	dickkopf 1 homolog (Xenopus laevis); Antagonizes canonical Wnt signaling by inhibiting LRP5/6 interaction with Wnt and by forming a ternary complex with the transmembrane protein KREMEN that promotes internalization of LRP5/6. DKKs play an important role in vertebrate development, where they locally inhibit Wnt regulated processes such as antero- posterior axial patterning, limb development, somi…			SLC15A3	solute carrier family 15, member 3; Proton oligopeptide cotransporter. Transports free histidine and certain di- and tripeptides (By similarity) (581 aa)	C1QBP	complement component 1, q subcomponent binding protein; Is believed to be a multifunctional and multicompartmental protein involved in inflammation and infection processes, ribosome biogenesis, regulation of apoptosis, transcriptional regulation and pre-mRNA splicing. At the cell surface is thought to act as an endothelial receptor for plasma proteins of the complement and kallikrein-kinin cascad…							FBXL15	F-box and leucine-rich repeat protein 15 (300 aa)	DAP	death-associated protein; Negative regulator of autophagy. Involved in mediating interferon-gamma-induced cell death (102 aa)											KLHL4	kelch-like 4 (Drosophila) (720 aa)
				NEK4	NIMA-related kinase 4; Seems to act exclusively upon threonine residues (By similarity) (841 aa)					MAD2L2	MAD2 mitotic arrest deficient-like 2 (yeast); Adapter protein able to interact with different proteins and involved in different biological processes. Mediates the interaction between the error-prone DNA polymerase zeta catalytic subunit REV3L and the inserter polymerase REV1, thereby mediating the second polymerase switching in translesion DNA synthesis. Translesion DNA synthesis releases the re…	CMPK2	cytidine monophosphate (UMP-CMP) kinase 2, mitochondrial; May participate in dUTP and dCTP synthesis in mitochondria. Is able to phosphorylate dUMP, dCMP, CMP, UMP and monophosphates of the pyrimidine nucleoside analogs ddC, dFdC, araC, BVDU and FdUrd with ATP as phosphate donor. Efficacy is highest for dUMP followed by dCMP; CMP and UMP are poor substrates. May be involved in mtDNA depletion cau…	PI15	peptidase inhibitor 15; Serine protease inhibitor which displays weak inhibitory activity against trypsin (258 aa)	GLI1	GLI family zinc finger 1; Acts as a transcriptional activator. May regulate the transcription of specific genes during normal development. May play a role in craniofacial development and digital development, as well as development of the central nervous system and gastrointestinal tract. Mediates SHH signaling and thus cell proliferation and differentiation (1106 aa)	NEK4	NIMA-related kinase 4; Seems to act exclusively upon threonine residues (By similarity) (841 aa)	TMEM246	transmembrane protein 246 (403 aa)			DGAT2	diacylglycerol O-acyltransferase 2; Essential acyltransferase that catalyzes the terminal and only committed step in triacylglycerol synthesis by using diacylglycerol and fatty acyl CoA as substrates. Required for synthesis and storage of intracellular triglycerides. Probably plays a central role in cytosolic lipid accumulation. In liver, is primarily responsible for incorporating endogenously sy…	DRG2	developmentally regulated GTP binding protein 2; May play a role in cell proliferation, differentiation and death (364 aa)							OBFC1	oligonucleotide/oligosaccharide-binding fold containing 1; Component of the CST complex, a complex that binds to single-stranded DNA and is required to protect telomeres from DNA degradation. The CST complex binds single-stranded DNA with high affinity in a sequence-independent manner, while isolated subunits bind DNA with low affinity by themselves. In addition to telomere protection, the CST co…	EHHADH	enoyl-CoA, hydratase/3-hydroxyacyl CoA dehydrogenase (723 aa)											SLC29A3	solute carrier family 29 (nucleoside transporters), member 3 (475 aa)
				DDX1	DEAD (Asp-Glu-Ala-Asp) box helicase 1; Acts as an ATP-dependent RNA helicase, able to unwind both RNA-RNA and RNA-DNA duplexes. Possesses 5' single-stranded RNA overhang nuclease activity. Possesses ATPase activity on various RNA, but not DNA polynucleotides. May play a role in RNA clearance at DNA double-strand breaks (DSBs), thereby facilitating the template-guided repair of transcriptionally a…					FBXO30	F-box protein 30; Substrate-recognition component of the SCF (SKP1-CUL1-F- box protein)-type E3 ubiquitin ligase complex (By similarity) (745 aa)	FOLH1	folate hydrolase (prostate-specific membrane antigen) 1; Has both folate hydrolase and N-acetylated-alpha-linked- acidic dipeptidase (NAALADase) activity (By similarity) (750 aa)	THBS1	thrombospondin 1; Adhesive glycoprotein that mediates cell-to-cell and cell-to-matrix interactions. Binds heparin. May play a role in dentinogenesis and/or maintenance of dentin and dental pulp (By similarity). Ligand for CD36 mediating antiangiogenic properties (1170 aa)	CDKN1B	cyclin-dependent kinase inhibitor 1B (p27, Kip1); Important regulator of cell cycle progression. Involved in G1 arrest. Potent inhibitor of cyclin E- and cyclin A-CDK2 complexes. Forms a complex with cyclin type D-CDK4 complexes and is involved in the assembly, stability, and modulation of CCND1- CDK4 complex activation. Acts either as an inhibitor or an activator of cyclin type D-CDK4 complexes …	EVA1A	eva-1 homolog A (C. elegans); Acts as a regulator of programmed cell death, mediating both autophagy and apoptosis (152 aa)	PLA2G2A	phospholipase A2, group IIA (platelets, synovial fluid); Thought to participate in the regulation of the phospholipid metabolism in biomembranes including eicosanoid biosynthesis. Catalyzes the calcium-dependent hydrolysis of the 2- acyl groups in 3-sn-phosphoglycerides (144 aa)			KITLG	KIT ligand; Ligand for the receptor-type protein-tyrosine kinase KIT. Plays an essential role in the regulation of cell survival and proliferation, hematopoiesis, stem cell maintenance, gametogenesis, mast cell development, migration and function, and in melanogenesis. KITLG/SCF binding can activate several signaling pathways. Promotes phosphorylation of PIK3R1, the regulatory subunit of phosphat…	C17orf75	chromosome 17 open reading frame 75; May have a role in spermatogenesis (396 aa)							DHX33	DEAH (Asp-Glu-Ala-His) box polypeptide 33; Stimulates RNA polymerase I transcription of the 47S precursor rRNA. Associates with ribosomal DNA (rDNA) loci where it is involved in POLR1A recruitment. Important element of nucleolar organization (707 aa)	PFKFB4	6-phosphofructo-2-kinase/fructose-2,6-biphosphatase 4; Synthesis and degradation of fructose 2,6-bisphosphate (469 aa)											TLR4	toll-like receptor 4 (839 aa)
				MSH2	mutS homolog 2, colon cancer, nonpolyposis type 1 (E. coli); Component of the post-replicative DNA mismatch repair system (MMR). Forms two different heterodimers- MutS alpha (MSH2- MSH6 heterodimer) and MutS beta (MSH2-MSH3 heterodimer) which binds to DNA mismatches thereby initiating DNA repair. When bound, heterodimers bend the DNA helix and shields approximately 20 base pairs. MutS alpha recog…					C2orf43	chromosome 2 open reading frame 43 (325 aa)	FHOD3	formin homology 2 domain containing 3 (1439 aa)	KIF11	kinesin family member 11; Motor protein required for establishing a bipolar spindle. Blocking of KIF11 prevents centrosome migration and arrest cells in mitosis with monoastral microtubule arrays (1056 aa)	COX6A1	cytochrome c oxidase subunit VIa polypeptide 1; This protein is one of the nuclear-coded polypeptide chains of cytochrome c oxidase, the terminal oxidase in mitochondrial electron transport (109 aa)	GGCX	gamma-glutamyl carboxylase; Mediates the vitamin K-dependent carboxylation of glutamate residues to calcium-binding gamma-carboxyglutamate (Gla) residues with the concomitant conversion of the reduced hydroquinone form of vitamin K to vitamin K epoxide (758 aa)	NINJ1	ninjurin 1; Homophilic cell adhesion molecule that promotes axonal growth. May play a role in nerve regeneration and in the formation and function of other tissues. Cell adhesion requires divalent cations (152 aa)			SELPLG	selectin P ligand; A SLe(x)-type glycan, which through high affinity, calcium-dependent interactions with E-, P- and L-selectins, mediates rapid rolling of leukocytes over vascular surfaces during the initial steps in inflammation. PSGL1 is critical for the initial leukocyte capture (428 aa)	RANGRF	RAN guanine nucleotide release factor; May regulate the intracellular trafficking of RAN. In cardiac cells seems to regulate the cell surface localization of SCN5A (186 aa)							EPX	eosinophil peroxidase; Mediates tyrosine nitration of secondary granule proteins in mature resting eosinophils. Shows significant inhibitory activity towards Mycobacterium tuberculosis H37Rv by inducing bacterial fragmentation and lysis (715 aa)	NEK4	NIMA-related kinase 4; Seems to act exclusively upon threonine residues (By similarity) (841 aa)											RBM3	RNA binding motif (RNP1, RRM) protein 3; Cold-inducible mRNA binding protein that enhances global protein synthesis at both physiological and mild hypothermic temperatures. Reduces the relative abundance of microRNAs, when overexpressed. Enhances phosphorylation of translation initiation factors and active polysome formation (By similarity) (157 aa)
				TTL	tubulin tyrosine ligase; Catalyzes the post-translational addition of a tyrosine to the C-terminal end of detyrosinated alpha-tubulin (By similarity) (377 aa)					FKBP15	FK506 binding protein 15, 133kDa; May be involved in the cytoskeletal organization of neuronal growth cones. Seems to be inactive as a PPIase (By similarity). Involved in the transport of early endosomes at the level of transition between microfilament-based and microtubule- based movement (1219 aa)	PDGFRA	platelet-derived growth factor receptor, alpha polypeptide; Tyrosine-protein kinase that acts as a cell-surface receptor for PDGFA, PDGFB and PDGFC and plays an essential role in the regulation of embryonic development, cell proliferation, survival and chemotaxis. Depending on the context, promotes or inhibits cell proliferation and cell migration. Plays an important role in the differentiation o…	ARL3	ADP-ribosylation factor-like 3; Small GTP-binding protein which cycles between an inactive GDP-bound and an active GTP-bound form, and the rate of cycling is regulated by guanine nucleotide exchange factors (GEF) and GTPase-activating proteins (GAP). Required for normal cytokinesis and cilia signaling. Requires assistance from GTPase- activating proteins (GAPs) like RP2 and PDE6D, in order to cyc…	C6orf162	chromosome 6 open reading frame 162 (97 aa)	PPP3R1	protein phosphatase 3, regulatory subunit B, alpha; Regulatory subunit of calcineurin, a calcium-dependent, calmodulin stimulated protein phosphatase. Confers calcium sensitivity (170 aa)	PADI2	peptidyl arginine deiminase, type II; Catalyzes the deimination of arginine residues of proteins (By similarity) (665 aa)			PPM1H	protein phosphatase, Mg2+/Mn2+ dependent, 1H (514 aa)	PHF17	PHD finger protein 17 (842 aa)							SHPK	sedoheptulokinase; Acts as a modulator of macrophage activation through control of glucose metabolism (By similarity) (478 aa)	EIF2AK2	eukaryotic translation initiation factor 2-alpha kinase 2; IFN-induced dsRNA-dependent serine/threonine-protein kinase which plays a key role in the innate immune response to viral infection and is also involved in the regulation of signal transduction, apoptosis, cell proliferation and differentiation. Exerts its antiviral activity on a wide range of DNA and RNA viruses including hepatitis C vir…											TNFRSF9	tumor necrosis factor receptor superfamily, member 9; Receptor for TNFSF9/4-1BBL. Possibly active during T cell activation (255 aa)
				SF3B14	Pre-mRNA branch site protein p14 ; Necessary for the splicing of pre-mRNA. Directly contacts the pre-mRNA branch site adenosine for the first catalytic step of splicing. Enters the spliceosome and associates with the pre-mRNA branch site as part of the 17S U2 or, in the case of the minor spliceosome, as part of the 18S U11/U12 snRNP complex, and thus may facilitate the interaction of these snRNP …					VPS4B	vacuolar protein sorting 4 homolog B (S. cerevisiae); Involved in late steps of the endosomal multivesicular bodies (MVB) pathway. Recognizes membrane-associated ESCRT-III assemblies and catalyzes their disassembly, possibly in combination with membrane fission. Redistributes the ESCRT-III components to the cytoplasm for further rounds of MVB sorting. MVBs contain intraluminal vesicles (ILVs) tha…	OASL	2'-5'-oligoadenylate synthetase-like; Does not have 2'-5'-OAS activity, but can bind double- stranded RNA. Displays antiviral activity against encephalomyocarditis virus (EMCV) and hepatitis C virus (HCV) via an alternative antiviral pathway independent of RNase L (514 aa)	TIMM23	translocase of inner mitochondrial membrane 23 homolog (yeast); Essential component of the TIM23 complex, a complex that mediates the translocation of transit peptide-containing proteins across the mitochondrial inner membrane (209 aa)	GPR63	G protein-coupled receptor 63; Orphan receptor. May play a role in brain function (419 aa)	BCL9	B-cell CLL/lymphoma 9 (1426 aa)	SLC28A3	solute carrier family 28 (sodium-coupled nucleoside transporter), member 3; Sodium-dependent, pyrimidine- and purine-selective. Involved in the homeostasis of endogenous nucleosides. Exhibits the transport characteristics of the nucleoside transport system cib or N3 subtype (N3/cib) (with marked transport of both thymidine and inosine). Employs a 2-1 sodium/nucleoside ratio. Also able to transpor…			PARP11	poly (ADP-ribose) polymerase family, member 11 (338 aa)	GAR1	GAR1 ribonucleoprotein homolog (yeast); Required for ribosome biogenesis and telomere maintenance. Part of the H/ACA small nucleolar ribonucleoprotein (H/ACA snoRNP) complex, which catalyzes pseudouridylation of rRNA. This involves the isomerization of uridine such that the ribose is subsequently attached to C5, instead of the normal N1. Each rRNA can contain up to 100 pseudouridine ("psi") resid…							PNPO	pyridoxamine 5'-phosphate oxidase; Catalyzes the oxidation of either pyridoxine 5'- phosphate (PNP) or pyridoxamine 5'-phosphate (PMP) into pyridoxal 5'-phosphate (PLP) (261 aa)	GGCX	gamma-glutamyl carboxylase; Mediates the vitamin K-dependent carboxylation of glutamate residues to calcium-binding gamma-carboxyglutamate (Gla) residues with the concomitant conversion of the reduced hydroquinone form of vitamin K to vitamin K epoxide (758 aa)											PCDH9	protocadherin 9; Potential calcium-dependent cell-adhesion protein (1237 aa)
				SNX17	sorting nexin 17; Critical regulator of endosomal recycling of numerous receptors, channels, and other transmembrane proteins. Binds to NPxY sequences in the cytoplasmic tails of target cargos. Plays a role in the sorting of endocytosed LRP1 and APP, and prevents their degradation. Required for maintenance of normal cell surface levels of APP and LRP1. Recycles internalized integrins ITGB1, ITGB5…					TP53I3	tumor protein p53 inducible protein 3; May be involved in the generation of reactive oxygen species (ROS). Has low NADPH-dependent beta-naphthoquinone reductase activity, with a preference for 1,2-beta-naphthoquinone over 1,4-beta-naphthoquinone. Has low NADPH-dependent diamine reductase activity (in vitro) (332 aa)	PRRG4	proline rich Gla (G-carboxyglutamic acid) 4 (transmembrane) (226 aa)	ASNSD1	asparagine synthetase domain containing 1 (643 aa)	GPLD1	glycosylphosphatidylinositol specific phospholipase D1 (840 aa)	PRDM2	PR domain containing 2, with ZNF domain; S-adenosyl-L-methionine-dependent histone methyltransferase that specifically methylates 'Lys-9' of histone H3. May function as a DNA-binding transcription factor. Binds to the macrophage-specific TPA-responsive element (MTE) of the HMOX1 (heme oxygenase 1) gene and may act as a transcriptional activator of this gene (1718 aa)	KLK9	kallikrein-related peptidase 9 (250 aa)			ENO2	enolase 2 (gamma, neuronal); Has neurotrophic and neuroprotective properties on a broad spectrum of central nervous system (CNS) neurons. Binds, in a calcium-dependent manner, to cultured neocortical neurons and promotes cell survival (By similarity) (434 aa)	CTSC	cathepsin C (463 aa)							PIGL	phosphatidylinositol glycan anchor biosynthesis, class L; Involved in the second step of GPI biosynthesis. De-N- acetylation of N-acetylglucosaminyl-phosphatidylinositol (252 aa)	PPP3R1	protein phosphatase 3, regulatory subunit B, alpha; Regulatory subunit of calcineurin, a calcium-dependent, calmodulin stimulated protein phosphatase. Confers calcium sensitivity (170 aa)											MAOB	monoamine oxidase B; Catalyzes the oxidative deamination of biogenic and xenobiotic amines and has important functions in the metabolism of neuroactive and vasoactive amines in the central nervous system and peripheral tissues. MAOB preferentially degrades benzylamine and phenylethylamine (520 aa)
				LANCL1	LanC lantibiotic synthetase component C-like 1 (bacterial); May play a role in EPS8 signaling. Binds glutathion (399 aa)					FAM98A	family with sequence similarity 98, member A (518 aa)	CYP27A1	cytochrome P450, family 27, subfamily A, polypeptide 1; Catalyzes the first step in the oxidation of the side chain of sterol intermediates; the 27-hydroxylation of 5-beta- cholestane-3-alpha,7-alpha,12-alpha-triol. Has also a vitamin D3- 25-hydroxylase activity (531 aa)	LRP6	low density lipoprotein receptor-related protein 6; Component of the Wnt-Fzd-LRP5-LRP6 complex that triggers beta-catenin signaling through inducing aggregation of receptor- ligand complexes into ribosome-sized signalsomes. Cell-surface coreceptor of Wnt/beta-catenin signaling, which plays a pivotal role in bone formation. The Wnt-induced Fzd/LRP6 coreceptor complex recruits DVL1 polymers to the …	RPS12	ribosomal protein S12 (132 aa)	RNF103	ring finger protein 103; Acts as an E2-dependent E3 ubiquitin-protein ligase, probably involved in the ER-associated protein degradation pathway (685 aa)	NEBL	nebulette; Binds to actin and plays an important role in the assembly of the Z-disk. Isoform 2 might play a role in the assembly of focal adhesion (1014 aa)			TRIM38	tripartite motif containing 38 (465 aa)	CCDC86	coiled-coil domain containing 86 (360 aa)							SLC25A11	solute carrier family 25 (mitochondrial carrier; oxoglutarate carrier), member 11; Catalyzes the transport of 2-oxoglutarate across the inner mitochondrial membrane in an electroneutral exchange for malate or other dicarboxylic acids, and plays an important role in several metabolic processes, including the malate-aspartate shuttle, the oxoglutarate/isocitrate shuttle, in gluconeogenesis from lac…	BCL9	B-cell CLL/lymphoma 9 (1426 aa)											PODXL	podocalyxin-like; Involved in the regulation of both adhesion and cell morphology and cancer progression. Function as an anti-adhesive molecule that maintains an open filtration pathway between neighboring foot processes in the podocyte by charge repulsion. Acts as a pro-adhesive molecule, enhancing the adherence of cells to immobilized ligands, increasing the rate of migration and cell- cell con…
				GGCX	gamma-glutamyl carboxylase; Mediates the vitamin K-dependent carboxylation of glutamate residues to calcium-binding gamma-carboxyglutamate (Gla) residues with the concomitant conversion of the reduced hydroquinone form of vitamin K to vitamin K epoxide (758 aa)					LGALSL	lectin, galactoside-binding-like; Does not bind lactose, and may not bind carbohydrates (172 aa)	MYO1G	myosin IG; Myosins are actin-based motor molecules with ATPase activity. Unconventional myosins serve in intracellular movements. Their highly divergent tails are presumed to bind to membranous compartments, which would be moved relative to actin filaments (By similarity) (1018 aa)	UBE2K	ubiquitin-conjugating enzyme E2K (200 aa)	TFEB	transcription factor EB; Transcription factor that specifically recognizes and binds E-box sequences (5'-CANNTG-3'). Efficient DNA-binding requires dimerization with itself or with another MiT/TFE family member such as TFE3 or MITF. In association with TFE3, activates the expression of CD40L in T-cells, thereby playing a role in T- cell-dependent antibody responses in activated CD4(+) T-cells and…	CCNI	cyclin I (377 aa)	PLXDC2	plexin domain containing 2; May play a role in tumor angiogenesis (529 aa)			LAMA4	laminin, alpha 4 (1823 aa)	ANAPC15	anaphase promoting complex subunit 15; Component of the anaphase promoting complex/cyclosome (APC/C), a cell cycle-regulated E3 ubiquitin ligase that controls progression through mitosis and the G1 phase of the cell cycle. In the complex, plays a role in the release of the mitotic checkpoint complex (MCC) from the APC/C- not required for APC/C activity itself, but promotes the turnover of CDC20 a…							C1QBP	complement component 1, q subcomponent binding protein; Is believed to be a multifunctional and multicompartmental protein involved in inflammation and infection processes, ribosome biogenesis, regulation of apoptosis, transcriptional regulation and pre-mRNA splicing. At the cell surface is thought to act as an endothelial receptor for plasma proteins of the complement and kallikrein-kinin cascad…	PRDM2	PR domain containing 2, with ZNF domain; S-adenosyl-L-methionine-dependent histone methyltransferase that specifically methylates 'Lys-9' of histone H3. May function as a DNA-binding transcription factor. Binds to the macrophage-specific TPA-responsive element (MTE) of the HMOX1 (heme oxygenase 1) gene and may act as a transcriptional activator of this gene (1718 aa)											GATA3	GATA binding protein 3; Transcriptional activator which binds to the enhancer of the T-cell receptor alpha and delta genes. Binds to the consensus sequence 5'-AGATAG-3' (444 aa)
				CEBPZ	CCAAT/enhancer binding protein (C/EBP), zeta; Stimulates transcription from the HSP70 promoter (1054 aa)					ARAP3	ArfGAP with RhoGAP domain, ankyrin repeat and PH domain 3; Phosphatidylinositol 3,4,5-trisphosphate-dependent GTPase-activating protein that modulates actin cytoskeleton remodeling by regulating ARF and RHO family members. Is activated by phosphatidylinositol 3,4,5-trisphosphate (PtdIns(3,4,5)P3) binding. Can be activated by phosphatidylinositol 3,4-bisphosphate (PtdIns(3,4,5)P2) binding, albeit …	ALPK3	alpha-kinase 3; Kinase that recognizes phosphorylation sites in which the surrounding peptides have an alpha-helical conformation. Plays a role in cardiomyocyte differentiation (By similarity) (1907 aa)	USP22	ubiquitin specific peptidase 22; Histone deubiquitinating component of the transcription regulatory histone acetylation (HAT) complex SAGA. Catalyzes the deubiquitination of both histones H2A and H2B, thereby acting as a coactivator. Recruited to specific gene promoters by activators such as MYC, where it is required for transcription. Required for nuclear receptor-mediated transactivation and ce…	SKIV2L2	superkiller viralicidic activity 2-like 2 (S. cerevisiae); May be involved in pre-mRNA splicing. Associated with the RNA exosome complex and involved in the 3'processing of the 7S pre-RNA to the mature 5.8S rRNA (1042 aa)	ZFAND5	zinc finger, AN1-type domain 5; Involved in protein degradation via the ubiquitin- proteasome system. May act by anchoring ubiquitinated proteins to the proteasome. Plays a role in ubiquitin-mediated protein degradation during muscle atrophy. Plays a role in the regulation of NF-kappa-B activation and apoptosis. Inhibits NF-kappa-B activation triggered by overexpression of RIPK1 and TRAF6 but not…	ESPN	espin; Multifunctional actin-bundling protein. Plays a major role in regulating the organization, dimensions, dynamics and signaling capacities of the actin filament-rich, microvillus-type specializations that mediate sensory transduction in variouS mechanosensory and chemosensory cells (By similarity) (854 aa)			LOX	lysyl oxidase; Responsible for the post-translational oxidative deamination of peptidyl lysine residues in precursors to fibrous collagen and elastin. In addition to cross-linking of extracellular matrix proteins, may have a direct role in tumor suppression (417 aa)	GALNTL4	UDP-N-acetyl-alpha-D-galactosamine-polypeptide N-acetylgalactosaminyltransferase-like 4; May catalyze the initial reaction in O-linked oligosaccharide biosynthesis, the transfer of an N-acetyl-D- galactosamine residue to a serine or threonine residue on the protein receptor (By similarity) (607 aa)							DRG2	developmentally regulated GTP binding protein 2; May play a role in cell proliferation, differentiation and death (364 aa)	RNF103	ring finger protein 103; Acts as an E2-dependent E3 ubiquitin-protein ligase, probably involved in the ER-associated protein degradation pathway (685 aa)											NEDD9	neural precursor cell expressed, developmentally down-regulated 9; Docking protein which plays a central coordinating role for tyrosine-kinase-based signaling related to cell adhesion. May function in transmitting growth control signals between focal adhesions at the cell periphery and the mitotic spindle in response to adhesion or growth factor signals initiating cell proliferation. May play an …
				PRKD3	protein kinase D3; Converts transient diacylglycerol (DAG) signals into prolonged physiological effects, downstream of PKC. Involved in resistance to oxidative stress (By similarity) (890 aa)					UFM1	ubiquitin-fold modifier 1; Ubiquitin-like modifier protein which binds to a number of target proteins, such as DDRGK1 (85 aa)	TMOD1	tropomodulin 1; Blocks the elongation and depolymerization of the actin filaments at the pointed end. The Tmod/TM complex contributes to the formation of the short actin protofilament, which in turn defines the geometry of the membrane skeleton. May play an important role in regulating the organization of actin filaments by preferentially binding to a specific tropomyosin isoform at its N-terminu…	MIB1	mindbomb E3 ubiquitin protein ligase 1 (1006 aa)	ISL1	ISL LIM homeobox 1; Binds and regulates the promoters of the insulin, glucagon and somatostatin genes. Involved in the specificarion of motor neurons in cooperation with LHX3 and LDB1 (By similarity) (349 aa)	HOXB7	homeobox B7; Sequence-specific transcription factor which is part of a developmental regulatory system that provides cells with specific positional identities on the anterior-posterior axis (217 aa)	CA9	carbonic anhydrase IX; Reversible hydration of carbon dioxide. Participates in pH regulation. May be involved in the control of cell proliferation and transformation. Appears to be a novel specific biomarker for a cervical neoplasia (459 aa)			SPARC	secreted protein, acidic, cysteine-rich (osteonectin); Appears to regulate cell growth through interactions with the extracellular matrix and cytokines. Binds calcium and copper, several types of collagen, albumin, thrombospondin, PDGF and cell membranes. There are two calcium binding sites; an acidic domain that binds 5 to 8 Ca(2+) with a low affinity and an EF-hand loop that binds a Ca(2+) ion …	SLC25A3	solute carrier family 25 (mitochondrial carrier; phosphate carrier), member 3; Transport of phosphate groups from the cytosol to the mitochondrial matrix. Phosphate is cotransported with H(+). May play a role regulation of the mitochondrial permeability transition pore (mPTP) (362 aa)							SYNGR2	synaptogyrin 2 (224 aa)	RPN2	ribophorin II; Essential subunit of the N-oligosaccharyl transferase (OST) complex which catalyzes the transfer of a high mannose oligosaccharide from a lipid-linked oligosaccharide donor to an asparagine residue within an Asn-X-Ser/Thr consensus motif in nascent polypeptide chains (631 aa)											DNAJA1	DnaJ (Hsp40) homolog, subfamily A, member 1; Co-chaperone of Hsc70. Seems to play a role in protein import into mitochondria (397 aa)
				MSH6	mutS homolog 6 (E. coli); Component of the post-replicative DNA mismatch repair system (MMR). Heterodimerizes with MSH2 to form MutS alpha, which binds to DNA mismatches thereby initiating DNA repair. When bound, MutS alpha bends the DNA helix and shields approximately 20 base pairs, and recognizes single base mismatches and dinucleotide insertion-deletion loops (IDL) in the DNA. After mismatch b…					ALG5	asparagine-linked glycosylation 5, dolichyl-phosphate beta-glucosyltransferase homolog (S. cerevisiae) (324 aa)	GCM1	glial cells missing homolog 1 (Drosophila); Transcription factor that is necessary for placental development. Binds to the trophoblast-specific element 2 (TSE2) of the aromatase gene enhancer (436 aa)	IPO5	importin 5; Functions in nuclear protein import as nuclear transport receptor. Serves as receptor for nuclear localization signals (NLS) in cargo substrates. Is thought to mediate docking of the importin/substrate complex to the nuclear pore complex (NPC) through binding to nucleoporin and the complex is subsequently translocated through the pore by an energy requiring, Ran- dependent mechanism. …	PCDHB3	protocadherin beta 3; Potential calcium-dependent cell-adhesion protein. May be involved in the establishment and maintenance of specific neuronal connections in the brain (By similarity) (796 aa)	PDZD11	PDZ domain containing 11 (140 aa)	IL15RA	interleukin 15 receptor, alpha; High-affinity receptor for interleukin-15. Can signal both in cis and trans where IL15R from one subset of cells presents IL15 to neighboring IL2RG-expressing cells. Expression of different isoforms may alter or interfere with signal transduction. Isoform 5, isoform 6, isoform 7 and isoform 8 do not bind IL15. Signal transduction involves STAT3, STAT5, STAT6, JAK2 …			PCDHB5	protocadherin beta 5; Potential calcium-dependent cell-adhesion protein. May be involved in the establishment and maintenance of specific neuronal connections in the brain (By similarity) (795 aa)	MVK	mevalonate kinase; May be a regulatory site in cholesterol biosynthetic pathway (396 aa)							RANGRF	RAN guanine nucleotide release factor; May regulate the intracellular trafficking of RAN. In cardiac cells seems to regulate the cell surface localization of SCN5A (186 aa)	ZFAND5	zinc finger, AN1-type domain 5; Involved in protein degradation via the ubiquitin- proteasome system. May act by anchoring ubiquitinated proteins to the proteasome. Plays a role in ubiquitin-mediated protein degradation during muscle atrophy. Plays a role in the regulation of NF-kappa-B activation and apoptosis. Inhibits NF-kappa-B activation triggered by overexpression of RIPK1 and TRAF6 but not…											SEMA5A	sema domain, seven thrombospondin repeats (type 1 and type 1-like), transmembrane domain (TM) and short cytoplasmic domain, (semaphorin) 5A; Bifunctional axonal guidance cue regulated by sulfated proteoglycans; attractive effects result from interactions with heparan sulfate proteoglycans (HSPGs), while the inhibitory effects depend on interactions with chondroitin sulfate proteoglycans (CSPGs) (…
				ENO1	enolase 1, (alpha) (434 aa)					PFN2	profilin 2; Binds to actin and affects the structure of the cytoskeleton. At high concentrations, profilin prevents the polymerization of actin, whereas it enhances it at low concentrations. By binding to PIP2, it inhibits the formation of IP3 and DG (140 aa)	HLA-F	major histocompatibility complex, class I, F (442 aa)	NOL4	nucleolar protein 4 (638 aa)	THG1L	tRNA-histidine guanylyltransferase 1-like (S. cerevisiae); Adds a GMP to the 5'-end of tRNA(His) after transcription and RNase P cleavage. This step is essential for proper recognition of the tRNA and for the fidelity of protein synthesis (298 aa)	SORBS3	sorbin and SH3 domain containing 3; Vinexin alpha isoform promotes up-regulation of actin stress fiber formation. Vinexin beta isoform plays a role in cell spreading and enhances the activation of JNK/SAPK in response to EGF stimulation by using its third SH3 domain (671 aa)	AKR1C3	aldo-keto reductase family 1, member C3 (3-alpha hydroxysteroid dehydrogenase, type II) (323 aa)			PCDHB6	protocadherin beta 6; Potential calcium-dependent cell-adhesion protein. May be involved in the establishment and maintenance of specific neuronal connections in the brain (By similarity) (794 aa)	CYP27B1	cytochrome P450, family 27, subfamily B, polypeptide 1; Catalyzes the conversion of 25-hydroxyvitamin D3 (25(OH)D) to 1-alpha,25-dihydroxyvitamin D3 (1,25(OH)2D) plays an important role in normal bone growth, calcium metabolism, and tissue differentiation (508 aa)							PHF17	PHD finger protein 17 (842 aa)	HELLS	helicase, lymphoid-specific (838 aa)											LAMA1	laminin, alpha 1; Binding to cells via a high affinity receptor, laminin is thought to mediate the attachment, migration and organization of cells into tissues during embryonic development by interacting with other extracellular matrix components (3075 aa)
				MAD2L2	MAD2 mitotic arrest deficient-like 2 (yeast); Adapter protein able to interact with different proteins and involved in different biological processes. Mediates the interaction between the error-prone DNA polymerase zeta catalytic subunit REV3L and the inserter polymerase REV1, thereby mediating the second polymerase switching in translesion DNA synthesis. Translesion DNA synthesis releases the re…					TARDBP	TAR DNA binding protein (414 aa)	MMP7	matrix metallopeptidase 7 (matrilysin, uterine); Degrades casein, gelatins of types I, III, IV, and V, and fibronectin. Activates procollagenase (267 aa)	THOC1	THO complex 1; Component of the THO subcomplex of the TREX complex. The TREX complex specifically associates with spliced mRNA and not with unspliced pre-mRNA. It is recruited to spliced mRNAs by a transcription-independent mechanism. Binds to mRNA upstream of the exon-junction complex (EJC) and is recruited in a splicing- and cap-dependent manner to a region near the 5' end of the mRNA where it …	TRIM23	tripartite motif containing 23; Acts as an E3 ubiquitin-protein ligase. In the presence of the human cytomegalovirus (HCMV) protein UL144, participates in 'Lys-63'-linked auto-ubiquitination of TRAF6 resulting in the virally controlled activation of NF-kappa-B at early time of infection. The C-terminus can act as an allosteric activator of the cholera toxin catalytic subunit (574 aa)	TFG	TRK-fused gene (400 aa)	AKR1C1	aldo-keto reductase family 1, member C1 (dihydrodiol dehydrogenase 1; 20-alpha (3-alpha)-hydroxysteroid dehydrogenase) (323 aa)			PCDHB7	protocadherin beta 7; Potential calcium-dependent cell-adhesion protein. May be involved in the establishment and maintenance of specific neuronal connections in the brain (By similarity) (793 aa)	LTA4H	leukotriene A4 hydrolase; Epoxide hydrolase that catalyzes the final step in the biosynthesis of the proinflammatory mediator leukotriene B4. Has also aminopeptidase activity (611 aa)							CTSC	cathepsin C (463 aa)	HOXB7	homeobox B7; Sequence-specific transcription factor which is part of a developmental regulatory system that provides cells with specific positional identities on the anterior-posterior axis (217 aa)											ZNF628	zinc finger protein 628; Transcription activator. Binds DNA on GT-box consensus sequence 5'-TTGGTT-3' (By similarity) (1055 aa)
				RAB7L1	RAB7, member RAS oncogene family-like 1 (203 aa)					SPOP	speckle-type POZ protein; Component of a cullin-RING-based BCR (BTB-CUL3-RBX1) E3 ubiquitin-protein ligase complex that mediates the ubiquitination of target proteins, leading most often to their proteasomal degradation. In complex with CUL3, involved in ubiquitination and proteasomal degradation of BRMS1, DAXX, PDX1/IPF1, GLI2 and GLI3. In complex with CUL3, involved in ubiquitination of H2AFY a…	SQRDL	sulfide quinone reductase-like (yeast); Catalyzes the oxidation of hydrogen sulfide, with the help of a quinone (By similarity) (450 aa)	KPNA3	karyopherin alpha 3 (importin alpha 4); Functions in nuclear protein import as an adapter protein for nuclear receptor KPNB1. Binds specifically and directly to substrates containing either a simple or bipartite NLS motif. Docking of the importin/substrate complex to the nuclear pore complex (NPC) is mediated by KPNB1 through binding to nucleoporin FxFG repeats and the complex is subsequently tra…	RARS	arginyl-tRNA synthetase; Forms part of a macromolecular complex that catalyzes the attachment of specific amino acids to cognate tRNAs during protein synthesis. Modulates the secretion of AIMP1 and may be involved in generation of the inflammatory cytokine EMAP2 from AIMP1 (660 aa)	CAT	catalase; Occurs in almost all aerobically respiring organisms and serves to protect cells from the toxic effects of hydrogen peroxide. Promotes growth of cells including T-cells, B-cells, myeloid leukemia cells, melanoma cells, mastocytoma cells and normal and transformed fibroblast cells (527 aa)	CD99	CD99 molecule; Involved in T-cell adhesion processes and in spontaneous rosette formation with erythrocytes. Plays a role in a late step of leukocyte extravasation helping leukocytes to overcome the endothelial basement membrane. Acts at the same site as, but independently of, PECAM1. Involved in T-cell adhesion processes (By similarity) (185 aa)			EHHADH	enoyl-CoA, hydratase/3-hydroxyacyl CoA dehydrogenase (723 aa)	COPS7A	COP9 constitutive photomorphogenic homolog subunit 7A (Arabidopsis); Component of the COP9 signalosome complex (CSN), a complex involved in various cellular and developmental processes. The CSN complex is an essential regulator of the ubiquitin (Ubl) conjugation pathway by mediating the deneddylation of the cullin subunits of SCF-type E3 ligase complexes, leading to decrease the Ubl ligase activi…							ST3GAL4	ST3 beta-galactoside alpha-2,3-sialyltransferase 4; It may catalyze the formation of the NeuAc-alpha-2,3- Gal-beta-1,3-GalNAc- or NeuAc-alpha-2,3-Gal-beta-1,3-GlcNAc- sequences found in terminal carbohydrate groups of glycoproteins and glycolipids. It may be involved in the biosynthesis of the sialyl Lewis X determinant. Also acts on the corresponding 1,3- galactosyl derivative (329 aa)	PDZD11	PDZ domain containing 11 (140 aa)											ALG13	asparagine-linked glycosylation 13 homolog (S. cerevisiae) (1137 aa)
				ATIC	5-aminoimidazole-4-carboxamide ribonucleotide formyltransferase/IMP cyclohydrolase; Bifunctional enzyme that catalyzes 2 steps in purine biosynthesis (592 aa)					SLC35B1	solute carrier family 35, member B1; Probable sugar transporter (By similarity) (322 aa)	PLCB2	phospholipase C, beta 2; The production of the second messenger molecules diacylglycerol (DAG) and inositol 1,4,5-trisphosphate (IP3) is mediated by activated phosphatidylinositol-specific phospholipase C enzymes (1185 aa)	ANAPC5	anaphase promoting complex subunit 5; Component of the anaphase promoting complex/cyclosome (APC/C), a cell cycle-regulated E3 ubiquitin ligase that controls progression through mitosis and the G1 phase of the cell cycle. The APC/C complex acts by mediating ubiquitination and subsequent degradation of target proteins- it mainly mediates the formation of 'Lys-11'-linked polyubiquitin chains and, t…	SLC7A14	solute carrier family 7 (orphan transporter), member 14 (771 aa)	BBS9	Bardet-Biedl syndrome 9 (887 aa)	DENND1C	DENN/MADD domain containing 1C; Guanine nucleotide exchange factor (GEF) which may activate RAB8A, RAB13 and RAB35. Promotes the exchange of GDP to GTP, converting inactive GDP-bound Rab proteins into their active GTP-bound form (801 aa)			PFKFB4	6-phosphofructo-2-kinase/fructose-2,6-biphosphatase 4; Synthesis and degradation of fructose 2,6-bisphosphate (469 aa)	LDHB	lactate dehydrogenase B (334 aa)							GALNTL4	UDP-N-acetyl-alpha-D-galactosamine-polypeptide N-acetylgalactosaminyltransferase-like 4; May catalyze the initial reaction in O-linked oligosaccharide biosynthesis, the transfer of an N-acetyl-D- galactosamine residue to a serine or threonine residue on the protein receptor (By similarity) (607 aa)	SORBS3	sorbin and SH3 domain containing 3; Vinexin alpha isoform promotes up-regulation of actin stress fiber formation. Vinexin beta isoform plays a role in cell spreading and enhances the activation of JNK/SAPK in response to EGF stimulation by using its third SH3 domain (671 aa)											CARD11	caspase recruitment domain family, member 11; Involved in the costimulatory signal essential for T- cell receptor (TCR)-mediated T-cell activation. Its binding to DPP4 induces T-cell proliferation and NF-kappa-B activation in a T-cell receptor/CD3-dependent manner. Activates NF-kappa-B via BCL10 and IKK. Stimulates the phosphorylation of BCL10 (1154 aa)
				FASTKD2	FAST kinase domains 2 (710 aa)					NCAPH	non-SMC condensin I complex, subunit H; Regulatory subunit of the condensin complex, a complex required for conversion of interphase chromatin into mitotic-like condense chromosomes. The condensin complex probably introduces positive supercoils into relaxed DNA in the presence of type I topoisomerases and converts nicked DNA into positive knotted forms in the presence of type II topoisomerases (B…	TMEM62	transmembrane protein 62 (643 aa)	NUP153	nucleoporin 153kDa; Component of the nuclear pore complex (NPC), a complex required for the trafficking across the nuclear envelope. Functions as a scaffolding element in the nuclear phase of the NPC essential for normal nucleocytoplasmic transport of proteins and mRNAs. Involved in the quality control and retention of unspliced mRNAs in the nucleus; in association with TPR, regulates the nuclear…	SEMA3G	sema domain, immunoglobulin domain (Ig), short basic domain, secreted, (semaphorin) 3G; Has chemorepulsive activities for sympathetic axons. Ligand of NRP2 (By similarity) (782 aa)	FKBP9	FK506 binding protein 9, 63 kDa; PPIases accelerate the folding of proteins during protein synthesis (570 aa)	RSAD2	radical S-adenosyl methionine domain containing 2; Interferon-inducible iron-sulfur (4FE-4S) cluster- binding antiviral protein which plays a major role in the cell antiviral state induced by type I and type II interferon. Can inhibit a wide range of DNA and RNA viruses, including human cytomegalovirus (HCMV), hepatitis C virus (HCV), west Nile virus (WNV), dengue virus, sindbis virus, influenza …			C3orf14	chromosome 3 open reading frame 14 (128 aa)	GCLC	glutamate-cysteine ligase, catalytic subunit (637 aa)							ASIC1	acid-sensing (proton-gated) ion channel 1; Cation channel with high affinity for sodium, which is gated by extracellular protons and inhibited by the diuretic amiloride. Also permeable for Ca(2+), Li(+) and K(+). Generates a biphasic current with a fast inactivating and a slow sustained phase. Mediates glutamate-independent Ca(2+) entry into neurons upon acidosis. This Ca(2+) overloading is toxic…	TFG	TRK-fused gene (400 aa)											PPAPDC1A	phosphatidic acid phosphatase type 2 domain containing 1A; Displays magnesium-independent phosphatidate phosphatase activity in vitro. Catalyzes the conversion of phosphatidic acid to diacylglycerol (271 aa)
				RNF103	ring finger protein 103; Acts as an E2-dependent E3 ubiquitin-protein ligase, probably involved in the ER-associated protein degradation pathway (685 aa)					NAA50	N(alpha)-acetyltransferase 50, NatE catalytic subunit; Probable catalytic component of the NAA11-NAA15 complex which displays alpha (N-terminal) acetyltransferase activity (169 aa)	MNS1	meiosis-specific nuclear structural 1; May play a role in the control of meiotic division and germ cell differentiation through regulation of pairing and recombination during meiosis (By similarity) (495 aa)	DNAJB6	DnaJ (Hsp40) homolog, subfamily B, member 6 (326 aa)	TUSC2	tumor suppressor candidate 2; May function as a tumor suppressor, inhibiting colony formation, causing G1 arrest and ultimately inducing apoptosis in homozygous 3p21.3 120-kb region-deficient cells (110 aa)	POLM	polymerase (DNA directed), mu; Gap-filling polymerase involved in repair of DNA double- strand breaks by non-homologous end joining (NHEJ). Participates in immunoglobulin (Ig) light chain gene rearrangement in V(D)J recombination (494 aa)	ALPP	alkaline phosphatase, placental (535 aa)			EIF2AK2	eukaryotic translation initiation factor 2-alpha kinase 2; IFN-induced dsRNA-dependent serine/threonine-protein kinase which plays a key role in the innate immune response to viral infection and is also involved in the regulation of signal transduction, apoptosis, cell proliferation and differentiation. Exerts its antiviral activity on a wide range of DNA and RNA viruses including hepatitis C vir…	ASF1A	ASF1 anti-silencing function 1 homolog A (S. cerevisiae); Histone chaperone that facilitates histone deposition and histone exchange and removal during nucleosome assembly and disassembly. Cooperates with chromatin assembly factor 1 (CAF-1) to promote replication-dependent chromatin assembly and with HIRA to promote replication-independent chromatin assembly. Required for the formation of senesce…							CYP27B1	cytochrome P450, family 27, subfamily B, polypeptide 1; Catalyzes the conversion of 25-hydroxyvitamin D3 (25(OH)D) to 1-alpha,25-dihydroxyvitamin D3 (1,25(OH)2D) plays an important role in normal bone growth, calcium metabolism, and tissue differentiation (508 aa)	CAT	catalase; Occurs in almost all aerobically respiring organisms and serves to protect cells from the toxic effects of hydrogen peroxide. Promotes growth of cells including T-cells, B-cells, myeloid leukemia cells, melanoma cells, mastocytoma cells and normal and transformed fibroblast cells (527 aa)											GRB10	growth factor receptor-bound protein 10 (594 aa)
				CCNI	cyclin I (377 aa)					AHR	aryl hydrocarbon receptor; Ligand-activated transcriptional activator. Binds to the XRE promoter region of genes it activates. Activates the expression of multiple phase I and II xenobiotic chemical metabolizing enzyme genes (such as the CYP1A1 gene). Mediates biochemical and toxic effects of halogenated aromatic hydrocarbons. Involved in cell-cycle regulation. Likely to play an important role in…	CYP1B1	cytochrome P450, family 1, subfamily B, polypeptide 1; Cytochromes P450 are a group of heme-thiolate monooxygenases. In liver microsomes, this enzyme is involved in an NADPH-dependent electron transport pathway. It oxidizes a variety of structurally unrelated compounds, including steroids, fatty acids, and xenobiotics (543 aa)	PIH1D1	PIH1 domain containing 1 (290 aa)	INO80B	INO80 complex subunit B; Induces growth and cell cycle arrests at the G1 phase of the cell cycle (356 aa)	TWIST1	twist homolog 1 (Drosophila); Acts as a transcriptional regulator. Inhibits myogenesis by sequestrating E proteins, inhibiting trans-activation by MEF2, and inhibiting DNA-binding by MYOD1 through physical interaction. This interaction probably involves the basic domains of both proteins. Also represses expression of proinflammatory cytokines such as TNFA and IL1B. Regulates cranial suture patter…	GPRC5C	G protein-coupled receptor, family C, group 5, member C; This retinoic acid-inducible G-protein coupled receptor provide evidence for a possible interaction between retinoid and G-protein signaling pathways (By similarity) (486 aa)			TFPI	tissue factor pathway inhibitor (lipoprotein-associated coagulation inhibitor); Inhibits factor X (X(a)) directly and, in a Xa-dependent way, inhibits VIIa/tissue factor activity, presumably by forming a quaternary Xa/LACI/VIIa/TF complex. It possesses an antithrombotic action and also the ability to associate with lipoproteins in plasma (304 aa)	FANCE	Fanconi anemia, complementation group E; As part of the Fanconi anemia (FA) complex functions in DNA cross-links repair. Required for the nuclear accumulation of FANCC and provides a critical bridge between the FA complex and FANCD2 (536 aa)							LTA4H	leukotriene A4 hydrolase; Epoxide hydrolase that catalyzes the final step in the biosynthesis of the proinflammatory mediator leukotriene B4. Has also aminopeptidase activity (611 aa)	BBS9	Bardet-Biedl syndrome 9 (887 aa)											GPR1	G protein-coupled receptor 1; Receptor for the inflammation-associated leukocyte chemoattractant chemerin/RARRES2 suggesting a role for this receptor in the regulation of inflammation. Can act as a coreceptor for HIV-1 (355 aa)
				GDA	guanine deaminase; Catalyzes the hydrolytic deamination of guanine, producing xanthine and ammonia (By similarity) (471 aa)					SEC61A1	Sec61 alpha 1 subunit (S. cerevisiae) (476 aa)	IDH1	isocitrate dehydrogenase 1 (NADP+), soluble (414 aa)	PKMYT1	protein kinase, membrane associated tyrosine/threonine 1; Acts as a negative regulator of entry into mitosis (G2 to M transition) by phosphorylation of the CDK1 kinase specifically when CDK1 is complexed to cyclins. Mediates phosphorylation of CDK1 predominantly on 'Thr-14'. Also involved in Golgi fragmentation. May be involved in phosphorylation of CDK1 on 'Tyr-15' to a lesser degree, however ty…	FAHD2A	fumarylacetoacetate hydrolase domain containing 2A; May have hydrolase activity (By similarity) (314 aa)	CLTA	clathrin, light chain A; Clathrin is the major protein of the polyhedral coat of coated pits and vesicles (248 aa)	ANKLE1	ankyrin repeat and LEM domain containing 1 (615 aa)			TLX2	T-cell leukemia homeobox 2; Transcription activator that binds DNA elements with the consensus sequence 5'-CGGTAATTGG-3'. Binds DNA via its homeobox. Required for normal cell death of enteric neurons in the gastrointestinal tract. Required for normal development of the enteric nervous system, and for proper development of normal motility of the gastrointestinal tract (By similarity) (284 aa)	ACOT13	acyl-CoA thioesterase 13; Acyl-CoA thioesterases are a group of enzymes that catalyze the hydrolysis of acyl-CoAs to the free fatty acid and coenzyme A (CoASH), providing the potential to regulate intracellular levels of acyl-CoAs, free fatty acids and CoASH. Has acyl-CoA thioesterase activity towards medium (C12) and long-chain (C18) fatty acyl-CoA substrates. Can also hydrolyze 3- hydroxyphenyl…							COPS7A	COP9 constitutive photomorphogenic homolog subunit 7A (Arabidopsis); Component of the COP9 signalosome complex (CSN), a complex involved in various cellular and developmental processes. The CSN complex is an essential regulator of the ubiquitin (Ubl) conjugation pathway by mediating the deneddylation of the cullin subunits of SCF-type E3 ligase complexes, leading to decrease the Ubl ligase activi…	FKBP9	FK506 binding protein 9, 63 kDa; PPIases accelerate the folding of proteins during protein synthesis (570 aa)											CHN1	chimerin 1; GTPase-activating protein for p21-rac and a phorbol ester receptor. Involved in the assembly of neuronal locomotor circuits as a direct effector of EPHA4 in axon guidance (459 aa)
				YWHAQ	tyrosine 3-monooxygenase/tryptophan 5-monooxygenase activation protein, theta polypeptide; Adapter protein implicated in the regulation of a large spectrum of both general and specialized signaling pathways. Binds to a large number of partners, usually by recognition of a phosphoserine or phosphothreonine motif. Binding generally results in the modulation of the activity of the binding partner. N…					SNRPA	small nuclear ribonucleoprotein polypeptide A; Binds stem loop II of U1 snRNA. It is the first snRNP to interact with pre-mRNA. This interaction is required for the subsequent binding of U2 snRNP and the U4/U6/U5 tri-snRNP. In a snRNP-free form (SF-A) may be involved in coupled pre-mRNA splicing and polyadenylation process. Binds preferentially to the 5'-UGCAC-3' motif in vitro (282 aa)	COL8A1	collagen, type VIII, alpha 1; Macromolecular component of the subendothelium. Major component of the Descemet's membrane (basement membrane) of corneal endothelial cells. Also component of the endothelia of blood vessels. Necessary for migration and proliferation of vascular smooth muscle cells and thus, has a potential role in the maintenance of vessel wall integrity and structure, in particular…	TELO2	TEL2, telomere maintenance 2, homolog (S. cerevisiae); Regulator of the DNA damage response (DDR). Part of the TTT complex that is required to stabilize protein levels of the phosphatidylinositol 3-kinase-related protein kinase (PIKK) family proteins. The TTT complex is involved in the cellular resistance to DNA damage stresses, like ionizing radiation (IR), ultraviolet (UV) and mitomycin C (MMC)…	MOGS	mannosyl-oligosaccharide glucosidase; Cleaves the distal alpha 1,2-linked glucose residue from the Glc(3)Man(9)GlcNAc(2) oligosaccharide precursor in a highly specific manner (837 aa)	RNF11	ring finger protein 11; Essential component of a ubiquitin-editing protein complex, comprising also TNFAIP3, ITCH and TAX1BP1, that ensures the transient nature of inflammatory signaling pathways. Promotes the association of TNFAIP3 to RIPK1 after TNF stimulation. TNFAIP3 deubiquitinates 'Lys-63' polyubiquitin chains on RIPK1 and catalyzes the formation of 'Lys-48'-polyubiquitin chains. This lead…	C8orf31	chromosome 8 open reading frame 31 (132 aa)			IL1R1	interleukin 1 receptor, type I; Receptor for IL1A, IL1B and IL1RN. After binding to interleukin-1 associates with the corecptor IL1RAP to form the high affinity interleukin-1 receptor complex which mediates interleukin-1-dependent activation of NF-kappa-B, MAPK and other pathways. Signaling involves the recruitment of adapter molecules such as TOLLIP, MYD88, and IRAK1 or IRAK2 via the respective …	GMNN	geminin, DNA replication inhibitor; Inhibits DNA replication by preventing the incorporation of MCM complex into pre-replication complex (pre-RC). It is degraded during the mitotic phase of the cell cycle. Its destruction at the metaphase-anaphase transition permits replication in the succeeding cell cycle (209 aa)							LDHB	lactate dehydrogenase B (334 aa)	POLM	polymerase (DNA directed), mu; Gap-filling polymerase involved in repair of DNA double- strand breaks by non-homologous end joining (NHEJ). Participates in immunoglobulin (Ig) light chain gene rearrangement in V(D)J recombination (494 aa)											NOTUM	notum pectinacetylesterase homolog (Drosophila); May deacetylate GlcNAc residues on cell surface glycans (Potential) (496 aa)
				CCDC92	coiled-coil domain containing 92 (331 aa)					CHPF	chondroitin polymerizing factor; Has both beta-1,3-glucuronic acid and beta-1,4-N- acetylgalactosamine transferase activity. Transfers glucuronic acid (GlcUA) from UDP-GlcUA and N-acetylgalactosamine (GalNAc) from UDP-GalNAc to the non-reducing end of the elongating chondroitin polymer (775 aa)	TSPAN11	tetraspanin 11 (253 aa)	COTL1	coactosin-like 1 (Dictyostelium); Binds to F-actin in a calcium-independent manner. Has no direct effect on actin depolymerization. Acts as a chaperone for ALOX5 (5LO), influencing both its stability and activity in leukotrienes synthesis (142 aa)	PCGF1	polycomb group ring finger 1; Component of the Polycomb group (PcG) multiprotein BCOR complex, a complex required to maintain the transcriptionally repressive state of some genes, such as BCL6 and the cyclin- dependent kinase inhibitor, CDKN1A. Transcriptional repressor that may be targeted to the DNA by BCL6; this transcription repressor activity may be related to PKC signaling pathway. Represse…	BHLHE41	basic helix-loop-helix family, member e41; May be a transcriptional repressor that represses both basal and activated transcription (482 aa)	GCNT3	glucosaminyl (N-acetyl) transferase 3, mucin type; Glycosyltransferase that can synthesize all known mucin beta 6 N-acetylglucosaminides. Mediates core 2 and core 4 O-glycan branching, 2 important steps in mucin-type biosynthesis. Has also I-branching enzyme activity by converting linear into branched poly-N-acetyllactosaminoglycans, leading to introduce the blood group I antigen during embryonic…			IL18R1	interleukin 18 receptor 1; Receptor for interleukin 18 (IL-18). Binding to the agonist leads to the activation of NF-kappa-B (541 aa)	ZBTB24	zinc finger and BTB domain containing 24; May be involved in BMP2-induced transcription (By similarity) (697 aa)							GCLC	glutamate-cysteine ligase, catalytic subunit (637 aa)	TWIST1	twist homolog 1 (Drosophila); Acts as a transcriptional regulator. Inhibits myogenesis by sequestrating E proteins, inhibiting trans-activation by MEF2, and inhibiting DNA-binding by MYOD1 through physical interaction. This interaction probably involves the basic domains of both proteins. Also represses expression of proinflammatory cytokines such as TNFA and IL1B. Regulates cranial suture patter…											FGFR1	fibroblast growth factor receptor 1 (853 aa)
				FKBP15	FK506 binding protein 15, 133kDa; May be involved in the cytoskeletal organization of neuronal growth cones. Seems to be inactive as a PPIase (By similarity). Involved in the transport of early endosomes at the level of transition between microfilament-based and microtubule- based movement (1219 aa)					RNF114	ring finger protein 114; May play a role in spermatogenesis (228 aa)	SLCO1B3	solute carrier organic anion transporter family, member 1B3; Mediates the Na(+)-independent uptake of organic anions such as 17-beta-glucuronosyl estradiol, taurocholate, triiodothyronine (T3), leukotriene C4, dehydroepiandrosterone sulfate (DHEAS), methotrexate and sulfobromophthalein (BSP). Involved in the clearance of bile acids and organic anions from the liver (702 aa)	SLC12A2	solute carrier family 12 (sodium/potassium/chloride transporters), member 2; Electrically silent transporter system. Mediates sodium and chloride reabsorption. Plays a vital role in the regulation of ionic balance and cell volume (1212 aa)	ID2	inhibitor of DNA binding 2, dominant negative helix-loop-helix protein; ID (inhibitor of DNA binding) HLH proteins lack a basic DNA-binding domain but are able to form heterodimers with other HLH proteins, thereby inhibiting DNA binding. ID-2 may be an inhibitor of tissue-specific gene expression (134 aa)	HOXC13	homeobox C13; Transcription factor which plays a role in hair follicle differentiation. Regulates FOXQ1 expression and that of other hair-specific genes (By similarity) (330 aa)	COL4A4	collagen, type IV, alpha 4; Type IV collagen is the major structural component of glomerular basement membranes (GBM), forming a 'chicken-wire' meshwork together with laminins, proteoglycans and entactin/nidogen (1690 aa)			GREB1	growth regulation by estrogen in breast cancer 1 (1949 aa)	MDFI	MyoD family inhibitor; Inhibits the transactivation activity of the Myod family of myogenic factors and represses myogenesis. Acts by associating with Myod family members and retaining them in the cytoplasm by masking their nuclear localization signals. Can also interfere with the DNA-binding activity of Myod family members. Plays an important role in trophoblast and chondrogenic differentiation.…							ASF1A	ASF1 anti-silencing function 1 homolog A (S. cerevisiae); Histone chaperone that facilitates histone deposition and histone exchange and removal during nucleosome assembly and disassembly. Cooperates with chromatin assembly factor 1 (CAF-1) to promote replication-dependent chromatin assembly and with HIRA to promote replication-independent chromatin assembly. Required for the formation of senesce…	CLTA	clathrin, light chain A; Clathrin is the major protein of the polyhedral coat of coated pits and vesicles (248 aa)											URGCP	upregulator of cell proliferation; May be involved in cell cycle progression through the regulation of cyclin D1 expression. May participate in the development of hepatocellular carcinoma (HCC) by promoting hepatocellular growth and survival. May play an important role in development of gastric cancer (931 aa)
				VPS4B	vacuolar protein sorting 4 homolog B (S. cerevisiae); Involved in late steps of the endosomal multivesicular bodies (MVB) pathway. Recognizes membrane-associated ESCRT-III assemblies and catalyzes their disassembly, possibly in combination with membrane fission. Redistributes the ESCRT-III components to the cytoplasm for further rounds of MVB sorting. MVBs contain intraluminal vesicles (ILVs) tha…					SNRPC	small nuclear ribonucleoprotein polypeptide C; Component of the U1 snRNP, which is essential for recognition of the pre-mRNA 5' splice-site and the subsequent assembly of the spliceosome. U1-C is directly involved in initial 5' splice-site recognition for both constitutive and regulated alternative splicing. The interaction with the 5' splice-site seems to precede base-pairing between the pre-mRN…	MSMO1	methylsterol monooxygenase 1 (293 aa)	PRDX1	peroxiredoxin 1; Involved in redox regulation of the cell. Reduces peroxides with reducing equivalents provided through the thioredoxin system but not from glutaredoxin. May play an important role in eliminating peroxides generated during metabolism. Might participate in the signaling cascades of growth factors and tumor necrosis factor-alpha by regulating the intracellular concentrations of H(2)…	VAX2	ventral anterior homeobox 2; Transcription factor that may function in dorsoventral specification of the forebrain. Regulates the expression of Wnt signaling antagonists including the expression of a truncated TCF7L2 isoform that cannot bind CTNNB1 and acts therefore as a potent dominant-negative Wnt antagonist. Plays a crucial role in eye development and, in particular, in the specification of t…	B9D2	B9 protein domain 2; Component of the tectonic-like complex, a complex localized at the transition zone of primary cilia and acting as a barrier that prevents diffusion of transmembrane proteins between the cilia and plasma membranes (175 aa)	TRDN	triadin; May be involved in anchoring calsequestrin to the junctional sarcoplasmic reticulum and allowing its functional coupling with the ryanodine receptor (By similarity) (729 aa)			GRIN3B	glutamate receptor, ionotropic, N-methyl-D-aspartate 3B; NMDA receptor subtype of glutamate-gated ion channels with reduced single-channel conductance, low calcium permeability and low voltage-dependent sensitivity to magnesium. Mediated by glycine (1043 aa)	BYSL	bystin-like; Required for processing of 20S pre-rRNA precursor and biogenesis of 40S ribosomal subunits. May be required for trophinin-dependent regulation of cell adhesion during implantation of human embryos (437 aa)							FANCE	Fanconi anemia, complementation group E; As part of the Fanconi anemia (FA) complex functions in DNA cross-links repair. Required for the nuclear accumulation of FANCC and provides a critical bridge between the FA complex and FANCD2 (536 aa)	RNF11	ring finger protein 11; Essential component of a ubiquitin-editing protein complex, comprising also TNFAIP3, ITCH and TAX1BP1, that ensures the transient nature of inflammatory signaling pathways. Promotes the association of TNFAIP3 to RIPK1 after TNF stimulation. TNFAIP3 deubiquitinates 'Lys-63' polyubiquitin chains on RIPK1 and catalyzes the formation of 'Lys-48'-polyubiquitin chains. This lead…											RGS4	regulator of G-protein signaling 4; Inhibits signal transduction by increasing the GTPase activity of G protein alpha subunits thereby driving them into their inactive GDP-bound form. Activity on G(z)-alpha is inhibited by phosphorylation of the G-protein. Activity on G(z)-alpha and G(i)-alpha-1 is inhibited by palmitoylation of the G-protein (302 aa)
				FAM98A	family with sequence similarity 98, member A (518 aa)					TBCC	tubulin folding cofactor C; Tubulin-folding protein; involved in the final step of the tubulin folding pathway (346 aa)	ZFAND6	zinc finger, AN1-type domain 6; Involved in regulation of TNF-alpha induced NF-kappa-B activation and apoptosis. Involved in modulation of 'Lys-48'- linked polyubiquitination status of TRAF2 and decreases association of TRAF2 with RIPK1. Required for PTS1 target sequence-dependent protein import into peroxisomes and PEX5 stability; may cooperate with PEX6. In vitro involved in PEX5 export from th…	ATRN	attractin (1429 aa)	MIIP	migration and invasion inhibitory protein; Inhibits glioma cells invasion and down-regulates adhesion- and motility-associated genes such as NFKB2 and ICAM1. Exhibits opposing effects to IGFBP2 on cell invasion (388 aa)	ZNF350	zinc finger protein 350; Transcriptional repressor. Binds to a specific sequence, 5'-GGGxxxCAGxxxTTT-3', within GADD45 intron 3 (532 aa)	IFITM2	interferon induced transmembrane protein 2; IFN-induced antiviral protein which inhibits the entry of viruses to the host cell cytoplasm, permitting endocytosis, but preventing subsequent viral fusion and release of viral contents into the cytosol. Active against multiple viruses, including influenza A virus, SARS coronavirus (SARS-CoV), Marburg virus (MARV), Ebola virus (EBOV), Dengue virus (DNV…			SELL	selectin L; Cell surface adhesion protein. Mediates the adherence of lymphocytes to endothelial cells of high endothelial venules in peripheral lymph nodes. Promotes initial tethering and rolling of leukocytes in endothelia (By similarity) (385 aa)	TBP	TATA box binding protein; General transcription factor that functions at the core of the DNA-binding multiprotein factor TFIID. Binding of TFIID to the TATA box is the initial transcriptional step of the pre- initiation complex (PIC), playing a role in the activation of eukaryotic genes transcribed by RNA polymerase II. Component of the transcription factor SL1/TIF-IB complex, which is involved i…							GPR63	G protein-coupled receptor 63; Orphan receptor. May play a role in brain function (419 aa)	ATP7B	ATPase, Cu++ transporting, beta polypeptide; Involved in the export of copper out of the cells, such as the efflux of hepatic copper into the bile (1465 aa)											ZNF880	zinc finger protein 880 (577 aa)
				YIPF4	Yip1 domain family, member 4; Involved in the maintenance of the Golgi structure (244 aa)					SSR1	signal sequence receptor, alpha (286 aa)	CHRNB4	cholinergic receptor, nicotinic, beta 4 (neuronal); After binding acetylcholine, the AChR responds by an extensive change in conformation that affects all subunits and leads to opening of an ion-conducting channel across the plasma membrane (498 aa)	DPP9	dipeptidyl-peptidase 9 (892 aa)	AKR7A2	aldo-keto reductase family 7, member A2 (aflatoxin aldehyde reductase); Catalyzes the NADPH-dependent reduction of succinic semialdehyde to gamma-hydroxybutyrate. May have an important role in producing the neuromodulator gamma-hydroxybutyrate (GHB). Has broad substrate specificity. Has NADPH-dependent aldehyde reductase activity towards 2-carboxybenzaldehyde, 2- nitrobenzaldehyde and pyridine-2-…	PLCG1	phospholipase C, gamma 1; Mediates the production of the second messenger molecules diacylglycerol (DAG) and inositol 1,4,5-trisphosphate (IP3). Plays an important role in the regulation of intracellular signaling cascades. Becomes activated in response to ligand- mediated activation of receptor-type tyrosine kinases, such as PDGFRA, PDGFRB, FGFR1, FGFR2, FGFR3 and FGFR4. Plays a role in actin re…	SLITRK6	SLIT and NTRK-like family, member 6; Suppresses neurite outgrowth (By similarity) (841 aa)			TNFAIP3	tumor necrosis factor, alpha-induced protein 3; Ubiquitin-editing enzyme that contains both ubiquitin ligase and deubiquitinase activities. Involved in immune and inflammatory responses signaled by cytokines, such as TNF-alpha and IL-1 beta, or pathogens via Toll-like receptors (TLRs) through terminating NF-kappa-B activity. Essential component of a ubiquitin-editing protein complex, comprising a…	PTK7	PTK7 protein tyrosine kinase 7 (1070 aa)							ACOT13	acyl-CoA thioesterase 13; Acyl-CoA thioesterases are a group of enzymes that catalyze the hydrolysis of acyl-CoAs to the free fatty acid and coenzyme A (CoASH), providing the potential to regulate intracellular levels of acyl-CoAs, free fatty acids and CoASH. Has acyl-CoA thioesterase activity towards medium (C12) and long-chain (C18) fatty acyl-CoA substrates. Can also hydrolyze 3- hydroxyphenyl…	ORMDL2	ORM1-like 2 (S. cerevisiae); Negative regulator of sphingolipid synthesis (153 aa)											CCDC120	coiled-coil domain containing 120 (661 aa)
				ARAP3	ArfGAP with RhoGAP domain, ankyrin repeat and PH domain 3; Phosphatidylinositol 3,4,5-trisphosphate-dependent GTPase-activating protein that modulates actin cytoskeleton remodeling by regulating ARF and RHO family members. Is activated by phosphatidylinositol 3,4,5-trisphosphate (PtdIns(3,4,5)P3) binding. Can be activated by phosphatidylinositol 3,4-bisphosphate (PtdIns(3,4,5)P2) binding, albeit …					NUP85	nucleoporin 85kDa; Essential component of the nuclear pore complex (NPC) that seems to be required for NPC assembly and maintenance. As part of the NPC Nup107-160 subcomplex plays a role in RNA export and in tethering NUP98/Nup98 and NUP153 to the nucleus. The Nup107-160 complex seems to be required for spindle assembly during mitosis. NUP85 is required for membrane clustering of CCL2- activated …	MYO5C	myosin VC; May be involved in transferrin trafficking. Likely to power actin-based membrane trafficking in many physiologically crucial tissues (1742 aa)	ICK	intestinal cell (MAK-like) kinase; May play a key role in the development of multiple organ systems and particularly in cardiac development (By similarity) (632 aa)	CD160	CD160 molecule; Receptor showing broad specificity for both classical and non-classical MHC class I molecules (181 aa)	RAB22A	RAB22A, member RAS oncogene family; Plays a role in endocytosis and intracellular protein transport. Mediates trafficking of TF from early endosomes to recycling endosomes. Required for NGF-mediated endocytosis of NTRK1, and subsequent neurite outgrowth. Binds GTP and GDP and has low GTPase activity. Alternates between a GTP-bound active form and a GDP-bound inactive form (194 aa)	GDPD3	glycerophosphodiester phosphodiesterase domain containing 3 (318 aa)			RPN2	ribophorin II; Essential subunit of the N-oligosaccharyl transferase (OST) complex which catalyzes the transfer of a high mannose oligosaccharide from a lipid-linked oligosaccharide donor to an asparagine residue within an Asn-X-Ser/Thr consensus motif in nascent polypeptide chains (631 aa)	C6orf108	chromosome 6 open reading frame 108; Catalyzes the cleavage of the N-glycosidic bond of deoxyribonucleoside 5'-monophosphates to yield deoxyribose 5- phosphate and a purine or pyrimidine base. Deoxyribonucleoside 5'- monophosphates containing purine bases are preferred to those containing pyrimidine bases (By similarity) (174 aa)							GMNN	geminin, DNA replication inhibitor; Inhibits DNA replication by preventing the incorporation of MCM complex into pre-replication complex (pre-RC). It is degraded during the mitotic phase of the cell cycle. Its destruction at the metaphase-anaphase transition permits replication in the succeeding cell cycle (209 aa)	HOXC13	homeobox C13; Transcription factor which plays a role in hair follicle differentiation. Regulates FOXQ1 expression and that of other hair-specific genes (By similarity) (330 aa)											ADAMTS12	ADAM metallopeptidase with thrombospondin type 1 motif, 12; Metalloprotease that may play a role in the degradation of COMP. Cleaves also alpha-2 macroglobulin and aggregan. Has anti-tumorigenic properties (1594 aa)
				ELF1	E74-like factor 1 (ets domain transcription factor); Transcription factor that activates the LYN and BLK promoters. Appears to be required for the T-cell-receptor-mediated trans activation of HIV-2 gene expression. Binds specifically to two purine-rich motifs in the HIV-2 enhancer (619 aa)					UROD	uroporphyrinogen decarboxylase; Catalyzes the decarboxylation of four acetate groups of uroporphyrinogen-III to yield coproporphyrinogen-III (367 aa)	VMP1	vacuole membrane protein 1; Stress-induced protein that, when overexpressed, promotes formation of intracellular vacuoles followed by cell death. May be involved in the cytoplasmic vacuolization of acinar cells during the early stage of acute pancreatitis. Plays a role in the initial stages of the autophagic process through its interaction with BECN1 (By similarity). Involved in cell-cell adhesio…	CNN2	calponin 2; Thin filament-associated protein that is implicated in the regulation and modulation of smooth muscle contraction. It is capable of binding to actin, calmodulin, troponin C and tropomyosin. The interaction of calponin with actin inhibits the actomyosin Mg-ATPase activity (309 aa)	ATIC	5-aminoimidazole-4-carboxamide ribonucleotide formyltransferase/IMP cyclohydrolase; Bifunctional enzyme that catalyzes 2 steps in purine biosynthesis (592 aa)	LYPD3	LY6/PLAUR domain containing 3; Supports cell migration. May be involved in urothelial cell-matrix interactions. May be involved in tumor progression (346 aa)	ETV1	ets variant 1 (477 aa)			PKD2	polycystic kidney disease 2 (autosomal dominant); Involved in fluid-flow mechanosensation by the primary cilium in renal epithelium (By similarity). PKD1 and PKD2 may function through a common signaling pathway that is necessary for normal tubulogenesis (By similarity). Acts as a regulator of cilium length, together with PKD1 (By similarity). The dynamic control of cilium length is essential in t…	HARS2	histidyl-tRNA synthetase 2, mitochondrial (506 aa)							MDFI	MyoD family inhibitor; Inhibits the transactivation activity of the Myod family of myogenic factors and represses myogenesis. Acts by associating with Myod family members and retaining them in the cytoplasm by masking their nuclear localization signals. Can also interfere with the DNA-binding activity of Myod family members. Plays an important role in trophoblast and chondrogenic differentiation.…	B9D2	B9 protein domain 2; Component of the tectonic-like complex, a complex localized at the transition zone of primary cilia and acting as a barrier that prevents diffusion of transmembrane proteins between the cilia and plasma membranes (175 aa)											RPS6KA2	ribosomal protein S6 kinase, 90kDa, polypeptide 2; Serine/threonine-protein kinase that acts downstream of ERK (MAPK1/ERK2 and MAPK3/ERK1) signaling and mediates mitogenic and stress-induced activation of transcription factors, regulates translation, and mediates cellular proliferation, survival, and differentiation. May function as tumor suppressor in epithelial ovarian cancer cells (741 aa)
				FAM53C	family with sequence similarity 53, member C (392 aa)					GLTSCR2	glioma tumor suppressor candidate region gene 2 (478 aa)	RPS6KA6	ribosomal protein S6 kinase, 90kDa, polypeptide 6; Constitutively active serine/threonine-protein kinase that exhibits growth-factor-independent kinase activity and that may participate in p53/TP53-dependent cell growth arrest signaling and play an inhibitory role during embryogenesis (745 aa)	WDR37	WD repeat domain 37 (494 aa)	GLRX	glutaredoxin (thioltransferase); Has a glutathione-disulfide oxidoreductase activity in the presence of NADPH and glutathione reductase. Reduces low molecular weight disulfides and proteins (106 aa)	EMC3	ER membrane protein complex subunit 3 (261 aa)	AKR1B15	aldo-keto reductase family 1, member B15; Possesses weak oxidoreductase activity (344 aa)			ABCG2	ATP-binding cassette, sub-family G (WHITE), member 2 (655 aa)	NUDT12	nudix (nucleoside diphosphate linked moiety X)-type motif 12; Hydrolyzes NAD(P)H to NMNH and AMP (2',5'-ADP), and diadenosine diphosphate to AMP. Has also activity towards NAD(P)(+), ADP-ribose and diadenosine triphosphate. May act to regulate the concentration of peroxisomal nicotinamide nucleotide cofactors required for oxidative metabolism in this organelle (462 aa)							TFEB	transcription factor EB; Transcription factor that specifically recognizes and binds E-box sequences (5'-CANNTG-3'). Efficient DNA-binding requires dimerization with itself or with another MiT/TFE family member such as TFE3 or MITF. In association with TFE3, activates the expression of CD40L in T-cells, thereby playing a role in T- cell-dependent antibody responses in activated CD4(+) T-cells and…	ZNF350	zinc finger protein 350; Transcriptional repressor. Binds to a specific sequence, 5'-GGGxxxCAGxxxTTT-3', within GADD45 intron 3 (532 aa)											UNC13A	unc-13 homolog A (C. elegans); Plays a role in vesicle maturation during exocytosis as a target of the diacylglycerol second messenger pathway. Involved in neurotransmitter release by acting in synaptic vesicle priming prior to vesicle fusion and participates in the activity-dependent refilling of readily releasable vesicle pool (RRP). Essential for synaptic vesicle maturation in most excitatory/…
[truncated: 3,926 more rows]
[truncated: 22 more columns]
