# Supplementary material for: Angiogenesis and evading immune destruction are the main related transcriptomic characteristics to the invasive process of oral tongue cancer
Source: Sci Rep. 2018 Jan 31;8:2007. doi: 10.1038/s41598-017-19010-5 (PMC5792437; doi:10.1038/s41598-017-19010-5)
Supplement: Supplementary file 8 — Supplementary table 5A [file 41598_2017_19010_MOESM8_ESM.xlsx]

## Sheet: Regulating
SCC9 x ZsG			ZsG x LN1											LN1 x LN2											LN2 x LN3
EXCLUSIVE SCC9	EXCLUSIVE ZsG	CONTINUM	EXCLUSIVE ZsG	EXCLUSIVE LN1	CONTINUM	EXCLUSIVE ZsG DOWN REGULATED	EXCLUSIVE ZsG UP REGULATED	EXCLUSIVE LN1 DOWN REGULATED	EXCLUSIVE LN1 UP REGULATED	COMMON DOWN REGULATED	COMMON UP REGULATED	COMMON ZsG DOWN REGULATED LN1 UP REGULATED	COMMON ZsG UP REGULATED LN1 DOWN REGULATED	EXCLUSIVE LN1	EXCLUSIVE LN2	CONTINUM	EXCLUSIVE LN1 DOWN REGULATED	EXCLUSIVE LN1 UP REGULATED	EXCLUSIVE LN2 DOWN REGULATED	EXCLUSIVE LN2 UP REGULATED	COMMON DOWN REGULATED	COMMON UP REGULATED	COMMON LN1 DOWN REGULATED LN2 UP REGULATED	COMMON LN1 UP REGULATED LN2 DOWN REGULATED	EXCLUSIVE LN2	EXCLUSIVE LN3	CONTINUM	EXCLUSIVE LN2 DOWN REGULATED	EXCLUSIVE LN2 UP REGULATED	EXCLUSIVE LN3 DOWN REGULATED	EXCLUSIVE LN3 UP REGULATED	COMMON DOWN REGULATED	COMMON UP REGULATED	COMMON LN2 DOWN REGULATED LN3 UP REGULATED	COMMON LN2 UP REGULATED LN3 DOWN REGULATED
LOC389705	LOC388282	LINC00657	EPB41L4A-AS2	LOC102723373	LINC00998	LOC102723673	PTP4A1P1	IL12A-AS1	LOC101927185	LOC100418951	SFTA1P	KRT19P1	MT1XP1	LOC100419284	LOC102723817	LOC440514	IL12A-AS1	LOC101927185	RPL36AP44	LOC100419920	DANCR	SPACA6P	RPL41P5	ZBTB11-AS1	AC105053.3	LOC100506098	SLC8B1	RPL36AP44	LOC100419920	RNA5SP244	RPL18AP3	LOC128136	SPACA6P	LOC729930	FLJ20021
FGF14-IT1	LOC150051	BOLA3-AS1	FER1L6-AS2	LINC00052	TCP1P3	CTB-113P19.1	LOC100420638	TTTY15	ZBTB11-AS1	LOC101927934	UBE2SP1	NUDT16P1	HCG18	LOC102724546	LOC101929726	CMTR2	TTTY15	LOC101927752	FKBP1AP2	LOC100419583	SNHG18	FOXD2-AS1	LOC353194	LOC729674	LOC442132	KRT8P19	LINC00526	FKBP1AP2	NS3BP	MAL2	COPS8P2	LOC100505817	LOC139542	RBM22P5	LOC100419583
LOC101929670	RPL7P13	CIDECP	LOC440173	LOC101929664	TUBBP1	HOXA-AS3	MTHFD1P1	VDAC1P2	LOC729674	LOC101929613	TMPO-AS1	LOC101927732	FBXO22-AS1	LINC00664	LOC100996481	ZNF718	RPS4Y1P1	LOC100129034	LOC101928987	NS3BP	AC007461.2	LOC139542	KRT17P2	PRIM2	RP11-347D21.3	CASC8	RP11-85F14.5	LOC101928987	LOC100505771	SNORA71A	LOC246784	SH3PXD2A-AS1	MIRLET7BHG	LOC391012	MAPKAPK5-AS1
GRAMD4P8	EPB41L4A-AS2	FOXD2-AS1	OR2S1P	LOC101927490	MIRLET7BHG	LOC100131369	NMD3P1	LIMS3-LOC440895	PRIM2	LOC100131138	LOC102724037	SMEK3P	LOC647150	RPL19P13	RPSAP40	LINC00674	RPL26P12	TMEM120A	CDC42P4	MIRLET7BHG	HINT1P1	RPL18P13	LOC102724827	LOC400036	CASC15	LINC01010	LOC101060400	CDC42P4	LOC728392	SCARNA6	HNRNPUL2-BSCL2	KRT19P1	LOC100507520	LOC100420050	FOXD2-AS1
RPL5P23	ABO	LINC00857	LOC150051	ESRG	LOC101928527	LOC101928272	STX18P1	RAET1E-AS1	LOC101927752	LOC101929575	SERTAD4-AS1	FTH1P23	RPL18AP3	SNORD14E	EIF4BP5	DXO	LINC00665	LOC643562	ARHGAP42P2	LOC101927809	LOC100505817	C1QTNF1-AS1	AC012309.5	ago-01	LINC01006	LOC101929512	RNF216P1	LINC01127	COX10-AS1	COX5BP7	THAP9-AS1	LOC100129520	LOC124685	RP11-41O4.2	LOC100506548
MRPS21P6	RBPMS-AS1	EIF3J-AS1	LINC00211	RPL32P13	LOC729998	AC022311.1	HMCES	LINC-ROR	LOC100129034	CPSF1P1	LOC101060157	LINC01085	LINC00938	RPSAP36	RPL7P58	RITA1	VDAC1P2	TRAM2-AS1	LOC442446	MFI2-AS1	SNHG3	LINC01139	BLACAT1	PIGCP1	RPS2P18	LOC101927202	TCEA1P2	ARHGAP42P2	LINC01139	OR2I1P	DXO	UCA1	C1QTNF1-AS1	EEF1A1P12	LOC102723983
GAPDHP53	LOC102724720	ZNF518A	LOC102723629	SNORA74A	CD24P4	RP11-445H22.3	YWHAQP4	LOC102724168	TMEM120A	KCNJ2-AS1	GSTO3P	RP11-695J4.2	CASC9	SCARNA16	LINC01006	ZNF252P	LIMS3-LOC440895	LINC00984	SNX18P12	LOC100128653	SORD2	LOC102724448	RPS23P2	USP8P1	LINC01121	LINC00664		LOC442446	ENTPD3-AS1	LOC101927562	LOC102723934	ITGB2-AS1	LOC101927308	LOC101927121	LOC100289098
RPL7AP65	RP11-461O7.1	LOC100129034	AC079586.1	ZNF736P9Y	LOC440514	TRBC2	LINC00998	RPL41P5	LOC643562	HCP5	LOC730101	SH3RF3-AS1	ZFAS1	SNORD3A	LOC645181	JRK	RAET1E-AS1	PSMD5-AS1	LOC101927066	ZEB1-AS1	LINC01134	AC003051.1	LOC101928281	PBDC1	LOC100130417	BTF3P4		SNX18P12	LOC344887	MIR6821	ST3GAL4-AS1	PKP2P1	KIF25-AS1	LOC100131425	MIR205HG
SCML2P2	MIR4263	LOC101926907	LOC101929465	LOC102723929	LOC149844	USP30-AS1	LOC100129566	TOMM22P1	TRAM2-AS1	HAR1A	LOC100507420	LOC728819	SLMO2-ATP5E	LOC100421765		TCEA1P2	LINC-ROR	SEMA3B	RPL5P5	LOC728743	SNHG15	LOC728392	SNORA76	EXOC5P1	LOC101929296	RPSAP36		LOC101927066	LOC101928061	LOC102724740	SEPT15	FAM83A-AS1		LOC645967	LOC101927809
LOC101059990	LOC101928239	MTND5P11	LOC102724908	LOC102723517	SPPL2B	AC007163.6	STIP1P3	DDX3YP1	LINC00984	LINC00514	MGC12916	LINC00525	LOC100129637	LOC101927385		LOC100506569	LOC102724168	HNRNPKP1	TBCAP1	CLK2P	SNHG17	RPL18P8	LOC101930375	SONP1	LOC102724425	RP11-519M16.1		LOC101927732	MFI2-AS1	LOC100420252	HEIH	LOC100130899		AC079586.1	LOC101929761
SNRPEP4	LOC101927863	LOC645969	USP24P1	LOC101929670	LOC401957	MED14P1	HMGA1P8	RPL36P14	HNRNPKP1	HLA-J	EIF4A1P2	SLC22A31	HSPA9P1	LOC100128297		TMEM256-PLSCR3	LOC101060264	DYNC1I2P1	TEKT4P1	LOC100289092	LOC101927841	HMGN2P46	LOC101927510	LOC645969	FAM86FP	AIRN		RPL5P5	LOC100128653	WTAPP1	LOC100506569	LOC554223		LOC100421258	LOC101927974
LOC390730	RP3-395M20.9	UBE2HP1	FLJ36000	C1orf234	LINC00116	RPL30P3	TMSB10P1	HNRNPA1P10	DYNC1I2P1	RP11-611D20.2	PRSS29P	WARS2P1	LINC00892	FLJ27255		LOC728533	TOMM22P1	RTN3P1	ZEB2-AS1	LOC102724296	RPS23P8	LOC100505622	GAPDHP38	PSMD2P1	VN1R89P	RP11-408H20.2		TBCAP1	LINC00526	LOC100506099	THUMPD3-AS1	SENCR		GPER1	CEBPA-AS1
NPM1P24	LOC102724730	LOC100862671	CDC42P4	ATP5A1P7	THUMPD3-AS1	MBL1P	ERHP1	GRAMD4P8	RTN3P1	LOC100419798	LOC100418939	LOC101927880	LINC00674	ATP5A1P7		AFG3L1P	DDX3YP1	LINC00162	LOC100421474	LOC100996660	ATP5A1P3	LOC100996301	LOC100505771	LOC440489	TMEM262	AC007163.3		TEKT4P1	FTCDNL1	RPS15AP10	RPL23P6	LOC644051		LOC102723480	DGCR5
LOC101929227	LOC441204	SBF2-AS1	RBPMS-AS1	LOC100286962	MIEF2	KIR3DP1	GMPSP1	LOC101929964	LINC00162	LOC100133669		LINC00473	MAFG-AS1	KCNIP4-IT1		LOC100131676	LINC00892	LINC00857	LOC729930	LOC101927144	LOC101928069	LINC01096	USP2-AS1	WWP1P1	LINC00052	LOC102724240		ZEB2-AS1	ZEB1-AS1	TMEM51-AS1	LOC729998	POMK		LOC102723864	KRT17P2
LOC102724832	RPL10AP10	LOC100420110	LOC102724074	HCG4P5	TSSK5P1	GRIP2	CCAR2	LOC100418835	LINC00857	GS1-259H13.2		AL109763.2	LOC101927104	HNRNPCP10		MIR210HG	RP11-345L23.1	LOC100288073	RBM22P5	KC6	MIR31HG	LOC102724352	LOC100128966	LOC731605	LOC101928810	SLC29A4P1		LOC100421474	LOC101929112	RUNX1-IT1	LOC643167	LOC101929494		LOC100287544	RP11-163N6.2
CICP8	LOC644335	HNRNPUL2-BSCL2	LOC388282	LINC00989	POLR2J4	LOC102724362	AHCTF1P1	LOC100996455	LOC100288073	PRKCQ-AS1		LOC101927763	CCT7P1	CYP1D1P		HNRNPUL2-BSCL2	LOC100420746	DKFZP586I1420	LOC100129554	LOC100505942	LOC100422233	AC058791.1	MYLKP1	HSP90AA3P	FTLP11	LINC00452		RP11-14N7.2	LOC728743	FAM222A-AS1	SCAND2P	SLC2A3P1		LINC00565	LOC101927144
LOC100420951	LPAL2	PAICSP1	CASC20	RBMY2QP	MTG2	KRT90P	YAP1P1	ISPD-AS1	PIGCP1	RP11-342C23.4		LOC100287387	RPS13P7	RPS2P44		PPP1R9B	TINCR	CLUHP3	LOC391136	TMEM9B-AS1	SLC2A3P1		KRT89P	BZW1P2		MRVI1-AS1		AC007461.2	CLK2P	RP13-143G15.3	LOC100129566	SFTA1P		LOC731605	KC6
LOC100422188	RP11-115H18.1	ZBED5-AS1	VENTXP1	LOC101929056	ERHP1	RP11-133O22.6	PABPC1P4	RPS14P9	USP8P1	LINC00673		LINC00654	ETF1P2	LOC100506633		EPB41L4A-AS1	RPL36P14	PCDHG@	ZNF876P	LOC100421536	HSPA9P1		LINC00839	LOC100421468		SNORD3A		LOC100129554	LOC100289092	LOC102724009	RNPS1P1	LINC00941		LOC102723974	RPL18P13
LOC100129293	LOC100996342	DLGAP1-AS1	LOC101928226	SNORA34	MTHFD1P1	RP11-438N16.1	ABCF2P1	RPL11P5	PBDC1	ZSCAN12P1		FGF14-AS2	STARD7-AS1	TPT1P8		SLC8B1	RP11-231I16.1	LOC402096	NBPF25P	LAMTOR5-AS1	MIPEPP3		LOC100289098	SFTA1P		LOC101928864		LOC391136	LOC102724296	MINOS1P2	LINC00476			DNAJC19P5	C19orf83
LOC100652796	HIST1H3PS1	LOC100506710	LOC102724094	LOC100419284	PSMC3P	LOC102723545	CCT6P2	RPL37P16	DKFZP586I1420			ARHGEF34P	XPOTP1	ATP6V1E1P2		LOC100506100	LOC101929065	RP5-1103G7.4	LOC102724601	BACE1-AS	LOC101929494		ZNRD1-AS1	BZW1P1		LOC101409256		ZNF876P	LOC100996660	LOC102724608	LOC100288152			LOC644563	HMGN2P46
LOC392538	LOC171417	LOC100289371	RP11-461O7.1	RPS10P3	LOC100630918	LOC100287966	UBL5P2	RPL30P2	EXOC5P1			LOC100996301	LOC284889	LOC138159		CENPBD1P1	HNRNPA1P10	TAGLN2P1	LOC391012	LOC554206	RANP6		LOC101927322	YTHDF3		SNORA20		NBPF25P	LOC284454	LOC102723313	LOC646214			LOC402221	ADCY10P1
RPS5P3	LOC101928584	BZW1P1	LOC441204	RPL5P3	RP11-70F11.11	LOC102724559	LOC729998	LOC643353	SONP1			HOTTIP	ILF3-AS1	SNORD41		MTG2	GRAMD4P8	LOC441511	GRIP2	LOC100289095	LOC728975		LOC101927645	IPO8P1		LOC100128297		LOC102724601	LOC102724352	SNORA72	NNT-AS1			LOC101928172	LOC100418727
TIMM9P1	ARSEP1	MSNP1	LOC101927129	HDHD1P2	TOPORS-AS1	LOC101927705	LOC100216355	LOC100419008	PCDHG@			LOC102724276	SNHG1	LOC100134507		PAXIP1-AS1	LOC101929964	RPA3-AS1	GAPDHP61	LOC102723629	LOC645233		LOC100418727	EIF3FP3		LOC100130074		LOC102723899	LINC01096	IGF2-AS	PVT1			NUDCP1	LOC353194
LOC646535	LOC101929375	RP11-346D6.6	SNX18P12	RPL5P26	PABPC1P4	LOC101929155	CRNDE	RPL21P89	LOC645969			AKR1B1P3	PVT1	RP1-224A6.3			RPL29P24	LOC440311	PCBP2-OT1	LOC100128288	COA7		SMC5-AS1	HNRNPDL		NMD3P2		GRIP2	LOC100505942	FAM95A	LOC100129637			LOC101929483	LAMTOR5-AS1
AC078941.1	MEF2C-AS1	AP001258.4	RPL23AP64	LOC101929657	SPIDR	LOC100506797	PSMC3P	LOC101928738	PSMD2P1			LOC729770	FAM211A-AS1	RPL22P22			LOC100240714	LOC100131676	RPL37P19	LOC102723806	MGC27345		LOC100506548	TMPO-AS1		KCNIP4-IT1		GAPDHP61	TMEM9B-AS1	SMIM22	TUG1			TOX4P1	LOC554206
RPL23AP32	LOC102723547	HNRNPDL	ZEB2-AS1	SUMO2P4	LOC100233198	LOC647996	RP11-15A1.3	LOC100422076	LOC402096			NFE2L3P1	RPL13P12	HMGN2P9			LOC100418835	UBE2MP1	LOC101929291	MALAT1	LOC643015		HCG8	DDX3YP3		LOC102723843		PCBP2-OT1	UBAC2-AS1	SCDP1	TTN-AS1			LRRC37A6P	LOC102723629
LOC729334	COL26A1	C8orf88	ARHGAP42P2	NPM1P24	RITA1	LOC101928589	HSP90AB3P	GAPDHP48	RP5-1103G7.4			LOC100129520	SNHG17	RPS10P8			RPL12P33	UBE2HP1	LOC102724872	LOC100996506	LINC00565		ADCY10P1	CASC10		LOC101929613		RPL37P19	AC058791.1	RP11-60I3.5	LOC100289404			HSFY1P1	BLACAT1
LINC00317	LOC102723444	CENPBD1P1	RP11-115H18.1	RLIMP1	LOC100422490	LOC101928300	TOPORS-AS1	RPL10AP8	TAGLN2P1			FER1L4	VPS11	LOC100288367			LOC100996455	MIR100HG	ZBTB8OSP1	NEAT1	LOC101927811		FLJ31945	DHX9P1		LOC101927949		LOC101929291	LOC100421536	LINC00887	RAB5CP2			LOC100505812	LOC100131564
LOC101928319	KRT8P14	LINC00094	LOC101929560	LOC102724930	CCAR2	GBP1P1	DGKZP1	RPSAP7	LOC441511			FEZF1-AS1	LOC255308				LOC101929575	CALM2P2	HMGB1P10	AC079145.4	SNHG7		MAPKAPK5-AS1	RP11-475N22.4		MIR936		LOC102724872	LINC00839	MIR205	POLDIP2			LOC644422	GS1-259H13.2
LINC01191	UNC93B7	NONOP1	LOC102724942	MIR6835	EIF4HP1	MMP12	YWHAEP5	RPL18AP7	RPA3-AS1			PP14571	TBC1D32				ISPD-AS1	PAICSP1	LOC102724524	LINC00921	LOC102724112		UBAC2-AS1	LOC101060157		LOC100506633		ZBTB8OSP1	BACE1-AS	LOC101927854	H2AFVP1			LOC399900	MALAT1
NPM1P19	LOC101927147	CMTR1	LOC101927377	LOC102723679	ENO1P1	LOC102723465	LOC100422296	LOC285593	LOC440489			MILR1	LOC102288414				RPS14P9	HSP90B2P	LOC390806	GHRLOS	PKP2P1		MIR205HG	TOX4P1		PRKRIRP1		HMGB1P10	ZNRD1-AS1	LOC100288748	FLJ45974			LOC728366	LOC100996506
RPS20P13	ZEB2-AS1	SLC8B1	LOC101928584	LOC100420951	CMTR2	ASS1P14	LOC151457	RPS12P26	WWP1P1			HHIP-AS1	LOC344967				LOC100505501	LINC00470	LOC100420050	SCART1	LOC102724873		LOC284454	LOC101928170		LOC284240		LOC102724524	LOC100289095	RP11-277P12.20	NHP2P1			LOC100130388	LOC100996419
	LOC102724074	MSL3P1	LOC100421756	RPL12P13	POMGNT2	BRD7P3	LOC100422268	CASC8	LOC731605			LOC202181	COA7				RPL11P5	LOC285453	RP11-41O4.2	FLJ42258	LOC284023		LOC101929112	LOC554223		LOC102724602		LOC390806	HAR1A	LOC650157	RPS5P8			LOC100422233	RPL13AP8
	LOC102724908	CTBP1-AS2	HMGN1P4	RP11-576D8.4	SLC8B1	HPRTP3	CCT6P1	RPL24P9	LOC100131676			LOC724105	SNHG18				RPL37P16	LOC442087	RPS6P1	LOC100419957	DNAJC19P5		LOC344887	MTND2P28		MROH3P		RPS6P1	LOC100128288	OVCH2	VPS9D1-AS1			LOC101928465	EMBP1
	LINC00698	SCAMP1	LOC102724616	CASP1P2	ZNF252P	RPL6P1	MIEF2	LOC101059986	UBE2MP1			AC108142.1	LOC440973				RPL30P2	EIF4A1P2	SHMT1P1	LOC101927308	YBX3P1		LOC101927382	SEPT7P7		LINC00892		CEACAMP5	USP2-AS1	NCF1C	LINC00162			LOC151457	MNX1-AS1
	RAF1P1	POMGNT2	GYG2P2	TIMM9P1	RPL27AP6	OR2I1P	HK2P1	RPS29P16	UBE2HP1			LOC101928841	LINC00959				LOC643353	UBE2SP1	EEF1A1P12	LOC101927850	RPL3P2		HAR1A	ARF4P1		HMGA1P7		SHMT1P1	LOC102723806	LINC00922	HCG11			EEF1A1P19	LOC100507054
		ZNF271	LOC100421110	LOC646736	PPP1R9B	MARK2P16	PPATP1	BTF3P5	MIR100HG			GATA3-AS1	ZNF259P1				LOC100419008	LOC101928117	TTC39CP1	ZNF32-AS1	RBM22P13		LOC100996419	FLG-AS1		KRT17P1		DYNLT3P2	LOC101927382	AKR1D1P1	LOC100506055			LOC102723572	LOC102724448
		AFG3L1P	LETM1P1	RP1-224A6.3	LOC100420638	TP73-AS1	LOC149844	LOC101928004	CALM2P2			TMEM255A	KARSP1				RPL21P89	RPL28P5	LOC102724141	RPL13AP8	UBXN8		LOC102723983	LOC100421093		RP11-430C1.1		LOC102724548	LOC100996301	LOC101930033	RNASEH1-AS1			LINC00673	AC012314.8
		PCNA-AS1	KRT8P14	AC078941.1	SLC37A4	LOC644189	HNRNPDP1	RPL19P3	PAICSP1			LOC100507747	RP11-314C16.1				LOC101928738	PSMA2P3	LOC100421822	EMBP1	LOC644456		LOC101927974	TWF1P1		MIR6753		TTC39CP1	NEAT1	COX5BP4	DBIL5P			MTND2P28	LINC00950
		ANXA2P3	LINC01111	FCF1P11	LOC728533	LOC101928512	LOC101928913	LOC100419520	HSP90B2P			LOC100996465	PBX2P1				ANKRD20A19P	LOC102724791	GAPDHP58	ERI3-IT1	LOC728688		LOC100131564	RECQL4		LOC101928558		LOC102724141	RPL18P8	LOC132386	LOC100506634			BZW1P1	LOC101929566
		ZNF204P	ST13P3	SNORD25	AGAP2-AS1	AKR1B1P4	CALM2P3	RPS5P6	HSP90AA3P			GSTM2P1	RPS8P8				LOC101927125	SERTAD4-AS1	SNRPFP1	LOC100420002	LINC00673		DGCR5	LINC00941		BRI3P3		LOC100421925	AC079145.4	LOC101928794	SDCBP2-AS1			LOC100996693	LOC101928281
		POLDIP2	MIR492	LINC00317	FLJ32255	COLCA2	CACYBPP2	EEF1A1P21	BZW1P2			SPATA41	LOC284023				LOC100422076	FGD5-AS1	SMIM2-AS1	MARCKSL1P1	HCG18		COX10-AS1	LOC646517		LOC101059990		LOC100421822	LINC00921	MRPS15P2	LOC728533			CCDC183-AS1	LOC100421976
		PAXBP1	LINC00968	LINC00664	HOTAIRM1	ZNF137P	THUMPD3-AS1	OXCT1-AS1	LOC100421468			LOC646670	LOC100420423				GAPDHP48	SEPT2	LOC100131291	MNX1-AS1	SF3A3P2		GS1-259H13.2	RP11-473M20.7		LOC102724323		GAPDHP58	GHRLOS	LOC101927255	PXN-AS1			LOC101927841	SYNGR2P1
		LOC389641	SNAP25-AS1	HNRNPCP10	HSPA8P1	MARCKSL1P1	FHP1	KCNIP2-AS1	LOC285453			LOC102724448	LOC100505761				PPIAP24	LOC100288181	ADAMTS7P3	LINC00602			ENTPD3-AS1	NR2F1-AS1		LOC100533727		SNRPFP1	SCART1	LOC100506737	CCT5P2			AC009299.3	LOC100505622
		PSMD2P1	TEX41	HNRNPA1P29	LOC100862671	RP4-779E11.3	SF3A3P1	LOC102724414	BZW1P1			LOC100506737	LOC102724330				RPL10AP8	LOC100506710	SRSF9P1	LOC101927803			C19orf83	NOP14-AS1		LRRC2-AS1		SMIM2-AS1	FLJ42258	RP11-65J3.1	EIF4A1P2			RP11-695J4.2	MRPL42P5
		LOC729317		LOC101928746	RNF216P1	KALP	TCP1P3	LOC102724827	YTHDF3			LOC100506258	LOC401127				RPSAP7	KLHL7-AS1	LOC100131425	LOC100507054			LOC124685	LOC284441		HMGN2P9		SNHG18	LOC100419957	SLC25A6P5	LOC150776			IL6STP1	LOC101927645
		RPL4P4			WAC-AS1	LOC101928810	LOC101927151	LOC440353	IPO8P1			LOC100421401	RNF5P1				RPL18AP7	FBXL19-AS1	YWHAZP4	LGALS8-AS1			CEBPA-AS1	ACTBP4				LOC100418960	LOC101927850	LOC389641	LOC341056			MGC27345	LOC102723741
		RPS9P2			AP001258.4	MROH3P	GOT2P3	AC012309.5	LOC101928117			LOC100506253	YBX3P1				LOC285593	LOC100420317	LOC100130490	LOC101927741			FTCDNL1	LOC101928707				RPL10P6	ZNF32-AS1	LOC102724043	LOC392226			LINC00944	AC003051.1
		EIF3IP1			SUDS3P1	LOC101928838	LOC100129130	LOC102723309	RPL28P5			LINC01096	FAUP1				RPS12P26	LOC100418939	LOC100418883	RP5-1057J7.6			RP11-163N6.2	MIR22HG				ATP5F1P5	ERI3-IT1	BRD7P6	LINC01000			HTR7P1	LOC283214
		RP11-307C12.11			HNRNPUL2-BSCL2	LOC642635	LOC646614	BLACAT1	PSMA2P3			AC002480.3	SERBP1P5				LOC102723589	LOC100131223	RP11-22H5.2	THA1P			LINC00526	LOC101927260				LOC100131291	LOC101927510	FAF2P1	FER1L4			CCNT2-AS1	HSD3BP4
		LINC00941			HTATSF1P2	LOC100130088	SIRPAP1	IFNA20P	LOC102724791			TNRC6C-AS1	LOC645468				VENTXP5	LOC392268	EEF1A1P36	AC012314.8			FLJ20021	ZNF518A				ADAMTS7P3	LOC100420002	LOC100129734	LOC440514			TPM3P9	LOC100131372
		LOC643015				FLJ26850	PTMAP2	RPS23P2	EIF3FP3			LOC100130992	LOC102723983				CASC8	GSTO3P	SLC25A5P3	LINC00950			LOC100507520	LOC644563				SRSF9P1	MARCKSL1P1	RP11-539L10.2	NIFK-AS1			LOC441488	LOC101232810
		WDR45BP1				LINC00939	USP46-AS1	SLC6A10P	FGD5-AS1			CYP2T2P	LOC102724873				LOC100506098	A1BG-AS1	LOC645967	AP4B1-AS1			LOC101928061	LOC100421523				YWHAZP4	HCG8	SNORD14A	RP11-35G9.3			LOC101928069	RPS15AP35
		FLJ37453				LOC101928555	EIF5AP2	LOC101928434	LOC100288181			FTH1P10	LOC100287896				RPL24P9	LOC101928615	FTLP14	LOC101929566			LOC101929761	SEPT7				LOC100130490	LINC00602	ZSCAN12P1	PSMC6P1			RASSF10	LOC101929751
		CKMT2-AS1				CALR4P	LOC100289495	LINC00925	LOC100506710			FTH1P15	ATP5F1P6				LOC101059986	SLC25A1P1	AC079586.1	LOC100128210				LOC100131029				LOC100418883	FLJ31945	LOC100418723	RPL4P4			LOC100996425	SNORA71D
		SNHG11				AC007163.3	LOC101929571	RPL35P3	FBXL19-AS1			LOC102724548	LOC101927696				LOC101928220	AC091729.9	LOC101927226	LOC100421976				LOC101928172				RP11-22H5.2	LOC101927803	AC093375.1	LOC100506713			LOC390933	SUCLA2P3
		CCT5P1				LOC100133445	PFN1P1	SENP3-EIF4A1	LOC100420317			RP4-723E3.1	DXO				LOC100419838	RP11-173B14.5	LOC101929666	SYNGR2P1				GPER1				EEF1A1P36	LGALS8-AS1	LOC101928262	HSP90B3P			LOC100131655	LOC101927674
		LOC100422561				LOC102723772	LOC101618237	SNORA76	LOC100131223			LOC729683	MRPL3P1				RPS29P16	LINC00152	HSPD1P5	RPS27AP13				ANKRD18EP				SLC25A5P3	LOC101927741	LOC102724897	ACTR3P2			LOC100506621
		PRIM2				LOC100133091	LOC100506282	LOC101930375	A1BG-AS1			RPL13AP15	TP53TG1				BTF3P5	LOC643634	LOC100421258	HNRNPCP6				CAPZA1P				LOC101927157	LOC101927322	ALOX12P2	LOC100287928			BZW1P2
		FLJ20021				LOC440568	RACGAP1P	LOC101927510	LOC101928615			FTH1P2	GAS5				LOC101928004	HMGA1P3	SMPD4P2	NDUFA4P1				LOC100507460				FTLP14	RP5-1057J7.6	KRT8P35	API5P2			LOC100130049
						LOC100507656	LINC00704	RPL5P23	SLC25A1P1			RP11-480I12.7	HINT1P1				RPL19P3	LINC00883	MIR614	MRPL42P5				SEC14L1P1				LOC646670	THA1P	LOC101928430	UQCC2			ALDOAP2
						AC016995.3	LOC100533619	AGAP1-IT1	HNRNPDL			ITGB2-AS1	TINCR				LOC100419520	LOC92249	LOC102723480	RAET1K				LOC100420338				LOC101927226	AP4B1-AS1	TM4SF1-AS1	DYNLL1-AS1			LOC100129781
						LOC101928665	LOC729999	LOC102724329	AC091729.9			AFAP1-AS1	TATDN1P1				LOC645638	PIN4P1	LOC101928829	RP11-383C5.3				LOC100422666				AKR1C7P	SMC5-AS1	FAM172BP	CTNNA1P1			MGC12916
						DPYD-AS1	MFI2-AS1	GAPDHP38	RP11-173B14.5			TMED10P2	MTURN				RPS5P6	MGC45800	CYP51A1P2	TARBP2P				LOC100420615				LOC101929666	LOC100128210	FAM83H-AS1	AC009948.5			CRYBB2P1
						RPS2P14	LINC01116	RPS18P3	LINC00152			FTH1P7	NDUFS5P2				EEF1A1P21	DUSP5P1	LOC102723864	MIR641				LOC100421925				HSPD1P5	RPS27AP13	LOC727884	SLC25A6P2			RPS23P8
						LOC102723741	TUBBP1	NPM1P5	LOC643634			LOC101927086	TUBG1P				OXCT1-AS1	BTN2A3P	LOC100287544	LOC731755				ZNF818P				AC007750.5	SNORA76	AC006262.5	PGDP1			MIR22HG
						SLC25A6P5	VTI1BP1	RPL19P10	HMGA1P3			FTH1P11	SNHG15				KCNIP2-AS1	LOC339803	LOC100421358	ALG1L6P				IL6STP1				SMPD4P2	HNRNPCP6	LOC101928013	LOC644006			LOC440489
						LOC102724141	TUBAP2	NPPA-AS1	DDX3YP3			LINC00865	TUFMP1				LOC102724414	LOC642852	HNRNPA1P48	KIF25-AS1				LOC100129358				MIR614	NDUFA4P1	LOC102723554	ANP32BP1			LOC100420615
						LOC101927824	LOC390846	USP2-AS1	PIN4P1			ACKR3	THAP9-AS1				LINC00706	PTP4A2P1	TFAMP2	LOC102723741				LOC102724178				LOC101928829	RAET1K	DNAJA1P5	LOC643454			PTPN2P2
						AC006262.5	AIFM1P1	LINC00896	MGC45800			LOC100420869	MRPS7P2				LOC440353	ATF4P3	LOC402221	LOC343165				UCA1				CYP51A1P2	RP11-383C5.3	TNRC6C-AS1	C8orf88			NUDCP2
						RP5-1119D9.4	LOC102724133	LOC255187	DUSP5P1			FTH1P4	RNASEH1-AS1				LOC102723309	PPP2CBP1	PAFAH1B1P1	LOC100420668				LOC644462				LOC101927371	TARBP2P	KRT8P49	RPL29P19			DGCR11
						LOC102723566	LOC101927451	LOC100128966	FOXD2-AS1			LOC730069	NCBP2-AS2				IFNA20P	H2AFVP1	NUDCP1	COPG2IT1				ZDHHC20P4				LOC100421358	MIR641	OR13C6P	PTOV1-AS1			LOC646708
						LOC102723458	EEF1A1P19	ZNF815P	CASC10			LOC102724571	ERMARD				LOC102723758	LOC101927393	LOC101929483	LOC100533626				GAS5-AS1				RBM22P13	RPS23P2	SUMO1P3	LIFR-AS1			EIF3KP3
						HLA-V	OGFOD1P1	MYLKP1	BTN2A3P			HOXA10-AS	LOC724084				SLC6A10P	AC011747.7	LOC100862705	LOC102724620				LOC101927157				LOC100996851	KRT89P	LOC102724211	CIAPIN1P			SEPT7P7
						AKR1B10P1	PCNAP3	KRT89P	LOC339803			RP5-1070A16.1	RP11-473M20.14				GJA1P1	HOXC13-AS	LRRC37A6P	LOC101928044				AKR1C7P				GAS5-AS1	LOC731755	LINC01029	PCAT6			CASC10
						RPL32P17	WBP1LP2	PSAT1P3	LOC642852			AKR1B1P7	POLRMTP1				LOC101928434	WDR45P	LOC100288803	LOC283214				TPM3P9				HNRNPA1P48	ALG1L6P	LOC102724889	TRAM2-AS1			LOC100421468
						LOC100420678	LOC203930	RP11-473M20.5	ATF4P3			LOC101059948	RP11-392P7.6				SLC25A5P8	NONOP1	HSFY1P1	HSD3BP4				LOC102724147				TFAMP2	MYLKP1	RP11-367J11.2	LOC102723521			LOC101928170
						RP11-167H9.6	sep-11	LOC102723775	PPP2CBP1			RP11-191L9.4	LOC389249				LINC00925	LOC100420110	FLJ13197	LINC00574				LOC399900				PAFAH1B1P1	AC012309.5	AC098823.3	EMC3-AS1			LOC646794
						RP11-844P9.2	TATDN2P2	KRT19P4	DHX9P1			PRSS52P	LOC553103				RPL35P3	PSMG3-AS1	LOC644422	MIR221				LOC128136				LOC645233	LOC343165	RPL7P32	PDIA3P1			SEC14L1P1
						STL	CROCCP1	LINC00568	H2AFVP1			LOC101927789	MAL2				LOC100422391	LOC100421401	LOC100421311	LOC100131372				MGC12916				LOC100862705	LOC101930375	LINC00592	LOC100506922			LOC101060157
						LOC101927617	LOC100506730	OR51B3P	LOC101927393			LINC00163	CEBPA-AS1				SENP3-EIF4A1	LOC100129352	LOC101929719	AC027269.2				LOC390933				LOC100288803	LOC100420668	RP5-1033H22.2	LOC100508631			LOC728688
						ARL2BPP1	RPS15AP19	RP11-82L2.1	AC011747.7			MGC39372	LOC93622				KCNJ2-AS1	RP11-395P17.3	SS18L2P1	RP11-486A14.2				MAPRE1P1				FLJ13197	LOC102724827	LOC102724697	RPS9P1			ZBTB11-AS1
						LOC100996246	PINK1-AS	LOC101928081	HOXC13-AS			LOC102724129	RP11-98I9.4				RPL9P18	LOC442058	LOC100130724	LOC101232810				HCG16				LOC100421311	COPG2IT1	LOC101929419	SNORD116@			LINC00525
						LOC101926887	RPL8P4	LOC100421620	NONOP1			RP5-1120P11.1	EMG1				MT1XP1	LOC100288001	RPLP1P11	LOC101929946				LOC101928641				LOC101929719	LOC100533626	RPL18P9	PHC1P1			DHX9P1
						LOC100506082	LOC101927932	RPL31P23	LOC100420110			RNA5SP236	EIF4A1P10				H2AFZP3	LOC101929264	LOC728366	RP11-458D21.1				ALMS1-IT1				SS18L2P1	LOC102724620	PQLC1P2	TRIM52-AS1			ALMS1-IT1
						AKR1B1P2	LOC391247	RP11-439L18.3	PSMG3-AS1			FTH1P1	RPL19P9				LINC00663	LOC100652794	LOC100130388	RPS15AP35				DNAJA1P3				LOC100130724	LOC101928044	RP5-1159O4.2	MTG2			MRPS31P4
						LOC101927010	RPS2P46	LOC100418868	TOX4P1			NKAPP1	EIF1AXP1				RPL5P23	LOC730101	LOC152845	LOC100420872				LOC102723974				RPLP1P11	LINC00574	LOC102723625	FGD5-AS1			LOC90784
						CAND1.11	GLTPP1	ENPP7P7	LOC101928170			STXBP5-AS1	RP11-752G15.6				EEF1A1P31	MTND4P24	LPGAT1P1	HMGN2P4				SH3PXD2A-AS1				LOC100131029	MIR221	HCG4P7	C11orf95			PCNA-AS1
						UBE2V1P2	LOC100128653	LOC101929018	RP11-395P17.3			HLA-K	RP11-85F14.5				RP11-132A1.4	MMP24-AS1	ST3GAL1P1	LOC101928697				MTX1P1				LOC100499484	AC027269.2	LOC390937	WDR45BP1			DDX3YP3
						LOC100131546	SGCEP	MTHFD2P5	LOC442058			PCDHA@	EIF1P3				AGAP1-IT1	LOC648987	LOC101928445	LOC101929751				LINC00888				LOC152845	RP11-486A14.2	LINC00964	LOC101927185			LOC100291628
						LINC00632	RPS3P4	AHCYP2	LOC100288001			LOC102724911	LOC100507547				LOC102724329	LOC100288712	LOC100131069	RPL18P5				RPL10P6				LOC644462	LOC100128966	RP11-404O13.1	C5orf66			HINT1P1
						CD27-AS1	FAM115B	UBE2F-SCLY	LOC101929264			LOC101929668	CDC20P1				RPS18P3	ANXA2P3	LOC151457	PHKA2-AS1				LOC101928465				LPGAT1P1	LOC101929946	AC005592.2	ADAM1A			CD24P4
						LOC100420758	EEF1B2P1	GEMIN2P1	LOC100652794			UCA1	SLC2A3P1				NPM1P5	SEPT7P8	TPT1P6	SNORA71D				LOC100996425				MAPRE1P1	RP11-458D21.1	RBAKDN	ZNF37BP			HNRNPRP1
						LOC102724368	KC6	RPL5P22	MMP24-AS1			LOC102724614	UQCC2				RPL19P10	LINC00094	EEF1A1P19	SOX2-OT				SLC25A3P3				LINC01134	LOC100420872	LOC102723542	STAG3L4			LOC400036
						AKR1B1P1	LOC100507054	KRT16P1	LOC100288712			LOC101929270	LOC101929761				NPPA-AS1	BANF1P3	LOC729497	HCCAT3				LOC100996851				ST3GAL1P1	HMGN2P4	LOC284561	AFG3L1P			SUPT16HP1
						LOC728048	YBX1P10	NPM1P22	SEPT7P7			LOC339192	LOC391636				MRPL11P2	LINC01000	LOC100996693	RP11-797H7.5				CEACAMP5				LOC101928445	LOC101928697	RP11-319G6.1	PRMT1P1			LOC646517
						LOC100418753	HAUS6P1	LOC101927172	ARF4P1			LOC100499484	SNHG5				LINC00896	HSP90B3P	LOC102724002	LOC100132441				DGCR11				LOC100420338	RPL18P5	RP11-439L18.3	THAP7-AS1			MTX1P1
						LOC101929074	LOC101927895	SNORD15A	FLG-AS1			LOC101593348	LOC728554				LOC255187	GPR89P	DBIP1	LOC102723687				LINC00944				LOC100131069	PHKA2-AS1	RP11-875O11.2	LOC391636			HNRNPDL
						LOC641708	LETM1P2	LOC101928013	ANXA2P3			MIR155HG	GPS2P1				LINC00514	NAP1L4P1	CCDC183-AS1	LINC00926				HTR7P1				TPT1P6	SOX2-OT	LOC646555	FAM229B			RPL3P2
						NEBL-AS1	LOC729603	RP11-92G12.3	SEPT7P8			LINC01140	RPS28P7				ZNF815P	NNT-AS1	LOC100509370	SUCLA2P3				LOC102723572				CAPZA1P	HCCAT3	PGBD4P7	LOC100132815			NT5C3AP1
						LOC101929704	FLJ44635	ASS1P1	LINC00094			TOB2P1	TMEM161B-AS1				LOC101929613	TUG1	AC009299.3	LOC102724432				LOC101927121				LOC729497	RP11-797H7.5	LINC01057	TAGLN2P1			LOC284441
						PIEZO1P2	UBE2FP1	LRP4-AS1	BANF1P3			LINC00337	EIF3EP1				PSAT1P3	AC009948.5	LOC100421784	EIF3FP1				LOC101927371				DNAJA1P3	LOC100132441	LOC442028	LOC145783			LOC729674
						LOC100288175	LOC441806	LOC101927366	LOC100421093			LOC653160	LOC101928076				RP11-473M20.5	ACTN4P1	LOC100131832	LOC100129265				DSTNP2				ACTBP4	LOC102723687	LOC101928263	FLJ37453			PKMP1
						SMPD5	SRP72P2	LOC100421817	HSP90B3P			LINC00944	DGUOK-AS1				LOC102723775	LOC100507507	CCNT2-AS1	RPL7P52				AC007750.5				SORD2	LINC00926	LOC100422526	RPS8P8			ANKRD18EP
						RP11-701P16.5	GYG1P1	CFL1P1	GPR89P			FTH1P16	SNHG3				KRT19P4	LOC100506055	LOC441488	SNORD83A				LOC100499484				LOC102724002	LOC102724432	LOC102724765	DKFZP586I1420			LOC550644
						RPS23P1	LOC442028	LINC00158	TWF1P1			RP11-66B24.1	LOC102606465				LINC00568	KCNQ1OT1	VEZF1P1	ANKRD20A20P				LOC102723899				DBIP1	EIF3FP1	LOC389768	MTRNR2L9			SNHG3
						RP4-781K5.4	GAPDHP40	PA2G4P6	RECQL4			LOC102723542	LOC100419838				OR51B3P	ANXA2P1	LOC100422300	LOC101927674				RP11-14N7.2				LOC101928641	RPL41P5	MIR5001	RPL24P4			LOC284023
						TMEM161BP1	LOC100996333	LINC00887	NAP1L4P1			RASSF10	RP11-1072A3.2				LOC100505761	PRKAR2A-AS1	LOC100131655	RPS2P48				LOC102724548				LOC100509370	LOC100129265	FLJ23867	RP11-290F20.1			MIPEPP3
						UBE2Q2P3	PANDAR	LOC101927116	TUG1			COX5BP4	LOC344382				RP11-82L2.1	PRSS29P	LOC100506621	EEF1GP7				HOXA10-AS				LOC102724178	RPL7P52	RP4-553F4.6	DGKZP1			SNHG15
						SUGT1P1	LOC101929291	LOC101929014	AC009948.5			LOC101928323	OLA1P1				LOC101928081	LOC440434	LOC100130049	KRT8P19				LOC100505812				SLC25A3P3	GAPDHP38	LOC101928505	PPP1R9B			RP11-475N22.4
						IGFL1P1	RPL13P8	FAM177A1P1	LINC00941			LINC00899	LOC728688				LOC100421620	PDIA3P1	ALDOAP2	LOC102723564				ITGB2-AS1				LOC100421784	SNORD83A	LOC102724230	LOC100131294			DANCR
						LOC102724608	AMZ2P1	XBP1P1	ACTN4P1			HCG4B	ZNF883				RPL31P23	LOC101927681	LOC100129781	CRIP1P4				LOC646670				LOC100131832	ANKRD20A20P	LOC389765	LOC100131676			SEPT9
						SUZ12P1	RPSAP41	LOC101927300	LOC100506055			TRB	TOB1-AS1				NPM1P33	LOC642236	CRYBB2P1	AC074289.1				RASSF10				LOC102724147	RPS2P48	RP11-112L6.4	HNRNPKP4			SONP1
						KCP	LOC101928430	KRT126P	KCNQ1OT1			FTH1P20	FOXO3B				LOC388955	LOC101927686	FAM83A-AS1	SNORD97				DYNLT3P2				VEZF1P1	EEF1GP7	LOC102724181	LINC00094			ENO1P1
						LINC00853	SOCS2-AS1	BHLHE40-AS1	NR2F1-AS1			HLA-L	SBDSP1				RP11-439L18.3	ZNF731P	LOC100128974	SLX1A-SULT1A3				ATP5F1P5				LOC100422300	KRT8P19	MT1DP	LINC-PINT			SF3A3P2
						LOC102724075	TNRC18P2	SLFNL1-AS1	ANXA2P1			C1QTNF1-AS1	AFG3L2P1				LOC100418868	LOC100294145	LOC154937	LOC100128762				LOC100418960				USP8P1	LOC102723564	LOC101928153	RPL31P19			RANP6
						LOC100419957	MIR1307	RP11-219B17.1	NOP14-AS1			LOC390933	PXN-AS1				HCP5	KRT8P12	LOC101927556					SH3RF3-AS1				HSP90AA3P	CRIP1P4	LOC100288175	RPLP2P3			SNHG7
						LOC728743	LOC100131291	SDCCAG3P1	PRKAR2A-AS1			LINC00923	MAP2K4P1				LOC101929512	LOC100132111	SPCS2P4					LINC00525				LOC102724873	AC074289.1	FLJ44511	PAX8-AS1			LOC101928707
						LOC102723919	RPLP0P10	HCG4P3	LOC284441			SH3PXD2A-AS1	RP11-65J3.1				LOC101928464	TTN-AS1	PTPN2P2					LOC101927732				LOC101927260	SNORD97	DSPA2D	LOC646203			PSMD2P1
						PRORSD1P	LOC642366	LINC00839	LOC440434			PPP1R26-AS1	LOC101928433				LOC100507547	TMEM51-AS1	NUDCP2					LINC01127				FLG-AS1	SLX1A-SULT1A3	PCMTD1P3	LOC100287402			PCBP2P2
						sep-04	EEF1A1P7	RPL36P12	LOC101927681			FTH1P8	DDX10P2				LOC100507071	FAM3C2	LOC646708					RP11-695J4.2				LOC100128974	LOC100128762	SOX9-AS1	MTRNR2L12			SH3RF3-AS1
						TAPSAR1	LOC100422526	LOC100128091	LOC642236			HNRNPDLP2	RPL3P2				ENPP7P7	LOC100131294	WBP11P1					LOC100129520				LOC101927811		LINC00707	PRDX2P2			LOC493754
						LOC100128164	LOC442097	PLA2G12AP1	LOC101927686			ALDH3B1	LOC645638				LOC101929018	MSNP1	EIF3KP3					KRT19P1				LOC154937		FAM103A2P	LOC158960			LOC645969
						GMDS-AS1	RP11-41O4.2	RPL7AP48	ZNF731P			NEXN-AS1	LOC727919				MTHFD2P5	LOC100420673	TOP1P1									ZDHHC20P4		RP11-132A1.4	PARP1P1			HTATSF1P2
						LOC101928725	HNRNPH1P3	RPL23P5	KRT8P12			SLC25A3P3	LOC102723602				AHCYP2	ACTG1P9	LOC646794									LOC101927556		RP11-611D20.2	LOC150051			USMG5P1
						OSBPL9P2	EEF1B2P2	KRT8P49	LOC100132111			LOC399900	LOC100130744				UBE2F-SCLY	MILR1	MRPS31P4									SPCS2P4		BHLHE40-AS1	EIF3IP1			CTBP1-AS2
						LSP1P3	PTMAP4	LOC100130100	TTN-AS1			USP27X-AS1	LOC100506548				GEMIN2P1	C11orf95	LOC100130899									RP11-473M20.7		LOC101930114	LOC401957			NOP14-AS1
						RGMB-AS1	LOC102723334	RPS15P2	FAM3C2			FTLP2	RP11-96H19.1				RPL5P22	LOC100419845	LOC90784									WBP11P1		TAPT1-AS1	LOC100418939			ATP5A1P3
						ACVR2B-AS1	CD81-AS1	CECR5-AS1	LOC100131294			LIFR-AS1	RPL23P6				KRT16P1	LOC728024	ACTBP11									TOP1P1		LOC101927989	CDC20P1			SERPINH1P1
						LINC00885	RP11-53O19.1	LOC102724065	MSNP1			LOC100505812	LOC353194				NPM1P22	LOC729532	PCNA-AS1									LOC100422666		LOC100129940	ILF2P1			CCT6P2
						KRT87P	RP11-245M24.1	RP11-389K14.3	LOC100420673			GEMIN8P4	LOC101928794				NBPF2P	CENPBD1P1	LOC100291628									LOC100421093		LINC01133	LOC732229			LOC149844
						LINC01012	AC002454.1	RPS29P8	C11orf95			LBX2-AS1	ANP32BP1				LOC101927172	LOC101927963	CD24P4									HOXA10-AS		HMGA1P6	PGK1P2			SNHG17
						LOC101927663	LOC100288125	NARG2P1	LOC728024			LINC01057	LOC102724967				SOX9-AS1	LOC100418888	HNRNPRP1									YTHDF3		DLG1-AS1	GPR89P			CCAR2
						LOC644051	GSN-AS1	RPS3AP21	LOC729532			ACTG1P9	STX18-AS1				SNORD15A	LOC102723471	LOC285442									PIGCP1		MGC39372	LOC100533619			SEPT7
						LOC100420252	RPS5P4	RPL18AP6	CENPBD1P1			ATP6V0E2-AS1	RPL30P4				LOC101927720	ZBED5-AS1	SUPT16HP1									ACTBP11		ZNF204P	LINC00963			TMPO-AS1
						MTND5P17	LOC100128674	LOC101927571	LOC101927963			LOC729222	TBC1D31				LOC101928013	GAPDHP62	LOC387820									LOC285442		LINC00184	LOC100130744			RECQL4
						LOC102723954	LOC101060098	LOC101929511	LOC100418888			TSPAN10	FNTAP1				RP11-92G12.3	SEPT2P1	SENCR									LOC102724112		FAM60CP	POLD2P1			LINC00888
						NDUFB11P1	RPS2P55	SEC24B-AS1	LOC102723471			FAM225A	UBXN8				LOC100421689	HLA-F-AS1	NT5C3AP1									NR2F1-AS1		RP11-1094H24.4	CENPBD1P1			HSPA9P1
						LAP3P2	LOC102724217	LOC101928184	ZBED5-AS1			MTMR9LP	LOC101928083				ASS1P1	TRB	LOC644051									LOC387820		LOC100505761	LOC642502			UBXN8
						LOC100131496	KRT18P12	BCRP3	ACTBP4			SLC9A7P1	RANP6				LRP4-AS1	C8orf88	SRSF8									LOC100507460		LINC01088	LINC00909			LOC284685
						C15orf65	LOC100420711	LINC01126	SEPT2P1			NIM1K	LINC01023				LOC101927366	LOC645763	PKMP1									TWF1P1		LOC100862671	LINC00997			LOC644456
						LOC90246	SMPD4P2	PRADC1P1	C8orf88			LINC00888	LOC100418727				LOC100421817	LOC102724037	POLR2J4									HCG16		LOC101927861	LINC01144			HCG18
						LOC102723779	RPL30P14	LOC100129138	LOC645763			TTC25	RAD17P1				CFL1P1	LOC100506634	LOC729496									SRSF8		KCP	SBDSP1
						RLIMP2	RPL37AP5	LOC101559451	LOC100506634			LOC100507642	GOT2P4				STX18-AS1	GNL3LP1	LOC550644									EXOC5P1		RP11-637A17.2	SDAD1P1
						LOC100419583	LOC100131078	LOC102724740	LOC101928707			MIR210HG	LOC101927841				HSPA8P4	TMSB4XP8	POMK									COA7		PTP4A1P4	HNRNPABP1
						GOLGA2P5	RPL32P31	RPS20P27	TMSB4XP8			LINC00880	SLC25A3P2				LINC00158	SDAD1P1	ENO1P1									POLR2J4		LINC01119	RPS16P1
						AC098823.3	TSEN15P1	ARSDP1	SDAD1P1			TMEM51-AS1	UBE2D3P1				KRT17P3	LINC00961	LOC102723672									LOC729496		LOC101926907	LOC646719
						HERC2P2	RPS3AP5	NUS1P1	LOC101929078			LOC101929937	LOC101930033				PA2G4P6	LOC101929078	ZNF316									LOC100421523		TOB1-AS1	ZNF718
						RAD51-AS1	CBX3P1	BREA2	FAM230C			LPP-AS2	POLD2P1				LINC00887	FAM230C	PTCHD3P1									WWP1P1		LOC102723361	MYL6P2
						LOC101928595	LOC751603	TTC28-AS1	PGK1P1			CASC4P1	RP11-163N6.2				LOC101927116	LOC550643	LOC101060195									ZNF818P		RPS20P27	SBF2-AS1
						MTND1P15	RPS2P21	RPL41P1	NR2F2-AS1			LOC102723546	MGC27345				LOC101929014	PGK1P1	HNRNPDP1									LOC102723672		LOC100420464	JRK
						AKR1D1P1	TGIF2P1	LINC01133	MIR22HG			LOC102724733	LOC646203				FAM177A1P1	NR2F2-AS1	PCBP2P2									ZNF518A		PRSS52P	RPL8P1
						LOC100093631	MALRD1	RPL17P18	LOC101927260			LOC100499484-C9ORF174	UBQLN4P1				XBP1P1	AC003665.1	LOC493754									ZNF316		ATF4P4	WDFY3-AS2
						RP11-466F5.8	PSAT1P1	RPS15AP1	AC003665.1			DSTNP2	NCLP1				LOC100289533	ZSWIM8-AS1	HTATSF1P2									ago-01		LOC100268168	RACGAP1P
						LOC100996660	LOC131055	LOC101927645	ZSWIM8-AS1			LOC101927157	RAB11B-AS1				RP11-98I9.4	GLUD1P3	USMG5P1									PTCHD3P1		LOC152225	LOC730183
						THAP7-AS1	LOC100507462	RP11-384K6.6	ZNF518A			LINC00900	CBX3P2				LOC101927300	IMPDH1P10	CTBP1-AS2									YBX3P1		RBM26-AS1	STX18P1
						LOC145783	VDAC1P3	RNF139-AS1	LOC644563			HOXC-AS3	LINC00518				DGUOK-AS1	ITGB1P1	SERPINH1P1									LOC101060195		HMGA1P3	AGAP2-AS1
						MTND5P3	LOC101927879	LOC100133252	ITGB1P1			LOC127011	FTCDNL1				KRT126P	ACTR3P2	RP9P									HNRNPDP1		FNTAP1	LOC100129577
						PSME2P1	LOC101928530	LOC100419170	ACTR3P2			LINC01186	LOC102724499				LOC101928794	BLOC1S1-RDH5	CCT6P2									PBDC1		LINC00263	RPL14P1
						LOC101927809	LOC100419301	KRT17P1	BLOC1S1-RDH5			FTLP3	KDM4A-AS1				LOC553103	LOC100419896	LOC149844									PRIM2		RP11-66B24.1	UBE2CP5
						LOC100129774	FKBP1AP4	HCG25	LOC100421523			RP11-473M20.7	YTHDF3-AS1				LOC102724967	LOC283922	GMPSP1									EIF3FP3		LOC102723721	TMED10P1
						SCARNA12	GRK5-IT1	RPS28P4	LOC100419896			LOC728392	LOC100421293				BHLHE40-AS1	LOC100506827	CCAR2									LOC643015		LOC724105	RPL11P2
						SLC9A3P2	RPL32P13	EPB41L4A-AS1	LOC283922			IMPDH1P10	EEF1A1P9				SLFNL1-AS1	LOC101928399	LOC284685									RP9P		MIR600HG	LOC100270804
						LOC101927144	DSTNP4	MRS2P2	LOC100506827			CECR7	RP5-886K2.3				LOC100131138	LOC102724614										ARF4P1		LOC100130938	BLOC1S1-RDH5
						PHYKPL	PRDX2P1	RP11-161H23.9	HCG4			KLHL7-AS1	LOC100289230				LOC646828	HCG4										IPO8P1		LOC102723622	TUBAP2
						LOC101929145	LOC101927018	SLC25A39P1	LOC645180			BAIAP2-AS1	RSBN1L-AS1				RP11-219B17.1	ATP6V1E1P1										DSTNP2		H19	LINC00961
						LOC101928891	LOC102723554	LOC100421552	LOC729086			LOC153684	PRRT3-AS1				SDCCAG3P1	LOC645180										GMPSP1		LOC100507547	CIDECP
						LOC100130664	PHBP12	LOC100996535	SEPW1P			H19	PRDX2P4				HCG4P3	GEMIN8P4										sep-10		RHPN1-AS1	NONOP1
						ATP6V0E1P3	LOC442063	RPL9P29	DPY19L1P1			LOC102724178	FLJ46906				RPL26P30	LOC729086										LOC728975		LOC729654	LINC00324
						PLEKHM1P	LOC102724545	SMC5-AS1	LOC100131029			MATN1-AS1	H1FX-AS1				ATP5J2P5	SEPW1P										LOC100129358		IFITM9P	PCDHG@
						FLJ32255	HNRNPA1P8	LINC00886	PAXBP1-AS1			HCG16	LOC100128398				RPL36P12	DPY19L1P1										MIR31HG		LOC101929343	EEF1A1P6
						MTND1P25	SEPSECS-AS1	CCND3P	JMJD1C-AS1			DNAJA1P3	LOC100506753				LOC100128091	PAXBP1-AS1												LOC339192	GAS6-AS2
						LOC146880	GAPDHP29	RPS29P17	ENPP7P2			LOC283028	LOC102723356				PLA2G12AP1	JMJD1C-AS1												TINCR	LINC00470
						LINC01176	KRT8P21	HNRNPRP3	GTF2IP1			LOC254896	PAXIP1-AS1				RPL7AP48	ENPP7P2												LOC101928824	LOC100420423
						MTND5P10	SNORD79	BTF3P12	LOC100128086			LOC644462	LOC100421400				RPL23P5	GTF2IP1												LOC101059954	LOC100421569
						LOC374443	KLF7P1	LOC101929410	LOC101928172			LINC00920	GRK6P1				LOC257396	LOC100128086												LINC01012	MGC72080
						MTND1P23	LOC102723929	LOC101929072	RAB11FIP1P1			LOC101928728	LOC101928464				KRT8P49	RAB11FIP1P1												TP53TG1	LOC100287808
						C1RL-AS1	LINC00052	LOC101928111	HOXD-AS1			DLG1-AS1	LOC646044				LOC100130100	HOXD-AS1												LOC101927929	PEBP1P2
						LOC402230	LOC100289561	ANKRD19P	INHBA-AS1			LOC100129352	LINC00471				RPS15P2	LOC101593348												NONOP2	LOC100294145
						MTND4P12	HSFY4P	LINC00263	GPER1			MTX1P1	DCAF13P3				CECR5-AS1	INHBA-AS1												APCDD1L-AS1	HNRNPLP2
						LOC143666	LOC101928388	RP11-983P16.4	PRPS1P2			LINC00961	AC007773.2				LOC102724065	TMEM44-AS1												HCG4	YWHAQP4
						RP11-418J17.1	LOC260421	PKMP3	LINC00629			MTCYBP4	LOC100287015				RP11-389K14.3	PRPS1P2												RP11-23B15.1	TUBBP2
						PSMA6P1	LOC101929327	NPM1P27	CAPZA1P			LINC00630	MAPKAPK5-AS1				CERS6-AS1	LINC00629												FLJ44342	LOC100527947
						LOC102723990	LOC100133073	RPS14P2	LOC100507460			RP11-475N22.4	HOXC-AS1				LOC101930033	LOC254896												TPT1-AS1	INHBA-AS1
						RPL29P19	RHPN2P1	CTC-338M12.4	IPO9-AS1			LOC139542	LOC101927322				SNHG19	IPO9-AS1												MGC57346	RP11-70F11.11
						STAG3L4	RPS28P6	EIF3KP1	DSPA2D			LOC554223	LOC400446				RPS29P8	DSPA2D												LOC100887080	SERBP1P5
						MIR6723	LOC101929801	RP11-367J11.2	SEC14L1P1			PCDHB@	ATF4P4				NARG2P1	SMG7-AS1												LOC399815	LOC441722
						MTND5P12	RPS13P1	LOC101928659	LOC100130176			RP11-81N13.1	SLC25A6P2				MCFD2P1	LOC100130176												MAP3K14-AS1	LOC642852
						SENCR	RPS10P29	LOC101928045	VIM-AS1			CCDC41-AS1	LOC257396				RPS3AP21	VIM-AS1												LOC102724748	LOC100288181
						HTATSF1P2	LOC101929220	LOC101928238	NBPF19			LOC729291	LDHBP2				RPL18AP6	NBPF19												GNAQP1	INO80B-WBP1
						MGC57346	LOC102723517	LOC101929206	LOC101060400			LOC128136	LOC100287757				LOC101927571	LOC101060400												GOLGA2P5	DUSP5P1
							LOC100887076	LOC100421693	LOC101059960			LINC00540	RNF126P1				PHBP1	LOC101059960												SEPW1P	P4HA2-AS1
							TPM3P2	EIF4A2P4	LOC158960			RCN1P2	LINC00467				LOC101929511	CCDC41-AS1												LOC390586	CRNDE
							LINC01020	IMPDH1P8	RNF11P1			TMEM44-AS1	LOC100130987				SEC24B-AS1	LINC00920												PSAT1P3	LOC729887
							MEIS1-AS3	EEF1A1P27	SDCBPP2			ERLEC1P1	RP11-404O13.1				HOXC-AS1	LOC158960												IQCH-AS1	PSMD8P1
							USP9YP3	LINC01089	LOC101927911			SPACA6P	MRPL2P1				LOC101928184	RNF11P1												LOC732538	LOC100132356
							RP11-70F11.11	LOC100293704	ACTBP7			SMG7-AS1	LOC100996909				BCRP3	SDCBPP2												LOC100133669	MORF4L2-AS1
							LOC102723934	LOC100528061	LOC100422666			GLUD1P3	SDCCAG3P2				LOC100288510	LOC101927911												OCIAD2P1	LOC442064
							MIR639	LOC102724351	SRP14P1			LOC102724943	LINC00882				LINC01126	ACTBP7												LOC145989	RPL32P3
								LOC256880	LOC100421925			GAPDHP62	MYLK-AS1				PRADC1P1	SRP14P1												PROSER2-AS1	PSMC3P
								MLLT4-AS1	TRG			LOC100507507	LOC100132268				MRPS18BP2	RASSF8-AS1												LOC100132111	LOC346296
								ZDHHC8P1	ZNF818P			LOC101928399	LOC100288510				RP11-752G15.6	SEC22B												LOC100288712	LOC391562
								RPS24P8	LOC100419840			GNL3LP1	LOC286239				LOC641695	TRG												LOC100130987	AFG3L2P1
								EEF1A1P13	IL6STP1			HLA-F-AS1	AP000472.2				LOC100652736	LOC102724733												SRP72P2	GUSBP1
								DNAJC27-AS1	LOC100129358			LOC100420338	ABCA11P				LOC101927202	LOC100419840												MCM3AP-AS1	LOC100129215
								EIF4A1P4	FAM225B			PTP4A2P1	MRPS18BP2				LOC100129138	DLG5-AS1												HMGA1P8	PCDHA14
								HCG8	RASAL2-AS1			PGK1P2	KRT17P3				LOC101559451	FAM225B												MIR100HG	RAP1BL
								SLC16A1-AS1	LOC646609			LOC648987	MIR205HG				LOC102724740	RASAL2-AS1												LOC102723325	LOC100287896
								RP11-761I4.3	LINC00964			MTND4P24	ALDH7A1P1				RPS20P27	LOC646609												LAMB2P1	SHQ1P1
								ADCY10P1	LOC100422413			NNT-AS1	RP4-756H11.3				RPS28P7	LINC00964												SDCBPP2	SNHG9
								RP11-307C12.11	GLULP2			SEMA3B	LOC100505771				ARSDP1	LOC100422413												FKBP4P1	SMEK3P
								LOC100128568	LINC00265			LOC100506901	MRPS10P5				NUS1P1	GLULP2												RBMS2P1	LOC100421614
								LOC101926977	LOC100421614			TPM3P9	LOC347422				BREA2	MATN1-AS1												NBR2	LOC729532
								RPS18P7	LOC644961			RASSF8-AS1	LOC101927202				TTC28-AS1	LINC00265												LOC100507656	COX11P1
								LOC101929188	ATP6V1E1P3			ATP6V1E1P1	RP11-132A1.4				RPL41P1	RP11-81N13.1												RP1-93I3.1	PHF10P1
								KRT8P47	LOC389473			LOC100419845	RP11-890B15.2				LINC01133	LOC100421614												RPL39P3	AC091729.9
								LOC102724164	AC072062.1			DLG5-AS1	UBE2D3P2				RPL17P18	LOC644961												KIF9-AS1	IPW
								LOC389641	HDAC1P2			LINC00470	RPL34-AS1				RPS15AP1	FAM225A												CRHR1-IT1	LOC653160
								ATP5BP1	RP5-1074L1.1			PTOV1-AS1	LOC100270746				RP11-384K6.6	ATP6V1E1P3												LOC729999	EIF1AXP1
								HSPA9P2	RPSAP52			PDIA3P1	LOC102724006				LOC100505912	USP27X												LOC285591	YTHDF3-AS1
								MIR600HG	LOC645357			LOC101927861	LINC00663				RNF139-AS1	LOC153684												RPSAP41	TMSB4XP8
								LOC100505817	LCRB			LOC646517	RPS4Y1P1				GAS5	LOC389473												LINC00471	ITGB1P1
								RPS13P8	GAS5-AS1			LOC440311	LOC100507316				LOC100133252	AC072062.1												HCP5	LOC677762
								AC004893.11	LINC00999			SEC22B	ZNRD1-AS1				LOC727919	HDAC1P2												LOC400446	RP11-242D8.1
								UBAC2-AS1	LOC101928236			LOC101928465	OSER1-AS1				LOC100419170	RP5-1074L1.1												LOC101926948	RPL10P9
								PRR7-AS1	NLRP3P			WDR45P	GTSE1-AS1				KRT17P1	RPSAP52												PP1P	FAM230C
								YBX1P6	AKR1C7P			LINC01139	RP1-234P15.4				HCG25	DLG1-AS1												HYKK	PKD1P6
								RP11-112L6.4	LOC341056			LOC442087	EEF1A1P31				LOC102724895	LOC645357												MTHFD2P7	PCBP2P1
								EEF1A1P22	LOC102724147			LINC01000	LOC102723721				RPS28P4	LOC101929937												A1BG-AS1	NDUFB1P1
								ZNF204P	LOC101241901			LOC100294145	RP11-696N14.1				LINC01088	LCRB												LOC100507316	LOC100129130
								LINC00338	PTP4A2P2			MTND2P28	RP11-345L23.1				EPB41L4A-AS1	LINC00999												PERM1	ZNRF2P1
								FAM83H-AS1	ACTBP8			LOC392268	IQCH-AS1				MRS2P2	MIR155HG												PTP4A1P1	SRRM1P1
								LOC100129245	TPI1P2			CLUHP3	LOC100652736				LOC101929548	LOC101928236												LOC100128678	LOC440973
								LOC100506870	AC003102.3			LOC92249	SHFM1P1				RP11-161H23.9	LINC00923												LOC553103	MTND5P10
								LOC284454	LOC102724805			PSMD5-AS1	RPL13AP25				SLC25A39P1	NLRP3P												RP11-356I2.4	LOC101928673
								LOC132386	LOC100129295			LOC400036	LINC01134				LOC100421552	LOC653160												LOC286239	LOC730101
								IGLV5-52	SLC35E1P1			LOC550643	EEF1A1P8				LOC100996535	LOC341056												MT2P1	LOC100129461
								LOC102724105	SSR4P1			LINC00883	DYX1C1-CCPG1				AP000472.2	LOC101241901												C1RL-AS1	LOC100129034
								LOC100507554	LOC101928242			USP27X	BTF3L4P1				LOC100418951	PTP4A2P2												MGC16275	LOC100418888
								VN1R108P	RP11-367N14.2			ZDHHC20P4	LOC100422299				LOC347422	H19												SLC9A3P2	LOC101929475
								KCNN1	RPL18P13			ANKRD18EP	SNHG19				LOC101928000	ACTBP8												LINC00958	RPL36P12
								RPL8P2	LINC00601			LOC100420615	TIMM8BP2				LOC101929174	TPI1P2												DKFZp434J0226	MGC45800
								ZNF670-ZNF695	LUCAT1				LOC400347				RPL9P32	AC003102.3												CBX3P2	LOC101927751
								SORD2	MAPRE1P1				NOL8P1				RPS2P20	LOC102724805												MRPS10P5	SPATA33
								LOC101929574	LINC00242				RPS14P8				RPL9P29	MIR210HG												RP11-392P7.6	RITA1
								ST3GAL4-AS1	LOC441666				SEPT1				LINC00886	LOC100129295												SEMA3B	DUXAP8
								SRP14-AS1	ASS1P9				SNHG8				LOC100507316	SLC35E1P1												TMEM161B-AS1	HSP90B2P
								RPS12P22	FOSL1P1				PPT2-EGFL8				CCND3P	SSR4P1												DNAJC3-AS1	CCDC41-AS1
								LOC101929112	LOC101928641				LOC100129550				RPS29P17	LOC101928242												LOC100419845	LINC01089
								LOC100271893	ALMS1-IT1				ZNF32-AS2				HNRNPRP3	RP11-367N14.2												ALDH7A1P1	SPPL2B
								LOC102723625	RP3-399L15.3				LOC101928220				BTF3P12	LINC01186												LOC644387	JMJD1C-AS1
								LOC101929356	RP11-430B1.2				MRPL11P2				LOC101929410	RCN1P2												LINC01011	LINC00865
								TECRP2	RP11-736K20.6				LOC101929243				LOC101929072	LINC00601												KRT87P	MTND5P11
								LOC344887	RAP2C-AS1				LOC100240714				LOC101928111	PGK1P2												TMEM256-PLSCR3	LBX2-AS1
								LOC101928489	LOC102723974				EIF4EP2				ANKRD19P	LOC729291												LOC101927180	LOC102724224
								LOC101927382	STARD4-AS1				LOC653698				LINC00263	LUCAT1												TAPSAR1	LOC101929523
								LINC00669	LOC100507634				PITPNA-AS1				RP11-983P16.4	LINC00630												LOC100506827	LOC146253
								LOC101929125	ZNF300P1				FLJ31945				PKMP3	LINC00242												FKBP1A-SDCBP2	LOC100129361
								LOC732538	LOC100506058				LOC100289098				MYLK-AS1	SLC9A7P1												LINC00857	MRPL20P1
								MRPL45P2	LOC101927943				LOC641695				NPM1P27	LOC441666												FAM3C2	LOC100287189
								PCBP1-AS1	RP11-346D6.6				RPL9P28				RP11-1072A3.2	LOC102724943												RPL30P4	PSIP1P1
								RPS18P12	LINC00668				LOC100507071				RPS14P2	LOC127011												LOC102606465	HNRNPMP1
								RPS18P5	RP11-600K15.1				LOC645513				PAXIP1-AS1	MTCYBP4												LOC102723471	HMGN1P30
								SCARNA10	AC011738.4				LOC100131114				RP5-886K2.3	ASS1P9												DLGAP1-AS1	LINC00842
								RPS10P19	RPL10P6				KRT17P2				CTC-338M12.4	FOSL1P1												ZNF259P1	GAPDHP60
								LOC100996419	MIR503HG				LOC101928281				AC005592.2	LOC101929668												LINC01137	LOC643634
								GABPB1-AS1	RP11-34F13.2				LOC101927125				EIF3KP1	HLA-L												SUDS3P1	LOC101593348
								RPS20P35	DYNLT3P1				RPL26P30				RP11-696N14.1	LINC00880												CLUHP3	LOC100506504
								RBM26-AS1	LINC01094				AC097662.2				RP11-367J11.2	RP3-399L15.3												SLC37A4	ARRDC3-AS1
								PCAT6	LOC101929484				LOC101928862				LOC646044	LOC101928323												LOC101926967	LDHAP4
								EEF1A1P10	LOC102723390				PKI55				LOC101928659	ERLEC1P1												EIF4A1P10	NUS1P1
								CHCHD4P4	RP4-639F20.1				DDX11-AS1				LOC102723521	RP11-430B1.2												LOC101928403	LOC646347
								LOC100418961	CBR3-AS1				LOC101927435				LOC101928045	SEPT5												LOC100507420	TLE1P1
								PANO	LOC101928485				SNX18P7				GTF2H2B	RP11-736K20.6												LOC102724445	LOC100420648
								RPL31P19	LOC100335030				EEF1A1P25				LOC101928238	CASC4P1												MTURN	LOC389842
								RPL13P4	LINC00936				LOC101929548				RP11-392P7.6	RAP2C-AS1												ago-04	GUSBP5
								LOC100294362	LOC100418997				DNAJC19P5				LOC100287757	STARD4-AS1												LOC101928710	ATP5BP1
								RPL19P12	RP11-135J2.4				LOC100289533				LOC101929206	LOC100507634												HLA-K	MTND1P25
								LOC100135063	LOC101927959				FLJ37035				LOC100421693	LOC100506737												SLMO2-ATP5E	MTND5P12
								ARRDC3-AS1	LOC100129461				AGPAT5P1				SLC25A6P2	LOC102723546												BOLA3-AS1	LOC100131114
								TMEM261	LOC101927635				LOC102724181				EIF4A2P4	LIFR-AS1												LOC374443	LOC100129107
								LOC100419174	LOC100419835				RPL7P50				IMPDH1P8	ZNF300P1												LOC102724967	LINC00900
								LOC101927974	ZRANB2-AS1				LINC00707				EEF1A1P27	LOC102723542												LINC00984	TCEB1P29
								RPL14P1	RPL13P5				LOC102723521				LINC00471	NIM1K												OSER1-AS1	LOC102724911
								RPS10P15	LOC102723651				LOC101929174				LOC101929243	LOC100506058												FBXL19-AS1	TMEM44-AS1
								LOC644762	ACTG1P1				LOC102724169				LINC01089	LOC102724571													NKAPP1
								NDUFA6-AS1	PMM2P2				LOC100506098				LOC100293704	RP11-191L9.4													HLA-J
								KIF9-AS1	LOC101060553				LINC00665				LOC100528061	LOC101927943													AC004893.11
								RPS21P3	RP11-620J15.3				RPL7P22				LOC101927765	RP11-346D6.6													AC016629.8
								SNHG12	FAF2P1				LOC100996573				LOC102724351	LINC00668													AC011747.7
								LOC100268168	RHOQP3				LOC100128362				RAB11B-AS1	RP4-723E3.1													LOC100422581
								MRPS18CP2	NRROS				SNHG9				LOC256880	RP11-600K15.1													NTAN1P2
								LOC101927929	LOC653631				AC005592.2				MLLT4-AS1	LINC01057													PCNAP3
								LOC101926907	LOC646058				RP11-231I16.1				ZDHHC8P1	LOC100499484-C9ORF174													MTND5P2
								RPL23AP82	LOC100996425				HSPA8P4				RPS24P8	LOC283028													TFAP2A-AS1
								LOC388734	LOC101927263				RPL9P32				EEF1A1P13	AC011738.4													LOC729086
								RPLP0P9	LOC101927245				LOC101928000				GAPDHP32	ALDH3B1													LOC100128022
								KMT2E-AS1	LOXL1-AS1				NBPF2P				DNAJC27-AS1	MIR503HG													LOC729770
								HSPD1P4	ZMIZ1-AS1				LOC101927720				EIF4A1P4	LINC01140													LOC100128086
								LOC100129107	LOC402229				LOC791126				SLC16A1-AS1	BAIAP2-AS1													LOC100507634
								PCBP2P1	LOC100996851				LOC102724541				RP11-611D20.2	RP11-34F13.2													GAPDHP1
								RPL6P27	CEACAMP5				GJA1P1				ZFAS1	DYNLT3P1													ATP6V0E2-AS1
								LOC100506473	LINC00672				LOC388955				RPL19P9	LINC01094													EEF1A1P22
								KARSP3	LOC101929475				GAPDHP32				LOC102724006	LOC101929484													CD24
								LOC100131564	LOC100506271				LOC101060264				RP11-761I4.3	LOC102723390													HNRNPH1P3
								RPS23P8	LOC101060100				LOC102724895				AGPAT5P1	RP4-639F20.1													SRP9P1
								LOC401010	DGCR11				LINC01088				LINC00518	PTOV1-AS1													LOC653435
								ATP5A1P3	LOC102723817				RPS2P20				TUFMP1	CBR3-AS1													LOC100419840
								LOC729217	LOC728470				LOC100420320				MRPL2P1	LOC101928485													HSPA8P8
								LOC100505690	LOC100422495				MCFD2P1				RP11-307C12.11	LOC100335030													NACAP2
								MRPS18AP1	LOC101927848				LOC101927765				LOC100128568	USP27X-AS1													CBX1P1
								PDCD4-AS1	HTR7P1				BTF3P10				LOC101926977	NKAPP1													LOC102723755
								EIF3LP2	BEND3P1				LOC102723589				LOC100996573	LINC00936													FTLP3
								PTTG3P	ACTBP1				SOX9-AS1				RPS18P7	LOC100418997													NUDT9P1
								CKMT2-AS1	HEXA-AS1				GTF2H2B				LOC101929188	LOC339192													LOC100506014
								RPL24P4	FTH1P12				H2AFZP3				KRT8P47	LINC00163													SEC22B
								CDK7PS	A2M-AS1				LOC646828				LOC791126	RP11-135J2.4													LOC101927910
								RWDD1P1	NPSR1-AS1				ATP5J2P5				BTF3P10	LOC101927959													CBX3P9
								MIR17HG	AP000330.8				VENTXP5				ALDH7A1P1	PCDHB@													ATP5G2P4
								LOC407835	LOC102723572				LOC100505912				GTSE1-AS1	LOC100129461													EPB41L4A-AS1
								CCNB1IP1P1	SLC25A24P1				LOC101929512				RPL7P22	LOC730069													LOC402641
								LOC101928588	LOC101927121				SLC25A5P8				DUSP5P2	LOC101927635													ST7-AS1
								LOC102723510	RP11-290F20.1				NPM1P33				SNX18P7	MTMR9LP													NDUFB11P1
								PA2G4P4	LOC101927371				DANCR				RP11-85F14.5	LOC100506901													HOXA11-AS
								LOC101928069	LOC646976				CERS6-AS1				LOC100132268	TOB2P1													LOC102724037
								LOC100422561	LOC100422204				RPL26P12				LOC102724164	PPP1R26-AS1													SSR4P1
								C6orf147	LOC100505940				LOC100505501				EEF1A1P8	LOC100419835													GAPDHP65
								MTHFD2P7	LOC101928370				RPL29P24				FLJ37035	ZRANB2-AS1													LOC101928498
								MIR31HG	ATE1-AS1				DUSP5P2				LOC389641	LOC101928728													LOC100421404
								LOC102723697	RP11-279F6.1				RPL9P18				LOC100128362	RPL13P5													LOC143666
								LOC392442	RP11-446H18.5				PHBP1				LINC00707	LOC102723651													RPLP0P10
								PRDX2P2	LOC100421465				PPIAP24				ATP5BP1	LINC00899													TUBBP1
								SSSCA1-AS1	RP4-553F4.6				RPL12P33				HSPA9P2	ACTG1P1													EEF1DP2
								LOC100507599	AC007750.5				ANKRD20A19P				MIR600HG	CECR7													LOC728819
								PNKDP1	C4BPAP1				AC007461.2				RPS13P8	PMM2P2													PPIAP22
								LOC152594	LOC101928085				LOC100421689				AC004893.11	LOC101060553													MTND1P23
								DGCR5	AC003051.1				LOC100422391				PRR7-AS1	RP11-620J15.3													LINC00473
								LOC101929986	RP11-434C1.1				LINC00706				ZNF32-AS2	FAF2P1													SETP14
								LOC100418710	IPMKP1				LOC100420746				LOC100131114	FTH1P16													LOC102724545
								LOC100420880	RP11-96P7.1				LOC102723758				YBX1P6	RHOQP3													SLC25A38P1
								FKBP1A-SDCBP2	LOC388780				LOC101929065				RP1-234P15.4	HOXC-AS3													FLJ10038
								CIAPIN1P	IKBKGP1								DDX11-AS1	NRROS													GPS2P1
								NBEAP2	LOC101927792								RP11-112L6.4	LINC00540													LINC01128
								LOC100422233	LOC100887068								EEF1A1P22	RP11-66B24.1													RPL3P7
								ADH5P4	APCDD1L-AS1								MRPS7P2	LOC653631													MTCYBP4
								MGC16275	TPBGL								POLRMTP1	LOC646058													LOC101927911
								LOC101929343	PCDHA14								ZNF204P	LOC101927263													LOC100128416
								COX10-AS1	TPT1P13								LINC00338	LOC101927245													H1FX-AS1
								SMG1P1	LOC151760								SNHG8	LOXL1-AS1													LOC101927752
								MIPEPP3	ASS1P11								FAM83H-AS1	ZMIZ1-AS1													PTMAP4
								RP11-545I5.3	LOC102723899								LOC101927934	ATP6V0E2-AS1													LOC100420320
								LOC101928602	RP11-1H15.2								LOC100129245	LOC729222													NOL8P1
								LOC677762	LOC101059972								LOC100506870	LOC402229													LOC101927402
								LOC642846	LOC101930114								RPL18AP3	SEPT6													LOC100422646
								FLJ44342	POU6F2-AS2								RPL7P50	HCG4B													LOXL1-AS1
								LOC100128596	GVINP1								LOC132386	COX5BP4													SKP1P2
								RPL4P4	GGT4P								IGLV5-52	LPP-AS2													PRKAR1AP
								LOC100422627	LINC00087								TOB1-AS1	LINC00672													PITRM1-AS1
								LINC00174	RP11-14N7.2								LOC102724105	LOC101929475													LOC100507642
								LOC392426	RPL18P8								LOC100507554	LOC100506271													LOC101927880
								RPS3P3	LINC00460								PRKCQ-AS1	LOC100507642													KDM4A-AS1
								LOC101929494	PHF2P2								VN1R108P	RP11-480I12.7													LOC101928841
								VDAC1P1	PGBD4P7								KCNN1	LOC101060100													PRPS1P2
								LOC102723663	NUDT9P1								RPL8P2	RP5-1120P11.1													LOC729217
								USP3-AS1	MROH7-TTC4								SDCCAG3P2	RNA5SP236													PES1P2
								FKBP4P1	PTPRG-AS1								ZNF670-ZNF695	LOC102723817													KLRAP1
								TECRP1	LINC01029								LOC101929574	GSTM2P1													RPLP0P9
								RPS14P3	HMGN2P46								LOC100506753	LOC724105													LOC101927848
								ENTPD3-AS1	HNRNPA3P3								ST3GAL4-AS1	LOC728470													LOC100289371
								LOC389705	LOC100996481								SRP14-AS1	LOC100422495													PCDHB18
								TOLLIP-AS1	RP11-276H19.1								LOC100422299	TSPAN10													LINC00176
								LOC101929533	LOC100505622								RPS12P22	LBX2-AS1													LOC100507217
								SNORD22	LOC728158								TATDN1P1	LOC101927848													WEE2-AS1
								LOC728769	AGPAT4-IT1								LOC100271893	AKR1B1P7													RRN3P3
								LOC100287402	LOC102724550								LOC100130987	FTH1P8													CRYM-AS1
								RPA2P2	LOC100289455								LOC102723625	BEND3P1													GBAP1
								LOC100419096	LOC100419773								LOC101929356	ACTBP1													LOC100131685
								GUSBP11	LOC100287868								TECRP2	LINC00337													LINC01124
								LOC100420627	LOC102724939								SNHG9	HEXA-AS1													QRSL1P1
								RPL22P13	HOXA-AS2								MAFG-AS1	CYP2T2P													LOC389705
								LOC100420738	AC020571.3								AC097662.2	TNRC6C-AS1													LINC00667
								PES1P1	DNAJA1P5								PITPNA-AS1	FTH1P12													EIF4A1P6
								SHC1P2	PCDHB18								LOC101928489	TTC25													LOC440792
								RPL29P4	CSAG4								LINC00669	LOC100507420													HMGN3P1
								SKP1P1	LOC101928796								LOC101929125	A2M-AS1													LOC727930
								LOC100506714	FTLP1								LOC732538	NPSR1-AS1													USP46-AS1
								LOC359819	ARF4P4								MRPL45P2	AP000330.8													ALG1L15P
								RPL11P2	LOC100420949								TMEM161B-AS1	HLA-K													FOXN3P1
								C19orf83	RP11-179A16.1								PCBP1-AS1	SLC25A24P1													LOC101928485
								SDCBP2-AS1	LOC101927967								FNTAP1	RP11-290F20.1													ALDOAP1
								LOC100288748	LMCD1-AS1								EEF1A1P25	FTLP3													LOC101928489
								CDV3P1	LOC100419824								AFG3L2P1	LOC100506253													ALDH3B1
								LOC100132073	MIR632								RPS18P12	LOC646976													LOC645357
								LOC124685	LOC100508631								RPS18P5	LOC100422204													HOTAIR
								LOC643072	LOC100132242								PXN-AS1	LOC100505940													LOC100128775
								LOC728975	ZCCHC18								RP11-314C16.1	LOC101928370													LOC90246
								RPL38P2	RP11-61I13.3								LOC101927435	ATE1-AS1													LOC151760
								LOC100420892	LOC100128108								SCARNA10	RP11-279F6.1													RP11-620J15.3
								LOC100421597	DYNLT3P2								LINC00882	FTLP2													LOC100129534
								LOC645233	ATP5F1P5								RPS14P8	RP11-446H18.5													NASPP1
								NDUFS5P7	LOC102724687								RPS10P19	LOC100421465													LOC729291
								MTRNR2L12	LOC101929726								LOC100129550	FTH1P1													CASC2
								LOC101927187	ZFHX4-AS1								GABPB1-AS1	RP4-553F4.6													LOC101927773
								LOC102723755	GDNF-AS1								TP53TG1	C4BPAP1													RP11-81N13.1
								SETP14	UPK1A-AS1								RPS20P35	LOC101927861													PKMP5
								RPS3P6	LOC100418960								RBM26-AS1	LOC101928085													RP11-461O7.1
								FAM96AP2	LINC01124								PCAT6	TMED10P2													RP11-342C23.4
								COX6CP1	LOC102724711								UBQLN4P1	RP11-434C1.1													LOC442060
								ASH1L-AS1	LOC283682								EEF1A1P10	IPMKP1													LOC100421840
								LOC442292	LOC100505938								CHCHD4P4	RP11-96P7.1													SNHG11
								LINC00847	LOC102724352								NOL8P1	LOC388780													RP1-234P15.4
								GUSBP1	DBH-AS1								LOC100418961	MGC39372													TET1P1
								LINC00969	LOC100129224								UQCC2	LOC101927086													CFL1P2
								PHF10P1	VIMP1								PANO	ACKR3													RBMXP2
								RPS25P6	LINC01127								RPL31P19	IKBKGP1													LOC102723356
								LOC643015	LOC100507156								LOC101928862	RP5-1070A16.1													RP11-480I12.7
								RPS17P16	CHMP1B2P								LOC102724330	LOC101927792													PINK1-AS
								LINC00565	AC058791.1								RPL13P4	LOC100887068													USP9YP3
								SCDP1	ST3GAL6-AS1								PVT1	FTH1P7													LOC653653
								LOC100287653	LOC644909								LOC100294362	APCDD1L-AS1													AKR1B1P7
								LOC101927811									LOC102723721	TPBGL													MTND1P9
								ATP5A1P2									RPL19P12	PCDHA14													LOC642262
								LOC390250									LOC100135063	TPT1P13													PKMP2
								VPS9D1-AS1									ARRDC3-AS1	RPL13AP15													PCDHA@
								RP5-1050D4.5									TMEM261	HNRNPDLP2													LOC153684
								SNHG7									LOC100419174	LOC101059948													FAM225B
								ST7-AS1									RPS8P8	LOC151760													LOC101927085
								LINC01004									DCAF13P3	ASS1P11													MRPS18BP2
								LINC01184									RPL34-AS1	RP11-1H15.2													FAM96AP2
								FIRRE									FAM211A-AS1	FER1L4													HLA-L
								PSIMCT-1									RPL14P1	LOC101059972													PKD1P5
								LOC102724935									RPS10P15	LOC101930114													ERVK13-1
								LOC100287951									RNF126P1	POU6F2-AS2													PAICSP4
								MIR3655									LOC644762	LOC100420869													RASSF8-AS1
								PROSER2-AS1									NDUFA6-AS1	GVINP1													LINC00337
								SERBP1P6									KIF9-AS1	FTH1P20													YWHAEP1
								LINC00526									RPS21P3	LOC101929270													RP5-1070A16.1
								BMS1P20									SEPT1	GGT4P													TRG
								SNHG6									SNHG12	LINC00087													LOC102724105
								LOC102724112									RP11-404O13.1	LINC00460													TCAM1P
								PKP2P1									DYX1C1-CCPG1	AFAP1-AS1													RP11-173B14.5
								RALGAPA1P									RPL9P28	PP14571													AKR1B1P2
								C19orf82									LOC100268168	PHF2P2													MIR503HG
								LOC102724748									MRPS18CP2	NEXN-AS1													LPP-AS2
								PEBP1P2									GRK6P1	PGBD4P7													NAP1L1P3
								LOC100652758									LOC101927929	NUDT9P1													GAPDHP40
								LOC102724889									LOC101926907	PRSS52P													UBE2FP1
								RPL8P1									RPL23AP82	AC108142.1													GUSBP4
								LOC728602									LOC388734	AC002480.3													TPI1P1
								LOC645937									LOC102724169	MROH7-TTC4													LOC101927181
								LOC133083									LOC284889	FTH1P11													LOC402425
								LOC124865									CBX3P2	FTH1P4													LOC102723539
								LOC392226									RPLP0P9	PTPRG-AS1													LOC100287072
								SCAMP1									KMT2E-AS1	FTH1P2													MMP24-AS1
								LOC100130938									MTURN	LINC01029													FAM115B
								LOC285591									LINC01023	FTH1P10													LOC100418910
								RBM22P13									SNHG1	LOC102724276													HAS2-AS1
								LOC646801									HSPD1P4	LOC102724129													LOC100289455
								ZSCAN16-AS1									LOC100129107	HNRNPA3P3													LOC101928870
								CCT5P2									PCBP2P1	LOC100996481													LOC101926977
								MRPS5P3									CPSF1P1	RP11-276H19.1													PKD1P3
								MCM3AP-AS1									LOC102724541	LOC100130992													GAPDHP68
								LOC102724159									LOC440973	LOC728158													RP11-290F20.2
								UBL7-AS1									RPL6P27	AGPAT4-IT1													RPL15P13
								CHCHD3P3									LOC100506473	GATA3-AS1													FLVCR1-AS1
								ILF2P1									KARSP3	LOC102724550													LOC729040
								FLJ20021									PPT2-EGFL8	LOC100506258													FGF14-AS2
								LOC100507520									MAL2	LOC100507747													TPI1P2
								LOC441228									FBXO22-AS1	LOC100289455													LOC102724870
								MGC72080									LOC401010	LOC100419773													LOC101928657
								CCT5P1									LOC729217	LOC100287868													LOC100289196
								SEPT8									LOC100505690	LOC102724939													RRM2P3
								AC009501.4									OSER1-AS1	STXBP5-AS1													LOC440173
								LOC102724528									MRPS18AP1	HOXA-AS2													LOC101929986
								CCDC137P									LOC100421400	AKR1B1P3													RP6-191P20.4
								GAPDHP65									PDCD4-AS1	AC020571.3													LOC389473
								LOC100421390									EIF3LP2	DNAJA1P5													LOC101929484
								POLDIP2									LOC100128398	PCDHB18													PCDHB@
								UQCC1									PTTG3P	NFE2L3P1													MBNL1-AS1
								RPLP1P4									LOC101927696	FTH1P15													LOC100420869
								TMEM256-PLSCR3									CKMT2-AS1	CSAG4													RP11-112H10.4
								DLSTP1									RPL24P4	LOC101928796													CIRBP-AS1
								KHSRPP1									CDK7PS	FTLP1													SPA17P1
								LOC148413									RWDD1P1	ARF4P4													LOC100420587
								LOC100132009									MIR17HG	LOC100420949													LOC102723901
								SNHG11									H1FX-AS1	LOC102724911													AC002454.1
								PLK1S1									LOC407835	RP11-179A16.1													FAM91A3P
								LOC644456									LOC100420320	LOC101927967													A2M-AS1
								LYPLA1P3									CCNB1IP1P1	LMCD1-AS1													SDAD1P2
								LINC00909									LOC101928588	LOC100419824													DAD1P1
								LOC100129492									LOC102723510	FEZF1-AS1													MTND1P15
								PSMB3P2									PA2G4P4	MIR632													NEBL-AS1
								ZNF271									LOC100422561	LOC100508631													CHCHD3P1
								SNORD116@									C6orf147	LOC101927789													ZRANB2-AS1
								LOC101928061									MTHFD2P7	LOC100132242													LOC101928705
								AD000090.2									LOC102723697	PCDHA@													FTLP2
								EIF3IP1									LOC101928433	ZCCHC18													HOXC-AS3
								PAXBP1									LOC392442	RP11-61I13.3													MYL6P1
								LOC101928126									PRDX2P2	LOC100996465													LOC102724103
								MSL3P1									SSSCA1-AS1	LOC729683													MTMR9LP
								SF3A3P2									LOC100507599	LOC100128108													TUBA3FP
								DPH7									PNKDP1	LINC00900													TUBB3P1
								LOC729317									TIMM8BP2	HHIP-AS1													SNORA5C
								NDUFV2P1									LOC152594	LOC102724687													LOC100507191
																	LOC101929986	SPATA41													RAP2C-AS1
																	LOC100418710	LOC101929726													bA395L14.12
																	LOC93622	LOC202181													LOC102724094
																	LOC100420880	ARHGEF34P													MAN1B1-AS1
																	RPL13AP25	LOC729770													SNORD76
																	FKBP1A-SDCBP2	LINC01085													BEND3P1
																	CIAPIN1P	ZFHX4-AS1													LINC00883
																	NBEAP2	GDNF-AS1													FTO-IT1
																	LOC100419798	UPK1A-AS1													DAZAP2P1
																	GOT2P4	LINC01124													ZMIZ1-AS1
																	ADH5P4	LOC102724711													DKFZp686L13185
																	MGC16275	LINC00865													MIR181A2HG
																	PRDX2P4	AL109763.2													AKR1B1P3
																	LOC100270746	LOC283682													AK3P3
																	LOC102724181	HOTTIP													CDK4PS
																	LOC101929343	LOC100505938													LOC101928178
																	TBC1D31	LOC101928841													PGK1P1
																	RP11-96H19.1	DBH-AS1													LOC100287985
																	SMG1P1	LOC100287387													HNRNPDLP2
																	RP11-545I5.3	FGF14-AS2													STARD4-AS1
																	LOC101928602	LOC100129224													LOC101927245
																	LOC677762	WARS2P1													HSPD1P4
																	LOC642846	VIMP1													RPL29P30
																	FLJ44342	LOC100507156													MYL6P3
																	LOC100128596	CHMP1B2P													LOC102724384
																	LOC728554	LINC00654													RPL4P2
																	RPL4P4	FTH1P23													LINC00936
																	LOC100422627	TMEM255A													HNRNPCP7
																	LINC00174	SLC22A31													RP11-367N14.2
																	LOC100289230	LOC101927880													ZNF322P1
																	LOC392426	LOC728819													LINC00920
																	LOC100287015	LOC101927763													LINC00511
																	RP4-756H11.3	LINC00473													RPL13P8
																	RPS3P3	ST3GAL6-AS1													SRD5A1P1
																	VDAC1P1	SMEK3P													LOC730222
																	LOC102723663	NUDT16P1													LOC100500719
																	USP3-AS1	LOC644909													GAPDHP71
																	FKBP4P1														AP000330.8
																	TECRP1														LOC101930332
																	LOC400446														LOC100289533
																	LOC645513														RP11-540A21.2
																	RPS14P3														AC093391.2
																	PKI55														GAPDHP25
																	NDUFS5P2														LOC100128546
																	RPL23P6														ZNF602P
																	RP11-890B15.2														TIMM8AP1
																	LOC389705														RP11-677M14.7
																	LOC101928076														LOC102723307
																	TOLLIP-AS1														IPMKP1
																	LOC400347														LOC102724129
																	LOC101929533														GJA1P1
																	SNORD22														LOC100313532
																	FOXO3B														LOC100133985
																	LOC728769														LOC101060145
																	LOC100287402														FTH1P5
																	RPA2P2														FLJ37035
																	LOC100419096														TFP1
																	RP11-473M20.14														LOC100505501
																	GUSBP11														LOC643387
																	LOC100420627														FTH1P23
																	RPL22P13														LOC392442
																	LOC100420738														MIR210HG
																	PES1P1														LOC100129455
																	SHC1P2														LOC729466
																	ILF3-AS1														LOC101928728
																	ERMARD														EZH2P1
																	RPL29P4														TTC25
																	SKP1P1														LOC100506282
																	AC007773.2														LUCAT1
																	RP11-65J3.1														LOC285768
																	LOC100506714														LOC101928450
																	LOC359819														LDHAP1
																	RPL11P2														LINC00917
																	BTF3L4P1														LOC101928399
																	YTHDF3-AS1														LOC101059986
																	SDCBP2-AS1														LOC101927420
																	LOC100288748														LOC102724550
																	CDV3P1														LDHAP7
																	LOC100132073														LOC101927400
																	MRPL3P1														COX5BP1
																	LOC102606465														MIR155HG
																	SNHG5														KIF28P
																	KARSP1														LOC102724943
																	LOC286239														AC016995.3
																	LOC643072														LINC00654
																	RPL38P2														LOC101929715
																	RAD17P1														RP3-510O8.4
																	LOC100420892														MARCKSP1
																	LOC100421597														LINC00235
																	NDUFS5P7														KRT18P59
																	LOC653698														LOC729683
																	MTRNR2L12														LOC100506870
																	LOC101927187														PKI55
																	GPS2P1														VIMP1
																	LOC100129637														RPS18P7
																	IQCH-AS1														FTH1P15
																	LOC100133669														LOC100505940
																	LOC102723755														RPL36A-HNRNPH2
																	EIF1AXP1														AC002480.3
																	SETP14														LOC100130607
																	MRPS10P5														LOC102724854
																	RPS3P6														LOC100101127
																	FAM96AP2														PVRL3-AS1
																	NCBP2-AS2														TUBBP9
																	EIF4EP2														AC020571.3
																	COX6CP1														RUSC1-AS1
																	KDM4A-AS1														TPM3P8
																	PRRT3-AS1														AC011738.4
																	SERBP1P5														FTH1P20
																	ASH1L-AS1														GLYATL1P2
																	LOC442292														AKR1B1P4
																	LOC100130744														ANP32BP3
																	LINC00847														LOC102724011
																	FAUP1														LOC101928868
																	GUSBP1														CD24P2
																	LINC00969														RPS12P9
																	PHF10P1														LOC102724413
																	LOC391636														LOC101928370
																	RSBN1L-AS1														LOC101928115
																	RPS25P6														NEXN-AS1
																	OLA1P1														ADAM1B
																	RPS17P16														LOC101929346
																	SBDSP1														RP11-669N7.2
																	STARD7-AS1														LOC100132570
																	SCDP1														LOC101929074
																	LOC100287653														C10orf32-ASMT
																	LOC401127														TPT1P5
																	LOC102723356														MTND1P21
																	ATP5A1P2														VDAC1P8
																	RPL13P12														EEF1A1P31
																	ETF1P2														FTH1P1
																	LOC390250														SNORD89
																	VPS9D1-AS1														FTLP1
																	RP5-1050D4.5														LOC100132824
																	ST7-AS1														FTH1P3
																	LINC01004														LOC100506860
																	LINC01184														LOC100506022
																	ZNF883														LOC102723739
																	ATP5F1P6														LOC100287387
																	FIRRE														LOC388282
																	EEF1A1P9														LOC101927986
																	RNASEH1-AS1														FTH1P11
																	LOC647150														GDNF-AS1
																	ANP32BP1														RP11-54O15.3
																	PSIMCT-1														LOC100131465
																	RP11-342C23.4														LINC00242
																	LOC102724935														LOC102724616
																	LOC100287951														ZNF300P1
																	MIR3655														LOC100128361
																	XPOTP1														LOC391741
																	ABCA11P														MTATP6P2
																	LINC00959														LOC100420267
																	MAP2K4P1														LOC101928226
																	PROSER2-AS1														FTH1P16
																	SERBP1P6														RPL13AP22
																	EIF3EP1														TMEM255A
																	LOC100421293														RPL32P17
																	POLD2P1														LOC101929560
																	HLA-J														LOC100126784
																	DDX10P2														LINC00202-1
																	BMS1P20														FTH1P21
																	SNHG6														LOC100996497
																	LDHBP2														USP12-AS2
																	RALGAPA1P														RP11-402G3.3
																	C19orf82														LOC102723811
																	LOC724084														LOC100131482
																	LOC102724748														RP11-115H18.1
																	PEBP1P2														FTH1P2
																	LOC100652758														LOC100128027
																	LOC646203														AKR1B1P1
																	LOC102724889														LOC101927340
																	ATF4P4														SEPT5-GP1BB
																	RPL8P1														FTH1P24
																	LOC100996909														FTH1P10
																	LOC728602														LOC100130539
																	CASC9														RPSAP54
																	LOC645937														GLULP2
																	LOC133083														FTH1P4
																	LOC124865														LOC644110
																	LOC100420423														LOC101926931
																	LOC389249														LOC728424
																	UBE2D3P2														ATP5G1P7
																	LINC00467														LOC102724121
																	LOC392226														LOC101927600
																	SCAMP1														LOC392285
																	LOC100130938														LOC728158
																	NCLP1														LOC647177
																	LOC285591														FAM8A2P
																	LOC646801														LOC102724077
																	ZSCAN16-AS1														FTH1P8
																	CCT5P2														ALG1L7P
																	LINC00938														NIM1K
																	LOC344382														LOC100289518
																	MRPS5P3														LOC442744
																	MCM3AP-AS1														RP4-562J12.2
																	RNF5P1														FENDRR
																	LOC102724159														NUP210P3
																	SLMO2-ATP5E														LOC101928796
																	UBL7-AS1														LOC102723309
																	CHCHD3P3														SLC38A3
																	ILF2P1														LOC101929465
																	UBE2D3P1														FTH1P12
																	DXO														RPS18P11
																	LOC441228														LINC00632
																	MGC72080														TSPAN10
																	TUBG1P														LOC102724400
																	CCT5P1														LOC101928801
																	SLC25A3P2														OFD1P8Y
																	LOC255308														IMPA1P
																	SEPT8														RP11-527H14.3
																	CCT7P1														LOC100420678
																	AC009501.4														FTH1P7
																	RPL30P4														SKINTL
																	LOC102724528														LOC102723756
																	CCDC137P														MGC27382
																	VPS11														SOGA2P1
																	GAPDHP65														ACKR3
																	LOC100421390														LOC102723902
																	POLDIP2														LINC01094
																	LINC00674														HIST1H1PS1
																	LOC100287896														LOC101928658
																	FLJ46906														LOC102723854
																	UQCC1														LINC00996
																	SHFM1P1														LOC101928474
																	RPLP1P4														LOC101928561
																	LOC101927104														GRAMD4P7
																	TMEM256-PLSCR3														LINC00271
																	DLSTP1														LINC00856
																	KHSRPP1														RPS2P37
																	LOC148413														AC096559.1
																	EMG1														LOC100996465
																	LOC344967														RP11-701P16.5
																	LOC100132009														LINC00840
																	LOC102723602														RP11-150O12.6
																	LOC102724499														CXADRP3
																	LOC102288414														RPL7AP66
																	EIF1P3														TMEM220-AS1
																	RPS13P7														LOC101929460
																	SNHG11														ANKRD20A16P
																	PBX2P1														GADD45AP1
																	PLK1S1														LOC101927499
																	ZNF259P1														MRPS31P2
																	LYPLA1P3														LINC00619
																	LINC00909														LOC102724156
																	THAP9-AS1														LOC102724488
																	TBC1D32														LOC102723845
																	LOC100129492														LINC01085
																	CDC20P1														ZNF723
																	PSMB3P2														C12orf79
																	LOC101928083														LOC102724908
																	ZNF271														IL21-AS1
																	SNORD116@														LOC102723834
																	AD000090.2														LOC102724232
																	EIF3IP1														LOC101928584
																	PAXBP1														PRC1-AS1
																	LOC101928126
																	LOC645468
																	ZSCAN12P1
																	MSL3P1
																	DPH7
																	EIF4A1P10
																	LOC729317
																	NDUFV2P1
