# Supplementary material for: Angiogenesis and evading immune destruction are the main related transcriptomic characteristics to the invasive process of oral tongue cancer
Source: Sci Rep. 2018 Jan 31;8:2007. doi: 10.1038/s41598-017-19010-5 (PMC5792437; doi:10.1038/s41598-017-19010-5)
Supplement: Supplementary file 9 — Supplementary table 5B [file 41598_2017_19010_MOESM9_ESM.xlsx]

## Sheet: Regulating
SCC9 vs. ZsG			ZsG vs. LN1											LN1 vs. LN2											LN2 vs. LN3
EXCLUSIVE SCC9	EXCLUSIVE ZsG	CONTINUM	EXCLUSIVE ZsG	EXCLUSIVE LN1	CONTINUM	EXCLUSIVE ZsG DOWN REGULATED	EXCLUSIVE ZsG UP REGULATED	EXCLUSIVE LN1 DOWN REGULATED	EXCLUSIVE LN1 UP REGULATED	COMMON DOWN REGULATED	COMMON UP REGULATED	COMMON ZsG DOWN REGULATED LN1 UP REGULATED	COMMON ZsG UP REGULATED LN1 DOWN REGULATED	EXCLUSIVE LN1	EXCLUSIVE LN2	CONTINUM	EXCLUSIVE LN1 DOWN REGULATED	EXCLUSIVE LN1 UP REGULATED	EXCLUSIVE LN2 DOWN REGULATED	EXCLUSIVE LN2 UP REGULATED	COMMON DOWN REGULATED	COMMON UP REGULATED	COMMON LN1 DOWN REGULATED LN2 UP REGULATED	COMMON LN1 UP REGULATED LN2 DOWN REGULATED	EXCLUSIVE LN2	EXCLUSIVE LN3	CONTINUM	EXCLUSIVE LN2 DOWN REGULATED	EXCLUSIVE LN2 UP REGULATED	EXCLUSIVE LN3 DOWN REGULATED	EXCLUSIVE LN3 UP REGULATED	COMMON DOWN REGULATED	COMMON UP REGULATED	COMMON LN2 DOWN REGULATED LN3 UP REGULATED	COMMON LN2 UP REGULATED LN3 DOWN REGULATED
LOC389705	LOC150051	LINC00657	EPB41L4A-AS2	LOC102723373	MTG2	GRIP2	LINC00704	TTTY15	LINC00984	LOC100418951	LOC101060157	KRT19P1	VPS11				TTTY15	LINC00984	LINC00673		LOC100505817	FOXD2-AS1	LOC353194	SEC14L1P1	AC105053.3	LOC100506098		LINC01127		MAL2	LOC100418939	LOC100129520		LINC00673	FOXD2-AS1
LOC101929670	RPL7P13	CIDECP	FER1L6-AS2	LINC00052	HNRNPUL2-BSCL2	RP11-438N16.1	LINC01116	LOC100240714	LOC100131676	HCP5	EIF4A1P2	NUDT16P1	YBX3P1				RPS4Y1P1	LOC100131676			DNAJC19P5			LOC128136	LOC442132	KRT8P19		LOC128136		BLACAT1	PSMD8P1	LOC100505817		SEC14L1P1	LOC353194
FGF14-IT1	EPB41L4A-AS2	ZNF518A	LOC440173	LOC101929664	SPPL2B	MILR1	SRP72P2	LOC100419838	YTHDF3	LOC100131138	PRSS29P	SMEK3P	MTURN				LINC00665	YTHDF3						LOC390933	RP11-347D21.3	CASC8		DNAJC19P5		UCA1	ITGB1P1	KRT19P1
	ABO	LOC100129034	OR2S1P	LOC101927490	ERHP1	LOC102723465	AMZ2P1	BLACAT1	FGD5-AS1	LOC100419798	LOC100418939	LINC01085	RNASEH1-AS1				LOC101060264	FGD5-AS1						LINC01127		LINC01010		TOX4P1		LOC102724608	SPATA33
	LOC388282	MTND5P11	LOC150051	ESRG	RITA1	LOC100421401	CD81-AS1	MT1XP1	HNRNPDL	GS1-259H13.2	SFTA1P	RP11-695J4.2	MAL2				LINC00892	LOC100418939						LOC100129520				LOC390933		LOC101930033	DANCR
		HNRNPUL2-BSCL2	LINC00211	RPL32P13	POMGNT2	TP73-AS1	MEIS1-AS3	LINC00663	NONOP1	RP11-342C23.4	LOC730101	SH3RF3-AS1	EMG1				TINCR	HNRNPDL						KRT19P1						MIR205HG	GPS2P1
		DLGAP1-AS1	LOC102723629	SNORA74A	PPP1R9B	LOC100507656	RP11-70F11.11	ZNF815P	ARF4P1	ZSCAN12P1	LOC100507420	LOC728819	OLA1P1				LOC100240714	LOC92249						TOX4P1						RP11-65J3.1	LOC440489
		LOC100506710	AC079586.1	ZNF736P9Y	LINC00998	AC006262.5	LOC102723934	LOC101928464	LINC00094	LOC101929613	MGC12916	LINC00525	RP11-65J3.1				DANCR	NONOP1												LOC389641	LOXL1-AS1
		CENPBD1P1	LOC101929465	LOC102723929	MIRLET7BHG	LOC102724608	MTHFD1P1	LOC101928013	HSP90B3P	CPSF1P1		FGF14-AS2	RPL30P4				SNHG18	LOC730101												LOC102724043	LOC101928841
		LINC00094	LOC102724908	LOC102723517	LOC729998	LOC728743	TMSB10P1	LRP4-AS1	TWF1P1	HAR1A		LOC729770	TBC1D31				LOC100506098	ARF4P1												LOC101928262	UBXN8
		MSL3P1	USP24P1	LOC101929670	CD24P4	H19	LOC645468	LOC101929014	NAP1L4P1	PRKCQ-AS1		LOC101928841	UBXN8				LOC100419838	LINC00094												LOC554223	ALDH3B1
		SCAMP1	FLJ36000	C1orf234	LOC149844	LOC644051	LOC100216355	LOC101927300	TUG1			TMEM255A	LOC101927841				LOC645638	HSP90B3P												FAM83H-AS1	RP11-620J15.3
		PCNA-AS1	CDC42P4	ATP5A1P7	LINC00116	LOC100419583	CRNDE	LOC553103	AC009948.5			AC002480.3	MAPKAPK5-AS1				KRT17P2	TWF1P1												TNRC6C-AS1	RP11-342C23.4
		POLDIP2	RBPMS-AS1	LOC100286962	THUMPD3-AS1	LOC101927809	PSMC3P	LINC00839	LINC00941			TNRC6C-AS1	LOC400446				BLACAT1	NAP1L4P1												FLJ23867	AC009299.3
		PSMD2P1	LOC102724074	HCG4P5	MIEF2	AC022311.1	TOPORS-AS1	RPS28P7	LOC100506055			LOC100130992	LDHBP2				LOC101928281	TUG1												RP11-112L6.4	CD24P4
		FLJ37453	LOC388282	LINC00989	POLR2J4	RP11-133O22.6	DGKZP1	TTC28-AS1	NOP14-AS1			LOC729683	LOC100130987				MT1XP1	AC009948.5												TAPT1-AS1	PINK1-AS
		SNHG11	CASC20		MTHFD1P1	LOC100506797	YWHAEP5	LINC01133	LOC284441			FTH1P7	LOC286239				LINC00663	LINC00941												LINC01133	RASSF8-AS1
		CCT5P1	VENTXP1		SPIDR	MMP12	HK2P1	GAS5	ZNF731P			LINC00865	MIR205HG				RP11-132A1.4	LOC100506055												LOC102723983	IL6STP1
		LOC100422561	LOC101928226		CCAR2	GSTM2P1	LOC102724037	EPB41L4A-AS1	FAM3C2			ACKR3	ALDH7A1P1				LOC100505771	NOP14-AS1												ATF4P4	ENO1P1
		ZNF271	LOC102724094		RPL27AP6	LOC102724448	CACYBPP2	LINC00886	LOC100131294			PRSS52P	RP11-132A1.4				ZNF815P	LOC284441												FNTAP1	TPI1P1
		LOC643015	RP11-461O7.1		LOC728533	OR2I1P	THUMPD3-AS1	LOC101929072	MSNP1			MGC39372	LOC100507316				LOC100505761	PDIA3P1												LOC101927809	LOC101927181
		PRIM2	LOC441204		AGAP2-AS1	CYP2T2P	FHP1	LOC101928111	C11orf95			UCA1	OSER1-AS1				HCP5	ZNF731P												H19	MMP24-AS1
			LOC101927129		RNF216P1	RP4-779E11.3	GOT2P3	LINC00263	CENPBD1P1			TOB2P1	LOC102723721				LOC101928464	FAM3C2												LOC100130899	HTR7P1
						KALP	PFN1P1	CTC-338M12.4	LOC102723471			SH3PXD2A-AS1	IQCH-AS1				LOC100507547	LOC100131294												AC003051.1	LOC101929484
						RPL13AP15	RP11-163N6.2	LINC01089	C8orf88			ALDH3B1	SNHG19				NBPF2P	MSNP1												LOC100420252	PCDHB@
						LOC642635	RACGAP1P	RAB11B-AS1	LOC100506634			LINC00888	DNAJC19P5				SOX9-AS1	C11orf95												LOC100506099	MTND1P15
						TMED10P2	LOC100533619	SLC16A1-AS1	FAM230C			LOC100507642	LINC00707				LOC101927720	CENPBD1P1												SCDP1	MTX1P1
						LINC00939	LOC729999	ZFAS1	PGK1P1			LOC254896	LOC102723521				LOC101928013	LOC102723471												PKP2P1	LOC646517
						LOC101928555	EEF1A1P9	RP11-307C12.11	MIR22HG			MTX1P1	LINC00665				LRP4-AS1	C8orf88												AKR1D1P1	RAP2C-AS1
						CALR4P	FLJ46906	LOC102724164	ZNF518A			LINC00540	LOC100996573				STX18-AS1	LOC100506634												LOC101928794	LINC00883
						AC007163.3	LOC203930	LOC389641	ITGB1P1			RCN1P2	LOC101928000				KRT17P3	LINC00961												LOC100506737	PGK1P1
						LOC102723772	TATDN2P2	LOC100505817	ACTR3P2			PDIA3P1	LOC101060264				LOC101929014	FAM230C												ZSCAN12P1	HNRNPDL
						RPS2P14	LOC100996909	MRPS7P2	LOC100421523			FTH1P23	DANCR				RP11-98I9.4	LOC550643												ALOX12P2	LINC00525
						LOC102723741	RPL8P4	ZNF204P	LOC101928399			SLC22A31	HCG18				LOC101927300	PGK1P1												LOC101928430	LINC00936
						LINC00163	LOC391247	FAM83H-AS1	HCG4			WARS2P1	LINC00938				DGUOK-AS1	MIR22HG												AC006262.5	LOC102724129
						LOC102723566	UBE2D3P2	LOC100506870	LOC100128086			LINC00654	CCT7P1				LOC101928794	ZNF518A												LOC101928013	MIR210HG
						RPL32P17	KC6	LOC284454	HOXD-AS1			LOC100996301	STARD7-AS1				LOC553103	ITGB1P1												LOC102723629	LOC101928728
						STL	HAUS6P1	SORD2	LOC100507460			PP14571	ILF3-AS1				LOC102724967	ACTR3P2												LOC102724211	LOC101928399
						LOC101929668	FLJ44635	ST3GAL4-AS1	SEC14L1P1			HHIP-AS1	SNHG1				LINC00839	LOC100421523												LOC102724889	LOC102724943
						LOC339192	SHFM1P1	LOC101929112	LOC101060400			GATA3-AS1	PVT1				LOC257396	LOC101928399												GS1-259H13.2	LOC100506870
						LOC101929575	RPL13AP25	TATDN1P1	ZNF818P			LOC100507747	SNHG17				LOC101930033	HCG4												LOC100996506	PKI55
						AKR1B1P1	PANDAR	MAFG-AS1	DLG5-AS1			LOC100996465	TBC1D32				SNHG19	LOC100128086												AC098823.3	AC002480.3
						NEBL-AS1	LOC101929291	LOC344887	LOC100129358			LOC100506737	SNHG18				LOC100289098	HOXD-AS1												LINC00592	LOC100506621
						LOC101929704	RPL13P8	LINC00669	RASAL2-AS1			FTH1P2	LOC440973				ZNRD1-AS1	TMEM44-AS1												LOC100505622	AC011738.4
						LOC100288175	LOC101928430	TMEM161B-AS1	LOC100421614			LOC101927086	LOC100505761				HOXC-AS1	ANKRD18EP												LOC100421976	FTH1P20
						SMPD5	SOCS2-AS1	PCAT6	LOC389473			HOXA10-AS	TINCR				LOC100288510	LOC100507460												LOC102723625	MGC12916
						RP11-701P16.5	EIF4EP2	LOC102723983	DLG1-AS1			RP5-1070A16.1	TUFMP1				RP11-752G15.6	LOC101060400												LINC00964	FTH1P1
						RPS23P1	RPL7P50	LOC102724330	ZDHHC20P4			LOC101059948	RP11-392P7.6				LOC100652736	SEC22B												KRT17P2	LOC101927841
						TMEM161BP1	LOC100128674	RPS8P8	PGK1P2			RP11-191L9.4	CEBPA-AS1				RPS28P7	ZNF818P												LOC102723542	LOC100287387
						LINC00923	LOC102724541	LOC101927974	LOC100507634			LOC101927789	RPL19P9				TTC28-AS1	DLG5-AS1												SENCR	GPER1
						IGFL1P1	TSEN15P1	SNHG12	RP11-346D6.6			RNA5SP236	LOC100507547				LINC01133	LOC100129358												LINC01057	FTH1P11
						SUZ12P1	TGIF2P1	LOC101926907	LOC101929484			HLA-K	SLC2A3P1				GAS5	RASAL2-AS1												LOC100418727	LINC00242
						TSPAN10	LOC100419301	LOC284889	RP4-639F20.1			LOC100499484	LOC728554				LOC727919	LOC100421614												SFTA1P	TMEM255A
						LINC00853	CERS6-AS1	KMT2E-AS1	NKAPP1			LOC653160	LOC101928076				LOC100418727	USP27X												LOC389768	LOC100126784
						LOC102724075	RPL32P13	FBXO22-AS1	LINC00936			RP11-66B24.1	DGUOK-AS1				EPB41L4A-AS1	LOC389473												LOC102724230	LOC101926931
						PRORSD1P	PHBP12	ATP5A1P3	LOC100506901			RASSF10	LOC102606465				LOC347422	DLG1-AS1												LOC100288175	LOC728158
						LOC100128164	LOC442063	CKMT2-AS1	LOC101928465			FTH1P20	RP11-1072A3.2				LOC101928000	ZDHHC20P4												RP11-132A1.4	TSPAN10
						GMDS-AS1	AC007461.2	LOC100422561	LOC100419835			LOC399900	AFG3L2P1				LINC00886	MIR210HG												SH3PXD2A-AS1	LOC100420678
						LOC127011	LOC100421689	LOC101928433	ACTG1P1			USP27X-AS1	PXN-AS1				LOC100507316	RCN1P2												LOC101927989	FTH1P7
						ACVR2B-AS1	RHPN2P1	LOC100507599	CECR7			GEMIN8P4	RPL3P2				LOC101929072	PGK1P2												DLG1-AS1	SKINTL
						MTND5P17	LOC102723758	RPL4P4	RP11-620J15.3			ATP6V0E2-AS1	LOC102723602				LOC101928111	HCG16												MGC39372	ACKR3
						LAP3P2	LOC102723517	LINC00174	LINC01139			LPP-AS2	LOC100130744				LINC00263	DNAJA1P3												ZNF204P	LINC01094
						LOC100131496	LOC100887076	LOC101929494	LOXL1-AS1			CASC4P1	RPL23P6				MYLK-AS1	LOC100507634												FAM60CP	LINC00996
						C15orf65	TPM3P2	FKBP4P1	SLC25A3P3			LOC102724733	LOC353194				RP11-1072A3.2	RP11-346D6.6												LOC100505761	LINC00856
						AC098823.3	LINC01020	TOLLIP-AS1	LOC402229			LOC100499484-C9ORF174	LOC101928794				PAXIP1-AS1	MTX1P1												DGCR5	LOC100996465
						AKR1D1P1	LOC100420638	RPA2P2	LOC100996851			HOXC-AS3	LOC102724967				RP5-886K2.3	LINC00888												LOC100862671	LINC01085
						THAP7-AS1	HMCES	RPL29P4	HCG4B			IMPDH1P10	STX18-AS1				CTC-338M12.4	BAIAP2-AS1												LINC01119	ZNF723
						MTND5P3	LINC00998	LOC728975	LOC101929475			DNAJA1P3	LOC101928083				LOC100506548	LOC101929484												LOC101929761	LOC102724908
						LOC100129774	STIP1P3	LOC101927187	TTC25			LOC100129352	LINC01023				LOC646044	RP4-639F20.1												TOB1-AS1	LINC00162
						SCARNA12	ERHP1	LOC100129637	RP11-290F20.1			LINC00961	UBE2D3P1				LOC102723521	PTOV1-AS1												LINC00263	DYNLL1-AS1
						SLC9A3P2	CCAR2	LOC643015	FTLP3			MTCYBP4	LOC101930033				RP11-392P7.6	NKAPP1												TINCR	SLC25A6P2
						LOC648987	AHCTF1P1	RPL13P12	LOC728392			LOC554223	UBQLN4P1				SLC25A6P2	LINC00936												TP53TG1	C8orf88
						PHYKPL	YAP1P1	SNHG7	PCDHA14			CCDC41-AS1	NCLP1				LINC00471	PCDHB@												HCG4	C11orf95
						LOC101929145	PABPC1P4	LINC01184	GVINP1			LOC128136	CBX3P2				LOC101929243	LOC100506901												MGC57346	THAP7-AS1
						PLEKHM1P	CCT6P2	POLDIP2	LINC00460			SMG7-AS1	LINC00518				LINC01089	LOC101928465												LOC100996419	CCAR2
						LINC01176	LOC729998	LINC00674	PHF2P2			HLA-F-AS1	LOC102724499				RAB11B-AS1	LOC100419835												LOC100507656	PPP1R9B
						LINC00470	HSP90AB3P	UQCC1	LOC100505812			ATP6V1E1P1	YTHDF3-AS1				SLC16A1-AS1	ACTG1P1												LOC100419583	LOC100131294
						LOC374443	MIEF2	PLK1S1	PTPRG-AS1			LOC100419845	LOC100289230				ZFAS1	CECR7												ALDH7A1P1	LINC00094
						MTND4P12	LOC149844	ZNF271	HOXA-AS2			ANKRD18EP	LOC100506753				RPL19P9	RP11-620J15.3												TMEM256-PLSCR3	PAX8-AS1
						LOC143666	CDC20P1	PAXBP1	LOC100508631			LOC101927880	PAXIP1-AS1				TUFMP1	LINC00540												LOC102724740	MTRNR2L12
						PSMA6P1	LOC101929761	LOC102724168	ATP5F1P5			LINC00473	HOXC-AS1				MRPL2P1	LINC01139												LOC101927674	PARP1P1
						LOC102723990	LOC728688	RP11-345L23.1	LINC01127			LOC100287387	LOC257396				RP11-307C12.11	LOXL1-AS1												TMEM51-AS1	CTBP1-AS2
						LINC00673	LOC101927151	RPL30P2	LOC101927763			LOC100129520	RNF126P1				ALDH7A1P1	SLC25A3P3												SNORA71D	EIF3IP1
						MIR6723	EIF5AP2	RPL10AP8	AC058791.1			FER1L4	LOC100288510				RP11-85F14.5	LOC402229												FAM222A-AS1	CENPBD1P1
						HTATSF1P2	TUBBP1	LOC101928220	PRIM2			AC108142.1	AP000472.2				LOC102724164	LOC100996851												SYNGR2P1	LINC00909
						MGC57346	TUBAP2	KCNIP2-AS1	LOC100129034			LOC646670	MRPS18BP2				LOC389641	HCG4B												LOC102724009	ZNF718
						LOC101928272	LOC102724133	AC012309.5	DKFZP586I1420			LINC01096	KRT17P3				LINC00707	LPP-AS2												LOC102723313	SBF2-AS1
						USP30-AS1	PCNAP3	LOC102723309	SONP1			FTH1P10	LOC347422				MAPKAPK5-AS1	LOC101929475												MNX1-AS1	JRK
						MBL1P	PINK1-AS	EEF1A1P31	PCDHG@			AFAP1-AS1	RP11-890B15.2				MRPS7P2	LBX2-AS1												LINC00887	LOC100507520
						AKR1B1P3	EEF1A1P7	NPPA-AS1	LOC100506710			FTH1P11	GTSE1-AS1				MIR205HG	TNRC6C-AS1												MIR205	LINC00470
						NFE2L3P1	RP11-41O4.2	USP2-AS1	AC091729.9			FTH1P4	RP1-234P15.4				ZNF204P	TTC25												LOC100288748	LOC100294145
						GBP1P1	HNRNPH1P3	MRPL11P2	TMPO-AS1			AKR1B1P7	RP11-696N14.1				SNHG8	LOC100507420												RP11-277P12.20	LOC642852
						HPRTP3	KRT18P12	LOC255187	MGC45800			LOC102724129	DYX1C1-CCPG1				FAM83H-AS1	HLA-K												HSD3BP4	PSMC3P
						LOC100506253	LOC751603	LOC100507071	FOXD2-AS1			PCDHA@	LOC400347				LOC100506870	RP11-290F20.1												OVCH2	DDX3YP3
						LOC101927934	PSAT1P1	ENPP7P7	CASC10			LOC102724614	NOL8P1				RPL18AP3	FTLP3												COX5BP4	SMEK3P
						RP11-480I12.7	SEPSECS-AS1	UBE2F-SCLY	LOC339803			LINC00944	LOC641695				SNHG3	FTLP2												LOC132386	AC091729.9
						LOC100133091	LINC00052	LOC101927172	LOC642852			FTH1P16	LOC100131114				LOC284454	DSTNP2												LOC101928281	YTHDF3-AS1
						LOC102724141	LOC101929327	LOC100421817	LOC101928170			LOC102723542	LOC101928281				PRKCQ-AS1	LOC728392												AC093375.1	LOC284023
						LOC102723458	LOC101929220	LINC00887	LOC442058			TRB	LOC101927125				SORD2	PCDHA14												LOC102724897	RP11-242D8.1
						AKR1B10P1	USP9YP3	SLFNL1-AS1	MMP24-AS1			LOC390933	LOC100289533				LOC100506753	LOC100499484												LOC102723554	LOC730101
						RP11-167H9.6		RPL36P12	RECQL4			FTH1P8	FLJ37035				ST3GAL4-AS1	FER1L4												OR13C6P	DHX9P1
						CD27-AS1		RPL18AP6	LOC646517			FTLP2	LOC101929174				LOC100422299	GVINP1												LOC283214	LOC100129034
						LOC100420758		SEC24B-AS1	NR2F1-AS1			LBX2-AS1	SNHG9				LOC101929112	FTH1P20												RP5-1033H22.2	MGC45800
						KCP		LOC101559451	LOC100132111			LINC01057	RPL9P32				TATDN1P1	LINC00460												RP5-1159O4.2	RITA1
						TAPSAR1		LOC102724740	TTN-AS1			MTMR9LP	NBPF2P				MAFG-AS1	AFAP1-AS1												LOC101927645	LOC284685
						LINC01186		RPS20P27	LOC729532			MIR210HG	LOC791126				LOC344887	PHF2P2												LOC390937	HSP90B2P
						KRT87P		LOC101927322	ZBED5-AS1			DSTNP2	GAPDHP32				AC097662.2	PRSS52P												LOC646555	CCNT2-AS1
						HLA-J		ARSDP1	LOC101928707			KLHL7-AS1	LOC102724895				PITPNA-AS1	HOXA10-AS												PGBD4P7	LINC00865
						LOC100133669		LOC101927645	LOC645180			BAIAP2-AS1	LOC101927765				LINC00669	AC002480.3												LOC442028	LBX2-AS1
						MTND1P15		RP11-384K6.6	PAXBP1-AS1			LOC102724178	LOC100505912				TMEM161B-AS1	LOC100505812												LOC389765	MIR22HG
						SPACA6P		SLC25A39P1	RAB11FIP1P1			MATN1-AS1	RPL26P12				LINC00882	PTPRG-AS1												LOC101928153	LOC100129361
						PSME2P1		RPS14P2	IPO9-AS1			HCG16	LOC100505501				LOC100129550	LOC102724129												FLJ44511	TLE1P1
						PTP4A2P1		LOC101928659	LOC100420338			LINC00630	RPL9P18				TP53TG1	LOC100130992												DSPA2D	TMEM44-AS1
						MTND4P24		LOC100287757	LOC158960			RP11-475N22.4	RPL12P33				LINC01134	HOXA-AS2												SOX9-AS1	LOC646708
						FLJ32255		LOC101929206	LOC100422666			PCDHB@	LOC100420746				PCAT6	LOC100508631												LINC00707	LOC550644
						MTND5P10		LOC102724351	RASSF8-AS1			TMEM44-AS1	LOC101929065				LOC102723983	PCDHA@												LOC101930114	LOC100128086
								HINT1P1	LOC100420615			LOC100507507	RPL18AP3				UQCC2	RASSF10												ADCY10P1	CD24
								ADCY10P1	IL6STP1			NNT-AS1	SLMO2-ATP5E				LOC102724330	LOC729683												RP11-1094H24.4	SRP9P1
								LOC101929188	LOC100422413			SEMA3B	LINC00892				PVT1	ATP5F1P5												LOC101927861	LOC653435
								LOC100132268	LOC644462			PTOV1-AS1	FAM211A-AS1				LOC102723721	LINC01096												KCP	LOC151457
								ATP5BP1	NLRP3P			SEC22B	LOC255308				RPS8P8	LINC00865												RP11-637A17.2	FTLP3
								MIR600HG	TPM3P9			LOC100294145	COA7				LOC101927974	SH3RF3-AS1												PTP4A1P4	SEC22B
								UBAC2-AS1	LOC102724147			LOC92249	LOC284023				FAM211A-AS1	LOC101928841												LOC101926907	LOC402641
								POLRMTP1	TPI1P2			PSMD5-AS1	FAUP1				SNHG12	TMEM255A												HMGA1P3	PTPN2P2
								LINC00338	LINC00601			LOC550643	DXO				SNHG15	LOC728819												RP11-66B24.1	LOC729674
								LOC132386	LOC729291			LINC00883	TP53TG1				SNHG17	LOC101927763												LOC102723721	SSR4P1
								LOC102724105	LUCAT1			USP27X	SNHG15				LOC101926907	AC058791.1												LOC102723622	GAPDHP65
								LOC101929574	LOC441666				THAP9-AS1				LOC284889	SMEK3P												KC6	LOC101928498
								SRP14-AS1	FOSL1P1				NCBP2-AS2				KMT2E-AS1	NUDT16P1												LOC101059954	TUBBP1
								LOC102723625	LOC101928641				ERMARD				MTURN	PRIM2												LOC101927929	MTND1P23
								TECRP2	ALMS1-IT1				RP11-473M20.14				SNHG1	LOC100129034												NONOP2	LINC01128
								LOC101927382	ERLEC1P1				LOC93622				LOC101927841	DKFZP586I1420												RP11-163N6.2	LOC493754
								LOC732538	STARD4-AS1				RP11-98I9.4				LOC440973	SONP1												LOC101927144	PCNA-AS1
								MRPL45P2	LIFR-AS1				EIF1AXP1				MAL2	PCDHG@												GNAQP1	LOC100507642
								FNTAP1	NIM1K				RP11-752G15.6				FBXO22-AS1	SFTA1P												GOLGA2P5	LOC100289371
								RP11-314C16.1	LOC100506058				RP11-85F14.5				ATP5A1P3	LOC100506710												SEPW1P	LINC00667
								RPS10P19	LINC00668				UQCC2				CKMT2-AS1	AC091729.9												LOC732538	LOC440792
								GABPB1-AS1	MIR503HG				SNHG5				LOC100422561	TMPO-AS1												OCIAD2P1	HMGN3P1
								RBM26-AS1	CBR3-AS1				EIF3EP1				LOC101928433	LINC00883												LOC145989	USP46-AS1
								RPL31P19	LOC101928485				SNHG3				LOC100507599	MGC45800												LOC100288712	LOC728688
								TMEM261	LOC100129461				LOC344382				LOC93622	CASC10												LOC100130987	SEPT7P7
								RPL14P1	PPP1R26-AS1				ZNF883				TBC1D31	LOC339803												SRP72P2	LOC101928485
								RP11-404O13.1	LOC101928728				SBDSP1				LOC728554	LOC642852												MIR100HG	HOTAIR
								RPLP0P9	RPL13P5				LOC645638				RPL4P4	RP11-475N22.4												RBMS2P1	PKMP1
								LOC100506473	NRROS				LOC727919				LINC00174	LOC101060157												KIF9-AS1	NASPP1
								LOC100131564	LOC653631				LOC100506548				LOC100287015	LOC101928170												RPSAP41	LOC729291
								LOC100505690	LOC100996425				ANP32BP1				LOC101929494	LOC442058												LINC00471	CASC2
								LOC100128398	LOC101927245				RANP6				FKBP4P1	MMP24-AS1												HCP5	RP11-81N13.1
								LOC101927696	COX5BP4				LOC100418727				LOC400446	RECQL4												LOC400446	PKMP5
								CDK7PS	CEACAMP5				SLC25A3P2				TOLLIP-AS1	NNT-AS1												PP1P	SNHG11
								H1FX-AS1	DGCR11				POLD2P1				RPA2P2	LOC646517												LOC101927974	PCDHA@
								LOC407835	LOC101927848				RP5-886K2.3				RP11-473M20.14	LOC100507507												MTHFD2P7	LOC153684
								LOC101928069	HTR7P1				RSBN1L-AS1				RANP6	NR2F1-AS1												A1BG-AS1	LINC00337
								C6orf147	LINC00337				LOC646044				ILF3-AS1	PRSS29P												LOC100507316	LOC101928465
								MTHFD2P7	FTH1P12				LINC00471				ERMARD	LOC100294145												POMK	TRG
								MIR31HG	A2M-AS1				LOC100287015				RPL29P4	LOC100132111												LINC00941	LOC644563
								PRDX2P2	LOC102723572				SLC25A6P2				RP11-65J3.1	TTN-AS1												LINC00958	TCAM1P
								PNKDP1	LOC101927121				LINC00467				SNHG5	LOC729532												DKFZp434J0226	RP11-173B14.5
								LOC152594	LOC101927371				MRPL2P1				LOC728975	ZBED5-AS1												SEMA3B	MIR503HG
								DGCR5	LOC646976				LINC00882				LOC101927187	LOC101928707												DNAJC3-AS1	LPP-AS2
								CIAPIN1P	LOC101928370				MYLK-AS1				LOC100129637	IMPDH1P10												LOC644387	HNRNPRP1
								MGC16275	ATE1-AS1				ABCA11P				IQCH-AS1	LOC102724614												TAPSAR1	UBE2FP1
								HSPA9P1	LOC100421465				LOC100505771				EIF1AXP1	ATP6V1E1P1												LOC100506827	RP11-290F20.2
								COX10-AS1	LOC101927861				MRPS10P5				NCBP2-AS2	LOC645180												LOC102606465	FGF14-AS2
								RP11-96H19.1	LOC100887068				LOC100270746				COA7	PAXBP1-AS1												LOC100506548	TPI1P2
								MIPEPP3	APCDD1L-AS1				RPS4Y1P1				FAUP1	RAB11FIP1P1												SLC37A4	LOC101928657
								LOC677762	LOC101930114				ZNRD1-AS1				RSBN1L-AS1	IPO9-AS1												LOC101928403	LOC101929986
								LOC389705	LINC00087				LOC100652736				LOC643015	LOC100420338													A2M-AS1
								FOXO3B	NEXN-AS1				LINC01134				OLA1P1	LOC158960													FTLP2
								LOC728769	PGBD4P7				LOC100422299				STARD7-AS1	LOC100422666													HOXC-AS3
								GUSBP11	HMGN2P46				SNHG8				RPL13P12	RASSF8-AS1													MYL6P1
								LOC100506714	LOC728158				LOC100129550				SNHG7	LOC100420615													MTMR9LP
								SDCBP2-AS1	ITGB2-AS1				LOC101929243				LINC01184	LOC102724733													TUBA3FP
								MRPL3P1	STXBP5-AS1				PITPNA-AS1				RNASEH1-AS1	IL6STP1													MAN1B1-AS1
								KARSP1	PCDHB18				LOC100289098				EIF3EP1	LOC102724178													DAZAP2P1
								LOC100420892	LOC102724911				LOC645513				LDHBP2	LOC100422413													ZMIZ1-AS1
								SERBP1P5	LINC00900				KRT17P2				LOC284023	MATN1-AS1													AKR1B1P3
								LOC401127	AL109763.2				AC097662.2				YBX3P1	LOC644462													LOC101928178
								VPS9D1-AS1	LOC102724352				PKI55				RPL3P2	NLRP3P													LOC101927245
								LOC647150	ZBTB11-AS1				DDX11-AS1				SLMO2-ATP5E	TPM3P9													LOC731605
								PSIMCT-1	LOC729674				LOC102724169				DXO	LOC102724147													LOC730222
								PKP2P1	LOC643562				LOC100506098				LOC255308	LOC399900													LOC102723480
								LOC102724873	DYNC1I2P1				AC005592.2				CCT7P1	TPI1P2													RP11-540A21.2
								LOC102724889	LINC00162				LOC101927720				UBXN8	LINC00601													AC093391.2
								CASC9	PBDC1				GJA1P1				VPS11	LOC729291													LOC100313532
								SCAMP1	EXOC5P1				LINC01088				POLDIP2	LUCAT1													FTH1P23
								LOC646801	LOC645969				LOC100420320				LINC00674	LINC00630													EZH2P1
								FLJ20021	TAGLN2P1				SOX9-AS1				UQCC1	LOC441666													TTC25
								LOC441228	RPA3-AS1				GTF2H2B				EMG1	FOSL1P1													LUCAT1
								CCT5P1	LOC440311				H2AFZP3				PLK1S1	LOC101928641													LDHAP1
								KHSRPP1	WWP1P1								ZNF271	ALMS1-IT1													LOC102724550
								LOC148413	MIR100HG								PAXBP1	ERLEC1P1													LINC00654
								LINC00909	PAICSP1								HCG18	CASC4P1													MARCKSP1
								EIF3IP1	BZW1P2								LOC102724168	STARD4-AS1													LOC729683
								DPH7	BZW1P1								RP11-345L23.1	LIFR-AS1													LOC101928868
								VDAC1P2	IPO8P1								LOC100505501	LOC102723542													LOC102724413
								RAET1E-AS1	UBE2SP1								RPL30P2	NIM1K													LOC101928370
								LINC-ROR	LOC101928117								LOC101927125	LOC100506058													LOC102723974
								RPL41P5	PSMA2P3								RPL10AP8	LINC00668													LOC102723739
								DDX3YP1	LOC102724791								LOC101928220	LINC01057													LOC388282
								RP11-231I16.1	SERTAD4-AS1								KCNIP2-AS1	LOC100499484-C9ORF174													ZNF300P1
								RPL29P24	EIF3FP3								AC012309.5	ALDH3B1													LOC100128361
								LOC100996455	LOC100288181								LOC102723309	MIR503HG													LOC101928226
								RPL21P89	FBXL19-AS1								GJA1P1	CBR3-AS1													FTH1P16
								LOC100422076	LOC100420317								H2AFZP3	LOC101928485													RPL32P17
								LOC285593	SLC25A1P1								EEF1A1P31	USP27X-AS1													LOC100996497
								LOC102723589	LINC00152								NPPA-AS1	LOC100129461													LOC100131482
								VENTXP5	LOC643634								USP2-AS1	MTMR9LP													FTH1P2
								RPS29P16	DDX3YP3								MRPL11P2	TOB2P1													AKR1B1P1
								LOC101928004	BTN2A3P								LOC255187	PPP1R26-AS1													FTH1P10
								RPL19P3	H2AFVP1								LOC100507071	LOC101928728													RPSAP54
								LOC100419520	AC011747.7								ENPP7P7	RPL13P5													FTH1P4
								EEF1A1P21	HOXC13-AS								UBE2F-SCLY	HOXC-AS3													LOC101927600
								OXCT1-AS1	WDR45P								LOC101927172	NRROS													FAM8A2P
								LOC102724827	TOX4P1								LOC100421817	RP11-66B24.1													LOC102724077
								RPS23P2	RP11-395P17.3								LINC00887	LOC653631													NIM1K
								LOC101928434	LOC101929264								LOC100289533	LOC100996425													RP4-562J12.2
								SLC25A5P8	SEPT7P7								SLFNL1-AS1	LOC101927245													LOC101928796
								LINC00925	ANXA2P3								RPL36P12	ATP6V0E2-AS1													LOC102723309
								RPL35P3	SEPT7P8								RPL18AP6	COX5BP4													FTH1P12
								SNORA76	LOC100421093								SEC24B-AS1	CEACAMP5													LOC101928801
								LOC101927510	GPR89P								MRPS18BP2	LOC100507642													MGC27382
								RPS18P3	ACTN4P1								LOC641695	DGCR11													LOC399900
								LINC00514	LOC101927686								LOC101559451	LINC00944													LOC102723854
								KRT89P	KRT8P12								LOC102724740	LOC101927848													RP11-701P16.5
								PSAT1P3	TMEM51-AS1								RPS20P27	FTH1P8													LINC00840
								RP11-473M20.5	LOC100420673								LOC101927322	HTR7P1													RP11-150O12.6
								KRT19P4	LOC100418888								ARSDP1	LINC00337													LINC00619
								OR51B3P	GAPDHP62								LOC101927645	FTH1P12													LOC102724488
								LOC101928081	LOC645763								RP11-384K6.6	A2M-AS1													IL21-AS1
								LOC100421620	GNL3LP1								LINC01088	LOC102723572													LOC101928584
								NPM1P33	TMSB4XP8								SLC25A39P1	LOC101927121													RPL23P6
								LOC388955	SDAD1P1								AP000472.2	LOC101927371													SNHG17
								LOC101929512	LOC101927260								RPL9P32	LOC646976													TTN-AS1
								LOC101929018	BLOC1S1-RDH5								RPS14P2	LOC101928370													POLDIP2
								KRT16P1	LOC100419896								AC005592.2	ATE1-AS1													SDCBP2-AS1
								SNORD15A	LOC729086								RP11-696N14.1	LOC100421465													LOC150776
								RP11-92G12.3	DPY19L1P1								LOC101928659	LOC101927861													NIFK-AS1
								HSPA8P4	GTF2IP1								GTF2H2B	LOC101927086													RPL4P4
								LINC00158	INHBA-AS1								LOC100287757	ACKR3													HSPA9P1
								LOC101927116	PRPS1P2								LOC101929206	LOC100887068													UQCC2
								XBP1P1	LOC100130176								LOC102724351	FTH1P7													HCG18
								BHLHE40-AS1	VIM-AS1								HINT1P1	APCDD1L-AS1													CTNNA1P1
								SDCCAG3P1	RNF11P1								LINC00518	LOC101930114													AC009948.5
								HCG4P3	SDCBPP2								ADCY10P1	LINC00087													RPL29P19
								PLA2G12AP1	LOC101927911								LOC100996573	NEXN-AS1													PTOV1-AS1
								KRT8P49	LOC139542								LOC101929188	PGBD4P7													TRAM2-AS1
								LOC100130100	TRG								GTSE1-AS1	FTH1P11													EMC3-AS1
								LOC102724065	LOC100419840								LOC100132268	FTH1P4													PDIA3P1
								RP11-389K14.3	LINC00964								FLJ37035	FTH1P10													PSMD2P1
								LOC101929511	LINC00265								ATP5BP1	HMGN2P46													TRIM52-AS1
								LOC101928184	RP11-81N13.1								MIR600HG	LOC728158													MTG2
								LINC01126	FAM225A								UBAC2-AS1	GATA3-AS1													FGD5-AS1
								LOC101927202	LOC153684								RP1-234P15.4	ITGB2-AS1													WDR45BP1
								NUS1P1	AC072062.1								DDX11-AS1	STXBP5-AS1													CCT6P2
								BREA2	HDAC1P2								POLRMTP1	PCDHB18													AFG3L1P
								RPS15AP1	GAS5-AS1								LINC00338	LOC102724911													PRMT1P1
								RPS28P4	LINC00999								LOC132386	LOC646670													NOP14-AS1
								MRS2P2	MIR155HG								LOC102724105	LOC100996465													FAM229B
								RPL9P29	LOC101927157								LOC101929574	LINC00900													LOC100132815
								HNRNPRP3	LOC101928236								SRP14-AS1	LOC100996301													TAGLN2P1
								BTF3P12	LOC341056								LOC100130987	LOC729770													LOC145783
								LOC101929410	LOC102724805								LOC102723625	LINC01085													FLJ37453
								RP11-983P16.4	SSR4P1								TECRP2	AL109763.2													RPS8P8
								EIF4A2P4	LOC101928242								LOC101927382	LOC102724352													MTRNR2L9
								MLLT4-AS1	RPL18P13								LOC732538	LINC00525													RPL24P4
								RPS24P8	MAPRE1P1								MRPL45P2	LOC100287387													LOC101928170
								EEF1A1P13	SLC9A7P1								FNTAP1	FGF14-AS2													DGKZP1
								LOC102724006	LOC102724943								AFG3L2P1	WARS2P1													RANP6
								AGPAT5P1	ASS1P9								PXN-AS1	RP11-695J4.2													LOC100131676
								FLJ31945	HLA-L								RP11-314C16.1	LINC00473													HNRNPKP4
								RPL7P22	LOC101928323								RPS10P19	ZBTB11-AS1													BZW1P2
								RPS13P8	RP11-736K20.6								GABPB1-AS1	LOC729674													RPLP2P3
								AC004893.11	RAP2C-AS1								RBM26-AS1	LOC643562													SPACA6P
								RP11-112L6.4	LOC102723974								UBQLN4P1	PSMD5-AS1													LOC100420615
								EEF1A1P22	LOC102723546								RPL31P19	SEMA3B													SNHG15
								LOC100129245	LOC101927943								TMEM261	DYNC1I2P1													LOC401957
								IGLV5-52	RP4-723E3.1								RPL14P1	LINC00162													CDC20P1
								TOB1-AS1	LINC01140								RNF126P1	PBDC1													LOC732229
								LOC100507554	LINC01094								RP11-404O13.1	EXOC5P1													SERPINH1P1
								KCNN1	LOC100418997								CBX3P2	LOC645969													LINC00963
								SDCCAG3P2	LOC101927959								RPLP0P9	TAGLN2P1													SBDSP1
								LOC101929356	ZRANB2-AS1								LINC01023	RPA3-AS1													RPS16P1
								LOC101928489	LOC102723651								CPSF1P1	LOC440311													MYL6P2
								PCBP1-AS1	LINC00899								LOC100506473	WWP1P1													STX18P1
								RPS18P5	PMM2P2								LOC100131564	MIR100HG													AGAP2-AS1
								RPS14P8	LOC101927263								LOC100505690	PAICSP1													LOC284441
								LOC100996419	LOC729222								LOC100128398	BZW1P2													LOC100270804
								EEF1A1P10	LOC100506271								LOC101927696	EIF4A1P2													TUBAP2
								CHCHD4P4	LOC101060100								CDK7PS	BZW1P1													LINC00961
								LOC100418961	LOC728470								H1FX-AS1	IPO8P1													CIDECP
								RPL13P4	BEND3P1								LOC407835	UBE2SP1													NONOP1
								LOC100294362	SLC25A24P1								LOC101928069	LOC101928117													LINC00324
								ARRDC3-AS1	LOC100422204								C6orf147	PSMA2P3													GAS6-AS2
								LOC100419174	RP4-553F4.6								MTHFD2P7	LOC102724791													LOC124685
								DCAF13P3	AC007750.5								MIR31HG	SERTAD4-AS1													HNRNPLP2
								RPL34-AS1	LOC101928085								PRDX2P2	EIF3FP3													YWHAQP4
								NDUFA6-AS1	RP11-434C1.1								PNKDP1	LOC100288181													LOC400036
								RPS21P3	IPMKP1								LOC152594	KLHL7-AS1													LOC100130049
								LOC100268168	LOC388780								DGCR5	FBXL19-AS1													RP11-70F11.11
								GRK6P1	HNRNPDLP2								CIAPIN1P	LOC100420317													LOC100288181
								LOC101927929	LOC151760								SLC2A3P1	SLC25A1P1													CRNDE
								LOC388734	LOC102723899								MGC16275	LINC00152													SUPT16HP1
								LOC100129107	LOC101059972								HSPA9P1	LOC643634													RECQL4
								KARSP3	POU6F2-AS2								LOC100270746	DDX3YP3													RPL32P3
								RPS23P8	LOC100420869								COX10-AS1	BTN2A3P													LOC391562
								LOC401010	GGT4P								RP11-96H19.1	H2AFVP1													CASC10
								MRPS18AP1	RPL18P8								MIPEPP3	AC011747.7													RAP1BL
								LOC100421400	NUDT9P1								LOC677762	HOXC13-AS													LOC100287896
								PDCD4-AS1	MROH7-TTC4								LOC645513	WDR45P													MIPEPP3
								EIF3LP2	LOC102724276								RPL23P6	LOC554223													SHQ1P1
								RPL24P4	HNRNPA3P3								LOC389705	LOC100129352													LOC729532
								RWDD1P1	LOC100505622								LOC101928076	RP11-395P17.3													LOC101928707
								PA2G4P4	AGPAT4-IT1								FOXO3B	LOC101929264													MIRLET7BHG
								LOC102723697	LOC102724550								LOC728769	SEPT7P7													EIF1AXP1
								SSSCA1-AS1	LOC100289455								GUSBP11	ANXA2P3													ANKRD18EP
								LOC101929986	LOC102724939								LOC100506714	SEPT7P8													RPL10P9
								FKBP1A-SDCBP2	AC020571.3								YTHDF3-AS1	LOC100421093													DGCR11
								LOC100422233	DNAJA1P5								SDCBP2-AS1	GPR89P													LOC100129130
								ADH5P4	FTH1P15								MRPL3P1	ACTN4P1													LOC100418888
								PRDX2P4	CSAG4								LOC102606465	LOC101927686													SNHG7
								LOC101929343	LOC101928796								CEBPA-AS1	KRT8P12													CCDC41-AS1
								LOC101928602	RP11-179A16.1								KARSP1	TMEM51-AS1													LOC90784
								LOC642846	LMCD1-AS1								LOC286239	LOC100420673													LINC01089
								FLJ44342	LOC100419824								LOC100420892	LOC100419845													SPPL2B
								LOC392426	DYNLT3P2								MRPS10P5	LOC100418888													LOC644422
								RPS3P3	LOC202181								SERBP1P5	GAPDHP62													MTND5P11
								LOC102723663	UPK1A-AS1								LOC100130744	HLA-F-AS1													LOC101929523
								TECRP1	LOC100418960								SBDSP1	TRB													LOC100287189
								NDUFS5P2	LINC01124								LOC401127	LOC645763													PSIP1P1
								ENTPD3-AS1	VIMP1								VPS9D1-AS1	GNL3LP1													LOC643634
								SNORD22	LOC101927732								ZNF883	TMSB4XP8													LOC389842
								LOC100287402	LOC100507156								LOC647150	SDAD1P1													GUSBP5
								LOC100420627	CHMP1B2P								ANP32BP1	LOC101927260													NUDCP2
								SKP1P1	LOC644909								PSIMCT-1	BLOC1S1-RDH5													ZBTB11-AS1
								AC007773.2									RP11-342C23.4	LOC100419896													LINC00900
								LOC359819									ABCA11P	GEMIN8P4													LOC102724911
								C19orf83									PKP2P1	LOC729086													AC016629.8
								LOC100288748									LOC102724873	DPY19L1P1													TFAP2A-AS1
								RPL38P2									LOC102724889	GTF2IP1													LOC729086
								RAD17P1									CASC9	INHBA-AS1													LOC100507634
								NDUFS5P7									LINC00467	PRPS1P2													HNRNPH1P3
								MTRNR2L12									SCAMP1	LOC254896													LOC100419840
								COX6CP1									LOC646801	SMG7-AS1													HSPA8P8
								KDM4A-AS1									LINC00938	LOC100130176													LOC100506014
								PRRT3-AS1									LOC344382	VIM-AS1													EPB41L4A-AS1
								LOC442292									FLJ20021	CCDC41-AS1													NDUFB11P1
								LINC00847									LOC441228	RNF11P1													LOC102723864
								GUSBP1									CCT5P1	SDCBPP2													HINT1P1
								LINC00969									KHSRPP1	LOC101927911													LOC143666
								LOC391636									LOC148413	LOC139542													LINC00473
								LINC00565									LOC102723602	TRG													FLJ10038
								SCDP1									LINC00909	LOC100419840													RPL3P7
								LOC101927811									THAP9-AS1	LINC00964													MTCYBP4
								LOC102723356									TBC1D32	LINC00265													LOC101927911
								ATP5A1P2									EIF3IP1	RP11-81N13.1													LOC101927752
								ETF1P2									DPH7	FAM225A													LOC100287544
								RP5-1050D4.5									RPL26P12	UCA1													LOC101927402
								ST7-AS1									VDAC1P2	LOC153684													LOC101928069
								LINC01004									RAET1E-AS1	AC072062.1													RP11-475N22.4
								ATP5F1P6									LINC-ROR	HDAC1P2													PITRM1-AS1
								FIRRE									RPL41P5	GAS5-AS1													LOC101927880
								MIR3655									DDX3YP1	LINC00999													PRPS1P2
								XPOTP1									LOC100420746	MIR155HG													RASSF10
								MAP2K4P1									RP11-231I16.1	LOC101927157													PES1P2
								LINC00526									LOC101929065	LOC101928236													CRYBB2P1
								SNHG6									RPL29P24	LOC653160													LOC101927848
								LOC102724112									RPL12P33	LOC341056													LINC00176
								RALGAPA1P									LOC100996455	LOC102724805													LOC100131685
								LOC724084									RPL21P89	SSR4P1													LINC01124
								PEBP1P2									LOC100422076	LOC101928242													LOC389705
								RPL8P1									LOC285593	RPL18P13													ALG1L15P
								LOC100420423									LOC102723589	MGC12916													ALDOAP1
								LOC100130938									VENTXP5	MAPRE1P1													LOC100128775
								CCT5P2									RPS29P16	SLC9A7P1													LOC90246
								RNF5P1									LOC101928004	LOC102724943													RBMXP2
								LOC100507520									RPL19P3	MTCYBP4													LOC102723356
								TUBG1P									LOC100419520	ASS1P9													RP11-480I12.7
								GAPDHP65									EEF1A1P21	HLA-L													USP9YP3
								LOC100421390									OXCT1-AS1	LOC101928323													NUDCP1
								LOC100287896									LOC102724827	RP11-736K20.6													LOC101927085
								RPLP1P4									RPS23P2	RAP2C-AS1													ALMS1-IT1
								LOC101927104									LOC101928434	LOC102723974													HLA-L
								TMEM256-PLSCR3									SLC25A5P8	LOC100506737													ERVK13-1
								DLSTP1									LINC00925	LOC102723546													LOC102724105
								LOC344967									RPL35P3	SH3PXD2A-AS1													AKR1B1P2
								LOC102288414									SNORA76	RP11-191L9.4													LINC00944
								SNHG11									RPL9P18	LOC101927943													LOC100287072
								PBX2P1									LOC101927510	RP4-723E3.1													FAM115B
								ZNF259P1									RPS18P3	LINC01140													LOC100289455
								LOC644456									LINC00514	LINC01094													RRM2P3
								LOC100129492									LOC101929613	LOC100418997													LOC440173
								SNORD116@									KRT89P	LOC101927959													LOC389473
								LOC101928061									PSAT1P3	ZRANB2-AS1													MBNL1-AS1
								AD000090.2									RP11-473M20.5	LOC102723651													LOC100420869
								LOC101928126									KRT19P4	LINC00899													LOC100420587
								MSL3P1									OR51B3P	PMM2P2													LOC102723901
								LOC729317									LOC101928081	FTH1P16													AC002454.1
								NDUFV2P1									LOC100421620	LOC101927263													FAM91A3P
																	NPM1P33	LOC729222													LOC101060157
																	LOC388955	LOC100506271													LINC00565
																	LOC101929512	LOC101060100													LOC101928705
																	LOC101929018	RNA5SP236													TUBB3P1
																	KRT16P1	LOC728470													MIR181A2HG
																	SNORD15A	AKR1B1P7													CDK4PS
																	RP11-92G12.3	BEND3P1													STARD4-AS1
																	HSPA8P4	SLC25A24P1													HSPD1P4
																	LINC00158	LOC100422204													RPL29P30
																	LOC101927116	RP4-553F4.6													LOC102723572
																	XBP1P1	AC007750.5													ZNF322P1
																	BHLHE40-AS1	LOC101928085													LINC00920
																	LOC100131138	RP11-434C1.1													LINC00511
																	SDCCAG3P1	IPMKP1													RPL13P8
																	HCG4P3	LOC388780													LOC100500719
																	PLA2G12AP1	MGC39372													GAPDHP71
																	KRT8P49	RP5-1070A16.1													AP000330.8
																	LOC100130100	HNRNPDLP2													LOC101930332
																	LOC102724065	LOC101059948													RP11-677M14.7
																	RP11-389K14.3	LOC151760													IPMKP1
																	LOC101929511	LOC102723899													FTH1P5
																	LOC101928184	LOC101059972													FLJ37035
																	LINC01126	POU6F2-AS2													TMPO-AS1
																	LOC101927202	LOC100420869													LOC100129455
																	NUS1P1	GGT4P													C1QTNF1-AS1
																	BREA2	RPL18P8													LOC100131655
																	RPS15AP1	PP14571													LOC101928450
																	LOC100505912	NUDT9P1													LOC101059986
																	LOC102724895	AC108142.1													LOC101927420
																	RPS28P4	MROH7-TTC4													LDHAP7
																	MRS2P2	FTH1P2													COX5BP1
																	LOC100418951	LOC102724276													MIR155HG
																	LOC101929174	HNRNPA3P3													AC016995.3
																	RPL9P29	LOC100505622													KRT18P59
																	HNRNPRP3	AGPAT4-IT1													FTH1P15
																	BTF3P12	LOC102724550													RPL36A-HNRNPH2
																	LOC101929410	LOC100507747													AC020571.3
																	RP11-983P16.4	LOC100289455													AKR1B1P4
																	EIF4A2P4	LOC102724939													CD24P2
																	LOC101927765	AC020571.3													AC079586.1
																	MLLT4-AS1	DNAJA1P5													NEXN-AS1
																	RPS24P8	FTH1P15													ADAM1B
																	EEF1A1P13	CSAG4													LOC101929346
																	GAPDHP32	LOC101928796													RP11-669N7.2
																	LOC102724006	RP11-179A16.1													MTND1P21
																	AGPAT5P1	LMCD1-AS1													FTH1P3
																	FLJ31945	LOC100419824													LOC100506860
																	LOC791126	LOC101927789													LOC100506022
																	RPL7P22	DYNLT3P2													LOC101927986
																	RPS13P8	HHIP-AS1													GDNF-AS1
																	AC004893.11	LOC202181													LOC100131465
																	LOC100131114	UPK1A-AS1													LOC102724616
																	RP11-112L6.4	LOC100418960													LOC391741
																	EEF1A1P22	LINC01124													MTATP6P2
																	LOC100129245	VIMP1													LOC100420267
																	IGLV5-52	LOC101927732													RPL13AP22
																	TOB1-AS1	LOC100507156													FTH1P21
																	LOC100507554	CHMP1B2P													LOC102723811
																	KCNN1	LINC00654													LOC100420050
																	SDCCAG3P2	FTH1P23													FTH1P8
																	LOC101929356	SLC22A31													LOC442744
																	SNHG9	LOC101927880													FENDRR
																	LOC101928489	LOC644909													NUP210P3
																	PCBP1-AS1														SLC38A3
																	RPS18P5														LOC101929465
																	RPS14P8														LINC00632
																	HAR1A														LOC102724400
																	LOC100996419														RP11-527H14.3
																	EEF1A1P10														HIST1H1PS1
																	CHCHD4P4														RPS2P37
																	NOL8P1														LOC101929460
																	LOC100418961														MRPS31P2
																	RPL13P4														LOC102724156
																	LOC100294362														LOC102723834
																	ARRDC3-AS1
																	LOC100419174
																	DCAF13P3
																	RPL34-AS1
																	NDUFA6-AS1
																	RPS21P3
																	DYX1C1-CCPG1
																	LOC100268168
																	GRK6P1
																	LOC101927929
																	LOC388734
																	LOC102724169
																	LOC100129107
																	KARSP3
																	RPS23P8
																	LOC401010
																	OSER1-AS1
																	MRPS18AP1
																	LOC100421400
																	PDCD4-AS1
																	EIF3LP2
																	RPL24P4
																	RWDD1P1
																	LOC100420320
																	PA2G4P4
																	LOC102723697
																	SSSCA1-AS1
																	LOC101929986
																	FKBP1A-SDCBP2
																	LOC100419798
																	LOC100422233
																	ADH5P4
																	PRDX2P4
																	LOC101929343
																	LOC101928602
																	LOC642846
																	FLJ44342
																	LOC100289230
																	LOC392426
																	RPS3P3
																	GS1-259H13.2
																	LOC102723663
																	TECRP1
																	PKI55
																	NDUFS5P2
																	RP11-890B15.2
																	ENTPD3-AS1
																	LOC400347
																	SNORD22
																	LOC100287402
																	LOC100420627
																	SKP1P1
																	AC007773.2
																	LOC359819
																	C19orf83
																	LOC100288748
																	RPL38P2
																	RAD17P1
																	NDUFS5P7
																	MTRNR2L12
																	COX6CP1
																	KDM4A-AS1
																	PRRT3-AS1
																	LOC442292
																	LINC00847
																	GUSBP1
																	LINC00969
																	LOC391636
																	LINC00565
																	SCDP1
																	LOC101927811
																	LOC102723356
																	ATP5A1P2
																	ETF1P2
																	RP5-1050D4.5
																	ST7-AS1
																	LINC01004
																	ATP5F1P6
																	FIRRE
																	MIR3655
																	XPOTP1
																	MAP2K4P1
																	LINC00526
																	POLD2P1
																	SNHG6
																	LOC102724112
																	RALGAPA1P
																	LOC724084
																	PEBP1P2
																	RPL8P1
																	LOC100420423
																	LOC100130938
																	NCLP1
																	CCT5P2
																	RNF5P1
																	UBE2D3P1
																	LOC100507520
																	TUBG1P
																	SLC25A3P2
																	RPL30P4
																	GAPDHP65
																	LOC100421390
																	LOC100287896
																	RPLP1P4
																	LOC101927104
																	TMEM256-PLSCR3
																	DLSTP1
																	LOC344967
																	LOC102724499
																	LOC102288414
																	SNHG11
																	PBX2P1
																	ZNF259P1
																	LOC644456
																	LOC100129492
																	LOC101928083
																	SNORD116@
																	LOC101928061
																	AD000090.2
																	LOC101928126
																	ZSCAN12P1
																	MSL3P1
																	LOC729317
																	NDUFV2P1
