# Supplementary material for: Angiogenesis and evading immune destruction are the main related transcriptomic characteristics to the invasive process of oral tongue cancer
Source: Sci Rep. 2018 Jan 31;8:2007. doi: 10.1038/s41598-017-19010-5 (PMC5792437; doi:10.1038/s41598-017-19010-5)
Supplement: Supplementary file 10 — Supplementary table 6A [file 41598_2017_19010_MOESM10_ESM.xlsx]

## Sheet: ZsG x LN1
ZsG x LN1
EXCLUSIVE ZsG		EXCLUSIVE LN1		CONTINUM		EXCLUSIVE ZsG DW		EXCLUSIVE ZsG UP		EXCLUSIVE LN1 DW		EXCLUSIVE LN1 UP		COMMON DW		COMMON UP		COMMON ZsG DW LN1 UP		COMMON ZsG UP LN1 DW
Neuroactive ligand-receptor interaction	ADORA1	Transcriptional misregulation in cancer	PROM1	Spliceosome	SF3B14	Antigen processing and presentation	HLA-DRB5	DNA replication	POLD2	Ribosome	RPL17	N-Glycan biosynthesis	STT3A	Influenza A	TMPRSS4	Cholinergic synapse	CHRM3	Cell adhesion molecules (CAMs)	HLA-B	Ribosome	RPL17
	HTR1B		HPGD		PRPF38B		IFI30		RPA2		RPS21		DOLK		IRF7		CREB5		CLDN3		RPL36
	NMUR2				SART1		CIITA		POLD3		RPL7A		MGAT1		MAP2K6		CAMK4		MAG		MRPS10
	GABRQ	Cytokine-cytokine receptor interaction	CXCR2		THOC1		HSPA1A		RFC2		MRPS14		B4GALT1		CCL2		PLCB1		ITGA4		MRPL14
	GABRE				DDX23		KLRC2		PRIM1		RPS20		RPN1		HLA-DPA1				L1CAM		MRPL34
		Regulation of actin cytoskeleton	MYL7		EFTUD2		CD74		POLA1		RPL37		ALG12		CASP1	Insulin secretion	PLCB1		CD22		MRPL32
Morphine addiction	ADORA1				TCERG1		HSPA1L		RFC1		MRPL21		MGAT4B		RSAD2		CHRM3		SELL		RPL35
	GABRQ	Epithelial cell signaling in Helicobacter pylori infection	CXCR2		SNRNP200		HLA-DRA		MCM7		RPL7		MAN1A1		TMPRSS13		CREB5		CADM3		MRPS2
	GABRE				DDX46		KLRC1		POLE3		MRPS16		GANAB						SDC2		RPL29
		Focal adhesion	MYL7		SNRPA		TAP1		RNASEH1		RPL32		MAN1A2	Transcriptional misregulation in cancer	ID2	Neurotrophin signaling pathway	SORT1		VCAN		RPS15
Nicotine addiction	GABRQ				PRPF6		HLA-DMA		POLE4		RPL38		STT3B		CD86		CAMK4		NCAM1		RPS14
	GABRE	Chemokine signaling pathway	CXCR2		DDX5		CTSL1		MCM2		RPL5		TUSC3		ETV1		NGF		NEO1		MRPS6
					WBP11				POLE		RPL22		ALG11		BIRC3				CD40		MRPS15
GABAergic synapse	GABRQ	Leukocyte transendothelial migration	MYL7		CCDC12	Systemic lupus erythematosus	ELANE				RPL4		MGAT5		SPINT1	Lysosome	SORT1		SELPLG		MRPL2
	GABRE				HNRNPK		HLA-DRB5	Nucleotide excision repair	POLD2		RPL22L1		MGAT5B		BCL6		ATP6V0C		SPN		MRPL4
		Endocytosis	CXCR2		SRSF4		HIST3H2A		RPA2		MRPS11						ARSB		PVRL2		RPL19
Retrograde endocannabinoid signaling	GABRQ				PLRG1		HIST1H2AE		POLD3		RPS9	Epstein-Barr virus infection	IRAK1	Rheumatoid arthritis	HLA-DPA1				CNTNAP1		MRPS9
	GABRE	Steroid hormone biosynthesis	SULT1E1		SNRNP40		C4B		RFC2		MRPL27		LYN		CD86	Adrenergic signaling in cardiomyocytes	CREB5		NLGN2		RPL23
					CRNKL1		HLA-DRA		RFC1		RPS2		TRADD		ATP6V1B1		PLCB1		SDC4		RPL13A
Olfactory transduction	OR6C70	Salivary secretion	CST4		SNRPF		HIST1H2BJ		POLE3		RPLP1		XPO1		CCL2		CACNA2D1		CLDN1		RPL10A
	OR56A3				DDX42		HIST1H2BM		GTF2H3		RPS23		TBK1						PTPRM		MRPL22
	OR52E2	Gastric acid secretion	KCNJ16		SNRPC		HIST3H2BB		POLE4		MRPL19		AKT2	Intestinal immune network for IgA production	HLA-DPA1	Long-term potentiation	PLCB1		SDC3		MRPL24
					DHX16		C2		GTF2H5		RPL24		EP300		CD86		CAMK4		NRCAM		RPL8
Transcriptional misregulation in cancer	SSX1	Tight junction	MYL7		SNRPD2		HLA-DMA		POLE		RPL37A		YWHAH		IL15RA				PDCD1LG2		RPL13
					PRPF19		C3				RPL26L1		PLCG1			Amphetamine addiction	CREB5		JAM2		RPS18
Histidine metabolism	HNMT				CTNNBL1		H2AFJ	Mismatch repair	EXO1		RPS12		PSMC4	Folate biosynthesis	ALPP		CAMK4		HLA-A		RPLP0
					PHF5A		HIST1H2AC		RFC1		RPL18A		RB1		MOCS1				CD8A		RPL34
Regulation of actin cytoskeleton	SCIN				SNRNP70				POLD2		RPS15A		MAPK14			p53 signaling pathway	CCNE2		ITGB2		RPS2
					USP39	Staphylococcus aureus infection	CFB		RPA2		RPL11		PSMD13	Steroid hormone biosynthesis	AKR1C1		SESN3		ICAM1		RPL3
Butanoate metabolism	ACSM5				PRPF40A		HLA-DRB5		POLD3		MRPS5		EIF2AK3		AKR1C3				CD274		UBA52
					PPIH		C4B		RFC2		RPS13		TAB2		SULT2B1	Oxytocin signaling pathway	CAMK4		HLA-C		RPL9
Metabolism of xenobiotics by cytochrome P450	CYP2F1				SMNDC1		HLA-DRA				MRPL15		PIK3CA				PLCB1		ITGB7		RPL30
							C2	Gap junction	GNAQ		C2orf15		NFKBIE	Viral myocarditis	HLA-DPA1		CACNA2D1		HLA-G		MRPS7
Fc gamma R-mediated phagocytosis	SCIN			Ribosome biogenesis in eukaryotes	DROSHA		CFI		TUBB4B		RPS25		RELA		CD86				CLDN9		RPL15
					XRN1		HLA-DMA		ITPR1		MRPL28		TRAF6		CXADR	Pertussis	NLRP3		NRXN2		MRPL3
Alcoholism	CRH				REXO2		CFD		TUBA1C		RPL12		CD44				IL1A		CLDN23		RPL35A
					RCL1		C3		ADCY5				IRF3	NOD-like receptor signaling pathway	CASP1						RPS24
Osteoclast differentiation	LILRB4				GTPBP4		CFH		HRAS	Metabolic pathways	NDUFA10		PIK3CD		BIRC3	MAPK signaling pathway	CACNA2D1	ECM-receptor interaction	COL6A3		RPS4Y1
					RPP38				TUBB6		ACADSB		PRKACB		CCL2		RASGRF1		COL6A1		MRPS21
cGMP-PKG signaling pathway	ADORA1				GNL2	Pertussis	MAPK13		EGFR		DHRS9		HDAC1				IL1A		LAMA4		MRPL12
					NXT1		IRF1		GNA11		ACSS2		JAK1	Arachidonic acid metabolism	PLA2G2A		NGF		COL1A2		MRPL18
Glycosaminoglycan biosynthesis - heparan sulfate / heparin	HS6ST2				EIF6		CALML3		TUBA1B		NDUFA6		IKBKG		EPHX2				ITGA7		MRPS18C
					SBDS		C4B		TUBA4A		COX5A		HLA-DQB1		AKR1C3	Gastric acid secretion	PLCB1		COL3A1		RPSAP58
Serotonergic synapse	HTR1B				CSNK2A2		ITGA5				RDH16		NFKB2				CHRM3		ITGA4		RPS8
					RPP30		CD14	Purine metabolism	XDH		ACACA		TRAF2	Axon guidance	SEMA4G				ITGA11		MRPL35
Long-term depression	CRH				LSG1		C2		PAICS		NMNAT1		PSMD11		SEMA6B	Thyroid hormone synthesis	PLCB1		COL5A3		RPL18A
					WDR43		JUN		GMPS		HSD3B7		PSMD8		UNC5B		CREB5		COL6A2		MRPL13
Viral carcinogenesis	SCIN				XRN2		C3		POLR3K		HSD17B6		RIPK1		EPHB3				SDC4		RPL27
					BMS1				POLE4		ALOX12		POLR2L			Salivary secretion	PLCB1		THBS3		RPL6
Metabolic pathways	ACSM5				WDR75	Inflammatory bowel disease (IBD)	HLA-DRB5		POLE		COX6C		PSMD1	Butanoate metabolism	ALDH5A1		CHRM3		TNC		RPS27A
					CSNK2A1		NFATC1		ADCY5		ALDH1B1		NFKBIB		ACSM3				CD47		MRPL10
					RRP7A		TLR5		PRIM1		HSD17B4		YWHAB			Calcium signaling pathway	CHRM3		ITGA1		MRPL16
					NOL6		IL12RB1		POLE3		PTGES2		ATF2	Cell adhesion molecules (CAMs)	CD99		CAMK4		COL5A2		RPS6
							HLA-DRA		POLD2		PLA2G4A		NCOR2		CD86		PLCB1		COL5A1		MRPL11
				Metabolic pathways	G6PC3		HLA-DMA		POLD3		MVD				HLA-DPA1				ITGB7		RPS10
					EARS2		IL21R		POLR2A		MCCC1	Endocytosis	PIP5K1A		VTCN1	Apoptosis	IL1A		LAMA1		RPL14
					PIP5K1A		JUN		PGM2		NDUFC1		EHD4				NGF		ITGA2B		MRPS18A
					PFKL				POLR2B		B3GNT4		ADRBK2	Mucin type O-Glycan biosynthesis	GCNT3				COL1A1		RPL31
					COX11	Influenza A	TNFSF10		POLA1		PIK3C2G		ASAP2		ST6GALNAC1	Prostate cancer	CCNE2				MRPL36
					GLS		CIITA		PPAT		BPGM		RAB11FIP5				CREB5	Transcriptional misregulation in cancer	PPARG
					GALNT10		MAPK13				PRDX6		CHMP3	Allograft rejection	HLA-DPA1				MAF	Metabolic pathways	PLA2G4E
					PGD		HSPA1A	Amyotrophic lateral sclerosis (ALS)	DERL1		ATP5H		USP8		CD86	Rheumatoid arthritis	IL1A		ZEB1		PGLS
					MPI		HSPA1L		NOS1		HYAL1		TSG101				ATP6V0C		ARNT2		CRYL1
					NMNAT1		HLA-DRA		MAP2K3		SUCLA2		WWP1	Graft-versus-host disease	HLA-DPA1				IL6		ACSBG2
					PMVK		DDX58		GPX1		CSAD		VPS37C		CD86	Viral carcinogenesis	CREB5		LYL1		AMD1
					SPTLC3		OAS1		MAPK12		SAT1		CAV2				CCNE2		ETV7		NDUFA2
					CERS2		JUN		BCL2		GGT6		CHMP2A	Aldosterone-regulated sodium reabsorption	SCNN1G		RBL1		PLAT		POLR3G
					ECHS1		IFIH1		PPP3CA		UQCRC2		CLTCL1		SCNN1A				IL2RB		NDUFB10
					NME6		HLA-DRB5		DAXX		PPCDC		RHOA			Pancreatic secretion	PLCB1		CD40		MCCC2
					NDUFB2		TNFRSF10C				SORD		CDC42	Morphine addiction	GABRP		CHRM3		TMPRSS2		PSAT1
					SQLE		HLA-DMA	RNA transport	EIF2B1		ADC		ACAP2		ARRB1				WNT16		CYC1
					PANK4		OAS3		EIF3CL		TAT		CHMP4B		PDE4B	Estrogen signaling pathway	PLCB1		PBX1		QRSL1
					A4GALT				THOC1		ALOX15B		TRAF6				CREB5		LMO2		PPOX
					EXT1	MAPK signaling pathway	FGF19		UBE2I		ITPA		FOLR1	Type I diabetes mellitus	HLA-DPA1				TRAF1		SRM
					PKM		MAP3K1		RAN		GNPDA1		RET		CD86	Inflammatory mediator regulation of TRP channels	PLCB1		TFE3		PCCB
					KDSR		NFATC1		PABPC4		AGPAT3		FGFR2				NGF		ETV6		SAT2
					IDH3A		CACNG6		POM121C		FDPS		RAB11FIP2	Ether lipid metabolism	LPCAT4				HOXA11		NDUFA13
					CRLS1		FGF11		DDX39B		RDH10		NEDD4L		PLA2G2A	Focal adhesion	THBS2		NGFR		PRPS2
					ALG8		RPS6KA6		EIF3I		B3GAT3		AP2A1				CAV1		PML		ALDH1A1
					ACAT2		JUN		TACC3		GMDS		SMAD7	Systemic lupus erythematosus	HLA-DPA1		RASGRF1		NFKBIZ		POLR1E
					B4GALT3		RASGRF2		NUP153		MOGS		TGFB1		HIST1H2BD				IL1R2		IMPDH1
					POLR2K		MEF2C		NXT1		SPHK1		EPN1		CD86	Amoebiasis	SERPINB2		KDM6A		DPM3
					ATP6V1F		PDGFRA		NUP155		GRHPR		GRK5				PLCB1		IGFBP3		SHMT1
					UROD		MAP3K8		PABPC1		PLD2		EHD2	Toll-like receptor signaling pathway	CD86				HOXA10		CERS4
					PMM2		MAPK13		ALYREF		DBT		EHD1		IRF7	PI3K-Akt signaling pathway	THBS2		FLI1		GPT2
					POLA1		HSPA1A				DPAGT1		STAM2		MAP2K6		CREB5		PLAU		ACAT1
					NT5C3		HSPA1L	Cell cycle	CDC25A		CMBL		CLTC				CCNE2		HHEX		COX7C
					POLR3K		NTF4		GADD45A		AK2		PDCD6IP	TNF signaling pathway	BIRC3		NGF		ITGB7		HADH
					AGK		RASGRP1		PRKDC		AMACR		CLTA		MAP2K6				IL8		UCK2
					FPGT		CACNA2D2		HDAC2		MRI1		MET		CCL2	AMPK signaling pathway	TBC1D1				NDUFS2
					ATP6V0A1		CD14		CDC7		HIBCH		RAB22A				CREB5	Cocaine addiction	GRIN2A		APRT
					CHPF				ORC1		CYP2R1		SMURF2	Autoimmune thyroid disease	HLA-DPA1				MAOB		EPRS
					DHCR24	PPAR signaling pathway	CD36		PKMYT1		GALNT14		STAM		CD86	Cell cycle	CCNE2		DLG4		NT5C
					AGL		MMP1		MCM7		PHOSPHO2		SMAP2				RBL1		GRIN2D		LIPT1
					POLD2		APOC3		BUB1		COQ5		TGFBR2	Amyotrophic lateral sclerosis (ALS)	CASP1				TH		GOT2
					GDA		ACADL		CHEK1		FUK		SMURF1		MAP2K6	Osteoclast differentiation	IL1A		GRIN3B		UQCRQ
					LSS		PLIN1		MCM2		PGS1		ASAP1				CAMK4		CREB3L1		NNMT
					POLR2B		CYP27A1		ANAPC4		ACOX2		AP2S1	Toxoplasmosis	BIRC3				GPSM1		COX8A
					GPAM		APOA1		ANAPC5		AGPAT2		RAB5A		MAP2K6	Dopaminergic synapse	CREB5		BDNF		MTHFD1L
					ALG5		NR1H3				POLR2F		IQSEC1		HLA-DPA1		PLCB1				IMPDH2
					HIBADH			Base excision repair	POLD2		CYCS		ACAP3					Protein digestion and absorption	COL15A1		ALDH7A1
					PCYT1A	Complement and coagulation cascades	CFB		POLD3		ENSG00000259075		IGF1R	Taste transduction	SCNN1G	Measles	IL1A		COL6A3		CYP1A1
					POLA2		PROS1		UNG		NDUFB4		CBL		SCNN1A		CCNE2		COL6A1		AKR1D1
					INPP5K		C4B		POLE3		TKT		RAB5B						DPP4		CAD
					PIGX		C2		POLE4		AFMID			Cytosolic DNA-sensing pathway	CASP1	Cell adhesion molecules (CAMs)	SIGLEC1		COL1A2		PDHA1
					PFKP		CFI		POLE		CTPS2	Neurotrophin signaling pathway	IRAK1		IRF7		CADM1		COL13A1		PLA2G12A
					SPR		CFD				B4GALT4		MAPK7						COL3A1		ATP5G1
					EXTL2		C3	Pyrimidine metabolism	POLR3K		MGAM		AKT2	Inflammatory bowel disease (IBD)	HLA-DPA1	Alcoholism	CREB5		COL5A3		MCEE
					DPYD		CFH		POLE4		FECH		RHOA		STAT4		CAMK4		COL6A2		ATP5J2
					ACADM				POLE		FAHD1		CDC42						ACE2		FLAD1
					POLR2A	Herpes simplex infection	HLA-DRA		PRIM1		INPP5B		CRKL	Wnt signaling pathway	DKK1	Hepatitis B	CREB5		COL5A2		GOT1
					ME1		IFIT1		POLE3		PNPLA3		PLCG1		GPC4		CCNE2		SLC16A10		PANK3
					GPAA1		DDX58		DTYMK		HEXB		MAPK14		FZD10				COL5A1		NAGS
					UMPS		TAP1		POLD2		LIPG		PIK3CA			Phagosome	THBS2		ATP1B1		PAPSS1
					DGUOK		OAS1		POLD3		PPAP2C		NFKBIE	Metabolic pathways	LPCAT4		ATP6V0C		COL9A3		HOGA1
					ATP5J		JUN		POLR2A		ALAS1		RELA		ANPEP				SLC8A1		AKR1A1
					GALNT11		IFIH1		POLR2B		PCYT2		TRAF6		AKR1C3	Hippo signaling pathway	AMOT		COL9A2		ATP5C1
					CPOX		HLA-DRB5		POLA1		NDUFA8		IRAK4		ALDH5A1		GLI2		SLC1A1		BDH2
					PPAT		TNFSF14				UQCRH		PIK3CD		ATP6V1B1				COL1A1		NDUFS7
					POLR3C		CD74	GnRH signaling pathway	GNAQ		PLA2G6		BAX		ST6GALNAC1	Non-alcoholic fatty liver disease (NAFLD)	PPARA		COL18A1		ADH5
					CYP2R1		ARNTL		GNRHR		CEPT1		NTF3		ACSM3		IL1A				NT5C3L
					PAFAH1B3		HLA-DMA		ITPR1		B3GNT1		BRAF		MOCS1			PI3K-Akt signaling pathway	PIK3AP1		PFKM
					CPS1		C3		MAP3K4		POLG2		RPS6KA3		ALPP	cGMP-PKG signaling pathway	CREB5		KIT		SLC27A5
					PIGQ		OAS3		ADCY5		ADH6		KIDINS220		PLA2G2A		PLCB1		IL6		ODC1
					QARS				MAP2K3		NME3		RAC1		EPHX2				ITGA11		POLR2H
					AGPAT2	Hematopoietic cell lineage	HLA-DRB5		HRAS		SMPD3		FRS2		ALDH3B2	Transcriptional misregulation in cancer	BMP2K		IL2RG		NDUFS4
					SPTLC1		GP5		EGFR		PLA2G4B		RAP1B		GCNT3		WHSC1		COL5A3		NDUFV3
					PTPLB		CD36		GNA11		AK4		RAP1A		ISYNA1				PRKAA2		CKMT1A
					INPP4A		CD7		MAPK12		POLR3D		MAP2K1			Alzheimer's disease	SNCA		COL6A1		POLR1B
					CYCS		MME				TRIT1		MAPKAPK2	Metabolism of xenobiotics by cytochrome P450	AKR1C1		PLCB1		COL1A2		MECR
					MLYCD		HLA-DRA	mRNA surveillance pathway	CPSF3		NFS1		NFKBIB		ALDH3B2				PDGFD		GCLC
					GPI		ITGA5		DAZAP1		NDUFB5		RAPGEF1			Influenza A	NLRP3		PDGFRB		PGAP1
					ATP6V0D1		CD14		DDX39B		PIGF		NRAS	Phagosome	ATP6V1B1		IL1A		CREB3L1		NDUFS3
					PPCS		FLT3LG		PPP2R2A		ACSL1				HLA-DPA1				ITGA7		NME1
					HK2				NXT1		SUCLG1	NOD-like receptor signaling pathway	MAPK14		CLEC7A	Tuberculosis	IL1A		ITGA4		PNLIPRP3
					POLR3A	Cytokine-cytokine receptor interaction	TNFSF10		HBS1L		MTHFD2		NOD1				ATP6V0C		FGFR1		GART
					DGKA		IL12RB1		PABPC1		ATP5A1		ERBB2IP	Salmonella infection	CASP1				COL6A3		NDUFAB1
					DLD		TNFSF15		ALYREF		OXSM		BIRC2		MYH14	Huntington's disease	CREB5		KITLG		PET112
					PIK3C3		TNFSF4		PABPC4		NME1-NME2		HSP90B1				PLCB1		LAMA4		ATP5F1
					UQCRFS1		IL22RA1				GAPDHS		TAB2	Protein digestion and absorption	COL4A4				IL2RB		NDUFA11
					B4GALT6		PDGFRA	MicroRNAs in cancer	CDC25A		POLR2G		RELA		KCNK5	Rap1 signaling pathway	PLCB1		COL3A1		NDUFS8
					NDST1		TNFRSF10C		UBE2I		MAT2B		TRAF6				NGF		COL6A2		CDS1
					FAHD1		CCL28		HRAS		ALG3		TNF	Small cell lung cancer	COL4A4				PKN1		ST3GAL3
					PIP5K1C		CXCL14		HDAC4		CNDP2		CARD9		BIRC3	Regulation of actin cytoskeleton	CHRM3		FGF2		NT5M
					GALNT3		FLT3LG		DNMT1		HYAL3		CXCL2				IQGAP3		COL5A1		HMGCR
					FPGS		TNFRSF1B		BCL2		LPIN1		PSTPIP1	ECM-receptor interaction	TNXB				TLR4		COX6A1P2
					NANS		TNFSF14		EZH2		PPT2		IL1B		COL4A4	Proteoglycans in cancer	CAV1		ITGA2B		NDUFV2
					INPP5B		LTB		STMN1		MBOAT1		IKBKG				GPC1		COL5A2		GLUL
					RPIA		KDR		IRS2		FUT3		HSP90B1	Pancreatic secretion	PLA2G2A				PKN3		ACSS3
					DGAT1		TNFSF13B		THBS1		GALK1		NFKBIB		CLCA2	Ras signaling pathway	RASGRF1		FGF13		PIGV
					ADK		IL21R		CDCA5		GAA						NGF		IL7R		UQCRB
					ADI1		CD70		EGFR		SDHB	Fc gamma R-mediated phagocytosis	LYN	Glycerophospholipid metabolism	PLA2G2A				COL1A1		GLUD2
					ACSL3		BMP7				PCCA		ASAP2		LPCAT4	Metabolic pathways	ST6GALNAC5		IL7		SGMS2
					ADO			Progesterone-mediated oocyte maturation	CDC25A		FASN		PIP5K1A				ARSB		ITGB7		PYCR1
					ACO2	Intestinal immune network for IgA production	CCL28		PKMYT1		ST3GAL4		CFL1	Herpes simplex infection	IRF7		TYMS		LAMA1		ASNS
					PMM1		HLA-DRB5		BUB1		GANC		AKT2		CCL2		HYI		CCNE1		MCAT
					NDUFA12		TNFSF13B		ADCY5		ACLY		PIK3CA		HLA-DPA1		ATP6V0C		GNG4		UQCRC1
					IDH3G		PIGR		ANAPC4		TPK1		CDC42				ENPP1		CSF1		POLR1C
					CEPT1		HLA-DMA		HSP90AB1		PPT1		CRKL	Amoebiasis	SERPINB13		PLCB1		GYS1		ATP5O
					GMPPB		HLA-DRA		ANAPC5				WASF2		COL4A4				LPAR1		CERS6
					PYGB				MAPK12	RNA degradation	EXOSC5		PLCG1			Pathways in cancer	GLI2		NGFR		ATP5B
					CSGALNACT2	Calcium signaling pathway	CAMK2A				EXOSC7		AMPH	Focal adhesion	TNXB		CCNE2		PHLPP2		REV3L
					COQ7		SLC25A4	Cysteine and methionine metabolism	ENOPH1		CNOT8		MARCKS		BIRC3				THBS3		NDUFA7
					ADSS		NTSR1		ADI1		EXOSC1		ARPC5		COL4A4	NOD-like receptor signaling pathway	NLRP3		TNC		ATP5D
					ATP5G2		CALML3		MDH1		BTG2		PIK3CD						GNB5		GALNT13
					CDIPT		PDE1C		DNMT1		EXOSC2		VAV2	Regulation of actin cytoskeleton	MYH14	Oxidative phosphorylation	ATP6V0C		JAK3		POLR2E
					MDH1		ADRB1		MTR		DIS3L		LIMK1		ARHGEF6				MAPK3		NDUFB7
					FDFT1		ADORA2A				TTC37		VASP		FGD3	Hepatitis C	PPARA		OSMR		TECR
					POLE3		EDNRB	Ubiquitin mediated proteolysis	UBE2I		PABPC1L		INPPL1						EPHA2		BDH1
					B3GNT3		PLCB2		STUB1		PABPC4L		ARPC1B	Pathways in cancer	DAPK2	Epstein-Barr virus infection	PSMD2		ITGA1		UPP1
					NADK		ITPKA		UBE2K		DCP2		MAP2K1		BIRC3				GNG11		COX10
					NANP		PDGFRA		UBE2J2		PAN2		ASAP1		COL4A4	Adipocytokine signaling pathway	PPARA		JAK2		TSTA3
					PC		PTK2B		UBE2NL				ARPC3		FZD10				AKT3		MAN2A1
					DDOST		P2RX7		PIAS3	Fatty acid biosynthesis	ACACA		RAC1			ErbB signaling pathway	NRG1				HYAL2
					POLR2I				RHOBTB2		OXSM		PRKCA	Tight junction	TJP3			Cytokine-cytokine receptor interaction	TNFRSF14		LIAS
					PTS	Alcoholism	HIST3H2A		ANAPC4		FASN				MYH14	MicroRNAs in cancer	CCNE2		KIT		NDUFS5
					DLAT		HIST1H2AE		UBE2D3			Bacterial invasion of epithelial cells	BCAR1						EDAR		PDXP
					QDPR		HIST1H2BM		ANAPC5	Glycerophospholipid metabolism	PLA2G4A		CLTCL1	Hepatitis B	STAT4	Melanogenesis	PLCB1		IL6		NAPRT1
					TWISTNB		HIST3H2BB		UBE4B		PCYT2		PIK3CA		IRF7				IL2RG		SHMT2
					PON2		HDAC4				PLD2		RHOA			Platelet activation	PLCB1		TNFRSF9		UQCRH
					NDUFA3		CREB3L3	Pathogenic Escherichia coli infection	TUBB4B		LPIN1		CDC42	MicroRNAs in cancer	TNXB				CD40		EPT1
					ALG9		CALML3		ARPC2		PGS1		PXN		NOTCH3	Viral myocarditis	CAV1		TNFRSF11A		KHK
					DGKQ		ADORA2A		TUBA1C		MBOAT1		CRKL						EDA		ADSL
					ENOPH1		HIST1H2BJ		TUBB6		AGPAT3		WASF2	Hippo signaling pathway	ID2	Dilated cardiomyopathy	CACNA2D1		CCL5		BCAT1
					CNDP2		H2AFJ		TUBA1B		PLA2G6		CAV2		FZD10				PDGFRB		CCBL2
					AGPAT1		HIST1H2AC		TUBA4A		PLA2G4B		CLTC			Arrhythmogenic right ventricular cardiomyopathy (ARVC)	CACNA2D1		IL18R1		AHCY
					AMPD2						AGPAT2		PTK2	HTLV-I infection	IL15RA				KITLG		UQCR10
					B3GNT2	Adrenergic signaling in cardiomyocytes	MAPK13	Calcium signaling pathway	NOS1		LYPLA2		CTNNB1		HLA-DPA1	Thyroid hormone signaling pathway	PLCB1		TNFRSF8		ATP5G3
					NDUFS1		CACNG6		ITPR1		ADPRM		ARPC1B		FZD10				IL2RB		ZNRD1
					COMT		KCNE1		RYR2		CEPT1		ACTB			GnRH signaling pathway	PLCB1		CXCL12		CYP2U1
					PTDSS1		RAPGEF4		PHKA2		PPAP2C		CLTA	Jak-STAT signaling pathway	STAT4				INHBC		GSS
					ATP6V1A		CREB3L3		PPIF				ARPC3		IL15RA	Hypertrophic cardiomyopathy (HCM)	CACNA2D1		INHBA		DHODH
					DTYMK		CAMK2A		GNA11	Propanoate metabolism	HIBCH		MET						IL13RA1		DCXR
					NDUFB11		CALML3		ATP2B3		PCCA		RAC1	Tuberculosis	HLA-DPA1	Basal cell carcinoma	GLI2		CSF1		NDUFV1
					ATP6V1B2		CACNA2D2		PPP3CA		ACSS2		CBL		CLEC7A				NGFR		DCTPP1
					PDHX		ADRB1		GNAQ		SUCLG1		SEPT2			TGF-beta signaling pathway	RBL1		OSMR		NTPCR
					NADSYN1		PLCB2		VDAC2		ALDH1B1		HCLS1	Chemokine signaling pathway	CCL2				IFNGR1		UGT1A6
					FAM213B		MYL2		STIM2		SUCLA2		ARPC5		ARRB1	Small cell lung cancer	CCNE2		LIFR		FH
					GANC				ORAI1		ACACA		FN1						IL6ST		DPM2
					GAPDH	Rheumatoid arthritis	HLA-DRB5		EGFR				VCL	Viral carcinogenesis	HIST1H2BD	Inflammatory bowel disease (IBD)	IL1A		PLEKHO2		GLUD1
							MMP1			Fatty acid metabolism	ACSL1		PIK3CD		IRF7				CLCF1		HMBS
				Ubiquitin mediated proteolysis	UBE2H		LTB	RNA degradation	LSM1		ACADSB		ITGB1			Type I diabetes mellitus	IL1A		IL17RA		GALNT5
					UBE2R2		HLA-DRA		LSM3		FASN		RHOG	Epstein-Barr virus infection	MAP2K6				IL1R2		CHSY3
					PPIL2		TNFSF13B		RQCD1		ACACA		DOCK1		HLA-DPA1	Neuroactive ligand-receptor interaction	CHRM3		IL11		SMPD2
					STUB1		HLA-DMA		PABPC1		SCD		ILK						TNFRSF11B		CCBL1
					UBE4A		CTSL1		CNOT7		PPT2			Rap1 signaling pathway	RAP1GAP	Proteasome	PSMD2		IL8		GCDH
					CUL4A		JUN		PABPC4		OXSM	Protein processing in endoplasmic reticulum	STT3A		MAP2K6				CXCL11		HSD17B8
					ANAPC2				EXOSC6		PPT1		P4HB			One carbon pool by folate	TYMS		IL7R		NME2
					UBE2M	Phagosome	CD36				CPT2		RPN1	Ras signaling pathway	PLA2G2A				IL1R1		AASS
					WWP2		HLA-DRA	Homologous recombination	POLD2				UFD1L		RASAL1	Glycosaminoglycan biosynthesis - heparan sulfate / heparin	HS3ST3B1		IL24		BCAT2
					UBE3C		TAP1		RPA2	Huntington's disease	TAF4B		NPLOC4						IL15		COASY
					UBE2J2		RILP		POLD3		NDUFA10		DNAJC5	MAPK signaling pathway	MAP2K6	Purine metabolism	ENPP1		TGFB2		ATP5I
					CUL1		HLA-DRB5		RAD54L		NDUFC1		HSP90B1		ARRB1				INHBB		NDUFS6
					FBXW7		ITGA5				SOD1		UBQLN1			Glycosaminoglycan degradation	ARSB		IL7		HSD17B1
					UBE2Q1		CD14	Oocyte meiosis	ITPR1		BBC3		EIF2AK3	Cytokine-cytokine receptor interaction	IL15RA				CXCL1		PTGS1
					UBE2O		HLA-DMA		ADCY5		DNAL4		DNAJB11		CCL2	Vibrio cholerae infection	ATP6V0C		TNFRSF19		UQCR11
					PRPF19		CTSL1		MAPK12		NDUFA6		MAN1A1								POLR2D
					PIAS2		NCF1		PPP3CA		COX5A		GANAB	PI3K-Akt signaling pathway	TNXB	Collecting duct acid secretion	ATP6V0C	Alcoholism	GRIN2A		MPST
					PIAS3		C3		FBXO5		ATP5H		MAN1A2		COL4A4				MAOB		PIGL
					ANAPC4				PKMYT1		SDHB		STT3B			Graft-versus-host disease	IL1A		H2AFY2		PEMT
					MDM2	Leishmaniasis	HLA-DRB5		BUB1		NDUFB5		SEC62	Oxidative phosphorylation	ATP6V1B1				GRIN2D		PNPO
					UBE3B		MAPK13		ANAPC4		POLR2F		TRAF2			Phosphatidylinositol signaling system	PLCB1		TH		MOCS2
					UBE2D3		HLA-DRA		ANAPC5		CYCS		SAR1A	RIG-I-like receptor signaling pathway	IRF7				GNAO1		ATP6V0B
					TCEB1		HLA-DMA				TP53		CANX			Vasopressin-regulated water reabsorption	CREB5		GRIN3B		UGT1A1
					ANAPC5		NCF1	Metabolic pathways	PAICS		NDUFB4		DNAJB12	Hepatitis C	IRF7				HIST2H2BE		ATP6V1E2
					UBOX5		JUN		GMPS		NDUFA8		MBTPS1			Endocrine and other factor-regulated calcium reabsorption	PLCB1		NTRK2		SCLY
					UBE4B		C3		POLE4		UQCRH		DNAJC1	Fat digestion and absorption	PLA2G2A				SHC3		DPYS
					DDB1				ST3GAL5		DCTN4		ERLEC1			Glycosphingolipid biosynthesis - ganglio series	ST6GALNAC5		CREB3L1		GALNTL4
						Vitamin digestion and absorption	FOLH1		BCKDHB		ATP5A1		TUSC3	Oxytocin signaling pathway	KCNJ2				MAPK3		COQ3
				Carbon metabolism	CPS1		APOA1		PMVK		VDAC1		HSPA5			Spliceosome	RBMX		GNG4		ELOVL6
					PFKP		TCN2		INPP5A		COX6C		VCP	Apoptosis	BIRC3				ARAF		NDUFB9
					RPIA		SLC19A3		NDUFB2		UQCRC2		RRBP1			Riboflavin metabolism	ENPP1		GNG11		MTHFD2L
					MDH1				SQLE		POLR2G		RNF185	Measles	IRF7				GNB5		AOC2
					PFKL	Legionellosis	TLR5		PANK4				HSP90B1			Vascular smooth muscle contraction	PLCB1		BDNF		LTA4H
					PKM		HSPA1A		CRLS1	Peroxisome	PEX11G		SEC31A	Glutathione metabolism	ANPEP				HIST1H2BK		CYP27B1
					IDH3A		HSPA1L		ACAT2		ACSL1		DNAJB2			Bacterial invasion of epithelial cells	CAV1				MVK
					GPI		CD14		UROD		PEX6		UBE2D4	beta-Alanine metabolism	ALDH3B2			Hypertrophic cardiomyopathy (HCM)	CACNG8		COX4I1
					ACADM		CLK1		POLA1		SLC25A17		UBQLNL			Pyrimidine metabolism	TYMS		CACNG7		LDHB
					ACAT2		C3		XDH		PEX11B		CKAP4	Salivary secretion	BEST2				ITGA7		PSPH
					PC				DGKZ		ACOX2		EDEM1			Cytokine-cytokine receptor interaction	IL1A		IL6
					PGD	Glycosphingolipid biosynthesis - globo series	A4GALT		COQ2		DECR2		UGGT1	Gastric acid secretion	KCNJ2				ITGA4	Oxidative phosphorylation	ATP5D
					ACO2		FUT2		POLR3K		SOD1		DNAJC3			Epithelial cell signaling in Helicobacter pylori infection	ATP6V0C		ITGA11		ATP5I
					HK2		FUT9		PGAM1		AMACR		SEC61G	Alanine, aspartate and glutamate metabolism	ALDH5A1				PRKAA2		NDUFS7
					ME1				AGPAT9		PEX12		BCAP31			Prion diseases	IL1A		CACNA2D4		NDUFB7
					IDH3G	Tuberculosis	CIITA		ACOX3		HSD17B4		CAPN2	Chemical carcinogenesis	ALDH3B2				CACNB3		NDUFS6
					DLD		MAPK13		POLD2		PRDX5		BAX			Chemokine signaling pathway	PLCB1		SGCB		COX10
					DLAT		LSP1		PI4K2B				HSPH1	Proteoglycans in cancer	FZD10				ITGA1		NDUFA2
					GAPDH		HLA-DRA		POLR2B	Non-alcoholic fatty liver disease (NAFLD)	NDUFA10		UBQLN2			TNF signaling pathway	CREB5		TGFB2		COX7C
					ECHS1		HLA-DRB5		SMPD4		NDUFC1		PPP1R15A	Pancreatic cancer	ARHGEF6				ITGB7		NDUFV1
							CAMK2A		EXTL2		PIK3R3					Oocyte meiosis	CCNE2		SLC8A1		NDUFB10
				DNA replication	SSBP1		CALML3		POLD3		SREBF1	Regulation of actin cytoskeleton	PIP5K1A	Melanogenesis	FZD10				ITGA2B		UQCR11
					RNASEH2C		CD74		POLR2A		ATF4		WASF2			Long-term depression	PLCB1				NDUFS4
					POLD2		CASP10		PGM2		NDUFA6		PIP4K2B	Nitrogen metabolism	CA9			Focal adhesion	ITGA11		CYC1
					RPA2		CD14		PPAT		COX5A		BCAR1			Cardiac muscle contraction	CACNA2D1		COL5A3		PPA2
					RFC2		HLA-DMA		CPS1		SDHB		ARHGEF1	Antigen processing and presentation	HLA-DPA1				COL6A1		COX6A1P2
					POLA1		C3		DNMT1		NDUFB5		ARHGEF12			Salmonella infection	IL1A		COL1A2		NDUFV3
					RFC1				ALDH4A1		CYCS		ARHGEF7	Renin-angiotensin system	ANPEP				PDGFD		NDUFS5
					POLE3	Oxytocin signaling pathway	NFATC1		HK2		NDUFB4		RHOA			ECM-receptor interaction	THBS2		PDGFRB		NDUFV2
					POLA2		NPR1		DGKA		NDUFA8		CDC42	Thyroid hormone signaling pathway	NOTCH3				ITGA7		NDUFS2
					RNASEH1		CACNG6		FUT4		UQCRH		CRKL			Nicotinate and nicotinamide metabolism	ENPP1		ITGA4		UQCRB
							GUCY1B3		NANS		PRKAG1		PAK2	GnRH signaling pathway	MAP2K6				COL6A3		ATP5G1
				Herpes simplex infection	EEF1D		PPP1R12B		PRIM1		COX6C		NCKAP1			Cocaine addiction	CREB5		LAMA4		ATP6V0B
					UBE2R2		JUN		ADI1		UQCRC2		CFL1	Ovarian steroidogenesis	AKR1C3				PAK3		ATP5J2
					CASP3		CAMK2A		LIPT2		PRKAB2		PIK3CA			Ubiquitin mediated proteolysis	UBE2S		SHC3		ATP6V1E2
					GTF2I		CALML3		PMM1		BCL2L11		PXN	Bladder cancer	DAPK2				COL3A1		NDUFA13
					IFIT1		CACNA2D2		PYGB				SSH1			Inositol phosphate metabolism	PLCB1		COL6A2		NDUFS3
					CSNK2A2		MEF2C		PAFAH2	Mineral absorption	SLC11A1		ARPC5	Basal cell carcinoma	FZD10				ACTN4		UQCRH
					DDX58		PLCB2		MTR		ATP1A1		ITGB1			Wnt signaling pathway	PLCB1		FLNB		NDUFAB1
					TAB1				NDUFA4		ATP1B3		VAV2	TGF-beta signaling pathway	ID2				PARVA		UQCRQ
					TRAF5	cGMP-PKG signaling pathway	NFATC1		POLE		MT2A		PIP4K2A			PPAR signaling pathway	PPARA		THBS3		NDUFB9
					IKBKB		NPR1		IDI2		MT1F		DIAPH3	Inflammatory mediator regulation of TRP channels	MAP2K6				TNC		UQCRC1
					TAP1		GUCY1B3		DHFR		SLC5A1		PFN4			Leishmaniasis	IL1A		MAPK3		ATP5O
					TAF4		PRKG2		MDH1		VDR		ROCK2	Neuroactive ligand-receptor interaction	GABRP				RAC2		ATP5F1
					OAS1		CREB3L3		EXTL3		MT1X		PIK3CD			Glyoxylate and dicarboxylate metabolism	HYI		ITGA1		COX8A
					CYCS		SLC25A4		POLE3				DOCK1	Osteoclast differentiation	MAP2K6				AKT3		COX4I1
					CUL1		CALML3		QDPR	Thiamine metabolism	NFS1		PAK4			Chagas disease (American trypanosomiasis)	PLCB1		PAK6		ATP5B
					SRPK1		ADRB1		DGKQ		TPK1		VCL	Phenylalanine metabolism	ALDH3B2				MYLK		UQCR10
					HNRNPK		EDNRB		ENOPH1				PDGFB			African trypanosomiasis	PLCB1		MYL9		NDUFA11
					SRSF4		MEF2C		NOS1	Parkinson's disease	PRKX		ARHGAP35	Purine metabolism	PDE4B				TLN2		ATP5G3
					MED8		PLCB2		PTDSS1		NDUFA10		MYH9			Malaria	THBS2		COL5A1		NDUFS8
					POLR2A				DTYMK		NDUFC1		PPP1R12C	Vibrio cholerae infection	ATP6V1B1				FLNC		NDUFA7
					MAP3K7	2-Oxocarboxylic acid metabolism	AADAT		ST8SIA1		NDUFA6		LIMK1			Pantothenate and CoA biosynthesis	ENPP1		ITGA2B		ATP5C1
					GLTSCR2		IDH1				COX5A		FN1	Collecting duct acid secretion	ATP6V1B1				COL5A2
					ARNTL		IDH2	Spliceosome	THOC1		ATP5H		MYLK4			Hedgehog signaling pathway	GLI2		COL1A1	Parkinson's disease	VDAC3
					MAPK8				DDX46		SDHB		GNA12	Leukocyte transendothelial migration	CD99				FYN		ATP5D
					CLOCK	Salivary secretion	CALML3		SNRPA		NDUFB5		CHRM4			Hematopoietic cell lineage	IL1A		ITGB7		PRKX
					PPP1CB		KCNN4		DHX15		CYCS		MSN	Vascular smooth muscle contraction	PLA2G2A				LAMA1		NDUFS7
					FADD		ADRB1		SRSF3		NDUFB4		ACTN2			Circadian entrainment	PLCB1				NDUFB7
					CSNK2A1		GUCY1B3		DDX39B		NDUFA8		FGF5	Tyrosine metabolism	ALDH3B2			Nicotine addiction	GRIN2A		NDUFS6
					OAS3		PRKG2		SNRPC		UQCRH		PDGFC			Fanconi anemia pathway	FANCB		GRIN2D		NDUFA2
							PLCB2		LSM3		ATP5A1		ITGAV	Histidine metabolism	ALDH3B2				GRIN3B		COX7C
				Tight junction	INADL		TRPV6		ALYREF		VDAC1		FGF1			Gap junction	PLCB1		GABRA3		NDUFV1
					MYH10				TRA2B		COX6C		FGFR2	Epithelial cell signaling in Helicobacter pylori infection	ATP6V1B1				GABRG1		NDUFB10
					SRC	Carbon metabolism	DAK				UQCRC2		DIAPH2			Starch and sucrose metabolism	ENPP1		CACNA1B		UQCR11
					PTEN		ACSS1	Huntington's disease	NDUFB2		DRD2		ARPC1B	Glycolysis / Gluconeogenesis	ALDH3B2				GABRA2		NDUFS4
					PPP2R2A		IDH2		ITPR1				BRAF			Protein processing in endoplasmic reticulum	WFS1				CYC1
					ASH1L		FBP1		NDUFA4	Primary bile acid biosynthesis	ACOX2		RAC1	Fc epsilon RI signaling pathway	MAP2K6			Inflammatory bowel disease (IBD)	NOD2		COX6A1P2
					VAPA		PHGDH		HDAC2		HSD3B7		MAP2K1			Parkinson's disease	SNCA		IL18R1		NDUFV3
					GNAI3		ALDOC		PPIF		HSD17B4		PTK2	Cell cycle	CDKN1C				RORA		NDUFS5
					CSNK2A2		IDH1		GPX1		AMACR		PPP1R12A			Endocytosis	CAV1		MAF		NDUFV2
					MLLT4		HKDC1		COX7A2				ACTB	FoxO signaling pathway	BCL6				IL6		UBE2G1
					ZAK				GNAQ	Glycosphingolipid biosynthesis - lacto and neolacto series	FUT3		ITGA3			Notch signaling pathway	DLL1		IL2RG		NDUFS2
					TJP2	Fructose and mannose metabolism	ALDOC		PPARGC1A		B3GNT4		PDGFA	NF-kappa B signaling pathway	BIRC3				IFNGR1		UQCRB
					PPP2R1B		FBP1		VDAC2		B4GALT4		ARPC3			Serotonergic synapse	PLCB1		STAT1		ATP5G1
					SPTAN1		HKDC1		POLR2A		B3GNT1		IQGAP1	Dorso-ventral axis formation	NOTCH3				TGFB2		NDUFA13
					CLDN4		AKR1B10		POLR2B		ST3GAL4		NRAS			Glutamatergic synapse	PLCB1		TLR4		HTRA2
					CTNNA1				HTT				PIP4K2C	Pertussis	CASP1				GATA3		NDUFS3
					TJAP1	Other glycan degradation	HEXDC			Ribosome biogenesis in eukaryotes	MDN1					Retrograde endocannabinoid signaling	PLCB1				UQCRH
					EPB41L2		GLB1	Salivary secretion	GNAQ		UTP6	RIG-I-like receptor signaling pathway	TRADD	Legionellosis	CASP1			Amphetamine addiction	GRIN2A		UBE2G2
					EXOC3		AGA		NOS1		NHP2		ATG12			Synaptic vesicle cycle	ATP6V0C		MAOB		NDUFAB1
					PARD3				ITPR1		GNL3		ATG5	Olfactory transduction	CLCA2				GRIN2D		UQCRQ
					CSNK2A1	African trypanosomiasis	PLCB2		ADCY5		NOP56		MAPK14			Lysine degradation	WHSC1		TH		NDUFB9
					LLGL1		IDO1		SLC12A2		RPP25L		TBK1	Asthma	HLA-DPA1				GRIN3B		UQCRC1
					EXOC4		APOA1		CST4		RIOK2		RELA						CREB3L1		ATP5O
							VCAM1		ATP2B3		TBL3		TANK	Nicotine addiction	GABRP						ATP5F1
				RNA transport	TPR						RRP7A		TRAF6					Rheumatoid arthritis	ACP5		COX8A
					EIF2B1	GnRH signaling pathway	MAP3K1	Terpenoid backbone biosynthesis	ACAT2		NOP10		TRAF2	Sulfur relay system	MOCS1				CXCL12		COX4I1
					RPP38		CAMK2A		PMVK				RIPK1						TNFRSF11A		ATP5B
					THOC1		MAPK13		IDI2	Glycerolipid metabolism	LPIN1		NFKBIB	Ubiquitin mediated proteolysis	BIRC3				IL6		UQCR10
					SUMO1		CALML3				MBOAT1		MAVS						ATP6V0D2		NDUFA11
					NUP93		PLCB2	Phagosome	TUBB4B		AGPAT3		IRF3	Alcoholism	HIST1H2BD				CCL5		ATP5G3
					NUP35		PTK2B		NOS1		PNPLA3		DDX3X						ATP6V0A4		NDUFS8
					EIF1		JUN		STX18		AGPAT2		IKBKG	Inositol phosphate metabolism	ISYNA1				ATP6V0E2		NDUFA7
					NUP133				TUBA1C		ALDH1B1		TNF						TGFB2		ATP5C1
					NUP214	Hepatitis C	MAPK13		TUBA1B		LIPG			Phototransduction	ARRB1				IL11
					SEH1L		IFIT1		TUBA4A		PPAP2C	NF-kappa B signaling pathway	IRAK1						ITGB2	Aminoacyl-tRNA biosynthesis	FARSB
					NUP85		DDX58		ITGAM				LYN	PPAR signaling pathway	ANGPTL4				IL8		KARS
					NUP54		OAS1		EEA1	AMPK signaling pathway	FOXO1		TRADD						CXCL1		QRSL1
					EIF3I		NR1H3		THBS1		PIK3R3		BIRC2	Leishmaniasis	HLA-DPA1				TLR4		FARS2
					NXT1		CLDN18		TUBB6		CCNA1		TAB2						ICAM1		YARS
					FXR2		IRF1				RPS6KB1		RELA	Chagas disease (American trypanosomiasis)	CCL2				IL15		EPRS
					UPF2		CLDN4	Bladder cancer	DAPK3		SREBF1		ATM						TCIRG1		PET112
					EIF4E2		OAS3		HRAS		PPP2CA		PLCG1	mRNA surveillance pathway	MSI2				ATP6AP1		LARS
					EIF3D				THBS1		FASN		TRAF6						ATP6V1E1		MARS
					RPP30	Dilated cardiomyopathy	CACNG6		EGFR		ACACA		NFKB2	Malaria	CCL2				CSF1		IARS
					PABPC1		CACNA2D2				SCD		TRAF2								HARS
					EIF2B4		ADRB1	HTLV-I infection	POLE4		PRKAG1		RIPK1	Drug metabolism - cytochrome P450	ALDH3B2			Cyanoamino acid metabolism	GGT5		HARS2
					NUP37		MYL2		POLE		STRADA		TNFRSF1A						GGT1		SARS
					SAP18		ITGA5		ADCY5		ADRA1A		CARD11	Hematopoietic cell lineage	ANPEP				GGT7		MARS2
					NUP107		DMD		POLE3		CAMKK2		BCL10								FARSA
					THOC7		ITGB6		PPP3CA		PRKAB2		IRAK4	Linoleic acid metabolism	PLA2G2A			Complement and coagulation cascades	TFPI		PARS2
									POLD2				LY96						CR2		GARS
				Endocytosis	GIT1	NF-kappa B signaling pathway	TNFSF14		VDAC2	Purine metabolism	NUDT9		IKBKG	Parkinson's disease	GPR37				C1R		YARS2
					DNM2		BLNK		ANAPC4		GMPR		XIAP						C3AR1		WARS2
					PIP5K1A		LTB		ANAPC5		NME3		TNF	alpha-Linolenic acid metabolism	PLA2G2A				PLAT		NARS2
					AGAP1		DDX58		RAN		AK4		CXCL2						SERPING1		VARS2
					CHMP6		TNFSF13B		HRAS		POLR3D		IL1B	Peroxisome	EPHX2				SERPINE1
					SH3GLB1		CD14		POLD3		ADPRM								PROC	Huntington's disease	VDAC3
					ARAP2		VCAM1		CHEK1		NUDT5	Shigellosis	ATG5	Staphylococcus aureus infection	HLA-DPA1				C1S		ATP5D
					EEA1				MYBL2		POLR2F		MAPK14						F5		NDUFS7
					VPS4B	RIG-I-like receptor signaling pathway	IFIH1		WNT7A		PRUNE		NOD1	Endocytosis	ARRB1				PLAU		POLR2E
					PSD3		DAK				AK2		CDC42						F3		NDUFB7
					RAB11FIP3		MAP3K1	Long-term depression	GNAQ		ITPA		RELA	Notch signaling pathway	NOTCH3				F8		NDUFS6
					VPS28		MAPK13		NOS1		POLR3E		CRKL						PLAUR		NDUFA2
					SH3GLB2		CASP10		ITPR1		GUCY2D		WASF2	GABAergic synapse	GABRP				CD59		COX7C
					SMAP1		DDX58		HRAS		NME1-NME2		ARPC5								NDUFV1
					SMAD2				GNA11		HDDC3		ROCK2	Serotonergic synapse	HTR3A			Alanine, aspartate and glutamate metabolism	NAT8L		NDUFB10
					RAB7A	Measles	TNFSF10				ENTPD3		VCL						GFPT2		POLR2H
					STAMBP		HSPA1A	Phosphatidylinositol signaling system	DGKQ		ENTPD2		ITGB1	Cholinergic synapse	KCNJ2				DDO		UQCR11
					ARAP3		HSPA1L		PI4K2B		POLR2G		CD44						IL4I1		NDUFS4
					PARD3		DDX58		DGKZ				RHOG	Retrograde endocannabinoid signaling	GABRP				ABAT		CYC1
					AP2M1		OAS1		ITPR1	Non-homologous end-joining	RAD50		PFN4						ASS1		HAP1
					PIP5K1C		IFIH1		DGKA		XRCC4		DOCK1	Synaptic vesicle cycle	ATP6V1B1						POLR2D
					LDLR		TNFRSF10C		INPP5A		POLL		IKBKG					Glycerolipid metabolism	CEL		COX6A1P2
					SRC		CBLB						HCLS1						AKR1B1		NDUFV3
					VTA1		OAS3	Non-homologous end-joining	XRCC6	Ether lipid metabolism	PLA2G4A		ARPC1B						DGKI		NDUFS5
					CHMP5				PRKDC		PLA2G6		ACTB						DGKG		NDUFV2
					AP2B1	Graft-versus-host disease	HLA-DRB5				PLA2G4B		ARPC3						PPAP2B		NDUFS2
					EPN2		HLA-DMA	FoxO signaling pathway	PLK2		CEPT1		RAC1						LPIN3		TBPL1
					RAB11B		HLA-DRA		GADD45A		PLD2		NFKBIB						PPAP2A		UQCRB
					ZFYVE20		KLRC1		HRAS		PPAP2C								DGAT2		ATP5G1
					MDM2				SGK1			Hepatitis C	TRADD						AGPAT4		NDUFA13
					EGFR	Toxoplasmosis	CIITA		MAPK12	Base excision repair	OGG1		TBK1								CLTB
							MAPK13		PLK4		TDG		AKT2					Arrhythmogenic right ventricular cardiomyopathy (ARVC)	CACNG8		NDUFS3
				Pyrimidine metabolism	NME6		HSPA1A		IRS2		MUTYH		IFNAR1						CACNG7		UQCRH
					POLR3C		HSPA1L		EGFR		POLL		PPP2CB						ITGA7		TBP
					NT5C3		HLA-DRA				MPG		MAPK14						ITGA4		NDUFAB1
					POLR3K		HLA-DRB5	Rap1 signaling pathway	ADCY5				EIF2AK3						ITGA11		UQCRQ
					POLE3		LAMB2		MAP2K3	Fatty acid degradation	ADH6		PIK3CA						CACNA2D4		NDUFB9
					DPYD		HLA-DMA		MLLT4		ACSL1		RELA						ACTN4		UQCRC1
					DTYMK				HRAS		ACADSB		STAT2						TCF7L2		ATP5O
					POLD2	Leukocyte transendothelial migration	MAPK13		MAPK12		ALDH1B1		TRAF6						CACNB3		ATP5F1
					POLR2A		RAPGEF4		PFN1		ECI1		IRF3						SGCB		COX8A
					POLR2I		VCAM1		ITGAM		CPT2		PIK3CD						ITGA1		COX4I1
					PNPT1		CLDN18		GNAQ				JAK1						ITGB7		ATP5B
					TXNRD2		CLDN4		THBS1	Basal transcription factors	TAF4B		IKBKG						SLC8A1		UQCR10
					POLR3A		MYL2		EGFR		TAF8		TNF						ITGA2B		NDUFA11
					POLR2K		PTK2B		PARD6G		GTF2F1		PPP2R2B						TCF7		ATP5G3
					POLR2B		NCF1		RASGRP3		CCNH		PPP2R2C								NDUFS8
					POLA1						GTF2H2		TRAF2					Rap1 signaling pathway	SIPA1L2		NDUFA7
					TWISTNB	Cell adhesion molecules (CAMs)	HLA-DRA	Amino sugar and nucleotide sugar metabolism	NANS		GTF2IRD1		BRAF						MRAS		ATP5C1
					UMPS		VCAM1		PMM1				RIPK1						KIT
					POLA2		CLDN18		HK2	Valine, leucine and isoleucine degradation	HIBCH		PPP2R1A						GNAO1	RNA transport	UPF1
							HLA-DRB5		PGM2		PCCA		TNFRSF1A						FPR1		EEF1A1
				Shigellosis	SRC		CLDN4				ACADSB		IFNAR2						PDGFD		ELAC2
					DIAPH1		NFASC	Folate biosynthesis	QDPR		ALDH1B1		NRAS						PDGFRB		POP1
					ABL1		CNTN2		DHFR		DBT		MAVS						GRIN2A		EIF1AX
					MAPK8		HLA-DMA				MCCC1								FGFR1		STRAP
					ITGA5		LRRC4B	MAPK signaling pathway	GADD45A			SNARE interactions in vesicular transport	BET1L						PLCE1		THOC5
					MAD2L2				PPP3CA	Oxidative phosphorylation	NDUFA10		SNAP23						KITLG		EIF3H
					IKBKB	Melanogenesis	WNT11		MAP2K3		PPA1		SNAP29						FYB		EIF3C
					PFN2		CREB3L3		RASA1		NDUFC1		STX4						PLCB4		RAN
					MAPK1		CAMK2A		MAP3K4		NDUFA6		YKT6						ADCY6		EIF3G
					ROCK1		CALML3		HRAS		COX5A		STX3						PARD6B		NUP160
					MAPK12		EDNRB		MAPK12		ATP5H		VAMP3						CSF1		RPP40
					CRK		PLCB2		DAXX		SDHB		STX2						LPAR1		RAE1
					PFN1		WNT4		RPS6KA4		NDUFB5								NGFR		GEMIN4
									STMN1		NDUFB4	T cell receptor signaling pathway	AKT2						SIPA1		EIF3E
				mRNA surveillance pathway	SSU72	Tryptophan metabolism	AADAT		EGFR		NDUFA8		RHOA						MAPK3		NUP43
					PCF11		IDO1		RASGRP3		UQCRH		CDC42						EPHA2		EIF2S2
					SMG7		TDO2		DUSP5		ATP5A1		PLCG1						RAC2		EIF4E
					WDR33		CYP1B1		NR4A1		COX6C		PAK2						MAGI2		PABPC3
					WDR82						UQCRC2		MAPK14						MAPK11		RPP21
					PPP2R2A	Insulin secretion	CAMK2A	Dopaminergic synapse	ITPR1				PIK3CA						AKT3		NUP88
					NXT1		SLC2A1		PPP2R2A	Fc gamma R-mediated phagocytosis	PLA2G4A		NFKBIE						RRAS		THOC6
					UPF2		KCNN4		ADCY5		DNM2		RELA						ADCY7		POP5
					HBS1L		PLCB2		MAPK12		ARPC1A		TNF								EIF4EBP1
					PPP2R5A		RAPGEF4		PPP3CA		SPHK1		CSF2					Taurine and hypotaurine metabolism	GGT5		WIBG
					PABPC1		CREB3L3		GNAQ		PLD2		NFATC2						GGT1		THOC3
					PPP1CB				CLOCK		PIK3R3		DLG1						GGT7		GEMIN5
					GSPT1	Hypertrophic cardiomyopathy (HCM)	CACNG6		GNB3		PLA2G6		CARD11								GEMIN6
					NUDT21		CACNA2D2				PLA2G4B		PPP3CB					MicroRNAs in cancer	ABCB1		RBM8A
					PPP2R1B		MYL2	RNA polymerase	POLR2B		RPS6KB1		MAP2K1						VIM		GEMIN8
					SAP18		ITGA5		POLR3K		PPAP2C		NFKBIB						HOXD10		POP7
					CSTF1		DMD		POLR2A				CBL						ZEB1		EIF4B
							ITGB6			p53 signaling pathway	CCNG1		NRAS						PLCG2		EIF2B3
				Insulin signaling pathway	G6PC3			Pantothenate and CoA biosynthesis	PANK4		CD82		PAK4						MMP16		NUP210L
					PHKB	Glycosphingolipid biosynthesis - lacto and neolacto series	FUT2		VNN1		DDB2		VAV2						ZEB2		XPO5
					PTPRF		FUT9				BBC3		PPP3R1						PDGFRB
					GSK3B		B3GNT3	Glycosphingolipid biosynthesis - ganglio series	ST3GAL5		CCND3		BCL10						ZFPM2	Non-alcoholic fatty liver disease (NAFLD)	PIK3CB
					PHKA2				ST8SIA1		PPM1D		PIK3CD						PTGS2		INSR
					IKBKB	TNF signaling pathway	MAP3K8				CYCS		IKBKG						RECK		NDUFS7
					EXOC7		MAPK13	Other types of O-glycan biosynthesis	GLT25D1		TP53								HMOX1		NDUFB7
					PTPN1		CREB3L3		FUT4			Chemokine signaling pathway	LYN						SOCS1		NDUFS6
					MAPK1		JUN		LFNG	Insulin signaling pathway	PRKX		PLCB3						PLAU		NDUFA2
					PDPK1		VCAM1				FOXO1		BCAR1						DNMT3A		COX7C
					IRS1		TNFRSF1B	Cholinergic synapse	ITPR1		MAP2K2		AKT2						TGFB2		NDUFV1
					PHKG2		CASP10		ADCY5		PIK3R3		RHOA						NOTCH4		NDUFB10
					SHC1				HRAS		RPS6KB1		CDC42						BMF		UQCR11
					PRKACA	Nicotinate and nicotinamide metabolism	NMNAT3		GNA11		SREBF1		CRKL						PRKCE		NDUFS4
					HK2		NT5C3		BCL2		MKNK2		ADRBK2						CCNE1		CYC1
					EIF4E2		QPRT		GNAQ		TRIP10		PIK3CA						WNT3		COX6A1P2
					MAPK8				GNB3		FASN		RELA						TIMP3		NDUFV3
					PPP1CB	ECM-receptor interaction	GP5				CALML5		PXN						TNC		XBP1
					PHKA1		LAMB2	Lysine degradation	SUV39H2		ACACA		STAT2								NDUFS5
					CRK		CD36		GLT25D1		CBLC		GNB4					Ras signaling pathway	MRAS		NDUFV2
					BAD		TNN		ACAT2		PRKAG1		PTK2						KIT		NDUFS2
					INPP5K		ITGA5		WHSC1L1		PRKAB2		BRAF						PLCG2		UQCRB
					PYGB		ITGB6						RAC1						PDGFD		NDUFA13
								Thyroid hormone synthesis	GNAQ	Endocrine and other factor-regulated calcium reabsorption	PRKX		RAP1B						PDGFRB		NDUFS3
				Fructose and mannose metabolism	PFKL	Amphetamine addiction	CAMK2A		ITPR1		ATP1A1		RAP1A						GRIN2A		UQCRH
					PMM2		CALML3		SLC26A4		DNM2		MAP2K1						FGFR1		MAPK10
					PFKFB2		ARC		ADCY5		ATP1B3		NFKBIB						PLA2G16		NDUFAB1
					PMM1		CREB3L3		GPX1		VDR		NRAS						PLCE1		UQCRQ
					PFKP		JUN				CALB1		CCR10						KITLG		NDUFB9
					GMPPB			Pancreatic secretion	GNAQ				VAV2						PAK3		UQCRC1
					FPGT	Asthma	HLA-DRB5		ITPR1	Nucleotide excision repair	DDB2		ROCK2						SHC3		CEBPA
					MPI		HLA-DMA		RYR2		ERCC5		PIK3CD						FGF2		IL6R
					HK2		HLA-DRA		ADCY5		BIVM		GRK5						TIAM1		COX8A
									SLC12A2		CCNH		PRKACB						RASA3		COX4I1
				Epithelial cell signaling in Helicobacter pylori infection	GIT1	Rap1 signaling pathway	FGF19		ATP2B3		GTF2H2		GNAI2						FGF13		UQCR10
					ATP6V1B2		FGF11				ERCC8		IKBKG						KSR1		NDUFA11
					SRC		ADORA2A	Circadian entrainment	GNAQ				GNG10						PLA2G4C		NDUFS8
					ATP6V0D1		PDGFRA		NOS1	VEGF signaling pathway	PLA2G4A		CCL26						FOXO4		NDUFA7
					CASP3		EFNA1		ITPR1		VEGFA		CXCL3						GNG4
					MAPK8		MAPK13		RYR2		MAP2K2		CCR7						CSF1	Alzheimer's disease	ATP5D
					IKBKB		RAPGEF4		ADCY5		SPHK1		CXCL2						NGFR		NDUFS7
					ATP6V0A1		CALML3		GNB3		PIK3R3								GNB5		NDUFB7
					ATP6V1F		KDR				PLA2G4B	Renal cell carcinoma	CUL2						MAPK3		NDUFS6
					EGFR		PLCB2	Fanconi anemia pathway	TELO2		HSPB1		AKT2						EPHA2		NDUFA2
					MAPK12		ID1		APITD1				PIK3CA						RAC2		COX7C
					MAP2K4				FANCG	Carbohydrate digestion and absorption	ATP1A1		EP300						GNG11		NDUFV1
					ATP6V1A	Galactose metabolism	GLB1		RPA2		SLC5A1		CDC42						AKT3		NDUFB10
					PAK1		HKDC1				ATP1B3		CRKL						RRAS		UQCR11
							AKR1B10	Insulin signaling pathway	PRKAR2A		PIK3R3		PAK2						PAK6		NDUFS4
				AMPK signaling pathway	G6PC3				PHKA2		MGAM		EGLN2								CYC1
					RAB8A	Autoimmune thyroid disease	HLA-DRB5		SOCS2				PAK4					Intestinal immune network for IgA production	CXCL12		COX6A1P2
					SIRT1		HLA-DRA		HRAS	Citrate cycle (TCA cycle)	ACLY		EGLN1						CD40		NDUFV3
					PPP2R2A		HLA-DMA		PPARGC1A		SUCLG1		PDGFB						IL6		NDUFS5
					RAB2A		TG		HK2		SUCLA2		PIK3CD						ITGA4		NDUFV2
					PFKP				IRS2		SDHB		TGFB1						IL15		NDUFS2
					PPP2R5A	Glutathione metabolism	GPX7		PYGB				RAP1B						ITGB7		UQCRB
					PFKL		IDH1			One carbon pool by folate	MTHFD2		RAP1A								ATP5G1
					PPP2R1B		IDH2	Glycerophospholipid metabolism	DGKQ		ALDH1L2		MAP2K1					Neuroactive ligand-receptor interaction	GABBR2		NDUFA13
					ELAVL1		GSTK1		CRLS1		MTFMT		BRAF						ADRA1D		NDUFS3
					PDPK1				DGKZ				MET						FPR1		UQCRH
					RAB10	Folate biosynthesis	ALPI		AGPAT9	Glycosaminoglycan degradation	HYAL3		RAC1						GRIK2		NDUFAB1
					MLYCD		ALPPL2		DGKA		HEXB		RAPGEF1						C3AR1		UQCRQ
					IRS1				PTDSS1		HYAL1		NRAS						PTGFR		NDUFB9
					RAB14	Biosynthesis of amino acids	AADAT						ETS1						GRIN2A		CDK5R1
					RAB11B		PHGDH	Estrogen signaling pathway	GNAQ	Taurine and hypotaurine metabolism	CSAD								S1PR3		UQCRC1
					PFKFB2		ALDOC		ITPR1		GGT6	Epithelial cell signaling in Helicobacter pylori infection	LYN						NPBWR1		ATP5O
					STRADA		IDH1		ADCY5				MAPK14						GRIN2D		ATP5F1
					MAP3K7		IDH2		HRAS	Ubiquinone and other terpenoid-quinone biosynthesis	TAT		NOD1						GRIN3B		COX8A
					ADIPOR2				EGFR		COQ5		CDC42						GABRA3		COX4I1
					CRTC2	Thyroid hormone synthesis	GPX7		HSP90AB1				RELA						TBXA2R		ATP5B
							PLCB2			Sulfur relay system	NFS1		PLCG1						GABRG1		UQCR10
				Protein processing in endoplasmic reticulum	DERL1		SLC5A5	cGMP-PKG signaling pathway	ITPR1		TRMU		ATP6V1H						NPFFR2		NDUFA11
					MBTPS2		CREB3L3		ADCY5				IKBKG						LPAR1		ATP5G3
					LMAN2		TG		PPIF	Amyotrophic lateral sclerosis (ALS)	GRIA1		JAM3						P2RY2		NDUFS8
					PRKCSH				GNA11		SOD1		TJP1						HRH1		NDUFA7
					STUB1	Vascular smooth muscle contraction	NPR1		ATP2B3		TOMM40L		ADAM10						GPR156		ATP5C1
					NFE2L2		CALCRL		PPP3CA		PRPH		ADAM17						OPRL1
					SEC61A1		GUCY1B3		GNAQ		CYCS		MET						MC1R	Pyrimidine metabolism	POLR2E
					DNAJA2		PPP1R12B		VDAC2		TP53		RAC1						ADRA2C		NT5C3L
					PLAA		CALML3		IRS2				HBEGF						GABRA2		NT5M
					SEC24C		ADORA2A			Alzheimer's disease	NDUFA10								CHRNA10		UPP1
					UBE2J2		PLCB2	Alanine, aspartate and glutamate metabolism	CPS1		NDUFC1	Lysosome	NPC1						P2RX4		DHODH
					NSFL1C				ALDH4A1		NDUFA6		FUCA1						PTAFR		POLR3G
					MAP3K5	Neurotrophin signaling pathway	MAP3K1		PPAT		COX5A		AP4B1						HTR1D		POLR2H
					CUL1		MAPK13				ATP5H		CLTCL1						P2RY6		DCTPP1
					SSR2		RPS6KA6	Inflammatory mediator regulation of TRP channels	GNAQ		SDHB		ATP6V1H						S1PR1		TXNRD3
					SSR1		NTF4		ITPR1		NDUFB5		CLN5						P2RY1		CAD
					AMFR		JUN		ASIC4		CYCS		GUSB								POLR2D
					DDOST		CAMK2A		ADCY5		NDUFB4		CTSB					Calcium signaling pathway	GRIN2A		UCK2
					MAPK8		CALML3		MAP2K3		NDUFA8		AP3M1						ADRA1D		POLR1B
					SEC24D				MAPK12		UQCRH		LAMP1						GRIN2D		ENTPD1
					DNAJC10	Estrogen signaling pathway	HSPA1A				CALML5		CLTC						PLCG2		NT5C
					HSP90AB1		CALML3	Glycerolipid metabolism	DGKQ		ATP5A1		GLA						RYR1		DPYS
					HYOU1		HSPA1L		DGKZ		MAPT		CLTA						TBXA2R		NME1
					UBE2D3		PLCB2		AGPAT9		COX6C		HGSNAT						PLCE1		NUDT2
					LMAN1		CREB3L3		DGKA		UQCRC2		GNPTAB						ORAI2		POLR1C
					UBE4B		JUN						SCARB2						PTGFR		POLR1E
								Alcoholism	H3F3C	Arachidonic acid metabolism	PLA2G4A		GNS						PDGFRB		NME2
				Epstein-Barr virus infection	POLR3C	Hepatitis B	MAP3K1		ADCY5		ALOX15B		ENTPD4						HRH1		ZNRD1
					YWHAG		NFATC1		HDAC2		PLA2G6		AP1G1						ATP2B4
					POLR3K		DDX58		HRAS		PLA2G4B		CTSA						PLCB4	Ribosome biogenesis in eukaryotes	GAR1
					PSMC5		CREB3L3		HDAC4		ALOX12		CD63						SPHK2		WDR3
					PSMD7		JUN		H2AFX		GGT6		CTSW						ADCY7		IMP4
					CSNK2A2		IFIH1		HAT1		PTGES2		ARSG						MYLK		NOB1
					DDX58		CASP10		GNB3				AP1S2						CACNA1B		WDR36
					HDAC2		PTK2B			Galactose metabolism	GALK1								ORAI3		POP5
					TAB1			Parkinson's disease	NDUFB2		GANC	Toll-like receptor signaling pathway	IRAK1						CD38		REXO1
					STAT3	Pantothenate and CoA biosynthesis	UPB1		NDUFA4		GAA		TBK1						TNNC2		POP1
					GSK3B		DPYD		ADCY5		MGAM		AKT2						P2RX4		RAN
					TRAF5				PPIF				IFNAR1						PTAFR		RIOK1
					PSMD3	Arrhythmogenic right ventricular cardiomyopathy (ARVC)	CACNG6		COX7A2	RNA polymerase	POLR3D		MAPK14						SLC8A1		IMP3
					IKBKB		CACNA2D2		UBE2J2		POLR3E		TAB2								TAF9
					HDAC4		ITGA5		VDAC2		POLR2G		PIK3CA					Hematopoietic cell lineage	KITLG		TCOF1
					NUP214		DMD		PARK7		POLR2F		RELA						CR2		UTP15
					MAPK12		ITGB6						TRAF6						KIT		POP7
					MAP2K4			One carbon pool by folate	MTR	Cardiac muscle contraction	ATP1A1		RIPK1						IL6		RPP40
					SND1	Proteoglycans in cancer	FGF19		DHFR		ATP1B3		IFNAR2						ITGA4		NHP2L1
					PRKACA		FGF11				UQCRH		RAC1						CD22
					POLR2A		CAMK2A	Peroxisome	ACOX3		CACNG4		MAP2K1						IL7R	Cell cycle	GADD45B
					MAP3K7		ITGA5		XDH		COX6C		TOLLIP						CD38		CCNB1
					POLR2I		WNT4		PRDX1		UQCRC2		TNF						IL11		YWHAE
					POLR3A		CTSL1		PMVK		TNNT2		IL1B						CD8A		CDK7
					POLR2K		WNT11		PXMP2		COX5A		IRAK4						CD1D		DBF4
					POLR2B		MAPK13						IRF3						IL7		CCNA2
					MAPK8		PPP1R12B	Glycosaminoglycan biosynthesis - chondroitin sulfate / dermatan sulfate	CHST7	Pyrimidine metabolism	NME3		PIK3CD						IL1R1		FZR1
					MDM2		KDR		CHST3		POLR3D		IKBKG						ITGA2B		SKP2
					CSNK2A1		CBLB				POLR2F		LY96						TFRC		CDC20
								Epstein-Barr virus infection	POLR3K		AK3								CD59		MYC
				Adherens junction	SRC	Allograft rejection	HLA-DRB5		PSMC3		ITPA	Cell cycle	SMC3						CSF1		ORC2
					CTNNA1		HLA-DMA		RAN		POLR3E		CDC6						ITGA1		BUB1B
					SMAD2		HLA-DRA		HDAC2		CTPS2		EP300						IL1R2		CDC26
					MAP3K7				HDAC4		NME1-NME2		YWHAH								MAD2L1
					PTPRF	T cell receptor signaling pathway	NFATC1		MAPK12		ENTPD3		ATM					Malaria	GYPC		CDC25C
					CSNK2A2		MAP3K8		BCL2		POLR2G		RB1						CD40		CCND2
					MLLT4		MAPK13		POLR2A				CDC16						SDC2		E2F2
					PTPN1		JUN		POLR2B	Protein export	SEC11C		CDC27						IL6		SFN
					FARP2		RASGRP1		MAP2K3		SRP19		WEE1						ITGB2		SKP1
					MAPK1		CBLB				IMMP2L		MCM6						IL8		PTTG1
					PARD3			Pyruvate metabolism	MDH1				SMC1B						LRP1		PLK1
					EGFR	Viral myocarditis	HLA-DRB5		ACAT2	Toll-like receptor signaling pathway	MAP2K2		STAG2						TLR4		E2F5
					CSNK2A1		HLA-DRA		GLO1		PIK3R3		CDK6						TGFB2		CHEK2
					SSX2IP		DMD				IL12A		MCM5						ICAM1
							HLA-DMA	Tight junction	MYH10		TAB1		CDC14B						MYD88	Arginine and proline metabolism	PYCR1
				RNA polymerase	POLR3A				PPP2R2A		CXCL10		YWHAB						CD81		GOT1
					POLR2K	Natural killer cell mediated cytotoxicity	TNFSF10		MLLT4		MAP2K4		CDC45						THBS3		GOT2
					POLR2B		NFATC1		HRAS		IFNB1		MAD1L1								AMD1
					POLR3C		CD244		EPB41L2		TLR1		E2F1					Morphine addiction	GABBR2		ALDH7A1
					TWISTNB		KLRC2		PARD6G		CXCL9		CCND1						GABRG1		ODC1
					POLR3K		KLRC1		LLGL1		TLR2		TGFB1						PDE4A		NAGS
					POLR2A		PTK2B						SMC1A						PDE7B		CKMT1A
					POLR2I		TNFRSF10C	Apoptosis	PRKAR2A	Basal cell carcinoma	DVL2		HDAC1						GNAO1		GLUD1
									DFFA		BMP2								GABRA3		GLUL
				Aminoacyl-tRNA biosynthesis	CARS	Primary immunodeficiency	CIITA		BCL2		AXIN2	Apoptosis	IRAK1						GNG4		HOGA1
					QARS		TAP1		TNFRSF10D		FZD5		TRADD						ADCY6		SRM
					TARSL2		BLNK		PPP3CA		WNT2B		BIRC2						GNB5		GLUD2
					CARS2						TP53		AKT2						ADCY7		SAT2
					EARS2	Phosphatidylinositol signaling system	CALML3	Long-term potentiation	GNAQ				PIK3CA						GNG11
					DARS2		PLCB2		ITPR1	Hepatitis B	MAP2K2		PRKAR1A						GABRA2	Selenocompound metabolism	MARS2
					LARS2		ITPKA		HRAS		PIK3R3		RELA						PDE3B		SCLY
					SARS2		PIK3C2B		PPP3CA		CCNA1		ATM						PDE2A		CCBL2
					DARS		INPP5D				ATF4		PIK3CD						CACNA1B		CCBL1
					IARS2			Glycosaminoglycan biosynthesis - heparan sulfate / heparin	EXTL3		MAP2K4		IRAK4								MARS
						Toll-like receptor signaling pathway	TLR5		EXTL2		CYCS		BAX					Dilated cardiomyopathy	CACNG8		PAPSS1
				MicroRNAs in cancer	SIRT1		MAP3K8				TP53		PRKACB						CACNG7		TXNRD3
					PTEN		MAPK13	Glutamatergic synapse	ITPR1		IFNB1		PPP3R1						ITGA7
					CASP3		JUN		ADCY5		DDB2		CAPN2						ITGA4	Purine metabolism	POLR2E
					STAT3		CD14		PPP3CA		STAT5B		IKBKG						ITGA11		ADCY9
					IKBKB		IRF5		GRM3		HSPG2		XIAP						CACNA2D4		NT5C3L
					HDAC4				GNAQ		TLR2		TNF						CACNB3		NT5M
					MAPK1	Metabolic pathways	ACSS1		GNB3		CDKN1B		IL1B						ADCY6		POLR3G
					ROCK1		PNMT						BIRC7						SGCB		POLR2H
					GLS		MGAT3	p53 signaling pathway	EI24	Fatty acid elongation	ELOVL7		TRAF2						ADCY7		NTPCR
					TP63		A4GALT		GADD45A		PPT1		IL1RAP						ITGA1		POLR2D
					EZH2		TST		CHEK1		PPT2		RIPK1						TGFB2		POLR1B
					IRS1		PIK3C2B		THBS1				TNFRSF1A						ITGB7		GUCY1A3
					HNRNPK		NT5C3			PPAR signaling pathway	ACSL1		PPP3CB						SLC8A1		ENTPD1
					SHC1		PTGIS	Type II diabetes mellitus	IRS2		DBI								ITGA2B		APRT
					STMN1		ACADL		SOCS2		SCD	Prostate cancer	RB1								NT5C
					SLC45A3		DPYD		HK2		FABP5		TCF7L1					PPAR signaling pathway	SORBS1		PRPS2
					ABL1		PHGDH				ACOX2		HSP90B1						PPARG		NME1
					ITGA5		ALOX12B	Glyoxylate and dicarboxylate metabolism	MDH1		SLC27A4		AKT2						PLTP		GART
					RDX		HKDC1		ACAT2		CPT2		PIK3CA						ACSL5		NUDT2
					RASSF1		ALPI						EP300						SLC27A2		ADSL
					MDM2		ALPPL2	Wnt signaling pathway	CACYBP	Chronic myeloid leukemia	MAP2K2		CREB1						CPT1B		POLR1C
					EGFR		PTGDS		LRP6		BCR		RELA						FADS2		POLR1E
					CRK		P4HA2		PPP3CA		CBLC		FGFR2						ACSL4		NME2
							AKR1B10		CTBP1		PIK3R3		PDGFC						CPT1A		IMPDH1
				Purine metabolism	NME6		GLB1		PRICKLE1		STAT5B		LEF1						CPT1C		NUDT16
					POLR3C		HSD17B2		PRICKLE2		TP53		AR						EHHADH		PAPSS1
					NT5C3		CERS3		WNT7A		CDKN1B		CTNNB1						OLR1		IMPDH2
					POLR3K		TDO2						CREB3L2								ZNRD1
					PDE4D		IDH2	Glycosphingolipid biosynthesis - lacto and neolacto series	ST8SIA1	Amino sugar and nucleotide sugar metabolism	GMDS		MAP2K1					B cell receptor signaling pathway	PIK3AP1		PDE5A
					AMPD2		FUT2		FUT4		GALK1		BRAF						CR2
					ADSS		IDH1				HEXB		HSP90B1						IFITM1	Alanine, aspartate and glutamate metabolism	CAD
					PDE6D		PLCB2	Notch signaling pathway	HDAC2		GNPDA1		PDGFA						PLCG2		GLUD1
					POLE3		ITPKA		CTBP1		FUK		IGF1R						CD22		GOT1
					PKM		CYP24A1		LFNG				NRAS						CD81		GOT2
					ADK		DAK			alpha-Linolenic acid metabolism	PLA2G4A		E2F1						MAPK3		GLUL
					POLD2		EXTL1	Sphingolipid metabolism	NEU4		PLA2G6		PDGFB						CD72		ASNS
					GDA		TM7SF2		SMPD4		PLA2G4B		PIK3CD						AKT3		NIT2
					ADCY3		QPRT		CERK				CCND1						RAC2		GPT2
					POLR2A		B3GNT3			Retinol metabolism	ADH6		IKBKG								GLUD2
					POLR2I		ENSG00000259112	Chronic myeloid leukemia	PTPN11		RDH16							Adherens junction	SORBS1		ADSL
					PNPT1		FUT9		CTBP1		DHRS9	Pertussis	IRAK1						PTPRB
					POLR3A		CYP27A1		HDAC2		HSD17B6		MAPK14						WASF3	Biosynthesis of amino acids	PYCR1
					POLR2K		FOLH1		HRAS		RETSAT		NOD1						PTPRJ		SHMT2
					POLR2B		NMNAT3				RDH10		CFL1						FGFR1		PRPS2
					TWISTNB		CMPK2	Alzheimer's disease	NDUFB2				RHOA						PTPRM		GOT1
					POLA1		HSD17B3		NOS1	Salivary secretion	PRKX		RELA						ACTN4		PFKM
					DGUOK		IDO1		ITPR1		ATP1A1		TRAF6						MAPK3		GOT2
					POLA2		FBP1		NDUFA4		ATP1B3		IRAK4						TCF7L2		ALDH7A1
					PPAT		UPB1		COX7A2		CALML5		ITGB1						NLK		PSAT1
							AADAT		PPP3CA		ADRA1A		C5						PVRL2		BCAT1
				Nucleotide excision repair	POLD2		ALDOC		GNAQ		ADRA1B		IL23A						RAC2		NAGS
					RPA2				BACE2		CST3		GNAI2						FYN		SHMT1
					RFC2	HTLV-I infection	MAP3K1				ADRB2		IRF3						TCF7		GLUL
					XPA		NFATC1	Adrenergic signaling in cardiomyocytes	PPP2R2A				LY96								BCAT2
					RFC1		HLA-DRA		RYR2	mTOR signaling pathway	VEGFA		TNF					Hedgehog signaling pathway	GAS1		GPT2
					CUL4A		JUN		ADCY5		STRADA		IL1B						WNT5A		PSPH
					GTF2H1		VCAM1		MAPK12		PIK3R3								WNT16
					ERCC6		HLA-DRB5		BCL2		ULK3	Platelet activation	LYN						HHIP	RNA degradation	HSPA9
					POLE3		SLC25A4		ATP2B3		RPS6KB1		PLCB3						WNT7B		EXOSC4
					DDB1		WNT4		GNAQ		ULK2		STIM1						WNT3		LSM7
							PDGFRA						ARHGEF1								PABPC3
				Pathways in cancer	VEGFB		HLA-DMA	Starch and sucrose metabolism	HK2	Phototransduction	GRK7		ARHGEF12					Staphylococcus aureus infection	FPR1		HSPD1
					NCOA4		WNT11		PGM2		CALML5		AKT2						C1R		TOB1
					PTEN		SLC2A1		PYGB		GUCY2D		RHOA						C3AR1		CNOT6L
					APPL1								MAPK14						SELPLG		EXOSC9
					RALBP1	Salmonella infection	TLR5	Retrograde endocannabinoid signaling	ITPR1	Glyoxylate and dicarboxylate metabolism	PCCA		SNAP23						C1S		LSM2
					CASP3		MAPK13		ADCY5		AFMID		PIK3CA						ITGB2		EXOSC8
					PPARD		CD14		MAPK12		GRHPR		FERMT3						PTAFR		NAA38
					STAT3		RILP		GNAQ				ITGB1						ICAM1		LSM4
					CTBP2		JUN		GNB3	Small cell lung cancer	CKS2		ARHGAP35								NUDT16
					RXRA						PIK3R3		ITPR2					Glycosaminoglycan biosynthesis - keratan sulfate	CHST2		DCPS
					CYCS	Glycolysis / Gluconeogenesis	ALDOC	Ribosome biogenesis in eukaryotes	GTPBP4		LAMA2		ROCK2						B3GNT7		ZCCHC7
					BCL2L1		HKDC1		NXT1		TRAF4		PIK3CD						ST3GAL1
					AXIN1		ACSS1		RAN		ITGA2		MYLK4							2-Oxocarboxylic acid metabolism	BCAT1
					SMAD2		FBP1		NOP56		CYCS		PRKACB					African trypanosomiasis	IL6		BCAT2
					ABL1						TP53		GNAI2						LAMA4		NAGS
					PIAS2	Gap junction	ADRB1	Galactose metabolism	HK2		CDKN1B		VASP						APOL1		GOT1
					ARNT		GUCY1B3		PGM2				GNAS						ICAM1		GPT2
					FADD		PRKG2			Bladder cancer	VEGFA		COL27A1						MYD88		GOT2
					LAMB1		PLCB2	Fructose and mannose metabolism	PMM1		MAP2K2		PPP1R12A						PLCB4
					TPR		PDGFRA		HK2		RASSF1		RAP1B							RNA polymerase	POLR2D
					SLC2A1						TP53		RAP1A					Melanogenesis	KIT		POLR1C
					SUFU	Inositol phosphate metabolism	PLCB2	Carbon metabolism	CPS1				ACTB						GNAO1		POLR2E
					HDAC2		ITPKA		PGAM1	Glycosaminoglycan biosynthesis - keratan sulfate	B3GNT1		COL11A1						WNT5A		POLR1E
					GSK3B		PIK3C2B		MDH1		B4GALT4		GUCY1A2						KITLG		POLR1B
					DAPK3		INPP5D		ACAT2										WNT16		ZNRD1
					TRAF5				HK2	Pantothenate and CoA biosynthesis	PPCDC	Tuberculosis	IRAK1						CREB3L1		POLR3G
					IKBKB	Arachidonic acid metabolism	GPX7				AASDHPPT		TRADD						MAPK3		POLR2H
					MAPK1		ALOX12B	Oxytocin signaling pathway	ITPR1				ARHGEF12						TCF7L2
					BIRC5		PTGDS		RYR2	Hedgehog signaling pathway	PRKX		AKT2						WNT3	Glyoxylate and dicarboxylate metabolism	SHMT2
					RALA		PTGIS		ADCY5		BMP2		RHOA						PLCB4		ACAT1
					DVL1				HRAS		WNT2B		EP300						ADCY6		GLUL
					CTNNA1	Steroid biosynthesis	TM7SF2		PPP3CA		CSNK1A1		CREB1						MITF		SHMT1
					DVL3		CYP24A1		GNAQ		CSNK1G2		ATP6V1H						WNT7B		HOGA1
					MAPK8				EGFR				MAPK14						MC1R		PCCB
					RASSF1	ABC transporters	TAP1			GnRH signaling pathway	PLA2G4A		RELA						FZD7		MCEE
					MDM2		ABCA8	Ribosome	MRPL9		PRKX		LAMP1						FZD4
					EGFR		ABCA6		RPLP0		MAP2K2		TRAF6						ADCY7	Carbon metabolism	ADH5
					HSP90AB1				RPL27A		PLD2		TNFRSF1A						FZD9		PGLS
					TCEB1	Pyruvate metabolism	LDHD		RPS26		CALML5		RAB5A						TCF7		PFKM
					MLH1		ACSS1		MRPL1		PLA2G4B		PPP3CB								ACAT1
					CRK		AKR1B10		MRPL33		ATF4		IFNGR2					Proteoglycans in cancer	MRAS		PSAT1
					BAD						MAP2K4		RAB5B						DCN		FH
						Type I diabetes mellitus	HLA-DRB5	Shigellosis	ARPC2				IRAK4						WNT5A		PDHA1
				Citrate cycle (TCA cycle)	IDH3A		HLA-DMA		MAPK12	Histidine metabolism	CNDP2		PPP3R1						PLCG2		MCEE
					IDH3G		HLA-DRA		PFN1		ABP1		BCL10						TWIST2		PCCB
					DLD						ALDH1B1		TGFB1						SDC2		SHMT2
					DLAT	Long-term potentiation	CAMK2A	Arginine and proline metabolism	NOS1				BAX						WNT16		PRPS2
					MDH1		CALML3		CPS1	Epstein-Barr virus infection	PRKX		IL23A						IGF2		GOT1
					PC		RPS6KA6		ALDH4A1		HLA-DPB1		JAK1						HOXD10		GOT2
					ACO2		PLCB2				PIK3R3		HLA-DQB1						FGFR1		ME2
								Salmonella infection	MYH10		CCNA1		TNF						PLCE1		SHMT1
				Colorectal cancer	AXIN1	Wnt signaling pathway	WNT11		ARPC2		TAB1		CARD9						TWIST1		GPT2
					APPL1		NFATC1		MAPK12		POLR3D		IL1B						CTTN		PSPH
					SMAD2		CXXC4		PFN1		HDAC5								FLNB
					CASP3		JUN				AKAP8L	Measles	IRAK1						PLAUR	Synthesis and degradation of ketone bodies	BDH1
					MAPK8		CAMK2A	Insulin secretion	GNAQ		MAP2K4		TBK1						ARAF		OXCT1
					GSK3B		PLCB2		RYR2		POLR2F		AKT2						SDC4		BDH2
					MAPK1		WNT4		ADCY5		TP53		IFNAR1						WNT7B		ACAT1
					MLH1				GNA11		HSPB1		EIF2AK3						FZD4
					BAD	Epstein-Barr virus infection	MAPK13				POLR3E		TAB2						MAPK3	Pantothenate and CoA biosynthesis	DPYS
					CYCS		HSPA1A	TNF signaling pathway	MAPK12		ENTPD3		PIK3CA						WNT3		BCAT1
					BIRC5		HSPA1L		RPS6KA4		POLR2G		RELA						TIMP3		BCAT2
							HLA-DRA		MAP2K3		CDKN1B		STAT2						MAPK11		COASY
				Mismatch repair	RFC1		FGR		CCL20				TRAF6						LUM		PANK3
					SSBP1		DDX58		DNM1L	Asthma	HLA-DOB		CDK6						AKT3
					MLH1		HDAC4				EPX		IFNAR2						FZD7	p53 signaling pathway	GADD45B
					POLD2		JUN	Primary immunodeficiency	ORAI1		HLA-DPB1		IFNGR2						RRAS		CCNB1
					RPA2		HLA-DRB5		UNG				NFKBIB						MMP2		SFN
					RFC2					Linoleic acid metabolism	PLA2G4A		MAVS						FGF2		SESN1
						Neuroactive ligand-receptor interaction	GLRB	VEGF signaling pathway	HRAS		PLA2G6		RAB9B						TLR4		PERP
				Vibrio cholerae infection	ATP6V1B2		GLP2R		MAPK12		PLA2G4B		IL1B						FLNC		ZMAT3
					ATP6V0D1		NTSR1		PPP3CA				IRAK4						TIAM1		SESN2
					PRKACA		ADORA2A			Pyruvate metabolism	ACSS2		IRF3						FGF13		SERPINB5
					ADCY3		EDNRB	Serotonergic synapse	ITPR1		ALDH1B1		PIK3CD						FZD9		STEAP3
					SEC61A1		GRID1		ADCY5		GRHPR		CCND1						PLAU		CHEK2
					TJP2		NPY1R		HRAS		ACACA		JAK1						TGFB2		CCND2
					ATP6V0A1		CHRNB4		GNAQ				MSN								TP73
					ATP6V1F		CALCRL		GNB3	Type I diabetes mellitus	IL12A							Axon guidance	EPHA3
					ARF1		KISS1R				HLA-DOB	Ubiquitin mediated proteolysis	CUL2						SLIT3	Fanconi anemia pathway	FANCE
					ATP6V1A		ADRB1	Glycolysis / Gluconeogenesis	PGAM1		PTPRN2		BRCA1						L1CAM		RPA1
							P2RX7		HK2		HLA-DPB1		BIRC6						EPHA4		PMS2
				Thyroid hormone signaling pathway	SLC2A1				PGM2				UBE2W						PAK3		C17orf70
					SRC	Circadian entrainment	CAMK2A			TGF-beta signaling pathway	BMP2		CDC16						CXCL12		TOP3A
					NCOR1		CALML3	Prostate cancer	HRAS		PPP2CA		BIRC2						EPHB6		STRA13
					PFKP		GUCY1B3		EGFR		SMAD5		CDC27						SEMA3D		REV3L
					MED4		PRKG2		HSP90AB1		SMAD1		UBA2						ROBO3		EME1
					HDAC2		PLCB2		BCL2		ID4		WWP1						SEMA6C		POLH
					GSK3B						RPS6KB1		TRAF6						SEMA4B		ATRIP
					RXRA	B cell receptor signaling pathway	NFATC1	Protein processing in endoplasmic reticulum	DERL1		ID3		HUWE1						NTN4
					MAPK1		BLNK		STUB1				HERC3						FYN	mTOR signaling pathway	PIK3CB
					KAT2A		JUN		BCL2	Phenylalanine metabolism	PRDX6		UBA6						PLXNA3		EIF4E
					PDPK1		INPP5D		UBE2J2		TAT		TRIP12						SEMA7A		CAB39L
					MED27				HSP90AB1				SAE1						EPHB2		DDIT4
					PFKFB2	Malaria	DARC		UBE2D3	Adrenergic signaling in cardiomyocytes	PRKX		NEDD4L						NGEF		EIF4EBP1
					PRKACA		CD36		UBE4B		PIK3R3		UBE2A						NRP1		RPS6KB2
					SLC9A1		VCAM1				ATF4		RHOBTB1						MAPK3		STK11
					MDM2			Toxoplasmosis	ITGA6		ADRB2		TRIM37						EPHA2		MLST8
					TBC1D4	Focal adhesion	JUN		PPIF		ATP1A1		UBA1						RAC2		RPS6
					BAD		LAMB2		MAPK12		ATP1B3		DET1						SRGAP2		EIF4B
							TNN		BCL2		PPP2CA		XIAP						PAK6		RPS6KA1
				ErbB signaling pathway	GAB1		ITGA5		MAP2K3		CALML5		BIRC7						SEMA4C
					SRC		PDGFRA				CACNG4		HERC4						SEMA5A	Basal transcription factors	TAF7
					NCK1		PPP1R12B	Dilated cardiomyopathy	ITGA6		ADRA1A		SMURF1						SEMA3C		TAF11
					NCK2		ITGB6		LMNA		TNNT2		UBE2Z								TAF9
					SHC1		KDR		RYR2		ADRA1B		SMURF2					Primary bile acid biosynthesis	CYP7B1		CDK7
					ABL1		MYL2		ADCY5				KLHL9						CH25H		GTF2H2C
					MAPK8					beta-Alanine metabolism	CNDP2		CBL								TAF5
					GSK3B	Pentose phosphate pathway	ALDOC	Fat digestion and absorption	ACAT2		HIBCH		UBE2D4					Phenylalanine metabolism	MAOB		TBPL1
					MAPK1		FBP1		MTTP		ALDH1B1		UBE2Q2						IL4I1		TBP
					EGFR														ALDH1A3		GTF2H4
					MAP2K4	Dopaminergic synapse	MAPK13	Regulation of autophagy	ATG3	Circadian rhythm	RORC	Chagas disease (American trypanosomiasis)	IRAK1
					CRK		CREB3L3		ATG10		PRKAB2		PLCB3					Phosphatidylinositol signaling system	PLCE1	Valine, leucine and isoleucine degradation	BCAT1
					BAD		CAMK2A				PRKAG1		AKT2						DGKI		HADH
					PAK1		CALML3	Neurotrophin signaling pathway	HRAS				PPP2CB						INPP5J		ACAT1
							PLCB2		MAPK12	Non-small cell lung cancer	MAP2K2		MAPK14						DGKG		ALDH7A1
				Amino sugar and nucleotide sugar metabolism	GPI		ARNTL		BCL2		PIK3R3		PIK3CA						PLCG2		OXCT1
					PMM2				ARHGDIA		RASSF5		RELA						INPP1		BCAT2
					NANP	Platelet activation	GP5		PTPN11		RASSF1		TRAF6						OCRL		MCCC2
					NANS		MAPK13				TP53		IRAK4						MTM1		MCEE
					PMM1		GUCY1B3	Proteoglycans in cancer	PTPN11				GNAL						PLCB4		PCCB
					GMPPB		PRKG2		NUDT16L1	Acute myeloid leukemia	MAP2K2		PIK3CD						PI4KA
					MPI		RASGRP1		ITPR1		PIK3R3		TGFB1							Vitamin B6 metabolism	PDXP
					HK2		PLCB2		HRAS		CCNA1		GNAI2					Prion diseases	NCAM1		PSAT1
					FPGT				MAPK12		RPS6KB1		IKBKG						IL6		PNPO
						Citrate cycle (TCA cycle)	IDH1		SDC1		STAT5B		TNF						CCL5
				Huntington's disease	NRF1		IDH2		THBS1				IL1B						MAPK3	Nitrogen metabolism	GLUL
					NDUFB2				EGFR	Aminoacyl-tRNA biosynthesis	SEPSECS		PPP2R2B						FYN		CA5B
					ITPR1	beta-Alanine metabolism	UPB1		WNT7A		AARS		PPP2R2C								CA12
					IFT57		DPYD				MTFMT		GNAS					Tyrosine metabolism	TH		GLUD1
					CASP3			Epithelial cell signaling in Helicobacter pylori infection	PTPN11		NARS		PPP2R1A						MAOB		GLUD2
					HDAC2	Amoebiasis	SERPINB4		EGFR				TNFRSF1A						IL4I1
					NDUFS1		SERPINB3		MAPK12	Inflammatory mediator regulation of TRP channels	PLA2G4A		TGFBR2						AOX1	Spliceosome	LSM7
					ATP5G2		LAMB2				PRKX		IFNGR2						ALDH1A3		BUD31
					SP1		PLCB2	Fc epsilon RI signaling pathway	MAP2K3		CALML5										SF3B5
					AP2B1		CD14		HRAS		PIK3R3	VEGF signaling pathway	MAPK14					Amoebiasis	IL6		HNRNPA3
					COX7A2				MAPK12		PLA2G6		AKT2						COL5A3		LSM2
					TAF4	Steroid hormone biosynthesis	CYP1B1				PLA2G4B		PIK3CA						LAMA4		NAA38
					CYCS		HSD17B3	Adipocytokine signaling pathway	PTPN11		ALOX12		CDC42						COL1A2		CHERP
					NDUFB11		HSD17B2		PPARGC1A		ASIC1		PXN						COL3A1		TXNL4A
					VDAC2				IRS2				PLCG1						SERPINB9		PRPF4
					POLR2A	Long-term depression	GUCY1B3			Mucin type O-Glycan biosynthesis	ENSG00000259075		PTK2						IL1R1		NHP2L1
					POLR2I		PRKG2	Bile secretion	ABCC4		B4GALT5		MAP2K1						COL5A1		PPIL1
					POLR2K		PLCB2		SLCO1A2		GALNT14		MAPKAPK2						ITGB2		THOC3
					POLR2B				ADCY5				RAC1						TLR4		SNRPE
					NDUFA12	VEGF signaling pathway	MAPK13			Lysosome	SLC11A1		PRKCA						COL1A1		RBM8A
					DCTN2		KDR	Prolactin signaling pathway	SOCS2		PPT2		NRAS						TGFB2		LSM4
					UQCRFS1		SH2D2A		HRAS		NAGPA		PPP3CB						COL5A2		PRPF8
					NDUFA3				MAPK12		HEXB		PIK3CD						CD1D		SRSF7
					ATP5J	MicroRNAs in cancer	HDAC4				GAA		PPP3R1						IL8		SNRPD1
					AP2M1		CYP1B1	B cell receptor signaling pathway	HRAS		HYAL1		NFATC2						CXCL1
							TNN		RASGRP3		GGA3								LAMA1	Propanoate metabolism	ECHDC1
				Peroxisome	FAR2		ITGA5		PPP3CA		AP1M2	Viral carcinogenesis	LYN						SERPINB1		ACAT1
					PEX19		PDGFRA				DNASE2		TRADD						ACTN4		LDHB
					ACSL3		CYP24A1	Drug metabolism - other enzymes	XDH		PPT1		RHOA						PLCB4		ACSS3
					GNPAT				GMPS				EP300						IL1R2		ALDH7A1
					PEX3	Glioma	CAMK2A			HTLV-I infection	PRKX		CDC42								MCEE
					PEX11A		CALML3	Fatty acid degradation	ACOX3		MYB		CREB1					GABAergic synapse	SLC38A5		PCCB
					PRDX1		PDGFRA		ACAT2		PIK3R3		YWHAH						GABBR2
					HACL1						MAP2K4		RB1						GABRG1	One carbon pool by folate	SHMT1
					PMVK	Pathways in cancer	FGF19	Proteasome	PSMC3		TP53		RASA2						GNAO1		MTHFD1L
					NUDT19		MMP1		PSMB4		VDAC1		PIK3CA						GABRA3		MTHFD2L
					PXMP2		FGF11				NFYB		RELA						GNG4		SHMT2
					PRDX5		JUN	Herpes simplex infection	DAXX		STAT5B		PXN						ABAT		GART
					MLYCD		LAMB2		PTPN11		CRTC1		NFKB2						ADCY6
							WNT4		SRSF3		GPS2		CDK6						GNB5	Degradation of aromatic compounds	AKR1A1
				Notch signaling pathway	DVL3		PDGFRA		SRPK1		FDPS		TRAF2						ADCY7		ADH5
					HDAC2		DAPK1		POLR2A		HLA-DOB		DLG1						GNG11
					CTBP2		WNT11		CLOCK		FZD5		RAC1						GABRA2	Lipoic acid metabolism	LIAS
					DVL1		SLC2A1		ALYREF		HLA-DPB1		HDAC8						CACNA1B		LIPT1
					KAT2A		FLT3LG				CCND3		CREB3L2
					JAG1		CBLB	Chagas disease (American trypanosomiasis)	PPP2R2A		ATF4		HDAC10					ErbB signaling pathway	EREG	D-Glutamine and D-glutamate metabolism	GLUD1
					DTX3L				GNA11		ANAPC10		MAPKAPK2						PAK3		GLUD2
					DTX4	Bladder cancer	DAPK1		MAPK12		DVL2		YWHAB						SHC3
					APH1A		MMP1		GNAQ		ANAPC11		ATF2						BTC	Nicotinate and nicotinamide metabolism	NAPRT1
											WNT2B		NRAS						PLCG2		NT5C
				RNA degradation	XRN1	Carbohydrate digestion and absorption	PLCB2	Melanogenesis	ADCY5				MAD1L1						STAT5A		NT5C3L
					EDC3		HKDC1		HRAS	Hypertrophic cardiomyopathy (HCM)	PRKAG1		HDAC6						MAPK3		NUDT12
					MPHOSPH6				GNAQ		CACNG4		IRF3						AKT3		NT5M
					CNOT1	Regulation of actin cytoskeleton	FGF19		WNT7A		LAMA2		DDX3X						PAK6		NNMT
					LSM1		FGF11				TNNT2		EGR3						ARAF
					PNPT1		ITGA5	Gastric acid secretion	GNAQ		PRKAB2		PIK3CD							Oocyte meiosis	PRKX
					XRN2		PDGFRA		ITPR1		ITGA2		CCND1					Tryptophan metabolism	MAOB		CCNB1
					PABPC1		PPP1R12B		ADCY5		ITGB4		BAX						IL4I1		YWHAE
					PARN		ITGB6						PRKACB						HAAO		ADCY9
					CNOT2		MYL2	Biosynthesis of amino acids	CPS1	Proximal tubule bicarbonate reclamation	ATP1A1		HDAC1						OGDHL		CDC20
					EXOSC10		CD14		PGAM1		ATP1B3		JAK1						EHHADH		CAMK2D
					DCP2				MTR				IKBKG						KYNU		CDC26
						Inflammatory mediator regulation of TRP channels	CAMK2A			Colorectal cancer	AXIN2		ACTN2						AOX1		MAD2L1
				Pyruvate metabolism	ME1		MAPK13	Adherens junction	MLLT4		MSH3										CDC25C
					DLD		CALML3		EGFR		PIK3R3	Hepatitis B	TBK1					Glutamatergic synapse	GRIN2A		PPP2R5D
					DLAT		PLCB2		SSX2IP		CYCS		AKT2						DLG4		SKP1
					MDH1						TP53		EP300						GRIN2D		PTTG1
					HAGH	Fat digestion and absorption	CD36	Natural killer cell mediated cytotoxicity	HRAS				IFNAR1						GNAO1		PLK1
					ACAT2		APOA1		TNFRSF10D	Arginine and proline metabolism	CNDP2		CREB1						GRIN3B		CAMK2B
					PC				PPP3CA		SAT1		RB1						GRIK2		RPS6KA1
					PKM	Axon guidance	SEMA6A		PTPN11		ALDH1B1		PIK3CA						MAPK3
							SEMA4D		ULBP3		ABP1		STAT6						GNG4	Terpenoid backbone biosynthesis	PDSS2
				Base excision repair	OGG1		SRGAP2				ADC		RELA						PLCB4		PDSS1
					POLD2		EFNB3	Basal transcription factors	GTF2H3				STAT2						ADCY6		HMGCR
					NEIL3		EFNA1		GTF2H5	ErbB signaling pathway	MAP2K2		TNF						GNG11		MVK
					POLB						CBLC		NFATC2						GNB5		ACAT1
					SMUG1	Osteoclast differentiation	NFATC1	Valine, leucine and isoleucine degradation	ACAT2		PIK3R3		CDK6						ADCY7
					POLE3		MAPK13		BCKDHB		RPS6KB1		CREB3L2						PLA2G4C	Cysteine and methionine metabolism	MPST
					MUTYH		BLNK				STAT5B		MAP2K1						SLC1A1		AHCY
							JUN	Platelet activation	ITPR1		MAP2K4		PRKCA						TRPC1		GOT1
				Steroid biosynthesis	FDFT1		NCF1		ADCY5		CDKN1B		YWHAB						SHANK2		GOT2
					DHCR24				MAPK12				NRAS						SHANK3		AMD1
					LSS	Viral carcinogenesis	HIST1H2BM		GNAQ	Fructose and mannose metabolism	GMDS		ATF2								LDHB
					SQLE		HIST3H2BB		ORAI1		SORD		MAVS					Epithelial cell signaling in Helicobacter pylori infection	ATP6V0D2		SRM
					CYP2R1		HDAC4				FUK		E2F1						PLCG2
							CREB3L3	Malaria	SDC1				ELK1						CCL5	Progesterone-mediated oocyte maturation	PIK3CB
				Folate biosynthesis	QDPR		JUN		THBS1	SNARE interactions in vesicular transport	ENSG00000254995		IRF3						ATP6V0A4		PRKX
					PTS		HIST1H2BJ				STX8		DDX3X						ATP6V0E2		CCNB1
					FPGS		C3	Arrhythmogenic right ventricular cardiomyopathy (ARVC)	ITGA6		USE1		EGR3						JAM2		ADCY9
					SPR				LMNA				PIK3CD						IL8		CCNA2
						Metabolism of xenobiotics by cytochrome P450	CYP1B1		RYR2	Long-term depression	PLA2G4A		CCND1						CXCL1		FZR1
				Endometrial cancer	AXIN1		GSTK1				MAP2K2		TGFB1						MAPK11		MAPK10
					PTEN		EPHX1	Fatty acid metabolism	ACOX3		PPP2CA		BAX						TCIRG1		PLK1
					CTNNA1				ACAT2		GRIA1		MMP9						ATP6AP1		CDC26
					GSK3B	Adipocytokine signaling pathway	SLC2A1				PLA2G4B		JAK1						ATP6V1E1		MAD2L1
					MAPK1		CD36	Cocaine addiction	ADCY5				IKBKG								CDC25C
					EGFR		TNFRSF1B		GRM3	Pathways in cancer	VEGFA							Leukocyte transendothelial migration	TXK		RPS6KA1
					MLH1						FOXO1	Inositol phosphate metabolism	INPP4B						THY1
					PDPK1	Chagas disease (American trypanosomiasis)	MAPK13	TGF-beta signaling pathway	FST		BCR		PLCB3						CLDN3	AMPK signaling pathway	PIK3CB
					BAD		JUN		THBS1		PIK3R3		PIP5K1A						ITGA4		INSR
							PLCB2		NODAL		TRAF4		PIK3CA						PLCG2		SCD5
				Lysine degradation	GLT25D1		C3				CYCS		PIP4K2B						CXCL12		CCNA2
					SETDB1			Endometrial cancer	HRAS		TP53		PLCG1						MYL9		PFKM
					EHMT1	Bile secretion	SLCO1B3		EGFR		AXIN2		SYNJ2						JAM2		CAB39L
					ASH1L		SLC2A1				TCEB2		PIK3CD						MMP2		FOXO3
					ACAT2		EPHX1	Staphylococcus aureus infection	ITGAM		MSH3		PIP4K2A						NCF2		RPS6KB2
					NSD1				KRT10		CBLC		PI4KA						CYBA		HMGCR
					SETD1A	Melanoma	FGF19				STAT5B		MINPP1						ITGB2		STK11
					ECHS1		FGF11	Ras signaling pathway	PTPN11		MAP2K2		INPPL1						ICAM1		EEF2
					WHSC1L1		PDGFRA		RASA1		FZD5		PLCD3						CLDN9		CAMKK1
									MLLT4		CKS2		SYNJ1						CLDN23		CFTR
				Proteasome	PSMF1	Gastric acid secretion	CAMK2A		HRAS		CCNA1		IMPA1						ACTN4		PPP2R5D
					PSMD3		CALML3		RASAL3		LAMA2		IMPAD1						RAC2		EIF4EBP1
					PSMB7		PLCB2		EGFR		ITGA2		PLCD1						MAPK11		SLC2A4
					PSMB8				RASGRP3		DVL2		PIK3C2A						CLDN1
					PSMB3	Chemical carcinogenesis	CYP1B1		GNB3		BMP2		PIP4K2C						SIPA1	Fatty acid elongation	ACOT7
					PSMC5		GSTK1				CSF1R										TECR
					PSMD7		EPHX1	Legionellosis	ITGAM		WNT2B	MicroRNAs in cancer	BMI1					Systemic lupus erythematosus	GRIN2A		HADH
					PSMA7				HBS1L		RASSF5		MAPK7						H2AFY2		MECR
						Pyrimidine metabolism	NT5C3				RASSF1		RHOA						C1R		ELOVL6
				Hepatitis C	LDLR		CMPK2	Hypertrophic cardiomyopathy (HCM)	ITGA6		CDKN1B		EP300						CD40
					PPP2R2A		UPB1		LMNA				CRKL						HIST2H2BE	Valine, leucine and isoleucine biosynthesis	BCAT1
					IFIT1		DPYD		RYR2	Spliceosome	XAB2		ATM						ACTN4		BCAT2
					DDX58						EIF4A3		PLCG1						TRIM21
					STAT3	Drug metabolism - other enzymes	UPB1	Non-small cell lung cancer	HRAS		PPIE		BRCA1						C1S	Tryptophan metabolism	GCDH
					GSK3B		DPYD		EGFR		SNRPD3		PIK3CA						HIST1H2BK		CCBL2
					IKBKB						SF3A2		KIF23								HADH
					RXRA	Ras signaling pathway	FGF19	Leukocyte transendothelial migration	MLLT4		CCDC12		MARCKS					Retrograde endocannabinoid signaling	FAAH		ACAT1
					MAPK1		FGF11		MAPK12		ZMAT2		WNT3A						GNAO1		ALDH7A1
					PPP2R1B		RASGRF2		ITGAM		PRPF38A		HMGA2						GABRA3		CYP1A1
					MAPK12		PDGFRA		PTPN11		CDC40		PAK4						GABRG1		CCBL1
					OAS1		EFNA1				RBM22		E2F1						DAGLA
					PDPK1		RASGRP1	Tuberculosis	NFYA				PDGFB						MAPK3	Glycine, serine and threonine metabolism	GCAT
					CLDN4		CALML3		MAPK12	Arrhythmogenic right ventricular cardiomyopathy (ARVC)	ACTN2		BMI1						GNG4		AOC2
					MAPK8		KDR		BCL2		CACNG4		CD44						PLCB4		SHMT2
					EGFR				PPP3CA		LAMA2		CCND1						ADCY6		SHMT1
					BAD	Vasopressin-regulated water reabsorption	CREB3L3		ITGAM		ITGA2		BMPR2						GNG11		ALDH7A1
					OAS3		AQP3		EEA1		DSC2		HDAC1						MAPK11		PSAT1
											ITGB4		MMP9						GNB5		PSPH
				Vasopressin-regulated water reabsorption	DCTN5	Endocytosis	PDGFRA	ECM-receptor interaction	SDC1				CDK6						ADCY7
					DCTN2		HSPA1A		ITGA6	Glycolysis / Gluconeogenesis	ADH6		MET						PTGS2	Fatty acid metabolism	SCD5
					RAB11B		HSPA1L		THBS1		GAPDHS		MAP2K1						CACNA1B		TECR
					DYNC1LI1		SH3GL3				ACSS2		PDGFA						GABRA2		MECR
					DYNLL2		ADRB1	NOD-like receptor signaling pathway	HSP90AB1		ALDH1B1		PRKCA								ACSBG2
					DYNC2LI1		KDR		MAPK12		BPGM		NRAS					Collecting duct acid secretion	ATP6V0D2		ACAT1
					PRKACA		CBLB						TPM3						ATP6V0A4		ELOVL6
					ADCY3			Vascular smooth muscle contraction	ITPR1	Notch signaling pathway	DVL2								CA2		MCAT
						Purine metabolism	NPR1		ADCY5		RFNG	Osteoclast differentiation	AKT2						ATP6V1E1		HADH
				Protein export	SPCS3		NT5C3		GNA11		MAML3		IFNAR1						TCIRG1
					SEC61A1		PDE4C		GNAQ		JAG1		CREB1						ATP6V0E2	Cardiac muscle contraction	UQCRH
					SRP72		GUCY1B3						MAPK14								COX7C
					SPCS1		PDE1C	Thyroid hormone signaling pathway	HDAC2	Terpenoid backbone biosynthesis	FDPS		TAB2					Mineral absorption	SLC40A1		UQCRQ
					SRPRB		PDE11A		HRAS		MVD		PIK3CA						TF		UQCR11
									MED27				RELA						MT1M		CYC1
				Pancreatic cancer	RALA	Cardiac muscle contraction	CACNG6		TBC1D4	Allograft rejection	IL12A		STAT2						FTL		UQCRC1
					BCL2L1		CACNA2D2				HLA-DOB		TRAF6						HMOX1		COX6A1P2
					RALBP1		MYL2	Colorectal cancer	BCL2		HLA-DPB1		NFKB2						ATP1B1		COX8A
					SMAD2				BIRC5				TRAF2						SLC8A1		COX4I1
					MAPK8	Notch signaling pathway	DTX3L			Cytosolic DNA-sensing pathway	POLR3E		TNFRSF1A						FTH1		UQCR10
					STAT3		DTX4	Hippo signaling pathway	PPP2R2A		IFNB1		IFNAR2						MT1E		UQCRB
					IKBKB				BIRC5		POLR3D		RAC1
					MAPK1	Sphingolipid metabolism	CERS3		PARD6G		CXCL10		PPP3CB					Glutathione metabolism	GGT5	Pyruvate metabolism	FH
					EGFR		GLB1		LLGL1		POLR2F		TGFBR2						GSTM3		HAGHL
					BAD				WNT7A				MAP2K1						GGT1		ME2
						Cholinergic synapse	CHRNB4			N-Glycan biosynthesis	ALG3		IFNGR2						MGST2		PDHA1
				Phosphatidylinositol signaling system	DGKQ		CREB3L3	NF-kappa B signaling pathway	UBE2I		MOGS		TNF						GCLM		ACAT1
					PIKFYVE		CAMK2A		ERC1		RFT1		NOX1						G6PD		LDHB
					ITPR1		PLCB2		BCL2		DPAGT1		IL1B						GGT7		ALDH7A1
					PTEN								FOSL1						GSTM4
					PIP5K1A	Peroxisome	IDH1	AMPK signaling pathway	PPP2R2A	Vascular smooth muscle contraction	PLA2G4A		NFATC2							Sulfur relay system	MOCS2
					INPP5B		IDH2		ELAVL1		PRKX		PPP3R1					Histidine metabolism	MAOB		MPST
					DGKA		GSTK1		PPARGC1A		MAP2K2		PIK3CD						AMDHD1		CTU2
					CDIPT				IRS2		PLA2G4B		TGFB1						ALDH1A3
					PIK3C3	Mineral absorption	TRPV6				ADORA2B		JAK1							Phenylalanine metabolism	AOC2
					INPP4A		MT1G	Lysosome	AP3B1		CALML5		IKBKG					Oxytocin signaling pathway	GNAO1		MIF
					PIP5K1C				AP3D1		ADRA1A								RYR1		GOT1
					INPP5K	Cocaine addiction	CREB3L3		AP1M1		PLA2G6	TNF signaling pathway	TRADD						PRKAA2		GOT2
							JUN		IGF2R		ADRA1B		AKT2						CACNG8
				Regulation of autophagy	BECN1								CREB1						CACNG7	Porphyrin and chlorophyll metabolism	UGT1A1
					ATG16L1	Hedgehog signaling pathway	WNT11	Regulation of actin cytoskeleton	MYH10	Thyroid hormone signaling pathway	PRKX		MAPK14						CACNA2D4		HMOX2
					ATG13		WNT4		ITGA6		FOXO1		BIRC2						TRPM2		UGT1A6
					PIK3R4				HRAS		MAP2K2		TAB2						MAPK3		EPRS
					PIK3C3	Amyotrophic lateral sclerosis (ALS)	TNFRSF1B		PFN1		PIK3R3		PIK3CA						CACNB3		PPOX
					ATG3		MAPK13		ITGAM		THRA		RELA						PLCB4		HMBS
					ATG10				ARPC2		TP53		TNF						ADCY6		COX10
						Ovarian steroidogenesis	CYP1B1		EGFR		ATP1A1		CSF2						ADCY7
				Viral carcinogenesis	SRC		HSD17B2				ATP1B3		IL1B						MYLK	Butanoate metabolism	BDH2
					YWHAG			Glioma	HRAS		MED24		CXCL3						CAMK1		HADH
					CASP3	Taste transduction	SCNN1B		EGFR				CXCL2						PTGS2		BDH1
					HDAC2		PLCB2			Inflammatory bowel disease (IBD)	HLA-DOB		PIK3CD						MYL9		ACAT1
					STAT3			Inositol phosphate metabolism	PI4K2B		HLA-DPB1		MMP9						KCNJ12		OXCT1
					TRAF5	ErbB signaling pathway	CAMK2A		INPP5A		IL12A		VEGFC						PLA2G4C
					HDAC4		CBLB				RORC		IKBKG						CD38	Phenylalanine, tyrosine and tryptophan biosynthesis	GOT1
					MAPK1		JUN	Axon guidance	ROBO1		TLR2		TRAF2						NPR2		GOT2
					KAT2A				RASA1				RIPK1
					GTF2H1	Pathogenic Escherichia coli infection	TLR5		HRAS	Carbon metabolism	HIBCH		TNFRSF1A					Vibrio cholerae infection	ATP6V0D2	Drug metabolism - other enzymes	UGT1A1
					HDAC7		CD14		PPP3CA		ACSS2		CREB3L2						PLCG2		UGT1A6
					RANBP1						SDHB		MAP2K1						ATP6V0A4		IMPDH1
					PKM	Apoptosis	TNFSF10	Renal cell carcinoma	PTPN11		TKT		ATF2						KDELR3		UCK2
					HNRNPK		CASP10		HRAS		PCCA								TCIRG1		UPP1
					ATP6V0D1		TNFRSF10C				SUCLG1	Pathways in cancer	PLCG1						PDIA4		DPYS
					SND1			Amphetamine addiction	ADCY5		SUCLA2		TCF7L1						KDELR1		IMPDH2
					PRKACA	Chemokine signaling pathway	CCL28		PPP3CA		ESD		TFG						ATP6AP1
					MDM2		FGR						CUL2						ATP6V1E1	Fatty acid degradation	GCDH
					POLB		CXCL14	Antigen processing and presentation	NFYA	Cocaine addiction	PRKX		AKT2						ATP6V0E2		ADH5
					GTF2A2		PLCB2		HSP90AB1		DRD2		RHOA								HADH
					BAD		PTK2B				ATF4		EP300					Pathways in cancer	KIT		ACSBG2
					SRF		NCF1	Hepatitis C	PPP2R2A		PPP1R1B		SMO						PPARG		ECI2
					DDB1				HRAS				CDC42						WNT5A		ACAT1
						Glycerolipid metabolism	DAK		MAPK12	Aldosterone-regulated sodium reabsorption	ATP1A1		MSH6						ARNT2		ALDH7A1
				NOD-like receptor signaling pathway	SUGT1		AKR1B10		EGFR		ATP1B3		CRKL						IL6
					MAP3K7						PIK3R3		RB1						PLCG2	Tyrosine metabolism	AOC2
					MAPK8	Basal cell carcinoma	WNT11	T cell receptor signaling pathway	HRAS				BIRC2						PDGFRB		ADH5
					TAB1		WNT4		MAPK12	Prion diseases	PRKX		HSP90B1						WNT16		GOT1
					IKBKB				PPP3CA		SOD1		PIK3CA						RARB		GOT2
					MAPK1	Morphine addiction	PDE1C				MAP2K2		RELA						FGFR1		MIF
					HSP90AB1		PDE11A	Endocytosis	ARAP2				TRAF6						HHIP		METTL2B
					MAPK12		PDE4C		EEA1	Cysteine and methionine metabolism	MAT2B		XIAP						KITLG
					TRIP6				HRAS		MRI1		RET						LAMA4	Biosynthesis of unsaturated fatty acids	ACOT7
						AMPK signaling pathway	CD36		VPS37B		TAT		FGF5						MMP2		SCD5
				Cell cycle	YWHAG		FBP1		EGFR				LEF1						FGF2		TECR
					CDKN2C		CREB3L3		PARD6G	HIF-1 signaling pathway	VEGFA		AR						ITGA2B		ELOVL6
					BUB3		HNF4A				MAP2K2		ETS1						IL8
					HDAC2			Melanoma	HRAS		PIK3R3		WNT6						TCF7	Retinol metabolism	UGT1A1
					MAD2L2	Lysosome	AGA		EGFR		RPS6KB1		ITGAV						FGF13		ADH5
					GSK3B		CTSH				MKNK2		FGF1						PTGS2		RPE65
					ANAPC2		GLB1	Pertussis	ITGAM		TCEB2		FGFR2						FZD9		PNPLA4
					CUL1		CTSL1		MAPK12		ANGPT4		WNT3A						NKX3-1		CYP1A1
					SMAD2						CDKN1B		BIRC7						STAT5A		ALDH1A1
					ABL1	NOD-like receptor signaling pathway	MAPK13	Leishmaniasis	ITGAM				BRAF						TGFB2		UGT1A6
					E2F4		MEFV		MAPK12	Long-term potentiation	PRKX		MET						LAMA1		SDR16C5
					ANAPC4						MAP2K2		RAC1						CCNE1
					MDM2	Shigellosis	MAPK13	Transcriptional misregulation in cancer	H3F3C		GRIA1		FZD2						TRAF1	Cyanoamino acid metabolism	SHMT1
					ANAPC5		ITGA5		HDAC2		CALML5		TGFBR2						ARAF		SHMT2
					ORC4				ITGAM		ATF4		CTNNB1						WNT7B
					ORC3	Synaptic vesicle cycle	SLC17A7		EYA1				MAP2K1						FZD4	Pentose and glucuronate interconversions	UGT1A1
							UNC13B		ETV5	cGMP-PKG signaling pathway	MAP2K2		RALB						BID		UGT1A6
				Toxoplasmosis	LDLR						PIK3R3		NFKB2						MAPK3		CRYL1
					CASP3	Tight junction	CLDN18	HIF-1 signaling pathway	BCL2		MEF2B		CDK6						TCF7L2		AKR1A1
					GNAI3		CGN		HK2		ATF4		TRAF2						CASP8		DCXR
					TAB1		CLDN4		EGFR		ADRB2		MSH2						STAT1
					STAT3		MYL2				ATP1A1		PTK2						WNT3	Wnt signaling pathway	PRKX
					IKBKB			Influenza A	MAPK12		ATP1B3		STK4						RAC2		APC2
					MAPK1	Cytosolic DNA-sensing pathway	AIM2		TNFRSF10D		GTF2IRD1		HSP90B1						MITF		WNT10B
					MAPK12		DDX58		DDX39B		CALML5		ITGA3						EPAS1		MYC
					PDPK1				NXT1		ADRA1A		PDGFA						AKT3		NKD1
					CYCS	Retrograde endocannabinoid signaling	MAPK13		MAP2K3		VDAC1		IGF1R						FZD7		CAMK2D
					BCL2L1		SLC17A7				ADRA1B		PRKCA						PML		CCND2
					MAP3K7		PLCB2	Amoebiasis	GNA11				CBL								SFRP1
					MAPK8				ITGAM	Endometrial cancer	MAP2K2		NRAS					Circadian rhythm	PRKAA2		RUVBL1
					LAMB1	Renal cell carcinoma	SLC2A1		GNAQ		AXIN2		EGLN1						RORA		MAPK10
					BAD		JUN				PIK3R3		ITGB1						CRY1		CTNNBIP1
								Bacterial invasion of epithelial cells	ARPC2		TP53		MECOM								SKP1
				Collecting duct acid secretion	ATP6V1B2	Insulin signaling pathway	FBP1		ARHGAP10				FZD1					Peroxisome	NUDT7		RAC3
					ATP6V0A1		CALML3			Ovarian steroidogenesis	PLA2G4A		LAMB3						ACSL5		CAMK2B
					ATP6V1F		HKDC1	Pathways in cancer	ITGA6		PRKX		EGLN2						DDO		FZD6
					ATP6V0D1		CBLB		CTBP1		PLA2G4B		BRCA2						SLC27A2
					ATP6V1A				HDAC2		GDF9		PIK3CD						ECH1	Steroid hormone biosynthesis	UGT1A1
						Epithelial cell signaling in Helicobacter pylori infection	MAPK13		DAPK3				LAMC1						ABCD1		CYP1A1
				Pentose phosphate pathway	GPI		JUN		HRAS	Amoebiasis	PRKX		TGFB1						PHYH		AKR1D1
					PFKL				BCL2		ACTN2		BAX						SOD2		HSD17B1
					PGD	Fc epsilon RI signaling pathway	MAPK13		BIRC5		PIK3R3		VEGFC						PXMP4		HSD11B2
					PFKP		INPP5D		EGFR		IL12A		MMP9						EHHADH		HSD17B8
					RPIA				HSP90AB1		LAMA2		WNT9A						HMGCL		UGT1A6
						p53 signaling pathway	TP53I3		WNT7A		HSPB1		COL4A6						ACSL4
				Glycolysis / Gluconeogenesis	GPI		BAI1				SERPINB10		FZD8						PECR	Glycosylphosphatidylinositol(GPI)-anchor biosynthesis	PIGL
					G6PC3			Cardiac muscle contraction	RYR2		TLR2		PTCH1								DPM2
					PFKP	PI3K-Akt signaling pathway	FGF19		COX7A2				E2F1					Steroid hormone biosynthesis	CYP7B1		PGAP1
					HK2		FGF11			Tyrosine metabolism	ADH6		PDGFB						CYP11A1		PIGV
					DLD		CREB3L3	Non-alcoholic fatty liver disease (NAFLD)	NDUFB2		FAHD1		LAMA3						HSD11B1
					DLAT		LAMB2		NDUFA4		TAT		STK36						STS	Primary bile acid biosynthesis	SLC27A5
					PFKL		TNN		COX7A2				FN1								AKR1D1
					GAPDH		ITGA5		IRS2	Fanconi anemia pathway	POLI		CCND1					Galactose metabolism	GALM		CYP39A1
					PKM		PDGFRA				PALB2		HDAC1						AKR1B1
							EFNA1	Viral carcinogenesis	GTF2H3		FAN1		WNT5B							Acute myeloid leukemia	PIK3CB
				Oocyte meiosis	YWHAG		ITGB6		HDAC2		TOP3B		RUNX1					TNF signaling pathway	NOD2		JUP
					ITPR1		KDR		HRAS				JAK1						IL18R1		EIF4EBP1
					MAD2L2				HDAC4	Hippo signaling pathway	SMAD1		LAMC2						IL6		RPS6KB2
					PPP2R5A	HIF-1 signaling pathway	SLC2A1		CHEK1		FZD5		IKBKG						CCL5		MYC
					MAPK1		CAMK2A				BBC3		RARA						CREB3L1		CEBPA
					PPP2R1B		HKDC1	PI3K-Akt signaling pathway	ITGA6		CCND3								PTGS2		ZBTB16
					MAPK12				PPP2R2A		DVL2	Adherens junction	TCF7L1						ICAM1
					ANAPC2	Prolactin signaling pathway	MAPK13		HRAS		BMP2		LMO7						IL15	Aldosterone-regulated sodium reabsorption	PIK3CB
					CUL1		IRF1		SGK1		PPP2CA		RHOA						CASP7		INSR
					PRKACA				BCL2		AXIN2		EP300						CXCL1		SFN
					ADCY3	Parkinson's disease	UBE2L6		THBS1		WNT2B		CDC42						MAPK3		NR3C2
					PPP1CB		ENSG00000259112		EGFR		RASSF6		WASF2						TAB3		HSD11B2
					ANAPC4		SLC25A4		HSP90AB1		RASSF1		PVRL3						CASP8
					ANAPC5		ADORA2A		GNB3				ACTN2						MLKL	Nucleotide excision repair	CDK7
									NR4A1	Amphetamine addiction	PRKX		LEF1						BCL3		RAD23A
				Chronic myeloid leukemia	BCL2L1	Oocyte meiosis	RPS6KA6				GRIA1		TGFBR2						TRAF1		RPA1
					SHC1		CAMK2A	GABAergic synapse	ADCY5		CALML5		TJP1						MAGI2		GTF2H2C
					ABL1		CALML3		GNB3		ATF4		CTNNB1						TNFAIP3		GTF2H4
					HDAC2						PPP1R1B		ACTB						CSF1		RFC4
					IKBKB	Bacterial invasion of epithelial cells	ITGA5	ErbB signaling pathway	HRAS				SNAI2						MAPK11
					CTBP2		CBLB		EGFR	Glycosaminoglycan biosynthesis - heparan sulfate / heparin	HS6ST1		IGF1R						ITCH	Sulfur metabolism	MPST
					MDM2						B3GAT3		MET						AKT3		PAPSS1
					MAPK1	Hippo signaling pathway	WNT11	Small cell lung cancer	ITGA6				RAC1						CFLAR
					CRK		WNT4		BCL2	Fc epsilon RI signaling pathway	PLA2G4A		IQGAP1							Proximal tubule bicarbonate reclamation	AQP1
					BAD		ID1				MAP2K2		VCL					Basal cell carcinoma	WNT5A		GLUD1
							BMP7	Hematopoietic cell lineage	ITGAM		PIK3R3								WNT16		GLUD2
				Homologous recombination	SSBP1				ITGA6		PLA2G4B	Toxoplasmosis	IRAK1						HHIP
					POLD2	Huntington's disease	DNAH3				MAP2K4		AKT2						WNT7B	Glutathione metabolism	GCLC
					RPA2		CREB3L3	Jak-STAT signaling pathway	SOCS2				MAPK14						TCF7L2		ODC1
					RAD54L		ENSG00000259112		PTPN11	Wnt signaling pathway	PRKX		BIRC2						FZD7		GSTP1
					MUS81		SLC25A4		SPRED2		FRAT2		TAB2						WNT3		GGCT
							PLCB2		PIAS3		FZD5		PIK3CA						FZD4		SRM
				Neurotrophin signaling pathway	GAB1						NKD2		RELA						FZD9		GSS
					GSK3B	Non-alcoholic fatty liver disease (NAFLD)	JUN	Morphine addiction	ADCY5		CCND3		TRAF6						TCF7
					IKBKB		NR1H3		GNB3		TP53		XIAP							beta-Alanine metabolism	AOC2
					MAPK1		ENSG00000259112				DVL2		HLA-DQB1					Mucin type O-Glycan biosynthesis	GALNT12		DPYS
					MAPK12		MLXIPL	Fc gamma R-mediated phagocytosis	ARPC2		AXIN2		TNF						GALNTL4		ALDH7A1
					PDPK1				MYO10		WNT2B		BIRC7						GCNT4		SRM
					MAP3K5	TGF-beta signaling pathway	ID1				CSNK1A1		IRAK4						GCNT1
					IRS1		BMP7	Osteoclast differentiation	SIRPA				ITGB1						GALNT6	Circadian rhythm	SKP1
					SHC1				MAPK12	Fat digestion and absorption	AGPAT2		LAMB3						ST3GAL1		NPAS2
					ABL1	Thyroid hormone signaling pathway	SLC2A1		PPP3CA		SLC27A4		LAMA3						C1GALT1C1		NR1D1
					ZNF274		PLCB2				PPAP2C		PIK3CD								PER1
					MAPK8		WNT4	Oxidative phosphorylation	NDUFB2				LAMC1					NOD-like receptor signaling pathway	NOD2
					PRDM4				NDUFA4	Tryptophan metabolism	AFMID		TGFB1						IL6	HIF-1 signaling pathway	PIK3CB
					CRK	Progesterone-mediated oocyte maturation	MAPK13		COX7A2		ABP1		GNAI2						CCL5		INSR
					BAD		RPS6KA6				ALDH1B1		JAK1						PYCARD		RPS6KB2
								Systemic lupus erythematosus	H3F3C				LAMC2						IL8		CAMK2D
				Inositol phosphate metabolism	PIKFYVE	Jak-STAT signaling pathway	IL12RB1		H2AFX	Glycine, serine and threonine metabolism	ALAS1		IKBKG						CXCL1		PDHA1
					PTEN		IL22RA1				GRHPR		LY96						MAPK11		EIF4E
					PIP5K1A		CBLB	Focal adhesion	ITGA6		BPGM		TNFRSF1A						CARD6		EIF4EBP1
					INPP5B		IL21R		HRAS				IFNGR2						MAPK3		CAMK2B
					CDIPT				BCL2	Regulation of autophagy	ULK3		NFKBIB						TAB3		IL6R
					PIK3C3	FoxO signaling pathway	TNFSF10		THBS1		ULK2								CASP8		EDN1
					INPP4A		MAPK13		EGFR		ATG4B	Non-small cell lung cancer	RB1						NLRP1		RPS6
					PIP5K1C		GABARAPL1						EML4						CARD8
					INPP5K			Cell adhesion molecules (CAMs)	ITGA6	Glycosylphosphatidylinositol(GPI)-anchor biosynthesis	PIGF		AKT2						TNFAIP3	Lysine degradation	ACAT1
						Protein digestion and absorption	KCNN4		ITGAM		GPLD1		PIK3CA								ALDH7A1
				Biosynthesis of amino acids	IDH3A		MME		SDC1				PLCG1					HTLV-I infection	MRAS		GCDH
					PC					Legionellosis	IL12A		E2F1						WNT5A		HADH
					CPS1	Prostate cancer	PDGFRA	Toll-like receptor signaling pathway	MAPK12		SAR1B		PIK3CD						IL6		AASS
					ACO2		CREB3L3		MAP2K3		TLR2		CCND1						IL2RG		DOT1L
					PFKP						CYCS		CDK6						MSX2
					RPIA	Fc gamma R-mediated phagocytosis	NCF1	Hepatitis B	HRAS				MAP2K1						CD40	Ovarian steroidogenesis	PLA2G4E
					IDH3G		INPP5D		BCL2	Endocytosis	DNM2		BRAF						PDGFRB		PRKX
					PFKL				BIRC5		LDLRAP1		PRKCA						WNT16		INSR
					GAPDH	Alzheimer's disease	ENSG00000259112				ACAP1		STK4						HLA-B		ADCY9
					PKM		CALML3	Chemokine signaling pathway	ADCY5		GRK7		NRAS						IL2RB		CYP1A1
							MME		HRAS		CBLC								ADCY6		HSD17B1
				Progesterone-mediated oocyte maturation	PRKACA		PLCB2		GNB3		CHMP4C	AMPK signaling pathway	TSC2						POLD4
					ADCY3				CCL20		RAB11FIP4		PRKAG2						WNT7B	HTLV-I infection	PIK3CB
					GNAI3	Ubiquitin mediated proteolysis	MAP3K1				PLD2		AKT2						RELB		PRKX
					MAPK8		UBE2L6	Measles	TNFRSF10D		ADRB2		CREB1						FZD4		ADCY9
					MAD2L2		CBLB		GNB2L1		PSD4		AKT1S1						JAK3		CDC20
					ANAPC4						VPS37D		PPP2CB						WNT3		BUB1B
					MAPK1	Serotonergic synapse	ALOX12B	Cytokine-cytokine receptor interaction	CCL20		RAB11FIP1		LIPE						CALR		CDC26
					HSP90AB1		PLCB2		TNFRSF6B		CXCR1		PIK3CA						AKT3		E2F2
					ANAPC5				TNFRSF10D		CSF1R		PPP2R5B						FZD7		ATF3
					MAPK12	Glutamatergic synapse	SLC17A7		EGFR				PFKFB3						RRAS		PTTG1
					ANAPC2		PLCB2			Pentose phosphate pathway	DERA		PPP2R3A						ADCY7		CHEK2
								Neuroactive ligand-receptor interaction	GRM3		TKT		PIK3CD						IL1R2		FZD6
				Glycosaminoglycan biosynthesis - chondroitin sulfate / dermatan sulfate	CHPF	Protein processing in endoplasmic reticulum	HSPA1A		HRH4				CCND1						HLA-A		VDAC3
					CSGALNACT2		FBXO6		GNRHR	Influenza A	HLA-DOB		GYS2						EGR2		TCF3
					CHST15		HSPA1L		CHRNB1		MAP2K2		PPP2R2B						TLN2		APC2
					CHST3						HLA-DPB1		PPP2R2C						ITGB2		WNT10B
						Transcriptional misregulation in cancer	ELANE	Carbohydrate digestion and absorption	HK2		PIK3R3		LEPR						ICAM1		MYC
				Salmonella infection	MYH10		MEF2C				IL12A		PPP2R1A						TP53INP1		RAN
					PLEKHM2		CD14	Steroid biosynthesis	SQLE		CXCL10		PRKAA1						NRP1		RANBP3
					RAB7A						MAP2K4		CREB3L2						FZD9		XBP1
					KLC2	Spliceosome	HSPA1A	ABC transporters	ABCC4		CYCS		IGF1R						STAT5A		MAD2L1
					MAPK8		HSPA1L				NLRX1								IL1R1		TBPL1
					PFN2			Other glycan degradation	NEU4		IFNB1	Colorectal cancer	TCF7L1						IL15		CCND2
					DYNC1LI1	Olfactory transduction	CAMK2A				VDAC1		AKT2						TGFB2		TERT
					MAPK1		OR51B5	Pancreatic cancer	EGFR		FDPS		PIK3CA						HLA-C		TBP
					ROCK1		PRKG2						RHOA						KAT2B
					MAPK12		CALML3	Nitrogen metabolism	CPS1	Leishmaniasis	HLA-DOB		MSH6						HLA-G	Jak-STAT signaling pathway	PIK3CB
					PFN1		PDE1C				HLA-DPB1		LEF1						LCK		PIAS4
								Biosynthesis of unsaturated fatty acids	ACOX3		IL12A		PIK3CD								MYC
				beta-Alanine metabolism	CNDP2	Oxidative phosphorylation	ENSG00000259112				TAB1		CCND1					Pentose and glucuronate interconversions	KL		SPRY1
					ACADM			Basal cell carcinoma	WNT7A		TLR2		TGFB1						AKR1B1		SPRY2
					ECHS1	Pancreatic secretion	PLCB2						BAX						RPE		TYK2
					MLYCD			Thyroid cancer	HRAS	RIG-I-like receptor signaling pathway	NLRX1		TGFBR2						DHDH		IL12RB2
					DPYD	Sulfur metabolism	TST				IFNE		MSH2								CNTF
								Butirosin and neomycin biosynthesis	HK2		IFNB1		CTNNB1					MAPK signaling pathway	MRAS		CCND2
				Terpenoid backbone biosynthesis	ACAT2	Lysine biosynthesis	AADAT				IL12A		MAP2K1						DUSP2		SOCS7
					PMVK			Acute myeloid leukemia	HRAS		CXCL10		BRAF						CACNG8		IL20RA
					RCE1	Other types of O-glycan biosynthesis	FUT9						RAC1						CACNG7		SPRY4
					ICMT			Rheumatoid arthritis	CCL20	Viral myocarditis	HLA-DOB								PDGFRB		IL6R
						N-Glycan biosynthesis	MGAT3				HLA-DPB1	FoxO signaling pathway	CAT						CACNA2D4		GHR
				Glycerophospholipid metabolism	DGKQ			Proximal tubule bicarbonate reclamation	MDH1		LAMA2		PRKAG2						PTPRR		CISH
					CRLS1	Nitrogen metabolism	CA13				CYCS		AKT2						FGFR1
					AGPAT1			Vasopressin-regulated water reabsorption	ARHGDIA				EP300						NTRK2	Epstein-Barr virus infection	PIK3CB
					LPGAT1	Colorectal cancer	JUN			Viral carcinogenesis	PRKX		ATM						RPS6KA2		PRKX
					GNPAT			Endocrine and other factor-regulated calcium reabsorption	GNAQ		GTF2H2		ATG12						FGF2		YWHAE
					GPAM	mTOR signaling pathway	RPS6KA6				ACTN2		MAPK14						RAPGEF2		POLR2E
					DGKA			Aldosterone-regulated sodium reabsorption	SGK1		PIK3R3		PIK3CA						CACNA1B		CCNA2
					CDIPT	Amino sugar and nucleotide sugar metabolism	HKDC1				CCNA1		BRAF						FLNC		SKP2
					AGPAT2			Selenocompound metabolism	MTR		CCND3		STK4						BDNF		POLR3G
					PTDSS1	Butirosin and neomycin biosynthesis	HKDC1				ATF4		PRKAA1						FGF13		MYC
					CEPT1			Protein export	SRP72		DNAJA3		TGFBR2						IL1R1		POLR2H
					PCYT1A	Chronic myeloid leukemia	CBLB				HDAC5		MAP2K1						PLA2G4C		RAN
								Butanoate metabolism	ACAT2		TP53		IGF1R						TGFB2		POLR2D
				Bacterial invasion of epithelial cells	GAB1	Small cell lung cancer	LAMB2				BAK1		NRAS						MAPK8IP2		TYK2
					DNM2			Porphyrin and chlorophyll metabolism	UROD		STAT5B		PIK3CD						FLNB		TBPL1
					SRC	Maturity onset diabetes of the young	HNF4A				CDKN1B		CCND1						RELB		ENTPD1
					SHC1			Dorso-ventral axis formation	EGFR				TGFB1						MAPK3		PTMA
					CD2AP	Glycosaminoglycan biosynthesis - heparan sulfate / heparin	EXTL1			Toxoplasmosis	HLA-DOB								NLK		TBP
					CTNNA1			Olfactory transduction	OR2W3		HLA-DPB1	Influenza A	XPO1						CACNB3		MAPK10
					ITGA5	Glycosaminoglycan biosynthesis - keratan sulfate	CHST1				PIK3R3		TBK1						DUSP8		POLR1C
					MAD2L2			Ether lipid metabolism	PAFAH2		IL12A		AKT2						RAC2
					ARHGAP10	Glycosaminoglycan degradation	GLB1				LAMA2		EP300						DUSP3	Mismatch repair	RPA1
					CRK			Taste transduction	GNB3		TAB1		IFNAR1						MAPK11		PMS2
						Endocrine and other factor-regulated calcium reabsorption	PLCB2				CYCS		MAPK14						AKT3		RFC4
				FoxO signaling pathway	G6PC3			PPAR signaling pathway	ACOX3		TLR2		EIF2AK3						RRAS
					SIRT1	Aldosterone-regulated sodium reabsorption	SCNN1B						PIK3CA						IL1R2	Ubiquitin mediated proteolysis	PIAS4
					PTEN			African trypanosomiasis	GNAQ	Thyroid cancer	MAP2K2		RELA								CDC34
					PLK2	Prion diseases	HSPA1A				TP53		STAT2					Prostate cancer	PDGFD		FZR1
					STAT3			Hedgehog signaling pathway	WNT7A				HLA-DQB1						FGFR1		SKP2
					IKBKB	Porphyrin and chlorophyll metabolism	CP			Homologous recombination	RAD50		TNF						PDGFRB		CDC20
					MAPK1			Synthesis and degradation of ketone bodies	ACAT2		TOP3B		IL1B						CREB3L1		CUL7
					MAPK12	Dorso-ventral axis formation	PIWIL4						TNFRSF1A						NKX3-1		UBE2G1
					PDPK1			Circadian rhythm	CLOCK	Thyroid hormone synthesis	PRKX		IFNAR2						TCF7		CDC26
					IRS1	Fatty acid metabolism	ACADL				ATP1A1		ACTB						MAPK3		KEAP1
					FBXO25			Propanoate metabolism	ACAT2		ATP1B3		MAP2K1						CCNE1		UBE2G2
					SMAD2	Nicotine addiction	SLC17A7				TTF2		IFNGR2						TCF7L2		SKP1
					MAPK8			Aminoacyl-tRNA biosynthesis	VARS		ATF4		NFKBIB						AKT3		KLHL13
					MDM2	Phototransduction	CALML3						PRKCA						ARAF		MID1
					EGFR			Lipoic acid metabolism	LIPT2	Tight junction	ACTN2		ATF2
						Arginine and proline metabolism	P4HA2				MAGI1		MAVS					mTOR signaling pathway	RRAGD	Peroxisome	MPV17
				Galactose metabolism	GANC			RIG-I-like receptor signaling pathway	MAPK12		PPP2CA		DNAJC3						RPS6KA2		PEX16
					G6PC3	Drug metabolism - cytochrome P450	GSTK1				MYH3		IRAK4						PRKAA2		MPV17L2
					PFKL			Cytosolic DNA-sensing pathway	POLR3K		CSDA		HNRNPUL1						RRAGB		ECI2
					PFKP	Fatty acid degradation	ACADL				CLDN15		IRF3						MAPK3		MVK
					HK2			Glutathione metabolism	GPX1		F11R		PIK3CD						AKT3		NUDT12
						Circadian rhythm	ARNTL				CRB3		NUP98						ULK1		PEX7
				N-Glycan biosynthesis	ALG8			Tryptophan metabolism	ACAT2		EPB41		JAK1								PEX5
					DOLPP1	Propanoate metabolism	ACSS1											Allograft rejection	HLA-B
					B4GALT3			Renin-angiotensin system	REN	Prostate cancer	FOXO1	Phosphatidylinositol signaling system	INPP4B						CD40	Vitamin digestion and absorption	SLC19A1
					DDOST	Retinol metabolism	CYP26B1				MAP2K2		PLCB3						HLA-C		SLC19A2
					RFT1			Ovarian steroidogenesis	ADCY5		PIK3R3		PIP5K1A						HLA-G		SLC5A6
					ALG5	GABAergic synapse	GABARAPL1				ATF4		PIK3CA						HLA-A
					ALG9			Glycine, serine and threonine metabolism	PGAM1		TP53		PIP4K2B							Bile secretion	AQP1
						Lysine degradation	AADAT				CDKN1B		PLCG1					Synaptic vesicle cycle	STX1B		PRKX
				Adipocytokine signaling pathway	IRS1			Caffeine metabolism	XDH				SYNJ2						ATP6V0D2		CFTR
					SLC2A1	Alanine, aspartate and glutamate metabolism	FOLH1			Tuberculosis	HLA-DOB		PIK3CD						ATP6V0A4		ADCY9
					ACSL3			Pentose phosphate pathway	PGM2		SPHK1		PIP4K2A						TCIRG1		SLC27A5
					G6PC3	Fatty acid elongation	ELOVL3				HLA-DPB1		ITPR2						ATP6V1E1		HMGCR
					MAPK8			Ubiquinone and other terpenoid-quinone biosynthesis	COQ2		IL12A		PI4KA						AP2A2		SLC4A5
					STAT3	Renin-angiotensin system	MME				VDR		INPPL1						STXBP1
					IKBKB			Vibrio cholerae infection	SLC12A2		CYCS		PLCD3						ATP6V0E2	PI3K-Akt signaling pathway	PIK3CB
					ADIPOR2	Primary bile acid biosynthesis	CYP27A1				RFXANK		SYNJ1						UNC13A		INSR
					RXRA			Steroid hormone biosynthesis	SULT1E1		CALML5		CDS2						DNM1		FGFR3
						Glycine, serine and threonine metabolism	PHGDH				IFNB1		IMPA1						CACNA1B		YWHAE
				Dopaminergic synapse	ITPR1			Glycosphingolipid biosynthesis - globo series	ST8SIA1		TLR1		IMPAD1								SPP1
					PPP2R2A	Proteasome	PSMB8				NFYB		PLCD1					Phagosome	HLA-B		FOXO3
					GNG12			Citrate cycle (TCA cycle)	MDH1		TLR2		PRKCA						TUBB2B		RPS6KB2
					GNAI3	Pentose and glucuronate interconversions	AKR1B10						PIK3C2A						CTSS		THEM4
					GSK3B			SNARE interactions in vesicular transport	STX18	MicroRNAs in cancer	VEGFA		PIP4K2C						C1R		MCL1
					PPP2R5A	Type II diabetes mellitus	HKDC1				MAP2K2								ATP6V0D2		FGFR4
					COMT			Arachidonic acid metabolism	GPX1		ST14	mTOR signaling pathway	RICTOR						ATP6V0A4		LPAR6
					GNB2	Glycosphingolipid biosynthesis - ganglio series	GLB1				TP53		TSC2						TCIRG1		DDIT4
					PPP2R1B			alpha-Linolenic acid metabolism	ACOX3		BAK1		AKT2						LAMP2		EIF4EBP1
					MAPK12	Tyrosine metabolism	PNMT				SOX4		PIK3CA						PLA2R1		CDC37
					PRKACA						CCNG1		AKT1S1						MRC2		IL6R
					ARNTL	Adherens junction	SNAI1				RASSF1		TNF						CALR		COL2A1
					MAPK8						BCL2L11		BRAF						THBS3		RPS6
					CLOCK	Sulfur relay system	TST				CDKN1B		RPS6KA3						ATP6AP1		EIF4B
					PPP1CB								RRAGC						ATP6V1E1		LPAR3
						mRNA surveillance pathway	PAPOLG			Measles	PIK3R3		PRKCA						TFRC		LPAR2
				Pantothenate and CoA biosynthesis	PPCS						IL12A		PRKAA1						ATP6V0E2		MYC
					PANK4	Cysteine and methionine metabolism	TST				BBC3		PIK3CD						NCF2		STK11
					DPYD						CCND3								HLA-A		MLST8
						Starch and sucrose metabolism	HKDC1				TP53	HIF-1 signaling pathway	CUL2						CORO1A		CCND2
				Fatty acid elongation	ELOVL4						IFNB1		AKT2						CYBA		EIF4E
					ECHS1	Regulation of autophagy	GABARAPL1				STAT5B		EP300						TUBA1A		PPP2R5D
					ELOVL1						TLR2		ALDOA						ITGB2		ITGA10
					PTPLB						CDKN1B		PLCG1						TLR4		COL4A1
													PIK3CA						DYNC1I1		F2R
				Alzheimer's disease	NDUFB2					Bacterial invasion of epithelial cells	DNM2		RELA						HLA-C		GHR
					ITPR1						ARPC1A		PDK1						HLA-G
					CASP3						2008-09-01		MAP2K1						OLR1	Prolactin signaling pathway	PIK3CB
					NDUFS1						CBLC		IGF1R								SOCS7
					GSK3B						PIK3R3		IFNGR2					Neurotrophin signaling pathway	PLCG2		FOXO3
					ATP5G2								PRKCA						IRAK3		MAPK10
					MAPK1					Dilated cardiomyopathy	PRKX		EGLN1						NTRK2		ESR1
					IDE						CACNG4		PFKFB3						RPS6KA2		CISH
					COX7A2						LAMA2		EGLN2						SHC3		CCND2
					APH1A						TNNT2		PIK3CD						IRAK2
					CYCS						ITGA2		NOX1						PSEN2	Ascorbate and aldarate metabolism	UGT1A1
					NDUFB11						ITGB4								MAPK3		UGT1A6
					NDUFA12							Pancreatic cancer	RB1						SH2B3		ALDH7A1
					UQCRFS1					Malaria	IL12A		AKT2						MAPK11
					FADD						HBA1		PIK3CA						NGFR	Sphingolipid metabolism	SGMS2
					NDUFA3						TLR2		CDC42						AKT3		CERS6
					ATP5J								RELA						PRKCD		NEU3
					GAPDH					Glioma	MAP2K2		CDK6						ARHGDIB		SMPD2
					BAD						CALML5		TGFBR2						MAGED1		CERS4
											PIK3R3		MAP2K1						BDNF
				TNF signaling pathway	CASP3						TP53		BRAF						NGFRAP1	Pentose phosphate pathway	PGLS
					TAB1								RALB								PRPS2
					TRAF5					Ras signaling pathway	PRKX		RAC1					Primary immunodeficiency	CD40		PFKM
					IKBKB						VEGFA		BRCA2						IL2RG
					MAPK1						PIK3R3		E2F1						RAG1	Chemical carcinogenesis	UGT1A1
					MAPK12						RGL2		PIK3CD						ADA		ADH5
					MAP2K4						PLA2G4B		CCND1						JAK3		CYP1A1
					MAP3K5						SYNGAP1		TGFB1						IL7R		CCBL1
					JAG1						CALML5		JAK1						CD8A		UGT1A6
					MAP3K7						PLA2G4A		IKBKG						LCK		CCBL2
					MAPK8						MAP2K2										GSTP1
					FADD						PLD2	Herpes simplex infection	TBK1					Glioma	SHC3
					DNM1L						ANGPT4		EP300						PLCG2	Transcriptional misregulation in cancer	TCF3
											CSF1R		IFNAR1						PDGFRB		JUP
				GnRH signaling pathway	SRC						RASSF5		TAF6						MAPK3		MLLT1
					ITPR1						PLA2G6		SRSF9						AKT3		LDB1
					MAP3K4						RASSF1		EIF2AK3						ARAF		MYC
					PRKACA								TAB2								SUPT3H
					ADCY3					Other types of O-glycan biosynthesis	POGLUT1		RELA					Inositol phosphate metabolism	PLCE1		CCND2
					MAPK8						RFNG		STAT2						INPP5J		MLLT3
					PTK2B								TRAF6						PLCG2		CEBPA
					MAPK1					TNF signaling pathway	PIK3R3		TRAF2						INPP1		ASPSCR1
					EGFR						JUNB		TNFRSF1A						OCRL		NUPR1
					MAPK12						TAB1		IFNAR2						MTM1		ZBTB16
					MAP2K4						CXCL10		SRSF1						PLCB4		MEIS1
											ATF4		SRSF6						PI4KA		DOT1L
				mTOR signaling pathway	IRS1						MAP2K4		IFNGR2								RXRB
					PTEN						JAG1		NFKBIB					Arachidonic acid metabolism	GGT5
					STRADA								MAVS						PLA2G16	Glycolysis / Gluconeogenesis	ADH5
					EIF4E2					Sphingolipid metabolism	SPHK1		HLA-DQB1						GGT1		PFKM
					RRAGA						SMPD3		TNF						PTGS2		ALDH7A1
					IKBKB						PPAP2C		IL1B						GGT7		PDHA1
					MAPK1								TAF9B						ALOX5		LDHB
					PDPK1					Cell cycle	TFDP2		SRSF2						PTGES		AKR1A1
											CCNH		C5						PLA2G4C
				Amyotrophic lateral sclerosis (ALS)	MAP3K5						CCNA1		IRF3						CYP2J2	Homologous recombination	RPA1
					DERL1						CCND3		TAF10								TOP3A
					BCL2L1						ANAPC10		TAF13					NF-kappa B signaling pathway	CXCL12		EME1
					CASP3						TP53		HCFC1						CD40
					MAPK12						ANAPC11		JAK1						TNFRSF11A	FoxO signaling pathway	PIK3CB
					BAD						CDKN1B		IKBKG						PLCG2		INSR
					CYCS														MYD88		GADD45B
										RNA transport	EIF2B5	Small cell lung cancer	RB1						RELB		CCNB1
				Hippo signaling pathway	INADL						PABPC4L		BIRC2						TAB3		SKP2
					YWHAG						EIF4A3		AKT2						TRAF1		FOXO3
					PPP2R2A						FXR2		PIK3CA						CFLAR		STK11
					GSK3B						EIF4A2		RELA						TNFAIP3		CCND2
					CSNK1D						RPP25L		TRAF6						PTGS2		SLC2A4
					PPP2R1B						CLNS1A		CDK6						PRKCQ		MAPK10
					BIRC5						SMN2		TRAF2						IL1R1		PLK1
					DVL1						PABPC1L		PTK2						IL8
					AXIN1						EIF3J		ITGA3						TLR4	Lysosome	SUMF1
					CTNNA1								XIAP						ICAM1		PSAPL1
					SMAD2					Oxytocin signaling pathway	PLA2G4A		ITGAV						PLAU		ATP6V0B
					DVL3						PRKX		BIRC7						LCK		CLTB
					PPP1CB						MAP2K2		FN1								AP3S2
					RASSF1						PIK3R3		E2F1					Graft-versus-host disease	HLA-B		CTNS
					WWC1						PLA2G4B		PIK3CD						IL6		AP1S3
					PARD3						CALML5		LAMC1						HLA-C		AP1B1
					LLGL1						PRKAG1		ITGB1						HLA-G		CTSC
											CACNG4		CCND1						HLA-A		LAPTM4B
				Glycosaminoglycan biosynthesis - heparan sulfate / heparin	HS2ST1						CAMKK2		LAMB3								MCOLN1
					NDST1						PRKAB2		COL4A6					Cysteine and methionine metabolism	LDHC
					EXT1								LAMC2						IL4I1	Vibrio cholerae infection	PRKX
					EXTL2					Progesterone-mediated oocyte maturation	PRKX		LAMA3						CTH		ATP6V1E2
											ANAPC11		IKBKG						DNMT3A		CFTR
				Synaptic vesicle cycle	DNM2						PIK3R3								SDSL		ADCY9
					ATP6V1B2						CCNA1	Focal adhesion	CAV2								ATP6V0B
					ATP6V0D1						ANAPC10		BCAR1					Circadian entrainment	GRIN2A
					ATP6V0A1								AKT2						GRIN2D	mRNA surveillance pathway	UPF1
					ATP6V1F					Renal cell carcinoma	VEGFA		RHOA						GNAO1		PABPC3
					AP2B1						MAP2K2		CDC42						RYR1		PPP2R5D
					AP2M1						TCEB2		CRKL						MAPK3		PELO
					ATP6V1A						PIK3R3		ZYX						GNG4		ETF1
													PAK2						PLCB4		WIBG
				Non-alcoholic fatty liver disease (NAFLD)	NDUFB2					African trypanosomiasis	IL12A		BIRC2						ADCY6		RBM8A
					MLX						HBA1		PIK3CA						GNB5		FIP1L1
					CASP3								PXN						ADCY7
					NDUFS1					Pentose and glucuronate interconversions	ALDH1B1		XIAP						GNG11	Renin-angiotensin system	THOP1
					GSK3B						SORD		ACTN2								NLN
					IKBKB								PDGFC					Drug metabolism - cytochrome P450	MAOB
					RXRA					Serotonergic synapse	PLA2G4A		COMP						GSTM3	Hippo signaling pathway	YWHAE
					COX7A2						PRKX		FLNA						FMO3		TEAD4
					CYCS						CYP4X1		COL11A1						GSTM4		APC2
					MAP3K5						PLA2G4B		ITGAV						ALDH1A3		PARD6A
					IRS1						ALOX15B		BRAF						FMO5		WNT10B
					NDUFB11						DUSP1		COL27A1						MGST2		MYC
					MAPK8						ALOX12		MET						FMO4		STK3
					NDUFA12								RAC1						AOX1		NKD1
					ADIPOR2					Glutathione metabolism	GSTA4		RAP1B								CCND2
					UQCRFS1						GGT6		RAP1A					Long-term potentiation	GRIN2A		TP73
					NDUFA3						GSTO2		CTNNB1						RPS6KA2		NF2
													MAP2K1						GRIN2D		SOX2
				Cytosolic DNA-sensing pathway	AIM2					Epithelial cell signaling in Helicobacter pylori infection	CXCR1		RAPGEF1						MAPK3		FZD6
					POLR3C						PTPRZ1		PTK2						PLCB4
					POLR3K						F11R		PPP1R12A						ARAF	Glycerophospholipid metabolism	PLA2G4E
					ADAR						MAP2K4		ACTB								EPT1
					POLR3A								ITGA3					Glycerophospholipid metabolism	DGKI		LYPLA1
					POLR2K					Jak-STAT signaling pathway	IL29		PDGFA						DGKG		PEMT
					DDX58						IL20RB		IGF1R						PLA2G16		PLA2G12A
					IKBKB						PIK3R3		PRKCA						PPAP2B		PNPLA6
											IL12A		ITGB1						ACHE		GPD1L
				Glycosylphosphatidylinositol(GPI)-anchor biosynthesis	PIGX						CCND3		VAV2						ETNK2		CDS1
					GPAA1						IFNE		LAMB3						PLA2G4C
					PIGG						IL20		ILK						AGPAT4	Adipocytokine signaling pathway	ACSBG2
					PIGQ						CBLC		CAPN2						MBOAT7		SLC2A4
											IFNB1		ROCK2						LPIN3		MAPK10
				MAPK signaling pathway	GNG12						STAT5B		PIK3CD						PLD3		STK11
					CASP3								LAMC1						LPCAT2		RXRB
					MAP2K4					Lysine degradation	SETDB1		DOCK1						PLA2G15		CAMKK1
					PAK1						SETDB2		VEGFC						LCAT
					MAP3K5						ALDH1B1		COL4A6						LPCAT3	Mucin type O-Glycan biosynthesis	GALNT13
					MAPKAPK5								PAK4						PPAP2A		GALNTL4
					SRF					Starch and sucrose metabolism	MGAM		VCL								GALNT5
					TAOK3						GANC		PDGFB					Lysosome	ACP5
					RASA1						GAA		ELK1						LAMP3	Fructose and mannose metabolism	PFKM
					MAP3K4								ARHGAP35						CTSS		TSTA3
					TAB1					Chagas disease (American trypanosomiasis)	PIK3R3		PPP1R12C						ATP6V0D2		KHK
					ZAK						IL12A		LAMA3						ATP6V0A4
					IKBKB						MAP2K4		FN1						IDUA	Glycosaminoglycan biosynthesis - chondroitin sulfate / dermatan sulfate	CHSY3
					MAPK1						PPP2CA		CCND1						CTSF		UST
					MAPK12						IFNB1		MYLK4						GALNS
					PPP5C						TLR2		LAMC2						ARSA	Colorectal cancer	PIK3CB
					STMN1								VASP						ABCA2		APC2
					MAP4K3					Melanogenesis	PRKX								LAPTM5		MAPK10
					PRKACA						MAP2K2	Fc epsilon RI signaling pathway	LYN						CTSO		MYC
					MAP3K7						FZD5		MAPK14						SMPD1		RAC3
					DUSP16						DVL2		AKT2						PSAP
					MAPK8						CALML5		PIK3CA						SLC17A5	MicroRNAs in cancer	FGFR3
					EGFR						WNT2B		PLCG1						TCIRG1		APC2
					DUSP7								PIK3CD						IDS		PDCD4
					CRK					Insulin secretion	PRKX		VAV2						PLA2G15		MYC
					DUSP5						ATP1A1		MAP2K1						LAMP2		MCL1
					NR4A1						ATP1B3		RAC1						SGSH		NOTCH1
											KCNJ11		PRKCA						GBA		SPRY2
				Oxidative phosphorylation	NDUFB2						ATF4		NRAS						TPP1		CDC25C
					NDUFS1								TNF						NAGA		CCND2
					ATP5G2					Antigen processing and presentation	HLA-DOB		CSF2						LAPTM4A		E2F2
					ATP6V0A1						RFXANK								CD68		DDIT4
					COX11						HLA-DPB1	Adipocytokine signaling pathway	TRADD						HEXA		SERPINB5
					COX7A2						NFYB		PRKAG2						ATP6AP1
					ATP6V1A								AKT2							Inflammatory mediator regulation of TRP channels	PIK3CB
					NDUFB11					Metabolism of xenobiotics by cytochrome P450	ADH6		NFKBIE					Estrogen signaling pathway	GABBR2		PRKX
					ATP6V1B2						GSTA4		RELA						SHC3		PLA2G4E
					ATP6V0D1						GSTO2		TNF						GNAO1		ADCY9
					NDUFA12						AKR7A2		TRAF2						CREB3L1		MAPK10
					ATP6V1F								LEPR						MAPK3		CAMK2D
					UQCRFS1					Adipocytokine signaling pathway	ACSL1		TNFRSF1A						AKT3		CAMK2B
					NDUFA3						PRKAG1		NFKBIB						PRKCD		F2RL1
					ATP5J						CAMKK2		PRKAA1						PLCB4
											PRKAB2		IKBKG						ADCY6	Type II diabetes mellitus	PIK3CB
				2-Oxocarboxylic acid metabolism	IDH3A														ADCY7		INSR
					IDH3G					Bile secretion	PRKX	Leukocyte transendothelial migration	BCAR1						MMP2		SLC2A4
					ACO2						ATP1A1		RHOA								MAPK10
											ATP1B3		CDC42					Regulation of actin cytoskeleton	MRAS
				Basal transcription factors	TAF12						SLC5A1		PLCG1						ITGA11	African trypanosomiasis	IL18
					GTF2F1								MAPK14						PDGFD		THOP1
					GTF2A2					Graft-versus-host disease	HLA-DOB		PIK3CA						PDGFRB		F2RL1
					GTF2H1						HLA-DPB1		PXN						ITGA7
					TAF4								ACTN2						ITGA4	Gastric acid secretion	PRKX
					GTF2I					Protein digestion and absorption	ATP1A1		JAM3						FGFR1		CFTR
											ATP1B3		NOX1						PAK3		ADCY9
				Glycerolipid metabolism	DGKQ						COL21A1		PTK2						MYL9		CAMK2D
					AGPAT1						SLC1A5		RAC1						FGF2		CAMK2B
					AGK						SLC36A1		RAP1B						ITGB2		KCNE2
					GPAM								RAP1A						ITGA2B
					DGKA					Apoptosis	PRKX		CTNNB1						TIAM1	ErbB signaling pathway	PIK3CB
					AGPAT2						PIK3R3		ACTB						FGF13		EIF4EBP1
					DGAT1						DFFB		PRKCA						ITGB7		RPS6KB2
											CYCS		VCL						ACTN4		MAPK10
				HIF-1 signaling pathway	SLC2A1						TP53		ITGB1						ARAF		MYC
					STAT3								VAV2						FGD1		CAMK2D
					PFKL					Herpes simplex infection	TAF4B		ARHGAP35						TMSB4X		CAMK2B
					MAPK1						HLA-DOB		ROCK2						MAPK3
					PFKFB2						HLA-DPB1		PIK3CD						RAC2	Endocrine and other factor-regulated calcium reabsorption	PRKX
					HK2						IL12A		GNAI2						ITGA1		ADCY9
					EIF4E2						TAB1		MMP9						GSN		CLTB
					ARNT						CYCS		VASP						ABI2		ESR1
					ANGPT1						TP53		MSN						RRAS
					EGFR						GTF2IRD1								PAK6	Synaptic vesicle cycle	ATP6V1E2
					TCEB1						IFNB1	Non-homologous end-joining	POLM						MYLK		CLTB
					GAPDH						PVRL1		LIG4								CPLX1
											TLR2		DCLRE1C					Inflammatory mediator regulation of TRP channels	TRPA1		RAB3A
				Type II diabetes mellitus	MAPK8														TRPV4		ATP6V0B
					IRS1					Prolactin signaling pathway	MAP2K2	Chronic myeloid leukemia	RB1						TRPM8
					IKBKB						PIK3R3		AKT2						PLCG2	DNA replication	RPA1
					MAPK1						STAT5B		PIK3CA						PRKCQ		RNASEH2A
					HK2						TNFSF11		RELA						IL1R1		RFC4
					PKM								CRKL						PLA2G4C
										Rheumatoid arthritis	VEGFA		CDK6						CYP2J2	Axon guidance	LIMK2
				Thyroid cancer	TPR						HLA-DOB		TGFBR2						PRKCE		PLXNB1
					NCOA4						HLA-DPB1		MAP2K1						MAPK11		RHOD
					RXRA						TNFSF11		BRAF						P2RY2		SRGAP3
					MAPK1						TLR2		CBL						PRKCD		SEMA3F
													NRAS						HRH1		ABLIM2
				Nicotinate and nicotinamide metabolism	NADK					ECM-receptor interaction	LAMA2		E2F1						PLCB4		NTN1
					NT5C3						GP1BA		PIK3CD						ADCY6		SLIT2
					NADSYN1						ITGA2		CCND1						ADCY7		ABLIM1
					NMNAT1						HSPG2		TGFB1								RAC3
											ITGB4		MECOM					Fat digestion and absorption	CEL
				Apoptosis	BCL2L1								HDAC1						PPAP2B	Cytosolic DNA-sensing pathway	POLR2E
					TNFRSF10B					Gastric acid secretion	PRKX		RUNX1						DGAT2		POLR3G
					CASP3						ATP1A1		IKBKG						ABCA1		POLR2H
					PRKACA						ATP1B3								PPAP2A		POLR1C
					IKBKB						CALML5	Leishmaniasis	IRAK1								IL18
					FADD								MAPK14					Glycine, serine and threonine metabolism	MAOB
					DFFA					mRNA surveillance pathway	PPP2CA		TAB2						GATM	Arachidonic acid metabolism	PLA2G4E
					AIFM1						RNMT		RELA						SDSL		PTGS1
					BAD						PABPC1L		TRAF6						CTH		LTA4H
					CYCS						PABPC4L		HLA-DQB1								PLA2G12A
											EIF4A3		TNF					Osteoclast differentiation	ACP5		CYP2U1
				Sulfur metabolism	ETHE1								IL1B						PPARG
					CYCS					FoxO signaling pathway	FOXO1		IRAK4						PLCG2	Protein processing in endoplasmic reticulum	RAD23A
											MAP2K2		ITGB1						OSCAR		HSPA4L
				Ubiquinone and other terpenoid-quinone biosynthesis	COQ7						PIK3R3		TGFB1						TNFRSF11A		UBXN6
					NQO1						PRKAG1		ELK1						FHL2		TXNDC5
											PRKAB2		JAK1						MAPK3		XBP1
				Bladder cancer	DAPK3						BCL2L11		IFNGR2						IFNGR1		UBE2G1
					RASSF1						CDKN1B		NFKBIB						STAT1		UBQLN4
					MDM2														CSF1		UBE2G2
					MAPK1					Cell adhesion molecules (CAMs)	HLA-DOB	B cell receptor signaling pathway	LYN						MITF		MAPK10
					EGFR						HLA-DPB1		AKT2						MAPK11		RNF5
											NLGN4Y		PIK3CA						RELB		SKP1
				Regulation of actin cytoskeleton	PIKFYVE						CDH4		NFKBIE						AKT3		SEC24B
					GIT1						CDH3		RELA						CYLD		DNAJB1
					MYH10						PVRL1		NFATC2						NCF2
					PIP5K1A						CLDN15		BCL10						CYBA	Prion diseases	PRKX
					GNG12						F11R		PIK3CD						IL1R1		NOTCH1
					ROCK1								VAV2						SOCS1		NCAM2
					PAK1					ABC transporters	ABCA5		PPP3R1						TEC
					BRK1						ABCA4		IKBKG						TGFB2	Fc gamma R-mediated phagocytosis	PIK3CB
					DIAPH1								INPPL1						FYN		LIMK2
					SSH3					Porphyrin and chlorophyll metabolism	FECH		MAP2K1						TNFRSF11B		PLA2G4E
					ITGA5						ALAS1		RAC1						SQSTM1		ASAP3
					PFN2								NFKBIB						LCK		RPS6KB2
					PIP5K1C					Cytokine-cytokine receptor interaction	VEGFA		CARD11								WASF1
					SRC						CCL22		NRAS					Metabolism of xenobiotics by cytochrome P450	CYP2S1		GAB2
					MAPK1						CCL27		PPP3CB						GSTM3
					PFN1						IL20RB								HSD11B1	Bladder cancer	E2F2
					GNA13						IL12A	Thyroid hormone signaling pathway	PLCB3						DHDH		FGFR3
					SLC9A1						IFNB1		TSC2						GSTM4		MYC
					RDX						CXCL9		AKT2						ALDH1A3
					PPP1CB						TNFSF11		EP300						MGST2	Endometrial cancer	PIK3CB
					EGFR						IL29		PLCG1								APC2
					CRK						CXCL10		ATP2A2					Dopaminergic synapse	GRIN2A		FOXO3
											BMP2		PIK3CA						MAOB		MYC
				HTLV-I infection	CDKN2C						CXCR1		RCAN2						TH
					BUB3						IFNE		SLC16A2						GNAO1	alpha-Linolenic acid metabolism	PLA2G4E
					POLE3						IL20		ITGAV						CREB3L1		PLA2G12A
					MAP2K4						CSF1R		PLCD3						SCN1A
					RANBP1						TNFSF9		PLCD1						CACNA1B	TGF-beta signaling pathway	INHBE
					POLD2								CTNNB1						GNG4		RPS6KB2
					TSPO					Dopaminergic synapse	PRKX		ACTB						PLCB4		MYC
					BCL2L1						ATF4		MAP2K1						GNG11		PITX2
					VDAC2						PPP2CA		SIN3A						MAPK11		SKP1
					SMAD2						GRIA1		PRKCA						AKT3		E2F5
					ANAPC4						CALML5		NRAS						GNB5
					CRTC2						DRD2		NCOA2							Endocytosis	FGFR3
					POLB						PPP1R1B		MED12					ABC transporters	ABCG2		EPN3
					ANAPC5								THRB						ABCB1		PARD6A
					SRF					Glutamatergic synapse	PLA2G4A		PIK3CD						ABCD1		RABEP1
					KAT5						PRKX		CCND1						ABCA2		SH3GL1
					SLC2A1						PLD2		MED13L						ABCA1		ARRB2
					GSK3B						PLA2G4B		PRKACB						ABCA7		FGFR4
					IKBKB						SLC1A3		HDAC1								GRK6
					KAT2A						GRIA1							Ether lipid metabolism	PLA2G16		ARFGAP2
					ANAPC2							Other types of O-glycan biosynthesis	PLOD3						PPAP2B		FAM125A
					DVL1					Estrogen signaling pathway	PRKX		GXYLT1						PLD3		CHMP7
					PRKACA						MAP2K2		B4GALT1						PPAP2A		CLTB
					ADCY3						CALML5		MGAT5B						LPCAT2		ASAP3
					DVL3						PIK3R3		GXYLT2						ENPP2		F2R
					MAPK8						ATF4		B3GALTL						PLA2G4C		VPS25
													EOGT
				Circadian rhythm	ARNTL					Proteoglycans in cancer	PRKX							Pyruvate metabolism	LDHC	Viral carcinogenesis	VDAC3
					CUL1						VEGFA	Proteoglycans in cancer	PLCG1						AKR1B1		PIK3CB
					CLOCK						PIK3R3		CAV2						ACACB		PRKX
					CSNK1D						TP53		ARHGEF1								YWHAE
											CBLC		ARHGEF12					Type I diabetes mellitus	HLA-B		CCNA2
				Hepatitis B	SRC						HSPG2		AKT2						ICA1		SKP2
					PTEN						MAP2K2		RHOA						HLA-C		CDC20
					CASP3						FZD5		SMO						HLA-G		MRPS18B
					DDX58						RPS6KB1		CDC42						CPE		GTF2H4
					STAT3						ITGA2		MAPK14						HLA-A		HDAC3
					IKBKB						COL21A1		PIK3CA								TBPL1
					MAPK1						WNT2B		PXN					Platelet activation	PLCG2		CCND2
					MAP2K4						TLR2		FGF5						COL5A3		TBP
					CYCS								WNT6						TBXA2R		GTF2H2C
					BIRC5					Pancreatic cancer	VEGFA		TNF						COL1A2
					MAPK8						PIK3R3		FLNA						COL3A1	Fc epsilon RI signaling pathway	PIK3CB
					PTK2B						TP53		HCLS1						MAPK3		PLA2G4E
					FADD								ITGAV						PLCB4		MAPK10
					BAD					Phosphatidylinositol signaling system	INPP5B		FGF1						ADCY6		GAB2
					DDB1						CALML5		WNT3A						MAPK11		RAC3
											PIK3R3		HPSE						AKT3
				Parkinson's disease	NDUFB2						PIK3C2G		BRAF						ADCY7	Collecting duct acid secretion	ATP6V1E2
					CASP3								MET						MYLK		SLC12A7
					GNAI3					Intestinal immune network for IgA production	HLA-DOB		RAC1						TLN2
					NDUFS1						HLA-DPB1		FRS2						COL5A1	Insulin signaling pathway	PIK3CB
					ATP5G2								FZD2						PLA2G4C		INSR
					COX7A2					Vasopressin-regulated water reabsorption	PRKX		CTNNB1						ITGA2B		PRKX
					CYCS						DCTN4		MAP2K1						COL1A1		RPS6KB2
					UBE2J2								PTK2						COL5A2		EIF4E
					NDUFB11					Type II diabetes mellitus	KCNJ11		PPP1R12A						FYN		EIF4EBP1
					VDAC2						PIK3R3		ACTB						P2RY1		SLC2A4
					PRKACA								IGF1R								MAPK10
					NDUFA12					Drug metabolism - cytochrome P450	ADH6		IQGAP1					Melanoma	PDGFD		RPS6
					UQCRFS1						GSTA4		PRKCA						FGFR1		PRKAR1B
					NDUFA3						GSTO2		CBL						PDGFRB
					ATP5J								HBEGF						FGF2	ABC transporters	ABCA12
										Protein processing in endoplasmic reticulum	MOGS		NRAS						FGF13		CFTR
				Prolactin signaling pathway	SRC						BAG1		ITGB1						MITF		ABCG1
					SHC1						SEC31B		VAV2						MAPK3
					SOCS6						SAR1B		FZD1						AKT3	Ether lipid metabolism	PLA2G4E
					MAPK8						ATF4		ROCK2						ARAF		PLA2G12A
					STAT3						BAK1		PIK3CD								EPT1
					GSK3B						PREB		TGFB1					Pertussis	C1R
					MAPK1						SIL1		PRKACB						IL6	Metabolism of xenobiotics by cytochrome P450	UGT1A1
					MAPK12						UBE2D2		MMP9						SERPING1		ADH5
													WNT9A						PYCARD		CYP1A1
				ABC transporters	ABCB6					Gap junction	PRKX		FZD8						CASP7		UGT1A6
					TAP1						MAP2K2		CD63						C1S		GSTP1
					ABCB7						TUBAL3		PTCH1						ITGB2
					ABCC10						DRD2		ANK1						IL8	Non-small cell lung cancer	PIK3CB
					ABCB8								CD44						TLR4		E2F2
										Ubiquitin mediated proteolysis	ANAPC10		ELK1						MYD88		FOXO3
				Hedgehog signaling pathway	CSNK1G3						ANAPC11		ITPR2						MAPK11		RXRB
					ZIC2						TCEB2		PPP1R12C						MAPK3
					SUFU						CBLC		FN1							Thyroid cancer	MYC
					PRKACA						ERCC8		CCND1					Prolactin signaling pathway	SHC3		RXRB
					GSK3B						DDB2		WNT5B						TH
					CSNK1D						UBE2D2		MSN						TNFRSF11A	Histidine metabolism	ALDH7A1
																			STAT5A		METTL2B
				Starch and sucrose metabolism	GPI					Hematopoietic cell lineage	CSF1R	Legionellosis	RAB1A						SOCS1
					G6PC3						CD9		RELA						MAPK11	PPAR signaling pathway	SCD5
					HK2						GP1BA		BCL2L13						JAK2		ACSBG2
					GANC						ITGA2		HSF1						MAPK3		SLC27A5
					AGL								NFKB2						AKT3		SLC27A6
					PYGB					Autoimmune thyroid disease	HLA-DOB		SAR1A						STAT1		RXRB
											HLA-DPB1		VCP
				Transcriptional misregulation in cancer	CDK14								TNF					Epstein-Barr virus infection	HLA-B	Basal cell carcinoma	APC2
					AFF1					Alcoholism	ATF4		CXCL3						VIM		WNT10B
					CDKN2C						HDAC5		CXCL2						PLCG2		GLI1
					NCOR1						ADORA2B		IL1B						ENTPD8		FZD6
					MEN1						CALML5								CR2
					HDAC2						CAMKK2	Non-alcoholic fatty liver disease (NAFLD)	NDUFA1						CD40	Melanogenesis	PRKX
					SP1						DRD2		PRKAG2						SPN		ADCY9
					KLF3						PPP1R1B		AKT2						EIF2AK2		WNT10B
					RXRA								CDC42						JAK3		CAMK2D
					DDX5					Melanoma	MAP2K2		EIF2AK3						NEDD4		CAMK2B
					SS18						PIK3R3		PIK3CA						TRAF1		EDN1
					BCL2L1						TP53		COX6B1						TNFAIP3		FZD6
					GOLPH3								RELA						MAPK11
					SLC45A3					B cell receptor signaling pathway	MAP2K2		PIK3CD						RELB	Citrate cycle (TCA cycle)	FH
					PBX3						DAPP1		MAP3K11						AKT3		PDHA1
					MDM2						PIK3R3		TGFB1						HLA-A
					ETV5								BAX						ICAM1	Linoleic acid metabolism	PLA2G4E
										Oocyte meiosis	PRKX		TNF						HLA-C		PLA2G12A
				Porphyrin and chlorophyll metabolism	HCCS						ANAPC10		IL1B						CD38
					UROD						PPP2CA		TRAF2						HLA-G	GABAergic synapse	PRKX
					EARS2						ANAPC11		LEPR								ADCY9
					BLVRA						CALML5		TNFRSF1A					Toll-like receptor signaling pathway	TLR3		HAP1
					CPOX								RAC1						IL6		GABRG2
										Staphylococcus aureus infection	HLA-DOB		PRKAA1						CD40		GLUL
				Fanconi anemia pathway	RMI1						HLA-DPB1								CCL5		SLC38A1
					RPA2							Axon guidance	ARHGEF12						TLR4
					UBE2T					Biosynthesis of amino acids	MAT2B		RHOA						IL8	Small cell lung cancer	PIK3CB
					WDR48						TKT		CDC42						CXCL11		E2F2
					MUS81						TAT		PLXNB2						MAPK3		SKP2
					MLH1								SEMA4F						CASP8		MYC
										Adherens junction	ACTN2		PAK2						STAT1		COL4A1
				Proteoglycans in cancer	DROSHA						PVRL1		CFL1						MYD88		RXRB
					CASP3						PVRL4		PTK2						MAPK11
					STAT3								MET						AKT3	Apoptosis	PIK3CB
					ROCK1					MAPK signaling pathway	PRKX		RAC1						IKBKE		PRKX
					PDPK1						PLA2G4B		PPP3CB								ENDOG
					PAK1						MAP2K4		EFNB2					Insulin signaling pathway	PRKAR2B		CASP6
					SMAD2						TP53		NRAS						PRKAA2		PRKAR1B
					ITGA5						MKNK2		PAK4						SORBS1		TNFRSF10A
					NUDT16L1						MAPT		ITGB1						PPP1R3C
					GAB1						DUSP1		PPP3R1						SHC3	Vasopressin-regulated water reabsorption	PRKX
					SRC						CACNG4		LIMK1						PPP1R3B		ADCY9
					ITPR1						PLA2G4A		FES						SOCS1		DYNC2H1
					MAPK1						MAP2K2		ROCK2						ACACB
					MAPK12						TAB1		SRGAP2						PDE3B	VEGF signaling pathway	PIK3CB
					DDX5						ATF4		GNAI2						PPP1R3F		PLA2G4E
					SDC1						HSPB1		EFNB1						MAPK3		RAC3
					PRKACA						MAP4K1		SRGAP1						ARAF		MAPKAPK3
					SLC9A1								SEMA3A						GYS1
					RDX					Axon guidance	ABLIM3		EPHB1						AKT3	Arrhythmogenic right ventricular cardiomyopathy (ARVC)	JUP
					PPP1CB						SEMA3E		PLXNC1								PKP2
					MDM2						SEMA5B		UNC5D					Purine metabolism	PDE7B		ITGA10
					EGFR						EPHA6		SRGAP2						ENTPD8		DSP
											EPHA1		NTNG2						GUCY2C		GJA1
				Propanoate metabolism	ACADM						SEMA3G		NFATC2						AK5
					ACAT2								PLXNB3						PDE4A
					ECHS1					Osteoclast differentiation	PIK3R3								PAPSS2
					MLYCD						JUNB	MAPK signaling pathway	MAP4K2						NT5C2		4912
											TAB1		MAPK7						NPR2	GnRH signaling pathway	PRKX
				Ras signaling pathway	VEGFB						CSF1R		AKT2						PDE3B		PLA2G4E
					GNG12						IFNB1		CDC42						PDE2A		ADCY9
					RALBP1						TNFSF11		CRKL						HPRT1		MAPK10
					PAK1								PPM1B						ADA		CAMK2D
					BCL2L1					Chemical carcinogenesis	ADH6		PAK2						ADCY6		CAMK2B
					ABL1						GSTA4		MAPK14						POLD4
					GAB1						GSTO2		RASA2						AMPD3	Neurotrophin signaling pathway	PIK3CB
					RASA1								TAB2						ADCY7		YWHAE
					MLLT4					Pathogenic Escherichia coli infection	ARPC1A		RELA								FOXO3
					IKBKB						TUBAL3		TRAF6					Cardiac muscle contraction	CACNG8		CAMK2D
					MAPK1								MAPK8IP1						CACNG7		TP73
					GNB2					Pancreatic secretion	ATP1A1		MECOM						CACNA2D4		MAPK10
					RALA						ATP1B3		TGFB1						COX6B2		CAMK2B
					SHC1						RAB27B		PRKACB						COX7B2		RPS6KA1
					EXOC2						RAB3D		DUSP9						ATP1B1
					PRKACA								PDGFB						SLC8A1	Thyroid hormone signaling pathway	PIK3CB
					MAPK8					Steroid hormone biosynthesis	SRD5A3		ELK1						CACNB3		PRKX
					RASSF1						HSD17B6		PPP3R1								MYC
					HTR7								MAP3K11					Wnt signaling pathway	BAMBI		ESR1
					ANGPT1					Phagosome	HLA-DOB		GNA12						WNT5A		NOTCH1
					EGFR						HLA-DPB1		IKBKG						DAAM2		HDAC3
					BAD						ITGA2		FGF5						WNT16		RXRB
											COLEC11		CACNB4						MMP7		MED16
				Estrogen signaling pathway	SRC						TUBAL3		CACNA2D3						FZD9
					SHC1						MARCO		CACNA1S						VANGL2	Pancreatic cancer	PIK3CB
					ITPR1						TLR2		NTF3						TBL1X		E2F2
					PRKACA								MAP3K12						TCF7		MAPK10
					ADCY3					Platelet activation	PLA2G4A		TNF						PORCN		RAC3
					GNAI3						PRKX		FLNA						TCF7L2
					SP1						PIK3R3		CACNA1C						NLK	Glioma	PIK3CB
					MAPK1						PLA2G4B		IL1B						WNT3		E2F2
					EGFR						GP1BA		FGF1						PLCB4		CAMK2D
					HSP90AB1						ITGA2		FGFR2						RAC2		CAMK2B
													MAP3K2						WNT7B
				Wnt signaling pathway	PPARD					Chemokine signaling pathway	PRKX		BRAF						FZD7	SNARE interactions in vesicular transport	STX10
					CSNK2A2						CCL22		RPS6KA3						FZD4		BNIP1
					GSK3B						CCL27		TNFRSF1A
					CTBP2						PIK3R3		RAC1					Amino sugar and nucleotide sugar metabolism	GFPT2	Circadian entrainment	PRKX
					LRP6						CXCL10		PPP3CB						RENBP		ADCY9
					CUL1						GRK7		RAP1B						CYB5R2		CAMK2D
					DVL1						CXCR1		RAP1A						NPL		CAMK2B
					AXIN1						CXCL9		TGFBR2						GNE		PER1
					TBL1XR1						STAT5B		MAPK8IP3						HEXA		GUCY1A3
					PRKACA								MAP2K1
					MAP3K7					Systemic lupus erythematosus	HLA-DOB		NFKB2					Sphingolipid metabolism	SGPP2	N-Glycan biosynthesis	MAN2A1
					DVL3						ACTN2		TRAF2						PPAP2B		DPM2
					MAPK8						HLA-DPB1		TAOK1						SMPD1		DPM3
					CSNK2A1						SNRPD3		NF1						ARSA
													MAP4K4						SGPL1	Base excision repair	NEIL2
				Non-homologous end-joining	XRCC6					Leukocyte transendothelial migration	ACTN2		TAOK2						GBA		NTHL1
					NHEJ1						PIK3R3		STK4						UGCG
											RASSF5		MAPKAPK2						SPHK2	Drug metabolism - cytochrome P450	UGT1A1
											CLDN15		PDGFA						PPAP2A		ADH5
				Renal cell carcinoma	GAB1						F11R		PRKCA								UGT1A6
					SLC2A1								NRAS					TGF-beta signaling pathway	BAMBI		GSTP1
					ARNT					Shigellosis	ARPC1A		ATF2						DCN
					MAPK1						UBE2D2								INHBC	Long-term potentiation	PRKX
					TCEB1							Spliceosome	PCBP1						INHBA		CAMK2D
					CRK					Neurotrophin signaling pathway	MAP2K2		HNRNPU						MAPK3		CAMK2B
					PAK1						PIK3R3		AQR						NOG		RPS6KA1
											ATF4		SNRNP27						TGFB2
				Prostate cancer	PTEN						TP53		PRPF3						LTBP1	Herpes simplex infection	CDC34
					GSK3B						CALML5		SRSF9						SMAD6		SKP2
					IKBKB								SF3B1						INHBB		TAF5
					MDM2					Rap1 signaling pathway	VEGFA		SRSF1						BMP8B		PER1
					MAPK1						PIK3R3		SRSF6								TYK2
					EGFR						CALML5		PRPF31					N-Glycan biosynthesis	MGAT4A		TBPL1
					HSP90AB1						DRD2		NCBP1						ST6GAL1		C1QBP
					BAD						MAP2K2		SRSF2						RPN2		TICAM1
					PDPK1						MAGI1		U2AF2						ALG10		TBP
											ANGPT4		SF3B4								MAPK10
				Non-small cell lung cancer	RASSF1						ADORA2B							Autoimmune thyroid disease	HLA-B		SKP1
					RXRA						CSF1R	Acute myeloid leukemia	TCF7L1						CD40		SRSF7
					MAPK1						RASSF5		AKT2						HLA-C
					EGFR								PIK3CA						HLA-A	Mineral absorption	STEAP1
					PDPK1					Inositol phosphate metabolism	INPP5B		RELA						HLA-G		ATOX1
					BAD						PIK3C2G		MAP2K1								HMOX2
													BRAF					Adrenergic signaling in cardiomyocytes	ADRA1D
				Chagas disease (American trypanosomiasis)	PPP2R2A					PI3K-Akt signaling pathway	VEGFA		NRAS						CACNG8	Cocaine addiction	PRKX
					GNAI3						MYB		LEF1						CACNG7		GRIN3A
					IKBKB						PIK3R3		PIK3CD						CACNA2D4		CDK5R1
					MAPK1						TP53		CCND1						CREB3L1
					PPP2R1B						IFNB1		RUNX1						MAPK3	Estrogen signaling pathway	PIK3CB
					MAPK12						BCL2L11		IKBKG						CACNB3		PRKX
					MAP2K4						ITGB4		RARA						ATP2B4		ADCY9
					SMAD2						MAP2K2								PLCB4		FKBP4
					MAPK8						LAMA2	Progesterone-mediated oocyte maturation	MAPK14						ADCY6		ESR1
					FADD						RPS6KB1		CDC16						MAPK11		FKBP5
											CCND3		AKT2						AKT3
				Valine, leucine and isoleucine degradation	DLD						ATF4		CDC27						ADCY7	Hedgehog signaling pathway	PRKX
					ACADM						ITGA2		PIK3CA						ATP1B1		WNT10B
					HIBADH						PPP2CA		MAP2K1						SCN5A		GLI1
					ACAT2						ANGPT4		BRAF						SLC8A1
					ECHS1						CSF1R		RPS6KA3							Epithelial cell signaling in Helicobacter pylori infection	ATP6V1E2
											TLR2		IGF1R					Amyotrophic lateral sclerosis (ALS)	GRIN2A		MAPK10
				p53 signaling pathway	TNFRSF10B						CDKN1B		CPEB1						GRIN2D		CSK
					EI24								MAD1L1						MAPK11		ATP6V0B
					PTEN					Calcium signaling pathway	PRKX		PIK3CD						BID
					TP53I3						SPHK1		PRKACB						APAF1	Amphetamine addiction	PRKX
					CASP3						ADRB2		GNAI2								GRIN3A
					MDM2						ADORA2B							Gap junction	TUBB2B		CAMK2D
					CYCS						CALML5	Rap1 signaling pathway	PLCB3						PDGFD		CAMK2B
											ADRA1A		PLCG1						PDGFRB
				Alanine, aspartate and glutamate metabolism	ADSS						VDAC1		BCAR1						MAPK3	Taste transduction	PRKX
					CPS1						ADRA1B		AKT2						LPAR1		TAS2R5
					GLS								RHOA						PLCB4		KCNB1
					PPAT					Natural killer cell mediated cytotoxicity	MAP2K2		CDC42						ADCY6
											MICB		CRKL						ADCY7	Insulin secretion	PRKX
				TGF-beta signaling pathway	CUL1						PIK3R3		MAPK14						TUBA1A		ADCY9
					SMAD2						ULBP1		MAGI3								CAMK2D
					SP1						IFNB1		PIK3CA					Legionellosis	IL6		CAMK2B
					E2F4								ITGB1						EEF1A2		RAB3A
					MAPK1					Transcriptional misregulation in cancer	FOXO1		VAV2						MYD88
					ROCK1						SMAD1		PFN4						CASP8	Oxytocin signaling pathway	PIK3CB
					PPP2R1B						CCNA1		PIK3CD						BNIP3		PRKX
					ACVR1B						ETV4		GNAI2						APAF1		PLA2G4E
											TP53		VEGFC						PYCARD		ADCY9
				Glyoxylate and dicarboxylate metabolism	MDH1						CSF1R		PDGFB						CASP7		CAMK2D
					ACAT2						CDKN1B		VASP						ITGB2		EEF2
					ACO2								FGF5						IL8		GUCY1A3
										Hepatitis C	PIK3R3		SIPA1L3						CXCL1		RGS2
				Lysosome	GGA1						TP53		PDGFC						TLR4		CAMKK1
					AP3S1						PPP2CA		FGF1								CAMK2B
					ATP6V0A1						IFNB1		FGFR2					Non-small cell lung cancer	RARB
					AP3B1						CLDN15		LPAR4						PLCG2	Pathogenic Escherichia coli infection	NCL
					CTSH								GNAS						MAPK3		OCLN
					AP4M1					Circadian entrainment	PRKX		BRAF						AKT3		TUBB
					CD164						GRIA1		MET						ARAF
					ATP6V0D1						CALML5		RAC1							Platelet activation	PIK3CB
					AP1M1								RAP1B					Viral myocarditis	HLA-B		PRKX
					AP3M2					Pertussis	CALML5		RAP1A						CD40		PLA2G4E
					CTSZ						IL12A		CTNNB1						CASP8		ADCY9
					M6PR								MAP2K1						RAC2		PTGS1
										T cell receptor signaling pathway	MAP2K2		RALB						SGCB		GUCY1A3
				Glycosaminoglycan biosynthesis - keratan sulfate	B3GNT2						PIK3R3		RAPGEF1						BID		F2R
					B4GALT3						CBLC		ACTB						HLA-C		COL2A1
													PDGFA						HLA-A
				Phagosome	PIKFYVE					Salmonella infection	ARPC1A		IGF1R						FYN	Gap junction	PRKX
					SEC61A1						KLC4		PRKCA						ITGB2		ADCY9
					TAP1								NRAS						HLA-G		GUCY1A3
					ATP6V0A1					GABAergic synapse	PRKX								ICAM1		TUBB
					DYNC1LI1						SLC6A11	Oocyte meiosis	SMC3								GJA1
					ATP6V1A								YWHAH					Fc gamma R-mediated phagocytosis	WASF3
					EEA1					Cholinergic synapse	PRKX		PPP2CB						PLCG2	Legionellosis	HSPD1
					ATP6V1B2						PIK3R3		SGOL1						PPAP2B		EEF1A1
					ATP6V0D1						ATF4		CDC16						PRKCE		IL18
					RAB7A								CDC27						GSN
					ITGA5					NF-kappa B signaling pathway	TAB1		PPP2R5B						MAPK3	Chronic myeloid leukemia	PIK3CB
					PIK3C3						TNFSF11		PPP3R1						SPHK2		E2F2
					ATP6V1F								ITPR2						AKT3		MYC
					M6PR					Focal adhesion	VEGFA		SMC1A						PRKCD		GAB2
											ACTN2		PRKACB						RAC2
				Aldosterone-regulated sodium reabsorption	SLC9A3R2						PIK3R3		FBXO43						PPAP2A	Glycerolipid metabolism	ALDH7A1
					IRS1						ITGB4		RPS6KA3						MARCKSL1		PNLIPRP3
					MAPK1						LAMA2		PPP2R1A								AKR1A1
					PDPK1						CCND3		PPP3CB					Arginine and proline metabolism	MAOB
											ITGA2		MAP2K1						GATM	ECM-receptor interaction	HMMR
				Bile secretion	LDLR								IGF1R						CKM		SPP1
					SLC2A1					Retrograde endocannabinoid signaling	PRKX		YWHAB						SMOX		ITGA10
					SLC4A2						GRIA1		STAG3						P4HA1		COL4A1
					PRKACA								CPEB1						ASS1		COL2A1
					ADCY3					Regulation of actin cytoskeleton	ARPC1A		SMC1B
					SLC9A1						ACTN2		AR					Long-term depression	GNAO1	Adherens junction	BAIAP2
					RXRA						PIK3R3								RYR1		INSR
											ITGB4	Insulin signaling pathway	TSC2						MAPK3		WASF1
				Sphingolipid metabolism	SPTLC3						MAP2K2		PRKAG2						PLCB4		RAC3
					SPTLC1						ITGA2		AKT2						ARAF
					B4GALT6								CRKL						PLA2G4C	Fat digestion and absorption	PLA2G12A
					CERS2					Neuroactive ligand-receptor interaction	THRA		LIPE								GOT2
					KDSR						ADRA1A		PIK3CA					Glycolysis / Gluconeogenesis	LDHC
											DRD2		PRKAR1A						GALM	Nicotine addiction	GABRG2
				Glycosphingolipid biosynthesis - lacto and neolacto series	B3GNT2						ADRA1B		ELK1						ALDH1A3		GRIN3A
					B4GALT3						ADRB2		PIK3CD						ENO2
					B3GNT3						ADORA2B		PRKACB						PGK1	Regulation of autophagy	ATG4D
											GRIA1		GYS2								ATG4C
				RIG-I-like receptor signaling pathway	MAP3K7								FLOT2					Cytosolic DNA-sensing pathway	IL6
					AZI2					Olfactory transduction	PRKX		INPPL1						CCL5	Morphine addiction	PRKX
					DDX58						CALML5		BRAF						PYCARD		ADCY9
					MAPK8						GUCY2D		PRKAA1						IKBKE		GRK6
					IKBKB								RHOQ						TREX1		GABRG2
					FADD					Steroid biosynthesis	CYP2R1		MAP2K1						TMEM173		ARRB2
					MAPK12								CBL
										Primary immunodeficiency	RFXANK		RAPGEF1					Chagas disease (American trypanosomiasis)	GNAO1	Proteasome	PSMB6
				Axon guidance	ROBO1								NRAS						IL6		PSMB1
					EPHB4					Sulfur metabolism	CYCS								CCL5
					NCK1							ErbB signaling pathway	AKT2						SERPINE1	Cholinergic synapse	PIK3CB
					NCK2					Vitamin digestion and absorption	MMACHC		PIK3CA						TLR4		PRKX
					RASA1								CRKL						TGFB2		ADCY9
					GNAI3					Other glycan degradation	HEXB		PLCG1						IL8		CAMK2D
					GSK3B								PAK2						MAPK3		CAMK2B
					MAPK1					Biosynthesis of unsaturated fatty acids	SCD		PAK4						IFNGR1		KCNQ5
					ROCK1								PIK3CD						CASP8
					PAK1					Maturity onset diabetes of the young	BHLHA15		ELK1						PLCB4	Glutamatergic synapse	PRKX
					ABL1								NRG4						MYD88		PLA2G4E
					PLXNA1					Glycosaminoglycan biosynthesis - chondroitin sulfate / dermatan sulfate	B3GAT3		ABL2						MAPK11		ADCY9
													PTK2						CALR		GLUL
				Fatty acid metabolism	ACSL3					Phenylalanine, tyrosine and tryptophan biosynthesis	TAT		MAP2K1						AKT3		GRIN3A
					ACADM								BRAF						CFLAR		SLC38A1
					ACAT2					Selenocompound metabolism	SEPSECS		PRKCA
					PTPLB								CBL					Renal cell carcinoma	PAK3	Amino sugar and nucleotide sugar metabolism	CYB5R1
					ECHS1					Vitamin B6 metabolism	PHOSPHO2		HBEGF						ARNT2		TSTA3
													NRAS						TGFB2
				Fat digestion and absorption	AGPAT2					Dorso-ventral axis formation	SPIRE1								EPAS1	Salmonella infection	DYNC2H1
					AGPAT1							Glioma	RB1						MAPK3		MAPK10
					DGAT1					Cyanoamino acid metabolism	GGT6		AKT2						AKT3		WASF1
					ACAT2								PIK3CA						PAK6		IL18
										Morphine addiction	PRKX		PLCG1						ARAF
				GABAergic synapse	SRC								E2F1							Measles	PIK3CB
					GNG12					Nicotinate and nicotinamide metabolism	NMNAT1		PDGFB					Antigen processing and presentation	HLA-B		EIF3H
					PRKACA								PIK3CD						CTSS		TYK2
					SLC38A2					Nicotine addiction	GRIA1		CCND1						HLA-C		CCND2
					ADCY3								CDK6						HLA-A		TP73
					GNAI3					Taste transduction	PRKX		MAP2K1						CD8A		TNFRSF10A
					GNB2								BRAF						HLA-G		GNB2L1
					GLS					Drug metabolism - other enzymes	ITPA		PDGFA						B2M
													IGF1R						CALR	Salivary secretion	PRKX
				Gap junction	SRC					Biotin metabolism	OXSM		PRKCA						TAPBP		ADCY9
					ITPR1								NRAS						PDIA3		DMBT1
					PRKACA					Synaptic vesicle cycle	DNM2										GUCY1A3
					ADCY3							Regulation of autophagy	ATG12					Adipocytokine signaling pathway	ACSL5
					GNAI3					Ascorbate and aldarate metabolism	ALDH1B1		ATG5						PRKAA2	Proteoglycans in cancer	PIK3CB
					MAPK1								ATG4A						CPT1C		PRKX
					EGFR					NOD-like receptor signaling pathway	TAB1		ATG7						ACACB		PDCD4
					CSNK1D								PRKAA1						PRKCQ		RPS6KB2
										Complement and coagulation cascades	THBD								CPT1B		CAMK2D
				Small cell lung cancer	BCL2L1							Ras signaling pathway	PLCG1						JAK2		TFAP4
					PTEN					Vibrio cholerae infection	PRKX		TBK1						AKT3		RPS6
					PIAS2								AKT2						ACSL4		EIF4B
					TRAF5					Mismatch repair	MSH3		RHOA						CPT1A		FZD6
					IKBKB								CDC42								WNT10B
					RXRA					Glycosphingolipid biosynthesis - ganglio series	HEXB		PAK2					Tuberculosis	NOD2		MYC
					LAMB1								RASA2						CTSS		ESR1
					CYCS					Glycosphingolipid biosynthesis - globo series	HEXB		PIK3CA						IL6		CAMK2B
													RELA						ATP6V0D2
				Retrograde endocannabinoid signaling	ITPR1					Riboflavin metabolism	ACPP		GNB4						ATP6V0A4	Rap1 signaling pathway	PIK3CB
					GNG12								PIK3CD						CORO1A		INSR
					GNAI3								PRKACB						ITGB2		FGFR3
					MAPK1								VEGFC						TLR4		ADCY9
					GNB2								PAK4						TGFB2		PARD6A
					MAPK12								PDGFB						KSR1		RAPGEF5
					PRKACA								RASAL2						IRAK2		FGFR4
					ADCY3								ELK1						MAPK3		LPAR3
					MAPK8								IKBKG						TCIRG1		LPAR2
													GNG10						IFNGR1		RAPGEF6
				Proximal tubule bicarbonate reclamation	GLS								FGF5						CASP8		RAC3
					MDH1								RGL1						LAMP2		F2R
													PDGFC						STAT1
				Legionellosis	CASP3								ETS1						PLA2R1	Protein digestion and absorption	SLC3A2
					HBS1L								FGF1						MRC2		COL12A1
					ARF1								FGFR2						MYD88		COL4A1
					RAB1B								ABL2						MAPK11		COL2A1
					CYCS								MET						JAK2
													RAC1						SPHK2	Starch and sucrose metabolism	UGT1A1
				T cell receptor signaling pathway	NCK1								RAP1B						AKT3		UGT1A6
					NCK2								RAP1A						ATP6AP1
					GSK3B								MAP2K1						BID	Regulation of actin cytoskeleton	BAIAP2
					IKBKB								RALB						APAF1		PIK3CB
					MAPK1								NF1								LIMK2
					MAPK12								RAB5A					Bile secretion	ABCG2		FGFR3
					PDPK1								STK4						ABCB1		ARHGEF4
					PAK1								PDGFA						ATP1B1		WASF1
					MAP3K7								IGF1R						CA2		FGFR4
													PRKCA						ADCY6		APC2
				Other types of O-glycan biosynthesis	GLT25D1								NRAS						NCEH1		ITGAE
					B4GALT3								RAB5B						ADCY7		ITGA10
					POFUT1																RAC3
												Vascular smooth muscle contraction	PLCB3					HIF-1 signaling pathway	TF		F2R
				Mucin type O-Glycan biosynthesis	GALNT3								MYL6						IL6
					GALNT10								ARHGEF1						PLCG2	RIG-I-like receptor signaling pathway	PIN1
					GALNT11								ARHGEF12						SERPINE1		MAPK10
													RHOA						HMOX1		RNF125
				Chemokine signaling pathway	SRC								MYH11						TLR4
					GNG12								GNAS						ENO2	Influenza A	PIK3CB
					GNAI3								BRAF						TIMP1		KPNA2
					STAT3								PPP1R12A						MAPK3		TYK2
					GSK3B								MAP2K1						IFNGR1		RAE1
					IKBKB								PRKCA						AKT3		TICAM1
					MAPK1								ITPR2						PGK1		TNFRSF10A
					GNB2								PPP1R12C						TFRC		MAPK10
					ROCK1								RAMP1						PFKFB4		IL18
					PAK1								ROCK2								DNAJB1
					SHC1								ARHGEF11					Herpes simplex infection	TNFRSF14
					PRKACA								MYLK4						HLA-B	Amoebiasis	PIK3CB
					ADCY3								PRKACB						TLR3		PRKX
					PTK2B								GNA12						IL6		GNA15
					PARD3								KCNMA1						CCL5		COL4A1
					CRK								CACNA1C						RNASEL		COL2A1
													ACTG2						HLA-A
				NF-kappa B signaling pathway	BCL2L1								AVPR1A						IL15	Natural killer cell mediated cytotoxicity	PIK3CB
					MAP3K7								GUCY1A2						HLA-C		TNFRSF10A
					CSNK2A2								CACNA1S						HLA-G		MICA
					DDX58														EIF2AK2		RAC3
					TAB1							Adrenergic signaling in cardiomyocytes	PLCB3						IFNGR1		RAET1E
					TRAF5								AKT2						CASP8		RAET1G
					IKBKB								CREB1						PVRL2
					CSNK2A1								ATP2A2						STAT1	Hepatitis B	VDAC3
													PPP2CB						TRAF1		PIK3CB
				Fatty acid degradation	ACSL3								MAPK14						MYD88		CCNA2
					ACADM								PIK3CA						JAK2		MYC
					ACAT2								GNAS						IKBKE		TICAM1
					ECHS1								PPP2R1A						PML		E2F2
													CREB3L2						SP100		MAPK10
				Focal adhesion	VEGFB								PRKCA
					PTEN								ATF2					Thyroid hormone synthesis	ASGR1	Bacterial invasion of epithelial cells	PIK3CB
					ROCK1								TPM3						CREB3L1		CLTB
					PDPK1								PPP2R5B						PDIA4		WASF1
					PAK1								ATP2B1						PLCB4
					DIAPH1								PPP2R3A						ADCY6	Dopaminergic synapse	PRKX
					ITGA5								PIK3CD						ADCY7		CAMK2D
					LAMB1								PRKACB						DUOX2		ARRB2
					PIP5K1C								GNAI2						DUOXA2		PPP2R5D
					SRC								CREM						ATP1B1		MAPK10
					GSK3B								CACNA1C								CAMK2B
					MAPK1								CACNB4					Chemical carcinogenesis	GSTM3
					SHC1								CACNA2D3						HSD11B1	NOD-like receptor signaling pathway	MAPK10
					MAPK8								SCN1B						PTGS2		IL18
					PPP1CB								CACNA1S						GSTM4
					EGFR								PPP2R2B						ALDH1A3	Shigellosis	MAPK10
					CRK								ACTC1						MGST2		WASF1
					BAD								PPP2R2C						NAT1
																				Hepatitis C	PIK3CB
				Basal cell carcinoma	DVL1							Proteasome	PSMD13					Toxoplasmosis	GNAO1		TYK2
					AXIN1								POMP						LAMA4		EIF3E
					SUFU								PSMC4						CD40		TICAM1
					DVL3								PSMD11						ALOX5		MAPK10
					GSK3B								PSMD8						TLR4		OCLN
													PSMD1						SOCS1
				Acute myeloid leukemia	PPARD														TGFB2	Long-term depression	PLA2G4E
					STAT3							Glycerophospholipid metabolism	CHKA						LAMA1		GUCY1A3
					IKBKB								GPD2						MAPK3
					MAPK1								AGPAT6						IFNGR1	Chagas disease (American trypanosomiasis)	PIK3CB
					BAD								ETNK1						CASP8		GNA15
[truncated: 1,662 more rows]

## Sheet: LN1 x LN2
LN1 x LN2
EXCLUSIVE LN1		EXCLUSIVE LN2		CONTINUM		EXCLUSIVE LN1 DW		EXCLUSIVE LN1 UP		EXCLUSIVE LN2 DW		EXCLUSIVE LN2 UP		COMMON DW		COMMON UP		COMMON LN1 DW LN2 UP		COMMON LN1 UP LN2 DW
Cytokine-cytokine receptor interaction	CX3CR1	Metabolic pathways	ACSM5	Chronic myeloid leukemia	MAP2K2	Retinol metabolism	UGT1A1	Bacterial invasion of epithelial cells	PTK2	Spliceosome	HNRNPA1L2	Systemic lupus erythematosus	HIST3H2A	Ribosome biogenesis in eukaryotes	GAR1	Graft-versus-host disease	HLA-B	Galactose metabolism	GAA	Focal adhesion	XIAP
			B3GALT1		BCL2L1		ADH6		CLTCL1		HNRNPM		HLA-DRB1		NOB1		IL1B		MGAM		ACTN4
Chagas disease (American trypanosomiasis)	CD3E				STAT5A		RPE65		ARPC3		SART1		HIST1H2BO		WDR36		IL1A				TLN2
		Cell adhesion molecules (CAMs)	ICOSLG		CTBP1		CYP1A1		PIK3CA		SF3B3		HLA-DRA		REXO1			Hippo signaling pathway	WNT10B		FLNB
Hematopoietic cell lineage	CD3E				E2F1		RDH16		RHOA		THOC1		HIST3H2BB		POP1	Riboflavin metabolism	ENPP1		BBC3		PARVA
		Malaria	COMP		CHUK		DHRS9		CDC42		DDX23		C2		RAN		ACP5		WNT2B		MET
Cell adhesion molecules (CAMs)	NLGN3				MAP2K1		ALDH1A1		RAC1		DHX38		HIST1H2AM		RIOK1				SOX2		RAP1A
		ECM-receptor interaction	COMP		ABL1		UGT1A6		CBL		EFTUD2		HLA-DMA		IMP3	Osteoclast differentiation	ACP5				ROCK2
T cell receptor signaling pathway	CD3E				AKT2		HSD17B6		PXN		TCERG1		HIST1H2AC		NOP56		SOCS1	Toll-like receptor signaling pathway	IL12A		CTNNB1
		Metabolism of xenobiotics by cytochrome P450	CYP2F1		HDAC2		ADH5		CRKL		SNRNP200				UTP15		IL1B		CXCL10		COL1A2
HTLV-I infection	CD3E				RAF1		PNPLA4		WASF2		SF3A3	Antigen processing and presentation	CD74		CIRH1A		IL1A		CXCL9		PDGFC
		Butanoate metabolism	ACSM5		HDAC1		RETSAT		CAV1		DDX46		HSPA1L				OSCAR				VEGFC
Primary immunodeficiency	CD3E				CRKL				CAV2		DHX8		HLA-DRB1	RNA transport	EEF1A1			Cytokine-cytokine receptor interaction	IL12A		RAPGEF1
		Focal adhesion	COMP		ARAF	Mucin type O-Glycan biosynthesis	ENSG00000259075		HCLS1		DHX15		HLA-DRA		ELAC2	Type I diabetes mellitus	HLA-B		IL12RB2		PDGFRB
Chemokine signaling pathway	CX3CR1				GRB2		GALNT13		DNM1		PRPF6		HLA-DMA		POP1		IL1B		CXCL9		BCAR1
		Intestinal immune network for IgA production	ICOSLG		CRK		GALNT14		ARPC5		CDC5L				STRAP		IL1A		CXCL10		PDGFB
Measles	CD3E						GCNT3		ARPC1B		DDX5	Hematopoietic cell lineage	GP5		RAN				IL20		FLNA
		Neuroactive ligand-receptor interaction	HTR1B	Protein processing in endoplasmic reticulum	DERL1		GALNTL4		CLTA		SF3A1		MME		GEMIN4	Hematopoietic cell lineage	CR2				ARHGAP35
					MAP2K7		GALNT5		DOCK1		WBP11		HLA-DRB1		PABPC4L		CSF3	Hedgehog signaling pathway	WNT10B		ZYX
		Phagosome	COMP		CANX		B4GALT5		ILK		SRSF3		HLA-DRA		PABPC3		IL1B		WNT2B		COL1A1
					CAPN1		ST6GALNAC1		ARHGEF26		HNRNPK		EPOR		THOC3		IL1A				FN1
		Aldosterone-regulated sodium reabsorption	SCNN1G		PRKCSH				VCL		PLRG1				GEMIN5			Starch and sucrose metabolism	MGAM		ACTB
					NFE2L2	Wnt signaling pathway	PRKX		PIK3CD		TRA2A	Tuberculosis	HLA-DRB1		PHAX	Malaria	CSF3		GAA		ITGAV
		PI3K-Akt signaling pathway	COMP		SYVN1		MYC		ITGB1		DDX42		HLA-DRA		EIF4B		CD40				CCND1
					XBP1		NKD1		SHC3		SF3B2		CAMK2A		SMN2		IL1B	Basal cell carcinoma	WNT10B		PDGFA
		Serotonergic synapse	HTR1B		CAPN2		DKK1				ALYREF		CD74		EIF3J				WNT2B		ITGB7
					RAD23B		NKD2	Fc gamma R-mediated phagocytosis	PRKCE		SMNDC1		ITGAX			Cytokine-cytokine receptor interaction	CD40				PAK6
		Taste transduction	SCNN1G		WFS1		TP53		LYN		TRA2B		LBP	Aminoacyl-tRNA biosynthesis	FARS2		CXCL11	Inflammatory bowel disease (IBD)	IL12A		IGF1R
					NSFL1C		AXIN2		ASAP2				HLA-DMA		HARS		CSF3		IL12RB2		LAMA1
		Glycosphingolipid biosynthesis - lacto and neolacto series	B3GALT1		CUL1		MAPK10		MAP2K1	RNA transport	NUP50				MARS2		IL24				MYLK
					DNAJC5		RAC3		CFL1		EIF5B	Staphylococcus aureus infection	HLA-DRB1		WARS2		IL1B	Wnt signaling pathway	FRAT2
					EIF2AK4		CAMK2B		AKT2		EIF2B1		HLA-DRA		RARS		IL1A		WNT10B	Proteoglycans in cancer	HPSE
					UBQLN1		GPC4		ARPC3		EIF3CL		C2				CXCL3		WNT2B		CTTN
					AMFR		FZD10		PIK3CA		THOC1		HLA-DMA	Endocrine and other factor-regulated calcium reabsorption	VDR						FLNB
					EIF2AK3		CCND3		CDC42		TMEM48				ADCY9	Complement and coagulation cascades	SERPINE1	PPAR signaling pathway	SCD5		TLR4
					SEC13		CTNNBIP1		RAC1		RANBP2	Viral myocarditis	HLA-DRB1		CLTB		CR2		SLC27A5		FZD1
					BAG2		APC2		CRKL		CASC3		HLA-DRA		CALB1		PLAU				MET
					SEC24B		CCND2		WASF2		UPF3A		DMD					RIG-I-like receptor signaling pathway	IL12A		PLCG2
					EIF2AK1		FZD5		MARCKSL1		NUP214		HLA-DMA	Propanoate metabolism	ECHDC1	Lysosome	ACP5		CXCL10		TIAM1
					HERPUD1		CAMK2D		PLCG1		EIF3A				HIBCH		CTSF				FRS2
					UBE2D3		DVL2		WASF3		PABPC4	Alcoholism	HIST3H2A		SUCLA2		LAMP3	RNA degradation	BTG2		SDC4
					PPP1R15A		FBXW11		AKT3		SEH1L		HIST1H2BO				CTSB		PABPC1L		ROCK2
							SKP1		RAC2		POM121C		HIST3H2BB	mTOR signaling pathway	VEGFA						SDC2
				Endocytosis	DNAJC6		FZD6		SPHK2		NUP54		HIST1H2AM		CAB39L	B cell receptor signaling pathway	CD72	Jak-STAT signaling pathway	IL12A		CTNNB1
					LDLRAP1		RUVBL1		PIK3CD		EIF3B		FOSB		PIK3R3		CR2		IL12RB2		WNT9A
					SH3GL1		CSNK1A1		LIMK1		EIF3I		HIST1H2AC		EIF4B		IFITM1		IL20		FZD8
					ZFYVE9				ARPC5		NUP205										IGF2
					CHMP6	alpha-Linolenic acid metabolism	PLA2G4A		GSN		NUP153	Asthma	HLA-DMA	p53 signaling pathway	SESN1	Insulin secretion	RIMS2	Melanogenesis	WNT10B		ANK1
					AP2A1		PLA2G4E		INPPL1		UPF2		HLA-DRB1		ZMAT3		CACNA1S		WNT2B		ARHGEF12
					VPS4B		PLA2G4B		ARPC1B		SRRM1		HLA-DRA		CCNG1		TRPM4				FLNA
					ITCH		PLA2G12A		MAPK3		NUP155				SERPINB5			Amoebiasis	ACTN2		ITPR2
					ASAP2		PLA2G2A		VAV2		DDX20	Inflammatory bowel disease (IBD)	HLA-DRB1			Salmonella infection	CXCL3		IL12A		FGFR1
					RAB11FIP5		PLA2G6		PRKCD		RPP14		HLA-DRA	RNA degradation	HSPA9		IL1B				TIMP3
					SMAP1				PRKCA		EIF4G1		HLA-DMA		PABPC3		IL1A	Proteoglycans in cancer	HSPG2		FN1
					SMAD2	Linoleic acid metabolism	PLA2G4A		PPAP2A		TGS1		IL21R		SKIV2L2				WNT10B		ACTB
					EPN1		PLA2G4E		VASP		POM121				PABPC4L	Allograft rejection	HLA-B		WNT2B		ITGAV
					ARAP1		PLA2G4B				ALYREF	Allograft rejection	HLA-DMA				CD40				CCND1
					SNF8		PLA2G12A	Endocytosis	HLA-A				HLA-DRB1	One carbon pool by folate	SHMT1			Measles	IL12A		FZD7
					VPS37C		PLA2G2A		CAV1	DNA replication	MCM3		HLA-DRA		ATIC	Prion diseases	IL1B		BBC3		IGF1R
					PIP5K1C		PLA2G6		ADRBK2		FEN1						IL1A				IQGAP1
					SMURF1				ASAP2		RFC2	Graft-versus-host disease	HLA-DMA	Arrhythmogenic right ventricular cardiomyopathy (ARVC)	PKP2			HTLV-I infection	WNT10B		HBEGF
					ARFGAP1	Axon guidance	SRGAP3		RAB11FIP5		POLA1		HLA-DRB1		CACNG4	Rheumatoid arthritis	ACP5		TERT		NRAS
					RHOA		SEMA3E		CHMP3		RFC1		HLA-DRA		DSP		IL1B		WNT2B
					CDC42		EPHB3		TSG101		MCM7				DSC2		IL1A			Pathways in cancer	XIAP
					AP2B1		SEMA3F		VPS37C		POLE3	Type I diabetes mellitus	HLA-DMA					Purine metabolism	PDE4B		EGLN1
					ZFYVE20		ABLIM2		CAV2		MCM4		HLA-DRB1	Terpenoid backbone biosynthesis	HMGCR	Hippo signaling pathway	SERPINE1		ENTPD3		MECOM
					GIT2		NTN1		CHMP2A		PCNA		HLA-DRA		MVK		DLG4				PPARG
					CHMP4B		SEMA5B		CLTCL1		MCM2						PPP2R2C	Influenza A	IL12A		FZD1
					HGS		RAC3		AP2S1		RFC5	Pantothenate and CoA biosynthesis	VNN2	MicroRNAs in cancer	VEGFA		WNT3A		CXCL10		MET
							EPHA6		RHOA		POLE		VNN1		E2F2						PLCG2
				Neurotrophin signaling pathway	MAP2K2		SEMA3G		CDC42						BAK1	NF-kappa B signaling pathway	CD40	Chemokine signaling pathway	CXCL10		TGFBR2
					PSEN2		PLXNB1		ACAP2	mRNA surveillance pathway	CPSF6	Intestinal immune network for IgA production	HLA-DMA		CCNG1		IL1B		CXCL9		CTNNB1
					MAP2K7		EPHA1		PML		SMG7		HLA-DRB1		SERPINB5		PLAU				VEGFC
					AKT2		LIMK2		HLA-G		WDR33		HLA-DRA		BCL2L11			Huntington's disease	BBC3		WNT9A
					RHOA		ABLIM3		CBL		CPSF7					Oxytocin signaling pathway	CAMK1		DNAL4		PDGFRB
					CDC42		RHOD		CHMP4B		UPF2	Rheumatoid arthritis	HLA-DRB1	AMPK signaling pathway	CAB39L		KCNJ12				AR
					RAC1		SEMA6B		RAB5B		SRRM1		HLA-DRA		FOXO3		CACNA1S	Metabolic pathways	CRYL1		FZD8
					CRKL				TRAF6		PPP1CA		HLA-DMA		PIK3R3		NPR2		SAT1		ETS1
					GRB2	Metabolism of xenobiotics by cytochrome P450	UGT1A1		FOLR1		PPP1CB		CCL20		HMGCR				SLC27A5		NKX3-1
					IRS1		ADH6		RET		CASC3				FASN	Jak-STAT signaling pathway	CSF3		ACSS3		MSH2
					MAP2K1		AKR1C1		EHD3		GSPT1	Autoimmune thyroid disease	HLA-DRB1				IL13RA2		ASNS		RARB
					MAPKAPK2		CYP1A1		DAB2		UPF3A		HLA-DRA	Non-small cell lung cancer	E2F2		SOCS1		MGAM		PDGFB
					PRKCD		GSTA4		KIT		PPP1CC		HLA-DMA		FOXO3		IL24		CCBL1		TCF7L2
					ABL1		UGT1A6		DNM1		NUDT21				PIK3R3				HSD17B8		CUL2
					ZNF274		ALDH3B2		TGFB2		PPP2R1B	Phagosome	HLA-DRB1			Chagas disease (American trypanosomiasis)	SERPINE1		GAA		EP300
					NFKBIB		AKR7A2		IL2RB		ALYREF		HLA-DRA	mRNA surveillance pathway	MSI2		IL1B		TPK1		MSH6
					RAF1		ADH5		AGAP2		CSTF1		THBS4		PABPC3		PPP2R2C				FGFR1
					RPS6KA1		GSTO2		SMAD6		PABPC4		RILP		ETF1			Focal adhesion	ACTN2		STK4
					CRK		GSTP1		AP2A1		CLP1		HLA-DMA		PABPC4L	Alzheimer's disease	APOE		PARVB		MITF
									ITCH								IL1B				RB1
				Fc gamma R-mediated phagocytosis	PRKCE	Steroid hormone biosynthesis	UGT1A1		GRK5	Steroid biosynthesis	FDFT1	Cytokine-cytokine receptor interaction	IL22RA1	Spliceosome	CHERP		APBB1	Pathways in cancer	WNT10B		FN1
					ASAP2		AKR1C1		SH3KBP1		DHCR24		EPOR		THOC3		CACNA1S		WNT2B		ITGAV
					MAP2K1		CYP1A1		EHD2		DHCR7		TNFRSF25		PRPF8						KITLG
					CFL1		AKR1D1		IQSEC2		CYP51A1		EGF		CDC40	Toll-like receptor signaling pathway	IL1B	Selenocompound metabolism	CCBL1		CCND1
					VAV2		HSD11B2		HLA-C		LSS		CCL20		SRSF7		CD40				FZD7
					PRKCD		UGT1A6		RAB31		SQLE		TNFRSF6B				CXCL11	Hepatitis B	HSPG2		PDGFA
					WASF1		SULT2B1		FGFR2		HSD17B7		IL21R	Citrate cycle (TCA cycle)	ACLY						IGF1R
					AKT2		SRD5A3		PDCD6IP						SUCLA2	TNF signaling pathway	IL1B	Cytosolic DNA-sensing pathway	CXCL10		LAMA1
					CDC42		HSD17B1		CLTA	Cell cycle	CDC25A	Arginine and proline metabolism	ENSG00000114786				MAGI2				RELA
					RAC1		AKR1C3		DNAJC6		E2F3		ALDH4A1	Glycerophospholipid metabolism	PCYT2		CXCL3	HIF-1 signaling pathway	ANGPT4		RUNX1
					RAF1		HSD17B6		RAB22A		GSK3B		NOS3		LPIN1						JAK1
					CRKL				SMURF2		ANAPC1				MBOAT1	Autoimmune thyroid disease	HLA-B	Carbohydrate digestion and absorption	MGAM		NRAS
					LIMK1	Ether lipid metabolism	PLA2G4A		TGFB1		ORC1	Toxoplasmosis	HSPA1L		CDS1		CD40				RARA
					CRK		PLA2G4E		EPN1		CREBBP		HLA-DRB1					Rap1 signaling pathway	ANGPT4
					PIP5K1C		PLA2G4B		AP2A2		ANAPC2		HLA-DRA	Circadian rhythm	NR1D1	Ovarian steroidogenesis	ALOX5			Adherens junction	TGFBR2
							PLA2G12A		VPS36		MCM3		HLA-DMA		PER1		CYP11A1	Epstein-Barr virus infection	ENTPD3		TJP1
				MicroRNAs in cancer	PRKCE		PLA2G2A		SMURF1		ESPL1										ACTN4
					SLC7A1		PLA2G6		RAB5A		ORC5	Leishmaniasis	HLA-DRB1	VEGF signaling pathway	VEGFA	Hedgehog signaling pathway	SMO	Herpes simplex infection	IL12A		SORBS1
					ABCC1		LPCAT1		IQSEC1		STAG1		HLA-DRA		SPHK1		WNT3A				CTNNB1
					MAP2K2		PAFAH1B1		ACAP3		MCM7		HLA-DMA		PIK3R3			Oxytocin signaling pathway	RGS2		ACTB
					E2F1		LPCAT4				MCM4					MAPK signaling pathway	CACNA1S				SNAI2
					CASP3		PLD2	N-Glycan biosynthesis	RPN2		CHEK1	Cell adhesion molecules (CAMs)	HLA-DRB1	Pancreatic cancer	E2F2		MAP3K12	Bile secretion	SLC27A5		TCF7L2
					RHOA		EPT1		DOLK		MCM2		HLA-DRA		VEGFA		FGF13				PTPRB
					NOTCH1		PPAP2C		MGAT1		CDC14A		ICAM2		PIK3R3		IL1B	TNF signaling pathway	CXCL10		IGF1R
					CRKL				B4GALT1		MDM2		HLA-DMA				IL1A				EP300
					HDAC4	Metabolic pathways	PLA2G4E		RPN1		PCNA			Alanine, aspartate and glutamate metabolism	CAD			p53 signaling pathway	BBC3		MET
					GRB2		ACSBG2		ALG12			Estrogen signaling pathway	HSPA1L		ALDH5A1	Toxoplasmosis	ALOX5				IQGAP1
					ERBB2		POLR3G		MGAT4B	RNA polymerase	POLR2B		NOS3				SOCS1	Salivary secretion	DMBT1		FGFR1
					IRS1		DHRS9		MAN1A1		POLR3H		GABBR1	Chronic myeloid leukemia	E2F2		CD40
					MAP2K1		PSAT1		GANAB		POLR3C				BCR			Ras signaling pathway	ANGPT4	Axon guidance	SEMA3D
					ABL1		RDH16		STT3B		POLR3B	HIF-1 signaling pathway	CAMK2A		PIK3R3	Legionellosis	CXCL3				EPHA3
					ITGA5		ALDH1A1		MGAT5B		TWISTNB		EGF				IL1B	Tryptophan metabolism	CCBL1		EPHA2
					RAF1		CERS4		MGAT4A		POLR2C		NOS3	Aldosterone-regulated sodium reabsorption	SCNN1A						ARHGEF12
					HDAC1		PLA2G4A		ST6GAL1		POLR1A				PIK3R3	Vascular smooth muscle contraction	CACNA1S	Alanine, aspartate and glutamate metabolism	ASNS		PPP3R1
					FSCN1		PIK3C2G		MGAT5		POLR2A	Influenza A	HSPA1L				NPR2				MET
					CRK		HYAL1		TUSC3				HLA-DRB1	Bladder cancer	E2F2		RAMP2	Adherens junction	ACTN2		L1CAM
							CSAD		ALG10	Ubiquitin mediated proteolysis	MAP3K1		HLA-DRA		VEGFA						ROCK2
				Pathways in cancer	RALBP1		ANPEP				UBE3A		HLA-DMA			Viral myocarditis	HLA-B	Chemical carcinogenesis	CCBL1		EFNB2
					CASP3		GGT6	Viral carcinogenesis	LYN		CUL3			Endocytosis	EPN3		CD40				SRGAP2
					PPARD		CYP1A1		TRADD		UBE4A	Cocaine addiction	RGS9		RAB11FIP4			Viral carcinogenesis	ACTN2		CXCL12
					FH		AKR1D1		TRAF2		ANAPC1		FOSB		PSD4	Basal cell carcinoma	SMO				PAK6
					RAC1		PLA2G12A		EIF2AK2		ANAPC2				CLTB		WNT3A	Axon guidance	SEMA4G		EPHB6
					RXRA		TAT		HLA-A		WWP2	Herpes simplex infection	HLA-DRB1		RAB11FIP1						EPHB2
					ARAF		CKMT1A		CASP8		UBE3C		HLA-DRA		ARRB1	Inflammatory bowel disease (IBD)	IL1B	ABC transporters	ABCG1		SEMA5A
					GRB2		PNLIPRP3		RHOA		FBXW7		CD74				IL1A				NRAS
					ERBB2		GALNT14		CDC42		UBE2J1		HLA-DMA	Phosphatidylinositol signaling system	IMPA2			Nitrogen metabolism	CA9		SRGAP1
					BCL2L1		ACOX2		CREB1		UBE2O				PIK3R3	Antigen processing and presentation	HLA-B				SEMA3C
					WNT7B		ENSG00000259075		RAC1		RCHY1	Calcium signaling pathway	CACNA1I		CDS1		CTSB	Pertussis	IL12A		NRP1
					CTBP1		ACSM3		YWHAH		RHOBTB2		CAMK2A
					CHUK		ATP5D		RASA2		MDM2		ADRB1	Vasopressin-regulated water reabsorption	ADCY9	p53 signaling pathway	SERPINE1	Fatty acid metabolism	SCD5	Prostate cancer	RB1
					MAP2K1		GALNT13		CREB3L2		UBOX5		NOS3		DCTN4		IGFBP3				NKX3-1
					SMAD2		KHK		MAPKAPK2		SIAH1							Legionellosis	IL12A		CTNNB1
					ABL1		ADH6		PIK3CA		UBE4B	Legionellosis	HSPA1L	Valine, leucine and isoleucine degradation	BCAT1	Cell adhesion molecules (CAMs)	SIGLEC1				PDGFB
					ARNT		SMPD3		HLA-G		DDB1		CLK1		HIBCH		HLA-B	Regulation of actin cytoskeleton	ACTN2		TCF7L2
					RAF1		UGT1A6		PMAIP1								CD40				CCND1
					FADD		PLA2G4B		PXN	Ribosome biogenesis in eukaryotes	NOP58	Glioma	CAMK2A	Lysosome	CLTB			ECM-receptor interaction	HSPG2		PDGFA
					TFG		GALNT5		SP100		SPATA5		EGF		AP1S3	Pertussis	IL1B				IGF1R
					MAP2K2		CHSY3		STAT5A		HEATR1				AP1B1		IL1A	Arrhythmogenic right ventricular cardiomyopathy (ARVC)	ACTN2		EP300
					STAT5A		PLA2G2A		ACTN2		PWP2	Amphetamine addiction	CAMK2A		MCOLN1						PDGFC
					E2F1		GCDH		HIST2H2BE		SBDS		FOSB			Leishmaniasis	IL1B	Morphine addiction	PDE4B		RELA
					AKT2		NME1-NME2		ATP6V0D2		WDR43			Metabolic pathways	IMPA2		IL1A				FGFR1
					HDAC2		FUT3		CREB3L1		XRN2	Rap1 signaling pathway	RGS14		AMD1			Cocaine addiction	PPP1R1B		PDGFRB
					RHOA		ALDH3B2		NFKB2		BMS1		EGF		SHMT1	Proteoglycans in cancer	FGF13				NRAS
					DAPK3		UGT1A1		CDK6		DKC1		FGF18		SUCLA2		SMO	Amphetamine addiction	PPP1R1B		AR
					CDC42		SCLY		MAPK3		NOL6		SKAP1		CAD		PLAU
					CRKL		DPYS		DLG1		NAT10				RDH10		WNT3A	Alcoholism	PPP1R1B	Neurotrophin signaling pathway	IRAK1
					CTNNA1		GALNTL4		CREB5		MPHOSPH10	Melanoma	FGF18		SPHK1						KIDINS220
					HDAC1		AOC2		CCNE2				EGF		ALDH5A1	MicroRNAs in cancer	SOCS1	Insulin secretion	RAB3A		MAPK7
					MLH1		GCNT3		GSN	MicroRNAs in cancer	CDC25A				ATIC		PLAU				SH2B3
					CRK		PGLS		HDAC8		E2F3	Gastric acid secretion	CAMK2A		CMBL		WNT3A	AMPK signaling pathway	SCD5		SORT1
					WNT7A		QRSL1		HDAC10		SIRT1		KCNJ10		B3GNT5						PLCG2
							LPCAT4		HIST1H2BK		PTEN				CDS1	Apoptosis	IL1B	PI3K-Akt signaling pathway	ANGPT4		CAMK4
				Pancreatic cancer	BCL2L1		PCCB		ATF2		MTOR	Salmonella infection	RILP		HIBCH		IL1A				IRAK3
					E2F1		IMPDH1		JAK3		STAT3		LBP		HMGCR			Primary bile acid biosynthesis	SLC27A5		FRS2
					CHUK		PTGES2		CCNE1		MAPK1				SGMS2	Transcriptional misregulation in cancer	IGFBP3				RAP1A
					MAP2K1		GPT2		TRAF1		GLS	Jak-STAT signaling pathway	IL22RA1		FECH		PLAU	cGMP-PKG signaling pathway	RGS2		BDNF
					RALBP1		ACAT1		HDAC6		CREBBP		EPOR		REV3L		CD40				NTF3
					SMAD2		MCCC1		IRF3		DNMT1		IL21R		ALPP			Arginine and proline metabolism	SAT1		NTRK2
					AKT2		B3GNT4		HLA-C		EZH2				PCYT2	Amoebiasis	IL1B				RPS6KA2
					CDC42		UCK2		PIK3CD		EZR	ErbB signaling pathway	CAMK2A		BCAT1		COL3A1	Biosynthesis of unsaturated fatty acids	SCD5		RELA
					RAC1		ATP5H		BAX		NFKB1		EGF		AK4						RAPGEF1
					RAF1		LIPT1		PRKACB		HNRNPK				ACSL1	Epstein-Barr virus infection	HLA-B	Pyruvate metabolism	HAGHL		NRAS
					ARAF		PPCDC		HDAC1		CYP1B1	Gap junction	ADRB1		LPIN1		CR2				ARHGDIB
					ERBB2		MTHFD1L		IKBKG		RPTOR		EGF		MBOAT1		CD40	TGF-beta signaling pathway	ID3
							PDHA1				MDM2				FASN					Thyroid hormone signaling pathway	PLCD3
				Renal cell carcinoma	MAP2K2		MCEE	Protein processing in endoplasmic reticulum	TRAF2		EGFR	GABAergic synapse	GABRR2		ACLY	Cholinergic synapse	KCNJ12	Leishmaniasis	IL12A		TSC2
					MAP2K1		ATP5J2		EIF2AK2				GABBR1		MVK		CACNA1S				ATP1B1
					AKT2		ALOX15B		P4HB	Pyrimidine metabolism	POLR3C							Chagas disease (American trypanosomiasis)	IL12A		EP300
					FH		FLAD1		RPN1		NT5C3	ECM-receptor interaction	GP5	Sphingolipid metabolism	SGMS2	Serotonergic synapse	ALOX5				PLCG2
					CDC42		PANK3		RPN2		CMPK2		THBS4		SPHK1		CACNA1S	African trypanosomiasis	IL12A		NCOA2
					RAC1		AKR1C3		HSPA5		POLR2C										ATP2A2
					ARNT		NT5C3L		DNAJC5		POLE	Morphine addiction	GABRR2	Fatty acid metabolism	ACSL1	Rap1 signaling pathway	FGF13	mRNA surveillance pathway	PABPC1L		THRB
					RAF1		PLD2		RNF185		POLE3		GABBR1		FASN		MAGI2				SLC16A2
					CRKL		POLR2H		OS9		DPYD						P2RY1	Malaria	IL12A		CTNNB1
					ARAF		GART		HSP90B1		POLR1A	Dilated cardiomyopathy	ADRB1	Ribosome	MRPS2						ACTB
					GRB2		ATP5F1		UBQLN1		POLR2A		DMD		MRPS18C	Platelet activation	P2RY1	Toxoplasmosis	IL12A		ITGAV
					CRK		NDUFA11		EIF2AK3		POLR2B				RPL6		COL3A1				KAT2B
							ST3GAL3		DNAJB11		POLR3H	NF-kappa B signaling pathway	LBP		RPS27A			Systemic lupus erythematosus	ACTN2		NCOA1
				GnRH signaling pathway	ITPR3		COQ5		MAN1A1		POLR3B		BCL2A1			Tight junction	MAGI2				CCND1
					PLCB3		FUK		GANAB		POLA1			Endometrial cancer	FOXO3		PPP2R2C	Inflammatory mediator regulation of TRP channels	ASIC1		MED13L
					MAP2K2		NDUFV2		PDIA6		TWISTNB	Circadian entrainment	CACNA1I		PIK3R3						SIN3A
					MAP2K1		GLUD2		STT3B				CAMK2A			Measles	IL1B	Type I diabetes mellitus	IL12A		NRAS
					MAP2K7		UQCRC1		SEC62	RNA degradation	PAPD5			Fanconi anemia pathway	PALB2		IL1A
					PRKACA		CERS6		EDEM1		CNOT1	MAPK signaling pathway	EGF		REV3L			Thiamine metabolism	TPK1	Transcriptional misregulation in cancer	BMI1
					PRKCD		ATP5B		UGGT1		XRN2		CACNA1I			Wnt signaling pathway	WNT3A				KDM6A
					ELK1		POLR2E		CANX		DDX6		HSPA1L	Pathogenic Escherichia coli infection	NCL		MMP7	RNA transport	PABPC1L		JMJD1C
					MAP2K3		TECR		SSR4		RQCD1		FGF18		OCLN						BMP2K
					CDC42		TSTA3		MBTPS1		SKIV2L					Adrenergic signaling in cardiomyocytes	CACNA1S	Circadian rhythm	NPAS2		HOXA10
					PTK2B		PNPLA3		DNAJC1		CNOT2	PI3K-Akt signaling pathway	THBS4	Legionellosis	EEF1A1		PPP2R2C				RUNX2
					RAF1		HEXB		ERLEC1		CNOT7		EPOR		SAR1B			Propanoate metabolism	ACSS3		PPARG
					GNA11		PPAP2C		WFS1		DHX36		EGF			PI3K-Akt signaling pathway	PPP2R2C				MET
					GRB2		SHMT2		TRAM1		PABPC4		NOS3	Glycerolipid metabolism	LPIN1		FGF13	Tuberculosis	IL12A		ETV6
							EPT1		TUSC3		EXOSC6		FGF18		MBOAT1		CSF3				TGFBR2
				Long-term depression	ITPR3		ATP5G3		HSP90B1								COL3A1	Pentose and glucuronate interconversions	CRYL1		HOXA11
					PLCB3		B3GNT1		VIMP	Base excision repair	PARP1	Epstein-Barr virus infection	HSPA1L	Acute myeloid leukemia	PIK3R3						ITGB7
					MAP2K2		DHODH		PDIA4		FEN1		HLA-DRB1		CEBPA	Non-alcoholic fatty liver disease (NAFLD)	IL1B	Lysosome	GAA		PDGFA
					PPP2CA		HMBS		PDIA3		UNG		HLA-DRA				IL1A				IGF1R
					MAP2K1		NDUFB5		DNAJB2		POLE3			Adrenergic signaling in cardiomyocytes	ADCY9			Protein processing in endoplasmic reticulum	SEC31B		CCR7
					RAF1		SMPD2		UBE2D4		HMGB1	Glutamatergic synapse	HOMER2		PIK3R3	HTLV-I infection	CD40				SIN3A
					RYR1		ATP5A1		ERO1LB		PCNA		SHANK1		CACNG4		HLA-B	Allograft rejection	IL12A		RELA
					ARAF		COX5B		UBQLNL		POLE				ADRA1B		WNT3A				RUNX1
					GNA11		OXSM		CKAP4			Endocytosis	EGF					Phagosome	COLEC11		FUS
					GNA12		NME2		UGGT2	Folate biosynthesis	PTS		HSPA1L	Colorectal cancer	MSH3	cGMP-PKG signaling pathway	CACNA1S				TMPRSS2
					PPP2CB		BCAT2		BCAP31		ALPI		ADRB1		PIK3R3		NPR2	Leukocyte transendothelial migration	ACTN2		RARA
							COASY		CAPN2		ALPPL2										IL1R2
				Endometrial cancer	MAP2K2		ATP5I		CALR		DHFR	FoxO signaling pathway	HOMER2	Retinol metabolism	SDR16C5	Purine metabolism	ENPP1	Endocytosis	ACAP1
					MAP2K1		NDUFS6		BAX				EGF		RDH10		NPR2			Tight junction	EPB41L3
					CTNNA1		PPT2		PPP1R15A	Inositol phosphate metabolism	PTEN							Steroid hormone biosynthesis	HSD17B8		ACTN4
					ELK1		HSD17B1				PIP5K1A	Regulation of actin cytoskeleton	EGF	Carbon metabolism	HIBCH	Influenza A	IL1B				CASK
					AKT2		PEMT	VEGF signaling pathway	MAPK14		INPP5B		FGF18		SUCLA2		IL1A	Dopaminergic synapse	PPP1R1B		MPDZ
					RAF1		SDHB		PTK2		IPPK		ITGAX		SHMT1						CTTN
					ARAF		ATP6V1E2		MAP2K1		PIK3C2B					Tuberculosis	IL1B	Tight junction	ACTN2		EPB41L1
					GRB2		PCCA		MAPKAPK2		PI4KB	Platelet activation	GP5	Glioma	E2F2		IL1A				JAM3
					ERBB2		ST3GAL4		AKT2		INPP5A		NOS3		PIK3R3			Synaptic vesicle cycle	RAB3A		MYH9
					MLH1		LTA4H		PIK3CA		INPP5K					Herpes simplex infection	HLA-B				RAB3B
							CYP27B1		CDC42		INPP5D	Ribosome	RPL3L	Renal cell carcinoma	VEGFA		IL1B	Pyrimidine metabolism	ENTPD3		PARD6B
				Aminoacyl-tRNA biosynthesis	QARS		LDHB		RAC1				RPL39		PIK3R3						MYH15
					IARS		PSPH		PXN	Prostate cancer	NFKB1					Chemokine signaling pathway	CXCL3				CLDN1
					TARSL2		NDUFA10		PLCG1		E2F3	Proteoglycans in cancer	CAMK2A	Glutamatergic synapse	ADCY9		CXCL11				TJP1
					FARSA		ACADSB		SPHK2		PTEN		FGF18		SLC1A3						CTNNB1
					NARS		NDUFB10		PIK3CD		MTOR		ANK2		SLC38A1	Pathways in cancer	FGF13				ACTB
					RARS2		CYC1		MAPK11		GSK3B						SMO				PPP2R2B
					AARS2		PPOX		MAPK3		MDM2	Wnt signaling pathway	FRAT1	Rap1 signaling pathway	VEGFA		WNT3A				CLDN9
					VARS2		NDUFA6		PRKCA		MAPK1		CAMK2A		ADCY9						NRAS
					IARS2		COX5A		PPP3CB		EGFR				PIK3R3	Metabolic pathways	TYMP
							PRPS2		PLA2G4C		HSP90AB1	Adrenergic signaling in cardiomyocytes	CAMK2A		RAPGEF6		PON3			HTLV-I infection	XIAP
				ErbB signaling pathway	MAP2K2		ACACA		NFATC2		HSP90AA1		ADRB1		MAGI1		IL4I1				EGR2
					STAT5A		HSD3B7		PTGS2		CREBBP						CYP11A1				TLN2
					MAP2K1		COX6C		AKT3			Oxytocin signaling pathway	CAMK2A	Bile secretion	ADCY9		ALOX5				TRRAP
					MAP2K7		DPM3		RAC2	Herpes simplex infection	USP7		NOS3		HMGCR		ENPP1				FZD1
					ELK1		ALDH1B1				GTF2I										IL2RG
					ABL1		HSD17B4	Regulation of actin cytoskeleton	RAC1		TRAF1	HTLV-I infection	HLA-DRB1	PPAR signaling pathway	ACSL1	NOD-like receptor signaling pathway	IL1B				TGFBR2
					AKT2		NDUFS2		WASF2		CREBBP		HLA-DRA		ANGPTL4						CTNNB1
					RAF1		PRDX6		PIP4K2B		PTPN11		HLA-DMA			RIG-I-like receptor signaling pathway	ISG15				CDC27
					CRKL		GOT2		MAP2K1		PER2			Prolactin signaling pathway	FOXO3						WNT9A
					ARAF		NNMT		PTK2		SRSF3	cGMP-PKG signaling pathway	ADRB1		PIK3R3	Cytosolic DNA-sensing pathway	IL1B				PDGFRB
					GRB2		ATP5E		ARHGEF1		NFKB1		NOS3								FZD8
					ERBB2		ATP5G1		ARHGEF7		HNRNPK			Melanoma	E2F2	Hepatitis C	PPP2R2C				NRP1
					CRK		ITPA		RHOA		TAF5L	Protein processing in endoplasmic reticulum	HSPA1L		PIK3R3						ETS1
							AGPAT3		IQGAP3		POLR2A		CRYAB			Primary immunodeficiency	CD40				PDGFB
				Bacterial invasion of epithelial cells	VCL		PAPSS1		CDC42		ARNTL			Protein processing in endoplasmic reticulum	BAG1						EP300
					CTNNA1		FDPS		CRKL		CLOCK	Neuroactive ligand-receptor interaction	GABBR1		UBE2G1	Protein digestion and absorption	COL3A1				PPP3R1
					WASF1		ATP5C1		PAK2		PPP1CA		GABRR2		SAR1B						FOSL1
					ITGA5		IDH3B		NCKAP1		PPP1CB		ADRB1		BAK1	Ras signaling pathway	FGF13				RB1
					RHOA		BDH2		ITGA1		PPP1CC										KAT2B
					CDC42		PFAS		CFL1		TAF3	Viral carcinogenesis	HIST1H2BO	Biosynthesis of amino acids	BCAT1	Tryptophan metabolism	IL4I1				CCND1
					ARHGAP10		GRHPR		ARPC3		ALYREF		HIST3H2BB		SHMT1						FZD7
					RAC1		NDUFV3		PIK3CA							Alanine, aspartate and glutamate metabolism	IL4I1				PDGFA
					PXN		DBT		PXN	Epstein-Barr virus infection	POLR3C	Focal adhesion	THBS4	Purine metabolism	NUDT9						RELA
					CRKL		AK2		SSH1		USP7		EGF		ADCY9	Viral carcinogenesis	HLA-B				JAK1
					SEPT2		MECR		ITGB1		PSMC5				AK4						NRAS
					CRK		NDUFS8		PIP4K2A		POLR2C	Ras signaling pathway	EGF		ATIC	Axon guidance	FES				IL1R2
							PHOSPHO2		PFN4		STAT3		FGF18
				Proteoglycans in cancer	ITPR3		PGS1		ARAF		GSK3B			Influenza A	KPNA2	Melanogenesis	WNT3A			MAPK signaling pathway	MAP3K2
					CASP3		MDH2		ITGA2B		PSMD12	Pathways in cancer	EGF		PIK3R3						RAPGEF2
					VAV2		COX6A1P2		FGD1		TRAF1		FGF18		TNFRSF10A	Prolactin signaling pathway	SOCS1				MAPK7
					RAC1		POLR2F		PIK3CD		NUP214				RSAD2						FLNB
					ARAF		NDUFB4		PAK4		CREBBP	Metabolic pathways	ENSG00000114786			Dilated cardiomyopathy	CACNA1S				MECOM
					GRB2		B4GALT4		VCL		NFKB1		NOS3	Bacterial invasion of epithelial cells	CLTB						RAP1A
					ERBB2		ATP5O		CHRM3		SND1		ALDH4A1		PIK3R3	Regulation of actin cytoskeleton	FGF13				TGFBR2
					WNT7B		MMAB		PPP1R12C		POLR2A		HSD17B2								BDNF
					MAP2K1		MOCS1		LIMK1		POLR2B		CERS3	FoxO signaling pathway	FOXO3	Thyroid hormone synthesis	ASGR1				NTF3
					SMAD2		UPP1		ABI2		MAP2K3		CYP24A1		PIK3R3						CACNG8
					ITGA5		LPCAT1		FGFR2		POLR3H		NME4		BCL2L11	Arrhythmogenic right ventricular cardiomyopathy (ARVC)	CACNA1S				CACNG7
					RAF1		B4GALT2		MYLK4		MDM2		NMNAT3								PDGFRB
					CTSL1		MAN2A1		GNA12		POLR3B			Axon guidance	UNC5B	GnRH signaling pathway	CACNA1S				DUSP9
					CD63		HYAL2		CHRM4		PSMD6	Olfactory transduction	CAMK2A		SLIT2						PDGFB
					MAP2K2		NDUFS5		MSN				OR56B4		ABLIM1	Insulin signaling pathway	SOCS1				FLNA
					ARHGEF1		LIPG		MRAS	Carbon metabolism	HK1										PPP3R1
					ELK1		ALAS1		ITGA11		PKM	Toll-like receptor signaling pathway	LBP	Pathways in cancer	VEGFA	AMPK signaling pathway	PPP2R2C				MAP4K4
					AKT2		PLA2G6		PDGFD		GPI				BCR						PTPRR
					RHOA		CCBL2		PAK3		IDH1	Transcriptional misregulation in cancer	BCL2A1		PIK3R3	Calcium signaling pathway	CACNA1S				FGFR1
					CDC42		CYP2U1		ARPC5		CS				E2F2						STK4
					PRKACA		GSS		ARPC1B		ACAT2	Hepatitis C	EGF		MSH3	Hypertrophic cardiomyopathy (HCM)	CACNA1S				NTRK2
					RRAS		NDUFV1		BRAF		PGD				BMP2						TAB2
					PXN		DCTPP1		VAV2		HK2	Steroid biosynthesis	CYP24A1		CEBPA	Bladder cancer	TYMP				RPS6KA2
					WNT7A		NTPCR		DOCK1		ME1										PDGFA
							FH		TMSB4X		DLD	Fat digestion and absorption	APOB	Peroxisome	ACSL1	Melanoma	FGF13				RELA
				Ubiquitin mediated proteolysis	FZR1		POLR3D		MAPK3		DLAT				MVK						NRAS
					NHLRC1		GLUD1		PPP1R12A		GAPDH	Protein digestion and absorption	MME			Systemic lupus erythematosus	CD40				IL1R2
					PPIL2		PIGF		GSN					Tight junction	MAGI1
					SMURF1		SUCLG1		ITGA3	HIF-1 signaling pathway	SLC2A1	Vitamin digestion and absorption	APOB		MYH14	Inflammatory mediator regulation of TRP channels	IL1B			Melanoma	MITF
					TRIM32		MTHFD2		PIP4K2C		HK1				OCLN						RB1
					SYVN1		NME1-NME2		MYL9		MTOR	Bile secretion	NR1H4			Maturity onset diabetes of the young	HNF4G				PDGFB
					UBE2K		POLR2G		FGF2		STAT3			Progesterone-mediated oocyte maturation	ADCY9						CCND1
					MGRN1		MAT2B		ACTN2		MAPK1	Measles	HSPA1L		PIK3R3	Neuroactive ligand-receptor interaction	P2RY1				PDGFA
					UBE2L3		ALG3		ITGB2		CREBBP										IGF1R
					CUL1		HYAL3		FGF5		NFKB1	Salivary secretion	ADRB1	Chemokine signaling pathway	ADCY9	Phenylalanine metabolism	IL4I1				PDGFC
					ITCH		POLR2D		ITGA7		CYBB				FOXO3						MET
					UBE2Q1		GALK1		ITGA4		PFKFB2	Alanine, aspartate and glutamate metabolism	ALDH4A1		PIK3R3	Intestinal immune network for IgA production	CD40				FGFR1
					PIAS1		ELOVL6		RAC2		HK2				ARRB1						PDGFRB
					UBA1		PPT1		FGF1		EGFR	Chemical carcinogenesis	SULT1A1			Type II diabetes mellitus	SOCS1				NRAS
					UBE2N		ISYNA1		RRAS		GAPDH			Salivary secretion	ADCY9
					UBE2D3		SRM		DIAPH2			MicroRNAs in cancer	CYP24A1		ADRA1B	Steroid hormone biosynthesis	CYP11A1			Rap1 signaling pathway	SIPA1L2
					ANAPC5		HSD17B6			Nucleotide excision repair	RFC2										TLN2
							MVD	Neurotrophin signaling pathway	RPS6KA3		RFC1	Axon guidance	RGS3	GABAergic synapse	ADCY9	Phenylalanine, tyrosine and tryptophan biosynthesis	IL4I1				RAPGEF2
				Fc epsilon RI signaling pathway	PRKCE		NDUFC1		AKT2		POLE3				SLC38A1						GNAO1
					MAP2K2		EPRS		RHOA		PCNA	Fatty acid elongation	ELOVL3			Tyrosine metabolism	IL4I1				MET
					MAP2K1		NT5C		CDC42		DDB1			Apoptosis	PIK3R3						PARD6B
					MAP2K7		COX8A		RAC1		RFC5	Melanogenesis	CAMK2A		TNFRSF10A	Pyrimidine metabolism	TYMP				TIAM1
					VAV2		B3GAT3		CRKL		POLE										RAP1A
					PRKCD		GMDS		PLCG1			Pancreatic cancer	EGF	Small cell lung cancer	E2F2	HIF-1 signaling pathway	SERPINE1				CTNNB1
					AKT2		MOGS		MAPK14	Insulin signaling pathway	HK1				PIK3R3						SIPA1L3
					MAP2K3		DPAGT1		MAP2K1		PHKB	Nitrogen metabolism	CA3			Cardiac muscle contraction	CACNA1S				PDGFC
					RAC1		PGAP1		MAPKAPK2		MTOR			Prostate cancer	E2F2						VEGFC
					RAF1		NDUFAB1		PIK3CA		PRKAR2A	Endometrial cancer	EGF		PIK3R3	ECM-receptor interaction	COL3A1				RAPGEF1
					GRB2		AMACR		NFKBIE		GSK3B										PDGFRB
							UQCRB		TRAF6		PTPN1	Complement and coagulation cascades	C2	Fc gamma R-mediated phagocytosis	SPHK1	Asthma	CD40				BCAR1
				Shigellosis	VCL		TKT				MAPK1				PIK3R3						PDGFB
					CHUK		CTPS2	Epstein-Barr virus infection	LYN		HK2	Arrhythmogenic right ventricular cardiomyopathy (ARVC)	DMD			Focal adhesion	COL3A1				EPHA2
					ABL1		PDXP		TRADD		RPTOR			Morphine addiction	ADCY9						FGFR1
					WASF1		NAPRT1		XPO1		PPP1CA	Renin-angiotensin system	MME		ARRB1	Nicotinate and nicotinamide metabolism	ENPP1				ACTB
					ITGA5		NDUFA8		EIF2AK2		PPP1CB										KITLG
					CDC42		ADSL		TRAF2		PPP1CC	GnRH signaling pathway	CAMK2A	Dilated cardiomyopathy	ADCY9	Cocaine addiction	DLG4				PDGFA
					RAC1		DPM2		HLA-A		INPP5K				CACNG4						IGF1R
					NFKBIB		GAPDHS		AKT2		PYGB	Ovarian steroidogenesis	HSD17B2			Ubiquitin mediated proteolysis	SOCS1				NRAS
					CRKL		PAFAH1B1		YWHAH					Circadian entrainment	ADCY9
					CRK		ATP6V0B		PLCG1	Butirosin and neomycin biosynthesis	HK2	Insulin secretion	CAMK2A		PER1	Glycosylphosphatidylinositol(GPI)-anchor biosynthesis	PIGZ			Inositol phosphate metabolism	INPP1
							COX4I1		MAPK14		HK1										INPP4B
				RNA transport	UPF1		NDUFA2		PSMD13			Hypertrophic cardiomyopathy (HCM)	DMD	Estrogen signaling pathway	ADCY9	Natural killer cell mediated cytotoxicity	HLA-B				SYNJ2
					RPP38		MCCC2		EIF2AK3	Terpenoid backbone biosynthesis	ACAT2				PIK3R3						PLCD3
					AAAS		ACSS2		PIK3CA		ZMPSTE24	Bladder cancer	EGF			PPAR signaling pathway	PLTP				SYNJ1
					SENP2		SAT2		HLA-G		IDI2			Inflammatory mediator regulation of TRP channels	ADCY9						PIP5K1A
					SUMO3		NDUFA13		NFKBIE		IDI1	Pyruvate metabolism	LDHD		PIK3R3	Drug metabolism - other enzymes	TYMP				IMPAD1
					NUP62		ALOX12		TRAF6												PLCG2
					EIF1		POLR1E		NFKB2	Thyroid hormone signaling pathway	DIO1	Prostate cancer	EGF	HTLV-I infection	ADCY9	African trypanosomiasis	IL1B				PIK3C2A
					RAE1		COX7C		PSMD8		MED1				PIK3R3						PI4KA
					EIF4A3		HADH		MAPK11		SLC2A1	Non-small cell lung cancer	EGF		E2F2	mRNA surveillance pathway	PPP2R2C
					NUP43		BPGM		POLR2L		MTOR				GPS2					Ras signaling pathway	RGL1
					NUP88		APRT		NFKBIB		NCOR1	Inflammatory mediator regulation of TRP channels	CAMK2A		RAN	Metabolism of xenobiotics by cytochrome P450	CYP2S1				MET
					NUPL1		UQCRQ		ATF2		GSK3B										PLCG2
					TACC3		UQCRC2		HLA-DQB1		MAPK1	Maturity onset diabetes of the young	MNX1	Non-alcoholic fatty liver disease (NAFLD)	PIK3R3	Pantothenate and CoA biosynthesis	ENPP1				TIAM1
					NXT1		IMPDH2		ICAM1		CREBBP				CEBPA						RAP1A
					SEC13		SORD		TNFAIP3		PFKFB2	Osteoclast differentiation	FOSB		BCL2L11	Cysteine and methionine metabolism	IL4I1				PDGFC
					EIF4E2		ALDH7A1		RELB		SLC9A1										VEGFC
					PABPC1		ADC		AKT3		MDM2	Glycosaminoglycan biosynthesis - heparan sulfate / heparin	HS6ST3	Oxytocin signaling pathway	ADCY9	Starch and sucrose metabolism	ENPP1				PDGFRB
					XPO5		GOT1		VIM		TBC1D4				PIK3R3						KSR1
							GNPDA1		ENTPD8			Purine metabolism	NME4		CACNG4	Arachidonic acid metabolism	ALOX5				ETS1
				Thyroid hormone signaling pathway	PLCB3		NAGS		SPN	Fructose and mannose metabolism	HK1										TBK1
					MAP2K2		HOGA1		JAK3		PFKFB2	Steroid hormone biosynthesis	HSD17B2	Jak-STAT signaling pathway	PIK3R3	Parkinson's disease	SNCAIP				PDGFB
					PFKP		AKR1A1		CD44		C12orf5				CNTF						EPHA2
					MED4		NDUFS7		TRAF1		GMPPB	Spliceosome	HSPA1L		SPRY4	Retinol metabolism	CYP2S1				RASAL2
					AKT2		ADH5		IRF3		HK2										FGFR1
					HDAC2		PFKM		HLA-C			VEGF signaling pathway	NOS3	Cytokine-cytokine receptor interaction	VEGFA	Phagosome	HLA-B				STK4
					NOTCH1		ALDH3A2		PIK3CD	Phosphatidylinositol signaling system	PTEN				CNTF						PLA2G16
					RXRA		ODC1		PRKACB		PIP5K1A	Sphingolipid metabolism	CERS3		TNFRSF10A	Endocytosis	HLA-B				KITLG
					MED12		NDUFS4		HDAC1		INPP5B				BMP2						PDGFA
					ATP1A1		ATP6V1B1		IKBKG		IPPK	Pyrimidine metabolism	NME4		TNFSF9	Valine, leucine and isoleucine degradation	IL4I1				PAK6
					MAP2K1		POLR1B				PIK3C2B										IGF1R
					PRKACA		GCLC	Apoptosis	TRADD		PI4KB	Chemokine signaling pathway	CCL20	Regulation of actin cytoskeleton	BAIAP2	Notch signaling pathway	DLL1				RELA
					RAF1		NDUFS3		TRAF2		INPP5A				PIK3R3						ABL2
					HDAC1		NME1		BIRC2		INPP5K	TNF signaling pathway	CCL20		MYH14	Dopaminergic synapse	PPP2R2C				NRAS
					MED16		PET112		IL1RAP		INPP5D				FGD3
							MRI1		CASP8			Oocyte meiosis	CAMK2A			Huntington's disease	DLG4			PI3K-Akt signaling pathway	PIK3AP1
				Regulation of actin cytoskeleton	VAV2		NT5M		AKT2	Metabolic pathways	PAICS			Toll-like receptor signaling pathway	SPP1						TSC2
					WASF1		GLUL		PIK3CA		PIP5K1A	2-Oxocarboxylic acid metabolism	ENSG00000114786		PIK3R3	GABAergic synapse	CACNA1S				TLR4
					RAC1		PIGV		PRKAR1A		COX11										IFNAR1
					ARAF		ST6GALNAC1		CFLAR		PNMT	Pertussis	C2	cGMP-PKG signaling pathway	ADCY9	Glutamatergic synapse	DLG4				MET
					MAP2K1		PYCR1		ATM		GLS				PIK3R3						IL2RG
					ITGA5		AFMID		MYD88		GALNT10	Nicotinate and nicotinamide metabolism	NMNAT3		ADRA1B	Retrograde endocannabinoid signaling	CACNA1S				BRCA1
					RAF1		MCAT		PIK3CD		PGD										GYS1
					PIP5K1C		POLR1C		BAX		BPNT1	Nicotine addiction	GABRR2	HIF-1 signaling pathway	VEGFA	Neurotrophin signaling pathway	NGFRAP1				PPP2R3A
					MAP2K2		NDUFA7		PRKACB		PI4KB				PIK3R3						PHLPP2
					VCL		NDUFB7		APAF1		INPP5A	Ubiquitin mediated proteolysis	UBE2L6								COL1A2
					ARHGEF1		BDH1		CAPN2		SQLE			TNF signaling pathway	PIK3R3						PPP2R2B
					ARHGEF7		COX10		IKBKG		HK1	Natural killer cell mediated cytotoxicity	ICAM2		PGAM5						PDGFC
					RHOA		LIAS		PRKAR2B		PKM										VEGFC
					CDC42		UQCRH		IRAK2		CS	Phototransduction	RGS9	Cholinergic synapse	ADCY9						PDGFRB
					CRKL		AHCY		IRAK4		SEPHS1				PIK3R3						IL7R
					LIMK1		UQCR10		TNFRSF1A		ACAT2	PPAR signaling pathway	FABP6								PDGFB
					CFL1		ZNRD1		BID		PIK3C2B			Transcriptional misregulation in cancer	CEBPA						EPHA2
					RRAS		POLG2		PPP3CB		POLA1	Malaria	THBS4		ASPSCR1						FGFR1
					PXN		DCXR		AKT3		UAP1L1				DOT1L						COL1A1
					GNA12		NME3		IL1R1		NT5C3	RNA transport	EIF4A2								FN1
					CRK		TRIT1		TNF		DHCR7			Leukocyte transendothelial migration	PIK3R3						ITGAV
					PIP4K2C		NFS1		NGF		DHCR24	Ribosome biogenesis in eukaryotes	GAR1		OCLN						KITLG
							AASS		BIRC7		PTGIS										PRLR
				Insulin signaling pathway	MAP2K2		PTGS1				AGL	Lysosome	AP3B2	Tuberculosis	SPHK1						CCND1
					ELK1		UQCR11	Shigellosis	ATG5		LSS				VDR						ITGB7
					AKT2		EPHX2		MAPK14		POLR2B	Parkinson's disease	UBE2L6		HSPA9						PDGFA
					EXOC7		MPST		NOD1		PIGA										IGF1R
					CRKL		PIGL		ARPC3		ACOX1	Alzheimer's disease	MME	PI3K-Akt signaling pathway	VEGFA						LAMA1
					ARAF		PNPO		CDC42		SMPD4				SPP1						YWHAB
					SREBF1		MOCS2		RAC1		INPP5K	Dopaminergic synapse	CAMK2A		FOXO3						RELA
					GRB2		COQ3		CRKL		IDI1				PIK3R3						JAK1
					IRS1		NDUFB9		WASF2		DPYD	Cholinergic synapse	CAMK2A		EIF4B						NRAS
					PHKG2		MTHFD2L		VCL		CYP51A1				BCL2L11
					MAP2K1				ITGB1		POLR1A	Biosynthesis of amino acids	ENSG00000114786							Renal cell carcinoma	ETS1
					PRKACA	Arachidonic acid metabolism	PLA2G4A		CD44		ALPI			Vascular smooth muscle contraction	ADCY9						RAP1A
					EIF4E2		PLA2G4E		PFN4		ALPPL2	Retrograde endocannabinoid signaling	GABRR2		ADRA1B						EGLN1
					RAF1		PLA2G2A		IKBKG		POLR2A										PDGFB
					PRKAB1		PLA2G4B		MAPK11		ME1	Neurotrophin signaling pathway	CAMK2A	Neurotrophin signaling pathway	FOXO3						CUL2
					CRK		GGT6		ARPC5		POLR3H				PIK3R3						PAK6
							PLA2G12A		ARPC1B		GLYCTK	Long-term potentiation	CAMK2A								EP300
				Proteasome	PSMA4		PLA2G6		MAPK3		AGPS			Calcium signaling pathway	ADCY9						MET
					POMP		CYP2U1		DOCK1		POLR3C				SPHK1						RAPGEF1
					PSMD3		ALOX15B		NFKBIB		IPPK				ADRA1B						NRAS
					PSMB10		AKR1C3		IL8		ALG1
					PSMB6		LTA4H		NOD2		DNMT1			Natural killer cell mediated cytotoxicity	PIK3R3					MicroRNAs in cancer	PDGFB
					PSMD4		PTGES2		HCLS1		GPI				TNFRSF10A						BMI1
					PSMC3		PTGS1				ATP6V0D1										MAPK7
					PSMD14		EPHX2	Chemokine signaling pathway	LYN		HK2			Platelet activation	ADCY9						EP300
							ALOX12		PLCB3		DLD				PIK3R3						MET
				Non-small cell lung cancer	MAP2K2				PTK2		LCLAT1										PLCG2
					E2F1	Asthma	HLA-DPA1		STAT1		PIGW			Hepatitis C	PIK3R3						BRCA1
					MAP2K1		HLA-DOB		AKT2		INPP5B				OCLN						TIMP3
					AKT2		EPX		RHOA		ATP6V0A2										MMP16
					RAF1		HLA-DPB1		CDC42		DSE			Measles	PIK3R3						BMF
					RXRA				RAC1		ADI1				TNFRSF10A						CCND1
					ARAF	Ovarian steroidogenesis	PLA2G4A		CRKL		IDH1										PDGFA
					GRB2		PLA2G4E		ADRBK2		GMPPB			Insulin signaling pathway	PIK3R3						KIF23
					ERBB2		PRKX		MAP2K1		PYGB				FASN						MARCKS
							CYP1A1		PIK3CA		POLR2C										PDGFRB
				Acute myeloid leukemia	MAP2K2		PLA2G4B		PXN		MTR			Ubiquitin mediated proteolysis	UBE2G1						NRAS
					STAT5A		GDF9		STAT2		POLE				KEAP1						TPM3
					CHUK		INSR		GNB4		MAT2A
					MAP2K1		HSD17B1		GNG10		IDI2			Cell adhesion molecules (CAMs)	CDH4					Endocytosis	RAB11FIP2
					PPARD		AKR1C3		GNG4		DHFR				OCLN						CLTC
					AKT2				PLCB4		FDFT1										PIP5K1A
					RAF1	Phenylalanine metabolism	AOC2		RAC2		POLE3			Hepatitis B	PIK3R3						EPS15
					ARAF		TAT		AKT3		HSD17B12				E2F2						MET
					GRB2		ALDH3B2		CXCL2		PYCRL										NEDD4L
							PRDX6		PREX1		PTS			Focal adhesion	VEGFA						EHD4
				Vascular smooth muscle contraction	ITPR3		GOT2		CCL26		DLAT				SPP1						IL2RG
					PRKCE		MIF		IL8		TWISTNB				PIK3R3						PARD6B
					PLCB3		GOT1		CXCL1		SGMS1										STAM
					MAP2K2				MAPK3		CMPK2			Hippo signaling pathway	BMP2						SMAP2
					ARHGEF1	Vascular smooth muscle contraction	PLA2G4A		BRAF		NDUFS1				NF2						TGFBR2
					RHOA		PRKX		VAV2		PTDSS1										SMAD7
					ARAF		PLA2G4E		ADCY6		ATP6V1A			Proteoglycans in cancer	VEGFA						USP8
					GNA11		PLA2G4B		GNG11		HSD17B7				PIK3R3						WWP1
					ADORA2B		PLA2G12A		RAP1B		PDHX				EIF4B						NEDD4
					MAP2K1		GUCY1A3		JAK2		SEPHS2										ASAP1
					PRKACA		PLA2G2A		PRKCD		POLR3B			Herpes simplex infection	PER1						EHD1
					PRKCD		ADRA1A		NFKBIB		GAPDH				SRSF7						STAM2
					RAF1		MAP2K2		CCL5												IGF1R
					GNA12		PLA2G6		ADCY7	Mismatch repair	RFC1			Viral carcinogenesis	PIK3R3						TFRC
							CALML5		CCR10		PCNA				BAK1
				Colorectal cancer	MAP2K1		ADORA2B		JAK3		RFC2									Phosphatidylinositol signaling system	INPP1
					SMAD2				PIK3CD		RFC5			Huntington's disease	CLTB						INPP4B
					CASP3	Chemical carcinogenesis	UGT1A1		SHC3						DCTN4						SYNJ2
					AKT2		ADH6		PLCB1	Adherens junction	CDH1										PLCD3
					RHOA		CYP1A1		GRK5		PTPN1			MAPK signaling pathway	CACNG4						SYNJ1
					RAC1		GSTA4		PRKACB		YES1				DUSP10						PIP5K1A
					RAF1		UGT1A6		GNAI2		CTNND1				ARRB1						IMPAD1
					ARAF		ALDH3B2		GNB5		MAPK1										ITPR2
					MLH1		CCBL2		IKBKG		EGFR			Epstein-Barr virus infection	PIK3R3						PLCG2
							ADH5				FER				RAN						PIK3C2A
				MAPK signaling pathway	CASP3		GSTO2	TNF signaling pathway	TRADD		CREBBP										PI4KA
					RAC1		GSTP1		TRAF2					Ras signaling pathway	VEGFA
					GRB2				CASP8	Transcriptional misregulation in cancer	CDK14				PIK3R3					Hippo signaling pathway	SNAI2
					CHUK	Ras signaling pathway	PLA2G4E		AKT2		H3F3C										TCF7L2
					MAP2K1		PRKX		CREB1		NCOR1			Carbohydrate digestion and absorption	PIK3R3						FZD1
					MAP2K3		PLA2G4B		MAPK14		SP1										BMPR1B
					RAF1		PLA2G12A		CREB3L2		KLF3			Pancreatic secretion	ADCY9						CTGF
					RPS6KA1		FGFR4		MAP2K1		TRAF1										PARD6B
					SRF		MAPK10		BIRC2		SSX1			Adipocytokine signaling pathway	ACSL1						TP53BP2
					MAP2K2		PLA2G2A		PIK3CA		DDX5										TGFBR2
					TAOK3		PLA2G4A		CFLAR		PER2			Vitamin digestion and absorption	SLC19A1						CTNNB1
					MAP2K7		CSF1R		PTGS2		PRCC										ACTB
					ELK1		RAC3		NOD2		NFKB1			Mineral absorption	VDR						SMAD7
					AKT2		RASSF5		IL18R1		GOLPH3										CCND1
					CDC42		RASAL1		TNF		MEF2C			ErbB signaling pathway	PIK3R3						FZD7
					CRKL		RGL2		CSF2		ATF1										PPP2R2B
					DAXX		SYNGAP1		ICAM1		MDM2			beta-Alanine metabolism	HIBCH						YWHAB
					MAPKAPK2		PIK3CB		TNFAIP3												WNT9A
					PRKACA		INSR		CSF1	Glycolysis / Gluconeogenesis	GPI			Gastric acid secretion	ADCY9						FZD8
					MAP3K11		MAP2K2		AKT3		HK1
					MAP3K6		PLD2		CXCL2		HK2			Folate biosynthesis	ALPP					Regulation of actin cytoskeleton	ACTN4
					RRAS		ETS2		TRAF1		DLD										PIP5K1A
					GNA12		GAB2		ITCH		DLAT			ABC transporters	ABCA12						DIAPH3
					CRK		PLA2G6		PIK3CD		GAPDH										TIAM1
							FGFR3		IKBKG		PKM			Melanogenesis	ADCY9						ROCK2
				Bladder cancer	DAPK3		RAPGEF5		IL6												PDGFC
					MAP2K2		CALML5		CXCL1	Bladder cancer	CDH1			Antigen processing and presentation	HSPA4						PDGFRB
					RAF1				CREB3L1		E2F3										BCAR1
					E2F1	Inflammatory mediator regulation of TRP channels	PLA2G4A		MAPK3		MDM2			Viral myocarditis	CXADR						PDGFB
					ARAF		PRKX		CREB5		MAPK1										ARHGEF12
					ERBB2		PLA2G4E		TNFRSF1A		EGFR			Thyroid hormone synthesis	ADCY9						ARHGAP35
					MAP2K1		MAPK10		IL15												MYH9
							CAMK2B		MAPK11	Tight junction	INADL			Fatty acid biosynthesis	FASN						FGFR1
				Citrate cycle (TCA cycle)	IDH3A		PLA2G4B		MMP9		MYH10										FN1
					IDH3B		F2RL1		CCL5		PTEN			Thyroid hormone signaling pathway	PIK3R3						ACTB
					FH		PIK3CB		ATF2		GNAI3										ITGAV
					IDH3G		CAMK2D				TJP2			GnRH signaling pathway	ADCY9						PDGFA
					PC		PLA2G6	Hepatitis C	TRADD		YES1										ITGB7
					PDHB		MAP2K6		TRAF2		PPP2R1B			Ovarian steroidogenesis	ADCY9						PAK6
							CALML5		EIF2AK2		SPTAN1										IQGAP1
				Cell cycle	FZR1		ALOX12		PPARA		AMOTL1			Insulin secretion	ADCY9						NRAS
					E2F1				STAT1		CGN										MYLK
					CDKN2C	Allograft rejection	HLA-DPA1		AKT2		EPB41L2			Basal transcription factors	TAF8
					ZBTB17		CD86		PPP2CB		EXOC3									Hepatitis B	TBK1
					HDAC2		HLA-DOB		MAPK14					Hypertrophic cardiomyopathy (HCM)	CACNG4						EGR2
					TFDP1		HLA-DPB1		EIF2AK3	Thyroid cancer	CDH1										TLR4
					YWHAH				PIK3CA		NCOA4			Glycine, serine and threonine metabolism	SHMT1						EP300
					CCND3	MAPK signaling pathway	PRKX		STAT2		MAPK1										IFNAR1
					CUL1		PLA2G4E		TRAF6		CCDC6			Basal cell carcinoma	BMP2						TLR3
					RAD21		PLA2G4B		CLDN3												DDX3X
					SMAD2		TP53		TNF	Selenocompound metabolism	SEPHS1			TGF-beta signaling pathway	BMP2						RB1
					ABL1		ARRB2		AKT3		MTR										EGR3
					HDAC1		FGFR4		CLDN23		SEPHS2			Rheumatoid arthritis	VEGFA						IKBKE
					ANAPC5		MAPK10		IL8												CCND1
							DUSP1		RNASEL	Vibrio cholerae infection	ATP6V0D1			Neuroactive ligand-receptor interaction	ADRA1B						YWHAB
				Focal adhesion	VAV2		ECSIT		ARAF		SLC12A2										RELA
					COL5A1		PLA2G4A		IRF3		SEC61A1			Osteoclast differentiation	PIK3R3						JAK1
					RAC1		GADD45B		PIK3CD		TJP2										NRAS
					GRB2		MYC		IKBKG		ATP6V0A2			Glycosaminoglycan biosynthesis - heparan sulfate / heparin	HS6ST1						MAVS
					ERBB2		RAC3		MAPK3		ATP6V1A
					CAPN2		MKNK2		BRAF					Glycosaminoglycan biosynthesis - chondroitin sulfate / dermatan sulfate	UST					Arrhythmogenic right ventricular cardiomyopathy (ARVC)	CDH2
					MAP2K1		MAP2K2		PPP2R1A	Citrate cycle (TCA cycle)	IDH1										ACTN4
					ITGA5		MAP4K1		TNFRSF1A		DLD			Vibrio cholerae infection	ADCY9						CTNNB1
					RAF1		FGFR3		IFNAR2		DLAT										ACTB
					PIP5K1C		MAP2K5		CD81		CS			Mismatch repair	MSH3						ITGAV
					VCL		MAPT		MAPK11												TCF7L2
					ELK1		LAMTOR3			Pyruvate metabolism	ME1			Type II diabetes mellitus	PIK3R3						CACNG8
					AKT2		MAP2K7	T cell receptor signaling pathway	AKT2		DLD										ITGB7
					RHOA		STK3		RHOA		DLAT			Glycosphingolipid biosynthesis - lacto and neolacto series	B3GNT5						CACNG7
					CDC42		ATF4		CDC42		ACAT2										ATP2A2
					CCND3		MAP2K6		PLCG1		PKM			Pyrimidine metabolism	CAD
					CRKL		MAPKAPK3		PAK2											NF-kappa B signaling pathway	IRAK1
					PXN		RPS6KA1		MAPK14	Oocyte meiosis	MAPK1			Selenocompound metabolism	MARS2						XIAP
					COL6A2		HSPB1		MAP2K1		ANAPC1										BCL10
					CRK				PIK3CA		PPP2R1B			Butanoate metabolism	ALDH5A1						TAB3
						Viral myocarditis	HLA-DPA1		NFKBIE		ANAPC2										TAB2
				Amyotrophic lateral sclerosis (ALS)	ALS2		HLA-DOB		CBL		PPP3CA			Fc epsilon RI signaling pathway	PIK3R3						RIPK1
					DERL1		HLA-DPB1		PRKCQ		ESPL1										CXCL12
					BCL2L1		CD86		TEC		PPP1CA			Cell cycle	E2F2						TLR4
					CASP3		RAC3		PAK3		SLK										CARD11
					GRIN2D		LAMA2		NFATC2		PPP1CB			Porphyrin and chlorophyll metabolism	FECH						RELA
					MAP2K3				LCK		PPP1CC										PLCG2
					RAC1	Graft-versus-host disease	HLA-DPA1		PAK4					T cell receptor signaling pathway	PIK3R3
					DAXX		CD86		PIK3CD	Purine metabolism	POLR3C									Cell adhesion molecules (CAMs)	CDH2
							HLA-DOB		IKBKG		PAICS			Oocyte meiosis	ADCY9						CADM1
				Epstein-Barr virus infection	PSMD4		HLA-DPB1		DLG1		NT5C3										MAG
					MAP2K7				MAPK3		POLR2C			B cell receptor signaling pathway	PIK3R3						JAM3
					PSMC3	Tyrosine metabolism	ADH6		VAV2		POLE										NEGR1
					CSNK2A2		AOC2		PPP3CB		POLE3			Valine, leucine and isoleucine biosynthesis	BCAT1						L1CAM
					AKT2		ALDH3B2		MAPK11		PKM										CD22
					HDAC2		TAT		NFKBIB		POLR1A			Adherens junction	BAIAP2						SDC4
					PSMD3		GOT2		CD8A		POLR2A										CLDN1
					YWHAH		METTL2B		TNF		POLR2B			2-Oxocarboxylic acid metabolism	BCAT1						SDC2
					HDAC4		ADH5		CSF2		POLR3H										ITGAV
					POLR2L		GOT1		FYN		POLR3B			Cyanoamino acid metabolism	SHMT1						ITGB7
					EIF2AK4		MIF		AKT3		TWISTNB										NEO1
					CHUK						POLA1			Cardiac muscle contraction	CACNG4						CLDN9
					EIF2AK3	Colorectal cancer	AXIN2	Pathways in cancer	RAC1												SELPLG
					PRKACA		MAPK10		PLCG1	Bile secretion	SLCO1B3			Salmonella infection	MYH14
					MAP2K3		MYC		MAP2K1		ABCC4									Leukocyte transendothelial migration	ACTN4
					NFKBIB		RAC3		TCF7L1		LDLR			ECM-receptor interaction	SPP1						BCAR1
					HDAC1		TP53		RALB		SLC2A1										NCF2
					EIF2AK1		PIK3CB		FZD4		SLC4A2			Inositol phosphate metabolism	IMPA2						JAM3
					PSMD14		APC2		TFG		SLC51A										ARHGAP35
									TRAF2		SLC9A1			Wnt signaling pathway	SFRP1						PLCG2
				mRNA surveillance pathway	UPF1	Long-term depression	PLA2G4A		PTK2												RAP1A
					PPP2CA		PLA2G4E		CASP8	Viral carcinogenesis	USP7			Base excision repair	TDG						CLDN1
					DAZAP1		GRIA1		STAT1		UBE3A										ROCK2
					WDR82		PLA2G4B		AKT2		STAT3			Phototransduction	ARRB1						CTNNB1
					NXT1		GUCY1A3		RHOA		TRAF1										ACTB
					HBS1L		MAP2K2		CDC42		MAPK1			Arginine and proline metabolism	AMD1						CXCL12
					CPSF1		PPP2CA		CRKL		CREBBP										CLDN9
					PABPC1				BIRC2		PKM			Taste transduction	SCNN1A
					SMG5	Type I diabetes mellitus	HLA-DPA1		HSP90B1		NFKB1									Thyroid cancer	PPARG
					EIF4A3		CD86		PML		HNRNPK			Glyoxylate and dicarboxylate metabolism	SHMT1						CTNNB1
					PPP2CB		HLA-DOB		PIK3CA		ATP6V0D1										NRAS
							HLA-DPB1		CBL		SND1			Chagas disease (American trypanosomiasis)	PIK3R3						TCF7L2
				Long-term potentiation	ITPR3		HSPD1		TRAF6		CHEK1										CCND1
					PLCB3		PTPRN2		CCNE1		CHD4			Toxoplasmosis	PIK3R3
					MAP2K2				ITGB1		MDM2									HIF-1 signaling pathway	EGLN1
					MAP2K1	Serotonergic synapse	PLA2G4A		LAMB3		DDB1			Amoebiasis	PIK3R3						CUL2
					PRKACA		PRKX		TRAF1												TLR4
					GRIN2D		PLA2G4E		ARAF	Proteasome	PSME3			Pantothenate and CoA biosynthesis	BCAT1						EP300
					RAF1		CYP4X1		ITGA2B		PSMD12										ALDOA
					ARAF		HTR3A		EGLN2		PSMB2			Hedgehog signaling pathway	BMP2						PFKFB3
					RPS6KA1		PLA2G4B		WNT7B		PSMC5										PLCG2
							DUSP1		PIK3CD		PSMD6			Cysteine and methionine metabolism	AMD1						PDK1
				cGMP-PKG signaling pathway	PRKCE		ALOX15B		BAX												IGF1R
					ITPR3		PTGS1		GLI2	B cell receptor signaling pathway	MALT1			Fatty acid degradation	ACSL1						RELA
					PLCB3		ALOX12		WNT3		NFATC3										PGK1
					MAP2K2				LAMA3		NFKB1			Gap junction	ADCY9						TFRC
					AKT2	Rheumatoid arthritis	HLA-DPA1		STK36		GSK3B
					RHOA		HLA-DOB		FGFR2		MAPK1			Parkinson's disease	UBE2G1					Cytokine-cytokine receptor interaction	EDAR
					GNA11		HLA-DPB1		HDAC1		PPP3CA										IFNAR1
					SLC25A5		CD86		WNT5B		INPP5D			Phagosome	MARCO						MET
					MEF2D		TNFSF11		LAMC2												BMPR1B
					ATP1A1		CCL2		IKBKG	Biosynthesis of amino acids	IDH1			Retrograde endocannabinoid signaling	ADCY9						IL2RG
					IRS1		ATP6V0B		RET		CS										TNFRSF9
					MAP2K1		ATP6V1E2		MMP2		MTR			Synaptic vesicle cycle	CLTB						TGFBR2
					RAF1		IL18		FGF2		MAT2A										PDGFC
					GNA12		ATP6V1B1		FGF5		GAPDH			Lysine degradation	DOT1L						VEGFC
					SRF		TLR2		TCF7		PKM										PDGFRB
					PDE5A				PTGS2		PYCRL										IL7R
						Drug metabolism - cytochrome P450	UGT1A1		FZD9												PDGFB
				Glycosaminoglycan biosynthesis - heparan sulfate / heparin	NDST1		ADH6		STAT5A	Basal transcription factors	TAF2										IL6ST
					EXTL3		GSTA4		RAC2		GTF2F1										PLEKHO2
					EXT1		UGT1A6		FGF1		TAF5L										KITLG
					HS3ST3B1		ALDH3B2		AKT3		TAF3										IL17RA
					B3GALT6		ADH5		BIRC7		GTF2I										INHBB
							GSTO2		KIT												PRLR
				Hippo signaling pathway	TEAD3		GSTP1		WNT5A	Sulfur metabolism	BPNT1										PDGFA
					YWHAH				ARNT2		SUOX										CXCL12
					CCND3	Cell adhesion molecules (CAMs)	HLA-DOB		IL6												CCR7
					YAP1		HLA-DPB1		IL8	Type II diabetes mellitus	HK1										IL23A
					PPP2CB		CD99		LEF1		MAPK1										TNFRSF19
					PPP2CA		CD86		WNT16		MTOR										IL1R2
					WNT7B		HLA-DPA1		WNT6		HK2
					CTNNA1		VTCN1		HHIP		PKM									Steroid biosynthesis	NSDHL
					SMAD2		NLGN4Y		TGFB2												SOAT1
					WWTR1		CNTN1		LAMA4	Amino sugar and nucleotide sugar metabolism	GPI										MSMO1
					WTIP		NCAM2		BRAF		UAP1L1										SC5DL
					SCRIB		ICAM3		FZD2		HK1
					LATS2		PVRL1		BRCA2		GMPPB									Glycosaminoglycan biosynthesis - chondroitin sulfate / dermatan sulfate	CHSY1
					MOB1A		CLDN15		LAMC1		HK2										CHST11
					WNT7A		F11R		TGFB1												XYLT1
									MMP9	Synaptic vesicle cycle	DNM2										CHPF2
				B cell receptor signaling pathway	MAP2K2	GnRH signaling pathway	PLA2G4A		BID		SLC18A2
					CHUK		PRKX		COL4A6		DNM3									Glioma	RB1
					MAP2K1		PLA2G4E		NFKB2		ATP6V0D1										PDGFB
					VAV2		MAPK10		CDK6		ATP6V0A2										CCND1
					AKT2		CAMK2B		PTCH1		ATP6V1A										PDGFA
					RAC1		PLA2G4B		MAPK3												IGF1R
					NFKBIB		CALML5		E2F1	Glioma	E2F3										PLCG2
					RAF1		MAP2K2		CCNE2		PTEN										PDGFRB
					GRB2		PLD2		EPAS1		MTOR										NRAS
							MAP2K7		HSP90B1		MDM2
				HTLV-I infection	CDKN2C		CAMK2D		ITGA3		MAPK1									Melanogenesis	TCF7L2
					SLC25A5		ATF4		PRKCA		EGFR										FZD1
					BCL2L1		MAP2K6														EP300
					WNT7B			Fc epsilon RI signaling pathway	PRKCE	Cysteine and methionine metabolism	ADI1										GNAO1
					CHUK	Intestinal immune network for IgA production	HLA-DPA1		LYN		MAT2A										MITF
					SMAD2		CD86		MAPK14		DNMT1										CTNNB1
					CRTC2		HLA-DOB		MAP2K1		MTR										KITLG
					ANAPC5		HLA-DPB1		AKT2												FZD7
					SRF		IL15RA		PIK3CA	FoxO signaling pathway	SETD7										WNT9A
					KAT5				RAC1		SIRT1										NRAS
					STAT5A	Influenza A	HLA-DOB		PLCG1		PTEN										FZD8
					E2F1		HLA-DPB1		PIK3CD		USP7
					CANX		TMPRSS4		PLA2G4C		STAT3									Wnt signaling pathway	BAMBI
					RANBP3		IRF7		MAPK11		MAPK1										VANGL1
					ELK1		CCL2		MAPK3		CREBBP										TCF7L2
					AKT2		HLA-DPA1		VAV2		PLK4										FZD1
					XBP1		MAPK10		PRKCD		MDM2										EP300
					CCND3		IFNB1		PRKCA		EGFR										PPP3R1
					PRKACA		TMPRSS13		FYN												FOSL1
					RRAS		RAE1		AKT3	Long-term potentiation	PPP1CA										ROCK2
					CRTC3		NLRX1		TNF		PPP1CB										CTNNB1
					WNT7A		CASP1		RAC2		MAPK1										CCND1
							DNAJB1		CSF2		PPP1CC										FZD7
				Adherens junction	VCL		MAP2K7				CREBBP										TBL1X
					CTNNA1		TYK2	Herpes simplex infection	EIF2AK2		PPP3CA										WNT9A
					SMAD2		MAP2K6		TRAF2												FZD8
					CSNK2A2		FDPS		HLA-A	Endometrial cancer	CDH1
					WASF1		PIK3CB		IFNGR1		PTEN									Osteoclast differentiation	FHL2
					RHOA		MAP2K2		CASP8		GSK3B										NCF2
					CDC42		TICAM1		STAT1		MAPK1										PPARG
					RAC1		CPSF4		TAF6		EGFR										IFNAR1
					ERBB2		VDAC1		SRSF9												PPP3R1
							IL18		EIF2AK3	Lysine degradation	SUV39H2										PLCG2
				Chemokine signaling pathway	PLCB3				PML		SETD2										CAMK4
					VAV2	Fc epsilon RI signaling pathway	PLA2G4A		HLA-G		SETD7										FOSL1
					AKT2		PLA2G4E		STAT2		ACAT2										MITF
					RHOA		MAPK10		SP100		SETD1A										TGFBR2
					CDC42		RAC3		TRAF6												TAB2
					RAC1		PLA2G4B		TNFRSF14	Starch and sucrose metabolism	GPI										RELA
					CRKL		PIK3CB		HLA-DQB1		HK1										JAK1
					GRB2		MAP2K2		TNF		HK2
					CHUK		MAP2K7		TNFRSF1A		AGL									Pathogenic Escherichia coli infection	KRT18
					MAP2K1		GAB2		IFNAR2		PYGB										CLDN1
					PRKACA		MAP2K6		IL15												ROCK2
					PRKCD				JAK2	Progesterone-mediated oocyte maturation	CDC25A										CTNNB1
					PTK2B	Taurine and hypotaurine metabolism	CSAD		IFNGR2		GNAI3										ACTB
					NFKBIB		GGT6		NFKBIB		MAPK1										CTTN
					RAF1				CCL5		ANAPC1										TLR4
					PXN	RIG-I-like receptor signaling pathway	IFNE		IL6		HSP90AB1
					CRK		MAPK10		RNASEL		HSP90AA1									Legionellosis	SAR1A
							IFNB1		PVRL2		ANAPC2										VCP
				2-Oxocarboxylic acid metabolism	IDH3A		RNF125		C5												CASP7
					IDH3B		IRF7		TRAF1	Epithelial cell signaling in Helicobacter pylori infection	PTPN11										TLR4
					IDH3G		NLRX1		IRF3		NFKB1										RELA
					GOT2		PIN1		TAF10		ATP6V0D1										BNIP3
									MYD88		ATP6V0A2										EEF1A2
				VEGF signaling pathway	MAP2K2	Autoimmune thyroid disease	HLA-DPA1		HLA-C		EGFR
					MAP2K1		HLA-DOB		IKBKG		ATP6V1A									Epithelial cell signaling in Helicobacter pylori infection	TJP1
					MAPKAPK2		HLA-DPB1														JAM3
					AKT2		CD86	Lysosome	NPC1	Amphetamine addiction	SLC18A2										ADAM10
					CDC42				SLC17A5		SIRT1										MET
					RAC1	beta-Alanine metabolism	AOC2		FUCA1		PPP1CA										RELA
					RAF1		ALDH3B2		AP4B1		PPP1CB										PLCG2
					PXN		DPYS		CLTCL1		PPP1CC										HBEGF
							SRM		ATP6V0C		PPP3CA										ATP6V1H
				Apoptosis	MYD88		ALDH1B1		CLN5
					BCL2L1		ALDH3A2		GUSB	Non-homologous end-joining	XRCC5									Oxytocin signaling pathway	MAPK7
					CHUK		ALDH7A1		ARSB		FEN1										PRKAG2
					CAPN1				AP3M1												GNAO1
					CASP3	Taste transduction	PRKX		LAMP1	Axon guidance	ROBO1										PPP3R1
					PRKACA		TAS2R5		GALNS		NFATC3										ITPR2
					AKT2		KCNB1		PLA2G15		NCK2										CAMK4
					FADD		SCNN1G		LAMP2		GNAI3										OXTR
					AIFM1				ARSA		GSK3B										ROCK2
					CAPN2	Staphylococcus aureus infection	HLA-DPA1		TPP1		MAPK1										CD38
							HLA-DOB		AP1S2		PPP3CA										ACTB
				Viral carcinogenesis	STAT5A		HLA-DPB1		NAGA		EFNA5										CCND1
					CASP3		DSG1		CD68		DPYSL2										CACNG8
					HDAC2				CD63		PLXNA2										CACNG7
					RHOA	Ribosome	RPL36		PSAP												NRAS
					CDC42		MRPL34		GLA	Glyoxylate and dicarboxylate metabolism	CS										MYLK
					RAC1		RPL29		CLTA		GLYCTK
					YWHAH		RPS15		HGSNAT		ACAT2									Mismatch repair	LIG1
					CCND3		RPS18		SGSH												RPA4
					HDAC4		RPS4Y1		ABCA2	Dopaminergic synapse	SLC18A2										MSH6
					GTF2H1		RPL18A		GNPTAB		GNAI3										MSH2
					GRB2		MRPL32		SCARB2		GSK3B
					MAPKAPK2		RPL7A		GNS		PPP2R1B									Salmonella infection	ROCK2
					PRKACA		RPS9		LAPTM4A		PPP3CA										TJP1
					SCRIB		MRPL19		CTSA		ARNTL										ACTB
					HDAC1		RPS13		HEXA		CLOCK										FLNB
					PXN		MRPS10		ENTPD4		PPP1CA										FLNA
					SRF		RPS21		ATP6AP1		PPP1CB										TLR4
							MRPL14		IDUA		PPP1CC										MYH9
				T cell receptor signaling pathway	MAP2K2		RPL35		TCIRG1												RHOG
					MAP2K7		RPS20		IDS	Hepatitis B	TIRAP										RELA
					VAV2		MRPL21		CTSO		MAP3K1
					AKT2		RPL7		SMPD1		NFATC3									RIG-I-like receptor signaling pathway	ATG12
					RHOA		RPL19		CTSW		E2F3										TBK1
					CDC42		RPL23		CTSS		PTEN										IKBKE
					GRB2		RPL38		ARSG		STAT3										RIPK1
					CHUK		RPL5		ATP6V0D2		MAPK1										RELA
					MAP2K1		RPL22		ATP6V0A4		CREBBP										TMEM173
					NFKBIB		RPLP0				NFKB1										MAVS
					RAF1		RPL34	Osteoclast differentiation	TRAF2		PCNA										DDX3X
							RPL3		IFNGR1		DDB1
				Hepatitis B	MAP2K2		MRPS7		STAT1											B cell receptor signaling pathway	PIK3AP1
					STAT5A		MRPL3		AKT2	p53 signaling pathway	PTEN										BCL10
					E2F1		RPS24		CREB1		TP53I3										PPP3R1
					CASP3		FAU		RAC1		CHEK1										CARD11
					ELK1		MRPS21		MAPK14		RCHY1										RELA
					AKT2		MRPL18		MAP2K1		MDM2										PLCG2
					GRB2		RPL37A		PIK3CA		SIAH1										NRAS
					MYD88		RPS12		STAT2												CD22
					CHUK		MRPL10		TRAF6	Collecting duct acid secretion	ATP6V0D1
					MAP2K1		RPS6		CYBA		ATP6V0A2									Amino sugar and nucleotide sugar metabolism	GFPT2
					PTK2B		MRPS5		IL1R1		ATP6V1A										PGM1
					RAF1		MRPL11		TNF												PGM3
					STAT6		RPL17		CSF1	Melanoma	CDH1										UGDH
					FADD		RPS14		RELB		E2F3										GFPT1
							MRPS15		FYN		PTEN										GNE
				Metabolic pathways	RFK		MRPL2		TNFRSF11B		MDM2
					LPCAT4		MRPL4		AKT3		MAPK1									Calcium signaling pathway	PLCD3
					IMPDH1		MRPS9		NOX1		EGFR										ADRA1D
					CERS2		RPL10A		PIK3CD												AVPR1A
					ECHS1		MRPL22		SQSTM1	Prolactin signaling pathway	NFKB1										PPP3R1
					MVD		RPL4		CYLD		IRF1										ITPR2
					UAP1		RPL22L1		IKBKG		SOCS6										GNAL
					EXT1		RPS2		TEC		STAT3										PLCG2
					KDSR		UBA52		TGFB2		GSK3B										CAMK4
					IDH3A		RPL9		TNFRSF11A		MAPK1										ATP2A2
					GOT2		RPL30		NFATC2												OXTR
					PTGES		RPS23		LCK	Circadian rhythm	ARNTL										ATP2B1
					ALG2		MRPL12		NFKB2		PER2										CD38
					PMM2		RPL24		MAPK3		CLOCK										TNNC2
					B3GALT6		RPL26L1		TNFRSF1A												PDGFRB
					ALDH18A1		RPSAP58		IFNAR2	mTOR signaling pathway	PTEN										PTGER3
					ACOX3		RPS8		PPP3CB		MTOR										MYLK
					PANK3		RPS10		MAPK11		RPTOR
					MGLL		C2orf15		TGFB1		CAB39									Cell cycle	MAD1L1
					PCYT1A		MRPS18A		IFNGR2		MAPK1										SMC3
					POLA2		RPS25														CDC6
					IDH3B		MRPL36	Pancreatic cancer	MAP2K1	2-Oxocarboxylic acid metabolism	IDH1										MCM5
					AHCYL1		RPL12		STAT1		CS										EP300
					PFKP		RPL37		AKT2												RB1
					SGSH		MRPS6		PIK3CA	HTLV-I infection	MAP3K1										CCND1
					MGAT5B		RPL13A		RALB		E2F3										RBL1
					DPAGT1		RPL32		CDC42		POLE										SMC1A
					ALDH9A1		MRPL24		RAC1		ANAPC1										CDC27
					PGM2		RPL8		CDK6		POLE3										YWHAB
					GMPPA		RPL13		BRCA2		CREBBP										MCM6
					AHCYL2		MRPS11		MAPK3		PPP3CA
					DGKD		RPL15		E2F1		VDAC2									Gap junction	TJP1
					PTDSS2		RPL35A		BRAF		ATF1										MAP3K2
					GALNT14		MRPL35		TGFB1		NFATC3										PDGFB
					QARS		MRPL13		TGFB2		SLC2A1										MAPK7
					PTPLB		RSL24D1		AKT3		GSK3B										PDGFA
					SCP2		RPL27		RAC2		ANAPC2										PDGFC
					UQCRB		RPS15A		PIK3CD		NFKB1										ITPR2
					PDXK		MRPL16		ARAF		CHEK1										PDGFRB
					DOLK		RPL11		IKBKG		MYBL2										NRAS
					CTPS1		RPS3				PCNA
					MCAT		MRPL15	Chagas disease (American trypanosomiasis)	PLCB3											Epstein-Barr virus infection	IRAK1
					PDHB		RPL14		IFNGR1	Pancreatic cancer	NFKB1										PSMD11
					NDST1		RPL31		CASP8		E2F3										TBK1
					FUT4		MRPL28		AKT2		STAT3										NEDD4
					PIP5K1C		PLD2		PPP2CB		MAPK1										RIPK1
					MMAB		GLUL		MAPK14		EGFR										EP300
					NANS				PIK3CA												PLCG2
					DGAT1	Basal cell carcinoma	AXIN2		CFLAR	TGF-beta signaling pathway	BMPR1A										PSMD2
					ACAA1		GLI1		TRAF6		ZFYVE16										PSMC4
					ALAS1		FZD10		GNAS		SP1										RB1
					ADO		TP53		MAPK3		MAPK1										CD38
					IDH3G		APC2		IRAK4		PPP2R1B										PSMD1
					PGP		DVL2		PPP2R1A		CREBBP										TAB2
					PLCB3		FZD5		TNFRSF1A												YWHAB
					COQ7		FZD6		MAPK11	One carbon pool by folate	MTR										RELA
					FH				TGFB1		DHFR										JAK1
					PIGO	Glutamatergic synapse	PLA2G4A		IFNGR2												NCOR2
					EXTL3		PRKX		CCL5	Glutathione metabolism	GPX3
					B3GNT3		PLA2G4E		TNF		IDH1									Bacterial invasion of epithelial cells	CLTC
					SMPD2		PLA2G4B		PLCB4		PGD										FN1
					POLR2L		GRIN3A		AKT3		GSR										BCAR1
					PC		GRIA1		IL6												CTNNB1
					ATP5A1		PLD2		TGFB2	Hepatitis C	LDLR										ACTB
					ALG9		GLUL		IL8		STAT3										CTTN
					MAT2B				MYD88		GSK3B										RHOG
					CNDP2	Gap junction	PRKX		CALR		MAPK1										MET
					AMPD2		TUBAL3		PIK3CD		PPP2R1B
					AGPAT6		DRD2		PLCB1		NFKB1									Influenza A	TBK1
					PAFAH1B1		GUCY1A3		GNAI2		IRF1										DNAJC3
					ALDH3A1		GJA1		IKBKG		PSME3										HNRNPUL1
					COQ3		MAP2K2				EGFR										TLR4
					CYP27B1		MAP2K5	SNARE interactions in vesicular transport	BET1L												EP300
					MUT		TUBB		STX3	Glycosaminoglycan biosynthesis - chondroitin sulfate / dermatan sulfate	DSE										IFNAR1
					ISYNA1				SNAP23		CHST3										TLR3
					ATP6V1C1	VEGF signaling pathway	PLA2G4A		SNAP29												ACTB
							PLA2G4E		STX4	T cell receptor signaling pathway	MALT1										IKBKE
				beta-Alanine metabolism	CNDP2		RAC3		VAMP3		NFATC3										NXT2
					ALDH9A1		PLA2G4B		STX11		NCK2										RELA
					ECHS1		HSPB1		STX1B		GSK3B										NUP98
					ALDH3A1		MAPKAPK3				MAPK1										JAK1
					SMOX		PIK3CB	Proteoglycans in cancer	RAC1		PPP3CA										TMPRSS2
							MAP2K2		PLCG1		NFKB1										MAVS
				Non-alcoholic fatty liver disease (NAFLD)	CASP3				CAV1
					AKT2	Aldosterone-regulated sodium reabsorption	SCNN1G		MAP2K1	Adipocytokine signaling pathway	PTPN11									Long-term potentiation	RAP1A
					CDC42		NR3C2		FZD4		NFKB1										RPS6KA2
					RAC1		HSD11B2		CAV2		SLC2A1										EP300
					XBP1		PIK3CB		PTK2		MTOR										PPP3R1
					RXRA		INSR		ARHGEF1		STAT3										ITPR2
					SREBF1		ATP1A1		AKT2												CAMK4
					UQCRB		SFN		RHOA	Biosynthesis of unsaturated fatty acids	ACOX1										NRAS
					IRS1		ATP1B3		CDC42		HSD17B12
					ITCH				MAPK14											Hepatitis C	TBK1
					EIF2AK3	Cytokine-cytokine receptor interaction	CCL22		PIK3CA	ErbB signaling pathway	NCK2										RIPK1
					MAP3K11		IFNB1		CBL		MTOR										IFNAR1
					ADIPOR2		TNFSF11		PXN		GSK3B										TLR3
					PRKAB1		IL29		MMP2		NRG2										CLDN1
							CCL2		FGF2		MAPK1										IKBKE
				Biosynthesis of unsaturated fatty acids	ACAA1		CXCR1		FGF5		EGFR										PPP2R2B
					ACOX3		INHBE		TWIST2												CLDN9
					FADS1		IFNE		FZD9	Pathogenic Escherichia coli infection	CDH1										RELA
					PTPLB		IL20RA		TNF		EZR										JAK1
							CSF1R		HOXD10		NCK2										NRAS
				SNARE interactions in vesicular transport	BET1L		GHR		HCLS1		TUBA4A										MAVS
					VAMP3		IL6R		FGF1
					STX6		IL18		AKT3	Protein export	SEC61A1									TGF-beta signaling pathway	BAMBI
					STX18		TNFRSF21		RRAS		SRP72										TGFBR2
					GOSR1		IL15RA		MRAS												INHBB
							CCL27		DCN	Dorso-ventral axis formation	MAPK1										SMAD7
				Spliceosome	U2SURP		IL20RB		FLNC		EGFR										NOG
					SNRPB				WNT5A												RBL1
					U2AF2	Pancreatic cancer	ARHGEF6		WNT16	Chronic myeloid leukemia	PTPN11										EP300
					EIF4A3		MAPK10		WNT6		NFKB1										BMPR1B
					SF3A2		RAC3		TGFB2		E2F3
					SRSF9		TP53		PLCE1		MDM2									Circadian rhythm	FBXL3
					DHX16		PIK3CB		LUM		MAPK1										PRKAG2
					CTNNBL1				TWIST1												BHLHE41
					ZMAT2	Primary bile acid biosynthesis	ACOX2		ITGB1	Pertussis	TIRAP										CRY1
					PUF60		AKR1D1		PLAUR		NFKB1
					RBM22		HSD3B7		ARAF		IRF1									Herpes simplex infection	TAF9B
					SNRPD1		HSD17B4		WNT7B		GNAI3										TBK1
							AMACR		PIK3CD		MAPK1										SRSF2
				Gap junction	ITPR3		CYP39A1		PRKACB												EP300
					TUBB4B				CD63	Wnt signaling pathway	NFATC3										IFNAR1
					PLCB3	Inflammatory bowel disease (IBD)	HLA-DPA1		CD44		CACYBP										TLR3
					MAP2K2		HLA-DOB		ELK1		GSK3B										SRSF1
					MAP2K1		HLA-DPB1		WNT3		LRP6										SRSF6
					PRKACA		RORC		PPP1R12C		CREBBP										TAF13
					RAF1		TLR2		GPC1		PPP3CA										HCFC1
					GNA11		STAT4		WNT5B		PRICKLE1										TAB2
					GRB2		IL18		MSN		SIAH1										IKBKE
									BRAF		PRICKLE2										RELA
				Biosynthesis of amino acids	MAT2B	Herpes simplex infection	HLA-DOB		VAV2												JAK1
					IDH3A		HLA-DPB1		FZD2	AMPK signaling pathway	RAB8A										MAVS
					IDH3B		IRF7		TGFB1		SIRT1
					GOT2		CCL2		MMP9		MTOR									Non-small cell lung cancer	RB1
					PC		TP53		PTCH1		PPP2R1B										RARB
					PFKP		HLA-DPA1		MAPK3		ELAVL1										CCND1
					IDH3G		MAPK10		PPP1R12A		PFKFB2										PLCG2
					ALDH18A1		IFNB1		MAPK11		RPTOR										STK4
							SKP2		PRKCA		CAB39										NRAS
				Tight junction	PRKCE		TBPL1
					VAPA		TBP	Renal cell carcinoma	MAP2K1	Acute myeloid leukemia	NFKB1									FoxO signaling pathway	IL7R
					CSNK2A2		TAF5		AKT2		MTOR										PRKAG2
					AKT2		TICAM1		PIK3CA		STAT3										EP300
					RHOA		GTF2IRD1		CDC42		MAPK1										STK4
					CDC42		PVRL1		RAC1												S1PR1
					PPP2CB		TYK2		CRKL	NF-kappa B signaling pathway	PARP1										ATG12
					PPP2CA		SKP1		PAK2		TIRAP										TGFBR2
					CTNNA1		TAF4B		AKT3		MALT1										CCND1
					TJAP1		CDC34		EGLN2		NFKB1										IGF1R
					PRKCD		C1QBP		PAK4		TRAF1										BNIP3
					RRAS		TLR2		PIK3CD		ERC1										NRAS
									ARAF
				Prostate cancer	MAP2K2	Nicotine addiction	GABRP		RAP1B	NOD-like receptor signaling pathway	NFKB1									Ubiquitin mediated proteolysis	HUWE1
					E2F1		GRIN3A		EPAS1		MAPK1										HERC3
					CHUK		GRIA1		MAPK3		HSP90AB1										XIAP
					MAP2K1		GABRG2		BRAF		HSP90AA1										NEDD4
					AKT2				TGFB1												UBA6
					RAF1	Tryptophan metabolism	GCDH		TGFB2	Bacterial invasion of epithelial cells	CDH1										CUL2
					ARAF		ABP1		PAK3		DNM2										TRIP12
					GRB2		CYP1A1		ARNT2		DNM3										NEDD4L
					ERBB2		HADH				CD2AP										BRCA1
							AFMID	Epithelial cell signaling in Helicobacter pylori infection	LYN		SEPT9										CDC27
				Hepatitis C	AKT2		ALDH3A2		MAPK14												CUL4B
					RXRA		ALDH7A1		NOD1	cGMP-PKG signaling pathway	NFATC3										WWP1
					ARAF		ACAT1		CDC42		GTF2I
					GRB2		CCBL2		RAC1		GNAI3									Protein processing in endoplasmic reticulum	STT3A
					PPP2CB		ALDH1B1		PLCG1		MAPK1										SAR1A
					PPP2CA				ATP6V0C		PPP3CA										DNAJC3
					EIF2AK4	Glycerophospholipid metabolism	PLA2G4A		IL8		VDAC2										SEC61G
					CHUK		PLA2G4E		CXCL1		MEF2C										DNAJB12
					PIAS1		PLA2G2A		ATP6V0D2		PPP1CA										UFD1L
					EIF2AK3		PLA2G4B		ATP6V0A4		PPP1CB										DNAJA1
					RAF1		PLA2G12A		ATP6V1E1		PPP1CC										NPLOC4
					EIF2AK1		ADPRM		IKBKG												VCP
							GPD1L		MAPK11	Glycosylphosphatidylinositol(GPI)-anchor biosynthesis	PIGA										RRBP1
				Notch signaling pathway	HDAC2		LYPLA2		ADAM17		PIGW										HSPH1
					NOTCH1		LPCAT1		ATP6AP1												SEC31A
					PSEN2		PGS1		CCL5	Phagosome	SEC61A1										UBQLN2
					HDAC1		AGPAT3		ATP6V0E2		DYNC1LI1										MAN1A2
					CTBP1		LYPLA1		JAM2		ATP6V0A2
					MAML1		PLA2G6		TCIRG1		ATP6V1A									Basal cell carcinoma	CTNNB1
							PLD2				TUBA4A										TCF7L2
				Fatty acid metabolism	ACAA1		EPT1	Focal adhesion	RAC1		EEA1										FZD7
					ACOX3		PEMT		CAV1		ATP6V0D1										FZD1
					MCAT		LPCAT4		MAP2K1		CYBB										WNT9A
					FADS1		PNPLA6		CAV2		TLR6										FZD8
					PTPLB		PPAP2C		PTK2
					ECHS1				AKT2	Pentose phosphate pathway	GPI									Acute myeloid leukemia	TCF7L2
						Amphetamine addiction	PRKX		RHOA		PGD										CCND1
				Carbon metabolism	IDH3B		GRIN3A		CDC42												RELA
					PFKP		GRIA1		CRKL	Estrogen signaling pathway	GNAI3										RUNX1
					FH		CAMK2B		PAK2		SP1										NRAS
					IDH3A		CALML5		ITGA1		MAPK1										RARA
					GOT2		CAMK2D		BIRC2		EGFR
					PC		ATF4		PIK3CA		HSP90AB1									Mucin type O-Glycan biosynthesis	GALNT4
					PDHB				PXN		HSP90AA1										GALNT7
					IDH3G	p53 signaling pathway	GADD45B		MYL9												GALNT1
					MUT		CHEK2		ACTN2	Hippo signaling pathway	CDH1										GALNT6
					ECHS1		TP73		COL5A3		INADL
							TP53		TNC		BMPR1A									NOD-like receptor signaling pathway	CARD6
				Prion diseases	MAP2K2		CD82		RASGRF1		GSK3B										ERBB2IP
					NOTCH1		CCNB2		ITGA7		PPP2R1B										TAB3
					MAP2K1		DDB2		ITGA4		PPP1CA										TAB2
					PRKACA		SESN2		RAC2		PPP1CB										PSTPIP1
					ELK1		CCNB1		COL11A1		WWC1										RELA
							PERP		FYN		PPP1CC
				Glioma	MAP2K2		CCND2		AKT3											Hypertrophic cardiomyopathy (HCM)	ITGAV
					E2F1		STEAP3		BRAF	Nicotinate and nicotinamide metabolism	NAMPTL										ACTB
					MAP2K1		SFN		VAV2		NT5C3										CACNG8
					AKT2		CCND3		COL27A1												ITGB7
					RAF1		PPM1D		ILK	Peroxisome	IDH1										CACNG7
					ARAF				RAP1B		NUDT19										PRKAG2
					GRB2	Systemic lupus erythematosus	HLA-DPA1		LAMC1		PEX13										ATP2A2
							HLA-DOB		DOCK1		ACOX1										TPM3
				AMPK signaling pathway	PFKP		HIST1H2BD		COL4A6		AGPS
					AKT2		HLA-DPB1		MAPK3											Chronic myeloid leukemia	RB1
					AKT1S1		CD86		PPP1R12A	Vasopressin-regulated water reabsorption	DYNC1LI1										TGFBR2
					EEF2		SNRPD1		ITGA3		AQP3										CCND1
					SREBF1		SNRPD3		PRKCA		ARHGDIA										MECOM
					PPP2CB		H2AFY		VASP												RELA
					IRS1		H2AFZ		COL5A1	Cytosolic DNA-sensing pathway	NFKB1										RUNX1
					PPP2CA				FLNC		POLR3C										NRAS
					ADIPOR2	Adipocytokine signaling pathway	ACSBG2		ITGA11		POLR3H
					PRKAB1		SLC2A4		COL5A2		POLR3B									Colorectal cancer	TGFBR2
					CRTC2		MAPK10		COL6A1												MSH2
							CAMKK1		PDGFD	Pathways in cancer	E2F3										CTNNB1
				TGF-beta signaling pathway	CUL1		PRKAG1		COMP		NCOA4										TCF7L2
					PPP2CA		PRKAB2		COL6A3		PTEN										CCND1
					SMAD2		CAMKK2		LAMA4		APPL1										MSH6
					SMURF1		STK11		PAK3		STAT3
					RHOA		RXRB		COL6A2		TRAF1									Spliceosome	SRSF2
					TFDP1				THBS2		CREBBP										PCBP1
					ZFYVE9	Oxytocin signaling pathway	PLA2G4A		ITGB1		HSP90AA1										HNRNPU
					PPP2CB		PRKX		LAMB3		CDH1										SRSF1
							PLA2G4E		ITGA2B		SLC2A1										SRSF6
				Glycerophospholipid metabolism	MBOAT7		PLA2G4B		CAPN2		MTOR										AQR
					PTDSS2		GUCY1A3		PIK3CD		CCDC6										PRPF3
					PLA2G15		CAMKK1		THBS3		GSK3B										SF3B4
					LPCAT4		CAMK2B		PAK4		MAPK1										PRPF31
					AGPAT6		PRKAG1		VCL		NFKB1										RBMX
					DGKD		PIK3CB		ELK1		MDM2										SF3B1
					PNPLA6		MAP2K2		PPP1R12C		EGFR
					PCYT1A		PRKAB2		LAMA3		HSP90AB1									Viral carcinogenesis	MAD1L1
					GPD1L		CAMK2D		SHC3		GLI3										ACTN4
							CAMKK2		MYLK4												EGR2
				Wnt signaling pathway	PLCB3		KCNJ2		LAMC2	Neurotrophin signaling pathway	MAP3K1										EP300
					SENP2		EEF2				GSK3B										DDX3X
					PPARD		CALML5	ErbB signaling pathway	PTK2		MAPK1										IL6ST
					CSNK2A2		MAP2K5		MAP2K1		ARHGDIA										RB1
					RHOA				AKT2		PTPN11										EGR3
					RAC1	Dopaminergic synapse	PRKX		PIK3CA		NFKB1										KAT2B
					CCND3		ARRB2		CBL		PRDM4										CCND1
					CUL1		GRIA1		CRKL												RBL1
					WNT7B		MAPK10		PLCG1	Renal cell carcinoma	PTPN11										YWHAB
					CTBP1		CAMK2B		PAK2		SLC2A1										RELA
					PRKACA		DRD2		MAPK3		MAPK1										JAK1
					WNT7A		PPP2R5D		BRAF		CREBBP										NRAS
							CALML5		PRKCA
				Influenza A	MAP2K2		CAMK2D		EREG	Oxytocin signaling pathway	NFATC3									Small cell lung cancer	RB1
					MAP2K7		ATF4		PAK3		GNAI3										XIAP
					AKT2		PPP2CA		NRG4		MAPK1										FN1
					RAE1				STAT5A		PPP3CA										RARB
					MYD88	Jak-STAT signaling pathway	IL29		AKT3		MEF2C										ITGAV
					EIF2AK4		MYC		BTC		PPP1CA										CCND1
					NXT1		SPRY1		PAK4		PPP1CB										LAMA1
					MAP2K1		IFNE		PIK3CD		EGFR										RELA
					EIF2AK3		IL20RA		ELK1		PPP1CC
					MAP2K3		IFNB1		SHC3											Jak-STAT signaling pathway	IL7R
					FURIN		GHR		ARAF	Tuberculosis	TIRAP										SPRED1
					NFKBIB		PIK3CB				MALT1										EP300
					RAF1		PIAS4	RIG-I-like receptor signaling pathway	TRADD		ATP6V0A2										IFNAR1
					EIF2AK1		STAT4		ATG5		MAPK1										IL2RG
							CCND3		MAPK14		CREBBP										SOCS5
				Fanconi anemia pathway	FANCC		SOCS7		TRAF2		PPP3CA										IL6ST
					APITD1		CBLC		CASP8		EEA1										STAM
					FANCI		IL6R		TANK		NFKB1										PRLR
					C17orf70		CISH		TRAF6		ATP6V0D1										CCND1
					TOP3A		TYK2		DHX58		TLR6										STAM2
					MLH1		IL15RA		IRF3												IL23A
							STAT5B		CYLD	Galactose metabolism	HK1										JAK1
				Thyroid cancer	MAP2K2		IL20RB		TBKBP1		HK2
					RXRA		SPRY2		OTUD5											Platelet activation	TLN2
					MAP2K1		CCND2		IKBKG	Fatty acid metabolism	ACAT2										ARHGEF12
					TFG				TNF		ACOX1										ARHGAP35
						Drug metabolism - other enzymes	UGT1A1		MAPK11		HSD17B12										ITPR2
				Estrogen signaling pathway	ITPR3		UGT1A6		NFKBIB												PLCG2
					PLCB3		DPYS		IL8	Regulation of actin cytoskeleton	MYH10										COL1A1
					MAP2K2		IMPDH2				ENAH										RAP1A
					MAP2K1		IMPDH1	NF-kappa B signaling pathway	LYN		PIP5K1A										ROCK2
					PRKACA		UCK2		TRADD		DIAPH1										ACTB
					PRKCD		ITPA		TRAF2		PPP1CC										COL1A2
					AKT2		UPP1		BIRC2		ITGB8										MYLK
					RAF1				CFLAR		MAPK1
					GRB2	Fatty acid degradation	GCDH		ATM		EZR									Dorso-ventral axis formation	ETS1
							ADH6		PLCG1		SLC9A1										PIWIL2
				Progesterone-mediated oocyte maturation	FZR1		ACSBG2		TRAF6		PPP1CA										ETV6
					MAP2K1		ECI2		PRKCQ		PPP1CB
					PRKACA		ACAT1		IL8		EGFR									Toll-like receptor signaling pathway	IRAK1
					AKT2		ECI1		TNFRSF11A												TBK1
					RAF1		ACADSB		LCK	Lysosome	MFSD8										RIPK1
					ARAF		ALDH1B1		PTGS2		AP3B1										TLR4
					ANAPC5		CPT2		RELB		AP3D1										IFNAR1
					RPS6KA1		ADH5		IL1R1		ATP6V0A2										TLR3
							HADH		TNF		ATP6V0D1										TAB2
				Adipocytokine signaling pathway	IRS1		ALDH3A2		CXCL2		GGA2										IKBKE
					CHUK		ALDH7A1		ICAM1		AP4E1										RELA
					AKT2				TNFAIP3
					ADIPOR2	Platelet activation	PLA2G4A			Mineral absorption	SLC30A1									Measles	IRAK1
					NFKBIB		PRKX	Tuberculosis	TRADD		TRPV6										TBK1
					RXRA		PLA2G4E		IFNGR1		SLC31A1										TLR4
					PRKAB1		PLA2G4B		CASP8												IFNAR1
							GUCY1A3		STAT1	Cocaine addiction	SLC18A2										IL2RG
				Chagas disease (American trypanosomiasis)	PLCB3		COL2A1		AKT2		NFKB1										TAB2
					AKT2		ITGA2		RHOA		GNAI3										IKBKE
					GNA11		PIK3CB		CREB1												CCND1
					PPP2CB		GP1BA		ATP6V0C	Endocytosis	DNM2										RELA
					MYD88		PTGS1		MAPK14		PIP5K1A										JAK1
					PPP2CA		F2R		LAMP1		AGAP1										MAVS
					CHUK				RAB5B		EEA1
					SMAD2	Gastric acid secretion	PRKX		TRAF6		ARAP3									DNA replication	LIG1
					FADD		CFTR		CORO1A		LDLR										MCM5
							CAMK2B		CTSS		DNM3										RPA4
				Glycerolipid metabolism	ALDH9A1		KCNE2		IL6		ZFYVE16										MCM6
					GLA		ATP1B3		MRC2		VPS37B
					MGLL		ATP1A1		TGFB2		MDM2									Cytosolic DNA-sensing pathway	TBK1
					AGPAT6		CAMK2D		ATP6V0D2		EGFR										IKBKE
					DGAT1		CALML5		ATP6V0A4												RIPK1
					DGKD		KCNJ2		IRAK2	Amyotrophic lateral sclerosis (ALS)	TOMM40										RELA
									MAPK3		MAP2K3										TMEM173
				Rap1 signaling pathway	PLCB3	Epstein-Barr virus infection	PRKX		IRAK4		PPP3CA										MAVS
					VAV2		POLR3G		TNFRSF1A
					RAC1		MYC		RAB5A	Ovarian steroidogenesis	LDLR									Mineral absorption	ATP2B1
					PRKD2		HLA-DPB1		PPP3CB		HSD17B7										ATP7A
					MAP2K1		CCNA1		MAPK11		CYP1B1										ATP1B1
					MAP2K3		TP53		JAK2												SLC39A4
					RAF1		HLA-DPA1		TGFB1	TNF signaling pathway	TRAF1										TRPM7
					MAP2K2		MAPK10		IFNGR2		MAPK1
					LPAR2		MAP2K7		ATP6AP1		BAG4									Amoebiasis	ACTN4
					AKT2		POLR2D		BID		NFKB1										TLR4
					RHOA		POLR3D		LAMP2		MAP2K3										GNAL
					CDC42		TYK2		PLA2R1		DNM1L										COL1A1
					CRKL		MAP2K6		MYD88												FN1
					ADORA2B		POLR2F		SPHK2	Gastric acid secretion	EZR										COL1A2
					RRAS		PTMA		BAX		SLC4A2										LAMA1
					CRK		POLR3E		APAF1		GNAI3										RELA
							POLR2G		NOD2		SLC9A1										IL1R2
				Herpes simplex infection	CASP3		CDKN1B		HLA-DQB1
					CSNK2A2		YWHAE		TCIRG1	Steroid hormone biosynthesis	HSD17B7									AMPK signaling pathway	CPT1A
					TAF6		SKP2		TNF		CYP1B1										PPARG
					DAXX		TBPL1		ITGB2		HSD17B12										TSC2
					MYD88		HDAC5		CARD9												PRKAG2
					CUL1		HSPB1		AKT3	Proteoglycans in cancer	STAT3										PFKFB3
					SRSF9		TBP				PTPN11										GYS1
					EIF2AK4		PIK3CB	Viral myocarditis	EIF4G3		PPP1CC										PPP2R3A
					CHUK		POLR2E		HLA-A		MTOR										CCND1
					EIF2AK3		POLR2H		CASP8		MAPK1										PPP2R2B
					MCRS1		AKAP8L		HLA-G		DDX5										IGF1R
					NFKBIB		CCNA2		RAC1		EZR
					FADD		ENTPD1		CAV1		SLC9A1									Oocyte meiosis	SMC3
					EIF2AK1		POLR1C		FYN		PPP1CA										PPP3R1
									HLA-DQB1		PPP1CB										ITPR2
				RNA degradation	CNOT3	Transcriptional misregulation in cancer	MYC		ITGB2		MDM2										RPS6KA2
					EDC4		CCNA1		RAC2		EGFR										SMC1A
					CNOT10		CD86		ICAM1												CDC27
					PABPC1		TP53		HLA-C	Non-small cell lung cancer	E2F3										IGF1R
					PATL1		CSF1R		SGCB		MAPK1										YWHAB
					EXOSC10		NUPR1		BID		EGFR										AR
					WDR61		ZBTB16		SGCG
							TCF3			Toxoplasmosis	LDLR									Non-homologous end-joining	DCLRE1C
				Toll-like receptor signaling pathway	MAP2K2		JUP	NOD-like receptor signaling pathway	MAPK14		GNAI3										LIG4
					MAP2K7		ID2		NOD1		STAT3
					AKT2		ETV1		BIRC2		MAPK1									Vibrio cholerae infection	TJP1
					RAC1		CCND2		HSP90B1		NFKB1										ACTB
					MYD88		MLLT3		CASP8		MAP2K3										SEC61G
					CHUK		FOXO1		TRAF6												PLCG2
					MAP2K1		MLLT1		IL8	Inflammatory mediator regulation of TRP channels	TRPV3										ATP6V1H
					MAP2K3		SUPT3H		CXCL1		MAP2K3
					FADD		BIRC3		IL6		PPP1CA									Pentose phosphate pathway	ALDOA
							ETV4		MAPK11		PPP1CB										PGM1
				Amino sugar and nucleotide sugar metabolism	GMPPA		SPINT1		MAPK3		PPP1CC										G6PD
					UAP1		MEIS1		HSP90B1
					PMM2		LDB1		CARD8	Colorectal cancer	APPL1									Nicotinate and nicotinamide metabolism	NNT
					NANS		SMAD1		NFKBIB		GSK3B										NT5C2
					PGM2		BCL6		CCL5		MAPK1										CD38
							RXRB		NOD2
				Endocrine and other factor-regulated calcium reabsorption	AP2A1		CDKN1B		NLRP3	Shigellosis	NFKB1									PPAR signaling pathway	FADS2
					ATP1A1				PYCARD		DIAPH1										SORBS1
					PLCB3	Cocaine addiction	PRKX		TNF		MAPK1										CPT1A
					AP2B1		GRIN3A		NLRP1												PPARG
					PRKACA		DRD2		CARD9	Carbohydrate digestion and absorption	HK1										ACSL5
							CDK5R1		CXCL2		HK2										OLR1
				FoxO signaling pathway	MAP2K2		ATF4		TNFAIP3
					AKT2				IKBKG	Chagas disease (American trypanosomiasis)	GNAI3									Leishmaniasis	IRAK1
					ARAF	Glutathione metabolism	GSTA4				MAPK1										NCF2
					GRB2		ANPEP	Colorectal cancer	MAP2K1		PPP2R1B										TAB2
					IRS1		GGT6		TCF7L1		NFKB1										TLR4
					CHUK		TXNDC12		AKT2		TLR6										RELA
					MAP2K1		GGCT		PIK3CA												JAK1
					SMAD2		GSS		RHOA	Long-term depression	GNAI3
					RAF1		SRM		RAC1		MAPK1									Apoptosis	IRAK1
					PRKAB1		GCLC		MAPK3		PPP2R1B										XIAP
							ODC1		BRAF												CASP7
				Oocyte meiosis	ITPR3		GSTO2		TGFB1	Tryptophan metabolism	ACAT2										RIPK1
					YWHAH		GSTP1		TGFB2		CYP1B1										PPP3R1
					PPP2CB				LEF1												RELA
					CUL1	Phototransduction	GRK7		PIK3CD	Glycine, serine and threonine metabolism	DLD										IRAK3
					PPP2CA		ARRB2		BAX		GLYCTK
					MAP2K1		CALML5		ARAF											ECM-receptor interaction	SDC4
					PRKACA		GUCY2D		AKT3	ABC transporters	ABCC4										FN1
					ANAPC5				RAC2		ABCB10										ITGAV
					RPS6KA1	Ascorbate and aldarate metabolism	UGT1A1		TCF7												ITGB7
							UGT1A6			Alcoholism	SLC18A2										COL1A2
				Alcoholism	GRIN2D		ALDH3A2	Ubiquitin mediated proteolysis	UBE2S		H3F3C										LAMA1
					HDAC2		ALDH7A1		BIRC6		GNAI3										COL1A1
					HDAC4		ALDH1B1		UBE2W		MAPK1
					ARAF				CDC16		PPP1CA									Shigellosis	ROCK2
					GRB2	Endometrial cancer	AXIN2		BIRC2		PPP1CB										ACTB
					ADORA2B		MYC		PML		PPP1CC										CTTN
					MAP2K1		TP53		UBA2												RHOG
					PRKACA		APC2		CBL	Salmonella infection	MYH10										RELA
					RAF1		PIK3CB		TRAF6		NFKB1
					HDAC1		MAP2K2		UBE2Q2		DYNC1LI1									Proteasome	PSMD11
					HAT1				HERC4		MAPK1										PSMD1
						Amyotrophic lateral sclerosis (ALS)	GRIA1		SMURF1												PSMD2
				Sphingolipid metabolism	ACER3		PRPH		SAE1	Toll-like receptor signaling pathway	TIRAP										PSMC4
					GLA		TP53		UBE2Z		MAPK1
					SMPD2		SOD1		MGRN1		NFKB1									Selenocompound metabolism	TXNRD1
					CERS2				SMURF2		TLR6										CTH
					KDSR	Tuberculosis	HLA-DOB		KLHL9		MAP2K3
							HLA-DPB1		RHOBTB1											Phenylalanine metabolism	MAOA
				Ubiquinone and other terpenoid-quinone biosynthesis	COQ3		HLA-DPA1		TRIM37	Salivary secretion	SLC4A2										MAOB
					COQ7		CLEC7A		DET1		SLC9A1
							MAPK10		UBE2D4		SLC12A2									Dilated cardiomyopathy	ITGAV
				TNF signaling pathway	MAP2K7		IFNB1		BIRC7		TRPV6										ACTB
					CASP3		CAMK2B		UBE2A												CACNG8
					AKT2		ATP6V0B		ITCH	Adrenergic signaling in cardiomyocytes	GNAI3										ITGB7
					CEBPB		CALML5		UBA1		MAPK1										CACNG7
					ITCH		TLR1		UBA7		PPP2R1B										ATP2A2
					CHUK		TLR2				SLC9A1										TPM3
					MAP2K1		RFXANK	MAPK signaling pathway	MAP4K2		PPP1CA
					MAP2K3		CYP27B1		RPS6KA3		PPP1CB									Synaptic vesicle cycle	CLTC
					FADD		IL18		RAC1		PPP1CC										STX2
							HSPD1		MAP2K1												UNC13A
				N-Glycan biosynthesis	DOLK		CAMK2D		TRAF2	Gap junction	GNAI3										NSF
					ALG2		NFYB		NF1		MAPK1										ATP6V1H
					MGAT5B				AKT2		EGFR
					ALG9	Hepatitis B	MYC		CDC42		TUBA4A									Cardiac muscle contraction	CACNG8
					DPAGT1		CCNA1		CRKL												CACNG7
							IRF7		PPM1B	Drug metabolism - other enzymes	TPMT										ATP1B1
				Dorso-ventral axis formation	GRB2		TP53		PAK2		DPYD										SLC9A6
					MAP2K1		MAPK10		MAPK14												ATP2A2
					NOTCH1		IFNB1		RASA2	Fatty acid degradation	ACAT2										TPM3
							PIK3CB		MAPKAPK2		ACOX1
				Calcium signaling pathway	ITPR3		MAP2K2		TRAF6											Malaria	TLR4
					PLCB3		STAT4		FGF2	Aminoacyl-tRNA biosynthesis	TARS										GYPC
					STIM1		TICAM1		FGF5		DARS										MET
					GRIN2D		CCNA2		CACNB4												SDC2
					RYR1		TLR2		CACNA2D3	Small cell lung cancer	NFKB1
					GNA11		VDAC3		RELB		E2F3									Nucleotide excision repair	LIG1
					SLC25A5		ATF4		CACNA2D1		PTEN										ERCC5
					ERBB2		DDB2		RASGRF1		TRAF1										CUL4B
					PHKG2		STAT5B		IL1R1												RPA4
					ADORA2B		CDKN1B		TNF	Huntington's disease	TFAM
					PRKACA				RAC2		POLR2C									Fructose and mannose metabolism	ALDOA
					PTAFR	Thyroid cancer	MYC		FGF1		NDUFS1										PFKFB3
					PTK2B		TP53		AKT3		SP1										AKR1B1
							MAP2K2		RRAS		CREBBP
				Cysteine and methionine metabolism	MAT2B		RXRB		NGF		VDAC2									Pancreatic cancer	RB1
					AHCYL2				BRAF		POLR2A										TGFBR2
					GOT2	Histidine metabolism	ALDH3B2		TNFRSF1A		POLR2B										CCND1
					AHCYL1		ABP1		PPP3CB		HTT										RELA
							ALDH1B1		RAP1B												JAK1
				Lysine degradation	EHMT2		METTL2B		MAPK8IP3	Protein processing in endoplasmic reticulum	SEC61A1
					ALDH9A1		ALDH3A2		TGFB1		DNAJA2									TNF signaling pathway	TAB3
					EHMT1		ALDH7A1		NFKB2		PLAA										MLKL
					ECHS1				TAOK1		UBE2J1										RIPK1
					WHSC1L1	Salivary secretion	BEST2		MAPK3		SSR1										BCL3
							PRKX		NLK		HSP90AB1										TAB2
				Epithelial cell signaling in Helicobacter pylori infection	CHUK		ADRA1A		CACNB3		HSP90AA1										CASP7
					CASP3		GUCY1A3		TAOK2		UBE4B										RELA
					CDC42		CALML5		DUSP3												VEGFC
					RAC1		ADRB2		MAPK11	Valine, leucine and isoleucine degradation	DLD
					CSK		ATP1B3		MAP3K11		ACAT2									Notch signaling pathway	EP300
					ATP6V1C1		CST3		PRKCA												KAT2B
							ATP1A1		ATF2	Antigen processing and presentation	PSME3										MAML2
				Measles	STAT5A				MAPK8IP1		HSP90AB1										NCOR2
					CSNK2A2	Acute myeloid leukemia	MYC		CACNA1B		HSP90AA1
					AKT2		CCNA1		PRKACB											Sphingolipid metabolism	SGPL1
					CCND3		ZBTB16		ELK1	Fc epsilon RI signaling pathway	MAP2K3										GBA
					MYD88		JUP		DUSP8		MAPK1										SGPP2
					EIF2AK4		EIF4EBP1		FGFR2		INPP5D										PPAP2B
					CHUK		PIK3CB		MAPK8IP2
					EIF2AK3		MAP2K2		GNA12	GnRH signaling pathway	MAP3K1									Inflammatory bowel disease (IBD)	TLR4
					NFKBIB		RPS6KB2		IKBKG		MAP2K3										IL23A
					EIF2AK1		RPS6KB1		MRAS		MAPK1										RELA
							STAT5B		DUSP2		EGFR										GATA3
				Legionellosis	MYD88				FLNC												IL2RG
					CASP3	Hippo signaling pathway	PARD6A		CACNA2D4	Fc gamma R-mediated phagocytosis	DNM2
					HBS1L		MYC		CACNA1C		PIP5K1A									Base excision repair	APEX2
					HSF1		NKD1		PLA2G4C		MAPK1										LIG1
					RAB1B		TP73		TGFB2		INPP5D										PARP4
							AXIN2
				PPAR signaling pathway	ACAA1		FZD10	Toll-like receptor signaling pathway	CASP8	Endocrine and other factor-regulated calcium reabsorption	DNM2									Fatty acid metabolism	FADS2
					ACOX3		SMAD1		STAT1		DNM3										ELOVL5
					PPARD		FZD5		AKT2												CPT1A
					RXRA		STK3		RAC1	PPAR signaling pathway	UBC										ACSL5
					SCP2		DVL2		MAPK14		ME1
					SLC27A4		PPP2CA		MAP2K1		ACOX1									Dopaminergic synapse	MAOB
							FBXW11		PIK3CA												GNAO1
				Melanoma	MAP2K2		FZD6		TRAF6	Notch signaling pathway	CREBBP										ITPR2
					E2F1		YWHAE		IRF3		DTX4										GNAL
					MAP2K1		TEAD4		MYD88												PPP2R3A
					AKT2		CCND3		PIK3CD	Sphingolipid metabolism	SMPD4										KIF5C
					RAF1		RASSF6		IKBKG		SGMS1										KIF5B
					ARAF		APC2		LY96												MAOA
							ID2		TNF	RIG-I-like receptor signaling pathway	MAP3K1										PPP2R2B
				Prolactin signaling pathway	MAP2K2		CCND2		AKT3		NFKB1
					STAT5A				IL6		AZI2									Cocaine addiction	MAOB
					MAP2K1	Viral carcinogenesis	PRKX		IL8												BDNF
					AKT2		HIST1H2BD		MAPK3	Pancreatic secretion	RAB8A										MAOA
					RAF1		GTF2H2		IRAK4		SLC4A2										RELA
					GRB2		CCNA1		IFNAR2		SLC9A1
							IRF7		MAPK11		SLC12A2									Glutathione metabolism	RRM1
				Pyruvate metabolism	FH		TP53		TOLLIP												RRM2
					ALDH9A1		GTF2H2C		CCL5	Leukocyte transendothelial migration	GNAI3										GCLM
					PC		CCNA2				PTPN11										G6PD
					PDHB		MRPS18B	Influenza A	XPO1		EZR
							CCND2		EIF2AK2		CYBB									Primary immunodeficiency	IL7R
				Ras signaling pathway	RALBP1		VDAC3		IFNGR1		CTNND1										IL2RG
					RAC1		CDC20		STAT1												DCLRE1C
					GRB2		GTF2H4		AKT2	Hedgehog signaling pathway	GSK3B
					BCL2L1		ATF4		MAPK14		GLI3									Endometrial cancer	CTNNB1
					CHUK		STAT5B		MAP2K1												TCF7L2
					MAP2K1		CDKN1B		EIF2AK3	Fanconi anemia pathway	TELO2										CCND1
					ABL1		YWHAE		PML		FANCD2										NRAS
					RAF1		SKP2		PIK3CA
					MAP2K2		TBPL1		STAT2	Melanogenesis	GNAI3									Starch and sucrose metabolism	GYS1
					ELK1		HDAC5		MAPK3		GSK3B										PGM1
					AKT2		TBP		IRAK4		MAPK1										UGDH
					RHOA		PIK3CB		TNFRSF1A		CREBBP										GBE1
					CDC42		CCND3		IFNAR2
					PRKACA		HDAC3		MAPK11	Glycerolipid metabolism	LCLAT1									Chagas disease (American trypanosomiasis)	IRAK1
					RRAS		DNAJA3		JAK2		GLYCTK										TLR4
									IFNGR2												GNAO1
				Oxytocin signaling pathway	ITPR3	HTLV-I infection	PRKX		NFKBIB	Focal adhesion	PTEN										GNAL
					PLCB3		MYB		PRKCA		DIAPH1										TGFBR2
					MAP2K2		TP53		CCL5		PPP1CC										PPP2R2B
					ELK1		CHEK2		MX1		ITGB8										RELA
					RHOA		HLA-DOB		ATF2		GSK3B
					RYR1		MYC		RNASEL		MAPK1									Toxoplasmosis	IRAK1
					EEF2		HLA-DPB1		IRF3		PPP1CA										XIAP
					MAP2K1		HLA-DPA1		MYD88		PPP1CB										TLR4
					PRKACA		FZD10		PIK3CD		EGFR										GNAO1
					RAF1		CDC23		IL6												TAB2
					PRKAB1		ATF3		IL8	Viral myocarditis	DAG1										LAMA1
							CRTC1		HLA-DQB1		EIF4G1										RELA
				Histidine metabolism	CNDP2		TCF3		NLRP3												JAK1
					ALDH9A1		APC2		PYCARD	Basal cell carcinoma	GSK3B
					ALDH3A1		XBP1		TNF		GLI3									Biosynthesis of unsaturated fatty acids	ELOVL5
							CCND2		ICAM1												FADS2
				Arginine and proline metabolism	CNDP2		CDC20		AKT3	Rap1 signaling pathway	LPAR5
					ALDH9A1		CCNB2				EFNA5									Fanconi anemia pathway	USP1
					GOT2		IL15RA	Non-alcoholic fatty liver disease (NAFLD)	TRAF2		ARAP3										RPA4
					SMOX		PTTG1		CASP8		MAP2K3										BRCA1
					ALDH18A1		NFYB		PPARA		CTNND1										BRIP1
							STAT5B		NDUFA1		CDH1
				Ribosome biogenesis in eukaryotes	RCL1		FDPS		AKT2		GNAI3									Salivary secretion	ATP2B1
					GTPBP4		FZD6		CDC42		MAPK1										CD38
					RPP38		VDAC3		RAC1		EGFR										ADRA1D
					NXT1		FZD5		EIF2AK3												ATP1B1
					CSNK2A2		ATF4		PIK3CA	Osteoclast differentiation	MAPK1										ITPR2
					TBL3		DVL2		COX6B1		PPP3CA										MUC7
							BUB1B		ITCH		NFKB1
				Natural killer cell mediated cytotoxicity	MAP2K2		TBPL1		PIK3CD		CYBB									ErbB signaling pathway	NRG1
					CASP3		ANAPC10		BAX		LILRB4										PAK6
					VAV2		ANAPC11		TNF												PLCG2
					RAC1		TBP		AKT3	Arginine and proline metabolism	GLS										HBEGF
					ARAF		PIK3CB		COX6B2		PYCRL										ABL2
					GRB2		CDC26		LEPR												NRAS
					MAP2K1		VDAC1		TNFRSF1A	Platelet activation	GNAI3
					PTK2B		RANBP3		PRKAA1		MAPK1									Bladder cancer	RB1
					RAF1		CCND3		MAP3K11		PPP1CA										NRAS
							MAD2L1		TGFB1		PPP1CB										CCND1
				Fatty acid degradation	ACAA1		ETS2		BID		PPP1CC
					ACOX3				COX7B2											Pyrimidine metabolism	RRM1
					ALDH9A1	AMPK signaling pathway	CCNA1		IL6	VEGF signaling pathway	MAPK1										NME7
					ECHS1		CAMKK1		PRKAA2		PPP3CA										CANT1
							CFTR		IL8												NT5C2
				mTOR signaling pathway	IRS1		SLC2A4			Apoptosis	NFKB1										CDA
					EIF4E2		ADRA1A	Platelet activation	LYN		PRKAR2A										RRM2
					AKT2		CCNA2		PLCB3		PPP3CA										TXNRD1
					AKT1S1		PFKM		STIM1
					RPS6KA1		EEF2		ARHGEF1	Arachidonic acid metabolism	GPX3									Pertussis	IRAK1
							EIF4EBP1		AKT2		PTGIS										CASP7
				Valine, leucine and isoleucine degradation	ACAA1		PIK3CB		RHOA												TLR4
					ALDH9A1		INSR		MAPK14	Rheumatoid arthritis	ATP6V0D1										IL23A
					MUT		RPS6KB2		SNAP23		ATP6V0A2										RELA
					ECHS1		RPS6KB1		PIK3CA		ATP6V1A
							SREBF1		COL5A1											Prolactin signaling pathway	PRLR
				Phagosome	TUBB4B		PPP2R5D		PLA2G4C	Oxidative phosphorylation	NDUFS1										CCND1
					VAMP3		SCD		GUCY1A2		ATP6V0A2										RELA
					CANX		PRKAB2		TBXA2R		COX11										NRAS
					STX18		FOXO1		COL5A2		ATP6V1A										SOCS5
					RAC1		PRKAG1		GNAS		ATP6V0D1
					MRC2		STK11		MAPK3											Hematopoietic cell lineage	IL7R
					ITGA5		PPP2CA		COL27A1	PI3K-Akt signaling pathway	LPAR5										CD38
					HGS		ACACA		ADCY6		PTEN										KITLG
					CTSL1		CAMKK2		PPP1R12A		PHLPP1										TFRC
					ATP6V1C1				RAP1B		PPP2R1B										CD22
						Pathways in cancer	TP53		MAPK11		EFNA5										IL1R2
				Synaptic vesicle cycle	AP2A1		AXIN2		ADCY7		RPTOR
					NAPA		MAPK10		VASP		HSP90AA1									Gastric acid secretion	ACTB
					UNC13B		MYC		FERMT3		ITGB8										KCNJ15
					AP2B1		CCNA1		ITGB1		MTOR										ATP1B1
					ATP6V1C1		CSF1R		ITGA2B		GSK3B										ITPR2
							RAC3		PIK3CD		MAPK1										MYLK
				Glycolysis / Gluconeogenesis	ALDH9A1		RASSF5		PLCB1		NFKB1
					PFKP		GLI1		MYLK4		MDM2									Glycine, serine and threonine metabolism	MAOB
					PGM2		ZBTB16		PRKACB		EGFR										MAOA
					PDHB		FZD10		GNAI2		HSP90AB1										CTH
					ALDH3A1		FH		PLCB4
							STAT5B		COL5A3	Inflammatory bowel disease (IBD)	NFKB1									Viral myocarditis	ACTB
				Galactose metabolism	GLA		FZD6		COL11A1		STAT3										CCND1
					PFKP		RXRB		FYN												ABL2
					PGM2		FZD5		AKT3	Serotonergic synapse	SLC18A2										EIF4G2
							CKS2				GNAI3
				Transcriptional misregulation in cancer	CDK9		ITGA2	Prostate cancer	CREB3L2		MAPK1									Fc gamma R-mediated phagocytosis	AMPH
					MLLT1		DVL2		MAP2K1		HTR7										PIP5K1A
					CDKN2C		CDKN1B		TCF7L1												ASAP1
					ZBTB17		FOXO1		HSP90B1	Glutamatergic synapse	GNAI3										PLCG2
					HDAC2		TRAF4		AKT2		MAPK1										MARCKS
					FLI1		TCEB2		PIK3CA		GLS										PPAP2B
					RXRA		SKP2		CREB1		PPP3CA
					TFE3		COL4A1		PDGFD											Glycosaminoglycan biosynthesis - heparan sulfate / heparin	HS3ST1
					CEBPB		PIK3CB		LEF1	Circadian entrainment	PER2										XYLT1
					BCL2L1		CBLC		CREB3L1		GNAI3
					HDAC1		MAP2K2		CCNE2		MAPK1									alpha-Linolenic acid metabolism	FADS2
							LAMA2		MAPK3												PLA2G16
				Alzheimer's disease	ITPR3		BIRC3		E2F1	Vascular smooth muscle contraction	MAPK1
					PLCB3		COL4A4		BRAF		PPP1CA									Ether lipid metabolism	PLA2G16
					PSEN2		FGFR3		HSP90B1		PPP1CB										PPAP2B
					CAPN1		JUP		CREB5		PPP1CC										LPCAT2
					CASP3		GSTP1		PIK3CD
					GRIN2D		DAPK2		CCNE1	Parkinson's disease	SLC18A2									Tuberculosis	IRAK1
					CAPN2		APC2		FGFR2		GNAI3										ARHGEF12
					UQCRB				ARAF		NDUFS1										TLR4
					EIF2AK3	Cell cycle	GADD45B		IKBKG		UBE2J1										EP300
					ATP5A1		MYC		AKT3		VDAC2										PPP3R1
					FADD		CCNA1		TCF7												ATP6V1H
							TP53			Leishmaniasis	NFKB1										BCL10
				Phenylalanine metabolism	GOT2		CHEK2	Ras signaling pathway	RAC1		MAPK1										IL23A
					ALDH3A1		CCNH		PLCG1												RELA
							CCND3		MAP2K1	Alzheimer's disease	NDUFS1										JAK1
				Melanogenesis	PLCB3		CDC26		RALB		GSK3B										KSR1
					MAP2K2		MAD2L1		NF1		MAPK1
					WNT7B		CDKN1C		AKT2		IDE									Glycosylphosphatidylinositol(GPI)-anchor biosynthesis	PIGB
					MAP2K1		SFN		RHOA		PPP3CA										PIGM
					PRKACA		CDC23		CDC42		GAPDH
					RAF1		CCNB1		PAK2											Pancreatic secretion	ATP2B1
					WNT7A		CDK7		RASA2	Thyroid hormone synthesis	GPX3										RAP1A
							CCNA2		PIK3CA		GSR										CD38
				Leukocyte transendothelial migration	VCL		CDC25C		GNB4												ATP1B1
					VAV2		CCND2		RAB5B	MAPK signaling pathway	MAP3K1										ITPR2
					RHOA		E2F5		NGFR		PPP3CA										ATP2A2
					CDC42		DBF4		PIK3CD		MEF2C
					RAC1		TFDP2		PRKACB		MAP2K3									Long-term depression	IGF1R
					CTNNA1		FZR1		GNB5		DUSP4										GNAO1
					PTK2B		CDC20		PAK4		NFATC3										ITPR2
					PXN		CCNB2		ELK1		MAPK1										NRAS
							ORC2		FGFR2		NFKB1
				Propanoate metabolism	ALDH9A1		SKP1		SHC3		EGFR									Butanoate metabolism	HMGCS1
					MUT		PTTG1		IKBKG		DUSP5										AACS
					ECHS1		CDKN1B		MRAS
							YWHAE		KIT	Influenza A	KPNA1									Adrenergic signaling in cardiomyocytes	ADRA1D
				Fructose and mannose metabolism	GMPPA		SKP2		PDGFD		GSK3B										ATP1B1
					PMM2		BUB1B		GRIN2A		MAPK1										ATP2A2
					PFKP		ANAPC10		PLA2G4C		CREBBP										ATP2B1
							ANAPC11		PLCE1		NFKB1										PPP2R3A
				Insulin secretion	ITPR3		PLK1		PAK3		MAP2K3										CACNG8
					ATP1A1				GNG10												PPP2R2B
					PLCB3	Circadian entrainment	PRKX		FGF2	Arrhythmogenic right ventricular cardiomyopathy (ARVC)	DAG1										CACNG7
					KCNN4		GRIA1		GNG4		ITGB8										TPM3
					PRKACA		CAMK2B		FGF5
					GNA11		GUCY1A3		CSF1	Calcium signaling pathway	PHKB									Histidine metabolism	MAOB
							CAMK2D		RASA3		PPP3CA										MAOA
				PI3K-Akt signaling pathway	COL5A1		CALML5		RASGRF1		VDAC2
					RAC1				RAC2		STIM2									Endocrine and other factor-regulated calcium reabsorption	ATP2B1
					RXRA	Osteoclast differentiation	TREM2		FGF1		HTR7										ATP1B1
					GRB2		MAPK10		AKT3		EGFR										CLTC
					PPP2CB		CSF1R		RRAS
					BCL2L1		IFNB1		NGF	Ribosome	RPL27A									T cell receptor signaling pathway	PPP3R1
					CHUK		TNFSF11		FOXO4		MRPL20										CARD11
					MAP2K1		MAP2K7		RAP1B		MRPL1										BCL10
					EIF4E2		TYK2		MAPK3		RPS11										PAK6
					ITGA5		MAP2K6		RAB5A												RELA
					RAF1		GAB2		GNG11	Measles	STAT3										NRAS
					CRTC2		PIK3CB		PRKCA		GSK3B
					MAP2K2		JUNB				NFKB1									Vascular smooth muscle contraction	ADRA1D
					LPAR2			B cell receptor signaling pathway	LYN		RCHY1										ARHGEF12
					AKT2	Natural killer cell mediated cytotoxicity	ULBP1		MAP2K1												AVPR1A
					YWHAH		IFNB1		AKT2	Hypertrophic cardiomyopathy (HCM)	DAG1										ITPR2
					CCND3		RAC3		PIK3CA		ITGB8										ROCK2
					IRS1		RAET1E		NFKBIE												ARHGEF11
					PPP2CA		RAET1G		RAC1	GABAergic synapse	GNAI3										MYLK
					COL6A2		MICB		CD81		GLS
							MICA		INPPL1											Galactose metabolism	PGM1
				HIF-1 signaling pathway	MAP2K2		PIK3CB		MAPK3	ECM-receptor interaction	DAG1										AKR1B1
					AKT2		MAP2K2		VAV2		ITGB8
					ERBB2				NFKBIB											Amphetamine addiction	MAOB
					MAP2K1	Cytosolic DNA-sensing pathway	POLR3G		PPP3CB	Dilated cardiomyopathy	DAG1										MAOA
					EIF4E2		IFNB1		NFATC2		ITGB8										PPP3R1
					PDHB		IRF7		PIK3CD												CAMK4
					ARNT		POLR2E		IKBKG	Glycerophospholipid metabolism	LCLAT1
							POLR2H		AKT3		PTDSS1									N-Glycan biosynthesis	STT3A
				Pathogenic Escherichia coli infection	TUBB4B		IL18		RAC2												ALG11
					ABL1		POLR3E			Ras signaling pathway	BRAP										MAN1A2
					RHOA		POLR3D	Thyroid hormone synthesis	GPX8		PTPN11
					CDC42		POLR2F		PLCB3		EFNA5									Protein digestion and absorption	ELN
							CASP1		HSPA5		MAPK1										COL1A2
				Pertussis	MYD88		POLR1C		CREB3L2		NFKB1										ATP1B1
					CFL1				HSP90B1		HTR7										SLC1A1
					CASP3	African trypanosomiasis	HBA1		CREB1		EGFR										COL1A1
					ITGA5		F2RL1		GNAS
					RHOA		IL18		CANX	Non-alcoholic fatty liver disease (NAFLD)	NDUFS1									Adipocytokine signaling pathway	CPT1A
							THOP1		HSP90B1		GSK3B										PRKAG2
				RIG-I-like receptor signaling pathway	CHUK				PDIA4		NFKB1										ACSL5
					NFKBIB	Pentose and glucuronate interconversions	UGT1A1		CREB5		MLXIP										RELA
					FADD		UGT1A6		PRKCA
					CYLD		ALDH3A2		ADCY6	Natural killer cell mediated cytotoxicity	MAPK1									SNARE interactions in vesicular transport	STX2
					OTUD5		SORD		ATF2		PPP3CA										YKT6
							AKR1A1		ADCY7		PTPN11
				Thyroid hormone synthesis	ITPR3		DCXR		CREB3L1											Lysine degradation	SETD1B
					ATP1A1		ALDH1B1		PLCB1	Retrograde endocannabinoid signaling	GNAI3										SUV39H1
					PLCB3				PRKACB		MAPK1										MLL5
					CANX	Long-term potentiation	PRKX		DUOXA2
					PRKACA		GRIA1		PLCB4	Chemokine signaling pathway	GNAI3									Pentose and glucuronate interconversions	AKR1B1
							CAMK2B				STAT3										UGDH
				Axon guidance	EPHB4		CAMK2D	Adherens junction	TCF7L1		GSK3B
					RHOA		ATF4		LMO7		MAPK1									GnRH signaling pathway	MAP3K2
					CDC42		RPS6KA1		RHOA		NFKB1										MAPK7
					RAC1		MAP2K2		CDC42												ITPR2
					LIMK1		CALML5		RAC1	Jak-STAT signaling pathway	STAT3										HBEGF
					CFL1				WASF2		CREBBP										NRAS
					ABL1	Retrograde endocannabinoid signaling	PRKX		PVRL3		PTPN11
					PLXNA1		GRIA1		FYN		SPRED2									Phagosome	NCF2
							MAPK10		ACTN2												SEC61G
				Terpenoid backbone biosynthesis	MVD		GABRP		RAC2	Cell adhesion molecules (CAMs)	CDH1										TLR4
					ICMT		GABRG2		TCF7		ALCAM										ATP6V1H
									MAPK3		ITGB8										ACTB
				Platelet activation	ITPR3	PI3K-Akt signaling pathway	MYB		NLK												ITGAV
					PLCB3		TP53		PTPRM	Cholinergic synapse	GNAI3										TFRC
					STIM1		FGFR4		VCL		MAPK1										OLR1
					ARHGEF1		LPAR6		PVRL2
					COL5A1		DDIT4		WASF3	Cytokine-cytokine receptor interaction	IL17RB									Alanine, aspartate and glutamate metabolism	GFPT2
					AKT2		IFNB1		PTPRJ		TNFRSF18										GFPT1
					RHOA		COL2A1		LEF1		BMPR1A
					PRKACA		MYC				EGFR									Glycerolipid metabolism	AKR1B1
							ITGA10	Toxoplasmosis	IFNGR1		CD70										LPIN2
				Protein export	SRP68		CSF1R		CASP8												PPAP2B
					SRPRB		GHR		STAT1	Neuroactive ligand-receptor interaction	CHRNA5
							THEM4		AKT2		NR3C1									Aldosterone-regulated sodium reabsorption	ATP1B1
				Huntington's disease	NRF1		CDC37		MAPK14		HTR7										NEDD4L
					PLCB3		STK11		BIRC2
					CASP3		ATF4		PIK3CA	Fat digestion and absorption	ACAT2									Glycerophospholipid metabolism	LPIN2
					HDAC2		ITGA2		TRAF6												LPCAT2
					AP2B1		PPP2CA		MAPK3	Primary immunodeficiency	UNG										LPCAT3
					SLC25A5		CDKN1B		IRAK4												PLA2G16
					UQCRB		PIK3CB		TNFRSF1A	beta-Alanine metabolism	DPYD										PPAP2B
					AP2A1		INSR		MAPK11
					POLR2L		RPS6KB2		JAK2	Chemical carcinogenesis	CYP1B1									Ribosome biogenesis in eukaryotes	GNL3L
					ATP5A1		IL6R		LAMC1												NXT2
					HDAC1		RPS6		TGFB1	Mucin type O-Glycan biosynthesis	GALNT10										UTP14A
							MAP2K2		IFNGR2												UTP14C
				Serotonergic synapse	ITPR3		TNXB		NFKBIB	N-Glycan biosynthesis	ALG1
					PLCB3		LAMA2		ITGB1											Tyrosine metabolism	MAOB
					CASP3		RPS6KB1		LAMB3	Systemic lupus erythematosus	H3F3C										MAOA
					ARAF		CCND3		LAMA3
					MAP2K1		PPP2R5D		MYD88	Glycosaminoglycan biosynthesis - heparan sulfate / heparin	HS2ST1									Inflammatory mediator regulation of TRP channels	TRPA1
					PRKACA		COL4A4		PIK3CD												P2RY2
					RAF1		FGFR3		GNAI2	Proximal tubule bicarbonate reclamation	GLS										ITPR2
							EIF4EBP1		LAMC2												PLCG2
				Fat digestion and absorption	GOT2		LPAR3		IKBKG	Aldosterone-regulated sodium reabsorption	MAPK1										PTGER4
					DGAT1		LPAR2		LY96
					SLC27A4		MLST8		TGFB2	Butanoate metabolism	ACAT2									Tryptophan metabolism	MAOB
							CCND2		LAMA4												MAOA
				Fatty acid elongation	ECHS1		EIF4E		HLA-DQB1	Prion diseases	MAPK1
					PTPLB		F2R		TNF											VEGF signaling pathway	PPP3R1
							TLR2		AKT3	Legionellosis	NFKB1										PLCG2
				ABC transporters	ABCC1		YWHAE		BIRC7												NRAS
					ABCC10		MCL1			Olfactory transduction	OR2W3
					ABCB8		ITGB4	Leukocyte transendothelial migration	PTK2											ABC transporters	ABCG2
							COL4A1		RHOA	Morphine addiction	GNAI3										ABCC9
				Toxoplasmosis	CASP3				CDC42
					AKT2	Antigen processing and presentation	HLA-DPA1		RAC1	Ether lipid metabolism	AGPS									Progesterone-mediated oocyte maturation	MAD1L1
					MYD88		HLA-DOB		PLCG1												RPS6KA2
					BCL2L1		HLA-DPB1		MAPK14	Amoebiasis	NFKB1										CDC27
					CHUK		RFXANK		PIK3CA												IGF1R
					MAP2K3		NFYB		PXN	Metabolism of xenobiotics by cytochrome P450	CYP1B1
					NFKBIB				VCL											Glycolysis / Gluconeogenesis	PGM1
						Bladder cancer	MYC		ITGB1	Pantothenate and CoA biosynthesis	DPYD										ALDOA
				Inflammatory mediator regulation of TRP channels	PRKCE		TP53		NOX1												PGK1
					ITPR3		FGFR3		PIK3CD	Synthesis and degradation of ketone bodies	ACAT2
					PLCB3		DAPK2		SIPA1											Alcoholism	MAOB
					PRKACA		MAP2K2		GNAI2	Propanoate metabolism	ACAT2										GNAO1
					PRKCD				MSN												CAMK4
					MAP2K3	Bile secretion	PRKX		MYL9	Homologous recombination	NBN										BDNF
							CFTR		JAM2												MAOA
				Vitamin digestion and absorption	ABCC1		SLC5A1		MMP2	Alanine, aspartate and glutamate metabolism	GLS										NTRK2
					SLC46A1		ATP1B3		CLDN3												NRAS
							ATP1A1		CYBA	Fatty acid elongation	HSD17B12
				alpha-Linolenic acid metabolism	ACAA1		SLC4A5		ACTN2											cGMP-PKG signaling pathway	ADRA1D
					ACOX3		AQP1		ITGB2	Insulin secretion	SLC2A1										ATP1B1
									ITGA4												PPP3R1
				Tuberculosis	CASP3	PPAR signaling pathway	ACSBG2		RAC2	D-Glutamine and D-glutamate metabolism	GLS										ITPR2
					AKT2		ACOX2		ICAM1												ATP2A2
					RHOA		SLC27A6		CLDN23	Ubiquinone and other terpenoid-quinone biosynthesis	NQO1										ATP2B1
					MRC2		FABP5		TXK												ROCK2
					NFYC		RXRB		THY1	Tyrosine metabolism	PNMT										MYLK
					CEBPB		CPT2		VAV2
					MYD88		DBI		RAP1B	Cardiac muscle contraction	SLC9A1									Lysosome	CLTC
					CYP27B1		SCD		MAPK11												SORT1
					RAF1		SLC27A4		PRKCA	Sulfur relay system	MOCS3										GBA
					FADD				MMP9												LAPTM5
						Toll-like receptor signaling pathway	CD86		VASP	alpha-Linolenic acid metabolism	ACOX1										ATP6V1H
				Phosphatidylinositol signaling system	ITPR3		IRF7														AP1G1
					PLCB3		MAPK10	Rap1 signaling pathway	PLCB3
					DGKD		IFNB1		RAC1											Drug metabolism - other enzymes	NAT1
					PIP4K2C		PIK3CB		PLCG1												CDA
					PIP5K1C		MAP2K2		MAP2K1
							TICAM1		RALB											Fatty acid degradation	ACSL5
				Peroxisome	ACAA1		MAP2K7		AKT2												CPT1A
					ACOX3		MAP2K6		RHOA
					PRDX1		TLR1		CDC42											Intestinal immune network for IgA production	CXCL12
					SCP2		TLR2		CRKL												ITGB7
					PEX26				MAPK14
						Leishmaniasis	HLA-DPA1		MAGI3											Vasopressin-regulated water reabsorption	ARHGDIB
				Glycosylphosphatidylinositol(GPI)-anchor biosynthesis	PIGO		HLA-DOB		PIK3CA												NSF
					PIGG		HLA-DPB1		GNAS
							TLR2		BRAF											Basal transcription factors	TAF9B
				Glyoxylate and dicarboxylate metabolism	MUT				VAV2												TAF13
					PGP	Fat digestion and absorption	PLA2G12A		ADCY6
							PLA2G2A		RAP1B											Rheumatoid arthritis	CXCL12
				Inositol phosphate metabolism	PLCB3		SLC27A4		MAPK3												TLR4
					ISYNA1		PPAP2C		MAPK11												IL23A
					PIP4K2C		GOT2		PRKCA												ATP6V1H
					PIP5K1C				ADCY7
						Glycine, serine and threonine metabolism	AOC2		VASP											p53 signaling pathway	CCND1
				Cytosolic DNA-sensing pathway	POLR2L		PSAT1		MRAS												RRM2
					CHUK		SHMT2		KIT												TSC2
					TREX1		PSPH		FPR1
					NFKBIB		ALAS1		PDGFD											Bile secretion	ABCG2
							GRHPR		GRIN2A												ATP1B1
				Pentose phosphate pathway	PFKP		GCAT		PLCE1												NCEH1
					PGM2		ALDH7A1		LPAR4
							BPGM		ITGB1											Serotonergic synapse	MAOB
				Glycosphingolipid biosynthesis - lacto and neolacto series	FUT4				PFN4												GNAO1
					B3GNT3	Porphyrin and chlorophyll metabolism	UGT1A1		ITGA2B												ITPR2
							UGT1A6		LPAR1												MAOA
				Vasopressin-regulated water reabsorption	DCTN5		COX10		NGFR												NRAS
					PRKACA		EPRS		PIK3CD
					DCTN6		MMAB		SIPA1											Biosynthesis of amino acids	CTH
							HMOX2		GNAI2												ALDOA
				Basal transcription factors	ERCC3		ALAS1		FGFR2												PGK1
					TAF6		PPOX		PLCB1
					GTF2H1		HMBS		FGF2											Thyroid hormone synthesis	DUOX2
									ITGB2												ATP1B1
				Salmonella infection	MYD88	Phagosome	HLA-DOB		FGF5												ITPR2
					PLEKHM2		HLA-DPB1		PLCB4
					WASF1		HLA-DPA1		CSF1											RNA transport	EIF3F
					CDC42		CLEC7A		RAC2												FMR1
					RAC1		TUBAL3		FGF1												NXT2
							ATP6V1B1		AKT3												KPNB1
				Type II diabetes mellitus	PRKCE		TLR2		FYB												NUP98
					IRS1		TUBB		RRAS												EEF1A2
					PRKCD		ATP6V0B		NGF												EIF4G2
							ITGA2
				Salivary secretion	ITPR3		ATP6V1E2	Estrogen signaling pathway	PLCB3											Insulin signaling pathway	TSC2
					ATP1A1		DYNC2H1		CREB3L2												PRKAG2
					PLCB3				MAP2K1												GYS1
					KCNN4	Chemokine signaling pathway	PRKX		HSP90B1												SORBS1
					PRKACA		CCL22		AKT2												RAPGEF1
							CCL2		PIK3CA												NRAS
				Nucleotide excision repair	ERCC3		ARRB2		CREB1
					GTF2H1		GRK7		PIK3CD											Estrogen signaling pathway	GNAO1
					RAD23B		CXCR1		SHC3												ITPR2
							PIK3CB		PLCB1												HBEGF
				Small cell lung cancer	BCL2L1		GRK6		PRKACB												NRAS
					E2F1		CCL27		GNAI2
					CHUK		STAT5B		GNAS											Steroid hormone biosynthesis	STS
					AKT2				MAPK3												HSD11B1
					RXRA	MicroRNAs in cancer	MYC		HSP90B1
							ST14		PRKCD											Retrograde endocannabinoid signaling	FAAH
				p53 signaling pathway	EI24		TP53		CREB5												GNAO1
					CASP3		SOX4		MMP9												ITPR2
					STEAP3		DDIT4		ADCY6												DAGLA
					CCND3		CDKN1B		ATF2
							FGFR3		ADCY7											Chemokine signaling pathway	BCAR1
				Osteoclast differentiation	MAP2K7		APC2		MMP2												TIAM1
					AKT2		PDCD4		AKT3												RAP1A
					RAC1		NOTCH1		PLCB4												ROCK2
					GRB2		SPRY2		GABBR2												CXCL12
					CHUK		CDC25C		CREB3L1												CCR7
					MAP2K1		NOTCH3														RELA
					CYLD		CCND2	Non-small cell lung cancer	MAP2K1												NRAS
							MCL1		EML4
				Amoebiasis	PLCB3		MAP2K2		AKT2											Arginine and proline metabolism	MAOB
					VCL		TNXB		PIK3CA												MAOA
					CASP3				PLCG1
					COL5A1	Basal transcription factors	GTF2H2C		CDK6											Carbon metabolism	MTHFR
					GNA11		GTF2H2		MAPK3												ALDOA
					PRKACA		TAF9		E2F1												PGK1
							CCNH		BRAF												G6PD
				Circadian rhythm	CUL1		TAF5		PRKCA
					PRKAB1		GTF2IRD1		AKT3											mTOR signaling pathway	RPS6KA2
							TAF11		PIK3CD												TSC2
				Cholinergic synapse	ITPR3		TAF9		ARAF
					PLCB3		TAF4B													GABAergic synapse	TRAK2
					AKT2		CDK7	Acute myeloid leukemia	MAP2K1												NSF
					GNA11		TAF7		TCF7L1												GNAO1
					MAP2K1		TBPL1		PML
					PRKACA		TBP		AKT2											Metabolic pathways	GALNT1
							GTF2H4		PIK3CA												PIP5K1A
				Hedgehog signaling pathway	WNT7B				PIK3CD												MTHFR
					PRKACA	TGF-beta signaling pathway	INHBE		PIM2												PIGM
					WNT7A		MYC		ARAF												MAOB
							ID4		IKBKG												RRM1
				Other types of O-glycan biosynthesis	MGAT5B		SMAD5		MAPK3												UGDH
					FUT4		RPS6KB2		BRAF												NME7
							RPS6KB1		KIT												PIK3C2A
				Gastric acid secretion	ITPR3		PPP2CA		LEF1												PLA2G16
					ATP1A1		SMAD1		STAT5A												PI4KA
					PLCB3		SKP1		AKT3												SYNJ2
					PRKACA		ID2		TCF7												PGM1
							PITX2														CTH
				Pancreatic secretion	ITPR3		E2F5	Hepatitis B	CASP8												GBE1
					ATP1A1				STAT1												NNT
					PLCB3	Toxoplasmosis	HLA-DOB		AKT2												ACSL5
					RHOA		HLA-DPB1		CREB1												PPAP2B
					RAC1		HLA-DPA1		CREB3L2												GALNT7
							MAPK10		MAP2K1												GALNT6
				Circadian entrainment	ITPR3		PIK3CB		PIK3CA												MAN1A2
					PLCB3		LAMA2		STAT6												INPP4B
					PRKACA		BIRC3		STAT2												PLCD3
					GRIN2D		TLR2		IL6												NSDHL
					RYR1		TYK2		TGFB2												GBA
							MAP2K6		IL8												GCLM
				African trypanosomiasis	MYD88				NFATC2												SYNJ1
					PLCB3	Type II diabetes mellitus	SLC2A4		CREB3L1												SC5DL
							MAPK10		CCNE1												HPSE
				Jak-STAT signaling pathway	STAT5A		KCNJ11		ELK1												IMPAD1
					AKT2		PIK3CB		IRF3												CHPF2
					CCND3		INSR		MYD88												PIGB
					GRB2				PIK3CD												PLCG2
					CLCF1	Progesterone-mediated oocyte maturation	PRKX		BAX												ATP6V1H
					BCL2L1		MAPK10		APAF1												TRAK2
					PIAS1		CCNA1		IKBKG												LPCAT2
					STAT6		PIK3CB		CDK6												STT3A
							CDC26		MAPK3												SGPL1
				Viral myocarditis	CASP3		MAD2L1		E2F1												LPIN2
					ABL1		FZR1		CREB5												MSMO1
					RAC1		CCNB2		CCNE2												HSD11B1
							CDC23		TGFB1												XYLT1
				DNA replication	RNASEH2C		CCNB1		ATP6AP1												AKR1B1
					POLA2		CCNA2		PRKCA												NAT1
							CDC25C		MMP9												PGK1
				NOD-like receptor signaling pathway	CHUK		ANAPC11		ATF2												GALNT4
					SUGT1		PLK1		STAT5A												HMGCS1
					NFKBIB		RPS6KA1		TNF												NT5C2
							ANAPC10		AKT3												MAOA
				Aldosterone-regulated sodium reabsorption	ATP1A1																CDA
					IRS1	Malaria	HBA1	AMPK signaling pathway	AKT2												B3GALNT1
							CCL2		TBC1D1												G6PD
				Parkinson's disease	CASP3		IL18		CREB1												INPP1
					SLC25A5		TLR2		AKT1S1												ALG11
					UQCRB				PPP2CB												ALDOA
					UBE2L3	Nucleotide excision repair	GTF2H2C		LIPE												GFPT1
					ATP5A1		GTF2H2		CREB3L2												CD38
					PRKACA		CDK7		PIK3CA												RRM2
					UBA1		ERCC8		CPT1C												GNE
							RAD23A		GYS2												GFPT2
				Tyrosine metabolism	GOT2		RPA1		AKT3												CHSY1
					ALDH3A1		BIVM		STRADB
							CCNH		ACACB											Cholinergic synapse	GNAO1
				Lysosome	GLA		ERCC5		PIK3CD												ITPR2
					PLA2G15				PFKFB4												CAMK4
					SGSH	Neurotrophin signaling pathway	TP73		PRKAA2												NRAS
					GGA3		TP53		CREB3L1
					CTSL1		MAPK10		LEPR											mRNA surveillance pathway	PPP2R3A
					CD63		CAMK2B		PPP2R1A												PPP2R2B
							PIK3CB		CREB5												NXT2
				Carbohydrate digestion and absorption	AKT2		MAP2K2		PPP2R5B
					ATP1A1		MAP2K7		ULK1											Drug metabolism - cytochrome P450	MAOB
							CAMK2D		PRKAA1												MAOA
				Purine metabolism	AMPD2		ATF4		CPT1B
					NUDT5		CALML5													Glutamatergic synapse	GNAO1
					PDE8A		MAP2K5	Progesterone-mediated oocyte maturation	MAPK14												PPP3R1
					POLR2L		YWHAE		MAP2K1												ITPR2
					PGM2		RPS6KA1		CDC16												SLC1A1
					IMPDH1				RPS6KA3
					POLA2	Sphingolipid metabolism	SMPD3		AKT2											Fc epsilon RI signaling pathway	PLCG2
					PDE5A		CERS4		PIK3CA												NRAS
							NEU3		MAPK11
				Tryptophan metabolism	ALDH9A1		CERS6		MAPK3											Complement and coagulation cascades	TFPI
					ECHS1		SMPD2		BRAF												F5
							PPAP2C		ADCY6
				Regulation of autophagy	ATG13				ADCY7											Purine metabolism	RRM1
					ATG3	GABAergic synapse	PRKX		PIK3CD												PGM1
							HAP1		PRKACB												NME7
				Dopaminergic synapse	ITPR3		GABRP		GNAI2												CANT1
					PLCB3		SLC6A11		ARAF												NT5C2
					AKT2		GABRG2		PDE3B												RRM2
					PPP2CB		GLUL		CPEB1
					PPP2CA				AKT3											Chemical carcinogenesis	HSD11B1
					PRKACA	ErbB signaling pathway	MAPK10														NAT1
							MYC	mTOR signaling pathway	RICTOR
				Ether lipid metabolism	LPCAT4		CAMK2B		RPS6KA3											Alzheimer's disease	PPP3R1
					PAFAH1B1		MAP2K7		AKT2												ITPR2
							CAMK2D		PIK3CA												ATP2A2
				Protein digestion and absorption	ATP1A1		STAT5B		AKT1S1												CASP7
					KCNN4		CDKN1B		RRAGD												ADAM10
					COL5A1		PIK3CB		PRKAA2												BACE1
					COL6A2		MAP2K2		MAPK3
							RPS6KB2		BRAF											Natural killer cell mediated cytotoxicity	IFNAR1
				Porphyrin and chlorophyll metabolism	MMAB		CBLC		RRAGC												PPP3R1
					ALAS1		RPS6KB1		PRKCA												PLCG2
							EIF4EBP1		ULK1												NRAS
				Amphetamine addiction	PRKACA				PRKAA1
					GRIN2D	Endocytosis	PARD6A		RRAGB											Huntington's disease	CLTC
					HDAC1		ARRB2		PIK3CD												PPARG
							GRK7		AKT3												EP300
				Drug metabolism - other enzymes	CES2		FGFR4		TNF												TGM2
					IMPDH1		CXCR1														BDNF
							CSF1R	Axon guidance	PTK2												SIN3A
				Antigen processing and presentation	CANX		LDLRAP1		RHOA
					NFYC		SH3GL1		CDC42											Neuroactive ligand-receptor interaction	ADRA1D
					CTSL1		GRK6		RAC1												AVPR1A
							CBLC		PLXNB2												NPFFR2
				NF-kappa B signaling pathway	MYD88		PLD2		SEMA4F												PTGER4
					BCL2L1		FAM125A		PAK2												THRB
					CHUK		VPS37D		CFL1												PTGER3
					CSNK2A2		FGFR3		SLIT3												P2RY2
							RABEP1		EPHA4												OXTR
				Bile secretion	ATP1A1		ADRB2		PAK3												S1PR1
					PRKACA		ASAP3		NTNG2												PRLR
					RXRA		F2R		NFATC2
							CHMP4C		ROBO3											Systemic lupus erythematosus	TROVE2
				Leishmaniasis	MYD88		ARFGAP2		PAK4												ACTN4
					ELK1		CHMP7		ITGB1
					NFKBIB		VPS25		LIMK1											Parkinson's disease	UCHL1
									SRGAP2												GNAL
				Chemical carcinogenesis	ARNT	Mineral absorption	SLC5A1		GNAI2												PINK1
					GSTO2		MT1X		EFNB1
					ALDH3A1		SLC11A1		EPHB1											Non-alcoholic fatty liver disease (NAFLD)	PRKAG2
							STEAP1		PLXNC1												CASP7
				Mineral absorption	ATP1A1		MT1F		SEMA6C												RELA
					SLC46A1		HMOX2		RAC2
							ATP1A1		UNC5D											Oxidative phosphorylation	ATP6V1H
				Cocaine addiction	PRKACA		MT2A		NTN4
					GRIN2D		ATOX1		FYN											Carbohydrate digestion and absorption	ATP1B1
							SLC26A6		PLXNA3
				Glutathione metabolism	GSTO2		ATP1B3		SEMA7A											Fat digestion and absorption	PPAP2B
					GGCT				NGEF
						Protein digestion and absorption	COL21A1		PLXNB3											Sulfur metabolism	IMPAD1
				Arrhythmogenic right ventricular cardiomyopathy (ARVC)	LMNA		COL2A1		MAPK3
					CTNNA1		KCNK5		SEMA4B											Vitamin digestion and absorption	SLC52A3
					ITGA5		SLC1A5		PPP3CB
							SLC36A1		SEMA4C											Other types of O-glycan biosynthesis	B3GALTL
				Retrograde endocannabinoid signaling	ITPR3		ATP1A1		SEMA3A
					PLCB3		SLC3A2													Other glycan degradation	GBA
					PRKACA		COL12A1	Salmonella infection	MAPK14
					MGLL		COL4A4		IFNGR1											Nitrogen metabolism	CA13
							ATP1B3		ARPC3
				Adrenergic signaling in cardiomyocytes	PLCB3		COL4A1		CDC42											One carbon pool by folate	MTHFR
					AKT2				RAC1
					PPP2CB	Apoptosis	PRKX		WASF2											Glycosaminoglycan biosynthesis - keratan sulfate	CHST2
					ATP1A1		PRKAR1B		PKN1
					PPP2CA		TP53		PKN3											Glycosaminoglycan degradation	HPSE
					PRKACA		CASP6		PYCARD
							DFFB		CXCL2											Proximal tubule bicarbonate reclamation	ATP1B1
				Taste transduction	ITPR3		ENDOG		CSF2
					PRKACA		PIK3CB		PKN2											Protein export	SEC61G
							BIRC3		MAPK11
				Staphylococcus aureus infection	PTAFR				ARPC5											Olfactory transduction	GNAL
					KRT10	Hedgehog signaling pathway	PRKX		ARPC1B
							GLI1		MAPK3											Morphine addiction	GNAO1
				Vibrio cholerae infection	PRKACA		FBXW11		IFNGR2
					ATP6V1C1		CSNK1G2		IL8											Metabolism of xenobiotics by cytochrome P450	HSD11B1
							CSNK1A1		CXCL1
				Basal cell carcinoma	WNT7B				FLNC											Hedgehog signaling pathway	WNT9A
					WNT7A	Starch and sucrose metabolism	UGT1A1		IL6
							UGT1A6		DYNC1I1											Circadian entrainment	GNAO1
				Hypertrophic cardiomyopathy (HCM)	LMNA				MYD88
					ITGA5	Neuroactive ligand-receptor interaction	LPAR6		PFN4											Synthesis and degradation of ketone bodies	HMGCS1
					PRKAB1		GRIN3A
							GABRP	Inositol phosphate metabolism	PLCB3											Amyotrophic lateral sclerosis (ALS)	PPP3R1
				Glutamatergic synapse	ITPR3		ADRA1A		MINPP1
					PLCB3		DRD2		PIK3CA											Staphylococcus aureus infection	SELPLG
					GRIN2D		F2RL1		PIP4K2B
					PRKACA		GRIA1		PLCG1											Ascorbate and aldarate metabolism	UGDH
							GHR		INPPL1
				ECM-receptor interaction	COL5A1		S1PR5		IMPA1											Homologous recombination	RPA4
					ITGA5		GABRG2		PLCD1
					COL6A2		LPAR3		PIP4K2C											Fatty acid elongation	ELOVL5
							LPAR2		OCRL
				Inflammatory bowel disease (IBD)	SMAD2		ADRB2		PIK3CD											Antigen processing and presentation	TAPBP
					STAT6		F2R		PIP4K2A
							ADORA2B		MTM1											Ovarian steroidogenesis	IGF1R
				Dilated cardiomyopathy	LMNA		THRA		PLCB1
					PRKACA				PI4KA											Insulin secretion	ATP1B1
					ITGA5	Vibrio cholerae infection	PRKX		PLCE1
							CFTR		INPP5J											Pyruvate metabolism	AKR1B1
				Drug metabolism - cytochrome P450	GSTO2		ATP6V1B1		PLCB4
					ALDH3A1		ATP6V0B													Caffeine metabolism	NAT1
							ATP6V1E2	Small cell lung cancer	TRAF2
				Metabolism of xenobiotics by cytochrome P450	GSTO2				PTK2											Ubiquinone and other terpenoid-quinone biosynthesis	GGCX
					ALDH3A1	Morphine addiction	PRKX		BIRC2
							GABRP		AKT2											Glycosphingolipid biosynthesis - globo series	B3GALNT1
				Pyrimidine metabolism	CTPS1		ARRB2		PIK3CA
					POLR2L		GABRG2		TRAF6											RNA degradation	DIS3
					POLA2		GRK6		PTGS2
									AKT3											Cysteine and methionine metabolism	CTH
				Cardiac muscle contraction	ATP1A1	Fc gamma R-mediated phagocytosis	PLA2G4A		BIRC7
					UQCRB		PLA2G4E		CCNE2											Linoleic acid metabolism	PLA2G16
							PLA2G4B		CDK6
				GABAergic synapse	SLC38A5		GAB2		E2F1											Arachidonic acid metabolism	PLA2G16
					PRKACA		PLA2G6		LAMC1
							LIMK2		ITGA3											Regulation of autophagy	ATG12
				Rheumatoid arthritis	CTSL1		ASAP3		COL4A6
					ATP6V1C1		ARPC1A		PIK3CD											Peroxisome	ACSL5
							PIK3CB		CCNE1
				Morphine addiction	PRKACA		PLD2		ITGB1											Valine, leucine and isoleucine degradation	HMGCS1
					PDE8A		RPS6KB2		LAMB3
							WASF1		TRAF1											Terpenoid backbone biosynthesis	HMGCS1
				Systemic lupus erythematosus	SNRPB		RPS6KB1		ITGA2B
					SNRPD1		PPAP2C		APAF1
									LAMC2
				Ribosome	MRPS9	Dilated cardiomyopathy	PRKX		LAMA3
					MRPL27		ITGA10		IKBKG
					RPL15		TNNT2		LAMA4
							ITGB4
				Oxidative phosphorylation	UQCRB		LAMA2	Measles	EIF2AK2
					ATP5A1		ITGA2		IFNGR1
					ATP6V1C1				STAT1
						Purine metabolism	GMPR		AKT2
				Neuroactive ligand-receptor interaction	PTAFR		POLR3G		EIF2AK3
					S1PR3		GUCY1A3		PIK3CA
					LPAR2		NME1-NME2		STAT2
					GRIN2D		ENTPD2		TRAF6
					ADORA2B		POLR2E		PRKCQ
							NT5C3L		RAB9B
				Cytokine-cytokine receptor interaction	TNFRSF21		POLR2H		IL6
					CLCF1		GART		IL2RB
							NUDT2		JAK3
				Steroid biosynthesis	CYP27B1		NME2		CCNE1
							IMPDH1		IRF3
				Mucin type O-Glycan biosynthesis	GALNT14		PFAS		MYD88
							NTPCR		PIK3CD
				Glycosaminoglycan biosynthesis - chondroitin sulfate / dermatan sulfate	B3GALT6		POLR2D		MSN
							POLR3D		CDK6
				Glycosaminoglycan degradation	SGSH		POLR2F		IRAK4
							AK2		IFNAR2
				Collecting duct acid secretion	ATP6V1C1		PRPS2		CCNE2
							ITPA		JAK2
				Proximal tubule bicarbonate reclamation	ATP1A1		POLR3E		IFNGR2
							NME1-NME2		NFKBIB
				Phenylalanine, tyrosine and tryptophan biosynthesis	GOT2		HDDC3		MX1
							NUDT16		STAT5A
				Butanoate metabolism	ECHS1		PAPSS1		TNFAIP3
							POLR2G		FYN
				Vitamin B6 metabolism	PDXK		NT5M		AKT3
							NME3
				Olfactory transduction	PRKACA		ADPRM	Vasopressin-regulated water reabsorption	CREB1
							POLR1B		CREB3L2
				Nicotine addiction	GRIN2D		ENTPD1		RAB5B
							APRT		STX4
				Malaria	MYD88		PRUNE		CREB5
							NME1		GNAS
				Pantothenate and CoA biosynthesis	PANK3		GUCY2D		RAB5A
							POLR1C		ADCY6
				Taurine and hypotaurine metabolism	ADO		POLR1E		AVPR2
							IMPDH2		CREB3L1
				Retinol metabolism	DGAT1		ZNRD1		DYNC1I1
							PDE5A		PRKACB
				Ascorbate and aldarate metabolism	ALDH9A1		NUDT5
							NT5C	Cholinergic synapse	PLCB3
				Homologous recombination	TOP3A		ADSL		AKT2
									CREB1
				Alanine, aspartate and glutamate metabolism	GOT2	Pancreatic secretion	CFTR		CREB3L2
							PLA2G2A		MAP2K1
				Complement and coagulation cascades	F12		PLA2G12A		PIK3CA
							RAB3D		GNB4
				Renin-angiotensin system	NLN		ATP1A1		MAPK3
							RAB27B		CREB5
				Non-homologous end-joining	XRCC6		CLCA2		ADCY6
							ATP1B3		GNG11
				Fatty acid biosynthesis	MCAT				JAK2
						Non-small cell lung cancer	RASSF5		PRKCA
				Ovarian steroidogenesis	PRKACA		TP53		ADCY7
							RXRB		GNG10
				Primary bile acid biosynthesis	SCP2		PIK3CB		KCNQ4
							MAP2K2		GNG4
				RNA polymerase	POLR2L				ACHE
						Hepatitis C	IRF7		PLCB4
				Glycine, serine and threonine metabolism	ALAS1		TP53		FYN
							MAPK10		AKT3
				Mismatch repair	MLH1		IFNB1		CHRM3
							TYK2		CACNA1B
				Glycosphingolipid biosynthesis - globo series	GLA		PPP2CA		PIK3CD
							PIK3CB		PLCB1
				Riboflavin metabolism	RFK		EIF3E		PRKACB
							TICAM1		GNAI2
				Hematopoietic cell lineage	ITGA5		CLDN15		GNB5
									CHRM4
				Starch and sucrose metabolism	PGM2	Rap1 signaling pathway	PARD6A		CACNA1C
							FGFR4		CREB3L1
				Arachidonic acid metabolism	PTGES		DRD2
							CSF1R	Thyroid cancer	MAP2K1
							RAC3		TCF7L1
							RASSF5		TFG
							MAP2K6		MAPK3
							PIK3CB		BRAF
							INSR		RET
							MAP2K2		TCF7
							FGFR3		LEF1
							RAPGEF5
							CALML5	p53 signaling pathway	SHISA5
							RAP1GAP		CASP8
							LPAR3		PMAIP1
							LPAR2		GTSE1
							F2R		ATM
							ADORA2B		CCNE1
									BAX
						Measles	IRF7		APAF1
							TP73		SESN3
							TP53		CCNE2
							IFNB1		CDK6
							PIK3CB		BID
							CCND3
							CCND2	Adipocytokine signaling pathway	TRADD
							TLR2		TRAF2
							EIF3H		PPARA
[truncated: 2,765 more rows]

## Sheet: LN2 x LN3
LN2 x LN3
EXCLUSIVE LN2		EXCLUSIVE LN3		CONTINUM		EXCLUSIVE LN2 DW		EXCLUSIVE LN2 UP		EXCLUSIVE LN3 DW		EXCLUSIVE LN3 UP		COMMON DW		COMMON UP		COMMON LN2 DW LN3 UP		COMMON LN2 UP LN3 DW
Butanoate metabolism	ACSM5	Transcriptional misregulation in cancer	MYCN	Viral carcinogenesis	HLA-B	Ribosome biogenesis in eukaryotes	GAR1	Systemic lupus erythematosus	HIST3H2A	ECM-receptor interaction	TNXB	Epstein-Barr virus infection	YWHAE	Steroid biosynthesis	FDFT1	Oxytocin signaling pathway	CAMK1	Spliceosome	HNRNPA1L2	Cytokine-cytokine receptor interaction	IL12A
			BCL2A1		MAPK3		SPATA5		HLA-DRB1		SDC1		XPO1		DHCR24		RGS2		HNRNPM		IL12RB2
Serotonergic synapse	HTR1B				YWHAH		NOB1		ACTN2		ITGA6		HLA-E		MSMO1		NPR2		SART1		IL22RA1
		HTLV-I infection	MSX2		ATF4		WDR36		HIST1H2BO		ITGA3		CD44		DHCR7		NOS3		SRSF2		TNFRSF25
Neuroactive ligand-receptor interaction	HTR1B		CD3E		GRB2		REXO1		HIST1H2AM		ITGA10		AKT2		CYP51A1				SF3B3		CD40
					HIST2H2BE		POP1		HIST1H2AC		COL4A4		TAB1		LSS	Staphylococcus aureus infection	C2		DDX23		CXCL11
Metabolic pathways	ACSM5	Neuroactive ligand-receptor interaction	NPY5R		NFKB1		HEATR1				COL4A1		TRAF5		SQLE		HLA-DMA		EFTUD2		CCL20
			TAAR1		SND1		PWP2	Cocaine addiction	DLG4		LAMB3		POLR2F		HSD17B7				TCERG1		TNFRSF6B
Insulin secretion	GIP						SBDS		RGS9		ITGA7		PSMD13			Legionellosis	CXCL3		SNRNP200		CSF3
		Chagas disease (American trypanosomiasis)	CD3E	Pathways in cancer	FGF11		RIOK1		PPP1R1B		VWF		CD58	Proteoglycans in cancer	PIK3R3		CLK1		PCBP1		IL24
					PPARD		UTP15				AGRN		TBP		TLR4				DDX46		IL1B
		Olfactory transduction	OR9A4		GRB2		BMS1	Alcoholism	HIST3H2A		ITGB6		PRKACA		PLCG2	cGMP-PKG signaling pathway	RGS2		HNRNPU		CXCL10
					RAD51		UTP14A		HIST1H2BO		THBS1		MAP3K7		WNT9A		NPR2		SRSF1		IL1A
		Primary immunodeficiency	CD3E		TFG		NOL6		HIST1H2AM		LAMB1		RBPJ		FZD8		NOS3		DHX8		IL20
					MAPK3		UTP14C		PPP1R1B		LAMC2		EIF2AK1		IGF2				SRSF6		IL21R
		Measles	CD3E		WNT3		MPHOSPH10		HIST1H2AC		LAMA3		POLR2G		ITPR2	Purine metabolism	NME4		PRPF6
					DAPK3						LAMA5		PSMD14		TIMP3		ENPP1		CDC5L	Inflammatory bowel disease (IBD)	HLA-DRA
		Retinol metabolism	RPE65		DVL2	RNA transport	EIF5B	Viral myocarditis	HLA-B		ITGA2		POLR2J		EZR		NPR2		DDX5		IL12A
					NFKB1		POP1		HLA-DRB1		ITGA9		IKBKG		CCND1				PRPF3		IL1B
		NF-kappa B signaling pathway	BCL2A1		TCEB1		THOC1		DMD		ITGA1		PLCG1		SLC9A1	Protein digestion and absorption	MME		WBP11		IL1A
							STRAP				ITGB4		MAPK12		MDM2		COL3A1		SF3B4		IL21R
		Hematopoietic cell lineage	CD3E	Acute myeloid leukemia	NFKB1		RANBP2	HIF-1 signaling pathway	SERPINE1				MAPK11		HBEGF				SRSF3		IL12RB2
					MAPK3		NUP214		CAMK2A	Amoebiasis	PIK3CB		YWHAQ		EGFR	Systemic lupus erythematosus	C2		HNRNPK
		T cell receptor signaling pathway	CD3E		PPARD		GEMIN4		ANGPT4		GNA15		PIK3CD				HLA-DMA		PLRG1	Type I diabetes mellitus	IL12A
					GRB2		EIF3A		EGF		PTK2		CDKN1B	Glioma	PDGFB				TRA2A		IL1B
		PPAR signaling pathway	FABP4				PABPC3				SERPINB4		POLR2E		CCND1	TNF signaling pathway	MAGI2		PRPF31		IL1A
				Other types of O-glycan biosynthesis	GLT25D1		FMR1	Antigen processing and presentation	HLA-B		SERPINB13		PSMD4		PIK3R3		CXCL3		DDX42		HLA-DRA
					ST3GAL3		NUP205		CTSB		SERPINB3		PSMC3		PDGFA				PRPF8
					FUT4		THOC3		HLA-DRB1		TNF		TRAF1		PLCG2	Vascular smooth muscle contraction	NPR2		SF3B2	Toll-like receptor signaling pathway	IL12A
							GEMIN5				ITGB2		POLR2L		MDM2		RAMP2		ALYREF		IL1B
				p53 signaling pathway	SHISA5		UPF2	Melanoma	FGF18		LAMB3		ATF2		EGFR				TRA2B		CXCL10
					TNFRSF10B		SRRM1		EGF		LAMA3		VIM			HTLV-I infection	HLA-DMA		RBMX		CD40
					CCNB2		NUP155		FGF13		LAMA5		MAP2K6	Leukocyte transendothelial migration	NCF2		WNT10B		SF3B1		LBP
					TSC2		EIF4B				SERPINB2		CCNA2		PIK3R3		TERT				CXCL11
							EIF4G2	Lysosome	AP3B2		COL4A4		HLA-A		PLCG2			DNA replication	LIG1
				Non-alcoholic fatty liver disease (NAFLD)	NDUFV1				ACP5		IL8		HDAC2		EZR	Platelet activation	COL3A1		MCM5	Malaria	IL12A
					XBP1	Tight junction	EPB41L3		GAA		COL4A1		PSMD3		CLDN1		NOS3		MCM3		CSF3
					ATF4		ACTN4		CTSB		CD14		JUN		CYBB				FEN1		CD40
					NFKB1		CASK				SERPINB1		MAPK8		CLDN9	Wnt signaling pathway	WNT10B		RFC2		IL1B
					NDUFB9		MPDZ	Allograft rejection	HLA-B		LAMB1		NFKBIB		OCLN		MMP7		POLA1
					COX4I1		EPB41L1		HLA-DRB1		LAMC2		HDAC1		CTNND1				RFC1	Jak-STAT signaling pathway	IL12A
							GNAI3				SERPINB9					Alzheimer's disease	APBB1		MCM7		CSF3
				Neurotrophin signaling pathway	MAPK3		TJP2	Alanine, aspartate and glutamate metabolism	IL4I1		TLR2	Ribosome	MRPL14	Pathways in cancer	BCR		MME		POLE3		IL24
					SH2B3		YES1		ALDH4A1				MRPL17		PIK3R3				MCM6		IL12RB2
					GRB2		RAB3B			Cell adhesion molecules (CAMs)	PDCD1LG2		RPS14		PLCG2	PI3K-Akt signaling pathway	NOS3		MCM4		IL22RA1
					ATF4		MAGI1	Graft-versus-host disease	HLA-B		HLA-DOB		MRPS16		TGFBR2		COL3A1		PCNA		IL20
					NFKB1		PPP2R1B		HLA-DRB1		ITGA6		RPL8		WNT9A				MCM2		IL21R
							TJP1				HLA-DQB1		MRPS11		FZD8	Metabolic pathways	NOS3		RFC5
				Prostate cancer	NFKB1		CTNNB1	Cell adhesion molecules (CAMs)	SIGLEC1		PTPRF		MRPL27		CDH1		NME4		POLE	Hematopoietic cell lineage	CR2
					MAPK3		PPP2R2B		HLA-B		ITGB2		UBA52		PDGFB		ENPP1				HLA-DRA
					ATF4		NRAS		HLA-DRB1		CD86		RPLP1		GSK3B			RNA transport	NUP50		CSF3
					GRB2				ICAM2		CDH5		RPL15		CCND1	Pathways in cancer	WNT10B		EIF2B1		IL1B
						Adherens junction	BAIAP2				ICAM1		MRPL3		PDGFA				EIF3CL		IL1A
				Insulin signaling pathway	MAPK3		TJP1	ECM-receptor interaction	GP5		NTNG1		MRPL12		CEBPA	Cytokine-cytokine receptor interaction	CXCL3		EEF1A1
					TSC2		ACTN4		THBS4		CLDN16		MRPL16		LAMA1				ELAC2	Allograft rejection	IL12A
					GRB2		CTNNB1		HSPG2		ITGA9		RPS16		MDM2	Transcriptional misregulation in cancer	IGFBP3		RAN		CD40
					FLOT1		IGF1R				CD274		MRPL28		RUNX1				TMEM48		HLA-DRA
					PYGB		EP300	Hematopoietic cell lineage	GP5		HLA-C		RPL5		EGFR	Rap1 signaling pathway	MAGI2		CASC3
							IQGAP1		HLA-DRB1		SDC1		RPS27L						UPF3A	Graft-versus-host disease	IL1B
				Protein export	SRPR		PTPN1		EPOR		NCAM2		RPL7A	Melanoma	CDH1	HIF-1 signaling pathway	NOS3		EIF3F		IL1A
					SRPRB		YES1				CLDN4		RPS15		PDGFB				PABPC4L		HLA-DRA
							FER	Type I diabetes mellitus	HLA-B		NFASC		RPS20		CCND1	FoxO signaling pathway	HOMER2		PABPC4
				Dorso-ventral axis formation	GRB2				HLA-DRB1		CDH3		RPS9		PIK3R3				SEH1L	Leishmaniasis	HLA-DRA
					MAPK3	RNA degradation	PABPC3				PVR		MRPL15		PDGFA	Herpes simplex infection	HLA-DMA		POM121C		IL12A
							SKIV2L2	Phagosome	HLA-B		PVRL1		RPS10		MDM2				NUP54		IL1B
				Alcoholism	MAPK3		CNOT1		HLA-DRB1		NRCAM		RPL36		EGFR	Chemokine signaling pathway	CXCL3		EIF3B		IL1A
					GNB2		DDX6		THBS4		F11R		MRPL32						EIF3I
					GRB2		DIS3		COLEC11		NTNG2		RPLP2	Pathogenic Escherichia coli infection	KRT18	Hippo signaling pathway	WNT10B		NUP153	Toxoplasmosis	HSPA1L
					ATF4		CNOT2				CNTN1		RPL10		CDH1				NXT2		ALOX5
					HIST2H2BE		CNOT7	Rap1 signaling pathway	EGF				RPL32		EZR	Influenza A	HLA-DMA		DDX20		HLA-DRA
							DHX36		FGF13	Influenza A	TNFSF10		RPL22		CLDN1				RPP14		IL12A
				PI3K-Akt signaling pathway	FGF11		EXOSC6		ANGPT4		PIK3CB		RPL4		TLR4	MAPK signaling pathway	MAP3K12		KPNB1		CD40
					TSC2				FGF18		CASP9		RPS23		OCLN				EIF4G1
					PPP2R5B	Prostate cancer	NFKB1		SKAP1		CIITA		FAU			p53 signaling pathway	IGFBP3		PHAX	Pantothenate and CoA biosynthesis	VNN2
					GRB2		NKX3-1				HLA-DOB		RPL11	Terpenoid backbone biosynthesis	HMGCR				NUP98		VNN1
					MAPK3		CTNNB1	Regulation of actin cytoskeleton	ACTN2		MAPK13		RPS5		HMGCS1	Proteoglycans in cancer	WNT10B		TGS1
					YWHAH		MTOR		EGF		HSPA1A				MVK				SMN2	Influenza A	HSPA1L
					GNB2		IGF1R		FGF13		FAS	Oxidative phosphorylation	ATP6V0E2		IDI1	Melanogenesis	WNT10B		EEF1A2		HLA-DRA
					ATF4		EP300		FGF18		HLA-DQB1		ATP5L						POM121		IL12A
					NFKB1		HSP90AB1		ITGAX		NLRP3		NDUFA10	Endocytosis	EPN3	Nitrogen metabolism	CA9		ALYREF		IL1B
							HSP90AA1				PYCARD		NDUFB10		NEDD4L				EIF3J		CXCL10
				Hepatitis B	MAPK3		NRAS	Proteoglycans in cancer	CAMK2A		SOCS3		ATP5E		EHD4	Antigen processing and presentation	HLA-DMA				IL1A
					GRB2		AR		HSPG2		TNF		NDUFA13		IL2RG			Cell cycle	MAD1L1
					ATF4				FGF13		DDX58		NDUFS3		PARD6B	Pertussis	C2		E2F3	Salmonella infection	RILP
					NFKB1	Inositol phosphate metabolism	INPP1		SMO		ICAM1		ATP5A1		TGFBR2				SMC3		LBP
					STAT6		INPP4B		FGF18		OAS1		UQCRQ		RAB11FIP4	Viral myocarditis	HLA-DMA		CDC6		IL1B
							PLCD3				TICAM1		COX6C		LDLR				MCM5		IL1A
				Glycosphingolipid biosynthesis - lacto and neolacto series	ST3GAL3		SYNJ1	Autoimmune thyroid disease	HLA-B		IFIH1		ATP5B		DNM3	Estrogen signaling pathway	NOS3		ORC1
					FUT4		INPP5B		HLA-DRB1		CASP1		ATP6AP1		MDM2				CREBBP	Tuberculosis	HLA-DRA
							IPPK				JAK2		UQCR10		EGFR	Complement and coagulation cascades	C2		ANAPC2		IL12A
				Endocytosis	DNM2		PIK3C2B	Steroid hormone biosynthesis	CYP11A1		MAPK10		ATP5G3						E2F2		IL1B
					DNAJC6		INPP5A		HSD17B8		IL8		NDUFS8	Prostate cancer	PDGFB	Cell adhesion molecules (CAMs)	HLA-DMA		MCM3		IL1A
					CHMP6						MAP2K3		NDUFA4L2		CCND1				RB1		CD74
					ARAP1	Thyroid hormone signaling pathway	DIO1	Arginine and proline metabolism	ENSG00000114786		IL18		LHPP		PIK3R3	Salmonella infection	CXCL3		ESPL1		LBP
					HLA-B		SLC2A1		ALDH4A1		IFNGR2		NDUFA4		PDGFA				ORC5
					CHMP5		PLCD3				FDPS		UQCR11		GSK3B	ECM-receptor interaction	COL3A1		STAG1	Rheumatoid arthritis	HLA-DRA
							MTOR	Glioma	CAMK2A		STAT2		NDUFB6		MDM2				MCM7		IL1B
				Pancreatic cancer	NFKB1		NCOR1		EGF		OAS3		NDUFA6		EGFR	Asthma	HLA-DMA		MCM4		IL1A
					MAPK3		TSC2						COX5B						MCM2		CCL20
					RAD51		EP300	Osteoclast differentiation	ACP5	Focal adhesion	PIK3CB		ATP6V0E1	MicroRNAs in cancer	PDGFB	Renin-angiotensin system	MME		RBL1
							NCOA2		SOCS1		ITGA6		NDUFB7		PLCG2				SMC1A	Measles	HSPA1L
				Thyroid cancer	MAPK3		ATP2A2		OSCAR		LAMB3		NDUFB2		TIMP3	Focal adhesion	COL3A1		CDC27		IL12A
					TFG		THRB				LAMA5		ATP5G2		EZR				YWHAB		BBC3
							CTNNB1	Amphetamine addiction	CAMK2A		ITGA9		NDUFV2		CCND1	Nicotinate and nicotinamide metabolism	ENPP1		MCM6		IL1B
				Oocyte meiosis	MAPK3		NRAS		PPP1R1B		PAK1		COX5A		PDGFA				PCNA		IL1A
					CCNB2						MAPK10		NDUFB11		SERPINB5	Calcium signaling pathway	NOS3
					PPP2R5B	Biosynthesis of unsaturated fatty acids	ACOX1	PI3K-Akt signaling pathway	THBS4		VAV1		NDUFA12		MDM2			mRNA surveillance pathway	MSI2	NF-kappa B signaling pathway	CD40
					YWHAH		ELOVL5		EPOR		PDGFD		ATP5F1		EGFR	Arginine and proline metabolism	NOS3		PPP2R3A		LBP
							FADS2		EGF		LAMB1		ATP6V1E1						CPSF6		IL1B
				HTLV-I infection	CCNB2		HSD17B12		FGF13		RASGRF1		NDUFA11	Chronic myeloid leukemia	TGFBR2	Pyruvate metabolism	HAGHL		WDR33		PLAU
					HLA-B				ANGPT4		ITGB4		ATP6V1C1		BCR				ETF1
					WNT3	Ubiquitin mediated proteolysis	HUWE1		FGF18		TNXB				CCND1	PPAR signaling pathway	PLTP		CPSF7	Legionellosis	HSPA1L
					XBP1		XIAP				PTK2	Huntington's disease	NDUFA10		PIK3R3				NXT2		IL12A
					ATF4		UBA6	Focal adhesion	ACTN2		ITGA7		IFT57		MDM2	Basal cell carcinoma	WNT10B		PPP1CA		IL1B
					DVL2		UBE3A		THBS4		VWF		NDUFB10		RUNX1				CASC3
					NFKB1		UBE4A		EGF		ITGB6		ATP5E			TGF-beta signaling pathway	ID3		GSPT1	Asthma	CD40
							UBE2G1		PARVB		RAC2		POLR2F	Adherens junction	CDH1				UPF3A		HLA-DRA
				Renal cell carcinoma	MAPK3		ANAPC1				BIRC3		NDUFA13		TGFBR2	Leishmaniasis	HLA-DMA		PPP1CC
					TCEB1		FBXW7	Arrhythmogenic right ventricular cardiomyopathy (ARVC)	ACTN2		LAMA3		NDUFS3		SORBS1				NUDT21	Antigen processing and presentation	CD74
					GRB2		UBE2J1		DMD		CCND2		TBP		PTPRB	Toxoplasmosis	HLA-DMA		ALYREF		HSPA1L
							WWP1				ITGA2		ATP5A1		CTNND1				PABPC4L		HLA-DRA
				RIG-I-like receptor signaling pathway	NFKB1		UBOX5	Hippo signaling pathway	SERPINE1		ITGA1		UQCRQ		EGFR	Amoebiasis	COL3A1		CSTF1
					PIN1		UBE4B		DLG4		COL4A4		COX6C						PABPC4	RIG-I-like receptor signaling pathway	ISG15
					TMEM173		DDB1		SOX2		ITGA10		ATP5B	Circadian rhythm	PER2	Autoimmune thyroid disease	HLA-DMA				IL12A
											ITGA3		UQCR10		NR1D1			Mismatch repair	MSH3		CXCL10
				Prolactin signaling pathway	NFKB1	B cell receptor signaling pathway	PIK3AP1	Ras signaling pathway	EGF		PAK3		AP2A2		CLOCK	Inflammatory bowel disease (IBD)	HLA-DMA		RFC1
					MAPK3		MALT1		FGF13		KDR		ATP5G3		BHLHE41				LIG1	B cell receptor signaling pathway	CD72
					GRB2		NFATC3		ANGPT4		MYL2		POLR2G			Rheumatoid arthritis	HLA-DMA		PCNA		CR2
							NFKB1		FGF18		COL4A1		NDUFS8	Arrhythmogenic right ventricular cardiomyopathy (ARVC)	PKP2				RFC2		IFITM1
				Chronic myeloid leukemia	NFKB1		BCL10				THBS1		POLR2J		CACNG4	Type I diabetes mellitus	HLA-DMA		MSH6
					MAPK3		NRAS	Insulin secretion	CAMK2A		LAMC2		SOD2		ITGB7				MSH2	Pertussis	IL12A
					GRB2		CD22		RAB3A				AP2M1		CACNG7	Pantothenate and CoA biosynthesis	ENPP1		RFC5		IL1B
							PPP3CA			Toxoplasmosis	PIK3CB		DNAH2		DSP						IL1A
				B cell receptor signaling pathway	NFKB1			ErbB signaling pathway	CAMK2A		CASP9		DNAH1		DSC2	Hedgehog signaling pathway	WNT10B	MicroRNAs in cancer	E2F3
					MAPK3	Fatty acid metabolism	FADS2		EGF		CIITA		PPARGC1A						SIRT1	African trypanosomiasis	IL12A
					GRB2		ACAT2				HLA-DOB		NDUFA4L2	Endometrial cancer	CDH1	Hematopoietic cell lineage	MME		PTEN		IL1B
							ELOVL5	Rheumatoid arthritis	ACP5		MAPK13		CREB3L1		CCND1				MAPK7
				Ras signaling pathway	FGF11		ACSL5		HLA-DRB1		HSPA1A		NRF1		PIK3R3	Circadian rhythm	NPAS2		MET	Prion diseases	IL1B
					RGL2		ACOX1				ITGA6		POLR2E		GSK3B				MAPK1		IL1A
					GRB2		HSD17B12	Morphine addiction	GABBR1		HLA-DQB1		DNAI1		EGFR	Starch and sucrose metabolism	ENPP1		BRCA1
					MAPK3				PDE4B		TNF		NDUFA4						CREBBP	Insulin secretion	RIMS2
					GNB2	Phosphatidylinositol signaling system	INPP1				LAMB3		UQCR11	Tight junction	INADL	Tuberculosis	HLA-DMA		DNMT1		CACNA1S
					NFKB1		INPP4B	Circadian entrainment	CACNA1I		BIRC3		CLTCL1		PARD6B				EZH2		TRPM4
							PLCD3		CAMK2A		LAMA3		NDUFB6		AMOTL1	Intestinal immune network for IgA production	HLA-DMA		MMP16
				Natural killer cell mediated cytotoxicity	HLA-B		SYNJ1				LAMA5		SLC25A5		MYH14				E2F2	Epstein-Barr virus infection	HSPA1L
					MAPK3		INPP5B	Inflammatory mediator regulation of TRP channels	CAMK2A		JAK2		NDUFA6		CGN	Lysosome	CTSF		HNRNPK		HLA-DRA
					GRB2		IPPK		ASIC1		BCL2L1		POLR2L		CLDN1				CCNG1		CR2
					TNFRSF10B		PIK3C2B				MAPK10		COX5B		CLDN9	Protein processing in endoplasmic reticulum	SEC31B		BMF		CD40
							INPP5A	Tuberculosis	HLA-DRB1		MAP2K3		BAX		OCLN				CYP1B1		ENTPD3
				Bladder cancer	DAPK3				CAMK2A		IFNGR2		NDUFB7			Graft-versus-host disease	HLA-DMA		RPTOR
					MAPK3	Progesterone-mediated oocyte maturation	CDC25A		ITGAX		LAMB1		NDUFB2	Hepatitis C	LDLR				KIF23	Intestinal immune network for IgA production	CD40
							ADCY9				LAMC2		CLTA		PIK3R3	Allograft rejection	HLA-DMA		MARCKS		HLA-DRA
				Salmonella infection	NFKB1		RPS6KA2	MAPK signaling pathway	EGF		TLR2		AP2S1		GSK3B				PDGFRB
					MAPK3		GNAI3		FGF13				HDAC2		CLDN1	Phagosome	HLA-DMA		BCL2L11	Hippo signaling pathway	BBC3
					KLC4		IGF1R		CACNA1I	Small cell lung cancer	PIK3CB		SOD1		IRF1				TPM3		WNT2B
							ANAPC1		FGF18		PTGS2		ATP5G2		CLDN9	Jak-STAT signaling pathway	IL13RA2				PPP2R2C
				Oxidative phosphorylation	NDUFV1		HSP90AB1				CASP9		PPIF		OCLN			Base excision repair	PARP1		WNT3A
					ATP6V0B		HSP90AA1	Viral carcinogenesis	HLA-B		BCL2L1		NDUFV2		EGFR	Riboflavin metabolism	ENPP1		APEX2
					NDUFB9				ACTN2		PTK2		COX5A						LIG1	Systemic lupus erythematosus	HLA-DRA
					COX4I1	Citrate cycle (TCA cycle)	ACLY		HIST1H2BO		ITGA6		CYCS	Phosphatidylinositol signaling system	PIK3R3	VEGF signaling pathway	NOS3		FEN1		CD40
							DLD				ITGA3		AP2A1		ITPR2				UNG		HIST3H2BB
				Wnt signaling pathway	PPARD		DLAT	Cholinergic synapse	KCNJ12		COL4A4		NDUFB11		PLCG2	Glutamatergic synapse	HOMER2		POLE3
					WNT3		SUCLA2		CAMK2A		MYC		NDUFA12		PIK3C2A				HMGB1	Chagas disease (American trypanosomiasis)	IL12A
					DVL2						COL4A1		ATP5F1		CDS1	Tight junction	MAGI2		PCNA		IL1B
					DAAM2	Spliceosome	THOC1	Toxoplasmosis	HLA-DRB1		LAMB3		VDAC1		INPP5D				POLE		PPP2R2C
							DHX38		SOCS1		BIRC3		DCTN2			Pyrimidine metabolism	NME4
				GnRH signaling pathway	MAPK3		SF3A3				LAMB1		HDAC1	Bladder cancer	CDH1			Herpes simplex infection	TAF9B	Autoimmune thyroid disease	HLA-DRA
					ATF4		CHERP	Endocytosis	ACAP1		LAMC2		NDUFA11		MDM2				TBK1		CD40
					GRB2		DHX15		EGF		LAMA3				EGFR				SRSF2
							AQR		HLA-B		LAMA5	Parkinson's disease	NDUFA10		CCND1				GTF2I	Ovarian steroidogenesis	ALOX5
				Fc gamma R-mediated phagocytosis	DNM2		SF3A1				ITGA2		NDUFB10						IFNAR1		HSD17B2
					MAPK3		THOC3	Neurotrophin signaling pathway	CAMK2A				ATP5E	Thyroid hormone signaling pathway	PIK3R3				PER1
					VASP		CDC40		NGFRAP1	PI3K-Akt signaling pathway	PIK3CB		NDUFA13		GSK3B				TRAF1	Hedgehog signaling pathway	WNT2B
							SRSF7				FGFR3		NDUFS3		PLCG2				SRSF1		WNT3A
				Metabolic pathways	SAT2		SMNDC1	Natural killer cell mediated cytotoxicity	HLA-B		ITGA6		ATP5A1		PFKFB2				SRSF6
					PIK3C2B				ICAM2		FGF5		PRKACA		CCND1				CREBBP	TNF signaling pathway	IL1B
					ADPGK	RNA polymerase	POLR2B				LAMB3		UQCRQ		SLC9A1				PTPN11		CXCL10
					ALOX15B		POLR2C	Dopaminergic synapse	CAMK2A		MCL1		COX6C		MDM2				SRSF3		CCL20
					DPAGT1		POLR1A		PPP1R1B		LAMA5		ATP5B						HNRNPK
					GMPPA		POLR2A				ITGA9		GNAI2	Hippo signaling pathway	CDH1				TAF5L	Viral myocarditis	HLA-DRA
					ST3GAL3			Wnt signaling pathway	FRAT1		SGK3		UQCR10		INADL				TAB2		CD40
					PAFAH1B3	Aminoacyl-tRNA biosynthesis	FARS2		CAMK2A		LPAR6		ATP5G3		GSK3B				ARNTL
					XYLT2		MARS2				BCL2L1		NDUFS8		PARD6B				PPP1CA	Basal cell carcinoma	WNT2B
					SLC33A1		TARS	Pathways in cancer	EGF		NGFR		PARK7		TGFBR2				RELA		WNT3A
					FUT4		WARS2		FGF13		IL4R		NDUFB7		CCND1				JAK1
					BDH1		RARS		SMO		PDGFD		NDUFB2		WNT9A				PPP1CC	Herpes simplex infection	HLA-DRA
					GGPS1				FGF18		LAMB1		ATP5G2		FZD8				MAVS		IL12A
					PYGB	Pyrimidine metabolism	NT5C3				ITGB4		PPIF						ALYREF		IL1B
					NDUFV1		POLR2C	RNA transport	EIF4A2		CASP9		NDUFV2	MAPK signaling pathway	MAP3K1						CD74
					NFS1		CAD		PABPC1L		TNXB		COX5A		TGFBR2			Selenocompound metabolism	SEPHS1
					OXSM		NME7				PTK2		CYCS		CACNG4				TXNRD1	Cytosolic DNA-sensing pathway	IL1B
					COASY		CANT1	Oxytocin signaling pathway	KCNJ12		JAK3		UBE2L3		CACNG7				CTH		CXCL10
					ATP6V0B		DPYD		CAMK2A		LPAR2		UBE2J2		DUSP4				MTR
					NDUFB9		POLR1A				MYC		NDUFB11		DUSP9				SEPHS2	Osteoclast differentiation	IL1B
					COX4I1		POLR2A	Jak-STAT signaling pathway	SOCS1		ITGA7		UBB		PDGFB						IL1A
							POLR2B		EPOR		CREB5		NDUFA12		PTPRR			Biosynthesis of amino acids	CS		FOSB
				MicroRNAs in cancer	ABCC1						PPP2R5A		ATP5F1		PDGFA				MTR
					WNT3	Neurotrophin signaling pathway	IRAK1	Cytokine-cytokine receptor interaction	EPOR		VWF		VDAC1		EGFR				CTH	Complement and coagulation cascades	CR2
					GRB2		FOXO3		CXCL9		ITGB6		NDUFA11		DUSP5				BCAT1		PLAU
					NFKB1		SH2B3		EGF		SGK1		LRRK2						MAT2A
							SORT1				LAMA3		NDUFA4L2	B cell receptor signaling pathway	PIK3R3				ALDOA	PPAR signaling pathway	SCD5
				Estrogen signaling pathway	MAPK3		FRS2	Herpes simplex infection	HLA-B		CCND2		NDUFA4		GSK3B				SHMT1		SLC27A5
					ATF4		RAP1A		HLA-DRB1		ITGA2		UQCR11		CARD11				PGK1
					GRB2		NFKB1				ITGA1		NDUFB6		PLCG2				GAPDH	Wnt signaling pathway	FRAT2
							NTRK2	Calcium signaling pathway	CACNA1I		JAK2		SLC25A5		INPP5D				PKM		WNT2B
				Melanogenesis	MAPK3		RPS6KA2		CAMK2A		CDKN1A		NDUFA6						PYCRL		WNT3A
					WNT3		NRAS				ITGA3		ADORA2A	Transcriptional misregulation in cancer	KLF3
					DVL2			Huntington's disease	DLG4		ITGA10		COX5B		PER2			Axon guidance	SEMA3D	Adrenergic signaling in cardiomyocytes	CACNA1S
						mRNA surveillance pathway	PABPC3		DNAL4		COL4A4				TGFBR2				ROBO1		ADRB1
				Glutathione metabolism	GSTK1		SMG7				FGFR2	Nucleotide excision repair	RPA3		ITGB7				NCK2		PPP2R2C
					TXNDC12		UPF2	Epstein-Barr virus infection	HLA-B		KDR		RPA1		PDGFA				ARHGEF12
							PPP2R2B		HLA-DRB1		COL4A1		RPA2		CEBPA				PPP3R1	MicroRNAs in cancer	PLAU
				Cocaine addiction	NFKB1		SRRM1				F2R		POLD3		MDM2				MET		WNT3A
					ATF4		PPP1CB	HTLV-I infection	HLA-DRB1		THBS1		ERCC1		RUNX1				MAPK1		CYP24A1
							PPP2R1B		HLA-B		LAMC2		CUL4A						L1CAM
				Endometrial cancer	MAPK3		CLP1				NR4A1		GTF2H3	HIF-1 signaling pathway	PIK3R3				EFNA5	Salivary secretion	ADRB1
					GRB2			Olfactory transduction	CAMK2A		TLR2		RAD23B		TLR4				ROCK2		DMBT1
						mTOR signaling pathway	VEGFA		OR56B4				CETN2		PLCG2				EFNB2
				Lysine degradation	EHMT2		MTOR			Axon guidance	LIMK2		ERCC2		CYBB				DPYSL2	GABAergic synapse	CACNA1S
					GLT25D1		RPS6KA2	Metabolic pathways	ENSG00000114786		EPHB4		RFC3		PFKFB2				CXCL12		GABRR2
							CAB39		IL4I1		PLXNB1		DDB2		EGFR				SEMA5A
				T cell receptor signaling pathway	MAPK3		TSC2		CYP11A1		PTK2		POLD2						SEMA3C	Apoptosis	IL1B
					GRB2		EIF4B		ACSS3		RHOD		XPA	Cell adhesion molecules (CAMs)	CDH1				NRP1		IL1A
					NFKB1				ALDH4A1		SRGAP3		GTF2H1		ALCAM
						Transcriptional misregulation in cancer	CDK14		CERS3		SEMA6B		RBX1		CLDN1			Glycosaminoglycan biosynthesis - chondroitin sulfate / dermatan sulfate	CHSY1	Proteoglycans in cancer	PLAU
				HIF-1 signaling pathway	MAPK3		H3F3C		HSD17B8		RAC2		POLE4		ITGB7				UST		WNT2B
					NFKB1		BMI1		GAA		NTNG1		POLD1		CLDN9				CHST3		ANK2
					TCEB1		NCOR1				PAK1				CDH4				XYLT1		WNT3A
							JMJD1C	Toll-like receptor signaling pathway	CXCL9		EPHB3	Homologous recombination	RPA3		OCLN				CHPF2
				Non-small cell lung cancer	MAPK3		SP1				SEMA3F		RPA1							Dilated cardiomyopathy	CACNA1S
					GRB2		ETV6	Hepatitis B	HSPG2		ABLIM2		RPA2	Rap1 signaling pathway	LPAR5			Ribosome biogenesis in eukaryotes	NOP58		ADRB1
							NFKB1				PAK3		POLD3		PIK3R3				GNL3L
				Basal cell carcinoma	DVL2		GOLPH3	Galactose metabolism	GAA		SEMA7A		RAD54L		PARD6B				RAN	Alzheimer's disease	APOE
					WNT3		IGF1R				EFNB1		TOP3B		SIPA1L3				IMP3		IL1B
							CCR7	Transcriptional misregulation in cancer	BCL2A1		NTNG2		BRCA2		CTNND1				NOP56		CACNA1S
				TNF signaling pathway	MAPK3		FUS				SEMA4A		POLD2		CDH1				NXT2
					ATF4		TMPRSS2	Hepatitis C	EGF		EPHA1		TOP3A		PDGFB				WDR43	Melanogenesis	WNT2B
					NFKB1						SEMA3A		EME1		PDGFA				XRN2		WNT3A
						Oocyte meiosis	ADCY9	Fat digestion and absorption	APOB		PLXNA1		POLD1		EGFR				CIRH1A
				NOD-like receptor signaling pathway	NFKB1		ANAPC1												DKC1	Retrograde endocannabinoid signaling	CACNA1S
					MAPK3		PPP2R1B	Vitamin digestion and absorption	APOB	Regulation of actin cytoskeleton	PIK3CB	Metabolic pathways	NDUFA10	Regulation of actin cytoskeleton	PIK3R3				NAT10		GABRR2
							PPP3CA				LIMK2		EARS2		MYH14
				Cholinergic synapse	MAPK3		RPS6KA2	Bile secretion	NR1H4		FGFR3		ACADSB		PDGFB			Nucleotide excision repair	LIG1	Pyrimidine metabolism	TYMP
					GNB2		IGF1R				ITGA6		NDUFB10		FGD3				RFC2		ENTPD3
					ATF4		SLK	Influenza A	HLA-DRB1		ARHGEF4		QRSL1		EZR				CUL4B
							PPP1CB				ITGB2		SRM		PDGFA				RFC1	Amoebiasis	IL12A
				Shigellosis	NFKB1		AR	Gastric acid secretion	CAMK2A		FGF5		NDUFA13		ITGB7				POLE3		IL1B
					MAPK3						ITGA9		ST3GAL1		SLC9A1				PCNA
						Long-term potentiation	RAP1A	Tryptophan metabolism	IL4I1		PAK1		HSD17B6		EGFR				RFC5	HTLV-I infection	HLA-DRA
				Alzheimer's disease	MAPK3		RPS6KA2				SSH3		COX6C						POLE		CD40
					NDUFV1		EP300	Chemical carcinogenesis	SULT1A1		VAV1		ATP5L	HTLV-I infection	MAP3K1						WNT2B
					NDUFB9		PPP1CB				PDGFD		APRT		PIK3R3			Transcriptional misregulation in cancer	KDM6A		WNT3A
					COX4I1		NRAS	MicroRNAs in cancer	SOCS1		ITGB4		UQCRQ		IL2RG				BMP2K
							PPP3CA				PTK2		TALDO1		TGFBR2				HOXA10	MAPK signaling pathway	CACNA1S
				Serotonergic synapse	MAPK3			Axon guidance	RGS3		CHRM3		ETNK2		WNT9A				RUNX2		HSPA1L
					GNB2	Axon guidance	NFATC3				ITGA7		ATP6V0E2		FZD8				PPARG		IL1B
					ALOX15B		EPHA2	Melanogenesis	CAMK2A		ITGB6		B4GALT1		PDGFB				MET		IL1A
							GNAI3				RAC2		ATP5E		GSK3B				TRAF1
				mTOR signaling pathway	MAPK3		PPP3CA	Platelet activation	GP5		ITGA2		PI4K2B		CCND1				SSX1	Chemokine signaling pathway	CXCL10
					TSC2		SRGAP2				ITGA1		POLA2		PDGFA				DDX5		CXCL11
							SLIT2	Pancreatic cancer	EGF		ITGA10		POLR2J						PRCC		CCL20
				Influenza A	MAPK3		PAK6				ITGA3		HADHA	Non-small cell lung cancer	CCND1				HOXA11
					NFKB1		EPHB6	Prolactin signaling pathway	SOCS1		PAK3		IDH3B		PIK3R3				MEF2C	Serotonergic synapse	ALOX5
					TNFRSF10B		NRAS				FGFR2		ADH5		PLCG2				ASPSCR1		CACNA1S
					FURIN		SRGAP1	Endometrial cancer	EGF		MYL2		UCKL1		EGFR				SIN3A
											F2R		AK2						ATF1	AMPK signaling pathway	SCD5
				Synaptic vesicle cycle	DNM2	Renal cell carcinoma	VEGFA	Complement and coagulation cascades	SERPINE1		CD14		POLD3	ErbB signaling pathway	PIK3R3				RELA		PPP2R2C
					ATP6V0B		RAP1A				SSH1		NDUFS3		GSK3B				DOT1L
							SLC2A1	Estrogen signaling pathway	GABBR1		CYFIP2		PET112		PLCG2				RARA	Axon guidance	SEMA4G
				Cytosolic DNA-sensing pathway	NFKB1		PAK6				PIP4K2C		ATP6AP1		HBEGF				IL1R2		FES
					TMEM173		EP300	Dilated cardiomyopathy	DMD				NDUFS8		EGFR
							NRAS			Jak-STAT signaling pathway	PIK3CB		STT3B					Melanoma	E2F2	Ribosome	RPL3L
				Glioma	MAPK3			GnRH signaling pathway	CAMK2A		IL28RA		PTDSS2	Acute myeloid leukemia	CCND1				MITF		RPL39
					GRB2	Epstein-Barr virus infection	IRAK1				JAK3		B4GALT7		PIK3R3				RB1
							USP7	Ovarian steroidogenesis	CYP11A1		IL11		HSD17B10		CEBPA				E2F3	Cell adhesion molecules (CAMs)	HLA-DRA
				Inflammatory bowel disease (IBD)	NFKB1		POLR2C				IL20RB		SCP2		RUNX1				PTEN		CD40
					STAT6		RIPK1	Insulin signaling pathway	SOCS1		SPRED3		POLR2F						PDGFC
							STAT3				MYC		PDXK	PI3K-Akt signaling pathway	LPAR5				MET	Alcoholism	HIST3H2BB
				Long-term potentiation	MAPK3		EP300	Hypertrophic cardiomyopathy (HCM)	DMD		SOCS3		GLB1		PIK3R3				MAPK1		FOSB
					ATF4		PSMD12				STAT4		DOLK		TLR4				FGFR1
							NUP214	Bladder cancer	EGF		SPRY1		PDHB		IL2RG				PDGFRB	Phagosome	HLA-DRA
				Herpes simplex infection	CDC34		NFKB1				SOCS2		BTD		PDGFB						RILP
					HLA-B		CD38	Basal cell carcinoma	SMO		SPRY2		ATP5B		GSK3B			Ubiquitin mediated proteolysis	HERC3
					TAF5		SND1				PTPN6		PIK3C3		CCND1				NEDD4	Non-alcoholic fatty liver disease (NAFLD)	IL1B
					NFKB1		POLR2A	Prostate cancer	EGF		CCND2		FAHD1		ITGB7				CUL2		IL1A
							POLR2B				IL15RA		TECR		PDGFA				TRIP12
				Epithelial cell signaling in Helicobacter pylori infection	NFKB1		MAP2K3	Non-small cell lung cancer	EGF		JAK2		ALAS1		LAMA1				CUL3	cGMP-PKG signaling pathway	CACNA1S
					ATP6V0B						SOCS7		ADO		MDM2				BRCA1		ADRB1
						Vibrio cholerae infection	ADCY9	Inflammatory bowel disease (IBD)	HLA-DRB1		BCL2L1		IDH3G		EGFR				ANAPC2
				FoxO signaling pathway	MAPK3		TJP1				IL20RA		UQCR10						WWP2	Transcriptional misregulation in cancer	PLAU
					CCNB2		SLC12A2	Maturity onset diabetes of the young	HNF4G		IL4R		ATP5G3	Colorectal cancer	TGFBR2				UBE3C		CD40
					GRB2		TJP2				CBLC		CDIPT		CCND1				UBE2O
							ATP6V1A	Neuroactive ligand-receptor interaction	GABBR1		IFNGR2		MDH1		PIK3R3				KEAP1	Calcium signaling pathway	CACNA1S
				Lysosome	SLC11A2						STAT2		DDOST		GSK3B				RCHY1		ADRB1
					ATP6V0B	Endocytosis	RAB11FIP2	Glycosaminoglycan biosynthesis - heparan sulfate / heparin	HS6ST3		CISH		ATP5A1						CDC27
					DNASE2		DNM2						GALE	Cytokine-cytokine receptor interaction	EDAR				RHOBTB2	Neuroactive ligand-receptor interaction	GABRR2
							EPS15	Phenylalanine metabolism	IL4I1	Leukocyte transendothelial migration	PIK3CB		POLR2G		IL2RG				CUL4B		ADRB1
				Chemokine signaling pathway	MAPK3		EEA1				MAPK13		ACAD8		TNFRSF10A				SIAH1		P2RY1
					GNB2		USP8	Purine metabolism	PDE4B		PTK2		ALG9		TGFBR2
					GRB2		ARAP3				ITGB2		CERS5		TNFRSF18			HTLV-I infection	E2F3	Metabolic pathways	CRYL1
					NFKB1		WWP1	Intestinal immune network for IgA production	HLA-DRB1		NCF4		HADHB		PDGFB				TLN2		TYMP
							VPS37B				MLLT4		UGP2		PDGFA				TRRAP		PON3
				Fc epsilon RI signaling pathway	MAPK3		PSD4	Type II diabetes mellitus	SOCS1		RAC2		GALNTL4		IL23A				POLE		SAT1
					GRB2		CLTB				CDH5		POLE4		EGFR				FZD1		SLC27A5
							RAB11FIP1	Leukocyte transendothelial migration	ACTN2		ICAM1		SUCLG2		TNFSF9				POLE3		ASNS
				Axon guidance	MAPK3		EHD1				CLDN16		COX5A						CREBBP		MGAM
					SEMA4F		STAM2	Phenylalanine, tyrosine and tryptophan biosynthesis	IL4I1		CLDN4		MPI	Oxytocin signaling pathway	PIK3R3				E2F2		HSD17B2
					NTN4		IGF1R				MYL2		SPTLC3		ITPR2				CDC27		CYP24A1
								Riboflavin metabolism	ACP5		RASSF5		NDUFB2		OXTR				ATF1		ALOX5
				Osteoclast differentiation	MAPK3	Adipocytokine signaling pathway	NFKB1				VAV1		ACAT1		CACNG4				GPS2		CCBL1
					GRB2		SLC2A1	Tyrosine metabolism	IL4I1		PTK2B		B3GNT4		CCND1				PDGFRB		NMNAT3
					NFKB1		MTOR				MMP9		NT5C		CACNG7				NRP1		TPK1
							PRKAG2	Sphingolipid metabolism	CERS3		RAPGEF3		PTGES		EGFR				ETS1
				Dopaminergic synapse	PPP2R5B		STAT3				F11R		ALG2						RAN	Endocytosis	HSPA1L
					GNB2		ACSL5	FoxO signaling pathway	EGF		NCF1		HEXA	AMPK signaling pathway	CAB39L				PPP3R1		ADRB1
					ATF4								UROD		PIK3R3				ANAPC2
						Protein processing in endoplasmic reticulum	DNAJA1	Chemokine signaling pathway	CXCL9	Rap1 signaling pathway	PIK3CB		RPN2		HMGCR				FOSL1	Rap1 signaling pathway	RGS14
				Melanoma	MAPK3		UBE2G1				FGFR3		POLD2		PFKFB2				RB1		P2RY1
					FGF11		SAR1B	NF-kappa B signaling pathway	BCL2A1		RAPGEF5		PLD3		FASN				KAT2B
							DNAJA2				ITGB2		ITPA		CCND1				FZD7	Pathways in cancer	WNT2B
				Pertussis	NFKB1		BAK1	Oocyte meiosis	CAMK2A		FGF5		MGAT1						RELA		WNT3A
					MAPK3		UBE2J1				DOCK4		ALAD	Axon guidance	EPHA3				JAK1
							RRBP1	p53 signaling pathway	SERPINE1		ADCY6		PIGX		GSK3B				MYBL2	PI3K-Akt signaling pathway	PPP2R2C
				Leishmaniasis	NFKB1		HSPH1				PRKD2		GRHPR		UNC5B				PCNA		CSF3
					MAPK3		HSP90AB1	Adherens junction	ACTN2		NGFR		PFKP		PLXNA2				IL1R2
							UBQLN2				CALML5		RPN1		ABLIM1					NOD-like receptor signaling pathway	IL1B
				Adherens junction	PTPRM		HSP90AA1	2-Oxocarboxylic acid metabolism	ENSG00000114786		MAP2K3		ATP5F1		EPHB2			Proteasome	PSMD11
					MAPK3		UBE4B				PDGFD		AMACR						PSMB2	Galactose metabolism	MGAM
								Adrenergic signaling in cardiomyocytes	CAMK2A		RAP1GAP		NDUFA11	Pancreatic cancer	TGFBR2				PSMD1
				RNA degradation	EDC4	Apoptosis	IRAK1				MAPK13		CMPK1		CCND1				PSMD2	Hepatitis C	PPP2R2C
					DCP1B		NFKB1	Asthma	HLA-DRB1		LPAR2		P4HA2		PIK3R3				PSMC5
							XIAP				MLLT4		NDUFV2		EGFR				PSMD6	Carbohydrate digestion and absorption	MGAM
				Hepatitis C	MAPK3		PRKAR2A	Ubiquitin mediated proteolysis	SOCS1		RAC2		MAN1B1						PSMC4
					GRB2		CASP7				RASGRP2		DPM1	Aldosterone-regulated sodium reabsorption	NEDD4L					Primary immunodeficiency	CD40
					NFKB1		RIPK1	Glycosylphosphatidylinositol(GPI)-anchor biosynthesis	PIGZ		ADORA2B		CYCS		SCNN1A			Prostate cancer	E2F2
							PPP3CA				FYB		HYI		PIK3R3				RB1	Steroid biosynthesis	CYP24A1
				Ribosome	MRPS15			Phototransduction	RGS9		FGFR2		NDST1						E2F3
					RPL13A	Prolactin signaling pathway	NFKB1				KDR		PIP5K1C	Measles	PIK3R3				PTEN	Oxytocin signaling pathway	CACNA1S
					MRPL23		SOCS6	PPAR signaling pathway	FABP6		F2R		POLD1		TLR4				TCF7L2
							FOXO3				RASSF5		NDUFB7		GSK3B				PDGFC	Bile secretion	SLC27A5
				Epstein-Barr virus infection	HLA-B		STAT3	Leishmaniasis	HLA-DRB1		THBS1		AK1		IL2RG				RELA
					YWHAH		NRAS				PARD6G		PRIM1		TNFRSF10A				MAPK1	Gastric acid secretion	KCNJ10
					NFKB1		SOCS5	Chagas disease (American trypanosomiasis)	SERPINE1		RAPGEF3		DCK		CCND1				FGFR1
					SND1						ADCY7		PIGS						PDGFRB	Tryptophan metabolism	CCBL1
						Insulin signaling pathway	PHKB	mRNA surveillance pathway	PABPC1L		ID1		ALG12	Focal adhesion	PIK3R3				CREBBP
				MAPK signaling pathway	FGF11		MTOR						NDUFA12		PDGFB					Alanine, aspartate and glutamate metabolism	ASNS
					GRB2		PRKAR2A	Malaria	THBS4	NF-kappa B signaling pathway	PTGS2		FH		GSK3B			Pentose phosphate pathway	GPI
					MAPK3		TSC2				LYN		ATP5G2		CCND1				ALDOA	Chemical carcinogenesis	CCBL1
					ATF4		PRKAG2	Amoebiasis	ACTN2		NFKB2		NADK		PDGFA				PGM1
					NFKB1		PTPN1				BCL2L1		SDSL		ITGB7				PGD	Viral carcinogenesis	HIST3H2BB
							HK2	RNA degradation	PABPC1L		PRKCQ		GANAB		LAMA1				G6PD
				Ubiquitin mediated proteolysis	CDC34		PPP1CB				TNFSF14		C1GALT1		EGFR					ABC transporters	ABCG1
					TCEB1		NRAS	Hedgehog signaling pathway	SMO		LTB		NAGLU					Epstein-Barr virus infection	PSMD11
					UBE2Q2		PYGB				TNF		PAFAH1B1	Bile secretion	SLCO1B3				POLR3C	Platelet activation	P2RY1
								Cysteine and methionine metabolism	IL4I1		IL8		NDUFB11		LDLR				TBK1
				Peroxisome	PEX6	Pyruvate metabolism	ME1				DDX58		NADSYN1		HMGCR				NEDD4	Fatty acid elongation	ELOVL3
					GSTK1		DLD	Gap junction	EGF		CD14		ST3GAL4		SLC9A1				PSMC5
							DLAT				CFLAR		MGAT4B						RAN	Nitrogen metabolism	CA3
				Progesterone-mediated oocyte maturation	MAPK3		ACAT2	Propanoate metabolism	ACSS3		ICAM1		AOC2	Prolactin signaling pathway	IRF1				TRAF1
					CCNB2						BIRC3		ATP6V1E1		CCND1				PSMD2	Estrogen signaling pathway	HSPA1L
						Viral carcinogenesis	ACTN4	Starch and sucrose metabolism	GAA		TICAM1		ATP6V1C1		PIK3R3				CREBBP
				Parkinson's disease	NDUFV1		USP7				LCK		UROS		GSK3B				PSMC4	Arrhythmogenic right ventricular cardiomyopathy (ARVC)	CACNA1S
					NDUFB9		UBE3A	Ribosome biogenesis in eukaryotes	GAR1				G6PC3						RB1
					COX4I1		EGR2			Arrhythmogenic right ventricular cardiomyopathy (ARVC)	JUP		HPRT1	Phenylalanine metabolism	MAOA				PSMD1	Thyroid hormone synthesis	ASGR1
							STAT3	Protein processing in endoplasmic reticulum	CRYAB		ITGA6		PFKL		MAOB				TAB2
				Adrenergic signaling in cardiomyocytes	MAPK3		EP300				CACNA2D2		NDUFA6						POLR3H	GnRH signaling pathway	CACNA1S
					PPP2R5B		BAK1	Parkinson's disease	SNCAIP		TCF7L1		BCKDHB	Endocrine and other factor-regulated calcium reabsorption	DNM3				YWHAB
					ATF4		NFKB1				ITGA3		ECHS1		VDR				RELA	Primary bile acid biosynthesis	SLC27A5
							SND1	Staphylococcus aureus infection	HLA-DRB1		ITGA10		CHKA		CALB1				POLR3B
				ErbB signaling pathway	MAPK3		CHEK1				DSG2		SMS						JAK1	Hypertrophic cardiomyopathy (HCM)	CACNA1S
					GRB2		CHD4	Valine, leucine and isoleucine degradation	IL4I1		CACNB1		EXT1	Neurotrophin signaling pathway	MAP3K1				PSMD6
							NRAS				ITGA7		TK1		PIK3R3				NCOR2	Bladder cancer	TYMP
				Gap junction	MAPK3		DDB1	GABAergic synapse	GABBR1		ITGB6		SPHK2		GSK3B
					GRB2						ITGA2		COQ2		PLCG2			One carbon pool by folate	SHMT1	Biosynthesis of unsaturated fatty acids	SCD5
						Toll-like receptor signaling pathway	IRAK1	Biosynthesis of amino acids	ENSG00000114786		ITGA9		ACADS		ARHGDIB				ATIC
				Apoptosis	NFKB1		SPP1				ITGA1		NDUFB6						MTR	Pyruvate metabolism	LDHD
					TNFRSF10B		RIPK1	Glutamatergic synapse	DLG4		ITGB4		PPAP2A	Mineral absorption	VDR				DHFR
							TLR3						ST6GALNAC6		SLC39A4					Inflammatory mediator regulation of TRP channels	IL1B
				Hippo signaling pathway	WNT3		NFKB1	Tight junction	ACTN2	Legionellosis	NFKB2		MGLL		TRPV6			Pyrimidine metabolism	RRM1
					YWHAH		IKBKE				CASP1		PIGK						POLR3C	Maturity onset diabetes of the young	MNX1
					DVL2		TLR6	Synaptic vesicle cycle	RAB3A		CASP9		ALG5	Jak-STAT signaling pathway	PIK3R3				POLE
							MAP2K3				HSPA1A		PFAS		IL2RG				NT5C2	Thiamine metabolism	TPK1
				mRNA surveillance pathway	PPP2R5B			Long-term potentiation	CAMK2A		PYCARD		ALG14		SPRED2				POLE3
					SYMPK	Thyroid cancer	CTNNB1				TNF		AGPAT4		CCND1				CDA	Purine metabolism	ENTPD3
							CCDC6				ITGB2		GPAA1		SPRY4				RRM2
				Proteoglycans in cancer	FGF11		NRAS				IL8		DGKD		IL23A				TXNRD1	Pentose and glucuronate interconversions	CRYL1
					GRB2						CD14		CPOX						POLR3H
					MAPK3	Nicotinate and nicotinamide metabolism	NAMPTL				IL18		MRI1	Salivary secretion	SLC9A1				POLR3B	Steroid hormone biosynthesis	HSD17B2
					WNT3		CD38				TLR2		NT5M		ITPR2				POLA1
							NT5C3						NMNAT2		TRPV6				TWISTNB	Spliceosome	HSPA1L
				Circadian entrainment	MAPK3					Inflammatory mediator regulation of TRP channels	PIK3CB		PTGES3		ADRA1B
					GNB2	Carbon metabolism	HIBCH				PLA2G4E		POLR2E					Pathways in cancer	E2F3	Vascular smooth muscle contraction	CACNA1S
							MTHFR				TRPV4		LPIN3	Gap junction	PDGFB				NCOA4
				cGMP-PKG signaling pathway	MAPK3		SUCLA2				MAPK13		PLA2G4C		PDGFA				PTEN	Selenocompound metabolism	CCBL1
					ATF4		ACAT2				PRKCQ		PDXP		ITPR2				EGLN1
					VASP		HK2				CALML5		ACO1		EGFR				PPARG	p53 signaling pathway	BBC3
							ME1				IL1RAP		ADSL						FZD1
				Chagas disease (American trypanosomiasis)	MAPK3		DLD				MAPK10		UPRT	FoxO signaling pathway	PIK3R3				MET	Fatty acid metabolism	SCD5
					NFKB1		DLAT				PRKCD		PGP		TGFBR2				TRAF1
											CAMK2D		PIGT		CCND1				CREBBP	Cardiac muscle contraction	CACNA1S
				Retrograde endocannabinoid signaling	MAPK3	HIF-1 signaling pathway	VEGFA				CAMK2B		UGCG		MDM2				E2F2
					GNB2		SLC2A1				MAP2K3		DHODH		EGFR				MSH3	Morphine addiction	GABRR2
							MTOR				ADCY6		NDUFA4						VEGFC
				Protein processing in endoplasmic reticulum	XBP1		STAT3				ADCY7		GUSB	Osteoclast differentiation	NCF2				PDGFRB	Nicotinate and nicotinamide metabolism	NMNAT3
					ATF4		EP300				F2RL1		POLR2L		PIK3R3				ETS1
					SIL1		NFKB1				CYP2J2		COX5B		PLCG2				MSH2	Nicotine addiction	GABRR2
							HK2						PON2		TGFBR2				RARB
				Transcriptional misregulation in cancer	MLLT1		IGF1R						PNPLA2		CYBB				TCF7L2	Cocaine addiction	FOSB
					NFKB1								AUH						CUL2
					PBX3	Focal adhesion	VEGFA				561		UQCR11	GnRH signaling pathway	MAP3K1				MSH6	Amphetamine addiction	FOSB
							XIAP			Glycerolipid metabolism	DGKQ		GALK1		ITPR2				MAPK1
				Toll-like receptor signaling pathway	MAPK3		ACTN4				DGKH		COMT		HBEGF				FGFR1	Ubiquitin mediated proteolysis	UBE2L6
					NFKB1		SPP1				AGPAT9		GGT7		EGFR				MITF
							FLNB				MBOAT2		COQ3						RB1	Arginine and proline metabolism	SAT1
				Tuberculosis	MAPK3		RAP1A				PNPLA3		ATP6V0E1	Dopaminergic synapse	MAOB				ITGAV
					ATP6V0B		CTNNB1				DGKA		C1GALT1C1		GSK3B				KITLG	Drug metabolism - other enzymes	TYMP
					NFKB1		DIAPH1				AGPAT2		GCNT1		ITPR2				FZD7
							ITGB8				DGAT1		CYP2E1		MAOA				RELA	mRNA surveillance pathway	PPP2R2C
				Amoebiasis	NFKB1		BCAR1				AKR1A1		PGAM2		CLOCK				JAK1
					SERPINB6		FN1				LIPG		TPH1						GLI3	RNA degradation	BTG2
							PAK6				PPAP2C		C5orf4	NF-kappa B signaling pathway	TAB3				RARA
				Glutamatergic synapse	MAPK3		IGF1R						NNMT		TLR4					Metabolism of xenobiotics by cytochrome P450	CYP2S1
					GNB2		PPP1CB			Natural killer cell mediated cytotoxicity	TNFSF10		HAAO		CARD11			HIF-1 signaling pathway	HK1
											PIK3CB		KL		PLCG2				EGLN1	Gap junction	ADRB1
				Huntington's disease	NDUFV1	NF-kappa B signaling pathway	IRAK1				FAS		GCNT2						CUL2
					NDUFB9		MALT1				MICB		GPAM	Basal cell carcinoma	GSK3B				ALDOA	Starch and sucrose metabolism	MGAM
					COX4I1		NFKB1				TNF		AK5		WNT9A				PFKFB3
							XIAP				ITGB2		TBXAS1		FZD8				MAPK1	Lysosome	LAMP3
				Toxoplasmosis	MAPK3		BCL10				RAC2		TYMS						CREBBP
					NFKB1		RIPK1				PTPN6		ST6GALNAC3	Thyroid cancer	CDH1				PDK1	Arachidonic acid metabolism	ALOX5
							ERC1				ICAM1		CBR3		CCND1				RELA
				Thyroid hormone signaling pathway	MAPK3						PAK1		PAPSS2						PGK1	Protein processing in endoplasmic reticulum	HSPA1L
					TSC2	FoxO signaling pathway	USP7				MICA		TDO2	Histidine metabolism	MAOB				TFRC
							FOXO3				HLA-C		P4HA3		MAOA				GAPDH	Parkinson's disease	UBE2L6
				AMPK signaling pathway	TSC2		PRKAG2				VAV1		BAAT
					PPP2R5B		STAT3				IFNGR2		NME3	Estrogen signaling pathway	PIK3R3			Glutathione metabolism	GPX3	Retinol metabolism	CYP2S1
							EP300				PTK2B		ACACB		ITPR2				RRM1
				Cell cycle	CCNB2		STK4				RAET1E		NDUFA4L2		HBEGF				PGD	Staphylococcus aureus infection	HLA-DRA
					YWHAH		ATG12				ULBP2		CYP27A1		EGFR				RRM2
							IGF1R				CD247		DMGDH						GCLM	Notch signaling pathway	DLL1
				Spliceosome	SF3B5		NRAS				LCK		FBP2	Inflammatory mediator regulation of TRP channels	P2RY2				G6PD
					CCDC12								ALDOC		PIK3R3				GSR	Dopaminergic synapse	PPP2R2C
						Arrhythmogenic right ventricular cardiomyopathy (ARVC)	DAG1			Dilated cardiomyopathy	ITGA6		ASAH2		ITPR2
				Platelet activation	MAPK3		ACTN4				CACNA2D2		ENO2		PLCG2			Hepatitis B	TIRAP	Huntington's disease	BBC3
					VASP		CTNNB1				ITGA3		CHPT1						TBK1
							CACNG8				ITGA10		DEGS1	Wnt signaling pathway	GSK3B				E2F3	Cholinergic synapse	CACNA1S
				Focal adhesion	GRB2		ATP2A2				TNF		GALNS		SFRP1				PTEN
					MAPK3		ITGB8				MYL2		GALM		CCND1				IFNAR1	Glutamatergic synapse	SHANK1
					VASP						CACNB1		DHFRL1		WNT9A				MAPK1
						Bacterial invasion of epithelial cells	DNM2				ITGA7		B4GALNT1		FZD8				CREBBP	Tight junction	PPP2R2C
				Measles	NFKB1		CLTB				ITGB6		GGT1						DDX3X
					TNFRSF10B		FN1				ADCY6		AMDHD1	Inositol phosphate metabolism	PLCG2				E2F2
							BCAR1				ADCY7		ABAT		PIK3C2A				RB1
				Rap1 signaling pathway	FGF11		CTNNB1				ITGA2		B3GALT6		INPP5D				YWHAB
					MAPK3		CD2AP				ITGA9		PI4KA						RELA
					VASP						ITGA1		PGAM4	Inflammatory bowel disease (IBD)	TLR4				JAK1
						Rap1 signaling pathway	VEGFA				ITGB4		PGAM1		IL23A				MAVS
				Regulation of actin cytoskeleton	FGF11		ADCY9						PLCG1		IL2RG				PCNA
					BRK1		TIAM1			TNF signaling pathway	PTGS2		RIMKLA
					MAPK3		RAP1A				PIK3CB		DGKG	Hepatitis B	MAP3K1			Lysine degradation	SUV39H2
							CTNNB1				MAPK13		ACADVL		PIK3R3				SETD1B
				Cell adhesion molecules (CAMs)	HLA-B		ARAP3				FAS		AKR1C3		TLR4				SETD2
					PTPRM		MAP2K3				SOCS3		BDH2		EGR3				SETD7
							BCAR1				TNF		DUT		CCND1				SUV39H1
				Phagosome	HLA-B		EPHA2				CREB5		ST3GAL2						SETD1A
					ATP6V0B		GNAI3				BIRC3		SGSH	Adrenergic signaling in cardiomyocytes	PIK3R3				DOT1L
							RAPGEF6				ICAM1		MGAT5B		CACNG4
				Jak-STAT signaling pathway	GRB2		MAGI1				CX3CL1		EXTL2		CACNG7			Inositol phosphate metabolism	SYNJ2
					STAT6		IGF1R				ITCH		P4HA1		SLC9A1				IMPA2
							NRAS				JAG1		HKDC1		ADRA1B				PTEN
				Purine metabolism	PDE6D						MAPK10		KYNU						PIP5K1A
					HDDC3	MicroRNAs in cancer	VEGFA				MAP2K3		SARDH	Epithelial cell signaling in Helicobacter pylori infection	PLCG2				IMPAD1
							CDC25A				EDN1		PIGQ		HBEGF				PI4KB
				Fructose and mannose metabolism	GMPPA		MTOR				MMP9		GPAT2		EGFR				INPP5K
							BMI1				CFLAR		MOCS1						PI4KA
				Homologous recombination	RAD51		STAT3						IDH2	Fc epsilon RI signaling pathway	PIK3R3
							EP300			HTLV-I infection	PIK3CB		ACAA2		PLCG2			Non-homologous end-joining	DCLRE1C
				Adipocytokine signaling pathway	NFKB1		GLS				HLA-DQB1		CYP2U1		INPP5D				XRCC5
							BAK1				ITGB2		COQ7						FEN1
				Vitamin digestion and absorption	ABCC1		NFKB1				ADCY6		NTPCR	p53 signaling pathway	CCND1
							NRAS				CDC26		PTPLA		SERPINB5			Focal adhesion	PTEN
				Oxytocin signaling pathway	MAPK3						ICAM1		GNS		MDM2				TLN2
						Amino sugar and nucleotide sugar metabolism	PGM3				TP53INP1		SMPD1						PARVA
				Mineral absorption	SLC11A2		HK2				POLD4		AMY2B	PPAR signaling pathway	SORBS1				MET
							GFPT1				IL15RA		AGPAT6		ANGPTL4				ROCK2
				Mucin type O-Glycan biosynthesis	B4GALT5		GNE				ATF3		DTYMK		OLR1				COL1A2
											BCL2L1		AADAT						PDGFC
				Chemical carcinogenesis	GSTK1	Mucin type O-Glycan biosynthesis	GALNT4				WNT10A		DGAT2	Pertussis	IRF1				VEGFC
							GALNT7				WNT4		FAM213B		TLR4				RAPGEF1
				N-Glycan biosynthesis	DPAGT1		GALNT6				EGR1		MTHFD2L		IL23A				PPP1CC
											CHEK2		APIP						PDGFRB
				ABC transporters	ABCC1	Hepatitis C	RIPK1				FDPS		TPI1	Gastric acid secretion	EZR				FLNA
							STAT3				POLB				SLC9A1				ARHGAP35
				Fatty acid elongation	ELOVL1		TLR3				NFKB2	Spliceosome	HNRNPA3		ITPR2				MAPK1
							PPP2R1B				HLA-DOB		SRSF10						ZYX
				Antigen processing and presentation	HLA-B		NFKB1				JAK3		LSM5	Metabolic pathways	GALNT1				COL1A1
							IKBKE				DLG1		NAA38		MAOB				ACTB
				Viral myocarditis	HLA-B		PPP2R2B				FZD5		SYF2		SQLE				ITGAV
							PSME3				MYC		SNRPD3		PIK3C2A				PPP1CA
				Colorectal cancer	MAPK3		NRAS				TNF		SNRPF		DHCR7				MYLK
											ZFP36		SNRPC		DHCR24
				Complement and coagulation cascades	CFB	Sphingolipid metabolism	SGMS2				CCND2		DHX16		LSS			Fructose and mannose metabolism	ALDOA
							SGPL1				ELK4		SNRNP70		IDI1				PFKFB3
				Thyroid hormone synthesis	ATF4		PPAP2B				HLA-C		ZMAT2		CYP51A1				HK1
							SGMS1				CDKN1A		LSM4		ALPPL2				AKR1B1
				Fatty acid biosynthesis	OXSM						ADCY7		RBM22		CDS1				GMPPB
						Propanoate metabolism	HIBCH				WNT7A		SNRPB		HMGCR
				Insulin secretion	ATF4		SUCLA2				LCK		RBM17		PLCG2			Folate biosynthesis	ALPP
							ACAT2						TXNL4A		MSMO1				PTS
				Basal transcription factors	TAF5					MAPK signaling pathway	PLA2G4E		U2AF2		HSD11B1				DHFR
						Purine metabolism	NUDT9				FGFR3		EIF4A3		IDH1
				Amino sugar and nucleotide sugar metabolism	GMPPA		ADCY9				FAS		SRSF9		PCYT2			Renal cell carcinoma	PTPN11
							PAICS				DUSP6		SNRPE		HMGCS1				ETS1
				TGF-beta signaling pathway	MAPK3		NT5C3				CACNB1		PUF60		FDFT1				EGLN1
							POLR2C				FGF5		SNRPA1		MAOA				CUL2
				Small cell lung cancer	NFKB1		NME7				PAK1		NAA38		CMPK2				MET
							CANT1				MKNK2		SF3A2		LPIN1				MAPK1
				Autoimmune thyroid disease	HLA-B		AK4				MAPK10		PRPF19		HSD17B7				RAPGEF1
							POLR1A				MAP2K3		SNRPB2		FASN				CREBBP
				Systemic lupus erythematosus	HIST2H2BE		POLR2A				RPS6KA1		SNRPD1		GFPT2
							POLR2B				RASGRF1				MVK			Wnt signaling pathway	BAMBI
				Rheumatoid arthritis	ATP6V0B						NFKB2	Protein processing in endoplasmic reticulum	SEC62						VANGL1
						Chagas disease (American trypanosomiasis)	IRAK1				MAPK13		CKAP4	Toxoplasmosis	LDLR				TCF7L2
				Type I diabetes mellitus	HLA-B		GNAI3				HSPA1A		MARCH6		PIK3R3				CACYBP
							GNAL				TAOK3		STUB1		TLR4				FZD1
				Thiamine metabolism	NFS1		PPP2R1B				MYC		SSR4		LAMA1				PPP3R1
							NFKB1				STK3		RAD23B						CREBBP
				Glycosaminoglycan biosynthesis - heparan sulfate / heparin	XYLT2		TLR6				TNF		TRAM1	Tyrosine metabolism	MAOB				FOSL1
							PPP2R2B				DUSP8		NSFL1C		MAOA				ROCK2
				Glycosaminoglycan biosynthesis - chondroitin sulfate / dermatan sulfate	XYLT2						RAC2		SSR2						FZD7
						Pathways in cancer	VEGFA				NTF4		DDOST	Bacterial invasion of epithelial cells	CDH1				TBL1X
				Glycosaminoglycan biosynthesis - keratan sulfate	ST3GAL3		XIAP				MAPKAPK3		DNAJB11		DNM3				PRICKLE1
							APPL1				ELK4		EIF2AK1		PIK3R3				SIAH1
				Vibrio cholerae infection	ATP6V0B		MECOM				RASGRP2		STT3B						PRICKLE2
							STAT3				RASA2		UBE2D2	Cardiac muscle contraction	CACNG4
				Graft-versus-host disease	HLA-B		CTNNB1				CACNA2D2		PPP1R15A		CACNG7			Neurotrophin signaling pathway	KIDINS220
							HSP90AA1				FGFR2		UGGT1		SLC9A1				MAPK7
				Type II diabetes mellitus	MAPK3		AR				DUSP16		LMAN2						MAPK1
							SLC2A1				CD14		RPN1	Tryptophan metabolism	MAOB				CAMK4
				Allograft rejection	HLA-B		NKX3-1				DUSP7		PRKCSH		MAOA				ARHGDIA
							MTOR				NR4A1		MAN1B1						IRAK3
				Vasopressin-regulated water reabsorption	DCTN6		CCDC6						MBTPS1	Glycine, serine and threonine metabolism	MAOB				PTPN11
							EP300			Transcriptional misregulation in cancer	JUP		UBE2J2		MAOA				BDNF
				Phosphatidylinositol signaling system	PIK3C2B		STK4				PTK2		RPN2						NTF3
							BMP2				MYC		CUL1	Influenza A	PIK3R3				PRDM4
				Leukocyte transendothelial migration	VASP		NFKB1				DUSP6		RNF185		TLR4				RELA
							FN1				CD86		RBX1		GSK3B				RAPGEF1
				Endocrine and other factor-regulated calcium reabsorption	DNM2		IGF1R				FLI1		MAPK8		TNFRSF10A
							HSP90AB1				BIRC3		GANAB		RSAD2			Thyroid hormone signaling pathway	MED1
				Aldosterone-regulated sodium reabsorption	MAPK3		NRAS				CCND2		PDIA6						ATP1B1
											ELK4		P4HB	Hypertrophic cardiomyopathy (HCM)	CACNG4				MAPK1
				Glycosphingolipid biosynthesis - ganglio series	SLC33A1	T cell receptor signaling pathway	MALT1				ETV7		CANX		ITGB7				CREBBP
							NFATC3				PLAT		SEC61B		CACNG7				SLC16A2
				Vascular smooth muscle contraction	MAPK3		PPP3CA				ETV4		TXNDC5						ACTB
							NFKB1				BCL2L1		WFS1	Vasopressin-regulated water reabsorption	AQP3				ITGAV
				VEGF signaling pathway	MAPK3		BCL10				SPINT1		HSPA5		ARHGDIB				KAT2B
							PAK6				CDKN1A		OS9						NCOA1
				Bacterial invasion of epithelial cells	DNM2		NRAS				NGFR		HSP90B1	Small cell lung cancer	CCND1				MED13L
											SLC45A3		PDIA4		PIK3R3				SIN3A
				Carbon metabolism	ADPGK	Mineral absorption	ATP7A				IL8		SKP1		LAMA1				TBC1D4
							SLC30A1				CD14		BAX
				Cytokine-cytokine receptor interaction	TNFRSF10B		SLC31A1				MMP9		BAG2	Calcium signaling pathway	ITPR2			Amino sugar and nucleotide sugar metabolism	GPI
							TRPM7				ETV5		UBE2E3		PLCG2				PGM1
				Butanoate metabolism	BDH1						HMGA2		CALR		OXTR				UAP1L1
						Proteoglycans in cancer	VEGFA				LMO2		HSP90B1		EGFR				HK1
				Glycolysis / Gluconeogenesis	ADPGK		FLNB						PDIA3		ADRA1B				UGDH
							STAT3			p53 signaling pathway	CASP9		UBE2D4						GMPPB
				Prion diseases	MAPK3		TIAM1				SFN			Fc gamma R-mediated phagocytosis	PIK3R3
							FRS2				PERP	Alzheimer's disease	NDUFA10		PLCG2			Cysteine and methionine metabolism	ADI1
				NF-kappa B signaling pathway	NFKB1		CTNNB1				FAS		NDUFB10		INPP5D				MAT2A
							EIF4B				CDKN1A		GRIN2D						DNMT1
				Long-term depression	MAPK3		MTOR				CD82		TNFRSF1A	Dilated cardiomyopathy	CACNG4				MTR
							ANK1				SESN2		HSD17B10		ITGB7				CTH
				Fatty acid metabolism	OXSM		FN1				PMAIP1		ATP5E		CACNG7
							IGF1R				THBS1		NDUFA13					Salmonella infection	MYH10
				Legionellosis	NFKB1		IQGAP1				CHEK2		NDUFS3	Insulin signaling pathway	PIK3R3				ROCK2
							PPP1CB				CCND2		ATP5A1		GSK3B				ACTB
				Cardiac muscle contraction	COX4I1		NRAS				TP73		UQCRQ		SORBS1				FLNA
													COX6C		FASN				MYH9
				Morphine addiction	GNB2	Alanine, aspartate and glutamate metabolism	CAD			Leishmaniasis	PTGS2		ATP5B						RHOG
							GLS				HLA-DOB		UQCR10	Cocaine addiction	MAOB				RELA
				Sulfur relay system	NFS1		GFPT1				JAK2		ATP5G3		MAOA				DYNC1LI1
											MAPK13		NDUFS8						MAPK1
				Amphetamine addiction	ATF4	Steroid biosynthesis	NSDHL				HLA-DQB1		APH1B	Glycerophospholipid metabolism	PCYT2
							SC5DL				TNF		CACNA1C		LPIN1			Thyroid cancer	PPARG
				Inositol phosphate metabolism	PIK3C2B						ITGB2		NDUFA4L2		CDS1				NCOA4
						Bile secretion	ABCG2				NCF4		NDUFA4						MAPK1
				Glycosylphosphatidylinositol(GPI)-anchor biosynthesis	PIGG		SLC2A1				IFNGR2		UQCR11	Ovarian steroidogenesis	LDLR				TCF7L2
							ADCY9				PTPN6		NDUFB6		HSD17B7
				Ether lipid metabolism	PAFAH1B3		SLC51A				NCF1		NDUFA6					Synaptic vesicle cycle	CLTC
							NCEH1				TLR2		COX5B	Hedgehog signaling pathway	GSK3B				SLC18A2
				Arginine and proline metabolism	SAT2								BID		WNT9A				ATP6V0D1
						PPAR signaling pathway	FADS2			Vitamin B6 metabolism	PSAT1		NDUFB7						STX2
				PPAR signaling pathway	PPARD		UBC				AOX1		NDUFB2	Steroid hormone biosynthesis	HSD17B7				NSF
							ME1				PNPO		ATP5G2		HSD11B1				ATP6V0A2
				Drug metabolism - cytochrome P450	GSTK1		ACSL5						NDUFV2						ATP6V1H
							ACOX1			Herpes simplex infection	HLA-DOB		COX5A	Melanogenesis	GSK3B
				Metabolism of xenobiotics by cytochrome P450	GSTK1						FAS		CYCS		WNT9A			Glycolysis / Gluconeogenesis	GPI
						AMPK signaling pathway	MTOR				HLA-DQB1		NDUFB11		FZD8				PGM1
				SNARE interactions in vesicular transport	STX6		FOXO3				SOCS3		NDUFA12						HK1
							TSC2				TNF		ATP5F1	Chagas disease (American trypanosomiasis)	PIK3R3				ALDOA
				Pantothenate and CoA biosynthesis	COASY		PRKAG2				DDX58		NDUFA11		TLR4				PGK1
							PPP2R1B				TAP1		PPP3CC		TGFBR2				GAPDH
				Hedgehog signaling pathway	WNT3		CAB39				OAS1								PKM
							PPP2R2B				TICAM1	Proteasome	PSMA4	Phagosome	NCF2
				Synthesis and degradation of ketone bodies	BDH1		IGF1R				IFIH1		PSMD13		TLR4			Starch and sucrose metabolism	GYS1
											HLA-C		PSMB7		CYBB				GPI
				RNA transport	RPP25L	RIG-I-like receptor signaling pathway	ATG12				JAK2		PSMA5		OLR1				PGM1
							NFKB1				SRPK1		PSMD14						HK1
				Fanconi anemia pathway	RAD51		IKBKE				TNFSF14		PSMB4	T cell receptor signaling pathway	PIK3R3				UGDH
							RIPK1				MED8		PSMA7		GSK3B				GBE1
				Starch and sucrose metabolism	PYGB		TMEM173				MAPK10		PSMD3		CARD11
											PER3		PSMB1					Fanconi anemia pathway	TELO2
				Ribosome biogenesis in eukaryotes	RPP25L	Herpes simplex infection	USP7				IFNGR2		PSMD4	Viral myocarditis	CCND1				USP1
							EP300				PVRL1		PSMC3		CXADR				FANCD2
				Aminoacyl-tRNA biosynthesis	HARS2		TLR3				STAT2								REV3L
							NFKB1				SP100	Non-alcoholic fatty liver disease (NAFLD)	NDUFA10	Arginine and proline metabolism	MAOB				BRCA1
				Arachidonic acid metabolism	ALOX15B		TAF13				OAS3		NDUFB10		MAOA				BRIP1
							HCFC1				TLR2		AKT2
				Staphylococcus aureus infection	CFB		IKBKE						TNFRSF1A	mTOR signaling pathway	CAB39L			Vibrio cholerae infection	ATP6V0D1
							POLR2A			Pathways in cancer	PIK3CB		PRKAA1		PIK3R3				ACTB
				Biotin metabolism	OXSM		PPP1CB				FGFR3		NDUFA13						SEC61G
							SRSF7				JUP		NDUFS3	VEGF signaling pathway	PIK3R3				SEC61A1
				Notch signaling pathway	DVL2		TAF3				FAS		UQCRQ		PLCG2				ATP6V0A2
											ITGA6		TGFB1						ATP6V1H
				GABAergic synapse	GNB2	Hepatitis B	NFATC3				FGF5		COX6C	Amoebiasis	PIK3R3
							EGR2				LAMB3		UQCR10		TLR4			Circadian rhythm	FBXL3
				Terpenoid backbone biosynthesis	GGPS1		STAT3				LAMA5		PRKAB1		LAMA1				ARNTL
							EP300				BCL2L1		NDUFS8						PER1
				Tight junction	SYMPK		TLR3				TCF7L1		IL6	TNF signaling pathway	TAB3				CRY1
							NFKB1				MAPK10		PIK3CD		PIK3R3
							IKBKE				CBLC		CYP2E1		MLKL			RNA polymerase	POLR3H
							NRAS				WNT10A		IRS1						POLR3C
							DDB1				IL8		NDUFA4L2	Serotonergic synapse	MAOB				POLR3B
											WNT4		NDUFA4		ITPR2				TWISTNB
						TNF signaling pathway	RIPK1				MMP9		UQCR11		MAOA
							PGAM5				LAMB1		NDUFB6					Sulfur metabolism	SUOX
							BAG4				PTGS2		NDUFA6	Drug metabolism - cytochrome P450	MAOB				IMPAD1
							NFKB1				NFKB2		COX5B		MAOA
							CASP7				CASP9		BAX					Ubiquinone and other terpenoid-quinone biosynthesis	NQO1
							MAP2K3				PTK2		BID	Renal cell carcinoma	PDGFB				GGCX
							DNM1L				FZD5		INSR		PIK3R3
											MYC		NDUFB7					Legionellosis	SAR1A
						Dorso-ventral axis formation	PIWIL2				FLT3LG		NDUFB2	Amphetamine addiction	MAOB				VCP
							ETV6				RAC2		RAC1		MAOA				EEF1A1
											BIRC3		NDUFV2						RELA
						Acute myeloid leukemia	NFKB1				LAMA3		COX5A	Leishmaniasis	NCF2				BNIP3
							MTOR				ITGA2		JUN		TLR4				EEF1A2
							STAT3				CDKN1A		CYCS
							NRAS				ITGA3		NR1H3	Ras signaling pathway	PIK3R3			TGF-beta signaling pathway	BAMBI
											COL4A4		NDUFB11		PLCG2				BMPR1A
						NOD-like receptor signaling pathway	NFKB1				FGFR2		MAPK8		PDGFB				INHBB
							PSTPIP1				TGFA		NDUFA12		PDGFA				SMAD7
							HSP90AB1				COL4A1		NDUFA11		EGFR				ZFYVE16
							HSP90AA1				RASSF5								RBL1
											LAMC2	DNA replication	RPA3	Thyroid hormone synthesis	DUOX2				MAPK1
						Fatty acid elongation	ELOVL5				WNT7A		RPA1		ITPR2				CREBBP
							HSD17B12						RPA2
										Hypertrophic cardiomyopathy (HCM)	ITGA6		POLD3	Cell cycle	GSK3B			Epithelial cell signaling in Helicobacter pylori infection	PTPN11
						alpha-Linolenic acid metabolism	FADS2				CACNA2D2		POLA2		CCND1				ATP6V0D1
							ACOX1				ITGA3		RNASEH2A		MDM2				JAM3
											ITGA10		POLD2						MET
						Estrogen signaling pathway	ADCY9				TNF		PRIM1	Natural killer cell mediated cytotoxicity	PIK3R3				RELA
							GNAI3				MYL2		POLE4		PLCG2				ATP6V0A2
							SP1				CACNB1		POLD1		TNFRSF10A				ATP6V1H
							HSP90AB1				ITGA7		RNASEH2C
							HSP90AA1				ITGB6		DNA2	Platelet activation	PIK3R3			Carbon metabolism	HK1
							NRAS				ITGA2		RFC3		ITPR2				ALDOA
											ITGA9				PLCG2				PKM
						Long-term depression	GNAI3				ITGA1	Ubiquitin mediated proteolysis	STUB1						GPI
							IGF1R				ITGB4		CUL4A	TGF-beta signaling pathway	TGFBR2				CS
							PPP2R1B						UBE2A		NOG				PGD
							NRAS			NOD-like receptor signaling pathway	CASP1		RNF7	Viral carcinogenesis	PIK3R3				SHMT1
											MAPK13		ANAPC13		EGR3				PGK1
						TGF-beta signaling pathway	BMP2				NLRP3		FBXO4		CCND1				GAPDH
							EP300				PYCARD		UBE2Q1		MDM2				G6PD
							SP1				MAPK10		PIAS1
							BMPR1B				TNF		CDC16	Peroxisome	IDH1			Phosphatidylinositol signaling system	SYNJ2
							PPP2R1B				IL8		UBA2		MVK				IMPA2
											MEFV		UBE2D2						PTEN
						Glycosylphosphatidylinositol(GPI)-anchor biosynthesis	PIGA				IL18		UBE2R2	Salmonella infection	MYH14				PIP5K1A
							PIGM				BIRC3		PPIL2		TLR4				IMPAD1
													SAE1						PI4KB
						Synaptic vesicle cycle	DNM2			Fc epsilon RI signaling pathway	PIK3CB		ANAPC11	Ubiquitin mediated proteolysis	MAP3K1				INPP5K
							CLTB				LYN		UBE2C		NEDD4L				PI4KA
							UNC13A				PLA2G4E		SKP1		MDM2
							ATP6V1A				MAPK13		UBE2N					Oocyte meiosis	SMC3
											MAPK10		UBR5	Epstein-Barr virus infection	PIK3R3				PPP3R1
						Fatty acid degradation	ACSL5				PRKCD		FZR1		GSK3B				MAPK1
							ACAT2				TNF		HERC4		PLCG2				ANAPC2
							ACOX1				GAB2		HERC2		MDM2				ESPL1
											MAP2K3		CDC20						SMC1A
						Cytosolic DNA-sensing pathway	NFKB1				VAV1		MGRN1	Apoptosis	PIK3R3				CDC27
							IKBKE				RAC2		UBE2L3		TNFRSF10A				PPP1CA
							RIPK1						UBE2J2						YWHAB
							TMEM173			Endocytosis	AGAP2		CUL1	Rheumatoid arthritis	TLR4				PPP1CC
											FGFR3		RHOBTB1		IL23A
						Butanoate metabolism	AACS				LDLRAP1		TRIM37					Basal transcription factors	TAF9B
							ACAT2				PIP5KL1		BIRC2	ECM-receptor interaction	ITGB7				TAF2
											EHD3		RBX1		LAMA1				GTF2F1
						Oxytocin signaling pathway	NFATC3				ARAP2		PRPF19						TAF5L
							ADCY9				SMURF2		DDB2	Pancreatic secretion	SLC9A1				GTF2I
							GNAI3				ADRBK2		ANAPC5		ITPR2
							PRKAG2				ADRBK1		MID1					Shigellosis	ROCK2
							PPP3CA				ITCH		UBE2E3	Non-alcoholic fatty liver disease (NAFLD)	PIK3R3				ACTB
							CD38				CBLC		PIAS2		GSK3B				CTTN
							CACNG8				CHMP4C		UBE2D4		CEBPA				RHOG
							PPP1CB				GRK5		UBE2QL1						RELA
							NRAS				HSPA1A			Retrograde endocannabinoid signaling	FAAH				MAPK1
											PLD2	Mismatch repair	RPA3		ITPR2
						Basal transcription factors	TAF8				SH3KBP1		RPA1					Adherens junction	ACTB
							TAF13				ARFGAP3		RPA2	cGMP-PKG signaling pathway	PIK3R3				SNAI2
							TAF3				ADRB2		POLD3		ITPR2				TCF7L2
											EPN2		EXO1		ADRA1B				MET
						Valine, leucine and isoleucine degradation	DLD				HLA-C		RFC3						MAPK1
							HIBCH				FGFR2		SLC9A3	Toll-like receptor signaling pathway	PIK3R3				FGFR1
							ACAT2				KDR		SLC11A1		TLR4				CREBBP
											F2R		FTL
						Regulation of actin cytoskeleton	BAIAP2				PARD6G		SLC8A1	Cholinergic synapse	PIK3R3			RNA degradation	HSPA9
							ACTN4								ITPR2				PAPD5
							DIAPH3			Rheumatoid arthritis	HLA-DOB	Fanconi anemia pathway	RPA3						XRN2
							TIAM1				IL11		RPA1	Glutamatergic synapse	ITPR2				RQCD1
							DIAPH1				HLA-DQB1		ERCC1		SLC1A3				SKIV2L
							ITGB8				LTB		RPA2						PABPC4L
							BCAR1				TNF		TOP3B	Tuberculosis	TLR4				PABPC4
							FN1				ITGB2		ATRIP		VDR
							PAK6				CD86		FANCC		IL23A			Protein processing in endoplasmic reticulum	STT3A
							IQGAP1				IL8		PMS2						BAG1
							PPP1CB				IL18		C19orf40	Vascular smooth muscle contraction	ITPR2				SAR1A
							NRAS				ATP6V1F		REV1		ADRA1B				DNAJC3
											ATP6V0D2		TOP3A						SEC61G
						Hypertrophic cardiomyopathy (HCM)	DAG1				ICAM1		EME1	Lysosome	LAPTM5				DNAJB12
							CACNG8				TLR2		MLH1		AP1S3				UFD1L
							PRKAG2						APITD1						SEC61A1
							ATP2A2			VEGF signaling pathway	PTGS2		STRA13	Alcoholism	MAOB				PLAA
							ITGB8				PIK3CB		BRCA2		MAOA				NPLOC4
											PLA2G4E		RMI1						VCP
						Endocrine and other factor-regulated calcium reabsorption	DNM2				CASP9		FANCA	Alzheimer's disease	GSK3B				SSR1
							ADCY9				MAPK13				ITPR2				SEC31A
							CLTB				PTK2	Viral carcinogenesis	VAC14						MAN1A2
											KDR		YWHAE	Herpes simplex infection	PER2
						ErbB signaling pathway	MTOR				SH2D2A		HLA-E		CLOCK			Small cell lung cancer	E2F2
							PAK6				RAC2		GTF2H3						RB1
							NRG2				MAPKAPK3		RHOA	Chemokine signaling pathway	PIK3R3				E2F3
							ABL2						TRAF5		GSK3B				RARB
							NRAS			TGF-beta signaling pathway	INHBE		HDAC6						ITGAV
											FST		HDAC3	Neuroactive ligand-receptor interaction	ADRA1B				PTEN
						Gap junction	ADCY9				MYC		HDAC10		P2RY2				TRAF1
							TJP1				TNF		TBP		OXTR				RELA
							GNAI3				BMP6		PRKACA
							NRAS				ACVR1C		RBPJ	NOD-like receptor signaling pathway	TAB3			Osteoclast differentiation	PPARG
							TUBA4A				E2F5		IKBKG						IFNAR1
											THBS1		CCNE1	RIG-I-like receptor signaling pathway	MAP3K1				PPP3R1
						MAPK signaling pathway	FLNB				SMURF2		TRAF1						MAPK1
							MECOM				ID1		BAX	Fructose and mannose metabolism	PFKFB2				CAMK4
							PPP3CA				ACVR2B		ATF2						FOSL1
							RAP1A				ACVR1B		RANBP1	Homologous recombination	RPA4				MITF
							CACNG8						CCNE2						TAB2
							MAP2K3			Pertussis	CASP1		CDK4	Carbohydrate digestion and absorption	PIK3R3				LILRB4
							NFATC3				MAPK13		YWHAQ						RELA
							MAP4K4				NLRP3		PIK3CD	Primary immunodeficiency	IL2RG				JAK1
							STK4				PYCARD		CDKN1B
							DUSP10				CALML5		CDKN2B	Vitamin digestion and absorption	SLC52A3			Proteoglycans in cancer	HPSE
							NFKB1				MAPK10		CREB3L1						CTTN
							NTRK2				TNF		CCNA2	Glutathione metabolism	IDH1				FZD1
							RPS6KA2				ITGB2		HLA-A						MET
							NRAS				IL8		CDC20	DNA replication	RPA4				PTPN11
											CD14		HDAC2						SDC4
						Epithelial cell signaling in Helicobacter pylori infection	NFKB1				TICAM1		RAC1	Alanine, aspartate and glutamate metabolism	GFPT2				ROCK2
							TJP1						GTF2H1						SDC2
							ADAM10			Proteoglycans in cancer	PIK3CB		JUN	Mucin type O-Glycan biosynthesis	GALNT1				PPP1CC
							ATP6V1A				FAS		HIST1H2BK						ARHGEF12
											PDCD4		HDAC1	Chemical carcinogenesis	HSD11B1				FLNA
						beta-Alanine metabolism	HIBCH				CAMK2D								MAPK1
							DPYD				FGF5	Regulation of autophagy	GABARAPL1	Folate biosynthesis	ALPPL2				FGFR1
											PLAUR		PIK3C3						DDX5
						Antigen processing and presentation	PSME3				PAK1		ATG3	Nitrogen metabolism	CA13				ACTB
							HSPA4				CBLC		ULK1						ITGAV
							HSP90AB1				WNT10A		PRKAA1	Antigen processing and presentation	TAPBP				FZD7
							HSP90AA1				WNT4		GABARAP						PPP1CA
											MMP9			Progesterone-mediated oocyte maturation	PIK3R3
						p53 signaling pathway	SESN1				MAPK13	Shigellosis	ARPC1A					Ras signaling pathway	BRAP
							ZMAT3				PTK2		VCL	Complement and coagulation cascades	F5				RGL1
							CHEK1				FZD5		CD44						MET
							TSC2				MYC		UBE2D2	Fatty acid biosynthesis	FASN				PTPN11
											ESR1		PFN1						EFNA5
						Chemokine signaling pathway	ADCY9				TNF		IKBKG	Amino sugar and nucleotide sugar metabolism	GFPT2				PDGFC
							BCAR1				PTPN6		NOD2						VEGFC
							FOXO3				ITGA2		ACTG1	Nucleotide excision repair	RPA4				PDGFRB
							GNAI3				SDC1		ARPC3						KSR1
							STAT3				CDKN1A		MAPK8	Glycosaminoglycan biosynthesis - heparan sulfate / heparin	HS3ST1				ETS1
							TIAM1				KDR		ITGA5						TBK1
							RAP1A				CAMK2B		RAC1	Glycosaminoglycan biosynthesis - chondroitin sulfate / dermatan sulfate	CHST11				RASAL2
							NFKB1				THBS1		DOCK1						MAPK1
							CCR7				WNT7A		NFKBIB	Glycosaminoglycan biosynthesis - keratan sulfate	CHST2				FGFR1
							NRAS				TLR2		MAPK11						PLA2G16
													MAPK12	Vibrio cholerae infection	PLCG2				KITLG
						Dopaminergic synapse	GNAI3			Measles	CD46		ITGB1						RELA
							GNAL				TNFSF10		ABL1	Mismatch repair	RPA4				HTR7
							PPP2R1B				PIK3CB
							PPP3CA				HSPA1A	Citrate cycle (TCA cycle)	IDH3B	Intestinal immune network for IgA production	ITGB7			Pancreatic cancer	E2F2
							KIF5B				JAK3		IDH3G						RB1
							PPP2R2B				FAS		MDH1	Type II diabetes mellitus	PIK3R3				E2F3
							PPP1CB				PRKCQ		PDHB						RELA
											DDX58		IDH2	Sphingolipid metabolism	SGPP2				MAPK1
						Endometrial cancer	CTNNB1				CCND2		ACO1						JAK1
							FOXO3				OAS1		SUCLG2	Pyrimidine metabolism	CMPK2
							NRAS				TP73		FH					Glioma	E2F2
											IFIH1			Carbon metabolism	IDH1				RB1
						Starch and sucrose metabolism	HK2				JAK2	Aminoacyl-tRNA biosynthesis	FARSB						E2F3
							AGL				IFNGR2		QRSL1	Protein export	SRP72				PTEN
							PYGB				STAT2		PET112						MAPK1
											OAS3		EARS2	Butanoate metabolism	HMGCS1				PDGFRB
						Pertussis	IRAK1				TLR2		PARS2
							NFKB1						CARS2	Dorso-ventral axis formation	EGFR			Cytosolic DNA-sensing pathway	POLR3C
							CASP7			Tuberculosis	CASP9		PSTK						TBK1
							GNAI3				CIITA		DARS2	Oocyte meiosis	ITPR2				POLR3H
											HLA-DOB		RARS2						RELA
						Dilated cardiomyopathy	ADCY9				MAPK13		SARS2	Long-term depression	ITPR2				POLR3B
							DAG1				CORO1A								MAVS
							CACNG8				HLA-DQB1	RNA transport	XPO1	2-Oxocarboxylic acid metabolism	IDH1
							ATP2A2				TNF		AAAS					Platelet activation	TLN2
							ITGB8				CAMK2D		THOC5	Fatty acid metabolism	FASN				ARHGEF12
											ITGB2		GEMIN7						ARHGAP35
						Hippo signaling pathway	BMPR1B				JAK2		EIF3G	Legionellosis	TLR4				MAPK1
							PPP2R1B				CALML5		NUP133						COL1A1
							BMP2				MAPK10		UPF3B	Citrate cycle (TCA cycle)	IDH1				ROCK2
							CTNNB1				TLR1		RANGAP1						ACTB
							NF2				CAMK2B		NXT1	Glycerolipid metabolism	LPIN1				COL1A2
							PPP2R2B				CD14		POP4						PPP1CA
							PPP1CB				CYP27B1		NUP107	Taste transduction	SCNN1A				PPP1CC
							WWC1				IL18		RPP25						MYLK
											IFNGR2		EIF3C	Malaria	TLR4
						Fructose and mannose metabolism	C12orf5				ATP6V0D2		NUP62					Influenza A	KPNA2
							HK2				PLK3		RPP40	Metabolism of xenobiotics by cytochrome P450	HSD11B1				TBK1
											TLR2		EIF4A3						DNAJC3
						Pancreatic secretion	RAP1A						EIF1AX	Circadian entrainment	PER2				KPNA1
							CD38			Glycerophospholipid metabolism	DGKQ		SUMO3						HNRNPUL1
							ADCY9				PLA2G4E		RAE1	Synthesis and degradation of ketone bodies	HMGCS1				IFNAR1
							SLC12A2				DGKH		NUP85						MAPK1
							ATP2A2				PLD2		TACC3	Fanconi anemia pathway	RPA4				CREBBP
											AGPAT9		RPP30						ACTB
						Base excision repair	TDG				GPD2		POP7	Retinol metabolism	SDR16C5				NXT2
							PARP4				MBOAT2								RELA
											DGKA	Endocytosis	HLA-E	Valine, leucine and isoleucine degradation	HMGCS1				NUP98
						Legionellosis	NFKB1				AGPAT2		RABEP1						JAK1
							CASP7				LYPLA2		SH3GL1	Notch signaling pathway	DTX4				MAVS
							SAR1B				LPCAT4		RAB11FIP3
											CEPT1		TGFB1	Huntington's disease	TGM2			Glyoxylate and dicarboxylate metabolism	CS
						Toxoplasmosis	IRAK1				PPAP2C		AP2A2						GLYCTK
							XIAP						VPS37C	Biosynthesis of amino acids	IDH1				SHMT1
							GNAI3			Malaria	ITGB2		DAB2
							STAT3				IL8		ARFGAP1	Synaptic vesicle cycle	DNM3			Bladder cancer	E2F2
							NFKB1				IL18		EHD2						RB1
							MAP2K3				SDC1		RHOA	Long-term potentiation	ITPR2				E2F3
											THBS1		RAB11B						MAPK1
						Non-small cell lung cancer	FOXO3				ICAM1		RUFY1
							STK4				TLR2		AP2M1					Viral carcinogenesis	MAD1L1
							NRAS				TNF		TGFB2						TRAF1
													ASAP3						MAPK1
						Glycerolipid metabolism	LCLAT1			ErbB signaling pathway	PIK3CB		PDCD6IP						CREBBP
							MBOAT1				PTK2		FOLR1						DDX3X
							PPAP2B				CDKN1A		FAM125B						PKM
											MAPK10		SNF8						IL6ST
						HTLV-I infection	XIAP				CBLC		CLTCL1						RB1
							ADCY9				MYC		RAB31						HNRNPK
							EGR2				PAK3		HGS						ATP6V0D1
							ANAPC1				CAMK2D		SMAD6						KAT2B
							PPP3CA				TGFA		RET						RBL1
							CTNNB1				BTC		GRK1						YWHAB
							VDAC2				CAMK2B		DNM1						RELA
							NFATC3				PAK1		SH3GL3						JAK1
							SLC2A1						CSF1R
							EP300			MicroRNAs in cancer	PTGS2		HLA-A					Long-term potentiation	PPP3R1
							NFKB1				FGFR3		CLTA						PPP1CA
							CHEK1				TNXB		AP2A1						MAPK1
							NRAS				PDCD4		CHMP3						PPP1CC
											MYC		SMAD2						CAMK4
						Viral myocarditis	DAG1				MCL1		EPN1						CREBBP
							ABL2				NOTCH1		PIP5K1C
							EIF4G2				SPRY2		CHMP2A					Pathogenic Escherichia coli infection	ROCK2
											ST14		AP2S1						NCK2
						Calcium signaling pathway	PLCD3				NOTCH3		IQSEC1						ACTB
							ADCY9				CCND2								NCL
							PHKB				TP63	Valine, leucine and isoleucine degradation	HSD17B10						CTTN
							AVPR1A				CDKN1A		ACADSB
							GNAL				SLC45A3		ACAD8					Amphetamine addiction	SLC18A2
							ATP2A2				THBS1		HADHB						SIRT1
							PPP3CA				MMP9		HADHA						PPP3R1
							CD38				FSCN1		ECHS1						PPP1CA
							VDAC2				HMGA2		ACADS						PPP1CC
													AUH						CAMK4
						Metabolic pathways	PAICS			Mucin type O-Glycan biosynthesis	GALNT3		BCKDHB
							AMD1				GALNT12		ACAT1					Hippo signaling pathway	BMPR1A
							MTHFR				GALNT14								SNAI2
							GLS				GCNT3	Galactose metabolism	UGP2						TCF7L2
							PIGM				ST6GALNAC1		GLB1						FZD1
							BPNT1				GALNTL6		GALE						CTGF
							INPP5A						B4GALT1						TP53BP2
							NME7			Chemokine signaling pathway	PIK3CB		GALK1						ACTB
							ACAT2				LYN		GLA						SMAD7
							SUCLA2				PTK2		G6PC3						FZD7
							PIK3C2B				JAK3		PFKL						PPP1CA
							NT5C3				CXCL16		PFKP						YWHAB
							CAD				RAC2		GALM						PPP1CC
							ACSL5				ADCY6		HKDC1
							PPAP2B				PAK1							p53 signaling pathway	PTEN
							PTGIS				ADRBK2	Other types of O-glycan biosynthesis	POFUT2						CCNG1
							AGL				ADRBK1		GXYLT1						TP53I3
							GALNT7				RASGRP2		B4GALT1						RRM2
							GALNT6				CX3CL1		POMT1						RCHY1
							POLR2B				JAK2		GLT25D2						SIAH1
							PIGA				PRKCD		GXYLT2
							ACOX1				IL8		POGLUT1					FoxO signaling pathway	IL7R
							RDH10				GRK5		CHST10						SETD7
							INPP4B				VAV1		POFUT1						SIRT1
							PLCD3				PTK2B		MGAT5B						PTEN
							NSDHL				STAT2		LFNG						MAPK1
							CMBL				ADCY7								CREBBP
							DPYD				NCF1	AMPK signaling pathway	FOXO1						S1PR1
							SYNJ1						TSC1						PLK4
							POLR1A			GnRH signaling pathway	PLA2G4E		AKT2						BNIP3
							ALPI				MAPK13		EEF2						BCL2L11
							POLR2A				PLD2		ULK1
							B3GNT5				CALML5		PRKAA1					Non-small cell lung cancer	E2F2
							ME1				MAPK10		RAB11B						RB1
							SC5DL				PRKCD		MAP3K7						E2F3
							HIBCH				CAMK2D		PRKAB1						RARB
							IPPK				CAMK2B		FBP2						MAPK1
							SGMS2				MAP2K3		IRS1
							HK2				PTK2B		ACACB					Cytokine-cytokine receptor interaction	IL17RB
							DLD				ADCY6		PPARGC1A						IFNAR1
							SGPL1				ADCY7		PFKFB4						MET
							LCLAT1						CREB3L1						CNTF
							INPP5B			Fc gamma R-mediated phagocytosis	PIK3CB		INSR						TNFRSF9
							DSE				LIMK2		CCNA2						PDGFC
							PYGB				LYN		PFKP						VEGFC
							GALNT4				PLA2G4E		STK11						PDGFRB
							POLR2C				PLD2		AKT1S1						IL7R
							AK4				PRKCD		G6PC3						BMPR1A
							HSD17B12				GAB2		TBC1D1						IL6ST
							DLAT				VAV1		PFKL						PLEKHO2
							SGMS1				RAC2		PPP2CA						KITLG
							INPP1				NCF1		CPT1C						IL17RA
							MBOAT1				PPAP2C		CAMKK1						INHBB
							ALG11				PAK1		PFKFB1						PRLR
							NDUFS1						PIK3CD						CXCL12
							ATP6V1A			Complement and coagulation cascades	CD46		RHEB						TNFRSF19
							GFPT1				PLAUR								CD70
							CD38				F2R	FoxO signaling pathway	FOXO1						IL1R2
							GNE				THBD		SMAD4
							ACLY				VWF		GABARAPL1					Purine metabolism	RRM1
											F12		AKT2						POLR3C
						Melanogenesis	ADCY9				F3		CDKN2D						PGM1
							GNAI3				PLAT		ARAF						POLE
							EP300				SERPINF2		PRKAA1						NT5C2
							CTNNB1				CFH		TGFB1						ATIC
							NRAS						PRKAB1						POLE3
										Phosphatidylinositol signaling system	PIK3CB		CAT						PKM
						Bladder cancer	VEGFA				DGKQ		KLF2						RRM2
							NRAS				DGKH		GADD45B						POLR3H
											OCRL		IL6						POLR3B
						Peroxisome	NUDT19				CALML5		MAPK12						TWISTNB
							PEX13				INPP5J		TGFB2						POLA1
							ACSL5				DGKA		MAPK11
							ACOX1				ITPKC		PIK3CD					2-Oxocarboxylic acid metabolism	BCAT1
											INPP4A		SOD2						CS
						PI3K-Akt signaling pathway	VEGFA				ITPKB		CDKN1B
							PIK3AP1				PIP4K2C		G6PC3					Melanogenesis	TCF7L2
							SPP1						SGK3						FZD1
							FOXO3			Phenylalanine metabolism	ALDH1A3		RAF1						GNAO1
							TSC2				GOT1		CCNB3						MAPK1
							PPP2R1B				ALDH3B2		IRS1						CREBBP
							PPP2R2B				ALDH3A1		FOXO6						MITF
							EIF4B						CDKN2B						KITLG
							HSP90AA1			T cell receptor signaling pathway	PIK3CB		INSR						FZD7
							ITGB8				MAPK13		STK11
							MTOR				DLG1		SMAD2					Chronic myeloid leukemia	E2F2
							EPHA2				PRKCQ		MAPK8						PTPN11
							NFKB1				TNF		PLK1						RB1
							FN1				PTPN6		CCNG2						E2F3
							IGF1R				PAK1		GABARAP						RELA
							HSP90AB1				CBLC								MAPK1
							NRAS				PAK3	N-Glycan biosynthesis	DOLK
											VAV1		B4GALT1					NOD-like receptor signaling pathway	CARD6
						VEGF signaling pathway	VEGFA				NFKBIE		DDOST						ERBB2IP
							NRAS				CD247		ALG9						TAB2
							PPP3CA				LCK		STT3B						RELA
													RPN2						MAPK1
						Lysosome	SORT1			Prolactin signaling pathway	PIK3CB		MGAT1
							AP3B1				JAK2		RPN1					Regulation of actin cytoskeleton	MYH10
							AP3D1				SOCS7		ALG2						ENAH
							CLTB				MAPK13		ALG12						PIP5K1A
							AP4E1				MAPK10		MGAT4B						ROCK2
							AP1G1				ESR1		GANAB						PDGFC
											SOCS3		MAN1B1						PPP1CC
						Huntington's disease	POLR2C				SOCS2		DPM1						PDGFRB
							EP300				CISH		MGAT5B						ARHGEF12
							NDUFS1				CCND2		ALG5						ARHGAP35
							SP1						ALG14						MYH9
							CLTB			African trypanosomiasis	IL18								MAPK1
							VDAC2				FAS	RNA degradation	LSM5						FGFR1
							POLR2A				ICAM1		NAA38						ACTB
							POLR2B				APOL1		LSM4						ITGAV
							HTT				TNF		PATL1						PPP1CA
											F2RL1		DIS3L						MYLK
						Adrenergic signaling in cardiomyocytes	ADCY9						DCPS
							GNAI3			Hepatitis B	PIK3CB		PAN3					Galactose metabolism	PGM1
							PPP2R1B				CASP9		CNOT8						HK1
							ATP2A2				FAS		BTG3						AKR1B1
							CACNG8				MYC		NAA38
							PPP2R2B				TNF		PAPD7					PI3K-Akt signaling pathway	PTEN
							PPP1CB				STAT4		WDR61						PHLPP1
											DDX58		ENO2						IFNAR1
						Fat digestion and absorption	ACAT2				CREB5		EXOSC9						MET
							PPAP2B				TICAM1		NUDT16						BRCA1
											IFIH1		BTG1						GYS1
						Glycolysis / Gluconeogenesis	HK2				CDKN1A								PPP2R3A
							DLD				MAPK10	Protein export	SEC62						EFNA5
							DLAT				IL8		SPCS3						PHLPP2
											PTK2B		SEC11A						RPTOR
						Pancreatic cancer	VEGFA				MMP9		SPCS2						COL1A2
							NFKB1				STAT2		HSPA5						PDGFC
							STAT3				TLR2		SRP14						VEGFC
													SEC61B						PDGFRB
						Glioma	MTOR			Allograft rejection	CD86		SEC11C						BCL2L11
							IGF1R				HLA-C		SRP9						IL7R
							NRAS				HLA-DOB								MAPK1
											FAS	Herpes simplex infection	HLA-E						FGFR1
						ABC transporters	ABCG2				HLA-DQB1		TAB1						COL1A1
							ABCA12				TNF		TNFRSF1A						ITGAV
													TRAF5						KITLG
						Inflammatory bowel disease (IBD)	NFKB1			Chemical carcinogenesis	PTGS2		IFNAR2						PRLR
							STAT3				SULT1A2		TAF6						YWHAB
							GATA3				MGST2		TBP						RELA
											CYP1A1		MAP3K7						JAK1
						GABAergic synapse	ADCY9				UGT1A6		MCRS1
							GNAI3				CCBL2		EIF2AK1					Colorectal cancer	MSH2
							GLS				GSTO2		IKBKG						MSH3
							SLC38A1				ALDH3B2		IFNGR1						TCF7L2
											ALDH1A3		IL6						MSH6
						ECM-receptor interaction	FN1				ALDH3A1		CCL5						MAPK1
							DAG1						POU2F3
							SPP1			Glycosphingolipid biosynthesis - lacto and neolacto series	FUT3		TAF6L					Metabolic pathways	IMPA2
							ITGB8				FUT2		UBE2R2						PIP5K1A
											FUT1		TRAF1						COX11
						Proteasome	PSME3				B4GALT3		C1QBP						PNMT
							PSMD12				B3GNT3		SRSF9						GALNT10
													HCFC2						PGD
						Tuberculosis	IRAK1			Graft-versus-host disease	CD86		SKP1						SHMT1
							MALT1				HLA-C		EEF1D						PI4KB
							EP300				HLA-DOB		HLA-A						RRM1
							PPP3CA				FAS		JUN						HK1
							EEA1				HLA-DQB1		CYCS						UGDH
							NFKB1				TNF		CUL1						PLA2G16
							BCL10						GTF2IRD1						PKM
							TLR6			Aldosterone-regulated sodium reabsorption	PIK3CB		MAPK8						CS
											SLC9A3R2		NFKBIB						SEPHS1
						Glutamatergic synapse	ADCY9				SFN		HMGN1						POLA1
							GNAI3				SGK1								PI4KA
							GLS				NR3C2	Ribosome biogenesis in eukaryotes	XPO1						SYNJ2
							PPP3CA				HSD11B2		FBL						PGM1
							SLC38A1						NXT1						UAP1L1
										Hippo signaling pathway	AMOT		EIF6						CTH
						Type II diabetes mellitus	MTOR				DLG1		LSG1						GBE1
							HK2				FZD5		POP4						NNT
											MYC		RPP25						MAN1A2
						Nucleotide excision repair	ERCC5				STK3		NOP56						SMPD4
							DDB1				ITGB2		NVL						INPP5K
											BMP6		RPP40						SPHK1
						Chronic myeloid leukemia	NFKB1				CCND2		RPP30						ALDH5A1
							MECOM				TP73		POP7						GBA
							NRAS				TCF7L1		UTP18						GCLM
											WNT10A		LOC81691						ATIC
						Glycerophospholipid metabolism	LCLAT1				RASSF6								POLR3H
							MBOAT1				WNT4	Fatty acid elongation	HADHB						GLYCTK
							LPCAT3				PARD6G		TECR						AGPS
							PPAP2B				CRB1		HADHA						POLR3C
											ID1		ECHS1						HPSE
						Leukocyte transendothelial migration	ACTN4				WNT7A		ACAA2						IMPAD1
							BCAR1						PTPLA						CHPF2
							GNAI3			Viral myocarditis	CASP9								PIGB
							RAP1A				HLA-C	Sulfur relay system	TRMU						ALG1
							CTNNB1				HLA-DOB		URM1						DNMT1
											HLA-DQB1		MOCS1						ATP6V1H
						Notch signaling pathway	EP300				ITGB2								TRAK2
							MAML2				CD86	Colorectal cancer	SMAD4						GPI
											RAC2		TGFB1						ATP6V0D1
						Ras signaling pathway	VEGFA				ICAM1		AKT2						LPCAT2
							TIAM1						RHOA						FECH
							RAP1A			Metabolic pathways	PLA2G4E		ARAF						REV3L
							EPHA2				PSAT1		TGFB2						STT3A
							STK4				PPOX		AXIN2						PIGW
							NFKB1				LPCAT4		PIK3CD						LPIN2
							PAK6				ACSS2		TCF7						ALPP
							IGF1R				AANAT		SMAD2						XYLT1
							ABL2				ST3GAL5		MAPK8						ATP6V0A2
							NRAS				ACACA		RAC1						ADI1
											GALNTL6		LEF1						AKR1B1
						Gastric acid secretion	ADCY9				ITPKB		MLH1						BCAT1
							KCNJ15				CERS4		JUN						NAT1
							GNAI3				PTGS2		CYCS						PGK1
											MVD		BIRC5						GMPPB
						cGMP-PKG signaling pathway	NFATC3				INPP5J		BAX						MTR
							ADCY9				A4GALT		RAF1						POLE
							GNAI3				B4GALT3								MAT2A
							ATP2A2				COX6B2	mTOR signaling pathway	TSC1						NT5C2
							PPP3CA				ST6GALNAC5		AKT2						IDI2
							VDAC2				GGT6		MLST8						DHFR
							PPP1CB				ATP6V1F		ULK1						POLE3
											ACER2		PRKAA1						PYCRL
						Inflammatory mediator regulation of TRP channels	ADCY9				OCRL		IRS1						ACSL1
							TRPV3				XDH		PRKCA						CDA
							MAP2K3				CYP1A1		RRAGB						PTS
							PPP1CB				AGPAT9		PIK3CD						B3GALNT1
											CSGALNACT1		RHEB						TWISTNB
						Cocaine addiction	NFKB1				POLD4		RRAGA						G6PD
							GNAI3				MCEE		STK11						ALDOA
											CYP2J2		AKT1S1						PTDSS1
						Parkinson's disease	GNAI3				MGAT4A								PDHX
							NDUFS1				GOT1	HTLV-I infection	HLA-E						RRM2
							GNAL				GDA		BUB3						SEPHS2
							UBE2G1				FUT1		TNFRSF1A						POLR3B
							UBE2J1				PANK3		CDC16						CHSY1
							VDAC2				NAGS		TGFB1						GAPDH
											FDPS		VAC14
						Amyotrophic lateral sclerosis (ALS)	MAP2K3				AKR1A1		XPO1					Vasopressin-regulated water reabsorption	DYNC1LI1
							PPP3CA				LTC4S		SMAD4						DCTN4
											MOGS		AKT2						ARHGDIA
						Lysine degradation	ACAT2				B3GALT4		POLD3						NSF
							MLL5				PLD2		TBP
											ITPKC		PRKACA					Tight junction	MYH10
						Ovarian steroidogenesis	ADCY9				CKMT1A		DVL3						PTEN
							IGF1R				POLR1B		IKBKG						CTTN
											DBT		BUB1B						JAM3
						Pathogenic Escherichia coli infection	CTNNB1				PHGDH		SLC25A5						MYH9
							TUBA4A				PGM2		BAX						SPTAN1
											AHCYL2		CRTC1						MYH15
						Cell cycle	CDC25A				PPAT		CREM						ACTB
							EP300				GALNT14		CANX						EPB41L2
							ANAPC1				PIP5KL1		MAD2L1						EXOC3
							CHEK1				ACOX2		ANAPC11
							CDC14A				AGPAT2		TLN1					Tuberculosis	TIRAP
											INPP4A		ATF2						SPHK1
						Steroid hormone biosynthesis	STS				PIGV		HLA-A						ARHGEF12
							HSD17B12				ST6GALNAC1		CDC20						PPP3R1
											GLUD2		POLE4						ATP6V0A2
						Basal cell carcinoma	BMP2				PYCR1		JUN						MAPK1
							CTNNB1				ST6GAL1		POLD2						CREBBP
											DGKA		SMAD2						ATP6V1H
						Amoebiasis	ACTN4				NDUFA7		VDAC1						HSPA9
							GNAL				GALNT3		PPP3CC						ATP6V0D1
							NFKB1				MMAB		ANAPC5						RELA
							FN1				COX10		POLD1						JAK1
											PNPLA3		TCF3						KSR1
						Salmonella infection	NFKB1				FUT2		RANBP3
							TJP1				DGAT1		ELK1					AMPK signaling pathway	RAB8A
							FLNB				ALDH1A3		MAPK8						SIRT1
											ALG10B		IL6						CPT1A
						Colorectal cancer	CTNNB1				LIPG		RANBP1						PPARG
							APPL1				PPAP2C		CDK4						PFKFB3
											NAPRT1		FZD2						ELAVL1
						Shigellosis	NFKB1				ACSL3		PIK3CD						GYS1
							DIAPH1				CCBL2		NFYB						PPP2R3A
											ATP6V0D2		E2F1						RPTOR
						Arginine and proline metabolism	AMD1				CEPT1		MYBL1
							GLS				ZNRD1		IL1R1					Terpenoid backbone biosynthesis	ZMPSTE24
											POLG2		TGFB2						IDI2
						Salivary secretion	CD38				QPRT		CALR
							ADCY9				UGT1A6		WNT5B					Lysosome	CLTC
							SLC12A2				POLR3D		NFATC2						MFSD8
											B3GNT3		MRAS						GBA
						Small cell lung cancer	NFKB1				GALNT12		CDKN2C						ATP6V0A2
							XIAP				MTHFD2		WNT5A						ATP6V1H
							FN1				MBOAT2		VCAM1						ATP6V0D1
											AASS		WNT11						GGA2
						GnRH signaling pathway	ADCY9				BCAT2		WNT6						AP1B1
							MAP2K3				NT5E		CDKN2B						MCOLN1
							NRAS				AOX1
											DGKQ	Progesterone-mediated oocyte maturation	ANAPC13					Primary immunodeficiency	IL7R
						Wnt signaling pathway	NFATC3				DGKH		CDC16						UNG
							EP300				PTGS1		PRKACA						DCLRE1C
							LRP6				EPHX2		AKT2
							PPP3CA				FUT3		GNAI2					Protein export	SEC61G
							CTNNB1				PNPO		ARAF						SEC61A1
											ALDH3B2		MAPK11
						Cell adhesion molecules (CAMs)	MAG				ALDH3A1		PKMYT1					Dorso-ventral axis formation	MAPK1
							NEGR1				AMT		PIK3CD						ETS1
							CD22				DHRS3		MAPK12
							NEO1				PCCA		CCNA2					Oxytocin signaling pathway	MAPK7
							ITGB8				GATM		FZR1						GNAO1
											LTA4H		PLK1						PPP3R1
						Alcoholism	H3F3C				CYP27B1		MAPK8						MAPK1
							GNAI3				GCNT3		ANAPC5						CAMK4
							NTRK2						PDE3A						ROCK2
							PPP1CB			Epithelial cell signaling in Helicobacter pylori infection	LYN		CCNB3						ACTB
							NRAS				MAPK13		CPEB1						MEF2C
											MAPK10		ANAPC11						PPP1CA
						Amphetamine addiction	PPP1CB				IL8		RAF1						PPP1CC
							PPP3CA				ATP6V1F		MAD2L1						MYLK
											ATP6V0D2
						Fc epsilon RI signaling pathway	MAP2K3				PTPRZ1	Pyrimidine metabolism	UCKL1					Glycosaminoglycan biosynthesis - heparan sulfate / heparin	HS2ST1
							NRAS				F11R		POLR2F						XYLT1
											PAK1		POLD3
						Phagosome	ATP6V1A						TXNRD2					cGMP-PKG signaling pathway	ADRA1D
							TUBA4A			Bladder cancer	IL8		POLR2G						GTF2I
							EEA1				FGFR3		POLA2						ATP1B1
							TLR6				THBS1		POLR2J						PPP3R1
							MARCO				MMP9		NME3						MAPK1
											CDKN1A		TYMS						ATP2B1
						Influenza A	EP300				MYC		CMPK1						ROCK2
							TLR3						POLE4						MEF2C
							NFKB1			Tyrosine metabolism	GOT1		PRIM1						PPP1CA
							IKBKE				ALDH3B2		DCK						PPP1CC
							MAP2K3				ALDH1A3		NT5C						MYLK
							TMPRSS2				HEMK1		POLD2
											AOX1		ITPA					Glycine, serine and threonine metabolism	GLYCTK
						Systemic lupus erythematosus	TROVE2				ALDH3A1		POLD1						SHMT1
							H3F3C						POLR2E						CTH
							ACTN4			Chagas disease (American trypanosomiasis)	PIK3CB		NT5M
											GNA15		DHODH					RIG-I-like receptor signaling pathway	TBK1
						Melanoma	IGF1R				MAPK13		TK1						AZI2
							NRAS				FAS		POLR2L						RELA
											TNF		UPRT						MAVS
						Leishmaniasis	IRAK1				TICAM1		DUT						DDX3X
							NFKB1				MAPK10		DTYMK
											IL8							Glycosylphosphatidylinositol(GPI)-anchor biosynthesis	PIGB
						Retrograde endocannabinoid signaling	ADCY9				IFNGR2	Cell cycle	YWHAE						PIGW
							GNAI3				CFLAR		SMAD4
							DAGLA				CD247		BUB3					Rap1 signaling pathway	SIPA1L2
											TLR2		CDKN2D						TLN2
						Non-alcoholic fatty liver disease (NAFLD)	PRKAG2						ANAPC13						RAPGEF2
							NDUFS1			Notch signaling pathway	MFNG		RAD21						GNAO1
							NFKB1				NOTCH1		CDC16						MET
							CASP7				DTX2		TGFB1						EFNA5
							MLXIP				JAG1		TFDP2						PDGFC
											HES1		CCNE1						VEGFC
						Platelet activation	ADCY9				NOTCH3		PRKDC						RAPGEF1
							GNAI3				DTX3L		BUB1B						PDGFRB
							RAP1A						MAD2L1						MAPK1
							PPP1CB			Glycosphingolipid biosynthesis - globo series	FUT1		ANAPC11						FGFR1
											A4GALT		ABL1						ACTB
						Cardiac muscle contraction	CACNG8				FUT2		SKP1						KITLG
							ATP2A2						CDC45
										Mineral absorption	STEAP1		GADD45B					ABC transporters	ABCC9
						Jak-STAT signaling pathway	SPRED1				SLC46A1		E2F1						ABCC4
							STAT3				TF		CDKN1C						ABCB10
							EP300				MT1E		CCNE2
							SOCS5				STEAP2		CDK4					Ether lipid metabolism	PLA2G16
							STAM2				HMOX2		TGFB2						LPCAT2
											MT1H		PKMYT1						AGPS
						Measles	IRAK1						YWHAQ
							STAT3			Phagosome	HLA-DOB		CDKN1B					Basal cell carcinoma	TCF7L2
							NFKB1				CORO1A		CCNA2						FZD7
							IKBKE				HLA-DQB1		FZR1						FZD1
											ITGB2		ORC6						GLI3
						Cholinergic synapse	ADCY9				NCF4		CDC20
							GNAI3				TAP1		ZBTB17					Acute myeloid leukemia	TCF7L2
							NRAS				ITGA2		HDAC2						RELA
											DYNC1I1		TFDP1						MAPK1
						Insulin secretion	SLC2A1				HLA-C		CDC7						RARA
							ADCY9				MSR1		CUL1
											CD14		SMAD2					Vascular smooth muscle contraction	ADRA1D
						Alzheimer's disease	NDUFS1				ATP6V1F		RBX1						ARHGEF12
							ATP2A2				THBS1		PLK1						MAPK1
							PPP3CA				ATP6V0D2		HDAC1						ROCK2
							CASP7				NCF1		ANAPC5						ARHGEF11
							ADAM10				TLR2		CDKN2C						PPP1CA
													CCNB3						PPP1CC
						Rheumatoid arthritis	VEGFA			Ras signaling pathway	PIK3CB		CDKN2B						MYLK
							ATP6V1A				PLA2G4E
											FGFR3	Pancreatic cancer	SMAD4					Collecting duct acid secretion	ATP6V0D1
						Hematopoietic cell lineage	CD38				FOXO4		TGFB1						ATP6V0A2
							CD22				RAPGEF5		AKT2
											FGF5		ARAF					Fc gamma R-mediated phagocytosis	SPHK1
						Vascular smooth muscle contraction	ADCY9				PAK1		IKBKG						AMPH
							AVPR1A				BCL2L1		RALA						PIP5K1A
							PPP1CB				NGFR		BRCA2						ASAP1
											CALML5		RAF1						MAPK1
						Morphine addiction	ADCY9				MAPK10		CDK4						MARCKS
							GNAI3				GAB2		TGFB2
											PDGFD		E2F1					NF-kappa B signaling pathway	PARP1
						Fc gamma R-mediated phagocytosis	DNM2				RASGRF1		PIK3CD						TIRAP
							PPAP2B				PLD2		SMAD2						TAB2
											MLLT4		MAPK8						CXCL12
						Circadian entrainment	ADCY9				RAC2		RAC1						TRAF1
							GNAI3				RASGRP2								RELA
											RASA2	Fatty acid degradation	ADH5
						Osteoclast differentiation	FHL2				PAK3		ACADSB					Bacterial invasion of epithelial cells	CLTC
							PPP3CA				FGFR2		HADHB						ACTB
							NFKB1				KDR		HADHA						CTTN
											RASSF5		CPT1C						RHOG
						Serotonergic synapse	GNAI3						ACADVL						MET
							NRAS			Type I diabetes mellitus	CD86		ACAA2
											HLA-C		ACAT1					Nicotinate and nicotinamide metabolism	NNT
						Natural killer cell mediated cytotoxicity	PPP3CA				HLA-DOB		ECHS1						NT5C2
							NRAS				FAS		ACADS
											HLA-DQB1							Drug metabolism - other enzymes	TPMT
						Oxidative phosphorylation	NDUFS1				TNF	Carbon metabolism	IDH3B						NAT1
							ATP6V1A						ADH5						CDA
										Dorso-ventral axis formation	NOTCH3		MDH1
						Cytokine-cytokine receptor interaction	VEGFA				NOTCH1		PDHB					Type II diabetes mellitus	HK1
							BMPR1B				ETV7		TALDO1						MAPK1
							BMP2				PIWIL4		IDH3G						PKM
							CCR7						HADHA
										Ovarian steroidogenesis	PTGS2		FBP2					Endocrine and other factor-regulated calcium reabsorption	ATP2B1
						Neuroactive ligand-receptor interaction	AVPR1A				PLA2G4E		ALDOC						ATP1B1
							NPFFR2				CYP1A1		PGAM2						CLTC
							THRB				BMP6		ENO2
											ADCY6		ACAT1					Notch signaling pathway	KAT2B
						Olfactory transduction	GNAL				ADCY7		PFKP						CREBBP
							OR2W3				CYP2J2		SUCLG2						NCOR2
													FH
						Carbohydrate digestion and absorption	HK2			Toll-like receptor signaling pathway	PIK3CB		SDSL					Sphingolipid metabolism	GBA
											MAPK13		PGAM4						SPHK1
						Protein digestion and absorption	ELN				TNF		PGAM1						SMPD4
											CD86		IDH2
						Sulfur metabolism	BPNT1				TICAM1		HKDC1					Phagosome	SEC61G
											MAPK10		TPI1						SEC61A1
						Folate biosynthesis	ALPI				IL8		ACADS						DYNC1LI1
											TLR1		PFKL						ATP6V0A2
						N-Glycan biosynthesis	ALG11				CD14		ACO1						ATP6V1H
											MAP2K3		ECHS1						ATP6V0D1
						Butirosin and neomycin biosynthesis	HK2				TLR2								ACTB
											IRF5	Osteoclast differentiation	CYBA						ITGAV
						One carbon pool by folate	MTHFR						AKT2						TFRC
										Gastric acid secretion	GAST		TAB1
						Glycosaminoglycan biosynthesis - heparan sulfate / heparin	HS6ST1				CALML5		TNFRSF1A					Calcium signaling pathway	SPHK1
											CAMK2D		IFNAR2						ADRA1D
						Glycosaminoglycan biosynthesis - chondroitin sulfate / dermatan sulfate	DSE				CA2		MAP3K7						PPP3R1
											CHRM3		TGFB1						CAMK4
						Collecting duct acid secretion	ATP6V1A				CAMK2B		IKBKG						ATP2B1
											KCNJ2		MAP2K6						TNNC2
						Proximal tubule bicarbonate reclamation	GLS				ADCY6		CSF1R						STIM2
											ADCY7		SIRPA						HTR7
						Vasopressin-regulated water reabsorption	ADCY9						TEC						PDGFRB
										Salmonella infection	CASP1		FOSL2						PTGER3
						Selenocompound metabolism	MARS2				MAPK13		FYN						MYLK
											PYCARD		TNFRSF11B
						Ether lipid metabolism	PPAP2B				MAPK10		IFNGR1					N-Glycan biosynthesis	STT3A
											IL8		IL1R1						MAN1A2
						Glyoxylate and dicarboxylate metabolism	ACAT2				CD14		MAPK12						ALG1
											IL18		CSF1
						Drug metabolism - other enzymes	DPYD				IFNGR2		TGFB2					SNARE interactions in vesicular transport	STX2
											KLC3		MAPK11						YKT6
						Malaria	GYPC				DYNC1I1		PIK3CD
													SQSTM1					Endocytosis	CLTC
						Pantothenate and CoA biosynthesis	DPYD			Inositol phosphate metabolism	PIK3CB		NFATC2						PIP5K1A
											OCRL		RAC1						AGAP1
						Hedgehog signaling pathway	BMP2				INPP5J		JUN						MET
											PIP5KL1		MAPK8						STAM
						Synthesis and degradation of ketone bodies	ACAT2				ITPKC		PPP3CC						SMAP2
											INPP4A								SMAD7
						Fanconi anemia pathway	PALB2				ITPKB	Basal transcription factors	TAF11						NEDD4
											PIP4K2C		TAF6						ZFYVE16
						Circadian rhythm	PRKAG2						TBP						ASAP1
										Arachidonic acid metabolism	PTGS2		GTF2H3						ARRB1
						Retinol metabolism	RDH10				PLA2G4E		TAF7L						TFRC
											PTGS1		GTF2H1
						Galactose metabolism	HK2				EPHX2		GTF2IRD1					Cocaine addiction	SLC18A2
											LTA4H		GTF2F2						BDNF
						Tryptophan metabolism	ACAT2				GGT6		ERCC2						RELA
											LTC4S		TAF6L
						Thyroid hormone synthesis	ADCY9				CYP2J2							Salivary secretion	ATP2B1
												Hepatitis C	AKT2						ADRA1D
						Non-homologous end-joining	LIG4			Inflammatory bowel disease (IBD)	HLA-DOB		TNFRSF1A						SLC4A2
											IL4R		IFNAR2						ATP1B1
						D-Glutamine and D-glutamate metabolism	GLS				HLA-DQB1		ARAF						MUC7
											TNF		CD81
						Glycine, serine and threonine metabolism	DLD				STAT4		PIAS1					Pentose and glucuronate interconversions	AKR1B1
											IL18		EIF2AK1						UGDH
						Glycosphingolipid biosynthesis - lacto and neolacto series	B3GNT5				IFNGR2		IKBKG
											TLR2		NR1H3					Endometrial cancer	PTEN
						Cysteine and methionine metabolism	AMD1						MAPK8						TCF7L2
										Glycosphingolipid biosynthesis - ganglio series	B3GALT4		PPP2CA						MAPK1
						Ribosome	RPS11				ST3GAL5		RAF1
											ST6GALNAC5		SCARB1					Gap junction	MAP3K2
						Arachidonic acid metabolism	PTGIS						MAPK12						MAPK7
										Cytokine-cytokine receptor interaction	TNFSF10		MAPK11						PDGFC
						Regulation of autophagy	ATG12				IL28RA		PIK3CD						MAPK1
											FAS		CLDN23						PDGFRB
						Terpenoid backbone biosynthesis	ACAT2				IL11
											IL20RB	beta-Alanine metabolism	SRM					Adipocytokine signaling pathway	PTPN11
											CXCL16		HADHA						ACSL1
											EDA2R		SMOX						CPT1A
											IL15RA		SMS						RELA
											TNFSF15		ECHS1
											NGFR		AOC2					Insulin signaling pathway	HK1
											IL4R		ABAT						MAPK1
											IL8								GYS1
											IL18	Adipocytokine signaling pathway	AKT2						RPTOR
											IFNGR2		TNFRSF1A						PPP1CA
											ACVR2B		PRKAB1						RAPGEF1
											TNF		PRKAA1						PPP1CC
											TNFRSF21		IKBKG						INPP5K
											FLT3LG		IRS1
											CX3CL1		TNFRSF1B					Toll-like receptor signaling pathway	TIRAP
											INHBE		ACACB						TBK1
											TNFSF14		PPARGC1A						IFNAR1
											IL20RA		G6PC3						MAPK1
											LTB		CPT1C						TAB2
											IL1RAP		CAMKK1						RELA
											KDR		MAPK8
											ACVR1B		STK11					Leishmaniasis	TAB2
													NFKBIB						RELA
										Neurotrophin signaling pathway	PIK3CB								MAPK1
											MAPK13	Fatty acid metabolism	TECR						JAK1
											CAMK2D		ACADSB
											NTF4		HADHB					Gastric acid secretion	ACTB
											TP73		HADHA						SLC4A2
											NGFR		CPT1C						ATP1B1
											CALML5		ACADVL						MYLK
											MAPK10		ACAA2
											PRKCD		PTPLA					Cell adhesion molecules (CAMs)	CDH2
											ZNF274		ACAT1						CADM1
											CAMK2B		ACACB						JAM3
											NFKBIE		ACADS						L1CAM
											RPS6KA1		ECHS1						SDC4
																			SDC2
										Platelet activation	PIK3CB	RNA polymerase	POLR2G						ITGAV
											LYN		POLR2J						SELPLG
											PLA2G4E		POLR2F
											MAPK13		POLR2E					Aldosterone-regulated sodium reabsorption	ATP1B1
											PTGS1		POLR2L						MAPK1
											PRKG2
											VWF	Insulin signaling pathway	FOXO1					Glycerolipid metabolism	AKR1B1
											ADCY6		TSC1						LPIN2
											ITGA2		AKT2						GLYCTK
											RASGRP2		EXOC7
											PTGIR		ARAF					Jak-STAT signaling pathway	IL7R
											VAMP8		PRKAA1						IFNAR1
											F2R		PRKACA						CNTF
											ADCY7		PRKAB1						CREBBP
													FBP2						IL6ST
										Apoptosis	TNFSF10		PDE3A						STAM
											PIK3CB		IRS1						PTPN11
											CASP9		ACACB						PRLR
											BCL2L1		PPARGC1A						JAK1
											FAS		PPP1R3C
											IL1RAP		PIK3CD					MAPK signaling pathway	MAP3K2
											CAPN1		HKDC1						RAPGEF2
											TNF		RHEB						MAPK7
											CFLAR		INSR						BDNF
											BIRC3		ELK1						NTF3
													PHKG2						MEF2C
										Hepatitis C	PIK3CB		MAPK8						PDGFRB
											MAPK13		INPPL1						FLNA
											SOCS3		G6PC3						PPP3R1
											TNF		PRKAR2B						MAPK1
											DDX58		RAF1						FGFR1
											OAS1								TAB2
											CLDN16	Chronic myeloid leukemia	SMAD4						RELA
											TICAM1		TGFB1						ARRB1
											CDKN1A		AKT2						IL1R2
											CLDN4		ARAF
											MAPK10		IKBKG					TNF signaling pathway	BCL3
											IL8		CDK4						TRAF1
											STAT2		TGFB2						MAPK1
											OAS3		E2F1						TAB2
													PIK3CD						RELA
										Hematopoietic cell lineage	ITGA6		CDKN1B						VEGFC
											IL11		ABL1
											IL4R		RAF1					Arrhythmogenic right ventricular cardiomyopathy (ARVC)	CDH2
											ITGA3		CTBP1						ACTB
											CD9		HDAC2						ITGAV
											TNF		HDAC1						TCF7L2
											CD14
											FLT3LG	Glycosaminoglycan biosynthesis - keratan sulfate	ST3GAL1					Carbohydrate digestion and absorption	ATP1B1
											ITGA2		B4GALT1						HK1
											ITGA1		ST3GAL2
																		Dopaminergic synapse	SLC18A2
										Melanogenesis	FZD5	Glycosphingolipid biosynthesis - ganglio series	ST3GAL1						GNAO1
											CAMK2D		GLB1						PPP2R3A
											ADCY6		B4GALNT1						KIF5C
											TCF7L1		ST3GAL2						ARNTL
											CALML5		HEXA						PPP1CA
											WNT10A		ST6GALNAC6						PPP1CC
											CAMK2B		ST6GALNAC3
											WNT4							Adrenergic signaling in cardiomyocytes	ADRA1D
											EDN1	Toxoplasmosis	AKT2						ATP1B1
											ADCY7		TAB1						MAPK1
											WNT7A		TNFRSF1A						ATP2B1
													MAP3K7						PPP2R3A
										Maturity onset diabetes of the young	FOXA2		TGFB1						PPP1CA
											HES1		GNAI2						PPP1CC
											FOXA3		IKBKG						TPM3
											BHLHA15		IFNGR1
													MAPK12					Pyruvate metabolism	AKR1B1
										Primary immunodeficiency	RAG1		TGFB2						PKM
											CIITA		MAPK11
											TAP1		PIK3CD					Ribosome	MRPS2
											JAK3		PPIF						RPL27A
											LCK		CYCS						MRPL20
													BIRC2						MRPL1
										Type II diabetes mellitus	PIK3CB		LAMC1						MRPS18C
											SOCS2		MAPK8						RPL6
											MAPK10		NFKBIB						RPS27A
											PRKCD		LAMA2
											SOCS3		MAP2K6					mTOR signaling pathway	PTEN
											TNF		LY96						RPTOR
													ITGB1						MAPK1
										FoxO signaling pathway	TNFSF10
											PIK3CB	Vibrio cholerae infection	ATP6V0E2					VEGF signaling pathway	SPHK1
											AGAP2		PRKACA						PPP3R1
											FOXO4		KDELR1						MAPK1
											MAPK13		ATP6AP1
											SGK1		PLCG1					Measles	TBK1
											CCND2		PRKCA						IFNAR1
											SGK3		ACTG1						TAB2
											RAG1		GNAS						RCHY1
											CDKN1A		ATP6V1E1						RELA
											SOD2		ATP6V1C1						JAK1
											MAPK10		SEC61B						MAVS
											PLK3		PDIA4
													ATP6V0E1					Leukocyte transendothelial migration	JAM3
										Collecting duct acid secretion	CA2								ARHGAP35
											ATP6V1F	Thyroid hormone signaling pathway	FOXO1						PTPN11
											SLC12A7		AKT2						ROCK2
											ATP6V0D2		HDAC3						ACTB
													ATP1B3						CXCL12
										2-Oxocarboxylic acid metabolism	BCAT2		PRKACA
											NAGS		MED24					Progesterone-mediated oocyte maturation	MAD1L1
											GOT1		MED16						CDC27
													PRKCA						MAPK1
										Prion diseases	NOTCH1		PFKP						ANAPC2
											PRNP		MED4
											HSPA1A		HDAC2					Fatty acid degradation	ACSL1
											EGR1		ACTG1						CPT1A
											NCAM2		HDAC1
													THRA					Aminoacyl-tRNA biosynthesis	HARS
										Adipocytokine signaling pathway	JAK2		RCAN2						DARS
											ACSL3		PLCG1
											PRKCQ		PIK3CD					Alcoholism	SLC18A2
											MAPK10		RHEB						GNAO1
											SOCS3		RAF1						MAPK1
											TNF								CAMK4
											ADIPOR1	2-Oxocarboxylic acid metabolism	IDH3B						BDNF
											NFKBIE		IDH3G						PPP1CA
													AADAT						PPP1CC
										Histidine metabolism	ALDH3B2		IDH2
											ALDH1A3		ACO1					Malaria	MET
											HEMK1								SDC2
											ALDH3A1	Phagosome	ATP6V0E2
													VAMP3					Protein digestion and absorption	COL1A2
										Nicotinate and nicotinamide metabolism	NAPRT1		HLA-E						ATP1B1
											NT5E		CYBA						SLC1A1
											QPRT		STX18						COL1A1
											AOX1		PIK3C3
													ATP6AP1					Rheumatoid arthritis	ATP6V0D1
										Osteoclast differentiation	PIK3CB		M6PR						CXCL12
											NFKB2		TUBA1A						ATP6V0A2
											MAPK13		MRC2						ATP6V1H
											TREM2		TUBB4B
											SOCS3		HLA-A					ECM-receptor interaction	SDC4
											TNF		TUBA1C						ITGAV
											NCF4		LAMP2						COL1A2
											MAPK10		RAC1						COL1A1
											GAB2		ACTG1
											IFNGR2		TUBB2A					Hematopoietic cell lineage	IL7R
											STAT2		ITGA5						KITLG
											NCF1		ATP6V1E1						TFRC
											LCK		ATP6V1C1						IL1R2
													THBS2
										Retinol metabolism	DHRS3		CANX					Fatty acid metabolism	ACSL1
											CYP26B1		ITGB1						CPT1A
											CYP1A1		SEC61B
											UGT1A6		CTSS					Bile secretion	ABCC4
											RETSAT		PLA2R1						SLC4A2
											DGAT1		TUBA1B						ATP1B1
											AOX1		TUBB
													DYNC2H1					PPAR signaling pathway	ACSL1
										Wnt signaling pathway	FZD5		C1R						CPT1A
											MYC		THBS3						PPARG
											CAMK2D		ATP6V0E1
											NKD2		LAMP1					Mineral absorption	ATP2B1
											RAC2		HGS						ATP1B1
											CCND2		CTSL1
											VANGL2		SCARB1					Pertussis	TIRAP
											TCF7L1		TUBB2B						RELA
											MAPK10		CALR						MAPK1
											WNT10A		TUBB3
											CTNNBIP1							Prolactin signaling pathway	PRLR
											CAMK2B	Other glycan degradation	FUCA1						RELA
											WNT4		GLB1						MAPK1
											WNT7A		HEXA
													HEXDC					B cell receptor signaling pathway	PPP3R1
										Proximal tubule bicarbonate reclamation	AQP1		MAN2C1						RELA
											CA2		MAN2B2						MAPK1
											GLUD2		AGA
													FUCA2					Thyroid hormone synthesis	GPX3
										Amyotrophic lateral sclerosis (ALS)	CASP1								ATP1B1
											CASP9	TGF-beta signaling pathway	SMAD4						GSR
											MAPK13		TGFB1
											BCL2L1		PITX2					Amyotrophic lateral sclerosis (ALS)	TOMM40
											TNF		BMPR2						PPP3R1
											MAP2K3		RHOA
													TGFB2					Pancreatic secretion	ATP2B1
										Cytosolic DNA-sensing pathway	AIM2		LTBP1						RAB8A
											CASP1		NODAL						SLC4A2
											PYCARD		CUL1						ATP1B1
											DDX58		SMAD2
											IL18		RBX1					Hepatitis C	TBK1
											POLR3D		TFDP1						IFNAR1
											MB21D1		ACVR1						MAPK1
													PPP2CA						RELA
										Purine metabolism	XDH		SKP1						JAK1
											NPR1		DCN						MAVS
											PDE4C		SMAD6
											POLR3D		ID2					Glycerophospholipid metabolism	LPIN2
											POLR1B		CDKN2B						LPCAT2
											ADCY6		GDF5						PTDSS1
											POLD4		SMAD9						PLA2G16
											GDA
											PDE1C	Peroxisome	PHYH					Toxoplasmosis	GNAO1
											PGM2		SLC25A17						MAPK1
											ENTPD4		PRDX1						TAB2
											ENTPD2		PEX14						RELA
											ZNRD1		SCP2						JAK1
											ADCY7		PEX19
											NT5E		SOD1					Inflammatory mediator regulation of TRP channels	TRPA1
											PPAT		AMACR						PPP1CA
													PXMP4						PPP1CC
										ABC transporters	TAP1		ECH1						PTGER4
											ABCA10		PEX10
											ABCA6		CRAT					Cardiac muscle contraction	ATP1B1
											ABCA7		PEX3						SLC9A6
											ABCA2		CAT						TPM3
													SOD2
										Ether lipid metabolism	PLA2G4E		DECR2					Viral myocarditis	ACTB
											LPCAT4		PXMP2						EIF4G1
											CEPT1		IDH2
											PLD2		BAAT					T cell receptor signaling pathway	NCK2
											PPAP2C								PPP3R1
												Proximal tubule bicarbonate reclamation	ATP1B3						MAPK1
										Staphylococcus aureus infection	HLA-DOB		MDH1						RELA
											HLA-DQB1		SLC9A3
											ITGB2							Long-term depression	GNAO1
											PTAFR	Glycosaminoglycan biosynthesis - chondroitin sulfate / dermatan sulfate	CHST14						MAPK1
											ICAM1		B4GALT7
											CFH		B3GALT6					Hypertrophic cardiomyopathy (HCM)	ITGAV
													CHST12						ACTB
										Protein digestion and absorption	COL17A1								TPM3
											ACE2	Oocyte meiosis	YWHAE
											KCNN4		ANAPC13					Arachidonic acid metabolism	GPX3
											SLC3A2		CDC16						PLA2G16
											COL4A4		PRKACA
											COL4A1		CAMK2G					GABAergic synapse	TRAK2
											SLC1A5		AURKA						NSF
											COL9A3		CDC20						GNAO1
											COL13A1		CUL1
													RBX1					ErbB signaling pathway	NCK2
										Adrenergic signaling in cardiomyocytes	PIK3CB		PLK1						NRG1
											MAPK13		PPP3CC						MAPK1
											CAMK2D		ANAPC5
											CACNB1		CCNE1					Amoebiasis	COL1A1
											CREB5		MAD2L1						COL1A2
											PPP2R5A		PPP2CA						RELA
											ADCY6		ANAPC11						IL1R2
											ADRB2		SKP1
											CACNA2D2		FBXO43					Apoptosis	PPP3R1
											CALML5		MAPK12						RELA
											MYL2		CCNE2						IRAK3
											CAMK2B		FBXO5
											RAPGEF3		PKMYT1					GnRH signaling pathway	MAP3K2
											ADCY7		YWHAQ						MAPK7
													CPEB1						MAPK1
										Cholinergic synapse	PIK3CB
											KCNQ4	Oxytocin signaling pathway	RHOA					Serotonergic synapse	SLC18A2
											CAMK2D		RYR1						GNAO1
											CHRM3		EEF2						MAPK1
											CREB5		PRKAA1						HTR7
											KCNJ2		PRKACA
											ADCY6		GNAI2					Glutamatergic synapse	GNAO1
											JAK2		PRKAB1						PPP3R1
											CAMK2B		CAMK2G						MAPK1
											KCNQ5		MYL6						SLC1A1
											ADCY7		MYL6B
													CAMKK1					Dilated cardiomyopathy	ITGAV
										Porphyrin and chlorophyll metabolism	MMAB		PIK3CD						ACTB
											HMOX2		NFATC2						TPM3
											UGT1A6		MYL9
											PPOX		CACNA1C					Circadian entrainment	GNAO1
											COX10		GUCY1A2						PER1
													MYLK3						MAPK1
										Drug metabolism - cytochrome P450	MGST2		CACNA2D3
											UGT1A6		MYLK4					Chemical carcinogenesis	CYP1B1
											GSTO2		PRKCA						NAT1
											ALDH3B2		MYLK2
											ALDH1A3		TRPM2					Chagas disease (American trypanosomiasis)	GNAO1
											AOX1		PLA2G4C						MAPK1
											ALDH3A1		CACNA2D1						RELA
													RAF1
										Other types of O-glycan biosynthesis	MFNG		GNAS					Huntington's disease	CLTC
											B3GALT4		ELK1						TFAM
											ST6GAL1		JUN						PPARG
											B4GALT3		ACTG1						CREBBP
													PPP3CC						BDNF
										Terpenoid backbone biosynthesis	FDPS								DCTN4
											MVD	Pyruvate metabolism	MDH1						SIN3A
											PDSS2		GLO1
													PDHB					Natural killer cell mediated cytotoxicity	IFNAR1
										Insulin signaling pathway	PIK3CB		ACACB						PPP3R1
											FLOT2		FH						MAPK1
											PPP1R3D		ACAT1						PTPN11
											SOCS3		GRHPR
											PTPRF							Peroxisome	ACSL1
											SOCS2	TNF signaling pathway	AKT2						AGPS
											SREBF1		TAB1
											LIPE		TRAF5					Cholinergic synapse	GNAO1
											MKNK2		TNFRSF1A						MAPK1
											CALML5		MAP3K7						CAMK4
											ACACA		IKBKG
											MAPK10		NOD2					Oxidative phosphorylation	ATP6V0A2
											CBLC		JUN						COX11
													BIRC2						ATP6V1H
										Propanoate metabolism	PCCA		MAPK8						ATP6V0D1
											ACSS2		CXCL2
											ACACA		MAP3K8					Morphine addiction	GNAO1
											MCEE		TRAF1						ARRB1
													CXCL1
										Aminoacyl-tRNA biosynthesis	YARS		ATF2					Alzheimer's disease	PPP3R1
											CARS		MAP2K6						MAPK1
											MARS		VCAM1						IDE
											SARS		TNFRSF1B						BACE1
											GARS		CREB3L1						GAPDH
													IL6
										Antigen processing and presentation	HLA-C		MAPK12					Estrogen signaling pathway	GNAO1
											CIITA		CSF1						MAPK1
											HLA-DOB		MAPK11
											HSPA1A		PIK3CD					Retrograde endocannabinoid signaling	GNAO1
											HLA-DQB1		CCL5						MAPK1
											TNF
											TAP1	Biosynthesis of unsaturated fatty acids	TECR					Chemokine signaling pathway	MAPK1
													HADHA						ROCK2
										Valine, leucine and isoleucine degradation	PCCA		PTPLA						CXCL12
											DBT		BAAT						RELA
											BCAT2								ARRB1
											MCEE	Porphyrin and chlorophyll metabolism	ALAS1
											AOX1		HCCS					Parkinson's disease	SLC18A2
													EARS2						UCHL1
										Peroxisome	ACSL3		ALAD						PINK1
											XDH		UROD
											SOD2		UROS					Neuroactive ligand-receptor interaction	ADRA1D
											ACOX2		GUSB						PTGER4
											EPHX2		CPOX						PTGER3
											PEX1		HMOX1						S1PR1
											PRDX5		FTMT						CHRNA5
											SLC27A2		FTH1						PRLR
													FTL						NR3C1
										Metabolism of xenobiotics by cytochrome P450	MGST2								HTR7
											CYP1A1	Long-term potentiation	PRKACA
											UGT1A6		GRIN2D					Non-alcoholic fatty liver disease (NAFLD)	RELA
											GSTO2		ARAF						BCL2L11
											ALDH3B2		CAMK2G
											ALDH1A3		CACNA1C					Steroid biosynthesis	SOAT1
											ALDH3A1		PRKCA
													RAF1					Vitamin digestion and absorption	SLC19A1
										Colorectal cancer	PIK3CB		RAP1B
											CASP9		PPP3CC					Other types of O-glycan biosynthesis	B3GALTL
											TCF7L1
											MAPK10	mRNA surveillance pathway	CPSF4					Mucin type O-Glycan biosynthesis	GALNT10
											MYC		UPF3B
											RAC2		WDR82					Other glycan degradation	GBA
													NXT1
										Arginine and proline metabolism	PYCR1		HBS1L					Butirosin and neomycin biosynthesis	HK1
											GOT1		SMG6
											GATM		PPP2CA					Inflammatory bowel disease (IBD)	RELA
											NAGS		EIF4A3
											CKMT1A		CSTF2T					Glycosaminoglycan degradation	HPSE
											GLUD2		DAZAP1
													FIP1L1					Intestinal immune network for IgA production	CXCL12
										RIG-I-like receptor signaling pathway	IFIH1
											MAPK13	Renal cell carcinoma	PAK4					Proximal tubule bicarbonate reclamation	ATP1B1
											MAPK10		TGFB1
											TNF		AKT2					Butanoate metabolism	ALDH5A1
											DDX58		ARAF
											IL8		TGFB2					Prion diseases	MAPK1
											RNF125		PIK3CD
													EGLN2					Porphyrin and chlorophyll metabolism	FECH
										B cell receptor signaling pathway	PIK3CB		RAF1
											LYN		RAP1B					Cyanoamino acid metabolism	SHMT1
											DAPP1		RBX1
											VAV1		FH					Phototransduction	ARRB1
											NFKBIE		RAC1
											RAC2		ARNT					Arginine and proline metabolism	PYCRL
											PTPN6		PAK2
													JUN					Metabolism of xenobiotics by cytochrome P450	CYP1B1
										Insulin secretion	KCNN4
											CAMK2D	Wnt signaling pathway	SMAD4					Pantothenate and CoA biosynthesis	BCAT1
											CHRM3		RHOA
											CAMK2B		RUVBL1					Hedgehog signaling pathway	GLI3
											CREB5		PRKACA
											ADCY6		MAP3K7					Propanoate metabolism	ECHDC1
											ADCY7		DVL3
											PCLO		CAMK2G					Staphylococcus aureus infection	SELPLG
													FZD2
										Estrogen signaling pathway	PIK3CB		AXIN2					Ascorbate and aldarate metabolism	UGDH
											HSPA1A		WNT5B
											CALML5		NFATC2					Homologous recombination	NBN
											ESR1		TCF7
											PRKCD		WNT11					Tryptophan metabolism	CYP1B1
											CREB5		WNT6
											MMP9		DKK1					Alanine, aspartate and glutamate metabolism	ALDH5A1
											ADCY6		WNT5A
											ADCY7		PRKCA					Complement and coagulation cascades	TFPI
													RAC1
										Adherens junction	TCF7L1		JUN					Ovarian steroidogenesis	CYP1B1
											PTPRF		CUL1
											MLLT4		TBL1XR1					Insulin secretion	ATP1B1
											PVRL1		CTBP1
											RAC2		RBX1					Caffeine metabolism	NAT1
											PTPN6		MAPK8
											PVRL4		LEF1					Steroid hormone biosynthesis	CYP1B1
													PPP3CC
										Sphingolipid metabolism	ACER3		SKP1					Glycosphingolipid biosynthesis - globo series	B3GALNT1
											NEU3
											ACER2	NF-kappa B signaling pathway	MAP3K7					Tyrosine metabolism	PNMT
											CERS4		TAB1
											PPAP2C		TNFRSF1A					Fc epsilon RI signaling pathway	MAPK1
													TRAF5
										N-Glycan biosynthesis	MGAT4A		IKBKG					Valine, leucine and isoleucine biosynthesis	BCAT1
											MOGS		GADD45B
											ST6GAL1		IL1R1					Sulfur relay system	MOCS3
											B4GALT3		PLCG1
											ALG10B		TNFSF13B					Citrate cycle (TCA cycle)	CS
													LY96
										Glycolysis / Gluconeogenesis	PGM2		VCAM1					Linoleic acid metabolism	PLA2G16
											ACSS2		TRAF1
											ALDH3B2		BIRC2					alpha-Linolenic acid metabolism	PLA2G16
											ALDH1A3		CXCL2
											AKR1A1							Valine, leucine and isoleucine degradation	BCAT1
											ALDH3A1	Vasopressin-regulated water reabsorption	RAB11B
													DYNLL1
										Glycosaminoglycan biosynthesis - keratan sulfate	CHST1		PRKACA
											B4GALT3		DCTN2
													GNAS
										Pantothenate and CoA biosynthesis	BCAT2		AVPR2
											PANK3		CREB3L1
													DYNC2H1
										Autoimmune thyroid disease	HLA-DOB
											HLA-C	Alcoholism	GRIN2D
											FAS		HDAC6
											HLA-DQB1		HDAC3
											CD86		ARAF
													HDAC10
										Pancreatic cancer	PIK3CB		PRKACA
											CASP9		GNAI2
											BCL2L1		H2AFY2
											MAPK10		GNG4
											TGFA		GNG11
											RAC2		CAMKK1
													H2AFX
										Glioma	PIK3CB		GNB3
											CDKN1A		H2AFZ
											CALML5		H2AFV
											CAMK2D		PKIA
											TGFA		ADORA2A
											CAMK2B		RAF1
													ATF2
										Prostate cancer	PIK3CB		HAT1
											CASP9		GNAS
											CDKN1A		HDAC2
											TCF7L1		HIST1H2BK
											FGFR2		HDAC1
											TGFA		CREB3L1
											CREB5
											PDGFD	Circadian entrainment	PRKACA
													GRIN2D
										Tryptophan metabolism	CCBL2		GNAI2
											AANAT		RYR1
											CYP1A1		CAMK2G
											AOX1		CACNA1C
													PRKCA
										Glycine, serine and threonine metabolism	PHGDH		GUCY1A2
											GATM		GNAS
											PSAT1		PRKG1
											AMT		GNG4
													GNB3
										Calcium signaling pathway	GNA15		GNG11
											CAMK2D
											CHRM3	Purine metabolism	PDE8A
											ITPKC		POLR2F
											ADRB2		APRT
											PDE1C		AK2
											ADORA2B		POLD3
											CALML5		POLR2G
											F2R		POLA2
											CAMK2B		POLR2J
											PTAFR		AK1
											PTK2B		POLE4
											P2RX7		PRIM1
											ITPKB		DCK
											ADCY7		NT5C
													POLD2
										Asthma	HLA-DOB		ITPA
											HLA-DQB1		POLD1
											TNF		PDE5A
													NME3
										Pyruvate metabolism	ME2		PDE7B
											ACSS2		GUCY1A2
											HAGH		PDE3A
											ACACA		AK5
													PAPSS2
										Nitrogen metabolism	CA2		PDE6G
											GLUD2		POLR2E
													NT5M
										Selenocompound metabolism	CCBL2		PFAS
											MARS		GMPR
													HPRT1
										Renin-angiotensin system	ACE2		POLR2L
											LNPEP		PDE4A
													ADSL
										Epstein-Barr virus infection	PIK3CB		NUDT16
											LYN		PDE4C
											NFKB2		NTPCR
											MAPK13		PDE6A
											HSPA1A
											JAK3	Amino sugar and nucleotide sugar metabolism	UGP2
											HLA-DQB1		GALE
											MYC		NAGK
											DDX58		CYB5R3
											POLR3D		RENBP
											ICAM1		HKDC1
											HLA-C		GALK1
											CDKN1A		HEXA
											MAPK10		MPI
											MAP2K3
											NFKBIE	Endocrine and other factor-regulated calcium reabsorption	ATP1B3
													AP2A2
										beta-Alanine metabolism	ALDH3B2		PRKACA
											ALDH1A3		AP2S1
											ALDH3A1		AP2A1
													GNAS
										Tight junction	TJP3		CLTA
											PRKCQ		DNM1
											MLLT4		PRKCA
											CLDN16		KL
											CLDN4		CLTCL1
											PRKCD		SLC8A1
											MYL2		AP2M1
											PARD6G
											F11R	Leishmaniasis	CYBA
											CRB3		MAP3K7
											EPB41		TGFB1
													TAB1
										Oxytocin signaling pathway	PIK3CB		ELK1
											PTGS2		NFKBIB
											PLA2G4E		JUN
											NPR1		TGFB2
											CAMK2D		MAPK11
											CACNB1		IFNGR1
											KCNJ2		ITGA4
											ADCY6		MARCKSL1
											CDKN1A		MAPK12
											CACNA2D2		ITGB1
											CALML5
											CAMK2B	Notch signaling pathway	DVL3
											ADCY7		RBPJ
													MAML1
										Progesterone-mediated oocyte maturation	PIK3CB		DTX3
											MAPK13		HDAC2
											MAPK10		HDAC1
											ADCY6		CTBP1
											CDC26		NUMBL
											RPS6KA1		LFNG
											ADCY7		APH1B
										RNA polymerase	POLR3D	Gastric acid secretion	ATP1B3
											POLR1B		PRKACA
											ZNRD1		GNAI2
													CAMK2G
										Basal cell carcinoma	TCF7L1		KCNJ1
											FZD5		SSTR2
											WNT10A		MYLK4
											WNT4		PRKCA
											WNT7A		MYLK2
													MYLK3
										One carbon pool by folate	MTHFD2		GNAS
											AMT
												Adherens junction	VCL
										Chronic myeloid leukemia	PIK3CB		SMAD4
											BCL2L1		MAP3K7
											CDKN1A		RHOA
											CBLC		ACTG1
											MYC		INSR
											GAB2		PVRL3
													SMAD2
										Intestinal immune network for IgA production	CD86		LMO7
											HLA-DOB		RAC1
											HLA-DQB1		WASF3
											IL15RA		LEF1
													TCF7
										Vasopressin-regulated water reabsorption	CREB5		PTPRJ
											ADCY6		FYN
											DYNLL2		SNAI1
											DYNC1I1
												Lysosome	PSAP
										Salivary secretion	KCNN4		FUCA1
											CALML5		CLN5
[truncated: 2,328 more rows]
