# Supplementary material for: Angiogenesis and evading immune destruction are the main related transcriptomic characteristics to the invasive process of oral tongue cancer
Source: Sci Rep. 2018 Jan 31;8:2007. doi: 10.1038/s41598-017-19010-5 (PMC5792437; doi:10.1038/s41598-017-19010-5)
Supplement: Supplementary file 11 — Supplementary table 6B [file 41598_2017_19010_MOESM11_ESM.xlsx]

## Sheet: ZsG x LN1
ZsG x LN1
EXCLUSIVE ZsG		EXCLUSIVE LN1		CONTINUM		EXCLUSIVE ZsG DOWN REGULATED		EXCLUSIVE ZsG UP REGULATED		EXCLUSIVE LN1 DOWN REGULATED		EXCLUSIVE LN1 UP REGULATED		COMMON DOWN REGULATED		COMMON UP REGULATED		COMMON ZsG DOWN REGULATED LN1 UP REGULATED		COMMON ZsG UP REGULATED LN1 DOWN REGULATED
Morphine addiction	ADORA1	Steroid hormone biosynthesis	SULT1E1	Spliceosome	SF3B14	Herpes simplex infection	HLA-DRA	DNA replication	POLD2	Ribosome	RPL17	Focal adhesion	XIAP	Influenza A	TMPRSS4	Cholinergic synapse	CHRM3	Cell adhesion molecules (CAMs)	PDCD1LG2	Ribosome	RPL17
	GABRQ				PRPF38B		IFNGR1		RPA2		RPS21		BRAF		IRF7		CREB5		HLA-B		RPL36
	GABRE	Cytokine-cytokine receptor interaction	CXCR2		SART1		IFIT1		POLD3		RPL35		ITGB1		MAP2K6		CAMK4		HLA-A		MRPS10
					THOC1		DDX58		RFC2		RPL37		VAV2		CCL2		PLCB1		CD8A		MRPL14
Nicotine addiction	GABRQ	Regulation of actin cytoskeleton	MYL7		DDX23		TAP1		PRIM1		MRPL21		LAMB3		HLA-DPA1				MAG		MRPL34
	GABRE				EFTUD2		IL15		POLA1		RPL7		COL27A1		CASP1	Insulin secretion	PLCB1		PVRL2		MRPL32
		Salivary secretion	CST4		TCERG1		OAS1		RFC1		RPL19		MET		RSAD2		CHRM3		ITGB2		MRPS2
GABAergic synapse	GABRQ				DDX46		JUN		MCM7		RPL32		RAC1		TMPRSS13		CREB5		CNTNAP1		RPL29
	GABRE	Epithelial cell signaling in Helicobacter pylori infection	CXCR2		SNRPA		IFIH1		POLE3		MRPL22		ILK						ITGA4		RPS15
					WBP11		TNFSF14		RNASEH1		RPL38		ROCK2	Folate biosynthesis	ALPP	Adrenergic signaling in cardiomyocytes	CREB5		ICAM1		RPS14
Neuroactive ligand-receptor interaction	ADORA1	Gastric acid secretion	KCNJ16		CCDC12		CD74		POLE4		RPL5		PIK3CD		MOCS1		PLCB1		L1CAM		MRPS6
	GABRQ				HNRNPK		ARNTL		MCM2		RPL22		LAMC1				CACNA2D1		CD22		MRPS15
	GABRE	Focal adhesion	MYL7		SRSF4		HLA-G		POLE		RPL4		PDGFC	NOD-like receptor signaling pathway	CASP1				SELL		MRPL2
					PLRG1		CCL5				RPL22L1		DOCK1		BIRC3	Oxytocin signaling pathway	CAMK4		CD274		MRPL4
Retrograde endocannabinoid signaling	GABRQ	Chemokine signaling pathway	CXCR2		SNRNP40		HLA-DMA	Nucleotide excision repair	POLD2		RPS18		VEGFC		CCL2		PLCB1		CADM3		MRPS9
	GABRE				SNRPC		C3		RPA2		MRPS11		RAPGEF1				CACNA2D1		SDC4		RPL23
		Tight junction	MYL7		DHX16		OAS3		POLD3		RPS9		COL4A6	Arachidonic acid metabolism	PLA2G2A				HLA-C		RPL13A
Transcriptional misregulation in cancer	SSX1				PRPF19				RFC2		RPS2		CAV2		EPHX2	Long-term potentiation	PLCB1		PTPRM		RPL10A
		Leukocyte transendothelial migration	MYL7		CTNNBL1	Staphylococcus aureus infection	CFB		RFC1		RPL30		PTK2		AKR1C3		CAMK4		SDC3		MRPL24
Osteoclast differentiation	LILRB4				PHF5A		HLA-DRA		POLE3		RPS23		PAK4						VCAN		RPL8
		Endocytosis	CXCR2		USP39		C3AR1		GTF2H3		MRPL19		VCL	Axon guidance	SEMA4G	Amphetamine addiction	CREB5		ITGB7		RPL13
Histidine metabolism	HNMT				SMNDC1		C2		POLE4		RPL35A		PDGFB		SEMA6B		CAMK4		NCAM1		RPLP0
							CFI		POLE		FAU		ELK1		UNC5B				NEO1		RPL34
Olfactory transduction	OR52E2			Fructose and mannose metabolism	PFKL		HLA-DMA				RPL37A		AKT2		EPHB3	Gastric acid secretion	PLCB1		CLDN9		RPS2
					PMM2		CFD	Mismatch repair	EXO1		MRPS18C		RHOA				CHRM3		CD40		RPL3
cGMP-PKG signaling pathway	ADORA1				PFKFB2		C3		RFC1		RPS8		ARHGAP35	Butanoate metabolism	ALDH5A1				SELPLG		UBA52
					PMM1		CFH		POLD2		RPS12		CRKL		ACSM3	Thyroid hormone synthesis	PLCB1		NRCAM		RPL9
					PFKP				RPA2		RPL18A		ZYX				CREB5		SPN		MRPS7
					GMPPB	Antigen processing and presentation	IFI30		POLD3		RSL24D1		PPP1R12C	Mucin type O-Glycan biosynthesis	GCNT3				NRXN2		RPL15
					FPGT		CIITA		RFC2		RPS15A		LAMA3		ST6GALNAC1	Calcium signaling pathway	CHRM3		CLDN23		MRPL3
					MPI		HSPA1A				RPL11		PAK2				CAMK4				RPS24
					HK2		CD74	Purine metabolism	XDH		MRPS5		PPP1R12A	Rheumatoid arthritis	HLA-DPA1		PLCB1	ECM-receptor interaction	SDC4		RPS4Y1
							HLA-DRA		PAICS		RPS3		FN1		ATP6V1B1				COL6A3		MRPS21
				MicroRNAs in cancer	SIRT1		KLRC1		GMPS		RPS13		ITGAV		CCL2	Viral carcinogenesis	CREB5		COL5A2		MRPL12
					CASP3		HLA-G		POLR3K		MRPL15		BIRC2				CCNE2		COL6A1		MRPL18
					STAT3		TAP1		POLE4		C2orf15		ITGA3	Aldosterone-regulated sodium reabsorption	SCNN1G		RBL1		LAMA4		RPSAP58
					IKBKB		HLA-DMA		POLE		RPS25		PIK3CA		SCNN1A				COL5A1		MRPL35
					HDAC4				PRIM1		MRPL28		PRKCA			Salivary secretion	PLCB1		ITGB7		RPL18A
					MAPK1	Complement and coagulation cascades	CFB		POLE3		RPL12		PXN	Transcriptional misregulation in cancer	ETV1		CHRM3		COL1A2		MRPL13
					ROCK1		PROS1		POLD2				LAMC2		BIRC3				LAMA1		RPL27
					GLS		C3AR1		POLD3	Metabolic pathways	IMPA2		VASP		SPINT1	Prostate cancer	CCNE2		ITGA7		RPL6
					TP63		C2		POLR2A		NDUFA10		ITGA2B		BCL6		CREB5		THBS3		RPS27A
					EZH2		CFI		PGM2		ACADSB		CAPN2						TNC		MRPL10
					IRS1		CFD		POLR2B		DHRS9		RAP1B	Ether lipid metabolism	LPCAT4	Focal adhesion	THBS2		COL3A1		MRPL16
					HNRNPK		SERPING1		POLA1		ACSS2		RAP1A		PLA2G2A		CAV1		ITGA4		RPS6
					SHC1		C3		PPAT		NDUFA6		CTNNB1				RASGRF1		ITGA11		MRPL11
					STMN1		CFH				COX5A		MAP2K1	TNF signaling pathway	BIRC3				COL5A3		RPS10
					SLC45A3			Gap junction	GNAQ		RDH16		FLNA		MAP2K6	Pancreatic secretion	PLCB1		CD47		RPL14
					ABL1	Pertussis	MAPK13		TUBB4B		ACACA		CDC42		CCL2		CHRM3		COL1A1		MRPS18A
					ITGA5		IRF1		ITPR1		HSD3B7		COL11A1						COL6A2		RPL31
					RDX		CALML3		TUBA1C		ALOX12		ACTB	Intestinal immune network for IgA production	HLA-DPA1	Estrogen signaling pathway	PLCB1		ITGA1		MRPL36
					RASSF1		ITGA5		HRAS		COX6C		CCND1		IL15RA		CREB5
					EGFR		CD14		TUBB6		ALDH1B1		PDGFA					Focal adhesion	MYL9	Metabolic pathways	PLA2G4E
					CRK		C2		EGFR		HSD17B4		IGF1R	Toxoplasmosis	BIRC3	Amoebiasis	SERPINB2		ACTN4		PGLS
							JUN		GNA11		PTGES2		MYLK4		MAP2K6		PLCB1		TLN2		ACSBG2
				Herpes simplex infection	EEF1D		SERPING1		TUBA1B		CERS4				HLA-DPA1				FLNB		AMD1
					UBE2R2		C3		TUBA4A		PLA2G4A	Regulation of actin cytoskeleton	ARPC5			Neurotrophin signaling pathway	SORT1		COL5A1		NDUFA2
					CASP3						MVD		ARPC1B	Amyotrophic lateral sclerosis (ALS)	CASP1		CAMK4		PARVA		POLR3G
					GTF2I	Influenza A	TNFSF10	Pyrimidine metabolism	POLR3K		MCCC1		PIP5K1A		MAP2K6				FLNC		NDUFB10
					IFIT1		CIITA		POLE4		NDUFC1		BRAF			MAPK signaling pathway	CACNA2D1		ITGA11		MCCC2
					CSNK2A2		MAPK13		POLE		B3GNT4		ITGB1	Taste transduction	SCNN1G		RASGRF1		COL5A3		PSAT1
					DDX58		HSPA1A		PRIM1		BPGM		VAV2		SCNN1A		IL1A		COL5A2		CYC1
					TAB1		HLA-DRA		POLE3		PRDX6		PIP4K2A						COL6A1		QRSL1
					IKBKB		IFNGR1		DTYMK		ATP5H		FGF5	Metabolic pathways	LPCAT4	AMPK signaling pathway	TBC1D1		COL1A2		PPOX
					TAP1		DDX58		POLD2		HYAL1		RAC1		ANPEP		CREB5		THBS3		SRM
					SRPK1		OAS1		POLD3		SUCLA2		WASF2		AKR1C3				TNC		PCCB
					HNRNPK		JUN		POLR2A		CSAD		PIP4K2B		ALDH5A1	Cell cycle	CCNE2		PDGFD		SAT2
					SRSF4		IFIH1		POLR2B		SAT1		ROCK2		ATP6V1B1		RBL1		PDGFRB		NDUFA13
					MED8		TNFRSF10C		POLA1		GGT6		PIK3CD		ST6GALNAC1				MAPK3		PRPS2
					POLR2A		CCL5				UQCRC2		PDGFC		ACSM3	Osteoclast differentiation	IL1A		ITGA7		ALDH1A1
					MAP3K7		HLA-DMA	RNA transport	EIF2B1		PPCDC		DOCK1		MOCS1		CAMK4		ITGA4		POLR1E
					GLTSCR2		OAS3		EIF3CL		SORD		PTK2		ALPP				RAC2		IMPDH1
					ARNTL				THOC1		ATP5E		PAK4		PLA2G2A	Dopaminergic synapse	CREB5		COL1A1		DPM3
					CLOCK	Cytokine-cytokine receptor interaction	TNFSF10		UBE2I		ADC		VCL		EPHX2		PLCB1		ITGA1		SHMT1
					PPP1CB		TNFSF15		PABPC4		ALOX15B		PDGFB		ALDH3B2				COL6A3		GPT2
					CSNK2A1		IL22RA1		DDX39B		ITPA		ARHGEF1		GCNT3	Measles	IL1A		FYN		ACAT1
					OAS3		PDGFRA		EIF3I		GNPDA1		ARHGEF7				CCNE2		LAMA4		COX7C
							TNFRSF10C		TACC3		AGPAT3		RHOA	Steroid hormone biosynthesis	AKR1C1				AKT3		HADH
				Carbon metabolism	CPS1		EDA		NUP153		NAGS		ARHGAP35		AKR1C3	Alcoholism	CREB5		PAK3		UCK2
					PFKP		CCL5		NXT1		FDPS		CRKL				CAMK4		ITGB7		NDUFS2
					RPIA		IFNGR1		NUP155		HOGA1		PPP1R12C	Wnt signaling pathway	DKK1				SHC3		APRT
					MDH1		CXCL14		PABPC1		RDH10		LIMK1		GPC4	Hepatitis B	CREB5		PAK6		EPRS
					PFKL		FLT3LG		ALYREF		B3GAT3		PAK2		FZD10		CCNE2		LAMA1		NT5C
					PKM		IL15				GMDS		NCKAP1						COL3A1		LIPT1
					IDH3A		TNFSF14	Base excision repair	POLD2		MOGS		PPP1R12A	Cytosolic DNA-sensing pathway	CASP1	Non-alcoholic fatty liver disease (NAFLD)	PPARA		COL6A2		GOT2
					ACADM		LTB		POLD3		IDH3B		FN1		IRF7		IL1A		MYLK		UQCRQ
					PC		IL2RB		UNG		SPHK1		ITGAV								NNMT
					PGD		INHBC		POLE3		ALDH3A2		ITGA3	Cell adhesion molecules (CAMs)	HLA-DPA1	cGMP-PKG signaling pathway	CREB5	Axon guidance	SEMA3D		COX8A
					ACO2		IL21R		POLE4		PFAS		CFL1		VTCN1		PLCB1		ROBO3		MTHFD1L
					HK2		CD70		POLE		GRHPR		PIK3CA						EPHA3		IMPDH2
ADORA1					ME1						PLD2		PXN	Phagosome	ATP6V1B1	PI3K-Akt signaling pathway	THBS2		MAPK3		ALDH7A1
					IDH3G	Calcium signaling pathway	GRIN2A	Cell cycle	CDC25A		DBT		SSH1		HLA-DPA1		CREB5		EPHA2		CYP1A1
					DLAT		ORAI3		GADD45A		ATIC		GNA12		CLEC7A		CCNE2		SLIT3		AKR1D1
							SLC25A4		HDAC2		DPAGT1		NRAS						SEMA6C		CAD
				Ribosome biogenesis in eukaryotes	XRN1		NTSR1		CDC7		CMBL		DIAPH2	Metabolism of xenobiotics by cytochrome P450	AKR1C1	Huntington's disease	CREB5		RAC2		PDHA1
					REXO2		CALML3		ORC1		AK2		MSN		ALDH3B2		PLCB1		L1CAM		PLA2G12A
					RCL1		PDE1C		PKMYT1		B3GNT5		PIP4K2C						SEMA4B		ATP5G1
					RPP38		ADRB1		MCM7		AMACR		DIAPH3	Salmonella infection	CASP1	Proteoglycans in cancer	CAV1		EPHA4		MCEE
					GNL2		EDNRB		BUB1		MRI1		PFN4		MYH14		GPC1		NTN4		ATP5J2
					NXT1		P2RX4		CHEK1		HIBCH		ITGA2B						SRGAP2		FLAD1
					CSNK2A2		PLCB2		MCM2		GALNT14		MAP2K1	Protein digestion and absorption	COL4A4	Pathways in cancer	GLI2		FYN		GOT1
					LSG1		PDGFRA		ANAPC4		COQ5		ARHGEF12		KCNK5		CCNE2		PAK3		PANK3
					XRN2		PTK2B		ANAPC5		FUK		MYH9						PLXNA3		PAPSS1
					WDR75		P2RX7				PGS1		CDC42	Small cell lung cancer	COL4A4	Metabolic pathways	TYMS		SEMA7A		AKR1A1
					CSNK2A1			Amyotrophic lateral sclerosis (ALS)	DERL1		ACOX2		ACTB		BIRC3		HYI		PAK6		ATP5C1
					RRP7A	Inflammatory bowel disease (IBD)	TLR5		NOS1		MDH2		FGFR2				ENPP1		EPHB6		NDUFS7
							HLA-DRA		MAP2K3		NDUFV2		PDGFA	ECM-receptor interaction	TNXB		PLCB1		EPHB2		ADH5
				Ubiquitin mediated proteolysis	UBE2R2		IFNGR1		GPX1		UQCRB		ARPC3		COL4A4				SEMA4C		PFKM
					PPIL2		STAT4		BCL2		POLR2F		MYLK4			Transcriptional misregulation in cancer	WHSC1		SEMA5A		SLC27A5
					STUB1		HLA-DMA		PPP3CA		NDUFB4		IQGAP1	Herpes simplex infection	IRF7				SEMA3C		ODC1
					CUL4A		IL21R		DAXX		TKT		CHRM4		CCL2	Hepatitis C	PPARA		NRP1		POLR2H
					ANAPC2		JUN				AFMID				HLA-DPA1						NDUFS4
					UBE2M			mRNA surveillance pathway	CPSF3		CTPS2	Protein processing in endoplasmic reticulum	SEC62			Rap1 signaling pathway	PLCB1	PI3K-Akt signaling pathway	PIK3AP1		NDUFV3
					UBE3C	Phagosome	CD36		DAZAP1		B4GALT4		STT3A	Morphine addiction	GABRP				PKN1		CKMT1A
					UBE2J2		HLA-DRA		DDX39B		FECH		CKAP4		PDE4B	Adipocytokine signaling pathway	PPARA		CCNE1		POLR1B
					FBXW7		TAP1		PPP2R2A		MMAB		EDEM1						FGF2		MECR
					UBE2O		RILP		NXT1		GALNT13		UGGT1	Pancreatic secretion	PLA2G2A	Apoptosis	IL1A		GNG4		GCLC
					PRPF19		ITGA5		HBS1L		LPCAT1		TRAF2		CLCA2				COL5A1		PGAP1
					PIAS2		CD14		PABPC1		B4GALT2		P4HB			Influenza A	IL1A		KIT		NDUFS3
					PIAS3		HLA-G		ALYREF		PNPLA3		SAR1A	Glycerophospholipid metabolism	PLA2G2A				TLR4		NME1
					UBE3B		HLA-DMA		PABPC4		HEXB		DNAJC3		LPCAT4	ErbB signaling pathway	NRG1		IL6		PNLIPRP3
					UBE2D3		NCF1				LIPG		SEC61G						ITGA11		GART
					ANAPC5		C3	Metabolic pathways	PAICS		PPAP2C		BCAP31	Systemic lupus erythematosus	HLA-DPA1	Ras signaling pathway	RASGRF1		IL2RG		NDUFAB1
					UBOX5				GMPS		ALAS1		CANX		HIST1H2BD				COL5A3		PET112
					DDB1	Rheumatoid arthritis	MMP1		POLE4		PCYT2		DNAJB12			MicroRNAs in cancer	CCNE2		PRKAA2		ATP5F1
							LTB		ST3GAL5		NDUFA8		RPN1	Toll-like receptor signaling pathway	IRF7				CSF1		NDUFA11
				Endocytosis	GIT1		HLA-DRA		BCKDHB		UQCRH		UFD1L		MAP2K6	Melanogenesis	PLCB1		GYS1		NDUFS8
					DNM2		CCL5		PMVK		PLA2G6		MBTPS1						COL5A2		CDS1
					SH3GLB1		HLA-DMA		INPP5A		B3GNT1		NPLOC4	Focal adhesion	TNXB	Platelet activation	PLCB1		COL6A1		ST3GAL3
					ARAP2		IL15		NDUFB2		POLG2		TUSC3		BIRC3				LPAR1		NT5M
					EEA1		JUN		SQLE		NME3		HSPA5		COL4A4	Viral myocarditis	CAV1		NGFR		HMGCR
					VPS4B				PANK4		SMPD3		DNAJC5						PKN3		GLUL
					RAB11FIP3	Hematopoietic cell lineage	CD36		ACAT2		PLA2G4B		RRBP1	Amoebiasis	SERPINB13	Dilated cardiomyopathy	CACNA2D1		PHLPP2		ACSS3
					VPS28		CD7		UROD		AK4		UBQLN1		COL4A4				COL1A2		PIGV
					SH3GLB2		MME		POLA1		POLR3D		EIF2AK3			Regulation of actin cytoskeleton	CHRM3		THBS3		GLUD2
					SMAD2		CD1D		XDH		TRIT1		DNAJB11	Pathways in cancer	DAPK2				TNC		SGMS2
					RAB7A		HLA-DRA		COQ2		NFS1		GANAB		BIRC3	Arrhythmogenic right ventricular cardiomyopathy (ARVC)	CACNA2D1		PDGFD		PYCR1
					ARAP3		ITGA5		POLR3K		NDUFB5		BAX		COL4A4				PDGFRB		ASNS
					PARD3		CD14		AGPAT9		PIGF		HSPH1		FZD10	Thyroid hormone signaling pathway	PLCB1		GNB5		MCAT
					AP2M1		FLT3LG		ACOX3		ACSL1		SEC31A						FGF13		UQCRC1
					PIP5K1C				POLD2		SUCLG1		UBQLN2	Tight junction	TJP3	GnRH signaling pathway	PLCB1		CREB3L1		POLR1C
					LDLR	Leishmaniasis	MAPK13		PI4K2B		MTHFD2		MAN1A2		MYH14				IL7R		ATP5O
					VTA1		HLA-DRA		POLR2B		ATP5A1		DNAJB2			Hypertrophic cardiomyopathy (HCM)	CACNA2D1		MAPK3		CERS6
					CHMP5		IFNGR1		SMPD4		COX5B		STT3B	HTLV-I infection	IL15RA				OSMR		ATP5B
					AP2B1		HLA-DMA		BDH2		OXSM		PPP1R15A		HLA-DPA1	Basal cell carcinoma	GLI2		EPHA2		NDUFA7
					EPN2		NCF1		EXTL2		NME1-NME2		CAPN2		FZD10				ITGA7		ATP5D
					RAB11B		JUN		POLD3		GAPDHS		DNAJC1			TGF-beta signaling pathway	RBL1		ITGA4		POLR2E
					EGFR		C3		POLR2A		POLR2G		ERLEC1	MicroRNAs in cancer	TNXB				FGFR1		NDUFB7
									PGM2		MAT2B		UBQLNL		NOTCH3	Small cell lung cancer	CCNE2		COL1A1		TECR
				mRNA surveillance pathway	SSU72	Hepatitis C	MAPK13		PPAT		ALG3		VCP						ITGA1		BDH1
					PCF11		CLDN3		CPS1		HYAL3		RNF185	Tuberculosis	HLA-DPA1	Inflammatory bowel disease (IBD)	IL1A		GNG11		UPP1
					WDR33		IFIT1		COX6A1P2		LPIN1		HSP90B1		CLEC7A				COL6A3		COX10
					WDR82		DDX58		DNMT1		PPT2		MAN1A1			Rheumatoid arthritis	IL1A		JAK2		TSTA3
					PPP2R2A		OAS1		ALDH4A1		MBOAT1			Viral carcinogenesis	HIST1H2BD				KITLG		MAN2A1
					NXT1		NR1H3		HK2		FUT3	Pathways in cancer	XIAP		IRF7	Inflammatory mediator regulation of TRP channels	PLCB1		LAMA4		HYAL2
					UPF2		CLDN1		DGKA		GALK1		RET						AKT3		LIAS
					HBS1L		IRF1		REV3L		GAA		EGLN1	Epstein-Barr virus infection	MAP2K6	Type I diabetes mellitus	IL1A		IL7		NDUFS5
					PPP2R5A		CLDN4		FUT4		PAFAH1B1		BRAF		HLA-DPA1				ITGB7		PDXP
					PABPC1		OAS3		NANS		SDHB		ITGB1			Neuroactive ligand-receptor interaction	CHRM3		LAMA1		NAPRT1
					PPP1CB				PRIM1		PCCA		FGF5	Rap1 signaling pathway	RAP1GAP				COL3A1		SHMT2
					GSPT1	Measles	TNFSF10		ADI1		FASN		LAMB3		MAP2K6	One carbon pool by folate	TYMS		COL6A2		EPT1
					CSTF1		HSPA1A		PMM1		ST3GAL4		MET								KHK
							IFNGR1		PYGB		MTHFD2L		RAC1	Regulation of actin cytoskeleton	MYH14	Glycosaminoglycan biosynthesis - heparan sulfate / heparin	HS3ST3B1	Lysosome	PSAP		ADSL
				AMPK signaling pathway	SIRT1		DDX58		PAFAH2		ACLY		PLCG1		FGD3				ACP5		BCAT1
					PPP2R2A		OAS1		MTR		TPK1		EGLN2			Purine metabolism	ENPP1		IDUA		CCBL2
					PFKP		IFIH1		NDUFA4		PPT1		FZD2	Ras signaling pathway	PLA2G2A				CTSF		AHCY
					PPP2R5A		IL2RB		POLE		ISYNA1		WNT7B		RASAL1	Graft-versus-host disease	IL1A		GALNS		UQCR10
					PFKL		TNFRSF10C		DHFR				PIK3CD						TCIRG1		ATP5G3
					ELAVL1		CBLB		MDH1	Propanoate metabolism	HIBCH		LAMC1	Cytokine-cytokine receptor interaction	IL15RA	Phosphatidylinositol signaling system	PLCB1		IDS		ZNRD1
					RAB10		OAS3		EXTL3		PCCA		TGFB1		CCL2				LAMP3		CYP2U1
					MLYCD				POLE3		ACSS2		RALB			Vasopressin-regulated water reabsorption	CREB5		PLA2G15		GSS
					IRS1	Glycosphingolipid biosynthesis - globo series	A4GALT		QDPR		ALDH3A2		BAX	PI3K-Akt signaling pathway	TNXB				LAMP2		DHODH
					RAB14		FUT2		DGKQ		SUCLG1		VEGFC		COL4A4	Endocrine and other factor-regulated calcium reabsorption	PLCB1		SGSH		DCXR
					RAB11B		FUT9		ENOPH1		ALDH1B1		COL4A6						ARSA		NDUFV1
					PFKFB2				NOS1		SUCLA2		FZD8	Oxidative phosphorylation	ATP6V1B1	Spliceosome	RBMX		GBA		DCTPP1
					STRADA	Systemic lupus erythematosus	GRIN2A		PTDSS1		ACACA		TFG						CTSS		NTPCR
					MAP3K7		HIST3H2A		DTYMK				NFKB2	RIG-I-like receptor signaling pathway	IRF7	Riboflavin metabolism	ENPP1		TPP1		UGT1A6
					ADIPOR2		HIST1H2AE			Glycosphingolipid biosynthesis - lacto and neolacto series	FUT3		ETS1						LAPTM5		FH
					CRTC2		HLA-DRA	Cysteine and methionine metabolism	ENOPH1		B3GNT5		TRAF2	Hepatitis B	IRF7	Vascular smooth muscle contraction	PLCB1		NAGA		DPM2
							C2		ADI1		B3GNT4		PTK2						LAPTM4A		GLUD1
				Adherens junction	CTNNA1		HLA-DMA		MDH1		B4GALT4		PDGFB	Hepatitis C	IRF7	Bacterial invasion of epithelial cells	CAV1		CD68		HMBS
					SMAD2		C3		DNMT1		B3GNT1		TCF7L2						HEXA		GALNT5
					MAP3K7		HIST1H2AC		MTR		ST3GAL4		CUL2	Fat digestion and absorption	PLA2G2A	Pyrimidine metabolism	TYMS		SMPD1		CHSY3
					CSNK2A2						B4GALT2		AKT2						ATP6AP1		SMPD2
					MLLT4	Cell adhesion molecules (CAMs)	JAM2	Fanconi anemia pathway	FANCB				RHOA	Oxytocin signaling pathway	KCNJ2	Cytokine-cytokine receptor interaction	IL1A		ATP6V0A4		CCBL1
					PTPN1		CLDN3		TELO2	Parkinson's disease	PRKX		SMO								GCDH
					MAPK1		HLA-DRA		APITD1		NDUFA10		CRKL	Apoptosis	BIRC3	Prion diseases	IL1A	Rap1 signaling pathway	SIPA1L2		HSD17B8
					PARD3		VCAM1		FANCG		NDUFC1		STK4						MRAS		NME2
					EGFR		CLDN1		RPA2		NDUFV2		LAMA3	Measles	IRF7	Chemokine signaling pathway	PLCB1		FGF2		AASS
					CSNK2A1		CLDN4		REV3L		ATP5E		RB1						TLN2		BCAT2
					SSX2IP		NFASC				NDUFA6		STK36	MAPK signaling pathway	MAP2K6	TNF signaling pathway	CREB5		RAPGEF2		COASY
							HLA-G	Pathogenic Escherichia coli infection	TUBB4B		COX5A		FN1						KIT		ATP5I
				Aminoacyl-tRNA biosynthesis	CARS		HLA-DMA		ARPC2		ATP5H		ITGAV	Glutathione metabolism	ANPEP	Hippo signaling pathway	GLI2		ITGB2		NDUFS6
					QARS		LRRC4B		TUBA1C		UQCRB		BIRC2						GNAO1		HSD17B1
					TARSL2				TUBB6		SDHB		ITGA3	beta-Alanine metabolism	ALDH3B2	Oocyte meiosis	CCNE2		PLCB4		PTGS1
					CARS2	Carbon metabolism	DAK		TUBA1B		NDUFB5		PIK3CA						ADCY6		UQCR11
					DARS2		ACSS1		TUBA4A		NDUFB4		PRKCA	Salivary secretion	BEST2	p53 signaling pathway	CCNE2		PARD6B		POLR2D
					LARS2		IDH2				NDUFA8		HDAC1						TIAM1		MPST
					DARS		FBP1	Huntington's disease	NDUFB2		UQCRH		RELA	Gastric acid secretion	KCNJ2	Long-term depression	PLCB1		CSF1		PIGL
					IARS2		PHGDH		ITPR1		ATP5A1		WNT5B						FPR1		PEMT
							ALDOC		NDUFA4		COX5B		JAK1	Alanine, aspartate and glutamate metabolism	ALDH5A1	Pertussis	IL1A		LPAR1		PNPO
				Proteasome	PSMF1		IDH1		HDAC2		VDAC1		WNT3A						NGFR		MOCS2
					PSMD3		HKDC1		COX6A1P2		COX6C		NRAS	Chemical carcinogenesis	ALDH3B2	Cell adhesion molecules (CAMs)	CADM1		SIPA1		ATP6V0B
					PSMB7				PPIF		UQCRC2		LAMC2						PDGFD		ATP6V1E2
					PSMB8	Tuberculosis	CIITA		GPX1		DRD2		RARA	Proteoglycans in cancer	FZD10	Cardiac muscle contraction	CACNA2D1		PDGFRB		SCLY
					PSMB3		MAPK13		COX7A2				MECOM						FGF13		COQ3
					PSMC5		LSP1		GNAQ	Huntington's disease	TAF4B		FZD1	Melanogenesis	FZD10	Salmonella infection	IL1A		MAPK3		ELOVL6
					PSMD7		HLA-DRA		VDAC2		NDUFA10		ITGA2B						EPHA2		NDUFB9
					PSMA7		IFNGR1		POLR2A		NDUFC1		TGFBR2	Antigen processing and presentation	HLA-DPA1	ECM-receptor interaction	THBS2		RAC2		AOC2
							CALML3		POLR2B		SOD1		CTNNB1						FGFR1		LTA4H
				Metabolic pathways	PFKL		CD74		HTT		NDUFV2		MAP2K1	Nitrogen metabolism	CA9	Nicotinate and nicotinamide metabolism	ENPP1		MAGI2		CYP27B1
					GLS		CASP10				ATP5E		TCF7L1						MAPK11		MVK
					PGD		CD14	MicroRNAs in cancer	CDC25A		NDUFA6		LEF1	Viral myocarditis	HLA-DPA1	Cocaine addiction	CREB5		PLCE1		COX4I1
					MPI		HLA-DMA		UBE2I		COX5A		WNT9A						KITLG		LDHB
					PMVK		C3		HRAS		ATP5H		AR	Thyroid hormone signaling pathway	NOTCH3	Inositol phosphate metabolism	PLCB1		AKT3		PSPH
					CERS2				HDAC4		UQCRB		CDK6						FYB
					SQLE	TNF signaling pathway	MAP3K8		DNMT1		SDHB		MSH2	Renin-angiotensin system	ANPEP	Wnt signaling pathway	PLCB1		P2RY1	Oxidative phosphorylation	ATP5D
					PANK4		MAPK13		BCL2		NDUFB5		PTCH1						RRAS		ATP5I
					EXT1		IL15		EZH2		POLR2F		E2F1	GnRH signaling pathway	MAP2K6	PPAR signaling pathway	PPARA		ADCY7		NDUFS7
					PKM		JUN		STMN1		TP53		WNT6								NDUFB7
					KDSR		VCAM1		THBS1		NDUFB4		CDC42	Ovarian steroidogenesis	AKR1C3	Leishmaniasis	IL1A	Malaria	ITGB2		NDUFS6
					IDH3A		CASP10		CDCA5		NDUFA8		HHIP						MYD88		COX10
					ALG8		CCL5		EGFR		UQCRH		HSP90B1	Bladder cancer	DAPK2	Glyoxylate and dicarboxylate metabolism	HYI		CD81		NDUFA2
					ATP6V1F		CFLAR				DCTN4		CCND1						IL8		COX7C
					UROD			Spliceosome	THOC1		ATP5A1		FGFR2	Basal cell carcinoma	FZD10	Chagas disease (American trypanosomiasis)	PLCB1		LRP1		NDUFV1
					PMM2	2-Oxocarboxylic acid metabolism	AADAT		DDX46		COX5B		PDGFA						TLR4		NDUFB10
					POLR3K		IDH1		SNRPA		VDAC1		IGF1R	Autoimmune thyroid disease	HLA-DPA1	African trypanosomiasis	PLCB1		TGFB2		UQCR11
					FPGT		IDH2		DHX15		COX6C		CBL						GYPC		NDUFS4
					ATP6V0A1				SRSF3		UQCRC2		RUNX1	Inflammatory bowel disease (IBD)	HLA-DPA1	Malaria	THBS2		THBS3		CYC1
					CHPF	Fructose and mannose metabolism	ALDOC		DDX39B		POLR2G		TRAF6						CD40		PPA2
					DHCR24		FBP1		SNRPC				IKBKG	Inflammatory mediator regulation of TRP channels	MAP2K6	Pantothenate and CoA biosynthesis	ENPP1		IL6		NDUFV3
					POLD2		HKDC1		LSM3	Primary bile acid biosynthesis	ACOX2								ICAM1		NDUFS5
					LSS		AKR1B10		ALYREF		HSD3B7	Proteoglycans in cancer	HPSE	Neuroactive ligand-receptor interaction	GABRP	Hedgehog signaling pathway	GLI2				NDUFS2
					GPAM				TRA2B		HSD17B4		TWIST1					Fatty acid metabolism	CPT1C		ATP5G1
					ALG5	Glutathione metabolism	GPX7				AMACR		BRAF	Type I diabetes mellitus	HLA-DPA1	Hematopoietic cell lineage	IL1A		CPT1B		ATP6V0B
					HIBADH		GGT7	Homologous recombination	POLD2		CYP39A1		ITGB1						FADS2		ATP5J2
					PCYT1A		IDH1		RPA2				VAV2	Osteoclast differentiation	MAP2K6	Circadian entrainment	PLCB1		ACACB		ATP6V1E2
					PFKP		IDH2		POLD3	Non-alcoholic fatty liver disease (NAFLD)	NDUFA10		FGF5						ACSL4		NDUFA13
					SPR		GSTK1		RAD54L		NDUFC1		MET	Phenylalanine metabolism	ALDH3B2	Gap junction	PLCB1		ACADS		NDUFS3
					DPYD						PIK3R3		RAC1						PECR		NDUFAB1
					ACADM	PPAR signaling pathway	CD36	Calcium signaling pathway	NOS1		NDUFV2		PLCG1	Purine metabolism	PDE4B	Starch and sucrose metabolism	ENPP1		ACAA2		UQCRQ
					POLR2A		MMP1		ITPR1		SREBF1		FRS2						ACSL5		NDUFB9
					ME1		APOC3		RYR2		ATF4		FZD2	Vibrio cholerae infection	ATP6V1B1	Tuberculosis	IL1A		FADS1		UQCRC1
					GPAA1		CYP27A1		PHKA2		NDUFA6		ROCK2						EHHADH		ATP5O
					UMPS		CPT1A		PPIF		COX5A		WNT7B	Collecting duct acid secretion	ATP6V1B1	Lysosome	SORT1		PTPLA		ATP5F1
					DGUOK		NR1H3		GNA11		UQCRB		PIK3CD								COX8A
					PPAT				PPP3CA		SDHB		TGFB1	Graft-versus-host disease	HLA-DPA1	Protein processing in endoplasmic reticulum	WFS1	TNF signaling pathway	PTGS2		COX4I1
					POLR3C	Other glycan degradation	HEXDC		GNAQ		NDUFB5		PRKACB						NOD2		ATP5B
					CYP2R1		GLB1		VDAC2		NDUFB4		FZD8	Allograft rejection	HLA-DPA1	Alzheimer's disease	PLCB1		MAPK3		UQCR10
					PAFAH1B3		AGA		STIM2		NDUFA8		CAV2						TAB3		NDUFA11
					CPS1				ORAI1		UQCRH		CD63	Vascular smooth muscle contraction	PLA2G2A	Phagosome	THBS2		IL18R1		ATP5G3
					PIGQ	HTLV-I infection	MAP3K1		EGFR		PRKAG1		PTK2						CASP8		NDUFS8
					QARS		HLA-DRA				COX5B		ARHGEF1	Tyrosine metabolism	ALDH3B2	Endocytosis	CAV1		MLKL		NDUFA7
					AGPAT2		JUN	Ubiquitin mediated proteolysis	UBE2I		COX6C		ANK1						BCL3		ATP5C1
					PTPLB		VCAM1		STUB1		UQCRC2		CD44	Histidine metabolism	ALDH3B2	Serotonergic synapse	PLCB1		TRAF1
					INPP4A		SLC25A4		UBE2K		PRKAB2		ELK1						IL6	Aminoacyl-tRNA biosynthesis	FARSB
					MLYCD		MSX2		UBE2J2		BCL2L11		AKT2	Epithelial cell signaling in Helicobacter pylori infection	ATP6V1B1	Glutamatergic synapse	PLCB1		ICAM1		KARS
					ATP6V0D1		WNT4		PIAS3				RHOA						MAGI2		QRSL1
					HK2		PDGFRA		RHOBTB2	Fatty acid biosynthesis	ACACA		SMO	Glycolysis / Gluconeogenesis	ALDH3B2	Retrograde endocannabinoid signaling	PLCB1		TNFAIP3		FARS2
					PIK3C3		HLA-DMA		ANAPC4		OXSM		ITPR2						CSF1		YARS
					UQCRFS1		WNT11		UBE2D3		FASN		PPP1R12C	Fc epsilon RI signaling pathway	MAP2K6	Lysine degradation	WHSC1		MAPK11		EPRS
					B4GALT6		SLC2A1		ANAPC5				PPP1R12A						ITCH		PET112
					NDST1		IL15		UBE4B	Oxidative phosphorylation	NDUFA10		FN1	Cell cycle	CDKN1C				AKT3		LARS
					FAHD1		IL2RB				PPA1		ITGAV						CASP7		MARS
					PIP5K1C		HLA-G	GnRH signaling pathway	GNAQ		NDUFC1		PIK3CA	FoxO signaling pathway	BCL6				CXCL1		IARS
					NANS				ITPR1		NDUFV2		PRKCA						CREB3L1		HARS
					INPP5B	RIG-I-like receptor signaling pathway	IFIH1		MAP3K4		ATP5E		WNT5B	Chemokine signaling pathway	CCL2						HARS2
					RPIA		DAK		MAP2K3		NDUFA6		PXN					Protein digestion and absorption	COL15A1		SARS
					DGAT1		MAP3K1		HRAS		COX5A		NRAS	Hippo signaling pathway	FZD10				COL6A3		MARS2
					ADK		MAPK13		EGFR		ATP5H		WNT3A						COL5A2		FARSA
					ADI1		CASP10		GNA11		UQCRB		MSN	NF-kappa B signaling pathway	BIRC3				COL6A1		PARS2
					ADO		DDX58				SDHB		FZD1						DPP4		GARS
					ACO2			RNA degradation	LSM1		NDUFB5		SDC2	Dorso-ventral axis formation	NOTCH3				COL18A1		YARS2
					PMM1	MAPK signaling pathway	FGF19		LSM3		NDUFB4		CTNNB1						COL5A1		WARS2
					NDUFA12		MAP3K1		RQCD1		NDUFA8		MAP2K1	Pertussis	CASP1				COL1A2		NARS2
					IDH3G		FGF11		PABPC1		UQCRH		WNT9A						ATP1B1		VARS2
					CEPT1		RPS6KA6		CNOT7		ATP5A1		PTCH1	Legionellosis	CASP1				COL9A3
					GMPPB		JUN		PABPC4		COX5B		ARHGEF12						COL13A1	Parkinson's disease	VDAC3
					PYGB		RASGRF2				COX6C		WNT6	Olfactory transduction	CLCA2				COL3A1		ATP5D
					COQ7		MEF2C	Synthesis and degradation of ketone bodies	ACAT2		UQCRC2		TNF						COL5A3		PRKX
					CDIPT		PDGFRA		BDH2				FLNA	Asthma	HLA-DPA1				COL9A2		NDUFS7
					MDH1		MAP3K8			Fatty acid metabolism	ACSL1		CDC42						SLC1A1		NDUFB7
					FDFT1		MAPK13	Bladder cancer	DAPK3		ACADSB		MAPK14	Nicotine addiction	GABRP				COL1A1		NDUFS6
					POLE3		HSPA1A		HRAS		FASN		ACTB						COL6A2		NDUFA2
					B3GNT3		RASGRP1		THBS1		ACACA		CCND1	Sulfur relay system	MOCS1						COX7C
					NADK		CD14		EGFR		SCD		IGF1R					Osteoclast differentiation	ACP5		NDUFV1
					NANP		ARRB1				PPT2		IQGAP1	Ubiquitin mediated proteolysis	BIRC3				FHL2		NDUFB10
					PC			HTLV-I infection	POLE4		OXSM		CBL						MAPK3		UQCR11
					DDOST	Thyroid hormone synthesis	GPX7		POLE		PPT1		HBEGF	Alcoholism	HIST1H2BD				NCF2		NDUFS4
					DLAT		DUOXA2		POLE3		CPT2								CYBA		CYC1
					QDPR		PLCB2		PPP3CA			Bacterial invasion of epithelial cells	ARPC5	PPAR signaling pathway	ANGPTL4				IL1R1		NDUFV3
					TWISTNB		SLC5A5		POLD2	One carbon pool by folate	MTHFD2		FN1						PPARG		NDUFS5
					PON2		TG		VDAC2		MTHFD2L		PTK2	Leishmaniasis	HLA-DPA1				STAT1		UBE2G1
					NDUFA3		ASGR1		ANAPC4		ATIC		ARPC1B						PLCG2		NDUFS2
					DGKQ				ANAPC5		ALDH1L2		VCL	Chagas disease (American trypanosomiasis)	CCL2				TEC		ATP5G1
					ENOPH1	Leukocyte transendothelial migration	JAM2		HRAS		MTFMT		CLTA						OSCAR		NDUFA13
					CNDP2		MAPK13		POLD3				PIK3CD	mRNA surveillance pathway	MSI2				CSF1		HTRA2
					AGPAT1		CLDN3		CHEK1	Basal transcription factors	TAF9		ITGB1						MITF		NDUFS3
					AMPD2		VCAM1		MYBL2		TAF4B		PIK3CA	Malaria	CCL2				TGFB2		UBE2G2
					NDUFS1		CLDN1		WNT7A		CDK7		RHOA						MAPK11		NDUFAB1
					PTDSS1		CLDN4				TAF8		RHOG	Drug metabolism - cytochrome P450	ALDH3B2				RELB		UQCRQ
					NDUFB11		PTK2B	Long-term depression	GNAQ		GTF2H2C		MET						FYN		NDUFB9
					NADSYN1		NCF1		NOS1		CCNH		RAC1	Hematopoietic cell lineage	ANPEP				TNFRSF11B		UQCRC1
					FAM213B				ITPR1		GTF2H2		DOCK1						AKT3		ATP5O
					GANC	Legionellosis	TLR5		HRAS		GTF2IRD1		PXN	Linoleic acid metabolism	PLA2G2A				SQSTM1		ATP5F1
							HSPA1A		GNA11				CRKL						TNFRSF11A		COX8A
				Steroid biosynthesis	FDFT1		CD14			Citrate cycle (TCA cycle)	IDH3B		WASF2	Parkinson's disease	GPR37				CYLD		COX4I1
					DHCR24		CLK1	Parkinson's disease	NDUFB2		MDH2		ILK								ATP5B
					LSS		C3		NDUFA4		ACLY		SEPT2	alpha-Linolenic acid metabolism	PLA2G2A			NOD-like receptor signaling pathway	NOD2		UQCR10
					SQLE				COX6A1P2		SUCLG1		CAV2						MAPK11		NDUFA11
					CYP2R1	Steroid biosynthesis	MSMO1		PPIF		SUCLA2		CLTC	Peroxisome	EPHX2				CARD6		ATP5G3
							TM7SF2		COX7A2		SDHB		CTNNB1						MAPK3		NDUFS8
				Citrate cycle (TCA cycle)	IDH3A		CYP24A1		UBE2J2				ACTB	Staphylococcus aureus infection	HLA-DPA1				TAB3		NDUFA7
					IDH3G				VDAC2	RNA degradation	EXOSC5		CLTCL1						PYCARD		ATP5C1
					DLAT	Graft-versus-host disease	HLA-G		SNCA		SKIV2L2		ARPC3	Jak-STAT signaling pathway	IL15RA				CASP8
					MDH1		HLA-DMA		PARK7		EXOSC7		CDC42						NLRP1	Huntington's disease	VDAC3
					PC		HLA-DRA				CNOT8		CBL	Notch signaling pathway	NOTCH3				IL8		ATP5D
					ACO2		KLRC1	Progesterone-mediated oocyte maturation	CDC25A		EXOSC1								CXCL1		NDUFS7
									PKMYT1		BTG2	Renal cell carcinoma	EGLN2	GABAergic synapse	GABRP				CARD8		POLR2E
				Protein processing in endoplasmic reticulum	DERL1	Chagas disease (American trypanosomiasis)	MAPK13		BUB1		EXOSC2		ETS1						IL6		NDUFB7
					MBTPS2		IFNGR1		ANAPC4		DIS3L		PAK4	Cholinergic synapse	KCNJ2				TNFAIP3		NDUFS6
					LMAN2		JUN		HSP90AB1		TTC37		EGLN1								NDUFA2
					PRKCSH		PLCB2		ANAPC5		PABPC4L		PDGFB	Retrograde endocannabinoid signaling	GABRP			Proteoglycans in cancer	MRAS		COX7C
					STUB1		CCL5				PAN2		PIK3CD						DCN		NDUFV1
					NFE2L2		CFLAR	Phagosome	TUBB4B				BRAF	Synaptic vesicle cycle	ATP6V1B1				MMP2		NDUFB10
					SEC61A1		C3		NOS1	Glycerophospholipid metabolism	PLA2G4A		CUL2						FGF2		POLR2H
					PLAA				STX18		PCYT2		TGFB1						CTTN		UQCR11
					SEC24C	Toll-like receptor signaling pathway	TLR5		TUBA1C		LPCAT1		AKT2						FLNB		NDUFS4
					UBE2J2		MAP3K8		TUBA1B		PLD2		PIK3CA						TLR4		CYC1
					MAP3K5		MAPK13		TUBA4A		LPIN1		MET						PLAUR		HAP1
					SSR2		JUN		EEA1		PGS1		RAC1						FLNC		POLR2D
					SSR1		CD14		THBS1		MBOAT1		CRKL						WNT5A		NDUFV3
					DDOST		CCL5		TUBB6		AGPAT3		RAPGEF1						PLCG2		NDUFS5
					SEC24D		IRF5				PLA2G6		NRAS						ARAF		NDUFS2
					DNAJC10			Alzheimer's disease	NDUFB2		PLA2G4B		PAK2						TIAM1		TBPL1
					HSP90AB1	ABC transporters	TAP1		NOS1		LYPLA2		RAP1B						TWIST2		ATP5G1
					HYOU1		ABCA8		ITPR1		ADPRM		RAP1A						SDC4		NDUFA13
					UBE2D3		ABCA6		NDUFA4		PPAP2C		MAP2K1						FZD4		CLTB
							ABCA2		COX6A1P2				CDC42						WNT16		NDUFS3
				RNA transport	TPR				COX7A2	Ribosome biogenesis in eukaryotes	MDN1								FGF13		TBP
					EIF2B1	Salmonella infection	TLR5		PPP3CA		UTP6	Fc gamma R-mediated phagocytosis	LYN						FZD9		NDUFAB1
					RPP38		MAPK13		GNAQ		NHP2		ARPC5						IGF2		UQCRQ
					THOC1		IFNGR1		SNCA		GNL3		INPPL1						MAPK3		NDUFB9
					NUP93		CD14		BACE2		NOP56		ASAP2						WNT3		UQCRC1
					EIF1		RILP				RPP25L		ARPC1B						HOXD10		ATP5O
					SEH1L		JUN	Oocyte meiosis	ITPR1		TAF9		PIP5K1A						FGFR1		ATP5F1
					NUP85				PPP3CA		RIOK2		PIK3CD						PLAU		COX8A
					NUP54	Salivary secretion	CALML3		FBXO5		CIRH1A		CFL1						TIMP3		COX4I1
					EIF3I		KCNN4		PKMYT1		TBL3		VAV2						TGFB2		ATP5B
					NXT1		ADRB1		BUB1		NOP10		ASAP1						MAPK11		UQCR10
					FXR2		GUCY1B3		ANAPC4				AKT2						PLCE1		NDUFA11
					UPF2		PLCB2		ANAPC5	Nucleotide excision repair	DDB2		PIK3CA						LUM		ATP5G3
					EIF4E2		TRPV6				CDK7		RAC1						AKT3		NDUFS8
					EIF3D			Amino sugar and nucleotide sugar metabolism	NANS		BIVM-ERCC5		PRKCA						FZD7		NDUFA7
					PABPC1	Glycosphingolipid biosynthesis - lacto and neolacto series	FUT2		PMM1		BIVM		CRKL						RRAS		ATP5C1
					EIF2B4		FUT9		HK2		GTF2H2C		WASF2
					NUP37		B3GNT3		PGM2		CCNH		MARCKS					Phagosome	ATP6V0E2	RNA transport	UPF1
											GTF2H2		PLCG1						HLA-B		EEF1A1
				Amino sugar and nucleotide sugar metabolism	PMM2	GnRH signaling pathway	MAP3K1	Notch signaling pathway	HDAC2		ERCC8		LIMK1						NCF2		ELAC2
					NANP		MAPK13		DLL1				VASP						HLA-A		POP1
					NANS		CALML3		CTBP1	Ether lipid metabolism	PLA2G4A		AMPH						CORO1A		EIF1AX
					PMM1		PLCB2		LFNG		PLA2G6		MAP2K1						CYBA		STRAP
					GMPPB		PTK2B				PLA2G4B		ARPC3						TCIRG1		THOC5
					MPI		JUN	RNA polymerase	POLR2B		LPCAT1		CDC42						LAMP2		EIF3H
					HK2				POLR3K		PLD2								TUBB2B		EIF3C
					FPGT	Nicotinate and nicotinamide metabolism	NMNAT3		POLR2A		PAFAH1B1	N-Glycan biosynthesis	STT3A						ITGB2		RAN
							NT5C3A				PPAP2C		MGAT5						TLR4		EIF3G
				Nucleotide excision repair	POLD2		QPRT	Folate biosynthesis	QDPR				TUSC3						CTSS		NUP160
					RPA2				DHFR	Mineral absorption	ATP1A1		DOLK						PLA2R1		RPP40
					RFC1	NF-kappa B signaling pathway	TNFSF14				ATP1B3		MGAT1						MRC2		RAE1
					CUL4A		LTB	MAPK signaling pathway	GADD45A		MT2A		B4GALT1						DYNC1I1		GEMIN4
					GTF2H1		DDX58		PPP3CA		MT1F		RPN1						HLA-C		EIF3E
					ERCC6		CD14		MAP2K3		SLC5A1		ALG12						CALR		NUP43
					POLE3		CFLAR		RASA1		VDR		MGAT4B						C1R		EIF2S2
					DDB1		VCAM1		MAP3K4		MT1X		MGAT5B						THBS3		EIF4E
									HRAS		SLC26A6		ALG11						ATP6AP1		PABPC3
				Notch signaling pathway	DVL3	Toxoplasmosis	CIITA		DAXX				GANAB						ATP6V1E1		RPP21
					HDAC2		MAPK13		RPS6KA4	Thiamine metabolism	NFS1		MAN1A2						TFRC		NUP88
					CTBP2		HSPA1A		STMN1		TPK1		STT3B						ATP6V0A4		THOC6
					DVL1		HLA-DRA		EGFR				MAN1A1						OLR1		POP5
					KAT2A		IFNGR1		RASGRP3	Glyoxylate and dicarboxylate metabolism	MDH2										EIF4EBP1
					JAG1		LAMB2		DUSP5		PCCA	Shigellosis	ATG5					Amoebiasis	ACTN4		WIBG
					DTX3L		HLA-DMA		NR4A1		AFMID		ARPC5						IL1R1		THOC3
					APH1A						HOGA1		ROCK2						COL5A1		GEMIN5
						Biosynthesis of amino acids	AADAT	Other types of O-glycan biosynthesis	FUT4		GRHPR		NOD1						ITGB2		GEMIN6
				Shigellosis	DIAPH1		PHGDH		LFNG				ARPC1B						TLR4		RBM8A
					ABL1		ALDOC			Alzheimer's disease	NDUFA10		VCL						PLCB4		GEMIN8
					ITGA5		IDH1	Lysine degradation	SUV39H2		NDUFC1		ITGB1						IL6		POP7
					MAD2L2		IDH2		ACAT2		NDUFV2		CD44						COL5A3		EIF4B
					IKBKB				WHSC1L1		ATP5E		RHOG						COL1A1		EIF2B3
					PFN2	Autoimmune thyroid disease	HLA-DRA				NDUFA6		RAC1						TGFB2		XPO5
					MAPK1		HLA-G	Epstein-Barr virus infection	POLR3K		COX5A		DOCK1						COL5A2
					ROCK1		HLA-DMA		PSMC3		ATP5H		NFKBIB						LAMA4	Non-alcoholic fatty liver disease (NAFLD)	PIK3CB
					CRK		TG		HDAC2		UQCRB		RELA						COL1A2		INSR
									HDAC4		SDHB		CRKL						IL8		NDUFS7
				Pathways in cancer	VEGFB	Galactose metabolism	GLB1		PSMD2		NDUFB5		WASF2						CXCL1		NDUFB7
					NCOA4		HKDC1		BCL2		NDUFB4		MAPK14						LAMA1		NDUFS6
					APPL1		AKR1B10		POLR2A		NDUFA8		ACTB						COL3A1		NDUFA2
					RALBP1				POLR2B		NAE1		ARPC3						SERPINB1		COX7C
					CASP3	Lysosome	SLC17A5		MAP2K3		UQCRH		CDC42						SERPINB9		NDUFV1
					PPARD		AGA				ATP5A1		PFN4								NDUFB10
					STAT3		CTSH	Alanine, aspartate and glutamate metabolism	CPS1		MAPT		IKBKG					Legionellosis	MYD88		UQCR11
					CTBP2		ABCA2		ALDH4A1		COX5B								PYCARD		NDUFS4
					RXRA		GLB1		PPAT		COX6C	Small cell lung cancer	RB1						CASP8		CYC1
					BCL2L1		CTSO				UQCRC2		XIAP						CASP7		NDUFV3
					AXIN1			Phosphatidylinositol signaling system	DGKQ				TRAF2						ITGB2		XBP1
					SMAD2	Folate biosynthesis	ALPI		PI4K2B	Valine, leucine and isoleucine degradation	HIBCH		FN1						IL8		NDUFS5
					ABL1		ALPPL2		ITPR1		PCCA		PTK2						CXCL1		NDUFS2
					PIAS2				DGKA		ALDH3A2		ITGAV						TLR4		NDUFA13
					ARNT	Natural killer cell mediated cytotoxicity	TNFSF10		INPP5A		ACADSB		PIK3CD						IL6		NDUFS3
					TPR		IFNGR1				ALDH1B1		BIRC2						BNIP3		MAPK10
					SLC2A1		CD244	Peroxisome	ACOX3		DBT		LAMC1						EEF1A2		NDUFAB1
					SUFU		KLRC1		XDH		MCCC1		ITGB1						APAF1		UQCRQ
					HDAC2		HLA-G		PMVK				ITGA3								NDUFB9
					DAPK3		PTK2B		PXMP2	Glycerolipid metabolism	ALDH3A2		AKT2					Transcriptional misregulation in cancer	KDM6A		UQCRC1
					IKBKB		TNFRSF10C				LPIN1		PIK3CA						IGFBP3		CEBPA
					MAPK1			One carbon pool by folate	MTR		MBOAT1		LAMB3						HOXA10		IL6R
					RALA	Glycosphingolipid biosynthesis - ganglio series	B3GALT4		DHFR		AGPAT3		RELA						PPARG		COX8A
					DVL1		GLB1				PNPLA3		COL4A6						MAF		COX4I1
					CTNNA1			Tight junction	MYH10		ALDH1B1		LAMC2						ZEB1		UQCR10
					DVL3	African trypanosomiasis	PLCB2		PPP2R2A		LIPG		LAMA3						TRAF1		NDUFA11
					RASSF1		IDO1		MLLT4		PPAP2C		CDK6						FLI1		NDUFS8
					EGFR		VCAM1		HRAS				E2F1						ARNT2		NDUFA7
					HSP90AB1				EPB41L2	Cardiac muscle contraction	ATP1A1		CCND1						IL6
					CRK	Allograft rejection	HLA-G		PARD6G		ATP1B3		ITGA2B						PLAU	Alzheimer's disease	ATP5D
					BAD		HLA-DMA		LLGL1		UQCRH		TRAF6						TFE3		NDUFS7
							HLA-DRA				CACNG4		IKBKG						ETV7		NDUFB7
				Pancreatic cancer	RALA			Salivary secretion	GNAQ		COX5B								PLAT		NDUFS6
					BCL2L1	Viral myocarditis	HLA-DRA		NOS1		COX6C	Phosphatidylinositol signaling system	INPPL1						HHEX		NDUFA2
					RALBP1		DMD		ITPR1		UQCRC2		PLCD3						ETV6		COX7C
					SMAD2		HLA-G		SLC12A2		TNNT2		CDS2						NGFR		NDUFV1
					STAT3		HLA-DMA		CST4		COX5A		IMPA1						ITGB7		NDUFB10
					IKBKB						UQCRB		PIP5K1A						PML		UQCR11
					MAPK1	Metabolic pathways	TYMP	Pyruvate metabolism	MDH1				PIK3CD						IL8		NDUFS4
					EGFR		ACSS1		ACAT2	Purine metabolism	PFAS		IMPAD1						CD40		CYC1
					BAD		PNMT		GLO1		GMPR		PIP4K2A						TMPRSS2		NDUFV3
							MGAT3				NME3		PIK3CA						WNT16		NDUFS5
				Vibrio cholerae infection	ATP6V0D1		A4GALT	Apoptosis	PRKAR2A		AK4		PLCD1						PBX1		NDUFS2
					PRKACA		TST		DFFA		POLR3D		ITPR2						NFKBIZ		ATP5G1
					ADCY3		PIK3C2B		BCL2		ADPRM		PRKCA						LMO2		NDUFA13
					SEC61A1		NT5C3A		TNFRSF10D		NUDT5		PIK3C2A								NDUFS3
					TJP2		PTGIS		PPP3CA		ATIC		PIP4K2B					Rheumatoid arthritis	ATP6V0E2		NDUFAB1
					ATP6V0A1		B3GALT4				POLR2F		PLCG1						TGFB2		UQCRQ
					ATP6V1F		DPYD	Terpenoid backbone biosynthesis	ACAT2		PRUNE		PIP4K2C						ACP5		NDUFB9
					ARF1		PHGDH		PMVK		AK2		PI4KA						IL11		CDK5R1
							HKDC1				ITPA		INPP4B						TCIRG1		UQCRC1
				Tight junction	INADL		ALPI	Long-term potentiation	GNAQ		POLR3E		SYNJ2						ITGB2		ATP5O
					MYH10		ALPPL2		ITPR1		NME1-NME2		PLCB3						IL8		ATP5F1
					PPP2R2A		P4HA2		HRAS		HDDC3		SYNJ1						CXCL1		COX8A
					VAPA		AKR1B10		PPP3CA		ENTPD3		DGKI						TLR4		COX4I1
					GNAI3		GLB1				ENTPD2								ATP6AP1		ATP5B
					CSNK2A2		HSD17B2	Wnt signaling pathway	CACYBP		POLR2G	Endocytosis	CLTC						ATP6V1E1		UQCR10
					MLLT4		CERS3		LRP6				FOLR1						TNFRSF11A		NDUFA11
					ZAK		MSMO1		PPP3CA	Peroxisome	PEX11G		NEDD4L						IL6		ATP5G3
					TJP2		IDH2		CTBP1		ACSL1		EHD4						ICAM1		NDUFS8
					CTNNA1		FUT2		PRICKLE1		PEX6		SMURF2						CSF1		NDUFA7
					TJAP1		IDH1		PRICKLE2		SLC25A17		ADRBK2						ATP6V0A4		ATP5C1
					EPB41L2		PLCB2		WNT7A		PEX11B		TGFBR2
					EXOC3		CYP24A1				ACOX2		RAB11FIP5					Melanogenesis	FZD9	Pyrimidine metabolism	POLR2E
					PARD3		DAK	Proteasome	PSMD2		DECR2		TSG101						MAPK3		NT5M
					CSNK2A1		TM7SF2		PSMC3		SOD1		CHMP2A						KIT		UPP1
							QPRT		PSMB4		AMACR		CLTCL1						WNT3		DHODH
				Base excision repair	OGG1		B3GNT3				HSD17B4		SMURF1						GNAO1		POLR3G
					POLD2		FUT9	Protein processing in endoplasmic reticulum	DERL1				CDC42						WNT5A		POLR2H
					NEIL3		CYP27A1		STUB1	Non-homologous end-joining	RAD50		EHD1						PLCB4		DCTPP1
					SMUG1		FOLH1		BCL2		XRCC4		FGFR2						ADCY6		TXNRD3
					POLE3		NMNAT3		UBE2J2		POLL		IGF1R						MITF		CAD
					MUTYH		CMPK2		RNF5				CBL						KITLG		POLR2D
							HSD17B3		HSP90AB1	Pyruvate metabolism	MDH2		RAB5B						MC1R		UCK2
				Insulin signaling pathway	PHKB		IDO1		UBE2D3		ACSS2		TRAF6						FZD7		POLR1B
					PHKA2		FBP1		UBE4B		ALDH3A2		RAB11FIP2						FZD4		ENTPD1
					IKBKB		AADAT				ALDH1B1		PDCD6IP						WNT16		NT5C
					PTPN1		GGT7	p53 signaling pathway	EI24		GRHPR		RET						ADCY7		NME1
					MAPK1		ALDOC		GADD45A		ACACA		CLTA						TCF7		NUDT2
					IRS1				CHEK1				PIP5K1A						CREB3L1		POLR1C
					PHKG2	Amoebiasis	SERPINB4		THBS1	Protein export	SEC11C		MET								POLR1E
					SHC1		SERPINB3				SRP19		RAB22A					Glycosaminoglycan degradation	HEXA		NME2
					PRKACA		LAMB2	Glycosaminoglycan biosynthesis - heparan sulfate / heparin	EXTL3		IMMP2L		STAM						SGSH		ZNRD1
					HK2		CD1D		EXTL2		SRP68		AP2A1						GALNS
					EIF4E2		PLCB2						SMAP2						IDS	Ribosome biogenesis in eukaryotes	GAR1
					PPP1CB		CD14	Chronic myeloid leukemia	PTPN11	Hedgehog signaling pathway	PRKX		ASAP2						HYAL4		WDR3
					CRK				CTBP1		BMP2		CHMP3						IDUA		IMP4
					BAD	Renin-angiotensin system	ACE2		HDAC2		FBXW11		SMAD7								NOB1
					PYGB		MME		HRAS		WNT2B		USP8					Tuberculosis	NOD2		WDR36
											GLI1		TGFB1						IRAK2		POP5
				Epithelial cell signaling in Helicobacter pylori infection	GIT1	cGMP-PKG signaling pathway	NPR1	Estrogen signaling pathway	GNAQ		CSNK1A1		EPN1						MAPK3		REXO1
					ATP6V0D1		GUCY1B3		ITPR1		CSNK1G2		GRK5						CORO1A		POP1
					CASP3		SLC25A4		HRAS				WWP1						TCIRG1		RAN
					IKBKB		CALML3		EGFR	Glycosaminoglycan biosynthesis - keratan sulfate	B3GNT1		VPS37C						CASP8		RIOK1
					ATP6V0A1		ADRB1		HSP90AB1		B4GALT4		CAV2						LAMP2		IMP3
					ATP6V1F		EDNRB				B4GALT2		ASAP1						ITGB2		TAF9
					EGFR		MEF2C	Glyoxylate and dicarboxylate metabolism	MDH1				AP2S1						STAT1		TCOF1
					MAP2K4		PLCB2		ACAT2	Fatty acid degradation	ALDH3A2		EHD2						TLR4		UTP15
					PAK1						ACSL1		RHOA						CTSS		POP7
						Bladder cancer	DAPK1	FoxO signaling pathway	PLK2		ACADSB		RAB5A						PLA2R1		RPP40
				DNA replication	SSBP1		MMP1		GADD45A		ALDH1B1		IQSEC1						IL6		NHP2L1
					RNASEH2C		TYMP		HRAS		ECI1		ACAP2						MRC2
					POLD2				SGK1		CPT2		ACAP3						MYD88	Purine metabolism	POLR2E
					RPA2	Neuroactive ligand-receptor interaction	NTSR1		PLK4				STAM2						MAPK11		ADCY9
					RFC1		EDNRB		EGFR	AMPK signaling pathway	FOXO1		CHMP4B						TGFB2		NT5M
					POLE3		P2RX4				PIK3R3								JAK2		POLR3G
							C3AR1	Butanoate metabolism	BDH2		CCNA1	Amoebiasis	GNAS						SPHK2		POLR2H
				Chronic myeloid leukemia	BCL2L1		GRIN2A		ACAT2		RPS6KB1		PTK2						AKT3		NTPCR
					SHC1		NPY1R				SREBF1		VCL						ATP6AP1		POLR2D
					ABL1		CHRNB4	Starch and sucrose metabolism	HK2		PPP2CA		LAMB3						BID		POLR1B
					HDAC2		CALCRL		PGM2		SLC2A4		COL27A1						APAF1		GUCY1A3
					IKBKB		OPRL1		PYGB		FASN		RAB5A						ATP6V0A4		ENTPD1
					CTBP2		ADRB1				ACACA		CSF2						KSR1		APRT
					MAPK1		GABRG1	Rap1 signaling pathway	MAP2K3		SCD		IL1B								NT5C
					CRK		P2RX7		MLLT4		PRKAG1		LAMA3					Leishmaniasis	PTGS2		PRPS2
					BAD				HRAS		CAMKK2		FN1						MYD88		NME1
						Glycolysis / Gluconeogenesis	ALDOC		PFN1		PRKAB2		PIK3CD						TGFB2		GART
				Biosynthesis of amino acids	IDH3A		HKDC1		GNAQ				LAMC1						MAPK11		NUDT2
					PC		ACSS1		THBS1	Basal cell carcinoma	DVL2		TGFB1						JAK2		ADSL
					CPS1		FBP1		EGFR		BMP2		PIK3CA						MAPK3		POLR1C
					ACO2				PARD6G		AXIN2		PRKACB						NCF2		POLR1E
					PFKP	Tryptophan metabolism	AADAT		RASGRP3		FZD5		PRKCA						CYBA		NME2
					RPIA		IDO1				WNT2B		RELA						ITGB2		IMPDH1
					IDH3G		CYP1B1	Ribosome	MRPL9		GLI1		COL4A6						STAT1		NUDT16
					PFKL				RPLP0		TP53		LAMC2						TLR4		PAPSS1
					PKM	Pyruvate metabolism	LDHD		RPL27A				IL1R2						ITGA4		IMPDH2
							ACSS1		RPS26	Insulin signaling pathway	PRKX		PLCB3						MARCKSL1		ZNRD1
				Epstein-Barr virus infection	POLR3C		AKR1B10		MRPL1		FOXO1		TNF								PDE5A
					YWHAG				MRPL33		MAP2K2		GNAL					Adherens junction	PTPRM
					POLR3K	Type I diabetes mellitus	HLA-G				PIK3R3		COL11A1						ACTN4	Selenocompound metabolism	MARS2
					PSMC5		HLA-DMA	Galactose metabolism	HK2		RPS6KB1		SERPINB6						SORBS1		SCLY
					PSMD7		HLA-DRA		PGM2		SREBF1		RAB5B						MAPK3		CCBL2
					CSNK2A2						MKNK2								FYN		CCBL1
					DDX58	Hepatitis B	MAP3K1	Glycerolipid metabolism	DGKQ		TRIP10	Inositol phosphate metabolism	INPPL1						NLK		MARS
					HDAC2		STAT4		AGPAT9		SLC2A4		PLCD3						PVRL2		PAPSS1
					TAB1		DDX58		DGKA		FASN		IMPA1						PTPRB		TXNRD3
					STAT3		JUN				ACACA		PIP5K1A						WASF3
					PSMD3		IFIH1	Insulin signaling pathway	PRKAR2A		CBLC		PIK3CD						PTPRJ	Alanine, aspartate and glutamate metabolism	CAD
					IKBKB		CASP10		PHKA2		PRKAG1		IMPAD1						RAC2		GLUD1
					HDAC4		PTK2B		SOCS2		PRKAB2		PIP4K2A						FGFR1		GOT1
					MAP2K4				HRAS				PIK3CA						TCF7		GOT2
					SND1	Long-term potentiation	GRIN2A		HK2	VEGF signaling pathway	PLA2G4A		PLCD1								GLUL
					PRKACA		CALML3		PYGB		VEGFA		PIK3C2A					Viral myocarditis	HLA-C		ASNS
					POLR2A		RPS6KA6				MAP2K2		PIP4K2B						HLA-B		NIT2
					MAP3K7		PLCB2	Cholinergic synapse	ITPR1		SPHK1		PLCG1						HLA-A		GPT2
					CSNK2A1				HRAS		PIK3R3		PIP4K2C						FYN		GLUD2
						Neurotrophin signaling pathway	MAP3K1		GNA11		PLA2G4B		PI4KA						CASP8		ADSL
				RNA degradation	XRN1		MAPK13		BCL2		HSPB1		INPP4B						ITGB2
					EDC3		RPS6KA6		GNAQ				SYNJ2						CD40	RNA degradation	HSPA9
					MPHOSPH6		JUN			Glycosaminoglycan degradation	HYAL3		PLCB3						RAC2		EXOSC4
					LSM1		CALML3	Fructose and mannose metabolism	PMM1		HEXB		MINPP1						ICAM1		LSM7
					XRN2		ARHGDIB		HK2		HYAL1		SYNJ1						SGCB		PABPC3
					PABPC1														BID		HSPD1
					PARN	Epithelial cell signaling in Helicobacter pylori infection	JAM2	Arginine and proline metabolism	NOS1	Circadian rhythm	RORC	Axon guidance	PTK2								TOB1
					CNOT2		MAPK13		CPS1		PRKAB2		PAK4					NF-kappa B signaling pathway	PTGS2		CNOT6L
					EXOSC10		CCL5		ALDH4A1		FBXW11		ITGB1						MYD88		EXOSC9
							JUN				PRKAG1		RHOA						RELB		LSM2
				Pyruvate metabolism	ME1			Prostate cancer	HRAS				PPP3R1						TAB3		EXOSC8
					DLAT	Intestinal immune network for IgA production	HLA-DMA		EGFR	Taurine and hypotaurine metabolism	CSAD		MET						PRKCQ		NAA38
					MDH1		IL15		HSP90AB1		GGT6		RAC1						IL1R1		LSM4
					HAGH		HLA-DRA		BCL2				PLXNB2						IL8		NUDT16
					PC					Sulfur relay system	NFS1		SEMA4F						TLR4		DCPS
					PKM	Rap1 signaling pathway	FGF19	Primary immunodeficiency	ORAI1		TRMU		LIMK1						CD40		ZCCHC7
							FGF11		UNG				PAK2						TRAF1
				Viral carcinogenesis	YWHAG		PDGFRA			Arachidonic acid metabolism	PLA2G4A		PPP3CB						TNFRSF11A	Cell cycle	GADD45B
					CASP3		EFNA1	Pancreatic secretion	GNAQ		ALOX15B		ROCK2						PLCG2		CCNB1
					HDAC2		GRIN2A		ITPR1		PLA2G6		CFL1						ICAM1		YWHAE
					STAT3		MAPK13		RYR2		PLA2G4B		CXCL12						TNFAIP3		DBF4
					HDAC4		CALML3		SLC12A2		ALOX12		GNAI2						PLAU		CCNA2
					MAPK1		PLCB2				GGT6		EFNB1								FZR1
					KAT2A		ID1	Circadian entrainment	GNAQ		PTGES2		NRAS					Glycerophospholipid metabolism	MBOAT7		SKP2
					GTF2H1				NOS1				SRGAP1						LPIN3		CDC20
					HDAC7	Melanogenesis	WNT11		ITPR1	Type I diabetes mellitus	IL12A		SEMA3A						PLD3		MYC
					PKM		CALML3		RYR2		CD86		PLXNB3						DGKG		ORC2
					HNRNPK		EDNRB				HLA-DOB		ARHGEF12						LPCAT2		BUB1B
					ATP6V0D1		PLCB2	Glycerophospholipid metabolism	DGKQ		PTPRN2		PLXNC1						PLA2G15		MAD2L1
					SND1		WNT4		AGPAT9		HLA-DPB1		CDC42						ACHE		CDC25C
					PRKACA				DGKA				FES						ETNK2		CCND2
					GTF2A2	Vitamin digestion and absorption	FOLH1		PTDSS1	HTLV-I infection	CDC23		NGEF						LCAT		E2F2
					BAD		TCN2				PRKX		NTNG2						LPCAT3		SFN
					SRF			Herpes simplex infection	DAXX		MYB		NFATC2						PLA2G4C		SKP1
					DDB1	T cell receptor signaling pathway	MAP3K8		PTPN11		PIK3R3								PLA2G16		PTTG1
							MAPK13		SRSF3		CCNB2	Neurotrophin signaling pathway	BRAF						PPAP2A		PLK1
				Protein export	SPCS3		JUN		SRPK1		CDC26		IRAK4						PPAP2B		E2F5
					SEC61A1		RASGRP1		POLR2A		TP53		RPS6KA3						AGPAT4		CHEK2
					SRP72		CBLB		CLOCK		ATF3		KIDINS220
					SPCS1				ALYREF		VDAC1		MAPK7					Hematopoietic cell lineage	IL7R	Biosynthesis of amino acids	PYCR1
						Jak-STAT signaling pathway	IFNGR1				NFYB		AKT2						IL11		SHMT2
				Mismatch repair	RFC1		STAT4	Regulation of autophagy	ATG3		STAT5B		RHOA						KITLG		PRPS2
					SSBP1		IL15		ATG10		CRTC1		RAC1						CD8A		GOT1
					POLD2		IL22RA1				GPS2		CRKL						IL7		PFKM
					RPA2		IL2RB	Natural killer cell mediated cytotoxicity	HRAS		FDPS		PLCG1						IL1R1		GOT2
							CBLB		TNFRSF10D		HLA-DOB		FRS2						KIT		ALDH7A1
				Phosphatidylinositol signaling system	DGKQ		IL21R		PPP3CA		FZD5		PIK3CD						IL6		PSAT1
					PIKFYVE				PTPN11		HLA-DPB1		MAPKAPK2						ITGA4		BCAT1
					ITPR1	Phototransduction	CALML3		ULBP3		CCND3		PIK3CA						TFRC		SHMT1
					INPP5B		ARRB1				ATF4		BAX						CD59		GLUL
					CDIPT			Oxytocin signaling pathway	ITPR1		DVL2		NFKBIE						CD22		BCAT2
					PIK3C3	Pyrimidine metabolism	NT5C3A		RYR2		ANAPC11		NFKBIB						CSF1		GPT2
					INPP4A		TYMP		HRAS		WNT2B		RELA						ITGA1		PSPH
					PIP5K1C		CMPK2		PPP3CA		ETS2		RAPGEF1
							ENTPD8		GNAQ				NRAS					Sphingolipid metabolism	SGPL1	Arginine and proline metabolism	PYCR1
				NOD-like receptor signaling pathway	SUGT1		DPYD		EGFR	RNA polymerase	POLR3D		IRAK1						SMPD1		GOT1
					MAP3K7						POLR3E		CDC42						ARSA		GOT2
					TAB1	Pentose phosphate pathway	ALDOC	Dopaminergic synapse	ITPR1		POLR2G		RAP1B						GBA		AMD1
					IKBKB		FBP1		PPP2R2A		POLR2F		RAP1A						UGCG		ALDH7A1
					MAPK1				PPP3CA				MAPK14						SGPP2		ODC1
					HSP90AB1	Epstein-Barr virus infection	MAPK13		GNAQ	Lysosome	PPT2		NTF3						SPHK2		CKMT1A
					TRIP6		HSPA1A		CLOCK		NAGPA		MAP2K1						PPAP2A		GLUD1
							HLA-DRA				HEXB		NGF						PPAP2B		GLUL
				Glycerophospholipid metabolism	DGKQ		FGR	B cell receptor signaling pathway	HRAS		GAA		TRAF6								SRM
					AGPAT1		DDX58		RASGRP3		PSAPL1							Salmonella infection	MYD88		GLUD2
					LPGAT1		ENTPD8		PPP3CA		HYAL1	Apoptosis	XIAP						MAPK11		SAT2
					GNPAT		JUN				AP1S1		TRAF2						PKN1
					GPAM		HLA-G	Thyroid hormone synthesis	GNAQ		GGA3		PIK3CD						MAPK3	RNA polymerase	POLR2D
					CDIPT				ITPR1		AP1M2		BIRC2						PKN3		POLR1C
					AGPAT2	Ras signaling pathway	FGF19		GPX1		DNASE2		IRAK4						PYCARD		POLR2E
					PTDSS1		FOXO4				GM2A		IL1RAP						FLNB		POLR1E
					CEPT1		FGF11	Adherens junction	MLLT4		PPT1		RIPK1						IL8		POLR1B
					PCYT1A		RASGRF2		EGFR				AKT2						CXCL1		ZNRD1
							PDGFRA		SSX2IP	Fc gamma R-mediated phagocytosis	PLA2G4A		PIK3CA						TLR4		POLR3G
				Pentose phosphate pathway	PFKL		EFNA1				ARPC1A		BAX						FLNC		POLR2H
					PGD		GRIN2A	Drug metabolism - other enzymes	XDH		SPHK1		PRKACB						IL6
					PFKP		RASGRP1		GMPS		PLD2		PPP3R1						DYNC1I1	Carbon metabolism	ADH5
					RPIA		CALML3				PIK3R3		PRKAR1A								PGLS
								Fatty acid degradation	ACOX3		PLA2G6		RELA					Arrhythmogenic right ventricular cardiomyopathy (ARVC)	ACTN4		PFKM
				ErbB signaling pathway	NCK2	Phosphatidylinositol signaling system	CALML3		ACAT2		PLA2G4B		IL1B						CACNB3		ACAT1
					SHC1		PLCB2				RPS6KB1		PPP3CB						CACNG8		PSAT1
					ABL1		PIK3C2B	cGMP-PKG signaling pathway	ITPR1		PPAP2C		IRAK1						ITGB7		FH
					MAPK1		INPP5D		PPIF				TRADD						CACNG7		PDHA1
					EGFR				GNA11	Pyrimidine metabolism	NME3		TNF						ITGA7		MCEE
					MAP2K4	Peroxisome	IDH1		PPP3CA		POLR3D		TNFRSF1A						ITGA4		PCCB
					CRK		SOD2		GNAQ		POLR2F		ATM						ITGA11		SHMT2
					BAD		IDH2		VDAC2		AK3		NGF						SGCB		PRPS2
					PAK1		GSTK1				ITPA		CAPN2						CACNA2D4		GOT1
								Valine, leucine and isoleucine degradation	ACAT2		POLR3E		IKBKG						TCF7		GOT2
				MAPK signaling pathway	GNG12	Pathogenic Escherichia coli infection	CLDN1		BCKDHB		CTPS2								ITGA1		ME2
					CASP3		TLR5				NME1-NME2	B cell receptor signaling pathway	LYN								SHMT1
					MAP2K4		CD14	Arrhythmogenic right ventricular cardiomyopathy (ARVC)	ITGA6		ENTPD3		INPPL1					Ras signaling pathway	MRAS		GPT2
					PAK1				LMNA		POLR2G		BCL10						FGF2		PSPH
					MAP3K5	Asthma	HLA-DMA		RYR2				PIK3CD						GNG4
					MAPKAPK5		HLA-DRA			p53 signaling pathway	CCNG1		VAV2						KIT	p53 signaling pathway	GADD45B
					SRF			Bacterial invasion of epithelial cells	SEPT11		CD82		AKT2						PLCG2		CCNB1
					TAOK3	Citrate cycle (TCA cycle)	IDH1		ARPC2		CCNB2		PIK3CA						TIAM1		SFN
					RASA1		IDH2		ARHGAP10		DDB2		PPP3R1						CSF1		SESN1
					MAP3K4						CCND3		NFKBIE						NGFR		PERP
					TAB1	Wnt signaling pathway	WNT11	Ribosome biogenesis in eukaryotes	GTPBP4		PPM1D		RAC1						RASA3		ZMAT3
					ZAK		CXXC4		NXT1		TP53		NFKBIB						PDGFD		SESN2
					IKBKB		JUN						RELA						PDGFRB		SERPINB5
					MAPK1		PLCB2	Carbon metabolism	CPS1	Acute myeloid leukemia	MAP2K2		NRAS						GNB5		STEAP3
					STMN1		WNT4		MDH1		PIK3R3		PPP3CB						FGF13		CHEK2
					MAP4K3		MMP7		ACAT2		CCNA1		CD72						KSR1		CCND2
					PRKACA				HK2		RPS6KB1		MAP2K1						MAPK3		TP73
					MAP3K7	Steroid hormone biosynthesis	CYP1B1				STAT5B		CARD11						EPHA2
					EGFR		HSD17B3	Type II diabetes mellitus	SOCS2		ZBTB16		NFATC2						RAC2	mTOR signaling pathway	PIK3CB
					DUSP7		HSD17B2		HK2				IKBKG						PLA2G4C		EIF4E
					CRK					Pentose and glucuronate interconversions	ALDH3A2								FGFR1		CAB39L
					DUSP5	Pathways in cancer	FGF19	Proteoglycans in cancer	PTPN11		ALDH1B1	Toxoplasmosis	XIAP						PLA2G16		DDIT4
							MMP1		NUDT16L1		SORD		IRAK4						GNG11		EIF4EBP1
				Thyroid cancer	TPR		FGF11		ITPR1				ITGB1						PLCE1		RPS6KB2
					NCOA4		JUN		HRAS	Carbon metabolism	IDH3B		AKT2						KITLG		STK11
					RXRA		LAMB2		SDC1		HIBCH		LAMB3						AKT3		MLST8
					MAPK1		WNT4		THBS1		MDH2		SOCS1						PAK3		RPS6
							PDGFRA		EGFR		ACSS2		LAMA3						SHC3		EIF4B
				Homologous recombination	SSBP1		DAPK1		WNT7A		SDHB		PIK3CD						RRAS		RPS6KA1
					POLD2		WNT11				TKT		BIRC2						PAK6
					RPA2		SLC2A1	Malaria	SDC1		PCCA		LAMC1							Valine, leucine and isoleucine degradation	BCAT1
					MUS81		FLT3LG		THBS1		SUCLG1		TAB2					Glycosphingolipid biosynthesis - globo series	HEXA		HADH
							CBLB				SUCLA2		TGFB1						ST3GAL1		ACAT1
				2-Oxocarboxylic acid metabolism	IDH3A			Cardiac muscle contraction	RYR2		ESD		PIK3CA						NAGA		ALDH7A1
					IDH3G	Gap junction	ADRB1		COX6A1P2				IFNGR2						B3GALNT1		OXCT1
					ACO2		GUCY1B3		COX7A2	Fatty acid elongation	ELOVL7		GNAI2								BCAT2
							PLCB2				PPT1		NFKBIB					Platelet activation	MAPK3		MCCC2
				Inositol phosphate metabolism	PIKFYVE		PDGFRA	Sphingolipid metabolism	SMPD4		PPT2		RELA						TLN2		MCEE
					INPP5B				CERK				JAK1						COL5A1		PCCB
					CDIPT	NOD-like receptor signaling pathway	MAPK13			Allograft rejection	IL12A		LAMC2						PLCB4
					PIK3C3		MEFV	TNF signaling pathway	RPS6KA4		CD86		IRAK1						PLCG2	Spliceosome	LSM7
					INPP4A		CCL5		MAP2K3		HLA-DOB		HLA-DQB1						PLA2G4C		BUD31
					PIP5K1C				CCL20		HLA-DPB1		TNF						ADCY6		SF3B5
						Apoptosis	TNFSF10		DNM1L				TNFRSF1A						COL5A3		HNRNPA3
				Bacterial invasion of epithelial cells	DNM2		CASP10			Arginine and proline metabolism	ALDH3A2		MAPK14						COL1A1		LSM2
					SHC1		TNFRSF10C	Fatty acid metabolism	ACOX3		SAT1		IKBKG						MAPK11		NAA38
					CD2AP		CFLAR		ACAT2		NAGS		TRAF6						COL5A2		CHERP
					CTNNA1						ALDH1B1								FYN		TXNL4A
					ITGA5	Other types of O-glycan biosynthesis	FUT9	Alcoholism	HDAC2		HOGA1	HTLV-I infection	EGR2						AKT3		PRPF4
					MAD2L2		B3GALT4		HRAS		ADC		HLA-DQB1						P2RY1		NHP2L1
					ARHGAP10				HDAC4				TRRAP						COL1A2		PPIL1
					CRK	ECM-receptor interaction	LAMB2		H2AFX	Chronic myeloid leukemia	MAP2K2		FZD1						COL3A1		THOC3
							CD36		HAT1		BCR		TNFRSF1A						ADCY7		SNRPE
				Regulation of autophagy	BECN1		ITGA5				CBLC		ATM						MYLK		RBM8A
					ATG16L1		ITGB6	Glutamatergic synapse	ITPR1		PIK3R3		TGFBR2								LSM4
					ATG13				PPP3CA		STAT5B		CTNNB1					Hypertrophic cardiomyopathy (HCM)	TGFB2		PRPF8
					PIK3C3	MicroRNAs in cancer	BMF		GRM3		TP53		WNT9A						CACNB3		SRSF7
					ATG3		CYP1B1		GNAQ		CDKN1B		POLD1						CACNG8		SNRPD1
							ITGA5						JAK3						ITGB7
				ABC transporters	ABCB6		PDGFRA	Endometrial cancer	HRAS	Amino sugar and nucleotide sugar metabolism	GMDS		E2F1						CACNG7	Nitrogen metabolism	GLUL
					TAP1		ZFPM2		EGFR		GALK1		WNT6						ITGA7		CA5B
					ABCB7		CYP24A1				HEXB		TNF						IL6		CA12
					ABCC10			Salmonella infection	MYH10		GNPDA1		CCND1						ITGA4		GLUD1
					ABCB8	Vascular smooth muscle contraction	NPR1		ARPC2		FUK		PDGFA						ITGA11		GLUD2
							CALCRL		PFN1				ATF2						SGCB
				beta-Alanine metabolism	CNDP2		GUCY1B3			Endocrine and other factor-regulated calcium reabsorption	PRKX		NFATC2						PRKAA2	2-Oxocarboxylic acid metabolism	BCAT1
					ACADM		CALML3	Insulin secretion	GNAQ		ATP1A1		IKBKG						CACNA2D4		BCAT2
					MLYCD		PLCB2		RYR2		ATP1B3		LCK						ITGA1		GOT1
					DPYD				GNA11		VDR		XIAP								GPT2
						Dilated cardiomyopathy	ADRB1				CALB1		CREB1					Glutamatergic synapse	MAPK3		GOT2
				Thyroid hormone signaling pathway	SLC2A1		ITGA5	Toxoplasmosis	ITGA6				PPP3CB						DLG4
					NCOR1		DMD		PPIF	alpha-Linolenic acid metabolism	PLA2G4A		FZD2						GNG4	Vitamin B6 metabolism	PDXP
					PFKP		ITGB6		BCL2		PLA2G6		WNT7B						GRIN2D		PSAT1
					HDAC2				MAP2K3		PLA2G4B		PIK3CD						GNAO1		PNPO
					RXRA	Chemokine signaling pathway	FGR						CDC16						PLCB4
					MAPK1		CXCL14	Hypertrophic cardiomyopathy (HCM)	ITGA6	Ascorbate and aldarate metabolism	ALDH3A2		TGFB1						GRIN3B	Propanoate metabolism	ECHDC1
					KAT2A		PLCB2		LMNA		ALDH1B1		CDC27						PLA2G4C		ACAT1
					PFKFB2		PTK2B		RYR2				BAX						ADCY6		LDHB
					PRKACA		CCL5			Cell cycle	CDC23		PRKACB						SLC1A1		ACSS3
					TBC1D4		ARRB1	Non-small cell lung cancer	HRAS		CDK7		FZD8						TRPC1		ALDH7A1
					BAD		NCF1		EGFR		TFDP2		CREM						GNG11		MCEE
											CCNH		NFKB2						GRIK2		PCCB
				Huntington's disease	NRF1	Inositol phosphate metabolism	PLCB2	Hippo signaling pathway	PPP2R2A		CCNB2		ETS1						GNB5
					ITPR1		PIK3C2B		BIRC5		CCNA1		XPO1						ADCY7	Glyoxylate and dicarboxylate metabolism	SHMT2
					CASP3		INPP5D		PARD6G		CCND3		DLG1						SHANK3		ACAT1
					HDAC2				LLGL1		CDC26		PDGFB								GLUL
					NDUFS1	Cytosolic DNA-sensing pathway	AIM2		WNT7A		TP53		MYBL1					Cytokine-cytokine receptor interaction	TNFRSF14		SHMT1
					SP1		DDX58				ANAPC11		CANX						INHBA		PCCB
					AP2B1		CCL5	ECM-receptor interaction	SDC1		CDKN1B		ELK1						IL11		MCEE
					COX7A2				ITGA6				AKT2						KIT
					NDUFB11	Arachidonic acid metabolism	GPX7		THBS1	Hippo signaling pathway	ID2		PPP3R1						EDAR	Fanconi anemia pathway	FANCE
					VDAC2		GGT7				SMAD1		CSF2						IL13RA1		RPA1
					POLR2A		PTGIS	Dilated cardiomyopathy	ITGA6		PARD6A		FOSL1						IL6		PMS2
					NDUFA12				LMNA		FZD5		RB1						IL2RG		C17orf70
					DCTN2	Circadian entrainment	GRIN2A		RYR2		NKD1		PIK3CA						CSF1		TOP3A
					UQCRFS1		CALML3				CCND3		RELA						TNFRSF9		STRA13
					NDUFA3		GUCY1B3	NF-kappa B signaling pathway	UBE2I		DVL2		WNT5B						NGFR		EME1
					AP2M1		PLCB2		ERC1		BMP2		JAK1						TNFRSF11B		POLH
									BCL2		PPP2CA		NRAS						IL8		ATRIP
				Regulation of actin cytoskeleton	PIKFYVE	FoxO signaling pathway	TNFSF10				AXIN2		WNT3A						CD40
					GIT1		FOXO4	Colorectal cancer	BCL2		FBXW11		IL1R2						TNFRSF11A	Nicotinate and nicotinamide metabolism	NAPRT1
					MYH10		MAPK13		BIRC5		WNT2B								PDGFRB		NT5C
					GNG12		GABARAPL1				RASSF6	Thyroid hormone signaling pathway	PLCD3						CXCL11		NUDT12
					ROCK1		SOD2	Shigellosis	ARPC2				TSC2						IL7R		NT5M
					PAK1				PFN1	Glutathione metabolism	GSTA4		AKT2						OSMR		NNMT
					BRK1	Primary immunodeficiency	CIITA				GGT6		PLCD1						IL18R1
					DIAPH1		TAP1	Lysosome	AP3B1		GSTO2		RCAN2						IL1R1	Cysteine and methionine metabolism	MPST
					ITGA5				AP3D1		TXNDC12		NCOA2						IL24		AHCY
					PFN2	Oxytocin signaling pathway	NPR1		AP1M1		GGCT		PLCG1						LIFR		GOT1
					PIP5K1C		GUCY1B3		IGF2R				ATP2A2						IL6ST		GOT2
					MAPK1		JUN			Pantothenate and CoA biosynthesis	PPCDC		MED12						TGFB2		AMD1
					GNA13		CALML3	Jak-STAT signaling pathway	SOCS2		AASDHPPT		THRB						PLEKHO2		LDHB
					RDX		MEF2C		CNTF				ITGAV						KITLG		SRM
					PPP1CB		PLCB2		PTPN11	Wnt signaling pathway	PRKX		PIK3CD						IL17RA
					EGFR				SPRED2		FRAT2		MED13L						INHBB	Degradation of aromatic compounds	AKR1A1
					CRK	Prion diseases	HSPA1A		PIAS3		FZD5		PIK3CA						IL7		ADH5
							CCL5				NKD1		PRKACB						TNFRSF8
				Galactose metabolism	GANC			VEGF signaling pathway	HRAS		NKD2		SIN3A						CXCL1	Lipoic acid metabolism	LIAS
					PFKL	Estrogen signaling pathway	HSPA1A		PPP3CA		CCND3		PRKCA								LIPT1
					PFKP		CALML3				TP53		HDAC1					Pathways in cancer	MMP2
					HK2		PLCB2	Axon guidance	ROBO1		DVL2		NRAS						CCNE1	D-Glutamine and D-glutamate metabolism	GLUD1
							JUN		RASA1		AXIN2		PLCB3						FGF2		GLUD2
				RNA polymerase	POLR3C				HRAS		FBXW11		SLC16A10						KIT
					TWISTNB	Dopaminergic synapse	GRIN2A		PPP3CA		WNT2B		SLC16A2						PPARG	Terpenoid backbone biosynthesis	PDSS2
					POLR3K		MAPK13				CSNK1A1		CTNNB1						WNT5A		PDSS1
					POLR2A		CALML3	Glycolysis / Gluconeogenesis	HK2				ACTB						TRAF1		HMGCR
							PLCB2		PGM2	Carbohydrate digestion and absorption	ATP1A1		MAP2K1						ARNT2		MVK
				Ubiquinone and other terpenoid-quinone biosynthesis	COQ7		ARNTL				SLC5A1		CCND1						IL6		ACAT1
					NQO1			Glioma	HRAS		ATP1B3								PLCG2
						Amphetamine addiction	GRIN2A		EGFR		PIK3R3	T cell receptor signaling pathway	TNF						ARAF	Pantothenate and CoA biosynthesis	BCAT1
				Progesterone-mediated oocyte maturation	PRKACA		CALML3						CDC42						IL8		BCAT2
					ADCY3		JUN	Inositol phosphate metabolism	PI4K2B	Asthma	HLA-DOB		CARD11						FZD4		COASY
					GNAI3				INPP5A		EPX		MAPK14						PDGFRB		PANK3
					MAD2L2	Proteoglycans in cancer	FGF19				HLA-DPB1		MAP2K1						BID
					MAPK1		FGF11	Inflammatory mediator regulation of TRP channels	GNAQ				CBL						WNT16	Oocyte meiosis	PRKX
					HSP90AB1		ITGA5		ITPR1	Linoleic acid metabolism	PLA2G4A		NFATC2						TCF7		CCNB1
					ANAPC5		WNT4		MAP2K3		PLA2G6		IKBKG						FGF13		YWHAE
					ANAPC2		WNT11				PLA2G4B		LCK						PTGS2		ADCY9
							MAPK13	Endocytosis	ARAP2				PAK4						FZD9		CDC20
				Glycosaminoglycan biosynthesis - chondroitin sulfate / dermatan sulfate	CHPF		CBLB		EEA1	TGF-beta signaling pathway	BMP2		DLG1						NKX3-1		CAMK2D
					CHST15				HRAS		PPP2CA		VAV2						RARB		MAD2L1
					CHST3	Carbohydrate digestion and absorption	PLCB2		VPS37B		SMAD5		AKT2						MAPK3		CDC25C
							HKDC1		EGFR		ID2		RHOA						STAT5A		PPP2R5D
				Oocyte meiosis	YWHAG				PARD6G		SMAD1		PPP3R1						CASP8		SKP1
					ITPR1	Metabolism of xenobiotics by cytochrome P450	CYP1B1				ID4		CSF2						STAT1		PTTG1
					MAD2L2		GSTK1	Chagas disease (American trypanosomiasis)	PPP2R2A		RPS6KB1		PLCG1						WNT3		PLK1
					PPP2R5A		EPHX1		GNA11				PAK2						RAC2		CAMK2B
					MAPK1				GNAQ	2-Oxocarboxylic acid metabolism	IDH3B		PPP3CB						FGFR1		RPS6KA1
					ANAPC2	Adipocytokine signaling pathway	SLC2A1				NAGS		BCL10						MITF
					PRKACA		CD36	Melanogenesis	HRAS				PIK3CD						TGFB2	Tryptophan metabolism	GCDH
					ADCY3		CPT1A		GNAQ	Porphyrin and chlorophyll metabolism	FECH		PIK3CA						EPAS1		CCBL2
					PPP1CB				WNT7A		MMAB		NFKBIE						KITLG		HADH
					ANAPC5	Tight junction	JAM2				ALAS1		NFKBIB						LAMA4		ACAT1
							CLDN3	Pathways in cancer	ITGA6				RELA						AKT3		ALDH7A1
				Estrogen signaling pathway	SHC1		CGN		CTBP1	beta-Alanine metabolism	HIBCH		NRAS						FZD7		CYP1A1
					ITPR1		CLDN1		HDAC2		ALDH3A2								PML		CCBL1
					PRKACA		CLDN4		DAPK3		ALDH1B1	MAPK signaling pathway	MAPK8IP1						LAMA1
					ADCY3				HRAS				MECOM							Glycine, serine and threonine metabolism	GCAT
					GNAI3	Nicotine addiction	GRIN2A		BCL2	Progesterone-mediated oocyte maturation	CDC23		CACNB4					Vibrio cholerae infection	ATP6V0E2		AOC2
					SP1		GABRG1		BIRC5		PRKX		TNFRSF1A						KDELR3		SHMT2
					MAPK1				EGFR		ANAPC11		CACNA1B						TCIRG1		SHMT1
					EGFR	Bile secretion	SLCO1B3		HSP90AB1		PIK3R3		CACNA2D3						PDIA4		ALDH7A1
					HSP90AB1		SLC2A1		WNT7A		CCNB2		RAP1B						KDELR1		PSAT1
							EPHX1				CCNA1		CACNA1S						ATP6AP1		PSPH
				Hippo signaling pathway	INADL			Renal cell carcinoma	PTPN11		CDC26		RAP1A						ATP6V1E1
					YWHAG	Endocytosis	PDGFRA		HRAS				TGFBR2						PLCG2	Fatty acid metabolism	SCD5
					PPP2R2A		HSPA1A			Galactose metabolism	GALK1		NTF3						ATP6V0A4		TECR
					CSNK1D		ADRB1	Oxidative phosphorylation	NDUFB2		GAA		MAP2K1								MECR
					DVL1		IL2RB		NDUFA4		B4GALT2		MAP3K12					Inflammatory mediator regulation of TRP channels	PRKCE		ACSBG2
					AXIN1		HLA-G		COX6A1P2				DUSP9						MAPK11		ACAT1
					CTNNA1		ARRB1		COX7A2	Viral myocarditis	HLA-DOB		NF1						TRPV4		ELOVL6
					SMAD2		CBLB				HLA-DPB1		TNF						P2RY2		MCAT
					DVL3			Epithelial cell signaling in Helicobacter pylori infection	PTPN11		LAMA2		FLNA						PRKCQ		HADH
					PPP1CB	Melanoma	FGF19		EGFR		CD86		CACNA1C						IL1R1
					RASSF1		FGF11				CXADR		DUSP8						PRKCD	Fatty acid elongation	ACOT7
					WWC1		PDGFRA	Antigen processing and presentation	NFYA				CDC42						HRH1		TECR
					PARD3				HSP90AB1	PPAR signaling pathway	ACSL1		MAP4K4						PLCB4		HADH
						Chemical carcinogenesis	CYP1B1				DBI		MAPK14						PLCG2		MECR
				Salmonella infection	MYH10		GSTK1	Fc epsilon RI signaling pathway	MAP2K3		SCD		RASA2						PLA2G4C		ELOVL6
					PLEKHM2		EPHX1		HRAS		ACOX2		FGFR2						ADCY6
					RAB7A						SLC27A4		PDGFA						ADCY7	Synthesis and degradation of ketone bodies	BDH1
					KLC2	Arrhythmogenic right ventricular cardiomyopathy (ARVC)	ITGA5	HIF-1 signaling pathway	BCL2		CPT2		MAPK8IP2						CYP2J2		OXCT1
					PFN2		DMD		HK2				NGF								ACAT1
					DYNC1LI1		ITGB6		EGFR	Aminoacyl-tRNA biosynthesis	AARS		ATF2					PPAR signaling pathway	CPT1C
					MAPK1						MTFMT		IKBKG						CPT1B	Pyruvate metabolism	FH
					ROCK1	Drug metabolism - other enzymes	TYMP	Melanoma	HRAS		NARS		TRAF6						FADS2		HAGHL
							DPYD		EGFR		RARS		MAP3K2						SORBS1		ME2
				Non-alcoholic fatty liver disease (NAFLD)	MLX								MAP4K2						ACSL4		PDHA1
					CASP3	Proteasome	PSMB8	Prolactin signaling pathway	SOCS2	Other types of O-glycan biosynthesis	POGLUT1		BRAF						PPARG		ACAT1
					NDUFS1		PSMB10		HRAS		RFNG		RPS6KA3						PLTP		LDHB
					IKBKB						B4GALT2		MAPK7						ACSL5		ALDH7A1
					RXRA	Alcoholism	GRIN2A	Gastric acid secretion	GNAQ				FGF5						EHHADH
					COX7A2		HIST3H2A		ITPR1	Mucin type O-Glycan biosynthesis	GALNT13		RAC1						SLC27A2	AMPK signaling pathway	PIK3CB
					MAP3K5		HIST1H2AE				B4GALT5		PPP3CB						OLR1		INSR
					IRS1		CALML3	Biosynthesis of amino acids	CPS1		GALNT14		MAPK8IP3								SCD5
					NDUFB11		HIST1H2AC		MTR				TGFB1					Pertussis	MYD88		CCNA2
					NDUFA12					Salivary secretion	PRKX		PRKACB						MAPK11		PFKM
					ADIPOR2	Vasopressin-regulated water reabsorption	AQP3	Adrenergic signaling in cardiomyocytes	PPP2R2A		ATP1A1		NFKB2						MAPK3		CAB39L
					UQCRFS1		ARHGDIB		RYR2		ATP1B3		TRAF2						PYCARD		FOXO3
					NDUFA3				BCL2		DMBT1		TAOK1						C1R		RPS6KB2
						Malaria	CD36		GNAQ		ADRA1B		PDGFB						CASP7		HMGCR
				Terpenoid backbone biosynthesis	PMVK		VCAM1				CST3		ELK1						C1S		STK11
					RCE1			Regulation of actin cytoskeleton	MYH10		ADRB2		AKT2						ITGB2		EEF2
					ICMT	Notch signaling pathway	DTX3L		ITGA6				PPP3R1						IL8		CAMKK1
							DTX4		HRAS	Hypertrophic cardiomyopathy (HCM)	PRKAG1		CRKL						TLR4		CFTR
				Vasopressin-regulated water reabsorption	DCTN2				PFN1		CACNG4		IL1B						IL6		PPP2R5D
					RAB11B	Sphingolipid metabolism	CERS3		ARPC2		LAMA2		TAOK2								EIF4EBP1
					DYNC1LI1		GLB1		EGFR		TNNT2		STK4					Regulation of actin cytoskeleton	MYL9
					PRKACA						PRKAB2		PPM1B						MRAS	Valine, leucine and isoleucine biosynthesis	BCAT1
					ADCY3	Mineral absorption	TRPV6	Serotonergic synapse	ITPR1		ITGA2		PAK2						ACTN4		BCAT2
							MT1G		HRAS		ITGB4		TAB2						FGF2
				Colorectal cancer	AXIN1				GNAQ				MAPKAPK2						ITGB2	Progesterone-mediated oocyte maturation	PIK3CB
					APPL1	Cocaine addiction	GRIN2A			Proximal tubule bicarbonate reclamation	ATP1A1		MAP3K11						ITGA11		PRKX
					SMAD2		JUN	Viral carcinogenesis	GTF2H3		ATP1B3		PRKCA						ARAF		CCNB1
					CASP3				HDAC2				RELA						TIAM1		ADCY9
					MAPK1	Insulin secretion	SLC2A1		HRAS	ErbB signaling pathway	MAP2K2		GNA12						FGD1		CCNA2
					BAD		KCNN4		HDAC4		MAP2K7		NRAS						PDGFD		FZR1
							PLCB2		CHEK1		CBLC		IL1R2						PDGFRB		MAPK10
				Type II diabetes mellitus	IRS1						PIK3R3								TMSB4X		PLK1
					IKBKB	Hypertrophic cardiomyopathy (HCM)	ITGA5	Non-alcoholic fatty liver disease (NAFLD)	NDUFB2		RPS6KB1	Epstein-Barr virus infection	LYN						FGF13		MAD2L1
					MAPK1		DMD		NDUFA4		STAT5B		NFKB2						MAPK3		CDC25C
					HK2		ITGB6		COX6A1P2		CDKN1B		XPO1						ITGA7		RPS6KA1
					PKM				COX7A2				TRAF2						ITGA4
						Hedgehog signaling pathway	WNT11			Fructose and mannose metabolism	GMDS		TBK1						RAC2	Phenylalanine metabolism	AOC2
				Purine metabolism	POLR3C		WNT4	TGF-beta signaling pathway	FST		SORD		PSMD8						FGFR1		MIF
					POLR3K				THBS1		FUK		CD44						ITGA1		GOT1
					PDE4D	Amyotrophic lateral sclerosis (ALS)	GRIN2A						RIPK1						GSN		GOT2
					AMPD2		MAPK13	Vascular smooth muscle contraction	ITPR1	SNARE interactions in vesicular transport	STX8		AKT2						ABI2
					PDE6D				GNA11		USE1		IRF3						PAK3	Sulfur relay system	MOCS2
					POLE3	Ovarian steroidogenesis	CYP1B1		GNAQ				PLCG1						ITGB7		MPST
					PKM		HSD17B2			Retinol metabolism	RDH16		PSMC4						RRAS		CTU2
					ADK			Neurotrophin signaling pathway	HRAS		DHRS9		RB1						PAK6
					POLD2	Taste transduction	SCNN1B		BCL2		RETSAT		PSMD13						MYLK	Fatty acid degradation	GCDH
					ADCY3		PLCB2		PTPN11		RDH10		PIK3CD								ADH5
					POLR2A								EIF2AK3					Peroxisome	ECH1		HADH
					TWISTNB	Protein digestion and absorption	ACE2	Thyroid hormone signaling pathway	HDAC2	Small cell lung cancer	CKS2		TAB2						ABCD1		ACSBG2
					DGUOK		KCNN4		HRAS		PIK3R3		PIK3CA						PHYH		ECI2
					PPAT		MME		TBC1D4		LAMA2		PRKACB						HMGCL		ACAT1
											TRAF4		NFKBIE						ACSL4		ALDH7A1
				Ras signaling pathway	VEGFB	Morphine addiction	PDE1C	Ras signaling pathway	PTPN11		ITGA2		NFKBIB						NUDT7
					GNG12		GABRG1		RASA1		TP53		YWHAB						PECR	Basal transcription factors	TAF7
					RALBP1		ARRB1		MLLT4		CDKN1B		HDAC1						ACSL5		TAF11
					PAK1				HRAS				RELA						DDO		TAF9
					BCL2L1	Glycerolipid metabolism	DAK		EGFR	Pathways in cancer	VEGFA		JAK1						PXMP4		TAF5
					ABL1		AKR1B10		RASGRP3		FOXO1		NCOR2						EHHADH		TBPL1
					RASA1						BCR		IRAK1						SLC27A2		TBP
					MLLT4	Basal cell carcinoma	WNT11	ErbB signaling pathway	HRAS		PIK3R3		TRADD								GTF2H4
					IKBKB		WNT4		EGFR		TRAF4		PSMD11					Retrograde endocannabinoid signaling	PTGS2
					MAPK1						TP53		JAK3						MAPK3	Phenylalanine, tyrosine and tryptophan biosynthesis	GOT1
					GNB2	Osteoclast differentiation	MAPK13	Small cell lung cancer	ITGA6		AXIN2		HLA-DQB1						GNG4		GOT2
					RALA		IFNGR1		BCL2		TCEB2		YWHAH						FAAH
					SHC1		JUN				MSH3		MAPK14						GNAO1	One carbon pool by folate	SHMT1
					EXOC2		NCF1	Fc gamma R-mediated phagocytosis	ARPC2		CBLC		CD38						PLCB4		MTHFD1L
					PRKACA				MYO10		STAT5B		POLR2L						GABRA3		SHMT2
					RASSF1	Shigellosis	MAPK13				MAP2K2		PSMD1						ADCY6		GART
					EGFR		ITGA5	PI3K-Akt signaling pathway	ITGA6		FZD5		ATF2						GNG11
					BAD				PPP2R2A		CKS2		TRAF6						MAPK11	Tyrosine metabolism	AOC2
						Platelet activation	MAPK13		HRAS		CCNA1		IKBKG						GABRA2		ADH5
				Apoptosis	BCL2L1		GUCY1B3		SGK1		LAMA2								DAGLA		GOT1
					TNFRSF10B		RASGRP1		BCL2		ITGA2	mTOR signaling pathway	RRAGD						GNB5		GOT2
					CASP3		PLCB2		THBS1		DVL2		RICTOR						ADCY7		MIF
					PRKACA				EGFR		BMP2		PIK3CD								METTL2B
					IKBKB	Long-term depression	GUCY1B3		HSP90AB1		CSF1R		BRAF					Glycosphingolipid biosynthesis - ganglio series	ST3GAL1
					DFFA		PLCB2		NR4A1		WNT2B		RPS6KA3						HEXA	Biosynthesis of unsaturated fatty acids	ACOT7
					AIFM1						RASSF5		TSC2						B4GALNT1		SCD5
					BAD	Purine metabolism	NPR1	Platelet activation	ITPR1		GLI1		AKT2						ST6GALNAC4		TECR
							NT5C3A		GNAQ		ZBTB16		PIK3CA								ELOVL6
				mTOR signaling pathway	IRS1		GUCY1B3		ORAI1		CDKN1B		RRAGC					Neurotrophin signaling pathway	IRAK2
					STRADA		ENTPD8						PRKCA						PSEN2	Porphyrin and chlorophyll metabolism	HMOX2
					EIF4E2		PDE1C	Hepatitis C	PPP2R2A	Epstein-Barr virus infection	PRKX		AKT1S1						MAPK3		UGT1A6
					RRAGA				HRAS		MAP2K7		PRKAA1						MAGED1		EPRS
					IKBKB	VEGF signaling pathway	MAPK13		EGFR		HLA-DPB1		TNF						SH2B3		PPOX
					MAPK1		SH2D2A				PIK3R3								PLCG2		HMBS
								Focal adhesion	ITGA6		CCNA1	VEGF signaling pathway	PTK2						IRAK3		COX10
				Toxoplasmosis	LDLR	Inflammatory mediator regulation of TRP channels	MAPK13		HRAS		POLR3D		PIK3CD						MAPK11
					CASP3		CALML3		BCL2		HDAC5		MAPKAPK2						BDNF	Cyanoamino acid metabolism	SHMT1
					GNAI3		PLCB2		THBS1		AKAP8L		AKT2						NGFR		SHMT2
					TAB1				EGFR		POLR2F		PIK3CA						NGFRAP1
					STAT3	Retrograde endocannabinoid signaling	MAPK13				TP53		PPP3R1						AKT3	Glycosylphosphatidylinositol(GPI)-anchor biosynthesis	PIGL
					IKBKB		GABRG1	Influenza A	TNFRSF10D		HSPB1		RAC1						NTRK2		DPM2
					MAPK1		PLCB2		DDX39B		POLR3E		PRKCA						RPS6KA2		PGAP1
					BCL2L1				NXT1		ENTPD3		PXN						PRKCD		PIGV
					MAP3K7	Glioma	CALML3		MAP2K3		POLR2G		NRAS						SHC3
					BAD		PDGFRA				CDKN1B		PLCG1							Butanoate metabolism	HADH
								Tuberculosis	NFYA				PPP3CB					MicroRNAs in cancer	PTGS2		BDH1
				Synaptic vesicle cycle	DNM2	Insulin signaling pathway	FBP1		BCL2	Base excision repair	TDG		MAPK14						PRKCE		ACAT1
					ATP6V0D1		CALML3		PPP3CA		POLL		MAP2K1						ABCB1		OXCT1
					ATP6V0A1		HKDC1		EEA1		MPG		CDC42						VIM
					ATP6V1F		CBLB						NFATC2						CCNE1	Aldosterone-regulated sodium reabsorption	PIK3CB
					AP2B1			Retrograde endocannabinoid signaling	ITPR1	mTOR signaling pathway	VEGFA								RECK		INSR
					AP2M1	Renal cell carcinoma	SLC2A1		GNAQ		PIK3R3	Osteoclast differentiation	TNF						HMOX1		SFN
							JUN				ULK3		TNFRSF1A						WNT3		NR3C2
				Pyrimidine metabolism	POLR3C			Cell adhesion molecules (CAMs)	SIGLEC1		RPS6KB1		MAPK14						HOXD10		HSD11B2
					POLR3K	Regulation of actin cytoskeleton	FGF19		ITGA6		ULK2		TGFBR2						ZEB1
					POLE3		FGF11		SDC1				MAP2K1						PLCG2	Wnt signaling pathway	PRKX
					DPYD		ITGA5			Glycolysis / Gluconeogenesis	ALDH3A2		STAT2						PLAU		APC2
					POLD2		PDGFRA	T cell receptor signaling pathway	HRAS		GAPDHS		NFATC2						TIMP3		WNT10B
					POLR2A		ITGB6		PPP3CA		ACSS2		IKBKG						DNMT3A		MYC
					TXNRD2		CD14				ALDH1B1		TRAF6						MMP16		CAMK2D
					TWISTNB			Hepatitis B	HRAS		BPGM		LCK						TGFB2		CCND2
					UMPS	Fc epsilon RI signaling pathway	MAPK13		BCL2				NFKB2						ZEB2		SFRP1
							INPP5D		BIRC5	Sphingolipid metabolism	SPHK1		TRAF2						TNC		RUVBL1
				N-Glycan biosynthesis	ALG8						SMPD3		AKT2						PDGFRB		MAPK10
					DOLPP1	p53 signaling pathway	TP53I3	Amoebiasis	GNA11		CERS4		IFNAR1								CTNNBIP1
					DDOST		BAI1		GNAQ		PPAP2C		IFNAR2					Dilated cardiomyopathy	TGFB2		SKP1
					RFT1								PPP3R1						CACNB3		RAC3
					ALG5	HIF-1 signaling pathway	SLC2A1	Leukocyte transendothelial migration	MLLT4	Terpenoid backbone biosynthesis	FDPS		CREB1						CACNG8		CAMK2B
							IFNGR1		PTPN11		MVD		RAC1						ITGB7		FZD6
				Hepatitis C	LDLR		HKDC1						SOCS1						CACNG7
					PPP2R2A			AMPK signaling pathway	PPP2R2A	GnRH signaling pathway	PLA2G4A		IL1B						ITGA7	Retinol metabolism	ADH5
					IFIT1	Adrenergic signaling in cardiomyocytes	MAPK13		ELAVL1		PRKX		FOSL1						ITGA4		RPE65
					DDX58		CALML3				MAP2K2		PPP3CB						ITGA11		PNPLA4
					STAT3		ADRB1	Transcriptional misregulation in cancer	HDAC2		MAP2K7		PIK3CD						ADCY6		CYP1A1
					IKBKB		PLCB2		EYA1		PLD2		TAB2						SGCB		ALDH1A1
					RXRA				ETV5		PLA2G4B		TGFB1						ADCY7		UGT1A6
					MAPK1	Prolactin signaling pathway	MAPK13				ATF4		PIK3CA						CACNA2D4		SDR16C5
					EGFR		IRF1	Osteoclast differentiation	SIRPA				IFNGR2						ITGA1
					BAD				PPP3CA	N-Glycan biosynthesis	ALG3		RELA							HIF-1 signaling pathway	PIK3CB
					OAS3	B cell receptor signaling pathway	JUN				MOGS		JAK1					HTLV-I infection	MRAS		INSR
							INPP5D	Cytokine-cytokine receptor interaction	CNTF		B4GALT2								HLA-A		RPS6KB2
				Phagosome	PIKFYVE				CCL20		DPAGT1	Viral carcinogenesis	TRADD						TLN2		CAMK2D
					SEC61A1	Gastric acid secretion	CALML3		TNFRSF6B				CDK6						ITGB2		PDHA1
					TAP1		PLCB2		TNFRSF10D	Toll-like receptor signaling pathway	MAP2K2		JAK3						WNT5A		EIF4E
					ATP6V0A1				EGFR		MAP2K7		EGR2						IL6		EIF4EBP1
					DYNC1LI1	Bacterial invasion of epithelial cells	ITGA5				PIK3R3		CDC42						ADCY6		CAMK2B
					EEA1		CBLB	Chemokine signaling pathway	HRAS		IL12A		YWHAH						IL2RG		IL6R
					ATP6V0D1				CCL20		CD86		DDX3X						ICAM1		EDN1
					RAB7A	Thyroid hormone signaling pathway	SLC2A1				CXCL10		RASA2						TP53INP1		RPS6
					ITGA5		PLCB2	Neuroactive ligand-receptor interaction	GRM3		CXCL9		EGR3						POLD4
					PIK3C3		WNT4		CHRNB1		TLR2		HDAC10						RELB	Epstein-Barr virus infection	PIK3CB
					ATP6V1F								CCND1						CD40		PRKX
					M6PR	TGF-beta signaling pathway	INHBC	Carbohydrate digestion and absorption	HK2	Thyroid hormone signaling pathway	PRKX		ATP6V0D2						FZD4		YWHAE
							ID1				FOXO1		ATF2						PDGFRB		POLR2E
				Bladder cancer	DAPK3			Fat digestion and absorption	ACAT2		MAP2K2		IKBKG						WNT16		CCNA2
					RASSF1	Progesterone-mediated oocyte maturation	MAPK13				PIK3R3		LYN						NRP1		SKP2
					MAPK1		RPS6KA6	Steroid biosynthesis	SQLE		THRA		NFKB2						FZD9		POLR3G
					EGFR						TP53		MAD1L1						HLA-B		MYC
						AMPK signaling pathway	CD36	Bile secretion	ABCC4		ATP1A1		TRAF2						STAT5A		POLR2H
				HIF-1 signaling pathway	SLC2A1		CPT1A				ATP1B3		DLG1						IL1R1		RAN
					STAT3		FBP1	Measles	TNFRSF10D		MED24		RHOA						WNT3		POLR2D
					PFKL								CREB1						TGFB2		TYK2
					MAPK1	GABAergic synapse	GABRG1	ABC transporters	ABCC4	Dorso-ventral axis formation	SPIRE1		RAC1						HLA-C		TBPL1
					PFKFB2		GABARAPL1				ETS2		HDAC6						CALR		ENTPD1
					HK2			Pancreatic cancer	EGFR				IRF3						KAT2B		PTMA
					EIF4E2	ErbB signaling pathway	CBLB			Inflammatory bowel disease (IBD)	HLA-DOB		RB1						AKT3		TBP
					ARNT		JUN	Nitrogen metabolism	CPS1		HLA-DPB1		HDAC8						FZD7		MAPK10
					EGFR						IL12A		CREB3L2						RRAS		POLR1C
						Focal adhesion	JUN	Biosynthesis of unsaturated fatty acids	ACOX3		RORC		PIK3CD						ADCY7
				Glycosylphosphatidylinositol(GPI)-anchor biosynthesis	GPAA1		LAMB2				TLR2		MAPKAPK2							Proximal tubule bicarbonate reclamation	AQP1
					PIGG		ITGA5	Basal cell carcinoma	WNT7A				PIK3CA					Inflammatory bowel disease (IBD)	NOD2		GLUD1
					PIGQ		PDGFRA			Cocaine addiction	PRKX		BAX						TGFB2		GLUD2
							ITGB6	Thyroid cancer	HRAS		DRD2		PRKACB						IL18R1
				Endometrial cancer	AXIN1						ATF4		YWHAB						RORA	Lysine degradation	ACAT1
					CTNNA1	Alzheimer's disease	GRIN2A	Butirosin and neomycin biosynthesis	HK2		PPP1R1B		HDAC1						STAT1		ALDH7A1
					MAPK1		CALML3						RELA						MAF		GCDH
					EGFR		MME	Acute myeloid leukemia	HRAS	HIF-1 signaling pathway	VEGFA		PXN						TLR4		HADH
					BAD		PLCB2				MAP2K2		JAK1						IL6		AASS
								Systemic lupus erythematosus	H2AFX		PIK3R3		NRAS						GATA3		DOT1L
				Amyotrophic lateral sclerosis (ALS)	MAP3K5	Fc gamma R-mediated phagocytosis	NCF1				RPS6KB1								IL2RG
					DERL1		INPP5D	Rheumatoid arthritis	CCL20		MKNK2	Glycosaminoglycan biosynthesis - chondroitin sulfate / dermatan sulfate	CHSY1							Ovarian steroidogenesis	PLA2G4E
					BCL2L1						TCEB2		CHST14					Cholinergic synapse	KCNQ4		PRKX
					CASP3	Ubiquitin mediated proteolysis	MAP3K1	Glycosaminoglycan biosynthesis - chondroitin sulfate / dermatan sulfate	CHST3		ANGPT4		B4GALT7						MAPK3		INSR
					BAD		UBE2L6				CDKN1B		B3GALT6						GNG4		ADCY9
							CBLB	Proximal tubule bicarbonate reclamation	MDH1				CHST11						KCNJ12		CYP1A1
				Folate biosynthesis	QDPR					Graft-versus-host disease	CD86		CHST12						ACHE		HSD17B1
					SPR	PI3K-Akt signaling pathway	FGF19	Endocrine and other factor-regulated calcium reabsorption	GNAQ		HLA-DOB								GNAO1
							FGF11				HLA-DPB1	Leukocyte transendothelial migration	PTK2						PLCB4	Circadian rhythm	SKP1
				Fanconi anemia pathway	RMI1		LAMB2	Aldosterone-regulated sodium reabsorption	SGK1				VCL						ADCY6		NPAS2
					RPA2		ITGA5			Aldosterone-regulated sodium reabsorption	ATP1A1		ITGB1						GNG11		NR1D1
					UBE2T		PDGFRA	Selenocompound metabolism	MTR		ATP1B3		VAV2						JAK2		PER1
					WDR48		EFNA1				PIK3R3		RHOA						FYN
					MUS81		ITGB6	Protein export	SRP72				ARHGAP35						AKT3	Sulfur metabolism	MPST
							IL2RB			Prion diseases	PRKX		RAC1						GNB5		PAPSS1
				Collecting duct acid secretion	ATP6V0A1			Porphyrin and chlorophyll metabolism	UROD		SOD1		PLCG1						ADCY7
					ATP6V1F	Hippo signaling pathway	WNT11				MAP2K2		ROCK2						CREB3L1	Cardiac muscle contraction	COX7C
					ATP6V0D1		WNT4	Dorso-ventral axis formation	EGFR				PIK3CD								UQCRQ
							ID1			Cysteine and methionine metabolism	MAT2B		CXCL12					Mucin type O-Glycan biosynthesis	ST3GAL1		UQCR11
				Peroxisome	PEX19			Legionellosis	HBS1L		MRI1		PIK3CA						GALNT12		CYC1
					GNPAT	Non-alcoholic fatty liver disease (NAFLD)	JUN				MDH2		GNAI2						GCNT4		UQCRC1
					PEX3		NR1H3	Cocaine addiction	GRM3				PRKCA						GCNT1		COX8A
					PRDX1		MLXIPL			Endometrial cancer	MAP2K2		PXN						C1GALT1C1		COX4I1
					PMVK			Amphetamine addiction	PPP3CA		AXIN2		VASP						GALNT6		UQCR10
					PRDX5	Oocyte meiosis	RPS6KA6				PIK3R3		MSN
					MLYCD		CALML3	Ether lipid metabolism	PAFAH2		TP53		TXK					Ether lipid metabolism	ENPP2	Steroid hormone biosynthesis	CYP1A1
													JAM3						PLD3		AKR1D1
				TNF signaling pathway	CASP3	Cholinergic synapse	CHRNB4	PPAR signaling pathway	ACOX3	Ovarian steroidogenesis	PLA2G4A		CDC42						PLA2G4C		HSD17B1
					TAB1		PLCB2				PRKX		RAP1B						PLA2G16		HSD11B2
					IKBKB			African trypanosomiasis	GNAQ		PLA2G4B		RAP1A						PPAP2A		HSD17B8
					MAPK1	Glutamatergic synapse	GRIN2A				GDF9		MAPK14						PPAP2B		UGT1A6
					MAP2K4		PLCB2	Pantothenate and CoA biosynthesis	PANK4				CTNNB1						LPCAT2
					MAP3K5					Bladder cancer	VEGFA		ACTB							Drug metabolism - other enzymes	UGT1A6
					JAG1	Transcriptional misregulation in cancer	MEF2C	Hedgehog signaling pathway	WNT7A		MAP2K2							Cocaine addiction	MAOB		IMPDH1
					MAP3K7		IL2RB				TP53	Hippo signaling pathway	SNAI2						BDNF		UCK2
					DNM1L		CD14	Circadian rhythm	CLOCK				TEAD1						DLG4		UPP1
										Fanconi anemia pathway	POLI		WNT6						GRIN2D		IMPDH2
				Cell cycle	YWHAG	Axon guidance	SEMA6A	Propanoate metabolism	ACAT2		PALB2		FZD1						TH
					CDKN2C		EFNA1				FAN1		PPP2R1A						GPSM1	PI3K-Akt signaling pathway	PIK3CB
					HDAC2			Staphylococcus aureus infection	KRT10		TOP3B		YWHAH						GRIN3B		INSR
					MAD2L2	Viral carcinogenesis	JUN						TP53BP2						CREB3L1		FGFR3
					ANAPC2		HLA-G	Toll-like receptor signaling pathway	MAP2K3	Glycosaminoglycan biosynthesis - heparan sulfate / heparin	HS6ST1		TGFBR2								YWHAE
					SMAD2		C3				B3GAT3		CTNNB1					Leukocyte transendothelial migration	MYL9		SPP1
					ABL1			NOD-like receptor signaling pathway	HSP90AB1				ACTB						THY1		FOXO3
					E2F4	Huntington's disease	SLC25A4			FoxO signaling pathway	FOXO1		TCF7L1						ACTN4		RPS6KB2
					ANAPC5		SOD2	Cytosolic DNA-sensing pathway	POLR3K		MAP2K2		CCND1						MMP2		THEM4
					ORC3		PLCB2				PIK3R3		LEF1						NCF2		MCL1
								Adipocytokine signaling pathway	PTPN11		CCNB2		WNT9A						CYBA		FGFR4
				Pantothenate and CoA biosynthesis	PANK4	Parkinson's disease	UBE2L6				SLC2A4		DLG2						ITGB2		DDIT4
					DPYD		SLC25A4	Glutathione metabolism	GPX1		PRKAG1		AMOT						ITGA4		EIF4EBP1
											PRKAB2		DLG1						RAC2		CDC37
				HTLV-I infection	CDKN2C	Protein processing in endoplasmic reticulum	HSPA1A	Tryptophan metabolism	ACAT2		BCL2L11		TCF7L2						PLCG2		IL6R
					POLE3		FBXO6				CDKN1B		BMPR1B						ICAM1		COL2A1
					MAP2K4			Renin-angiotensin system	REN				CTGF						MAPK11		RPS6
					POLD2	Olfactory transduction	CALML3			Fc epsilon RI signaling pathway	PLA2G4A		PPP2CB						SIPA1		EIF4B
					TSPO		PDE1C	Non-homologous end-joining	XRCC6		MAP2K2		MOB1B						CLDN9		LPAR3
					BCL2L1						MAP2K7		FZD2						CLDN23		LPAR2
					VDAC2	Pancreatic secretion	PLCB2	Basal transcription factors	GTF2H3		PIK3R3		WNT7B								MYC
					SMAD2						PLA2G4B		BIRC2					Maturity onset diabetes of the young	HNF4G		STK11
					CRTC2	Fat digestion and absorption	CD36	Caffeine metabolism	XDH				SMAD7						NR5A2		MLST8
					ANAPC5					Inflammatory mediator regulation of TRP channels	PLA2G4A		TGFB1						NKX6-1		CCND2
					SRF	Sulfur metabolism	TST	Pentose phosphate pathway	PGM2		PRKX		BMPR2						HHEX		EIF4E
					SLC2A1						PIK3R3		YWHAB						PAX6		PPP2R5D
					IKBKB	Lysine biosynthesis	AADAT	Ubiquinone and other terpenoid-quinone biosynthesis	COQ2		PLA2G6		WNT5B								ITGA10
					KAT2A						PLA2G4B		PPP2R2C					African trypanosomiasis	MYD88		COL4A1
					ANAPC2	beta-Alanine metabolism	DPYD	Vibrio cholerae infection	SLC12A2		ALOX12		LATS2						PLCB4		F2R
					DVL1						ASIC1		WNT3A						IL6		GHR
					PRKACA	N-Glycan biosynthesis	MGAT3	Steroid hormone biosynthesis	SULT1E1				MOB1A						ICAM1
					ADCY3					Tryptophan metabolism	AFMID		FZD8						LAMA4	Peroxisome	MPV17
					DVL3	Colorectal cancer	JUN	Glycosphingolipid biosynthesis - ganglio series	ST3GAL5		ALDH3A2								APOL1		PEX16
											ALDH1B1	Platelet activation	PLCB3								MPV17L2
				Adipocytokine signaling pathway	IRS1	mTOR signaling pathway	RPS6KA6	Glycosphingolipid biosynthesis - lacto and neolacto series	FUT4				ARHGEF12					Oxytocin signaling pathway	CAMK1		ECI2
					SLC2A1					Glycine, serine and threonine metabolism	ALAS1		ITGA2B						PTGS2		MVK
					STAT3	Amino sugar and nucleotide sugar metabolism	HKDC1	Citrate cycle (TCA cycle)	MDH1		GRHPR		COL11A1						MYL9		NUDT12
					IKBKB						BPGM		GUCY1A2						MAPK3		PEX7
					ADIPOR2	Prostate cancer	PDGFRA	SNARE interactions in vesicular transport	STX18				RAP1B						CACNB3		PEX5
					RXRA					Regulation of autophagy	ULK3		RAP1A						KCNJ12
						Butirosin and neomycin biosynthesis	HKDC1	Hematopoietic cell lineage	ITGA6		ULK2		MAPK14						GNAO1	Acute myeloid leukemia	PIK3CB
				Non-small cell lung cancer	RASSF1						ATG4B		TBXA2R						PLCB4		JUP
					RXRA	Chronic myeloid leukemia	CBLB	Arachidonic acid metabolism	GPX1				ACTB						PLA2G4C		EIF4EBP1
					MAPK1					Glycosylphosphatidylinositol(GPI)-anchor biosynthesis	PIGF		MYLK4						ADCY6		RPS6KB2
					EGFR	Small cell lung cancer	LAMB2	alpha-Linolenic acid metabolism	ACOX3		GPLD1		LYN						RYR1		MYC
					BAD								STIM1						PRKAA2		CEBPA
						Glycosaminoglycan biosynthesis - keratan sulfate	CHST1			Adipocytokine signaling pathway	ACSL1		GNAS						NPR2
				Glycerolipid metabolism	DGKQ						SLC2A4		ARHGEF1						CACNG8	HTLV-I infection	PIK3CB
					AGPAT1	Glycosaminoglycan degradation	GLB1				PRKAG1		ITGB1						CACNG7		PRKX
					GPAM						CAMKK2		AKT2						ADCY7		ADCY9
					AGPAT2	Endocrine and other factor-regulated calcium reabsorption	PLCB2				PRKAB2		RHOA						CACNA2D4		CDC20
					DGAT1								ARHGAP35						MYLK		BUB1B
						Aldosterone-regulated sodium reabsorption	SCNN1B			Non-small cell lung cancer	MAP2K2		COL27A1						TRPM2		E2F2
				Bile secretion	LDLR						PIK3R3		ITPR2								PTTG1
					SLC2A1	Dorso-ventral axis formation	PIWIL4				RASSF5		PPP1R12A					Endocytosis	AGAP2		CHEK2
					SLC4A2						TP53		ROCK2						SMAD6		FZD6
					PRKACA	Cyanoamino acid metabolism	GGT7						PIK3CD						HLA-A		VDAC3
					ADCY3					Bile secretion	PRKX		SNAP23						DNAJC6		TCF3
					RXRA	Fatty acid metabolism	CPT1A				ATP1A1		PIK3CA						KIT		APC2
											ATP1B3		PRKACB						EPS15		WNT10B
				Dopaminergic synapse	ITPR1	Glycosylphosphatidylinositol(GPI)-anchor biosynthesis	PIGZ				SLC5A1		GNAI2						EHD3		MYC
					PPP2R2A						SLC4A5		VASP						IL2RG		RAN
					GNG12	Arginine and proline metabolism	P4HA2												PARD6B		RANBP3
					GNAI3					Pentose phosphate pathway	DERA	Hepatitis B	CDK6						ITCH		XBP1
					PPP2R5A	Drug metabolism - cytochrome P450	GSTK1				TKT		E2F1						AP2A2		MAD2L1
					GNB2								EGR2						VPS36		TBPL1
					PRKACA	Pantothenate and CoA biosynthesis	DPYD			Spliceosome	XAB2		TNF						HLA-B		CCND2
					ARNTL						EIF4A3		DDX3X						NEDD4		TERT
					CLOCK	Taurine and hypotaurine metabolism	GGT7				PPIE		EGR3						DAB2		TBP
					PPP1CB						SNRPD3		MAP2K1						SH3KBP1
						Fatty acid degradation	CPT1A				SF3A2		CCND1						DNM1	Mismatch repair	RPA1
				Acute myeloid leukemia	PPARD						ZMAT2		ATF2						IQSEC2		PMS2
					STAT3	Circadian rhythm	ARNTL				PRPF38A		STAT2						TGFB2		RFC4
					IKBKB						CDC40		NFATC2						HLA-C
					MAPK1	Propanoate metabolism	ACSS1				RBM22		IKBKG						RAB31	Prolactin signaling pathway	PIK3CB
					BAD								TBK1						PML		SOCS7
						Serotonergic synapse	PLCB2			Viral carcinogenesis	PRKX		ELK1						TFRC		FOXO3
				Parkinson's disease	CASP3						GTF2H2		AKT2								MAPK10
					GNAI3	Synaptic vesicle cycle	UNC13B				PIK3R3		IFNAR1					Complement and coagulation cascades	TFPI		ESR1
					NDUFS1						CCNA1		CREB1						SERPINE1		CISH
					COX7A2	Lysine degradation	AADAT				CCND3		IRF3						C1R		CCND2
					UBE2J2						ATF4		RB1						C1S
					NDUFB11	Alanine, aspartate and glutamate metabolism	FOLH1				DNAJA3		CREB3L2						PLAUR	Jak-STAT signaling pathway	PIK3CB
					VDAC2						HDAC5		PIK3CD						CD59		PIAS4
					PRKACA	Fatty acid elongation	ELOVL3				TP53		TGFB1						PLAU		MYC
					NDUFA12						BAK1		PIK3CA						F3		SPRY1
					UQCRFS1	Primary bile acid biosynthesis	CYP27A1				STAT5B		BAX						PLAT		SPRY2
					NDUFA3						GTF2H2C		PRKCA						F8		TYK2
						Glycine, serine and threonine metabolism	PHGDH				CDKN1B		YWHAB								IL12RB2
				Gap junction	ITPR1								STAT6					Chagas disease (American trypanosomiasis)	MAPK3		CCND2
					PRKACA	Pentose and glucuronate interconversions	AKR1B10			Thyroid cancer	MAP2K2		RELA						SERPINE1		SOCS7
					ADCY3						TP53		JAK1						CASP8		IL20RA
					GNAI3	Type II diabetes mellitus	HKDC1						NRAS						TLR4		SPRY4
					MAPK1					Histidine metabolism	ALDH3A2		MAVS						GNAO1		IL6R
					EGFR	Spliceosome	HSPA1A				ALDH1B1								PLCB4		GHR
					CSNK1D							Non-small cell lung cancer	RB1						IL6		CISH
						Tyrosine metabolism	PNMT			Homologous recombination	RAD50		PIK3CD						MYD88
				Circadian rhythm	ARNTL						TOP3B		BRAF						MAPK11	Vitamin digestion and absorption	SLC19A1
					CLOCK	Adherens junction	SNAI1						EML4						TGFB2		SLC19A2
					CSNK1D					Adrenergic signaling in cardiomyocytes	PRKX		AKT2						CALR		SLC5A6
						Sulfur relay system	TST				PIK3R3		PIK3CA						AKT3
				cGMP-PKG signaling pathway	ITPR1						ATF4		PRKCA						IL8	Glycolysis / Gluconeogenesis	ADH5
					GTF2I	mRNA surveillance pathway	PAPOLG				ADRB2		STK4								PFKM
					GNAI3						ATP1A1		NRAS					Vascular smooth muscle contraction	MYL9		ALDH7A1
					MAPK1	SNARE interactions in vesicular transport	STX11				ATP1B3		PLCG1						PRKCE		PDHA1
					ROCK1						PPP2CA		CDK6						MAPK3		LDHB
					IRS1	Cysteine and methionine metabolism	TST				CACNG4		E2F1						ADRA1D		AKR1A1
					VDAC2						TNNT2		MAP2K1						PRKCQ
					ADCY3	Starch and sucrose metabolism	HKDC1				ADRA1B		CCND1						PLCB4	Ubiquitin mediated proteolysis	PIAS4
					GNA13														PLA2G4C		CDC34
					PPP1CB	Regulation of autophagy	GABARAPL1			Prostate cancer	FOXO1	Amino sugar and nucleotide sugar metabolism	CYB5R3						ADCY6		FZR1
					BAD						MAP2K2		UAP1						ARAF		SKP2
					SRF						PIK3R3		UGP2						NPR2		CDC20
											ATF4		GALE						KCNMB4		CUL7
				Basal transcription factors	GTF2F1						TP53		PGM1						PRKCD		UBE2G1
					GTF2A2						CDKN1B		CMAS						RAMP2		KEAP1
					GTF2H1								PGM3						ADCY7		UBE2G2
					GTF2I					Rheumatoid arthritis	VEGFA		UGDH						MYLK		SKP1
											HLA-DOB		GFPT1								KLHL13
				Neurotrophin signaling pathway	IKBKB						HLA-DPB1		NAGK					Fc gamma R-mediated phagocytosis	PRKCE		MID1
					MAPK1						CD86								GSN
					MAP3K5						TNFSF11	SNARE interactions in vesicular transport	BET1L						MAPK3	Glutathione metabolism	GCLC
					IRS1						TLR2		VAMP3						SPHK2		ODC1
					SHC1								STX2						AKT3		GSTP1
					ABL1					Colorectal cancer	AXIN2		STX3						PRKCD		SRM
					PRDM4						MSH3		SNAP23						WASF3		GSS
					CRK						PIK3R3		STX4						RAC2
					BAD						TP53		YKT6						PLCG2	Pentose phosphate pathway	PGLS
													SNAP29						MARCKSL1		PRPS2
				GnRH signaling pathway	ITPR1					Long-term depression	PLA2G4A								PPAP2A		PFKM
					MAP3K4						MAP2K2	Hepatitis C	TRAF2						PPAP2B
					PRKACA						PPP2CA		TBK1							mRNA surveillance pathway	UPF1
					ADCY3						PLA2G4B		BRAF					Collecting duct acid secretion	ATP6V0E2		PABPC3
					MAPK1								RIPK1						CA2		PPP2R5D
					EGFR					Arrhythmogenic right ventricular cardiomyopathy (ARVC)	CACNG4		AKT2						ATP6V1E1		PELO
					MAP2K4						LAMA2		IFNAR1						TCIRG1		ETF1
											ITGA2		IFNAR2						ATP6V0A4		WIBG
				NF-kappa B signaling pathway	BCL2L1						DSC2		IRF3								RBM8A
					MAP3K7						ITGB4		PPP2CB					Butanoate metabolism	HMGCS1		FIP1L1
					CSNK2A2								PIK3CD						AACS
					DDX58					Intestinal immune network for IgA production	CD86		EIF2AK3						HMGCL	Homologous recombination	RPA1
					TAB1						HLA-DOB		PIK3CA						EHHADH		TOP3A
					IKBKB						HLA-DPB1		RELA						ACADS		EME1
					CSNK2A1								PPP2R2C
										Vasopressin-regulated water reabsorption	PRKX		JAK1					Synaptic vesicle cycle	ATP6V0E2	Vibrio cholerae infection	PRKX
				Glycolysis / Gluconeogenesis	PFKP						DYNC2H1		NRAS						STX1B		ATP6V1E2
					HK2						DCTN4		MAVS						UNC13A		CFTR
					DLAT								TRADD						TCIRG1		ADCY9
					PFKL					Dilated cardiomyopathy	PRKX		TNF						DNM1		ATP6V0B
					PKM						CACNG4		PPP2R1A						ATP6V1E1
											LAMA2		TNFRSF1A						AP2A2	Transcriptional misregulation in cancer	TCF3
				Endocrine and other factor-regulated calcium reabsorption	DNM2						TNNT2		MAPK14						STXBP1		JUP
					AP2B1						ITGA2		STAT2						ATP6V0A4		MLLT1
					AP2M1						ITGB4		IKBKG								LDB1
					PRKACA								TRAF6					RIG-I-like receptor signaling pathway	MAPK11		MYC
										Type II diabetes mellitus	KCNJ11								ISG15		SUPT3H
				Proximal tubule bicarbonate reclamation	GLS						SLC2A4	NF-kappa B signaling pathway	IRAK1						IKBKE		CCND2
					MDH1						PIK3R3		TRADD						CASP8		MLLT3
													TNF						IL8		CEBPA
				Chemokine signaling pathway	GNG12					Malaria	IL12A		CXCL2						DHX58		ASPSCR1
					GNAI3						HBA1		TNFRSF1A						TMEM173		NUPR1
					STAT3						TLR2		CARD11						CYLD		MEIS1
					IKBKB								ATM						TBKBP1		DOT1L
					MAPK1					Pancreatic cancer	VEGFA		TRAF6						OTUD5		RXRB
					GNB2						ARHGEF6		IKBKG
					ROCK1						PIK3R3		LCK					Fatty acid degradation	CPT1C	Glycerophospholipid metabolism	PLA2G4E
					PAK1						TP53		LYN						CPT1B		EPT1
					SHC1								NFKB2						ACAA2		LYPLA1
					PRKACA					Cytosolic DNA-sensing pathway	POLR3E		XIAP						ACSL5		PEMT
					ADCY3						POLR3D		TRAF2						ACSL4		PLA2G12A
					PARD3						CXCL10		BCL10						EHHADH		PNPLA6
					CRK						POLR2F		BIRC2						ACADS		GPD1L
													IRAK4								CDS1
				Cytosolic DNA-sensing pathway	POLR3C					Oocyte meiosis	CDC23		TAB2					Primary immunodeficiency	IL7R
					POLR3K						PRKX		RIPK1						RAG1	Renin-angiotensin system	THOP1
					ADAR						CCNB2		CXCL12						ADA		NLN
					DDX58						CDC26		RELA						CD40
					IKBKB						PPP2CA		IL1B						IL2RG	Primary bile acid biosynthesis	SLC27A5
											ANAPC11		PLCG1						CD8A		AKR1D1
				Circadian entrainment	ITPR1						FBXW11
					GNG12							Rap1 signaling pathway	PLCB3					Alcoholism	MAOB	beta-Alanine metabolism	AOC2
					PRKACA					Ubiquitin mediated proteolysis	CDC23		PFN4						H2AFY2		ALDH7A1
					ADCY3						CDC26		ITGA2B						MAPK3		SRM
					GNAI3						ANAPC11		RAP1B						GNG4
					MAPK1						TCEB2		RAP1A						GRIN2D	MicroRNAs in cancer	FGFR3
					GNB2						FBXW11		CTNNB1						TH		APC2
											CBLC		MAP2K1						GNAO1		PDCD4
				Alzheimer's disease	ITPR1						ERCC8		CDC42						GRIN3B		MYC
					CASP3						DDB2		MAPK14						ARAF		MCL1
					NDUFS1						UBE2D2		ACTB						HIST2H2BE		NOTCH1
					MAPK1								FGFR2						GNG11		SPRY2
					IDE					Notch signaling pathway	DVL2		PDGFA						BDNF		CDC25C
					COX7A2						RFNG		IGF1R						NTRK2		CCND2
					APH1A						MAML3		LPAR4						SHC3		E2F2
					NDUFB11								NGF						HIST1H2BK		DDIT4
					NDUFA12					Influenza A	HLA-DOB		GNAS						GNB5		SERPINB5
					UQCRFS1						MAP2K2		BRAF						CREB3L1
					NDUFA3						MAP2K7		ITGB1							Bile secretion	AQP1
					BAD						HLA-DPB1		VAV2					Valine, leucine and isoleucine degradation	HMGCS1		PRKX
											PIK3R3		FGF5						ACAA2		CFTR
				Wnt signaling pathway	PPARD						IL12A		MET						IL4I1		ADCY9
					CSNK2A2						CXCL10		RAC1						HMGCL		SLC27A5
					CTBP2						CPSF4		PLCG1						EHHADH		HMGCR
					LRP6						NLRX1		PIK3CD						ACADS
					DVL1						VDAC1		RALB						AOX1	Inflammatory mediator regulation of TRP channels	PIK3CB
					AXIN1						FDPS		SIPA1L3								PRKX
					PRKACA								PDGFC					Serotonergic synapse	PTGS2		PLA2G4E
					MAP3K7					Oxytocin signaling pathway	PLA2G4A		GNAI2						MAOB		ADCY9
					DVL3						PRKX		VEGFC						HTR1D		MAPK10
					CSNK2A1						MAP2K2		RAPGEF1						MAPK3		CAMK2D
											PIK3R3		PDGFB						ALOX5		CAMK2B
				TGF-beta signaling pathway	SMAD2						PLA2G4B		AKT2						GNG4		F2RL1
					SP1						MAP2K5		RHOA						GNAO1
					E2F4						PRKAG1		CRKL						PLCB4	FoxO signaling pathway	PIK3CB
					MAPK1						CACNG4		MAGI3						PLA2G4C		INSR
					ROCK1						CAMKK2		PIK3CA						ARAF		GADD45B
					ACVR1B						PRKAB2		PRKCA						TRPC1		CCNB1
													NRAS						GNG11		SKP2
				Alcoholism	GNG12					Renal cell carcinoma	VEGFA		VASP						CYP2J2		FOXO3
					GNAI3						MAP2K2								GNB5		STK11
					HDAC2						TCEB2	Measles	TBK1								CCND2
					HDAC4						PIK3R3		IRAK4					Glycerolipid metabolism	CEL		MAPK10
					MAPK1								AKT2						LPIN3		PLK1
					GNB2					Serotonergic synapse	PLA2G4A		IFNAR1						DGAT2
					HDAC7						PRKX		IFNAR2						AKR1B1	Lysosome	SUMF1
					SHC1						CYP4X1		IL1B						DGKG		ATP6V0B
					PRKACA						PLA2G4B		IRF3						PPAP2A		CLTB
					PPP1CB						ALOX15B		PIK3CD						PPAP2B		AP3S2
											DUSP1		EIF2AK3						AGPAT4		CTNS
				Axon guidance	ROBO1						ALOX12		TAB2								AP1S3
					EPHB4								PIK3CA					MAPK signaling pathway	MRAS		AP1B1
					NCK2					African trypanosomiasis	IL12A		IFNGR2						DUSP2		CTSC
					RASA1						HBA1		NFKBIB						FGF2		LAPTM4B
					GNAI3								RELA						RAPGEF2		MCOLN1
					MAPK1					Autoimmune thyroid disease	HLA-DOB		JAK1						FLNB
					ROCK1						HLA-DPB1		MAVS						FLNC	Colorectal cancer	PIK3CB
					PAK1						CD86		MSN						RELB		APC2
					ABL1								IRAK1						BDNF		MAPK10
										Hepatitis B	MAP2K2		CDK6						CACNG8		MYC
				Alanine, aspartate and glutamate metabolism	CPS1						PIK3R3		JAK3						CACNG7		RAC3
					GLS						CCNA1		RAB9B						PDGFRB
					PPAT						ATF4		CCND1						CACNA2D4	Gastric acid secretion	PRKX
											TP53		STAT2						FGF13		CFTR
				Renal cell carcinoma	SLC2A1						DDB2		TRAF6						MAPK3		ADCY9
					ARNT						STAT5B								NLK		CAMK2D
					MAPK1						TLR2	Pancreatic cancer	CDK6						CACNB3		CAMK2B
					CRK						CDKN1B		TGFBR2						IL1R1		KCNE2
					PAK1								E2F1						RAC2
										Amyotrophic lateral sclerosis (ALS)	SOD1		MAP2K1						PTPRR	ErbB signaling pathway	PIK3CB
				Glutamatergic synapse	ITPR1						TOMM40L		CCND1						PLA2G4C		EIF4EBP1
					GNG12						TP53		CDC42						FGFR1		RPS6KB2
					GNAI3								IKBKG						DUSP3		MAPK10
					MAPK1					Lysine degradation	ALDH3A2		RB1						TGFB2		MYC
					GNB2						SETDB2		PIK3CD						MAPK11		CAMK2D
					GLS						ALDH1B1		BRAF						AKT3		CAMK2B
					PRKACA								TGFB1						NTRK2
					ADCY3					Insulin secretion	PRKX		AKT2						RPS6KA2	Fructose and mannose metabolism	PFKM
											ATP1A1		PIK3CA						RRAS		TSTA3
				Hedgehog signaling pathway	CSNK1G3						ATP1B3		RALB								KHK
					SUFU						KCNJ11		RAC1					Toll-like receptor signaling pathway	MAPK3
					PRKACA						ATF4		RELA						CASP8	Chemical carcinogenesis	ADH5
					CSNK1D								JAK1						STAT1		CYP1A1
										Antigen processing and presentation	HLA-DOB								TLR4		CCBL1
				Lysine degradation	SETDB1						RFXANK	Ras signaling pathway	GNG10						TLR3		UGT1A6
					EHMT1						HLA-DPB1		RAP1B						IL6		CCBL2
					NSD1						NFYB		RAP1A						MYD88		GSTP1
													MAP2K1						MAPK11
				Aldosterone-regulated sodium reabsorption	SLC9A3R2					Tight junction	PARD6A		NF1						AKT3	Glycosaminoglycan biosynthesis - chondroitin sulfate / dermatan sulfate	CHSY3
					IRS1						MAGI1		RASAL2						IKBKE		UST
					MAPK1						PPP2CA		CDC42						IL8
											MYH3		RASA2						CD40	African trypanosomiasis	IL18
				Cysteine and methionine metabolism	ENOPH1						CLDN15		FGFR2						CXCL11		THOP1
					ADI1						F11R		PDGFA								F2RL1
					MDH1						CRB3		IGF1R					Acute myeloid leukemia	MAPK3
													ABL2						STAT5A	Pentose and glucuronate interconversions	UGT1A6
				Platelet activation	ITPR1					Metabolism of xenobiotics by cytochrome P450	GSTA4		NGF						AKT3		AKR1A1
					GNAI3						GSTO2		RAB5B						PIM2		DCXR
					MAPK1						AKR7A2		IKBKG						KIT
					ROCK1								FGF5						PML	Endocrine and other factor-regulated calcium reabsorption	PRKX
					PRKACA					MicroRNAs in cancer	VEGFA		RGL1						ARAF		ADCY9
					ADCY3						MAP2K2		MET						TCF7		CLTB
					GNA13						ST14		RAC1								ESR1
					ORAI1						TP53		PLCG1					Toxoplasmosis	MAPK3
					PPP1CB						BAK1		PIK3CD						ALOX5	Nucleotide excision repair	RAD23A
											SOX4		RALB						CASP8		RPA1
				Dorso-ventral axis formation	MAPK1						CCNG1		PDGFC						STAT1		GTF2H4
					EGFR						BCL2L11		PRKACB						TLR4		RFC4
											CDKN1B		VEGFC						GNAO1
				Antigen processing and presentation	IFI30								ETS1						MYD88	Synaptic vesicle cycle	ATP6V1E2
					NFYA					Protein digestion and absorption	ATP1A1		TBK1						TGFB2		CLTB
					TAP1						ATP1B3		PAK4						MAPK11		CPLX1
					NFYC						COL21A1		PDGFB						JAK2		RAB3A
					HSP90AB1						SLC1A5		ELK1						LAMA4		ATP6V0B
											SLC36A1		AKT2						AKT3
				Retrograde endocannabinoid signaling	ITPR1								RHOA						LAMA1	Sphingolipid metabolism	SGMS2
					GNG12					Vascular smooth muscle contraction	PLA2G4A		RAB5A						CD40		CERS6
					GNAI3						PRKX		STK4								NEU3
					MAPK1						MAP2K2		PAK2					Biosynthesis of unsaturated fatty acids	PECR		SMPD2
					GNB2						PLA2G4B		PIK3CA						FADS2
					PRKACA						ADORA2B		PRKCA						PTPLA	Fc gamma R-mediated phagocytosis	PIK3CB
					ADCY3						PLA2G6		RELA						FADS1		LIMK2
											ADRA1B		NRAS								PLA2G4E
				Fatty acid elongation	ELOVL1								GNB4					HIF-1 signaling pathway	TIMP1		ASAP3
					PTPLB					Legionellosis	IL12A								MAPK3		RPS6KB2
											SAR1B	Salmonella infection	MAPK14						SERPINE1		WASF1
				GABAergic synapse	GNG12						TLR2		TJP1						TF		GAB2
					PRKACA								ACTB						HMOX1
					ADCY3					Steroid hormone biosynthesis	SRD5A3		FLNA						TLR4	Cytosolic DNA-sensing pathway	POLR2E
					GNAI3						SULT2B1		ARPC3						IL6		POLR3G
					GNB2								CXCL2						PLCG2		POLR2H
					GLS					Leishmaniasis	HLA-DOB		MYH9						AKT3		POLR1C
											HLA-DPB1		CDC42						ENO2		IL18
				Legionellosis	CASP3						IL12A		PFN4						PGK1
					HBS1L						TLR2		PKN2						TFRC	Arachidonic acid metabolism	PLA2G4E
					ARF1								ARPC5						PFKFB4		PTGS1
					RAB1B					Prolactin signaling pathway	MAP2K2		ROCK2								LTA4H
											PIK3R3		ARPC1B					Epithelial cell signaling in Helicobacter pylori infection	ATP6V0E2		PLA2G12A
				Oxidative phosphorylation	NDUFS1						STAT5B		CXCL3						MAPK11		CYP2U1
					ATP6V0A1						TNFSF11		RHOG						TCIRG1
					COX7A2								IFNGR2						IL8	DNA replication	RPA1
					NDUFB11					Biosynthesis of amino acids	MAT2B		RAC1						CXCL1		RNASEH2A
					ATP6V0D1						IDH3B		CSF2						ATP6AP1		RFC4
					NDUFA12						TKT		RELA						ATP6V1E1
					ATP6V1F						NAGS		IL1B						PLCG2	Prion diseases	PRKX
					UQCRFS1								WASF2						ATP6V0A4		NOTCH1
					NDUFA3					Thyroid hormone synthesis	PRKX										NCAM2
											ATP1A1	Insulin signaling pathway	FLOT2					Notch signaling pathway	DTX3
				Fat digestion and absorption	AGPAT2						ATP1B3		INPPL1						PSEN2	TGF-beta signaling pathway	INHBE
					AGPAT1						ATF4		BRAF						NCSTN		RPS6KB2
					DGAT1								ELK1						KAT2B		MYC
										mRNA surveillance pathway	CPSF4		TSC2						DTX1		PITX2
				Glycosaminoglycan biosynthesis - heparan sulfate / heparin	NDST1						PPP2CA		PRKAG2						NUMBL		SKP1
					EXT1						RNMT		AKT2						APH1B		E2F5
											PABPC4L		SOCS1
				Gastric acid secretion	ITPR1						EIF4A3		CRKL					Antigen processing and presentation	HLA-C	Endometrial cancer	PIK3CB
					SLC4A2								PRKAA1						HLA-B		APC2
					PRKACA					Protein processing in endoplasmic reticulum	MOGS		PIK3CD						HLA-A		FOXO3
					ADCY3						BAG1		PDE3B						CALR		MYC
					GNAI3						MAP2K7		PIK3CA						TAPBP
											SEC31B		PRKACB						CD8A	Hippo signaling pathway	YWHAE
				Basal cell carcinoma	DVL1						SAR1B		PRKAR1A						CTSS		TEAD4
					AXIN1						ATF4		RAPGEF1						PDIA3		APC2
					SUFU						BAK1		NRAS						B2M		WNT10B
					DVL3						PREB		LIPE								MYC
											SIL1		GYS2					Fc epsilon RI signaling pathway	PRKCE		STK3
				Transcriptional misregulation in cancer	CDK14						UBE2D2		RHOQ						MAPK11		CCND2
					CDKN2C								MAP2K1						MAPK3		TP73
					NCOR1					Endocytosis	PARD6A		CBL						FYN		NF2
					MEN1						LDLRAP1								AKT3		SOX2
					HDAC2						ACAP1	Toll-like receptor signaling pathway	TBK1						PRKCD		FZD6
					SP1						CBLC		IRAK4						RAC2
					RXRA						CHMP4C		RIPK1						PLCG2	Bladder cancer	E2F2
					SS18						RAB11FIP4		AKT2						PLA2G4C		FGFR3
					BCL2L1						PLD2		IFNAR1								MYC
					GOLPH3						ADRB2		IFNAR2					Adipocytokine signaling pathway	CPT1C
					SLC45A3						PSD4		RAC1						CPT1B	alpha-Linolenic acid metabolism	PLA2G4E
											RAB11FIP1		IL1B						JAK2		PLA2G12A
				Glyoxylate and dicarboxylate metabolism	MDH1						CXCR1		IRF3						ACACB
					ACO2						CSF1R		PIK3CD						PRKCQ	Protein processing in endoplasmic reticulum	RAD23A
													TAB2						AKT3		HSPA4L
				Morphine addiction	PDE4D					Transcriptional misregulation in cancer	FOXO1		TOLLIP						ACSL4		UBXN6
					GNG12						ID2		PIK3CA						ACSL5		TXNDC5
					PRKACA						SMAD1		RELA						PRKAA2		XBP1
					ADCY3						CCNA1		IRAK1								UBE2G1
					GNAI3						CD86		TNF					Influenza A	EIF2AK2		UBQLN4
					GNB2						ETV4		MAPK14						RNASEL		UBE2G2
											TP53		MAP2K1						MAPK3		MAPK10
				Fc gamma R-mediated phagocytosis	DNM2						CSF1R		IKBKG						PYCARD		SKP1
					MAPK1						ZBTB16		TRAF6						STAT1		SEC24B
					CRK						CDKN1B								TLR4		DNAJB1
					PAK1							PI3K-Akt signaling pathway	GNG10						TLR3
					PIP5K1C					Fat digestion and absorption	SLC27A4		PPP2R5B						IL6	Fc epsilon RI signaling pathway	PIK3CB
											PPAP2C		ITGA2B						ICAM1		PLA2G4E
				Lysosome	GGA1								PPP2R3A						MYD88		MAPK10
					ATP6V0A1					Amoebiasis	PRKX		MAP2K1						MAPK11		GAB2
					AP3B1						PIK3R3		CDK6						JAK2		RAC3
					AP4M1						IL12A		JAK3						AKT3
					ATP6V0D1						LAMA2		CSF3						IKBKE	Adipocytokine signaling pathway	ACSBG2
					AP3M2						HSPB1		PPP2R1A						PML		MAPK10
					CTSZ						TLR2		YWHAH						IL8		STK11
					M6PR								COL11A1						NXT2		RXRB
										Bacterial invasion of epithelial cells	ARPC1A		GYS2						MX1		CAMKK1
				Long-term depression	ITPR1						SEPT8		HSP90B1						TMPRSS2
					GNA13						CBLC		PRLR							Ascorbate and aldarate metabolism	UGT1A6
					GNAI3						PIK3R3		CCND1					Cyanoamino acid metabolism	GGT5		ALDH7A1
					MAPK1								FGFR2						GGT1
										RNA transport	EIF2B5		PDGFA							Endocytosis	FGFR3
				Nicotinate and nicotinamide metabolism	NADK						XPOT		IGF1R					Mineral absorption	FTL		EPN3
					NADSYN1						PABPC4L		LPAR4						TF		RABEP1
											EIF4A3		NGF						HMOX1		SH3GL1
				Drug metabolism - other enzymes	CES2						EIF4A2		ATF2						MT1E		ARRB2
					UMPS						RPP25L		IKBKG						ATP1B1		FGFR4
					DPYD						PHAX		ITGB1						MT1M		GRK6
											CLNS1A		TSC2						FTH1		ARFGAP2
				Cholinergic synapse	ITPR1						EIF3J		FGF5								CHMP7
					GNG12								LAMB3					Glutathione metabolism	GGT5		CLTB
					GNAI3					Cell adhesion molecules (CAMs)	HLA-DOB		IFNAR1						GSTM4		ASAP3
					MAPK1						HLA-DPB1		COL27A1						MGST2		F2R
					GNB2						CD86		IFNAR2						GSTM3		VPS25
					PRKACA						NLGN4Y		MET						GCLM
					ADCY3						CDH4		CREB1						GGT1	Axon guidance	LIMK2
											PVRL1		RAC1						G6PD		PLXNB1
				Proteoglycans in cancer	CASP3						CLDN15		PPP2CB								RHOD
					STAT3						F11R		PKN2					Morphine addiction	GABRA2		SRGAP3
					ROCK1								CREB3L2						GNG4		SEMA3F
					PAK1					Shigellosis	ARPC1A		PIK3CD						PDE4A		NTN1
					SMAD2						FBXW11		LAMC1						PDE7B		SLIT2
					ITGA5						UBE2D2		PDGFC						PDE2A		ABLIM1
					NUDT16L1								VEGFC						GNAO1		RAC3
					ITPR1					Axon guidance	ABLIM3		PPP2R2C						GABRA3
					MAPK1						SEMA3E		COL4A6						ADCY6	Melanogenesis	PRKX
					SDC1						ABLIM2		PTK2						GNB5		ADCY9
					PRKACA						SEMA5B		PDGFB						ADCY7		WNT10B
					RDX						EPHA6		AKT2						GNG11		CAMK2D
					PPP1CB						EPHA1		PRKAA1								CAMK2B
					EGFR						SEMA3G		LAMA3					Tight junction	MYL9		EDN1
													FN1						PRKCE		FZD6
				Serotonergic synapse	ITPR1					cGMP-PKG signaling pathway	MAP2K2		ITGAV						MRAS
					GNG12						PIK3R3		ITGA3						ACTN4	PPAR signaling pathway	SCD5
					CASP3						ATF4		PIK3CA						PRKCQ		ACSBG2
					GNAI3						ADRB2		PRKCA						MPDZ		SLC27A5
					MAPK1						ATP1A1		YWHAB						CTTN		SLC27A6
					GNB2						ATP1B3		RELA						EPB41L1		RXRB
					PRKACA						GTF2IRD1		JAK1						PARD6B
											VDAC1		NRAS						MAGI2	Non-small cell lung cancer	PIK3CB
				Long-term potentiation	ITPR1						ADRA1B		GNB4						AKT3		E2F2
					PRKACA								LAMC2						PRKCD		FOXO3
					PPP1CB					Drug metabolism - other enzymes	ITPA								RRAS		RXRB
					MAPK1							Prion diseases	BAX						CLDN9
										Glioma	MAP2K2		HSPA5						CLDN23	ABC transporters	ABCA12
				Chagas disease (American trypanosomiasis)	PPP2R2A						PIK3R3		PRKACB								CFTR
					GNAI3						TP53		IL1B					Metabolic pathways	GCNT1		ABCG1
					IKBKB								LAMC1						GALNS
					MAPK1					Ras signaling pathway	PRKX		ELK1						HPRT1	Ether lipid metabolism	PLA2G4E
					MAP2K4						VEGFA		C5						MTHFR		PLA2G12A
					SMAD2						PIK3R3		MAP2K1						GCNT4		EPT1
											RGL2								ASS1
				Melanogenesis	GNAI3						PLA2G4B	Ubiquitin mediated proteolysis	HERC4						GGT5	GABAergic synapse	PRKX
					MAPK1						PLA2G4A		TRIP12						ST3GAL1		ADCY9
					DVL1						MAP2K2		SMURF1						GALM		HAP1
					PRKACA						PLD2		NEDD4L						PTGS2		GABRG2
					ADCY3						ANGPT4		SMURF2						MAOB		GLUL
					DVL3						CSF1R		TRIM37						IDUA		SLC38A1
											RASSF5		UBE2W						B4GALNT1
				Sphingolipid metabolism	B4GALT6						PLA2G6		DET1						INPP5J	Viral carcinogenesis	VDAC3
					CERS2						ETS2		CBL						TCIRG1		PIK3CB
					KDSR								TRAF6						PON3		PRKX
										MAPK signaling pathway	PRKX		HERC3						PLA2G16		YWHAE
				Measles	CSNK2A2						PLA2G4B		XIAP						GGT1		CCNA2
					DDX58						TP53		UBA6						SPHK2		SKP2
					STAT3						MKNK2		CUL2						IL4I1		CDC20
					TNFRSF10B						LAMTOR3		SAE1						AMDHD1		MRPS18B
					MAP3K7						MAP2K5		SOCS1						COX6B2		GTF2H4
					ADAR						MAPT		UBE2Z						PTGES		HDAC3
					CSNK2A1						DUSP1		UBE2A						HEXA		TBPL1
					OAS3						CACNG4		KLHL9						CYP11A1		CCND2
											PLA2G4A		RHOBTB1						ETNK2		TBP
				Vascular smooth muscle contraction	ITPR1						MAP2K2		CDC16						ATP6V0E2
					MAPK1						MAP2K7		BIRC2						OCRL	Small cell lung cancer	PIK3CB
					ROCK1						ATF4		UBA1						CTH		E2F2
					PRKACA						HSPB1		CDC27						ACADS		SKP2
					ADCY3						DUSP10		UBA2						CSGALNACT1		MYC
					GNA13								WWP1						GBE1		COL4A1
					PPP1CB					Toxoplasmosis	HLA-DOB		UBE2Q2						NNT		RXRB
											HLA-DPB1								ACSL5
				Propanoate metabolism	ACADM						PIK3R3	Chemokine signaling pathway	PLCB3						PPAP2A	Apoptosis	PIK3CB
					MLYCD						IL12A		GNG10						POLD4		PRKX
											LAMA2		JAK3						PPAP2B		ENDOG
				p53 signaling pathway	TNFRSF10B						TLR2		CDC42						DNMT3A		CASP6
					EI24								ADRBK2						CYP2J2		PRKAR1B
					TP53I3					Melanogenesis	PRKX		RAP1B						MGAT4A		TNFRSF10A
					CASP3						MAP2K2		RAP1A						RPN2
											FZD5		CCL26						PLD3	Thyroid cancer	MYC
				Ovarian steroidogenesis	LDLR						DVL2		MAP2K1						KL		RXRB
					PRKACA						WNT2B		CCR7						DGKG
					ADCY3								CXCL2						MTM1	Histidine metabolism	ALDH7A1
										Measles	PIK3R3		STAT2						GALNT6		METTL2B
				Starch and sucrose metabolism	HK2						IL12A		IKBKG						NAT8L
					GANC						CCND3		LYN						PECR	Neurotrophin signaling pathway	PIK3CB
					PYGB						TP53		PTK2						SGSH		YWHAE
											STAT5B		BRAF						TH		FOXO3
				PPAR signaling pathway	ACADM						TLR2		VAV2						GBA		CAMK2D
					PPARD						CDKN1B		AKT2						GCLM		TP73
					ME1								RHOA						AGPAT4		MAPK10
					RXRA					Drug metabolism - cytochrome P450	GSTA4		RAC1						P4HA1		CAMK2B
											GSTO2		CRKL						ATP6AP1		RPS6KA1
				Prostate cancer	IKBKB								ROCK2						EHHADH
					MAPK1					Long-term potentiation	PRKX		PIK3CD						KYNU	Thyroid hormone signaling pathway	PIK3CB
					EGFR						MAP2K2		CXCL12						CEL		PRKX
					HSP90AB1						ATF4		CXCL3						CHPF2		MYC
					BAD								PIK3CA						PIGB		ESR1
										Neurotrophin signaling pathway	MAP2K2		GRK5						PLCB4		NOTCH1
				Focal adhesion	VEGFB						MAP2K7		PRKACB						NMNAT2		HDAC3
					ROCK1						PIK3R3		GNAI2						PLCG2		RXRB
					PAK1						ATF4		NFKBIB						RPE		MED16
					DIAPH1						TP53		RELA						ST6GAL1
					ITGA5						MAP2K5		PXN						LPCAT2	Citrate cycle (TCA cycle)	FH
					PIP5K1C								NRAS						PAPSS2		PDHA1
					MAPK1					Epithelial cell signaling in Helicobacter pylori infection	CXCR1		GNB4						GLCE
					SHC1						PTPRZ1								SGPL1	Linoleic acid metabolism	PLA2G4E
					PPP1CB						F11R	ErbB signaling pathway	PTK2						LPIN3		PLA2G12A
					EGFR								PAK4						ADA
					CRK					Amphetamine addiction	PRKX		PIK3CD						HSD11B1	GnRH signaling pathway	PRKX
					BAD						ATF4		BRAF						XYLT1		PLA2G4E
											PPP1R1B		ELK1						PLA2G4C		ADCY9
				Pertussis	CASP3								AKT2						ALDH1A3		MAPK10
					GNAI3					Gap junction	PRKX		PIK3CA						PLCE1		CAMK2D
					ITGA5						MAP2K2		PRKCA						AKR1B1		CAMK2B
					MAPK1						MAP2K5		CRKL						ACAA2
											DRD2		NRAS						NAT1	Arrhythmogenic right ventricular cardiomyopathy (ARVC)	JUP
				RIG-I-like receptor signaling pathway	MAP3K7								PLCG1						PGK1		PKP2
					AZI2					Apoptosis	PRKX		PAK2						UPRT		ITGA10
					DDX58						PIK3R3		MAP2K1						HMGCS1		DSP
					IKBKB						DFFB		CBL						UGCG		GJA1
											TP53		HBEGF						HMGCL
				Prolactin signaling pathway	SHC1								ABL2						ALOX5	Herpes simplex infection	CDC34
					SOCS6					Starch and sucrose metabolism	GAA								ACSL4		SKP2
					STAT3							Gap junction	PLCB3						IDS		TAF5
					MAPK1					Melanoma	MAP2K2		TJP1						NT5C2		PER1
											PIK3R3		TUBB3						PTPLA		TYK2
				Tuberculosis	NFYA						TP53		MAP2K1						GALNT12		TBPL1
					CASP3								PDGFA						ACACB		C1QBP
					ATP6V0A1					RIG-I-like receptor signaling pathway	NLRX1		TUBA3C						CDA		TICAM1
					MAPK1						IL12A		GUCY1A2						SMPD1		TBP
					NFYC						CXCL10		HTR2C						B3GALNT1		MAPK10
					EEA1								GNAS						G6PD		SKP1
					ATP6V0D1					B cell receptor signaling pathway	MAP2K2		MAP3K2						AOX1		SRSF7
					RAB7A						DAPP1		PDGFB						INPP1
					PIK3C3						PIK3R3		TUBA1A						HYAL4	VEGF signaling pathway	PIK3CB
					BAD								MAPK7						COX7B2		PLA2G4E
										Proteoglycans in cancer	PRKX		PDGFC						ST6GALNAC4		RAC3
				FoxO signaling pathway	SIRT1						VEGFA		PRKACB						DHRS3		MAPKAPK3
					STAT3						PIK3R3		GNAI2						DGAT2
					IKBKB						TP53		ITPR2						GATM	Insulin signaling pathway	PIK3CB
					MAPK1						CBLC		PRKCA						AMPD3		INSR
					IRS1						MAP2K2		NRAS						GNE		PRKX
					SMAD2						FZD5								GFPT2		RPS6KB2
					EGFR						RPS6KB1	Epithelial cell signaling in Helicobacter pylori infection	MAPK14						ATP6V1E1		EIF4E
											ITGA2		TJP1						C1GALT1C1		EIF4EBP1
				Pathogenic Escherichia coli infection	NCK2						COL21A1		JAM3						ENO2		MAPK10
					ABL1						WNT2B		CDC42						ATP6V0A4		RPS6
					ROCK1						TLR2		ATP6V0D2								PRKAR1B
													HBEGF					VEGF signaling pathway	PTGS2
				Rap1 signaling pathway	VEGFB					Taste transduction	PRKX		IKBKG						MAPK11	Type II diabetes mellitus	PIK3CB
					PRKD2						TAS2R5		LYN						MAPK3		INSR
					ARAP3								NOD1						SPHK2		MAPK10
					PFN2					Staphylococcus aureus infection	HLA-DOB		ADAM10						AKT3
					PARD3						HLA-DPB1		ADAM17						RAC2	Circadian entrainment	PRKX
					GNAI3								MET						PLCG2		ADCY9
					MLLT4					Gastric acid secretion	PRKX		RAC1						PLA2G4C		CAMK2D
					MAPK1						ATP1A1		RELA								CAMK2B
					RALA						ATP1B3		PLCG1					Ovarian steroidogenesis	PTGS2		PER1
					ADCY3								ATP6V1H						ALOX5		GUCY1A3
					EGFR					TNF signaling pathway	MAP2K7		ATP6V0C						CYP11A1
					CRK						PIK3R3								PLA2G4C	Pancreatic cancer	PIK3CB
											JUNB	Prostate cancer	CTNNB1						ADCY6		E2F2
				Thyroid hormone synthesis	TTF2						CXCL10		E2F1						ADCY7		MAPK10
					ITPR1						ATF4		MAP2K1						CYP2J2		RAC3
					PRKACA								TCF7L1
					ADCY3					Chemical carcinogenesis	GSTA4		HSP90B1					Glycosaminoglycan biosynthesis - keratan sulfate	ST3GAL1	Glioma	PIK3CB
											GSTO2		CCND1						CHST2		E2F2
				Primary immunodeficiency	ORAI1								FGFR2						B3GNT7		CAMK2D
					TAP1					Pancreatic secretion	ATP1A1		PDGFA								CAMK2B
											ATP1B3		IGF1R					Melanoma	MITF
				Hepatitis B	CASP3						RAB27B		LEF1						MAPK3	Mucin type O-Glycan biosynthesis	GALNT5
					DDX58						RAB3D		AR						AKT3
					STAT3								IKBKG						FGF2	Estrogen signaling pathway	PIK3CB
					IKBKB					Phagosome	HLA-DOB		RB1						PDGFD		PRKX
					MAPK1						HLA-DPB1		PDGFB						ARAF		ADCY9
					MAP2K4						ITGA2		CREB3L2						FGFR1		FKBP4
					BAD						COLEC11		PIK3CD						PDGFRB		ESR1
					DDB1						DYNC2H1		TCF7L2						FGF13		FKBP5
											MARCO		BRAF
				Prion diseases	MAPK1						TLR2		AKT2					Prolactin signaling pathway	MAPK11	Long-term potentiation	PRKX
					PRKACA								PIK3CA						JAK2		CAMK2D
										Glutamatergic synapse	PLA2G4A		PDGFC						MAPK3		CAMK2B
				Adrenergic signaling in cardiomyocytes	PPP2R2A						PRKX		CREB1						STAT5A		RPS6KA1
					GNAI3						PLD2		RELA						AKT3
					PPP2R5A						PLA2G4B		NRAS						SHC3	Oxytocin signaling pathway	PIK3CB
					MAPK1						SLC1A3								TH		PRKX
					TPM2							TNF signaling pathway	TRADD						STAT1		PLA2G4E
					PRKACA					Estrogen signaling pathway	PRKX		TNF						TNFRSF11A		ADCY9
					ADCY3						MAP2K2		TNFRSF1A								CAMK2D
					PPP1CB						PIK3R3		MAPK14					Hepatitis B	MAPK3		EEF2
											ATF4		MAP2K1						STAT5A		GUCY1A3
				Arginine and proline metabolism	CNDP2								CXCL2						CCNE1		RGS2
					CPS1					Systemic lupus erythematosus	HLA-DOB		ATF2						CASP8		CAMKK1
					GLS						HLA-DPB1		IKBKG						STAT1		CAMK2B
											CD86		TRAF2						TLR4
				Ribosome	MRPL9						SNRPD3		RIPK1						TLR3	SNARE interactions in vesicular transport	STX10
					MRPS16								AKT2						IL6		BNIP1
					MRPL27					Chagas disease (American trypanosomiasis)	PIK3R3		CREB1						MYD88
					RPL28						IL12A		CSF2						TGFB2	N-Glycan biosynthesis	MAN2A1
					MRPL1						PPP2CA		IL1B						AKT3		DPM2
					RPS11						TLR2		PIK3CD						IKBKE		DPM3
					MRPS12								CREB3L2						IL8
										T cell receptor signaling pathway	MAP2K2		BIRC2						ATP6AP1	Base excision repair	NEIL2
				Ether lipid metabolism	PAFAH1B3						MAP2K7		TAB2						APAF1		NTHL1
					CEPT1						PIK3R3		PIK3CA						CREB3L1
											CBLC		CXCL3							Mineral absorption	STEAP1
				Glioma	SHC1								RELA					Measles	EIF2AK2		ATOX1
					MAPK1					Tuberculosis	HLA-DOB		VEGFC						STAT5A		HMOX2
					EGFR						SPHK1								PRKCQ
											HLA-DPB1	Melanogenesis	PLCB3						CCNE1	Cocaine addiction	PRKX
				T cell receptor signaling pathway	NCK2						IL12A		TYRP1						STAT1		GRIN3A
					IKBKB						VDR		WNT6						TLR4		CDK5R1
					MAPK1						RFXANK		FZD1						IL6
					PAK1						NFYB		CTNNB1						IL2RG	Epithelial cell signaling in Helicobacter pylori infection	ATP6V1E2
					MAP3K7						TLR2		MAP2K1						TNFAIP3		MAPK10
													TCF7L1						MYD88		CSK
				Oxytocin signaling pathway	ITPR1					Rap1 signaling pathway	VEGFA		LEF1						JAK2		ATP6V0B
					GNAI3						PARD6A		WNT9A						FYN
					MAPK1						PIK3R3		GNAS						AKT3	Amphetamine addiction	PRKX
					ROCK1						DRD2		TCF7L2						IKBKE		GRIN3A
					PRKACA						MAP2K2		CREB1						MX1		CAMK2D
					ADCY3						MAGI1		FZD2								CAMK2B
					PPP1CB						ANGPT4		WNT7B					Staphylococcus aureus infection	FPR1
					EGFR						ADORA2B		CREB3L2						C1R	Platelet activation	PIK3CB
											CSF1R		PRKACB						C1S		PRKX
				Inflammatory bowel disease (IBD)	IL4R						RASSF5		GNAI2						ITGB2		PLA2G4E
					SMAD2								PRKCA						PTAFR		ADCY9
					STAT3					Salmonella infection	ARPC1A		WNT5B						SELPLG		PTGS1
											KLC4		WNT3A						ICAM1		GUCY1A3
				Salivary secretion	ITPR1						DYNC2H1		NRAS								F2R
					SLC4A2								FZD8					FoxO signaling pathway	IL7R		COL2A1
					PRKACA					Jak-STAT signaling pathway	IL20RB								AGAP2
					ADCY3						PIK3R3	Fc epsilon RI signaling pathway	LYN						MAPK3	Insulin secretion	PRKX
											IL12A		PIK3CD						NLK		ADCY9
				Toll-like receptor signaling pathway	TAB1						CCND3		VAV2						IL6		CAMK2D
					IKBKB						CBLC		AKT2						ARAF		CAMK2B
					MAPK1						STAT5B		PIK3CA						PRKAA2		RAB3A
					MAP2K4								RAC1						S1PR1
					MAP3K7					Inositol phosphate metabolism	IMPA2		PRKCA						TGFB2	Metabolism of xenobiotics by cytochrome P450	ADH5
											ISYNA1		CSF2						MAPK11		CYP1A1
				Valine, leucine and isoleucine degradation	ACADM								NRAS						RAG1		UGT1A6
					HIBADH					Alcoholism	ATF4		PLCG1						FOXO6		GSTP1
											HDAC5		MAPK14						AKT3
				Calcium signaling pathway	ITPR1						ADORA2B		MAP2K1						BNIP3	Gap junction	PRKX
					PHKB						CAMKK2		TNF								ADCY9
					PHKA2						DRD2							Arachidonic acid metabolism	PTGS2		GUCY1A3
					PHKG2						PPP1R1B	Colorectal cancer	TGFBR2						GGT5		TUBB
					VDAC2								MSH2						ALOX5		GJA1
					PRKACA					PI3K-Akt signaling pathway	VEGFA		CTNNB1						PTGES
					ADCY3						MYB		MAP2K1						PLA2G4C	Pathogenic Escherichia coli infection	NCL
					ORAI1						PIK3R3		TCF7L1						PLA2G16		OCLN
					EGFR						TP53		CCND1						GGT1		TUBB
											LPAR6		LEF1						CYP2J2
				Small cell lung cancer	BCL2L1						BCL2L11		PIK3CD							Chronic myeloid leukemia	PIK3CB
					PIAS2						ITGB4		TCF7L2					ErbB signaling pathway	MAPK3		E2F2
					IKBKB						MAP2K2		BRAF						STAT5A		MYC
					RXRA						LAMA2		TGFB1						EREG		GAB2
											RPS6KB1		AKT2						AKT3
				Amphetamine addiction	SIRT1						CCND3		PIK3CA						PAK3	Legionellosis	HSPD1
					PRKACA						ATF4		RHOA						SHC3		EEF1A1
					PPP1CB						ITGA2		BAX						PAK6		IL18
											PPP2CA		RAC1						BTC
				PI3K-Akt signaling pathway	VEGFB						ANGPT4								PLCG2	ECM-receptor interaction	HMMR
					GNG12						CSF1R	Long-term depression	PLCB3						ARAF		SPP1
					RXRA						TLR2		MAP2K1								ITGA10
					BCL2L1						CDKN1B		IGF1R					Nitrogen metabolism	CA2		COL4A1
					IL4R								PPP2R1A						CA13		COL2A1
					EIF4E2					Herpes simplex infection	TAF4B		GNAZ						CA8
					ITGA5						HLA-DOB		GUCY1A2							Adherens junction	BAIAP2
					CRTC2						HLA-DPB1		LYN					Selenocompound metabolism	PAPSS2		INSR
					YWHAG						IL12A		GNAS						TXNRD1		WASF1
					PPP2R2A						TP53		BRAF						CTH		RAC3
					PPP2R5A						GTF2IRD1		GNAI2
					IKBKB						PVRL1		ITPR2					Phenylalanine metabolism	ALDH1A3	Glycerolipid metabolism	ALDH7A1
					MAPK1						TLR2		PRKCA						MAOB		PNLIPRP3
					GNB2								GNA12						IL4I1		AKR1A1
					IRS1					Osteoclast differentiation	MAP2K7		NRAS
					EGFR						PIK3R3		PPP2CB					Alanine, aspartate and glutamate metabolism	NAT8L	Morphine addiction	PRKX
					HSP90AB1						JUNB								GFPT2		ADCY9
					BAD						CSF1R	Oxytocin signaling pathway	PLCB3						DDO		GRK6
											TNFSF11		MYL6						IL4I1		GABRG2
				Fatty acid metabolism	ACADM								CACNA1C						ASS1		ARRB2
					PTPLB					Cytokine-cytokine receptor interaction	VEGFA		CACNB4
											CCL22		GUCY1A2					Wnt signaling pathway	FZD9	Basal cell carcinoma	APC2
				Dilated cardiomyopathy	PRKACA						CCL27		CACNA2D3						BAMBI		WNT10B
					ADCY3						IL20RB		OXTR						PORCN		FZD6
					ITGA5						IL12A		CACNA1S						NLK
					TPM2						CXCL9		CD38						WNT3	Fat digestion and absorption	PLA2G12A
											TNFSF11		ACTB						WNT5A		GOT2
				Melanoma	MAPK1						CXCL10		MAP2K1						PLCB4
					EGFR						BMP2		CCND1						RAC2	Nicotine addiction	GABRG2
					BAD						CXCR1		MYLK4						VANGL2		GRIN3A
											CSF1R		NFATC2						FZD7
				Leishmaniasis	MAP3K7						TNFSF9		GNAS						TBL1X	Regulation of autophagy	ATG4D
					TAB1								MAPK7						FZD4		ATG4C
					MAPK1					ECM-receptor interaction	LAMA2		ELK1						DAAM2
											ITGA2		PRKAG2						WNT16	Bacterial invasion of epithelial cells	PIK3CB
				Mineral absorption	SLC30A1						ITGB4		RHOA						TCF7		CLTB
					SLC31A1								PPP3R1								SEPT1
										Hematopoietic cell lineage	CSF1R		ITPR2					Synthesis and degradation of ketone bodies	HMGCL		WASF1
				Cocaine addiction	PRKACA						CD9		PPP1R12C						HMGCS1
					GNAI3						ITGA2		PRKAA1							Cholinergic synapse	PIK3CB
													PPP1R12A					Renal cell carcinoma	TGFB2		PRKX
				Glutathione metabolism	PGD					Dopaminergic synapse	PRKX		PPP3CB						EPAS1		ADCY9
					GSTO1						ATF4		ROCK2						MAPK3		CAMK2D
											PPP2CA		PIK3CD						AKT3		CAMK2B
				Influenza A	DDX58						DRD2		PIK3CA						PAK3		KCNQ5
					IKBKB						PPP1R1B		PRKACB						PAK6
					MAPK1								GNAI2						ARNT2	Glutamatergic synapse	PRKX
					MAP2K4					Chemokine signaling pathway	PRKX		PRKCA						ARAF		PLA2G4E
					TNFRSF10B						CCL22		NRAS								ADCY9
					NXT1						CCL27							Apoptosis	MYD88		GLUL
					ADAR						PIK3R3	Mucin type O-Glycan biosynthesis	C1GALT1						IRAK2		GRIN3A
					OAS3						CXCL10		GALNT4						AKT3		SLC38A1
											CXCR1		GALNT7						PRKAR2B
				Inflammatory mediator regulation of TRP channels	ITPR1						CXCL9		GALNT1						CASP8	Proteoglycans in cancer	PIK3CB
					PRKACA						STAT5B		GALNT2						IL1R1		PRKX
					ADCY3								ST3GAL2						CASP7		PDCD4
					PPP1CB					Platelet activation	PLA2G4A								BID		RPS6KB2
											PRKX	Progesterone-mediated oocyte maturation	MAD1L1						APAF1		CAMK2D
				Cardiac muscle contraction	UQCRFS1						PIK3R3		PIK3CD						IRAK3		TFAP4
					TPM2						PLA2G4B		PDE3B								RPS6
					COX7A2						ITGA2		BRAF					Basal cell carcinoma	FZD9		EIF4B
													CDC16						FZD7		FZD6
				Viral myocarditis	CASP3					Adherens junction	PVRL1		RPS6KA3						WNT3		WNT10B
					ABL1						PVRL4		AKT2						WNT5A		MYC
													CDC27						FZD4		ESR1
				Insulin secretion	SLC2A1					Leukocyte transendothelial migration	PIK3R3		PIK3CA						WNT16		CAMK2B
					PRKACA						RASSF5		PRKACB						TCF7
					ADCY3						CLDN15		GNAI2							Proteasome	PSMB6
											F11R		MAPK14					Prostate cancer	NKX3-1		PSMB1
				VEGF signaling pathway	MAPK1								CPEB1						MAPK3
					BAD					Phosphatidylinositol signaling system	IMPA2		MAP2K1						CCNE1	Vasopressin-regulated water reabsorption	PRKX
											PIK3R3		IGF1R						AKT3		ADCY9
				Osteoclast differentiation	TAB1														PDGFD
					IKBKB					GABAergic synapse	PRKX	Melanoma	CDK6						ARAF	Measles	PIK3CB
					MAPK1						SLC6A11		E2F1						FGFR1		EIF3H
					FOSL2								MAP2K1						PDGFRB		TYK2
					MAP3K7					Hepatitis C	PIK3R3		CCND1						TCF7		CCND2
											TP53		PDGFA						CREB3L1		TP73
				Natural killer cell mediated cytotoxicity	CASP3						PPP2CA		IGF1R								TNFRSF10A
					MAPK1						CLDN15		RB1					Nicotinate and nicotinamide metabolism	NNT		GNB2L1
					PAK1								PDGFB						NT5C2
					TNFRSF10B					Cholinergic synapse	PRKX		PIK3CD						NMNAT2	Regulation of actin cytoskeleton	BAIAP2
					SHC1						PIK3R3		BRAF						AOX1		PIK3CB
											ATF4		FGF5								LIMK2
				Rheumatoid arthritis	ATP6V0D1								AKT2					Other glycan degradation	HEXA		FGFR3
					ATP6V0A1					Calcium signaling pathway	PRKX		PIK3CA						GBA		ARHGEF4
					ATP6V1F						SPHK1		PDGFC						MAN2B2		WASF1
											ADRB2		MET								FGFR4
				Fc epsilon RI signaling pathway	MAPK1						ADORA2B		NRAS					Amino sugar and nucleotide sugar metabolism	HEXA		APC2
					MAP2K4						VDAC1								CYB5R2		ITGAE
											ADRA1B	Chronic myeloid leukemia	CDK6						GFPT2		ITGA10
				Pancreatic secretion	ITPR1								TGFBR2						RENBP		RAC3
					SLC4A2					Natural killer cell mediated cytotoxicity	MAP2K2		E2F1						NPL		F2R
					ADCY3						MICB		MAP2K1						GNE
											PIK3R3		CCND1							Drug metabolism - cytochrome P450	ADH5
				Leukocyte transendothelial migration	GNAI3								MECOM					Endocrine and other factor-regulated calcium reabsorption	DNM1		UGT1A6
					MLLT4					Focal adhesion	VEGFA		CBL						ATP1B1		GSTP1
					ROCK1						PIK3R3		RUNX1						PLCB4
					CTNNA1						ITGB4		IKBKG						KL	Amino sugar and nucleotide sugar metabolism	CYB5R1
											LAMA2		RB1						AP2A2		TSTA3
				Cell adhesion molecules (CAMs)	ALCAM						CCND3		PIK3CD						ADCY6
					CD276						ITGA2		BRAF							Influenza A	PIK3CB
					MPZL1								TGFB1					p53 signaling pathway	SHISA5		KPNA2
					SDC1					Regulation of actin cytoskeleton	ARPC1A		AKT2						SERPINE1		TYK2
					CDH3						PIK3R3		PIK3CA						CCNE1		RAE1
											ARHGEF6		HDAC1						IGFBP3		TICAM1
				B cell receptor signaling pathway	IKBKB						ITGB4		RELA						CASP8		TNFRSF10A
					MAPK1						MAP2K2		CRKL						PMAIP1		MAPK10
											ITGA2		NRAS						BID		IL18
				Chemical carcinogenesis	GSTO1														APAF1		DNAJB1
					ARNT					Neuroactive ligand-receptor interaction	THRA	Pertussis	IRAK1
											LPAR6		MAPK14					Tyrosine metabolism	TH	Protein digestion and absorption	SLC3A2
				Arrhythmogenic right ventricular cardiomyopathy (ARVC)	CTNNA1						DRD2		NLRP3						MAOB		COL12A1
					ITGA5						ADRA1B		TNF						ALDH1A3		COL4A1
											ADRB2		IL23A						IL4I1		COL2A1
				Amoebiasis	CASP3						ADORA2B		TRAF6						AOX1
					PRKACA								NOD1							Amoebiasis	PIK3CB
					RAB7A					Primary immunodeficiency	RFXANK		IRAK4					TGF-beta signaling pathway	BAMBI		PRKX
													ITGB1						TGFB2		GNA15
				Hypertrophic cardiomyopathy (HCM)	ITGA5					Vitamin digestion and absorption	MMACHC		CFL1						LTBP1		COL4A1
					TPM2								C5						DCN		COL2A1
										ABC transporters	ABCA5		RHOA						SMAD6
				Jak-STAT signaling pathway	STAT3								GNAI2						INHBA	Hedgehog signaling pathway	PRKX
					BCL2L1					Other glycan degradation	HEXB		RELA						MAPK3		WNT10B
					IL4R								IL1B						INHBB
					PIAS2					Biosynthesis of unsaturated fatty acids	SCD		IRF3						BMP8B	RIG-I-like receptor signaling pathway	PIN1
					PIAS3																MAPK10
										Maturity onset diabetes of the young	BHLHA15	Leishmaniasis	IRAK1					Taurine and hypotaurine metabolism	GGT5		RNF125
				ECM-receptor interaction	SDC1								MAPK14						GGT1
					ITGA5					Glycosaminoglycan biosynthesis - chondroitin sulfate / dermatan sulfate	B3GAT3		HLA-DQB1							Rap1 signaling pathway	PIK3CB
													TNF					Adrenergic signaling in cardiomyocytes	MAPK3		INSR
				Hematopoietic cell lineage	IL4R					Collecting duct acid secretion	SLC12A7		TRAF6						ADRA1D		FGFR3
					ITGA5								IRAK4						CACNB3		ADCY9
										NF-kappa B signaling pathway	TNFSF11		ITGB1						ATP2B4		RAPGEF5
				Cytokine-cytokine receptor interaction	VEGFB								TAB2						ATP1B1		FGFR4
					IL4R					Cyanoamino acid metabolism	GGT6		TGFB1						PLCB4		LPAR3
					TNFRSF6B								ELK1						ADCY6		LPAR2
					TNFRSF10B					Pertussis	IL12A		IFNGR2						MAPK11		RAPGEF6
					EGFR								NFKBIB						SCN5A		RAC3
					ACVR1B					Olfactory transduction	PRKX		RELA						AKT3		F2R
													IL1B						CACNG8
				Neuroactive ligand-receptor interaction	TSPO					Pathogenic Escherichia coli infection	ARPC1A		JAK1						CACNG7	Hepatitis B	VDAC3
					PARD3														ADCY7		PIK3CB
					NR3C1					Morphine addiction	PRKX	RIG-I-like receptor signaling pathway	TRADD						CACNA2D4		CCNA2
					CHRNB1								MAPK14						CREB3L1		MYC
										Circadian entrainment	PRKX		TNF								TICAM1
				Olfactory transduction	PRKACA								DDX3X					B cell receptor signaling pathway	CD81		E2F2
					ADCY3					Biotin metabolism	OXSM		IKBKG						PIK3AP1		MAPK10
													TRAF6						MAPK3
				Carbohydrate digestion and absorption	HK2					Retrograde endocannabinoid signaling	PRKX		ATG12						AKT3	Taste transduction	PRKX
													ATG5						IFITM1		KCNB1
				Sulfur metabolism	ETHE1					Complement and coagulation cascades	THBD		TRAF2						RAC2
													TBK1						PLCG2	Natural killer cell mediated cytotoxicity	PIK3CB
				Other glycan degradation	FUCA2					Ubiquinone and other terpenoid-quinone biosynthesis	COQ5		RIPK1						CD22		TNFRSF10A
													NFKBIB								MICA
				Nitrogen metabolism	CPS1					Phenylalanine metabolism	PRDX6		RELA					Circadian entrainment	MAPK3		RAC3
													IRF3						GNG4		RAET1E
				Biosynthesis of unsaturated fatty acids	PTPLB					Vibrio cholerae infection	PRKX		MAVS						GRIN2D		RAET1G
													TANK						GNAO1
				Butirosin and neomycin biosynthesis	HK2					Mismatch repair	MSH3								PLCB4	Dopaminergic synapse	PRKX
												Endometrial cancer	CTNNB1						ADCY6		CAMK2D
				Selenocompound metabolism	TXNRD2					Glycosphingolipid biosynthesis - ganglio series	HEXB		MAP2K1						RYR1		ARRB2
													TCF7L1						GNB5		PPP2R5D
				Histidine metabolism	CNDP2					Glycosphingolipid biosynthesis - globo series	HEXB		CCND1						ADCY7		MAPK10
													LEF1						GNG11		CAMK2B
				Porphyrin and chlorophyll metabolism	UROD					Riboflavin metabolism	ACPP		PIK3CD
													TCF7L2					Fat digestion and absorption	CEL	Hepatitis C	PIK3CB
				Taste transduction	PRKACA								BRAF						DGAT2		TYK2
													ELK1						PPAP2A		EIF3E
				Malaria	SDC1								AKT2						PPAP2B		TICAM1
													PIK3CA						ABCA1		MAPK10
				Drug metabolism - cytochrome P450	GSTO1								NRAS								OCLN
													ILK					Tryptophan metabolism	MAOB
				Metabolism of xenobiotics by cytochrome P450	GSTO1														IL4I1	NOD-like receptor signaling pathway	MAPK10
												Influenza A	HLA-DQB1						EHHADH		IL18
				Taurine and hypotaurine metabolism	ADO								NLRP3						KYNU
													TNF						AOX1	Shigellosis	MAPK10
				Fatty acid degradation	ACADM								TNFRSF1A								WASF1
													MAPK14					Riboflavin metabolism	BLVRB
				Retinol metabolism	DGAT1								ACTB						ACP5	Chagas disease (American trypanosomiasis)	PIK3CB
													MAP2K1								GNA15
				Non-homologous end-joining	XRCC6								NUP98					Glycosaminoglycan biosynthesis - chondroitin sulfate / dermatan sulfate	XYLT1		TICAM1
													ATF2						CSGALNACT1		MAPK10
				D-Glutamine and D-glutamate metabolism	GLS								STAT2						CHPF2
													XPO1							Retrograde endocannabinoid signaling	PRKX
				Steroid hormone biosynthesis	SRD5A1								TBK1					Natural killer cell mediated cytotoxicity	HLA-B		ADCY9
													DNAJC3						MAPK3		GABRG2
				Riboflavin metabolism	ACP6								IRAK4						HLA-A		MAPK10
													HNRNPUL1						ITGB2
				Tyrosine metabolism	FAHD1								AKT2						RAC2	Vascular smooth muscle contraction	PRKX
													IFNAR1						PLCG2		PLA2G4E
				Glycosphingolipid biosynthesis - lacto and neolacto series	B3GNT3								IFNAR2						ARAF		ADCY9
													IL1B						ICAM1		PLA2G12A
				SNARE interactions in vesicular transport	STX6								IRF3						HLA-C		GUCY1A3
													PIK3CD						FYN
				Arachidonic acid metabolism	FAM213B								EIF2AK3						SHC3	Long-term depression	PLA2G4E
													PIK3CA						BID		GUCY1A3
													IFNGR2						ULBP2
													NFKBIB							MAPK signaling pathway	PRKX
													PRKCA					Type I diabetes mellitus	HLA-C		PLA2G4E
													RELA						HLA-B		FGFR3
													JAK1						CPE		ARRB2
													MAVS						HLA-A		FGFR4
																			ICA1		MAPK10
												Glycosaminoglycan biosynthesis - heparan sulfate / heparin	HS3ST3A1								ECSIT
													HS3ST1					Chemokine signaling pathway	MAPK3		RPS6KA1
													EXT2						PREX1		GADD45B
													B4GALT7						GNG4		MYC
													B3GALT6						STAT1		STK3
																			PLCB4		MAPKAPK3
												Glioma	CDK6						RAC2		RAC3
													E2F1						ADCY6
													MAP2K1						TIAM1	Ras signaling pathway	PIK3CB
													CCND1						GNG11		PLA2G4E
													PDGFA						JAK2		PRKX
													IGF1R						AKT3		INSR
													RB1						PRKCD		FGFR3
													PDGFB						SHC3		RAPGEF5
													PIK3CD						IL8		PLA2G12A
													BRAF						CXCL1		FGFR4
													AKT2						CXCL11		MAPK10
													PIK3CA						GNB5		GAB2
													PRKCA						ADCY7		RAC3
													NRAS
													PLCG1					Inositol phosphate metabolism	INPP1	Tuberculosis	HSPD1
																			OCRL		CAMK2D
												cGMP-PKG signaling pathway	PLCB3						PLCE1		ATP6V0B
													KCNMA1						INPP5J		HSPA9
													CACNA1C						MTM1		MAPK10
													GUCY1A2						PLCB4		CAMK2B
													CACNA1S						PLCG2		CYP27B1
													MAP2K1								IL18
													MYLK4					Hippo signaling pathway	FZD9
													SLC8A1						SERPINE1	Salmonella infection	MAPK10
													ATF2						DLG4		WASF1
													NFATC2						TEAD2		IL18
													AKT2						ITGB2
													MEF2A						WNT3	Alcoholism	H2AFZ
													RHOA						WNT5A		SLC29A1
													PPP3R1						PARD6B		HDAC3
													CREB1						BMP8B		CAMKK1
													ITPR2						TGFB2		GRIN3A
													ATP2A2						WTIP		H2AFY
													PPP1R12A						FZD7
													PPP3CB						FZD4	Toll-like receptor signaling pathway	PIK3CB
													ATP2B1						WNT16		SPP1
													ROCK2						TCF7		TICAM1
													CREB3L2								MAPK10
													PIK3CD					cGMP-PKG signaling pathway	MYL9
													PDE3B						PRKCE	Salivary secretion	PRKX
													PIK3CA						MAPK3		ADCY9
													GNAI2						ADRA1D		GUCY1A3
													GNA12						ATP2B4
													VASP						ATP1B1	Inflammatory bowel disease (IBD)	IL18
																			PLCB4		IL12RB2
												Wnt signaling pathway	PLCB3						ADCY6
													WNT6						ADRA2C	cGMP-PKG signaling pathway	VDAC3
													FZD1						NPR2		PIK3CB
													CTNNB1						KCNMB4		INSR
													TCF7L1						AKT3		ADCY9
													CCND1						PDE2A		GUCY1A3
													LEF1						ADCY7		RGS2
													WNT9A						MYLK		PDE5A
													NFATC2						CREB3L1
													VANGL1							Adrenergic signaling in cardiomyocytes	PIK3CB
													TCF7L2					Estrogen signaling pathway	MAPK3		PRKX
													SENP2						MMP2		ADCY9
													RHOA						AKT3		CAMK2D
													PPP3R1						PRKCD		PPP2R5D
													RAC1						SHC3		CAMK2B
													FOSL1						GNAO1
													PPP3CB						PLCB4	Osteoclast differentiation	PIK3CB
													FZD2						ADCY6		TREM2
													ROCK2						ADCY7		TYK2
													WNT7B						CREB3L1		MAPK10
													PRKACB								GAB2
													PRKCA					GABAergic synapse	SLC38A5
													WNT5B						GABRA2	Renal cell carcinoma	PIK3CB
													WNT3A						GNG4		FH
													FZD8						GNAO1
																			GABRA3	Prostate cancer	PIK3CB
												HIF-1 signaling pathway	EGLN1						ADCY6		E2F2
													CUL2						GNB5		GSTP1
													AKT2						ADCY7
													ALDOA						GNG11	Rheumatoid arthritis	ATP6V1E2
													PFKFB3								IL18
													PLCG1					Viral carcinogenesis	EIF2AK2		ATP6V0B
													EGLN2						HLA-B
													PIK3CD						ACTN4	TNF signaling pathway	PIK3CB
													PDK1						MAPK3		PGAM5
													PIK3CA						STAT5A		MAPK10
													IFNGR2						HLA-A		EDN1
													PRKCA						CCNE1
													RELA						CASP8	Dilated cardiomyopathy	PRKX
													MAP2K1						TRAF1		ADCY9
													IGF1R						HIST2H2BE		ITGA10
																			IL6ST
												ECM-receptor interaction	FN1						HLA-C	NF-kappa B signaling pathway	PIAS4
													ITGAV						GSN		GADD45B
													LAMC1						KAT2B		TICAM1
													ITGB1						PMAIP1
													ITGA3						HIST1H2BK	Complement and coagulation cascades	F2R
													CD44						SP100		F12
													LAMB3						CREB3L1
													COL27A1							Pathways in cancer	PIK3CB
													COL4A6					Dorso-ventral axis formation	ETV6		FGFR3
													LAMC2						ETV7		JUP
													LAMA3						MAPK3		FH
													AGRN								E2F2
													ITGA2B					Drug metabolism - cytochrome P450	MAOB		MAPK10
													COL11A1						GSTM4		GSTP1
																			MGST2		FZD6
												Chagas disease (American trypanosomiasis)	IRAK1						GSTM3		RXRB
													PLCB3						ALDH1A3		APC2
													TNF						FMO5		SKP2
													PPP2R1A						AOX1		WNT10B
[truncated: 1,652 more rows]

## Sheet: LN1 x LN2
LN1 x LN2
EXCLUSIVE LN1		EXCLUSIVE LN2		CONTINUM		EXCLUSIVE LN1 DOWN REGULATED		EXCLUSIVE LN1 UP REGULATED		EXCLUSIVE LN2 DOWN REGULATED		EXCLUSIVE LN2 UP REGULATED		COMMON DOWN REGULATED		COMMON UP REGULATED		COMMON LN1 DOWN REGULATED LN2 UP REGULATED		COMMON LN1 UP REGULATED LN2 DOWN REGULATED
						Ribosome	RPL17	Protein processing in endoplasmic reticulum	SEC62	Steroid biosynthesis	DHCR24	Hematopoietic cell lineage	MME	Terpenoid backbone biosynthesis	HMGCR	Cytokine-cytokine receptor interaction	CXCL11	Cytokine-cytokine receptor interaction	IL12RB2	Ras signaling pathway	PLCG2
							RPS21		STT3A		SQLE				MVK		CSF3		CXCL10		EPHA2
							MRPL32		CKAP4			Cell adhesion molecules (CAMs)	ICAM2				IL24				FGFR1
							RPL35		EDEM1	Salivary secretion	SLC4A2			Arrhythmogenic right ventricular cardiomyopathy (ARVC)	PKP2		IL1B	Toll-like receptor signaling pathway	CXCL10		PLA2G16
							RPL37		UGGT1		TRPV6	Renin-angiotensin system	MME		CACNG4						KITLG
							RPL7		TRAF2							Jak-STAT signaling pathway	CSF3	Jak-STAT signaling pathway	IL12RB2		PAK6
							MRPS6		EIF2AK2	Pyrimidine metabolism	CMPK2	Natural killer cell mediated cytotoxicity	ICAM2	RNA transport	EEF1A1		IL13RA2
							RPL19		SAR1A		DPYD				PABPC4L		IL24	RIG-I-like receptor signaling pathway	CXCL10	Amoebiasis	TLR4
							RPL13A		DNAJC3			Rap1 signaling pathway	RGS14								COL1A1
							RPL32		SEC61G	Metabolic pathways	SQLE			MAPK signaling pathway	CACNG4	Malaria	CSF3	Cytosolic DNA-sensing pathway	CXCL10		LAMA1
							RPL5		BCAP31		ACAT2	Protein digestion and absorption	MME		DUSP10		IL1B				IL1R2
							MRPL24		CANX		DHCR24							Salivary secretion	DMBT1
							RPL8		DNAJB12		DPYD	Alzheimer's disease	MME	Metabolic pathways	HMGCR	Hematopoietic cell lineage	CSF3			PI3K-Akt signaling pathway	TLR4
							RPL13		RPN1		IPPK				MVK		IL1B	RNA degradation	BTG2		PHLPP2
							RPL4		UFD1L		CMPK2										EPHA2
							RPS18		SSR4					mRNA surveillance pathway	PABPC4L	Chagas disease (American trypanosomiasis)	IL1B	Inflammatory bowel disease (IBD)	IL12RB2		FGFR1
							MRPS11		MBTPS1	MAPK signaling pathway	MEF2C						PPP2R2C				COL1A1
							RPS9		WFS1		DUSP4			Transcriptional misregulation in cancer	ASPSCR1			Chemokine signaling pathway	CXCL10		KITLG
							RPS2		RPN2							Toll-like receptor signaling pathway	IL1B				LAMA1
							RPL15		TUSC3	Fructose and mannose metabolism	C12orf5			RNA degradation	PABPC4L		CXCL11	TNF signaling pathway	CXCL10
							MRPL19		HSPA5											Axon guidance	EPHA3
							RPL35A		RRBP1	Carbon metabolism	ACAT2			Rap1 signaling pathway	MAGI1	PI3K-Akt signaling pathway	PPP2R2C	Influenza A	CXCL10		EPHA2
							FAU		CALR								FGF13				PAK6
							MRPS18C		UBQLN1	Hepatitis C	IRF1			Oxytocin signaling pathway	CACNG4		CSF3				SEMA5A
							RPS8		DNAJB11
							MRPL35		VIMP	Transcriptional misregulation in cancer	MEF2C			Bile secretion	HMGCR	Alzheimer's disease	APOE			Proteoglycans in cancer	TLR4
							RPS12		PDIA4								IL1B				PLCG2
							RPL18A		BAX	Butanoate metabolism	ACAT2			Influenza A	RSAD2						ANK1
							MRPL13		HSPH1							Proteoglycans in cancer	FGF13				FGFR1
							RSL24D1		SEC31A	Cell cycle	ANAPC2			Adrenergic signaling in cardiomyocytes	CACNG4		SMO				TIMP3
							RPL27		UBQLN2
							RPL6		DNAJB2	HTLV-I infection	ANAPC2			Viral myocarditis	CXADR	MAPK signaling pathway	FGF13			Pathways in cancer	EGLN1
							RPS15A		STT3B								IL1B				PPARG
							MRPL16		PPP1R15A	Pancreatic secretion	SLC4A2			Cardiac muscle contraction	CACNG4						PLCG2
							RPL11		P4HB							Pathways in cancer	FGF13				FGFR1
							RPS3		CAPN2	Fat digestion and absorption	ACAT2			Cell adhesion molecules (CAMs)	CDH4		SMO				KITLG
							RPS13		DNAJC1												LAMA1
							MRPL15		ERLEC1	Oxytocin signaling pathway	MEF2C			Legionellosis	EEF1A1	NOD-like receptor signaling pathway	IL1B
							C2orf15		NPLOC4											NF-kappa B signaling pathway	TLR4
							RPL31		DNAJC5	Bile secretion	SLC4A2			Dilated cardiomyopathy	CACNG4	Cytosolic DNA-sensing pathway	IL1B				CARD11
							RPS25		VCP												PLCG2
							MRPL36		OS9	Mineral absorption	TRPV6			Regulation of actin cytoskeleton	FGD3	Hepatitis C	PPP2R2C
							MRPL28		HSP90B1											Cytokine-cytokine receptor interaction	EDAR
							RPL12		EIF2AK3	Oocyte meiosis	ANAPC2			Protein processing in endoplasmic reticulum	BAG1	Rap1 signaling pathway	FGF13				TNFRSF9
							RPL17		MAN1A1												KITLG
							RPL36		GANAB	p53 signaling pathway	TP53I3			Peroxisome	MVK	Prion diseases	IL1B				INHBB
							MRPS10		PDIA3												IL1R2
							MRPL14		MAN1A2	beta-Alanine metabolism	DPYD			AMPK signaling pathway	HMGCR	Herpes simplex infection	IL1B
							MRPL34		UGGT2											HIF-1 signaling pathway	EGLN1
							MRPS2		TRAM1	Gastric acid secretion	SLC4A2			Aldosterone-regulated sodium reabsorption	SCNN1A	Oxytocin signaling pathway	CAMK1				TLR4
							RPL29		UBQLNL												PLCG2
							RPS15		RNF185	Tryptophan metabolism	ACAT2			Wnt signaling pathway	SFRP1	Chemokine signaling pathway	CXCL11
							MRPL21		ERO1LB											Rap1 signaling pathway	PARD6B
							RPS14		HSP90B1	Prolactin signaling pathway	IRF1			Hypertrophic cardiomyopathy (HCM)	CACNG4	TNF signaling pathway	IL1B				EPHA2
							MRPS15		PDIA6												FGFR1
							MRPL2			Progesterone-mediated oocyte maturation	ANAPC2			Taste transduction	SCNN1A	Hippo signaling pathway	PPP2R2C				KITLG
							MRPL4	Regulation of actin cytoskeleton	ARPC5
							MRPS9		ACTN4	Pertussis	IRF1			Tight junction	MAGI1	Apoptosis	IL1B			Steroid hormone biosynthesis	STS
							RPL23		ARPC1B												HSD11B1
							RPL10A		PIP5K1A	Cell adhesion molecules (CAMs)	ITGB8					Measles	IL1B
							MRPL22		BRAF											Legionellosis	TLR4
							RPL38		ITGB1	Fatty acid metabolism	ACAT2					NF-kappa B signaling pathway	IL1B				EEF1A2
							RPL22		VAV2
							RPL22L1		PIP4K2A	Dilated cardiomyopathy	ITGB8					Influenza A	IL1B			Inositol phosphate metabolism	PLCG2
							RPLP0		RAC1												PI4KA
							RPL34		ARAF	ECM-receptor interaction	ITGB8					Ras signaling pathway	FGF13
							RPS2		PIP4K2B											Inflammatory bowel disease (IBD)	TLR4
							RPL3		ROCK2	Regulation of actin cytoskeleton	ITGB8					Axon guidance	FES				GATA3
							UBA52		PIK3CD
							RPL9		DOCK1	Arrhythmogenic right ventricular cardiomyopathy (ARVC)	ITGB8					Adrenergic signaling in cardiomyocytes	PPP2R2C			Renal cell carcinoma	EGLN1
							RPL30		PTK2												PAK6
							RPS23		PAK4	Focal adhesion	ITGB8					Pertussis	IL1B
							MRPS7		MAPK3											PPAR signaling pathway	PPARG
							MRPL3		VCL	Ubiquitin mediated proteolysis	ANAPC2					Legionellosis	IL1B				ACSL5
							RPS24		PDGFB
							RPS4Y1		ARHGEF1	Inositol phosphate metabolism	IPPK					Regulation of actin cytoskeleton	FGF13			B cell receptor signaling pathway	CARD11
							MRPS21		ARHGEF7												PLCG2
							MRPL12		CHRM3	PI3K-Akt signaling pathway	ITGB8					Salmonella infection	IL1B
							MRPL18		RHOA											Adherens junction	SNAI2
							RPL37A		ARHGAP35	Wnt signaling pathway	PRICKLE1					AMPK signaling pathway	PPP2R2C				FGFR1
							RPSAP58		CRKL
							RPS27A		PPP1R12C	cGMP-PKG signaling pathway	MEF2C					Melanoma	FGF13			TGF-beta signaling pathway	INHBB
							MRPL10		LIMK1												NOG
							RPS6		NCKAP1	Hypertrophic cardiomyopathy (HCM)	ITGB8					Basal cell carcinoma	SMO
							MRPS5		PPP1R12A											Phosphatidylinositol signaling system	PLCG2
							MRPL11		GSN	Pyruvate metabolism	ACAT2					Leishmaniasis	IL1B				PI4KA
							RPS10		FN1
							RPL14		ABI2	Glyoxylate and dicarboxylate metabolism	ACAT2					mRNA surveillance pathway	PPP2R2C			ErbB signaling pathway	PAK6
							MRPS18A		ITGA3												PLCG2
									SSH1	Drug metabolism - other enzymes	DPYD					African trypanosomiasis	IL1B
						Metabolic pathways	IMPA2		GNA12											ECM-receptor interaction	LAMA1
							ACSBG2		NRAS	mRNA surveillance pathway	CLP1					Amoebiasis	IL1B				COL1A1
							NDUFA10		MSN
							ACADSB		PIP4K2C	Pantothenate and CoA biosynthesis	DPYD					Inflammatory bowel disease (IBD)	IL1B			Hematopoietic cell lineage	KITLG
							DHRS9		MYL9												IL1R2
							NDUFB10		MRAS	Synthesis and degradation of ketone bodies	ACAT2					Rheumatoid arthritis	IL1B
							CYC1		FGF2											Inflammatory mediator regulation of TRP channels	P2RY2
							NDUFA6		ITGB2	Fatty acid degradation	ACAT2					Inflammatory mediator regulation of TRP channels	IL1B				PLCG2
							COX5A		FGF5
							SRM		DIAPH3	Propanoate metabolism	ACAT2					Type I diabetes mellitus	IL1B			T cell receptor signaling pathway	CARD11
							PRPS2		ITGA11												PAK6
							ACACA		WASF2	Phosphatidylinositol signaling system	IPPK					Hedgehog signaling pathway	SMO
							ALDH1A1		FGD1											Focal adhesion	COL1A1
							HSD3B7		MAP2K1	Valine, leucine and isoleucine degradation	ACAT2					Osteoclast differentiation	IL1B				PAK6
							ALOX12		PDGFC												LAMA1
							COX6C		ARHGEF12	Terpenoid backbone biosynthesis	ACAT2					Tuberculosis	IL1B
							DPM3		ITGA4											Toxoplasmosis	TLR4
							ALDH1B1		RAC2	Lysine degradation	ACAT2					Non-alcoholic fatty liver disease (NAFLD)	IL1B				LAMA1
							HSD17B4		PAK2
							MVD		ACTB							Graft-versus-host disease	IL1B			Neurotrophin signaling pathway	PLCG2
							NDUFC1		ITGAV												RPS6KA2
							B3GNT4		CFL1							Dopaminergic synapse	PPP2R2C
							PRDX6		PAK3											Osteoclast differentiation	PPARG
							EPRS		PDGFA							Tight junction	PPP2R2C				PLCG2
							NT5C		RRAS
							GOT2		PIK3CA											Platelet activation	PLCG2
							SUCLA2		IQGAP1												COL1A1
							NNMT		PXN
							SAT1		DIAPH2											Tight junction	EPB41L3
							COX8A		MYLK												PARD6B
							ANPEP		PFN4
							GGT6		ITGA2B											MAPK signaling pathway	FGFR1
							PPCDC		TIAM1												RPS6KA2
							AKR1D1		PDGFD												IL1R2
							CAD		PDGFRB
							ATP5E		TMSB4X											MicroRNAs in cancer	PLCG2
							ADC		MYH9												TIMP3
							ATP5G1		ITGA7
							MCEE		CDC42											Hippo signaling pathway	SNAI2
							ALOX15B		ITGA1												PARD6B
							ITPA		FGFR2
							AGPAT3		ITGB7											Transcriptional misregulation in cancer	PPARG
							AKR1C3		ARPC3												IL1R2
							FDPS		MYLK4
							HOGA1		CHRM4											Metabolic pathways	MAOB
							RDH10														PLA2G16
							B3GAT3	Endocytosis	RAB11FIP2												PI4KA
							ATP5C1		PDCD6IP												ACSL5
							GMDS		CLTA												GALNT6
							MOGS		PIP5K1A												PLCG2
							PFAS		DNAJC6												HSD11B1
							GRHPR		EPS15												XYLT1
							NDUFV3		MET												HMGCS1
							ATP6V1B1		RAB22A
							DBT		STAM											Regulation of actin cytoskeleton	FGFR1
							ATIC		AP2A1												PAK6
							DPAGT1		SMAP2
							AK2		ITCH											Toll-like receptor signaling pathway	TLR4
							MECR		ASAP2
							PGAP1		CHMP3											NOD-like receptor signaling pathway	CARD6
							NDUFAB1		SMAD7
							AMACR		USP8											Hepatitis B	TLR4
							NDUFS8		TGFB1
							CDS1		EPN1											Homologous recombination	RPA4
							HIBCH		GRK5
							PGS1		AP2A2											HTLV-I infection	IL1R2
							ACOX2		CAV2
							MDH2		NEDD4											Epstein-Barr virus infection	PLCG2
							NDUFV2		SH3KBP1
							ACSS3		ASAP1											Adipocytokine signaling pathway	ACSL5
							UQCRB		AP2S1
							POLR2F		EHD2											Protein digestion and absorption	COL1A1
							ST6GALNAC1		RHOA
							SGMS2		RAB5A											Bile secretion	ABCG2
							NDUFB4		IQSEC1
							TKT		ACAP2											Measles	TLR4
							CTPS2		IQSEC2
							B4GALT4		HLA-C											Influenza A	TLR4
							FECH		ACAP3
							ATP5O		STAM2											DNA replication	RPA4
							ACSM3		CHMP4B
							MMAB		TFRC											Gastric acid secretion	KCNJ15
							GALNT13		AGAP2
							MOCS1		FOLR1											Tryptophan metabolism	MAOB
							UPP1		SMAD6
							LPCAT1		HLA-A											Chemical carcinogenesis	HSD11B1
							B4GALT2		KIT
							MAN2A1		EHD4											Mucin type O-Glycan biosynthesis	GALNT6
							PNPLA3		IL2RG
							HYAL2		SMURF2											ABC transporters	ABCG2
							NDUFS5		CAV1
							PDXP		TSG101											Melanogenesis	KITLG
							LIPG		CHMP2A
							NAPRT1		HLA-B											Progesterone-mediated oocyte maturation	RPS6KA2
							ALAS1		CLTCL1
							NDUFA8		CDC42											Thyroid hormone signaling pathway	PLCG2
							UQCRH		EHD1
							ADSL		FGFR2											AMPK signaling pathway	PPARG
							BCAT1		IGF1R
							PLA2G6		CLTC											Calcium signaling pathway	PLCG2
							ATP5G3		RET
							CYP2U1		EHD3											mTOR signaling pathway	RPS6KA2
							GSS		NEDD4L
							NDUFV1		ADRBK2											Glycine, serine and threonine metabolism	MAOB
							DCTPP1		TGFBR2
							NTPCR		RAB11FIP5											Melanoma	FGFR1
							FH		WWP1
							PLA2G4B		VPS37C											Thyroid cancer	PPARG
							DPM2		VPS36
							POLR3D		DAB2											Prostate cancer	FGFR1
							GLUD1		SMURF1
							GALNT5		DNM1											Glioma	PLCG2
							PIGF		TGFB2
							SUCLG1		RAB31											Nucleotide excision repair	RPA4
							MTHFD2		PML
							NME1-NME2		CBL											Small cell lung cancer	LAMA1
							GAPDHS		RAB5B
							POLR2G		TRAF6											Non-small cell lung cancer	PLCG2
							MAT2B
							HYAL3	Proteoglycans in cancer	MRAS											Rheumatoid arthritis	TLR4
							MBOAT1		MMP2
							POLR2D		FGF2											Neuroactive ligand-receptor interaction	P2RY2
							GALK1		FLNB
							GAA		FGF5											Glycosaminoglycan biosynthesis - heparan sulfate / heparin	XYLT1
							PAFAH1B1		FZD1
							ATP6V0B		FLNC											Phenylalanine metabolism	MAOB
							ELOVL6		WNT5A
							MTHFD2L		PLCG1											Glycosaminoglycan biosynthesis - chondroitin sulfate / dermatan sulfate	XYLT1
							ACLY		CTNNB1
							COX4I1		MAP2K1											Vibrio cholerae infection	PLCG2
							PPT1		FZD4
							ISYNA1		IGF2											Mismatch repair	RPA4
							PLA2G4E		PTCH1
							PGLS		ARHGEF12											Leukocyte transendothelial migration	PLCG2
							AMD1		AKT2
							NDUFA2		HOXD10											Vascular smooth muscle contraction	ARHGEF11
							POLR3G		PLAU
							MCCC2		TGFB2											VEGF signaling pathway	PLCG2
							PSAT1		ACTB
							QRSL1		ITGAV											Tyrosine metabolism	MAOB
							PPOX		PLCE1
							LPCAT4		AKT3											Sphingolipid metabolism	SGPP2
							ACSS2		CCND1
							PCCB		FZD7											Histidine metabolism	MAOB
							SAT2		RRAS
							NDUFA13		PIK3CA											Epithelial cell signaling in Helicobacter pylori infection	PLCG2
							RDH16		IQGAP1
							POLR1E		CBL											Butanoate metabolism	HMGCS1
							IMPDH1		PXN
							SHMT1		WNT3A											Fc epsilon RI signaling pathway	PLCG2
							PTGES2		HPSE
							CERS4		TWIST1											Fc gamma R-mediated phagocytosis	PLCG2
							GPT2		BRAF
							PLA2G4A		ITGB1											Oocyte meiosis	RPS6KA2
							ACAT1		CTTN
							MCCC1		VAV2											Pertussis	TLR4
							COX7C		PLAUR
							HADH		MET											Fatty acid metabolism	ACSL5
							UCK2		RAC1
							NDUFS2		ARAF											Salmonella infection	TLR4
							BPGM		FRS2
							ATP5H		FZD2											Pathogenic Escherichia coli infection	TLR4
							HYAL1		SDC4
							APRT		ROCK2											Cocaine addiction	MAOB
							LIPT1		WNT7B
							UQCRQ		PIK3CD											Amphetamine addiction	MAOB
							CSAD		TGFB1
							UQCRC2		PRKACB											Alcoholism	MAOB
							MTHFD1L		FZD8
							IMPDH2		CAV2											Glycerophospholipid metabolism	PLA2G16
							SORD		CD63
							ALDH7A1		PTK2											Wnt signaling pathway	TBL1X
							CYP1A1		MAPK3
							PDHA1		ARHGEF1											Ether lipid metabolism	PLA2G16
							PLA2G12A		CD44
							ATP5J2		ELK1											Natural killer cell mediated cytotoxicity	PLCG2
							FLAD1		WNT3
							GOT1		RHOA											Arginine and proline metabolism	MAOB
							GNPDA1		ITPR2
							PANK3		PPP1R12C											Leishmaniasis	TLR4
							NAGS		PPP1R12A
							PAPSS1		FN1											Chagas disease (American trypanosomiasis)	TLR4
							AKR1A1		PRKCA
							IDH3B		GPC1											Malaria	TLR4
							NDUFS7		WNT5B
							ADH5		NRAS											Drug metabolism - cytochrome P450	MAOB
							SPHK1		MSN
							PFKM		DCN											Metabolism of xenobiotics by cytochrome P450	HSD11B1
							ALDH3A2		TIAM1
							SLC27A5		CAV1											Synthesis and degradation of ketone bodies	HMGCS1
							ODC1		TWIST2
							PLD2		SDC2											Fatty acid degradation	ACSL5
							POLR2H		WNT9A
							NDUFS4		WNT16											RNA transport	EEF1A2
							ALDH5A1		FZD9
							CKMT1A		WNT6											Fanconi anemia pathway	RPA4
							POLR1B		TNF
							CMBL		FLNA											Circadian rhythm	BHLHE41
							GCLC		CDC42
							NDUFS3		MAPK11											Tuberculosis	TLR4
							NME1		MAPK14
							PNLIPRP3		LUM											Linoleic acid metabolism	PLA2G16
							GART		IGF1R
							B3GNT5		HBEGF											Lysosome	LAPTM5
							PET112
							ATP5F1	Focal adhesion	MYL9											Arachidonic acid metabolism	PLA2G16
							NDUFA11		XIAP
							MRI1		TLN2											Protein processing in endoplasmic reticulum	DNAJA1
							ST3GAL3		FLNB
							GALNT14		COL5A1											alpha-Linolenic acid metabolism	PLA2G16
							NT5M		PARVA
							COQ5		FLNC											Peroxisome	ACSL5
							FUK		ITGA11
							GLUL		CAPN2											Phagosome	TLR4
							PIGV		RAP1A
							GLUD2		COL5A2											Endocytosis	PARD6B
							PYCR1		COL6A1
							AFMID		CTNNB1											Valine, leucine and isoleucine degradation	HMGCS1
							ASNS		MAP2K1
							MCAT		PDGFC											Dopaminergic synapse	MAOB
							UQCRC1		TNC
							POLR1C		RASGRF1											Huntington's disease	PPARG
							CERS6		AKT2
							ATP5B		ITGA4											Serotonergic synapse	MAOB
							NDUFA7		RAC2
							ATP5D		ZYX											Terpenoid backbone biosynthesis	HMGCS1
							POLR2E		PAK2
							NDUFB7		COL6A3											Synaptic vesicle cycle	UNC13A
							TECR		ACTB
							BDH1		ITGAV											Long-term potentiation	RPS6KA2
							COX10		FYN
							TSTA3		AKT3
							ALPP		PAK3
							HEXB		CCND1
							LIAS		PDGFA
							PPAP2C		PIK3CA
							SHMT2		PXN
							PCYT2		COL6A2
							UQCRH		MYLK
							EPT1		ACTN4
							KHK		BRAF
							CCBL2		ITGB1
							AHCY		VAV2
							UQCR10		LAMB3
							ZNRD1		COL27A1
							B3GNT1		MET
							POLG2		RAC1
							DHODH		ILK
							DCXR		ROCK2
							NME3		PIK3CD
							SMPD3		LAMC1
							UGT1A6		DOCK1
							AK4		VEGFC
							HMBS		RAPGEF1
							TRIT1		COL4A6
							NFS1		CAV2
							NDUFB5		PTK2
							CHSY3		PAK4
							SMPD2		MAPK3
							ACSL1		VCL
							CCBL1		PDGFB
							ATP5A1		ELK1
							COX5B		RHOA
							PLA2G2A		ARHGAP35
							OXSM		CRKL
							GCDH		PPP1R12C
							HSD17B8		LAMA3
							NME2		PPP1R12A
							AASS		FN1
							BCAT2		BIRC2
							COASY		ITGA3
							ALG3		PRKCA
							ATP5I		LAMC2
							NDUFS6		VASP
							LPIN1		THBS2
							PPT2		COL5A3
							HSD17B1		ITGA2B
							PTGS1		CAV1
							UQCR11		RAP1B
							EPHX2		COL1A2
							FUT3		THBS3
							MPST		PDGFD
							PIGL		PDGFRB
							PEMT		FLNA
							PNPO		ITGA7
							MOCS2		CDC42
							ALDH3B2		COL11A1
							SDHB		ITGA1
							ATP6V1E2		LAMA4
							SCLY		ITGB7
							PCCA		SHC3
							FASN		IGF1R
							COQ3		MYLK4
							ST3GAL4		COL3A1
							NDUFB9
							AOC2	Pathways in cancer	BRAF
							LTA4H		ITGB1
							CYP27B1		LAMB3
							LDHB		MET
							GCNT3		RAC1
							TPK1		TRAF1
							PSPH		ARAF
									EGLN2
						Oxidative phosphorylation	NDUFA10		FZD2
							PPA1		WNT7B
							NDUFC1		PIK3CD
							NDUFV1		LAMC1
							NDUFB10		TGFB1
							CYC1		RALB
							NDUFV3		BAX
							NDUFS5		VEGFC
							ATP6V1B1		COL4A6
							NDUFV2		FZD8
							ATP5E		TFG
							NDUFA6		NFKB2
							COX5A		TRAF2
							UQCRB		PTK2
							ATP5G1		MAPK3
							ATP6V0B		PDGFB
							NDUFB4		TCF7L2
							NDUFA8		CUL2
							UQCRH		STAT1
							NDUFAB1		WNT3
							ATP5O		RHOA
							COX8A		CRKL
							COX6C		STK4
							COX4I1		LAMA3
							ATP5G3		MITF
							NDUFS8		RB1
							ATP5C1		STK36
							ATP5D		FN1
							ATP5I		EPAS1
							NDUFS7		BIRC2
							NDUFB7		ITGA3
							NDUFS6		PRKCA
							COX10		HDAC1
							NDUFA2		RELA
							COX7C		WNT5B
							UQCR11		JAK1
							NDUFS4		NRAS
							PPA2		LAMC2
							NDUFS2		RARA
							ATP5H		CCNE1
							SDHB		KIT
							NDUFB5		MECOM
							ATP5J2		IL6
							ATP6V1E2		ITGA2B
							NDUFA13		TCF7L1
							NDUFS3		IL8
							UQCRH		LEF1
							ATP5A1		WNT9A
							UQCRQ		PDGFRB
							NDUFB9		BID
							COX5B		WNT16
							UQCRC1		AR
							ATP5F1		PTGS2
							ATP5B		FZD9
							UQCRC2		CDK6
							UQCR10		RARB
							NDUFA11		GLI2
							NDUFA7		WNT6
									CASP8
						Parkinson's disease	NDUFA10		CDC42
							NDUFC1		HHIP
							NDUFV1		CCNE2
							NDUFB10		LAMA4
							CYC1		HSP90B1
							NDUFV3		FGFR2
							NDUFS5		IGF1R
							NDUFV2		RUNX1
							ATP5E		XIAP
							NDUFA6		RET
							COX5A		MMP2
							UQCRB		FGF2
							ATP5G1		FGF5
							NDUFB4		FZD1
							NDUFA8		WNT5A
							UQCRH		ARNT2
							NDUFAB1		PLCG1
							ATP5O		TGFBR2
							COX8A		CTNNB1
							VDAC1		MAP2K1
							COX6C		FZD4
							COX4I1		TCF7
							DRD2		ETS1
							ATP5G3		NKX3-1
							NDUFS8		MSH2
							ATP5C1		PTCH1
							VDAC3		STAT5A
							ATP5D		E2F1
							PRKX		AKT2
							NDUFS7		RAC2
							NDUFB7		TGFB2
							NDUFS6		ITGAV
							NDUFA2		AKT3
							COX7C		HSP90B1
							UQCR11		CCND1
							NDUFS4		FZD7
							UBE2G1		PDGFA
							NDUFS2		PML
							ATP5H		PIK3CA
							SDHB		CBL
							NDUFB5		WNT3A
							NDUFA13		TRAF6
							HTRA2		IKBKG
							NDUFS3
							UQCRH	Bacterial invasion of epithelial cells	ARPC5
							UBE2G2		FN1
							ATP5A1		PTK2
							UQCRQ		ARPC1B
							NDUFB9		VCL
							COX5B		CLTA
							UQCRC1		PIK3CD
							ATP5F1		ITGB1
							ATP5B		CTTN
							UQCRC2		RHOA
							GPR37		RHOG
							UQCR10		MET
							NDUFA11		RAC1
							NDUFA7		DOCK1
									CRKL
						Aminoacyl-tRNA biosynthesis	FARSB		ILK
							KARS		SEPT2
							QRSL1		CAV2
							FARS2		CLTC
							YARS		CTNNB1
							PET112		ACTB
							LARS		SEPT6
							HARS		DNM1
							HARS2		PIK3CA
							SARS		CBL
							MARS2		PXN
							FARSA		WASF2
							PARS2		ARHGEF26
							YARS2		CLTCL1
							NARS2		SHC3
							VARS2		ARPC3
							AARS		CDC42
							EPRS		CAV1
							MARS
							IARS	Shigellosis	ATG5
							MTFMT		ARPC5
							GARS		ROCK2
							NARS		ARPC1B
							WARS2		MAPK3
							RARS		VCL
									ITGB1
						Huntington's disease	NDUFA10		CTTN
							NDUFC1		CD44
							NDUFV1		RHOG
							NDUFB10		RAC1
							CYC1		DOCK1
							POLR2D		NFKBIB
							SOD1		RELA
							NDUFV3		CRKL
							NDUFS5		NOD2
							NDUFV2		MAPK11
							TBPL1		MAPK14
							ATP5E		IL8
							NDUFA6		ARPC3
							COX5A		CDC42
							UQCRB		PFN4
							ATP5G1		NOD1
							POLR2F		ACTB
							NDUFB4		WASF2
							NDUFA8		IKBKG
							UQCRH
							TBP	Fc gamma R-mediated phagocytosis	LYN
							NDUFAB1		ARPC5
							DCTN4		GSN
							ATP5O		INPPL1
							COX8A		ASAP2
							VDAC1		ARPC1B
							COX6C		MAPK3
							COX4I1		SPHK2
							ATP5G3		PIP5K1A
							POLR2G		PIK3CD
							NDUFS8		VAV2
							ATP5C1		PRKCD
							VDAC3		ASAP1
							ATP5D		RAC1
							TAF4B		PRKCA
							NDUFS7		CRKL
							POLR2E		PPAP2A
							NDUFB7		LIMK1
							NDUFS6		VASP
							NDUFA2		PRKCE
							COX7C		AKT3
							POLR2H		MAP2K1
							UQCR11		CFL1
							NDUFS4		AKT2
							HAP1		PIK3CA
							NDUFS2		WASF3
							ATP5H		RAC2
							SDHB		WASF2
							NDUFB5		MARCKS
							TP53		PLCG1
							NDUFA13		PPAP2B
							CLTB		AMPH
							NDUFS3		ARPC3
							UQCRH		CDC42
							ATP5A1		MARCKSL1
							UQCRQ
							NDUFB9	Neurotrophin signaling pathway	PSEN2
							COX5B		MAPK3
							UQCRC1		BRAF
							ATP5F1		IRAK4
							ATP5B		RPS6KA3
							UQCRC2		KIDINS220
							UQCR10		MAPK7
							NDUFA11		SORT1
							NDUFA7		RHOA
									RAC1
						Non-alcoholic fatty liver disease (NAFLD)	INSR		CRKL
							NDUFA10		CAMK4
							NDUFC1		FRS2
							NDUFV1		PIK3CD
							NDUFB10		MAPKAPK2
							CYC1		PRKCD
							NDUFV3		BAX
							NDUFS5		NFKBIE
							NDUFV2		NFKBIB
							ATF4		RELA
							NDUFA6		RAPGEF1
							COX5A		NRAS
							UQCRB		IRAK1
							NDUFB4		CDC42
							NDUFA8		RAP1B
							UQCRH		MAPK11
							NDUFAB1		MAPK14
							PRKAG1		NTF3
							IL6R		NGFR
							COX8A		NTRK2
							COX6C		SHC3
							COX4I1		NGF
							NDUFS8		IRAK2
							BCL2L11		MAGED1
							PIK3CB		SH2B3
							NDUFS7		AKT2
							NDUFB7		PLCG1
							NDUFS6		IRAK3
							NDUFA2		RAP1A
							COX7C		BDNF
							PIK3R3		NGFRAP1
							UQCR11		AKT3
							NDUFS4		MAP2K1
							XBP1		PIK3CA
							NDUFS2		TRAF6
							SREBF1
							SDHB	Phosphatidylinositol signaling system	INPP1
							NDUFB5		INPPL1
							NDUFA13		OCRL
							NDUFS3		PLCD3
							UQCRH		CDS2
							MAPK10		IMPA1
							UQCRQ		PIP5K1A
							NDUFB9		PIK3CD
							COX5B		IMPAD1
							UQCRC1		PIP4K2A
							CEBPA		MTM1
							UQCRC2		PLCD1
							UQCR10		ITPR2
							NDUFA11		PRKCA
							PRKAB2		PIK3C2A
							NDUFA7		PIP4K2B
									PIP4K2C
						Purine metabolism	POLR2E		PLCB3
							ADCY9		SYNJ1
							NT5M		PLCE1
							GMPR		INPP5J
							POLR3G		DGKG
							NME3		PIK3CA
							POLR2H		PLCB4
							AK4		PLCG1
							ADPRM		INPP4B
							POLR1B		SYNJ2
							GUCY1A3		DGKI
							ENTPD1		PLCB1
							APRT
							PRUNE	Renal cell carcinoma	EGLN2
							POLR3E		EPAS1
							NME1		PAK4
							GART		MAPK3
							NUDT2		PDGFB
							POLR1C		PIK3CD
							POLR1E		BRAF
							NME2		CUL2
							IMPDH1		TGFB1
							PAPSS1		MET
							IMPDH2		RAC1
							ZNRD1		CRKL
							PDE5A		RAPGEF1
							PFAS		ARAF
							NTPCR		NRAS
							POLR2D		ETS1
							POLR3D		TGFB2
							NUDT5		RAP1A
							ATIC		AKT3
							POLR2F		MAP2K1
							PDE4B		PAK3
							NT5C		AKT2
							AK2		PIK3CA
							PRPS2		ARNT2
							ITPA		PAK2
							ADSL		RAP1B
							NME1-NME2		CDC42
							HDDC3
							NUDT16	Axon guidance	SEMA3D
							ENTPD3		ARHGEF12
							ENTPD2		SLIT3
							POLR2G		SEMA6C
									RAC2
						Pyrimidine metabolism	POLR2E		L1CAM
							NT5M		PAK2
							DHODH		NTN4
							POLR3G		FYN
							NME3		CFL1
							POLR2H		PAK3
							TXNRD3		CXCL12
							UCK2		PLXNA3
							POLR1B		SEMA7A
							ENTPD1		EPHB2
							AK3		SEMA4C
							POLR3E		NRP1
							NME1		PLXNB3
							NUDT2		ROBO3
							POLR1C		PTK2
							POLR1E		PAK4
							NME2		MAPK3
							ZNRD1		ITGB1
							UPP1		RHOA
							DCTPP1		PPP3R1
							CAD		MET
							POLR2D		RAC1
							POLR3D		PLXNB2
							POLR2F		SEMA4F
							NT5C		SEMA4B
							ITPA		LIMK1
							CTPS2		PPP3CB
							NME1-NME2		ROCK2
							ENTPD3		SRGAP2
							POLR2G		GNAI2
									EFNB1
						Alzheimer's disease	NDUFA10		NRAS
							NDUFC1		SRGAP1
							NDUFV1		SEMA3C
							NDUFB10		SEMA3A
							CYC1		PLXNC1
							NDUFV3		CDC42
							NDUFS5		EPHA4
							NDUFV2		SRGAP2
							ATP5E		EPHB6
							NDUFA6		NGEF
							COX5A		NTNG2
							UQCRB		NFATC2
							ATP5G1
							NDUFB4	Inositol phosphate metabolism	INPP1
							NDUFA8		OCRL
							NAE1		INPPL1
							UQCRH		PLCD3
							NDUFAB1		IMPA1
							MAPT		PIP5K1A
							CDK5R1		PIK3CD
							ATP5O		IMPAD1
							COX8A		PIP4K2A
							COX6C		MTM1
							COX4I1		PLCD1
							ATP5G3		PIK3C2A
							NDUFS8		PIP4K2B
							ATP5C1		PIP4K2C
							ATP5D		PLCB3
							NDUFS7		MINPP1
							NDUFB7		SYNJ1
							NDUFS6		PLCE1
							NDUFA2		INPP5J
							COX7C		PIK3CA
							UQCR11		PLCB4
							NDUFS4		PLCG1
							NDUFS2		INPP4B
							ATP5H		SYNJ2
							SDHB		PLCB1
							NDUFB5
							NDUFA13	Viral carcinogenesis	LYN
							NDUFS3		NFKB2
							UQCRH		MAD1L1
							ATP5A1		TRAF2
							UQCRQ		EIF2AK2
							NDUFB9		ACTN4
							COX5B		MAPK3
							UQCRC1		DLG1
							ATP5F1		RHOA
							ATP5B		RAC1
							UQCRC2		TRAF1
							UQCR10		HDAC6
							NDUFA11		IRF3
							NDUFA7		IL6ST
									RB1
						Selenocompound metabolism	MARS2		HLA-C
							SCLY		GSN
							CCBL2		HDAC8
							CCBL1		CREB3L2
							PAPSS1		PIK3CD
							TXNRD3		MAPKAPK2
							MARS		BAX
									PRKACB
						Ribosome biogenesis in eukaryotes	MDN1		YWHAB
							GAR1		HDAC1
							UTP6		RELA
							WDR36		JAK1
							POP5		NRAS
							REXO1		TRADD
							POP1		CDK6
							RAN		HLA-B
							NHP2		JAK3
							IMP3		HLA-A
							NOP56		EGR2
							TCOF1		CCNE1
							CIRH1A		CASP8
							WDR3		CDC42
							IMP4		YWHAH
							NOB1		HIST2H2BE
							GNL3		CCNE2
							RIOK1		EGR3
							RPP25L		RBL1
							TAF9		ATP6V0D2
							RIOK2		STAT5A
							UTP15		CREB5
							POP7		CREB1
							TBL3		DDX3X
							RPP40		RASA2
							NOP10		KAT2B
							NHP2L1		HDAC10
									CCND1
						RNA polymerase	POLR1C		PIK3CA
							POLR2E		PMAIP1
							POLR1E		HIST1H2BK
							POLR1B		PXN
							POLR3E		ATF2
							ZNRD1		SP100
							POLR3G		IKBKG
							POLR2H		CREB3L1
							POLR2D
							POLR3D	Small cell lung cancer	RB1
							POLR2G		TRAF2
							POLR2F		FN1
									PTK2
						Glyoxylate and dicarboxylate metabolism	SHMT2		PIK3CD
							PCCA		BIRC2
							AFMID		LAMC1
							ACAT1		ITGB1
							GLUL		ITGA3
							SHMT1		LAMB3
							PCCB		TRAF1
							MDH2		RELA
							HOGA1		COL4A6
							GRHPR		APAF1
							MCEE		LAMC2
									LAMA3
						Carbon metabolism	IDH3B		PTGS2
							ADH5		CCNE2
							PGLS		CDK6
							PFKM		RARB
							ACAT1		LAMA4
							PSAT1		CCNE1
							PDHA1		ITGA2B
							ACSS2		XIAP
							SDHB		ITGAV
							PCCB		E2F1
							SHMT2		AKT3
							GOT1		CCND1
							PCCA		AKT2
							ME2		PIK3CA
							SHMT1		TRAF6
							GPT2		IKBKG
							PSPH
							HIBCH	Leishmaniasis	MYD88
							MDH2		MAPK3
							FH		NCF2
							MCEE		IRAK4
							TKT		ITGB1
							PRPS2		TAB2
							GOT2		TGFB1
							SUCLG1		ELK1
							SUCLA2		STAT1
							ESD		IFNGR2
									NFKBIB
						Propanoate metabolism	HIBCH		RELA
							SUCLG1		IL1A
							ALDH1B1		JAK1
							ACSS3		IRAK1
							SUCLA2		PTGS2
							ACACA		MAPK11
							MCEE		MAPK14
							ECHDC1		JAK2
							PCCA		HLA-DQB1
							ACSS2		TNF
							ALDH3A2		MARCKSL1
							ACAT1		TGFB2
							LDHB		CYBA
							ALDH7A1		ITGB2
							PCCB		ITGA4
									TRAF6
						Tryptophan metabolism	GCDH
							CCBL2	B cell receptor signaling pathway	CD81
							HADH		LYN
							AFMID		INPPL1
							ALDH3A2		BCL10
							ACAT1		MAPK3
							ALDH7A1		PIK3CD
							CYP1A1		VAV2
							CCBL1		PPP3R1
							ALDH1B1		NFKBIE
									RAC1
						Biosynthesis of amino acids	PYCR1		NFKBIB
							IDH3B		RELA
							SHMT2		NRAS
							GOT1		PPP3CB
							PFKM		CD72
							ALDH7A1		IFITM1
							PSAT1		CD22
							NAGS		NFATC2
							SHMT1		PIK3AP1
							GLUL		AKT3
							BCAT2		MAP2K1
							GPT2		AKT2
							PSPH		PIK3CA
							MAT2B		RAC2
							PRPS2		IKBKG
							TKT
							GOT2	Osteoclast differentiation	ACP5
							BCAT1		CYBA
									IL1R1
						RNA degradation	EXOSC5		AKT2
							PABPC3		IFNAR1
							HSPD1		TNFRSF1A
							CNOT6L		CREB1
							EXOSC1		SOCS1
							EXOSC8		FOSL1
							EXOSC2		TGFB2
							NUDT16		TGFBR2
							DIS3L		RELB
							ZCCHC7		FYN
							PAN2		AKT3
							HSPA9		MAP2K1
							EXOSC4		SQSTM1
							LSM7		PIK3CA
							TOB1		IKBKG
							SKIV2L2		TRAF6
							EXOSC7		NFKB2
							EXOSC9		TRAF2
							CNOT8		FHL2
							LSM2		MAPK3
							NAA38		NCF2
							LSM4		STAT1
							TTC37		IFNAR2
							DCPS		PPP3R1
									RAC1
						RNA transport	EIF2B5		IL1A
							XPOT		CAMK4
							POP1		PPP3CB
							STRAP		MITF
							EIF3H		PIK3CD
							RAN		TAB2
							RAE1		TGFB1
							NUP43		IFNGR2
							EIF2S2		RELA
							PABPC3		JAK1
							THOC6		CYLD
							POP5		TNF
							WIBG		TEC
							THOC3		OSCAR
							EIF4A2		CSF1
							GEMIN8		MAPK11
							PHAX		MAPK14
							EIF4B		TNFRSF11B
							CLNS1A		TNFRSF11A
							EIF3J		STAT2
							UPF1		NFATC2
							ELAC2		LCK
							EIF1AX
							THOC5	N-Glycan biosynthesis	STT3A
							EIF3C		MGAT5
							EIF3G		RPN2
							NUP160		TUSC3
							RPP40		DOLK
							GEMIN4		MGAT1
							EIF3E		B4GALT1
							EIF4A3		RPN1
							EIF4E		MGAT4B
							RPP21		ALG11
							NUP88		STT3B
							EIF4EBP1		MGAT4A
							GEMIN5		ALG12
							GEMIN6		MAN1A1
							RBM8A		MGAT5B
							RPP25L		GANAB
							POP7		MAN1A2
							EIF2B3		ST6GAL1
							XPO5
								Toxoplasmosis	MAPK3
						Arginine and proline metabolism	PYCR1		IRAK4
							GOT1		ITGB1
							ALDH3A2		STAT1
							AMD1		LAMB3
							ALDH7A1		LAMA3
							ODC1		MYD88
							NAGS		PIK3CD
							CKMT1A		BIRC2
							GLUL		LAMC1
							GLUD2		TAB2
							SAT2		TGFB1
							GOT2		IFNGR2
							SAT1		GNAI2
							GLUD1		NFKBIB
							ALDH1B1		RELA
							HOGA1		JAK1
							SRM		LAMC2
							ADC		IRAK1
									HLA-DQB1
						p53 signaling pathway	GADD45B		ALOX5
							CCNB1		CASP8
							SFN		TNF
							SESN1		MAPK11
							PERP		MAPK14
							ZMAT3		JAK2
							SERPINB5		LAMA4
							CCND3		XIAP
							CHEK2		AKT2
							TP73		GNAO1
							PPM1D		TNFRSF1A
							TP53		SOCS1
							CCNG1		TGFB2
							CD82		AKT3
							CCNB2		PIK3CA
							DDB2		CD40
							SESN2		IKBKG
							STEAP3		TRAF6
							CCND2
								Amoebiasis	TNF
						Sulfur relay system	MOCS2		IL6
							NFS1		GNAL
							MPST		COL5A3
							CTU2		COL11A1
							TRMU		SERPINB2
							MOCS1		LAMA4
									SERPINB6
						Fatty acid degradation	GCDH		COL1A2
							ADH5		IL8
							HADH		CXCL1
							ECI2		PLCB1
							ALDH3A2		COL3A1
							ACSL1		SERPINB1
							ACAT1		GNAS
							ALDH7A1		PTK2
							ECI1		ACTN4
							ACSBG2		VCL
							ACADSB		LAMB3
							ALDH1B1		COL27A1
							CPT2		RAB5A
									LAMA3
						Valine, leucine and isoleucine degradation	BCAT1		FN1
							HIBCH		PIK3CD
							ACADSB		LAMC1
							ALDH1B1		TGFB1
							DBT		PRKACB
							OXCT1		PRKCA
							MCEE		RELA
							HADH		COL4A6
							PCCA		LAMC2
							ALDH3A2		PLCB3
							ACAT1		IL1R1
							MCCC1		COL5A1
							ALDH7A1		ITGB2
							BCAT2		PLCB4
							MCCC2		CSF2
							PCCB		TGFB2
									COL5A2
						Fatty acid biosynthesis	OXSM		PIK3CA
							MCAT		SERPINB9
							FASN		RAB5B
							ACACA
								Melanogenesis	GNAS
						2-Oxocarboxylic acid metabolism	IDH3B		MAPK3
							BCAT2		TCF7L2
							NAGS		WNT3
							GOT1		MITF
							GPT2		FZD2
							BCAT1		WNT7B
							GOT2		CREB3L2
									MC1R
						Glycine, serine and threonine metabolism	GCAT		PRKACB
							AOC2		GNAI2
							SHMT2		PRKCA
							SHMT1		WNT5B
							ALDH7A1		NRAS
							BPGM		ADCY7
							PSAT1		FZD8
							PSPH		PLCB3
							ALAS1		FZD1
							GRHPR		GNAO1
									WNT5A
						Ether lipid metabolism	PLA2G4A		CREB1
							PLA2G4E		PLCB4
							LPCAT4		ADCY6
							PLA2G12A		CTNNB1
							PLD2		MAP2K1
							EPT1		FZD7
							PPAP2C		FZD4
							PLA2G2A		WNT3A
							PLA2G6		TCF7
							PLA2G4B		CREB3L1
							LPCAT1		FZD9
							PAFAH1B1		TYRP1
									WNT6
						Pyruvate metabolism	HAGHL		KIT
							ME2		TCF7L1
							ACSS2		PLCB1
							PDHA1		LEF1
							ALDH3A2		WNT9A
							ACAT1		WNT16
							LDHB
							ALDH7A1	Epstein-Barr virus infection	LYN
							MDH2		NFKB2
							FH		XPO1
							ALDH1B1		EIF2AK2
							GRHPR		TRAF2
							ACACA		PSMD8
									NEDD4
						Fatty acid metabolism	MECR		CD44
							ACSBG2		RIPK1
							ACADSB		TRAF1
							ACACA		IRF3
							SCD		PSMC4
							ELOVL6		RB1
							PPT1		PSMD13
							CPT2		HLA-C
							SCD5		PIK3CD
							TECR		TAB2
							ACSL1		PRKACB
							ACAT1		NFKBIE
							FASN		NFKBIB
							PPT2		YWHAB
							MCAT		HDAC1
							OXSM		RELA
							HADH		JAK1
									NCOR2
						Glycerophospholipid metabolism	PLA2G4A		PSMD11
							PLA2G4E		TBK1
							PCYT2		VIM
							PLD2		AKT2
							LPIN1		ICAM1
							EPT1		PLCG1
							PLA2G2A		TNFAIP3
							PEMT		RELB
							LPCAT4		POLR2L
							ADPRM		PSMD1
							PLA2G12A		AKT3
							PNPLA6		EIF2AK3
							GPD1L		PIK3CA
							PPAP2C		CD40
							LPCAT1		ATF2
							PGS1		TRAF6
							MBOAT1		IKBKG
							AGPAT3		IRAK1
							LYPLA1		TRADD
							PLA2G6		HLA-B
							PLA2G4B		JAK3
							LYPLA2		HLA-A
							CDS1		HLA-DQB1
									YWHAH
						One carbon pool by folate	MTHFD2		MAPK11
							MTHFD2L		MAPK14
							ATIC		CD38
							MTFMT		SPN
							SHMT1
							MTHFD1L	Lysosome	PSAP
							ALDH1L2		CTSW
							SHMT2		IDUA
							GART		GALNS
									AP4B1
						mTOR signaling pathway	PIK3CB		LAMP3
							VEGFA		CLTCL1
							EIF4E		ARSA
							DDIT4		ARSG
							EIF4EBP1		AP1S2
							RPS6KB2		GUSB
							PIK3R3		HEXA
							ULK3		ATP6V0D2
							MLST8		ATP6V0A4
							RPS6		GLA
							CAB39L		CLTA
							STK11		PLA2G15
							RPS6KB1		SORT1
							ULK2		HGSNAT
							EIF4B		SGSH
							RPS6KA1		GBA
									TPP1
						Degradation of aromatic compounds	AKR1A1		ATP6V1H
							ADH5		ATP6V0C
									CLN5
						Lipoic acid metabolism	LIAS		NAGA
							LIPT1		CD68
									CTSA
						Glycolysis / Gluconeogenesis	ADH5		ENTPD4
							PFKM		AP3M1
							ALDH3A2		LAMP1
							ALDH7A1		CD63
							ACSS2		NPC1
							PDHA1		CLTC
							ALDH3B2		ACP5
							LDHB		CTSF
							BPGM		TCIRG1
							AKR1A1		IDS
							GAPDHS		LAMP2
							ALDH1B1		CTSS
									GNPTAB
						Basal transcription factors	TAF7		SCARB2
							TAF8		CTSB
							GTF2H2C		GNS
							TBPL1		LAPTM4A
							GTF2H2		SMPD1
							TBP		ATP6AP1
							TAF11		AP1G1
							TAF9
							TAF4B	Glycosaminoglycan biosynthesis - chondroitin sulfate / dermatan sulfate	CHSY1
							CDK7		CHST14
							CCNH		B4GALT7
							TAF5		B3GALT6
							GTF2IRD1		CHST11
							GTF2H4		CHST12
									CSGALNACT1
						Aldosterone-regulated sodium reabsorption	PIK3CB		CHPF2
							ATP1A1
							SFN	Apoptosis	IRAK2
							SCNN1G		XIAP
							NR3C2		AKT3
							PIK3R3		PRKAR2B
							HSD11B2		IL1R1
							INSR		CASP7
							ATP1B3		AKT2
									PIK3CA
						Acute myeloid leukemia	PIK3CB		TNFRSF1A
							JUP		PRKAR1A
							MAP2K2		CAPN2
							EIF4EBP1		IKBKG
							RPS6KB2		IRAK3
							MYC		MYD88
							PIK3R3		TRAF2
							CEBPA		PIK3CD
							ZBTB16		BIRC2
							CCNA1		IRAK4
							RPS6KB1		IL1RAP
							STAT5B		RIPK1
									BAX
						Thiamine metabolism	NFS1		PRKACB
							TPK1		PPP3R1
							NTPCR		RELA
									IL1A
						Retinol metabolism	ADH5		APAF1
							RPE65		PPP3CB
							PNPLA4		IRAK1
							CYP1A1		TRADD
							RDH16		CASP8
							UGT1A6		TNF
							SDR16C5		ATM
							RETSAT		NGF
							DHRS9		BID
							ALDH1A1
							RDH10	Long-term depression	LYN
									GNAS
						Nitrogen metabolism	GLUL		MAPK3
							CA12		BRAF
							CA9		GNAI2
							GLUD2		ITPR2
							CA5B		PRKCA
							GLUD1		ARAF
									GNA12
						Phenylalanine metabolism	AOC2		NRAS
							MIF		PPP2CB
							GOT1		PLCB3
							ALDH3B2		MAP2K1
							PRDX6		PPP2R1A
							GOT2		GNAO1
									PLCB4
						Lysine degradation	ALDH3A2		PLA2G4C
							ACAT1		RYR1
							ALDH7A1		PLCB1
							SETDB2		IGF1R
							GCDH		GNAZ
							HADH		GUCY1A2
							AASS
							DOT1L	Vibrio cholerae infection	GNAS
							ALDH1B1		KDELR3
									SEC61G
						Pentose and glucuronate interconversions	UGT1A6		PDIA4
							ALDH3A2		KDELR1
							SORD		PRKACB
							AKR1A1		ATP6V1E1
							DCXR		PRKCA
							ALDH1B1		ATP6V1H
									ATP6V0C
						Glycosphingolipid biosynthesis - lacto and neolacto series	FUT3		ATP6V0E2
							B3GNT5		TJP1
							ST3GAL3		ACTB
							B3GNT1		TCIRG1
							ST3GAL4		ATP6AP1
							B3GNT4		PLCG1
							B4GALT4		ATP6V0D2
							B4GALT2		ATP6V0A4
						Chemical carcinogenesis	ADH5	RIG-I-like receptor signaling pathway	TRADD
							CYP1A1		MAPK11
							GSTA4		MAPK14
							CCBL1		CASP8
							UGT1A6		TNF
							CCBL2		IL8
							GSTO2		DHX58
							ALDH3B2		TBKBP1
							GSTP1		ATG12
									ATG5
						Alanine, aspartate and glutamate metabolism	CAD		TRAF2
							GLUD1		ISG15
							GOT2		RIPK1
							NIT2		NFKBIB
							ADSL		RELA
							ALDH5A1		TMEM173
							GOT1		IRF3
							GLUL		CYLD
							ASNS		MAVS
							GPT2		OTUD5
							GLUD2		TBK1
									IKBKE
						Cysteine and methionine metabolism	MRI1		TANK
							MPST		DDX3X
							AHCY		IKBKG
							GOT1		TRAF6
							AMD1
							LDHB	Prion diseases	BAX
							MAT2B		HSPA5
							MDH2		PRKACB
							GOT2		MAPK3
							SRM		IL1A
									LAMC1
						HIF-1 signaling pathway	PIK3CB		ELK1
							VEGFA		C5
							MAP2K2		NCAM1
							RPS6KB2		FYN
							PIK3R3		MAP2K1
							CAMK2D		IL6
							PDHA1
							MKNK2	MAPK signaling pathway	MAPK8IP1
							EIF4E		DUSP2
							EIF4EBP1		MECOM
							CAMK2B		CACNB4
							EDN1		CACNA1B
							RPS6		CACNA2D3
							INSR		RAP1B
							RPS6KB1		CACNA1S
							TCEB2		NTF3
							ANGPT4		CACNG8
							IL6R		CACNG7
							CDKN1B		MAP3K12
									PDGFRB
						Nucleotide excision repair	DDB2		CACNA2D4
							BIVM-ERCC5		NF1
							GTF2H2C		TNF
							GTF2H2		FLNA
							RFC4		CACNA1C
							CDK7		DUSP8
							RAD23A		CDC42
							RPA1		MAPK11
							BIVM		MAPK14
							CCNH		NTRK2
							GTF2H4		FGFR2
							ERCC8		MAPK8IP2
									NGF
						Bladder cancer	E2F2		MRAS
							VEGFA		MAP4K2
							FGFR3		FGF2
							MAP2K2		RAPGEF2
							MYC		FLNB
							TP53		FGF5
							DAPK2		TNFRSF1A
									FLNC
						Sphingolipid metabolism	CERS6		RAP1A
							NEU3		TGFBR2
							SPHK1		RELB
							SMPD2		BDNF
							SMPD3		MAP2K1
							CERS4		CACNA2D1
							PPAP2C		RASGRF1
							SGMS2		DUSP9
									IL1R1
						Vitamin B6 metabolism	PSAT1		AKT2
							PNPO		MAP4K4
							PDXP		RAC2
									PTPRR
						Colorectal cancer	PIK3CB		PLA2G4C
							APC2		PPM1B
							AXIN2		PAK2
							MAPK10		TGFB2
							MYC		RASA2
							PIK3R3		AKT3
							RAC3		PDGFA
							TP53		RRAS
							MSH3		ATF2
									IKBKG
						Metabolism of xenobiotics by cytochrome P450	ADH5		TRAF6
							AKR1C1		MAP3K2
							CYP1A1		BRAF
							GSTA4		RPS6KA3
							UGT1A6		MAPK7
							GSTO2		RAC1
							ALDH3B2		PPP3CB
							GSTP1		MAPK8IP3
							AKR7A2		TGFB1
									PRKACB
						Fc gamma R-mediated phagocytosis	PIK3CB		NFKB2
							PLA2G4A		TRAF2
							LIMK2		TAOK1
							PLA2G4E		MAPK3
							SPHK1		PDGFB
							ASAP3		NLK
							PLD2		CACNB3
							RPS6KB2		ELK1
							PIK3R3		PPP3R1
							WASF1		CRKL
							PPAP2C		IL1A
							ARPC1A		TAOK2
							GAB2		STK4
							PLA2G6		DUSP3
							PLA2G4B		TAB2
							RPS6KB1		MAPKAPK2
									MAP3K11
						Peroxisome	PEX16		PRKCA
							PEX11G		RELA
							SLC25A17		GNA12
							ACOX2		NRAS
							DECR2
							SOD1	Pancreatic cancer	TGFB2
							AMACR		TGFBR2
							HSD17B4		E2F1
							MPV17		AKT3
							MPV17L2		MAP2K1
							ECI2		CCND1
							ACSL1		AKT2
							PEX6		PIK3CA
							PEX11B		RAC2
							EPHX2		IKBKG
							NUDT12		RB1
							PEX7		MAPK3
							PEX5		PIK3CD
									BRAF
						VEGF signaling pathway	PIK3CB		TGFB1
							PLA2G4A		STAT1
							PLA2G4E		RALB
							VEGFA		RAC1
							MAP2K2		RELA
							SPHK1		ARAF
							PIK3R3		JAK1
							RAC3		CDK6
							PLA2G4B		CDC42
							MAPKAPK3
							HSPB1	Long-term potentiation	MAPK3
									BRAF
						Endometrial cancer	PIK3CB		RPS6KA3
							MAP2K2		PRKACB
							APC2		PPP3R1
							AXIN2		ITPR2
							MYC		PRKCA
							PIK3R3		ARAF
							TP53		CAMK4
							FOXO3		NRAS
									PPP3CB
						Insulin signaling pathway	PIK3CB		RAP1B
							PRKX		CACNA1C
							MAP2K2		PLCB1
							RPS6KB2		RAP1A
							PIK3R3		PLCB3
							SREBF1		MAP2K1
							MKNK2		GRIN2D
							EIF4E		PLCB4
							EIF4EBP1
							FASN	Amino sugar and nucleotide sugar metabolism	CYB5R3
							MAPK10		UAP1
							CBLC		UGP2
							RPS6		GALE
							PRKAB2		PGM1
							PRKAR1B		CMAS
							INSR		PGM3
							FOXO1		UGDH
							RPS6KB1		GFPT1
							TRIP10		HEXA
							SLC2A4		CYB5R2
							ACACA		RENBP
							PRKAG1		GFPT2
									NAGK
						Cyanoamino acid metabolism	SHMT1		NPL
							SHMT2		GNE
							GGT6
								Oxytocin signaling pathway	PTGS2
						Fructose and mannose metabolism	PFKM		MYL6
							TSTA3		KCNJ12
							SORD		CACNA1C
							FUK		CACNB4
							KHK		GUCY1A2
							GMDS		CACNA2D3
									OXTR
						Cytosolic DNA-sensing pathway	CASP1		CACNA1S
							POLR2E		CD38
							POLR3E		CACNG8
							POLR3G		CACNG7
							POLR2H		PLCB1
							POLR1C		MYLK4
							IL18		NFATC2
							IRF7		CACNA2D4
							POLR3D		GNAS
							POLR2F		MAPK3
									CACNB3
						Arachidonic acid metabolism	ALOX15B		MAPK7
							AKR1C3		ELK1
							PLA2G6		RHOA
							PLA2G4B		PPP3R1
							ALOX12		ITPR2
							GGT6		CAMK4
							CYP2U1		PPP1R12C
							PLA2G4A		PRKAA1
							PLA2G4E		PPP1R12A
							PTGS1		PPP3CB
							PLA2G2A		ROCK2
							EPHX2		PIK3CD
							LTA4H		PRKACB
							PLA2G12A		GNAI2
							PTGES2		PRKCA
									NRAS
						Axon guidance	LIMK2		ADCY7
							ABLIM3		MYL9
							PLXNB1		PLCB3
							RHOD		PRKAG2
							SRGAP3		GNAO1
							SEMA6B		PLCB4
							SEMA3F		PLA2G4C
							ABLIM2		ADCY6
							SLIT2		RYR1
							SEMA5B		PRKAA2
							ABLIM1		NPR2
							RAC3		ACTB
							EPHA6		MAP2K1
							EPHA1		CCND1
							SEMA4G		PIK3CA
							SEMA3E		CACNA2D1
							UNC5B		MYLK
							EPHB3		TRPM2
							NTN1
							SEMA3G	Thyroid hormone signaling pathway	PLCB3
									TSC2
						Pantothenate and CoA biosynthesis	PPCDC		AKT2
							AASDHPPT		ATP1B1
							BCAT1		PLCB4
							BCAT2		RCAN2
							COASY		PLCG1
							PANK3		ATP2A2
									CTNNB1
						Wnt signaling pathway	FZD5		ACTB
							DKK1		ITGAV
							NKD2		PLCE1
							CCND2		KAT2B
							DVL2		AKT3
							FBXW11		MAP2K1
							RUVBL1		CCND1
							SKP1		PIK3CA
							GPC4		PLCD3
							CSNK1A1		MAPK3
							FZD6		STAT1
							FZD10		PLCD1
							PRKX		NCOA2
							APC2		MED12
							FRAT2		THRB
							WNT10B		MED14
							MYC		PIK3CD
							NKD1		NCOA1
							CAMK2D		MED13L
							CCND3		PRKACB
							TP53		SIN3A
							AXIN2		PRKCA
							MAPK10		HDAC1
							CTNNBIP1		NRAS
							WNT2B		SLC16A10
							RAC3		SLC16A2
							CAMK2B		PLCB1
						alpha-Linolenic acid metabolism	PLA2G4A	Platelet activation	PLCB3
							PLA2G4E		TLN2
							PLA2G12A		ARHGEF12
							PLA2G2A		COL5A1
							PLA2G6		AKT2
							PLA2G4B		PLCB4
									PLA2G4C
						ErbB signaling pathway	PIK3CB		ADCY6
							MAP2K2		RAP1A
							EIF4EBP1		COL5A2
							RPS6KB2		ACTB
							MAPK10		FYN
							CBLC		SNAP23
							MYC		AKT3
							PIK3R3		P2RY1
							CAMK2D		PIK3CA
							CAMK2B		MYLK
							MAP2K7		COL5A3
							RPS6KB1		ITGA2B
							STAT5B		COL11A1
							CDKN1B		GUCY1A2
									RAP1B
						Steroid hormone biosynthesis	AKR1C1		MAPK11
							CYP1A1		MAPK14
							HSD17B1		TBXA2R
							HSD11B2		COL1A2
							HSD17B8		PLCB1
							UGT1A6		MYLK4
							SRD5A3		COL3A1
							AKR1D1		LYN
							AKR1C3		STIM1
							SULT2B1		GNAS
									MAPK3
						Inflammatory mediator regulation of TRP channels	PIK3CB		ARHGEF1
							PLA2G4A		ITGB1
							PRKX		RHOA
							PLA2G4E		ARHGAP35
							ADCY9		COL27A1
							MAPK10		ITPR2
							PIK3R3		PPP1R12A
							CAMK2D		ROCK2
							CAMK2B		PIK3CD
							ASIC1		PRKACB
							F2RL1		GNAI2
							PLA2G6		ADCY7
							PLA2G4B		VASP
							ALOX12
							MAP2K6	mTOR signaling pathway	RRAGB
									MAPK3
						Ascorbate and aldarate metabolism	UGT1A6		RICTOR
							ALDH3A2		PIK3CD
							ALDH7A1		BRAF
							ALDH1B1		RPS6KA3
									RRAGC
						Cardiac muscle contraction	ATP1B3		PRKCA
							UQCRH		AKT1S1
							CYC1		PRKAA1
							COX8A		RRAGD
							COX6C		AKT3
							COX4I1		TSC2
							TNNT2		AKT2
							COX5A		PIK3CA
							UQCRB		ULK1
							ATP1A1		PRKAA2
							UQCRH		TNF
							COX7C
							UQCRQ	VEGF signaling pathway	PTK2
							UQCR11		MAPK3
							COX5B		SPHK2
							UQCRC1		PIK3CD
							UQCRC2		MAPKAPK2
							UQCR10		PPP3R1
									RAC1
						Butanoate metabolism	ALDH5A1		PRKCA
							HADH		NRAS
							BDH1		PPP3CB
							ACAT1		AKT3
							OXCT1		MAP2K1
							ACSM3		AKT2
									PIK3CA
						AMPK signaling pathway	INSR		RAC2
							FOXO1		PXN
							CAB39L		PLA2G4C
							FOXO3		PLCG1
							CCNA1		PTGS2
							STK11		MAPK11
							RPS6KB1		MAPK14
							CFTR		CDC42
							PPP2CA		NFATC2
							SLC2A4
							ACACA	Hepatitis C	TRAF2
							SCD		EIF2AK2
							PRKAG1		RNASEL
							CAMKK2		MAPK3
							PIK3CB		BRAF
							SCD5		RIPK1
							CCNA2		STAT1
							PFKM		IFNAR2
							RPS6KB2		ARAF
							PIK3R3		IRF3
							EEF2		PPP2CB
							SREBF1		CD81
							CAMKK1		PIK3CD
							PPP2R5D		RELA
							EIF4EBP1		JAK1
							FASN		NRAS
							PRKAB2		MAVS
									TRADD
						Synthesis and degradation of ketone bodies	BDH1		PPARA
							ACAT1		TNF
							OXCT1		TLR3
									MAPK11
						MicroRNAs in cancer	VEGFA		MAPK14
							FGFR3		IL8
							MAP2K2		CLDN9
							APC2		STAT2
							PDCD4		CLDN23
							MYC		TBK1
							NOTCH1		AKT2
							SPRY2		PPP2R1A
							ST14		IFNAR1
							CDC25C		TNFRSF1A
							TP53		AKT3
							E2F2		EIF2AK3
							SOX4		IKBKE
							DDIT4		PIK3CA
							SERPINB5		IKBKG
							TNXB		TRAF6
							MCL1
							NOTCH3	Tuberculosis	IRAK1
							CCND2		NOD2
							BAK1		TRADD
							CCNG1		HLA-DQB1
							BCL2L11		CASP8
							CDKN1B		TNF
									CARD9
						Cell cycle	YWHAE		PLA2R1
							DBF4		IL6
							TFDP2		MAPK11
							FZR1		MAPK14
							SKP2		JAK2
							CDC20		IL23A
							CCNB2		ATP6V0D2
							CCNA1		BID
							ORC2		ATP6V0A4
							BUB1B		MAPK3
							CDC26		IRAK4
							MAD2L1		STAT1
							CCND2		RHOA
							CDKN1C		PPP3R1
							ANAPC11		RAB5A
							SKP1		IL1A
							PTTG1		ATP6V1H
							PLK1		PPP3CB
							E2F5		ATP6V0C
							CDKN1B		MYD88
							CDC23		BCL10
							GADD45B		SPHK2
							CCNB1		TGFB1
							CDK7		BAX
							CCNA2		IFNGR2
							CCNH		RELA
							MYC		JAK1
							CCND3		LAMP1
							CDC25C		APAF1
							TP53		KSR1
							E2F2		IRAK2
							SFN		CORO1A
							CHEK2		TCIRG1
									ARHGEF12
						Tyrosine metabolism	AOC2		LAMP2
							ADH5		ITGB2
							GOT1		AKT2
							ALDH3B2		CTSS
							MIF		TNFRSF1A
							GOT2		CREB1
							METTL2B		MRC2
									TGFB2
						Progesterone-mediated oocyte maturation	FZR1		AKT3
							ANAPC11		ATP6AP1
							CCNB2		RAB5B
							CCNA1		TRAF6
							PLK1
							CDC26	Synaptic vesicle cycle	AP2A1
							MAD2L1		CLTA
							RPS6KA1		STX2
							PIK3CB		STX3
							CDC23		AP2S1
							PRKX		NAPA
							CCNB1		ATP6V1E1
							ADCY9		AP2A2
							CCNA2		ATP6V1H
							MAPK10		ATP6V0C
							PIK3R3		STX1B
							CDC25C		SNAP25
									CLTCL1
						Linoleic acid metabolism	PLA2G4A		CACNA1B
							PLA2G4E		ATP6V0D2
							PLA2G12A		ATP6V0A4
							PLA2G2A		ATP6V0E2
							PLA2G6		CLTC
							PLA2G4B		TCIRG1
									NSF
						Sulfur metabolism	MPST		DNM1
							PAPSS1		STXBP1
						Ubiquinone and other terpenoid-quinone biosynthesis	COQ3	Hepatitis B	TBK1
							COQ5		STAT5A
									E2F1
						beta-Alanine metabolism	HIBCH		AKT2
							ALDH1B1		CREB5
							SRM		IFNAR1
							AOC2		CREB1
							ALDH3A2		DDX3X
							ALDH3B2		TGFB2
							ALDH7A1		AKT3
									MAP2K1
						Ovarian steroidogenesis	INSR		IKBKE
							AKR1C3		CCND1
							PLA2G4B		PIK3CA
							GDF9		ATP6AP1
							PLA2G4A		ATF2
							PLA2G4E		IKBKG
							PRKX		CREB3L1
							ADCY9		CDK6
							CYP1A1		EGR2
							HSD17B1		CCNE1
									CASP8
						Pancreatic cancer	PIK3CB		TNF
							E2F2		TLR3
							VEGFA		IL6
							MAPK10		CCNE2
							PIK3R3		EGR3
							RAC3		IL8
							TP53		STAT2
							ARHGEF6		NFATC2
									MAPK3
						Glioma	PIK3CB		ELK1
							E2F2		STAT1
							MAP2K2		IRF3
							PIK3R3		MYD88
							CAMK2D		RB1
							CAMK2B		CREB3L2
							TP53		PIK3CD
									TGFB1
						Fanconi anemia pathway	FANCE		BAX
							RPA1		PRKCA
							C17orf70		YWHAB
							STRA13		STAT6
							POLH		RELA
							ATRIP		JAK1
							PMS2		NRAS
							POLI		APAF1
							PALB2		MAVS
							FAN1
							TOP3B	Non-small cell lung cancer	RB1
							TOP3A		MAPK3
							EME1		PIK3CD
									BRAF
						Porphyrin and chlorophyll metabolism	FECH		EML4
							MMAB		PRKCA
							HMOX2		ARAF
							EPRS		STK4
							ALAS1		NRAS
							UGT1A6		E2F1
							PPOX		AKT3
							HMBS		MAP2K1
							COX10		CCND1
									AKT2
						Oxytocin signaling pathway	PIK3CB		PIK3CA
							PLA2G4A		PLCG1
							PRKX		CDK6
							PLA2G4E		RARB
							MAP2K2
							ADCY9	Leukocyte transendothelial migration	MYL9
							PIK3R3		THY1
							CAMK2D		MMP2
							EEF2		CYBA
							GUCY1A3		ITGB2
							RGS2		ITGA4
							CAMKK1		RAC2
							MAP2K5		ICAM1
							CAMK2B		PLCG1
							PRKAB2		RAP1A
							PLA2G4B		CTNNB1
							KCNJ2		ACTB
							PRKAG1		SIPA1
							CAMKK2		CXCL12
									PIK3CA
						Drug metabolism - cytochrome P450	ADH5		PXN
							GSTA4		PTK2
							UGT1A6		ACTN4
							GSTO2		NCF2
							ALDH3B2		VCL
							GSTP1		ITGB1
									VAV2
						mRNA surveillance pathway	CPSF4		RHOA
							MSI2		ARHGAP35
							UPF1		RAC1
							PPP2R5D		ROCK2
							PELO		PIK3CD
							ETF1		GNAI2
							RBM8A		PRKCA
							FIP1L1		VASP
							EIF4A3		MSN
							PABPC3		TXK
							PPP2CA		JAM3
							WIBG		CDC42
							RNMT		RAP1B
									MAPK11
						GnRH signaling pathway	PLA2G4A		MAPK14
							PRKX		CLDN9
							PLA2G4E		CLDN23
							MAP2K2
							ADCY9	Influenza A	XPO1
							PLD2		EIF2AK2
							MAPK10		RNASEL
							CAMK2D		MAPK3
							CAMK2B		DNAJC3
							MAP2K7		IRAK4
							PLA2G4B		HNRNPUL1
							ATF4		STAT1
							MAP2K6		IFNAR2
									IL1A
						Protein export	SEC11C		IRF3
							SRP19		MYD88
							IMMP2L		PIK3CD
							SRP68		IFNGR2
									NFKBIB
						Drug metabolism - other enzymes	UGT1A6		PRKCA
							IMPDH1		RELA
							UCK2		JAK1
							IMPDH2		MX1
							ITPA		MAVS
							UPP1		HLA-DQB1
									NLRP3
						Non-small cell lung cancer	PIK3CB		TNF
							E2F2		TLR3
							MAP2K2		IL6
							PIK3R3		MAPK11
							RASSF5		MAPK14
							TP53		JAK2
							FOXO3		IL8
							RXRB		TMPRSS2
									STAT2
						Glycerolipid metabolism	MBOAT1		TBK1
							AGPAT3		PYCARD
							PNPLA3		AKT2
							ALDH1B1		IFNAR1
							LIPG		TNFRSF1A
							ALDH3A2		ICAM1
							ALDH7A1		ACTB
							PNLIPRP3		AKT3
							LPIN1		MAP2K1
							AKR1A1		EIF2AK3
							PPAP2C		IKBKE
									PML
						HTLV-I infection	CDC20		NXT2
							CCNB2		PIK3CA
							BUB1B		NUP98
							CDC26		ATF2
							IL15RA
							ATF3	Gap junction	HTR2C
							PTTG1		PLCB3
							VDAC1		TJP1
							NFYB		TUBB3
							STAT5B		MAP2K1
							GPS2		TUBA1A
							FDPS		PDGFA
							FZD6		TUBB2B
							FZD5		PDGFC
							HLA-DPB1		PLCB4
							RAN		ADCY6
							MAD2L1		GNAS
							ATF4		MAP3K2
							TBPL1		MAPK3
							CCND2		LPAR1
							DVL2		PDGFB
							ANAPC11		MAPK7
							TBP		PRKACB
							FZD10		GNAI2
							PIK3CB		ITPR2
							CDC23		PRKCA
							PRKX		NRAS
							MYB		ADCY7
							ADCY9		TUBA3C
							PIK3R3		PLCB1
							TP53		PDGFD
							E2F2		PDGFRB
							CRTC1		GUCY1A2
							CHEK2
							VDAC3	Endocrine and other factor-regulated calcium reabsorption	ATP2B1
							TCF3		AP2S1
							HLA-DOB		AP2A1
							APC2		PRKACB
							WNT10B		GNAS
							MYC		PRKCA
							RANBP3		AP2A2
							XBP1		CLTA
							CCND3		PLCB1
							HLA-DPA1		SLC8A1
							TERT		KL
							WNT2B		CLTCL1
							ETS2		DNM1
									ATP1B1
						Fc epsilon RI signaling pathway	MAP2K7		CLTC
							GAB2		PLCB3
							PLA2G4B		PLCB4
							MAP2K6		ADCY6
							PIK3CB
							PLA2G4A	Vascular smooth muscle contraction	MYL6
							PLA2G4E		ADRA1D
							MAP2K2		KCNMA1
							MAPK10		CACNA1C
							PIK3R3		ACTG2
							RAC3		GUCY1A2
									CACNA1S
						Basal cell carcinoma	DVL2		PLCB1
							FZD5		RAMP2
							GLI1		MYLK4
[truncated: 4,015 more rows]

## Sheet: LN2 x LN3
LN2 x LN3
EXCLUSIVE LN2		EXCLUSIVE LN3		CONTINUM		EXCLUSIVE LN2 DOWN REGULATED		EXCLUSIVE LN2 UP REGULATED		EXCLUSIVE LN3 DOWN REGULATED		EXCLUSIVE LN3 UP REGULATED		COMMON DOWN REGULATED		COMMON UP REGULATED		COMMON LN2 DOWN REGULATED LN3 UP REGULATED		COMMON LN2 UP REGULATED LN3 DOWN REGULATED
Butanoate metabolism	ACSM5	HTLV-I infection	MSX2	Metabolic pathways	SAT2	Tryptophan metabolism	MAOB	Proteoglycans in cancer	FGF13	Cell adhesion molecules (CAMs)	CDH1	Lysosome	GLA	Terpenoid backbone biosynthesis	HMGCR	Jak-STAT signaling pathway	IL13RA2	Legionellosis	EEF1A1	Cytokine-cytokine receptor interaction	IL12RB2
					ALOX15B		ACAT2		SMO		HLA-DOB		CTSF		HMGCS1				EEF1A2		CXCL11
Metabolic pathways	ACSM5				XYLT2						ITGA6		GALNS		MVK	Hematopoietic cell lineage	MME				CSF3
					NFS1	Fatty acid degradation	ACSL5	Pathways in cancer	FGF13		HLA-DQB1		PLA2G15					Cytokine-cytokine receptor interaction	TNFRSF9		IL24
							ACAT2		SMO		ALCAM		CLTCL1	B cell receptor signaling pathway	CARD11	Renin-angiotensin system	MME		KITLG		IL1B
				Thiamine metabolism	NFS1						HLA-DRA		SGSH		PLCG2				INHBB		CXCL10
						Fatty acid metabolism	ACAT2	Cell adhesion molecules (CAMs)	ICAM2		PTPRF		ARSA			Protein digestion and absorption	MME		IL1R2
				Ras signaling pathway	RGL2		ACSL5				ITGB2		GBA	Arrhythmogenic right ventricular cardiomyopathy (ARVC)	PKP2					Toll-like receptor signaling pathway	IL1B
								Regulation of actin cytoskeleton	FGF13		CD86		CTSS		CACNG4	Alzheimer's disease	MME	Transcriptional misregulation in cancer	PPARG		CXCL10
				Glycosaminoglycan biosynthesis - heparan sulfate / heparin	XYLT2	Inflammatory bowel disease (IBD)	TLR4				ICAM1		AGA						ASPSCR1		CXCL11
							GATA3	Rap1 signaling pathway	FGF13		CLDN16		AP4M1	NF-kappa B signaling pathway	CARD11	Oxytocin signaling pathway	CAMK1		IL1R2
				Serotonergic synapse	ALOX15B						ITGA9		AP1S2		PLCG2					Jak-STAT signaling pathway	CSF3
						PI3K-Akt signaling pathway	TLR4	Hedgehog signaling pathway	SMO		CD274		NAGA					Adherens junction	SNAI2		IL24
				Arginine and proline metabolism	SAT2		ITGB8				HLA-C		GUSB	Inflammatory mediator regulation of TRP channels	P2RY2				FGFR1		IL12RB2
							EPHA2	MAPK signaling pathway	FGF13		CLDN1		ATP6V0D1		PLCG2
				Arachidonic acid metabolism	ALOX15B		LAMA1				SDC1		GNS					Pathways in cancer	EGLN1	Malaria	CSF3
								PI3K-Akt signaling pathway	FGF13		CLDN4		GGA2	Metabolic pathways	SQLE				PPARG		IL1B
				Protein processing in endoplasmic reticulum	SIL1	Focal adhesion	ITGB8				NFASC		AP1M1		HMGCR				FGFR1
							PAK6	Ras signaling pathway	FGF13		ITGB7		LAPTM4A		PLCG2				KITLG	Cytosolic DNA-sensing pathway	IL1B
				Glycosaminoglycan biosynthesis - chondroitin sulfate / dermatan sulfate	XYLT2		LAMA1				CDH3		CD68		HSD11B1						CXCL10
								Natural killer cell mediated cytotoxicity	ICAM2		PVR		CTSA		HMGCS1			Hematopoietic cell lineage	KITLG
				Sulfur relay system	NFS1	ECM-receptor interaction	LAMA1				PVRL1		HEXA		CMPK2				IL1R2	Inflammatory bowel disease (IBD)	IL1B
							ITGB8	Melanoma	FGF13		OCLN		SMPD1		MVK						IL12RB2
											CD40		GNPTG					PI3K-Akt signaling pathway	PHLPP2
						mRNA surveillance pathway	PABPC4L	Basal cell carcinoma	SMO		NRCAM		LAMP1	MAPK signaling pathway	CACNG4				FGFR1	Hematopoietic cell lineage	CSF3
							CLP1				F11R		MCOLN1		DUSP4				COL1A1		IL1B
											NTNG2		CTSZ						KITLG
						Regulation of actin cytoskeleton	ITGB8				CNTN1		CD63	Pathways in cancer	PLCG2					Chagas disease (American trypanosomiasis)	IL1B
							FGD3						PSAP					Ras signaling pathway	FGFR1		PPP2R2C
							PAK6			Toxoplasmosis	CASP9		CLTA	Cytokine-cytokine receptor interaction	EDAR				PLA2G16
											LDLR		FUCA1						KITLG	TNF signaling pathway	IL1B
						Proteoglycans in cancer	TLR4				CIITA		LAMP2	Hepatitis C	IRF1						CXCL10
							ANK1				HLA-DOB		SUMF1					Amoebiasis	COL1A1
							TIMP3				MAPK13		ATP6V0A2	Homologous recombination	RPA4				IL1R2	Alzheimer's disease	APOE
											HSPA1A		NAGLU								IL1B
						Amoebiasis	TLR4				ITGA6		TPP1	Epithelial cell signaling in Helicobacter pylori infection	PLCG2			RNA transport	EEF1A1
							LAMA1				HLA-DQB1		SCARB2						EEF1A2	Influenza A	IL1B
											HSPA1L		GLB1	Butanoate metabolism	HMGCS1						CXCL10
						Toxoplasmosis	TLR4				ALOX5		CTSO					Rap1 signaling pathway	FGFR1
							LAMA1				HLA-DRA		LAPTM4B	Rap1 signaling pathway	PARD6B				KITLG	Chemokine signaling pathway	CXCL10
											PIK3R3										CXCL11
						MAPK signaling pathway	MEF2C				TNF	Cell cycle	GADD45B	HIF-1 signaling pathway	PLCG2			HTLV-I infection	ANAPC2
							DUSP10				IL12A		MAD1L1						IL1R2	PI3K-Akt signaling pathway	PPP2R2C
							RPS6KA2				LAMB3		SMC3	Fc epsilon RI signaling pathway	PLCG2						CSF3
											LAMA3		CDKN2C					MAPK signaling pathway	FGFR1
						Axon guidance	EPHA2				LAMA5		CCNE1	Epstein-Barr virus infection	PLCG2				IL1R2	Leishmaniasis	IL1B
							PAK6				BCL2L1		ZBTB17
											MAPK10		MCM5	Steroid biosynthesis	SQLE			Metabolic pathways	PLA2G16	NOD-like receptor signaling pathway	IL1B
						Tight junction	EPB41L3				MAP2K3		ORC1						PI4KA
							MAGI1				IFNGR2		CDKN1C	Fc gamma R-mediated phagocytosis	PLCG2				XYLT1	RIG-I-like receptor signaling pathway	CXCL10
											CD40		E2F2
						Metabolic pathways	MAOB				LAMB1		CCNE2	Oxytocin signaling pathway	CACNG4			HIF-1 signaling pathway	EGLN1	African trypanosomiasis	IL1B
							ACAT2				LAMC2		CDK4
							ACSL5						MCM3	Bile secretion	HMGCR			Cell cycle	ANAPC2	Hepatitis C	PPP2R2C
							DHCR24			Axon guidance	LIMK2		TGFB2
							GALNT6				EPHB4		PKMYT1	Hippo signaling pathway	PARD6B			Pancreatic secretion	SLC4A2	mRNA surveillance pathway	PPP2R2C
							DPYD				PLXNB1		YWHAQ
							IPPK				RHOD		STAG1	Influenza A	RSAD2			Protein digestion and absorption	COL1A1	Amoebiasis	IL1B
											SEMA4G		MCM7
						Rap1 signaling pathway	EPHA2				SRGAP3		MCM4	Mineral absorption	TRPV6			Hippo signaling pathway	SNAI2	RNA degradation	BTG2
							MAGI1				SEMA6B		MCM2
											RAC2		RBL1	ErbB signaling pathway	PLCG2			Bile secretion	SLC4A2	Rap1 signaling pathway	RGS14
						Ras signaling pathway	EPHA2				UNC5B		ABL1
							PAK6				PAK1		SKP1	DNA replication	RPA4			Oocyte meiosis	ANAPC2	Prion diseases	IL1B
											EPHB3		ANAPC5
						Toll-like receptor signaling pathway	TLR4				SEMA3F		CDC45	T cell receptor signaling pathway	CARD11			Salivary secretion	SLC4A2	Herpes simplex infection	IL1B
											ABLIM2		MCM6
						NOD-like receptor signaling pathway	CARD6				PLXNA2		PCNA	Ras signaling pathway	PLCG2			Gastric acid secretion	SLC4A2	Rheumatoid arthritis	IL1B
											PAK3		CDKN1B
						Pathways in cancer	LAMA1				SEMA7A		CCNA2	Salivary secretion	TRPV6			Axon guidance	SEMA5A	Inflammatory mediator regulation of TRP channels	IL1B
											ABLIM1		TFDP2
						Fructose and mannose metabolism	C12orf5				EPHB2		E2F3	Chemical carcinogenesis	HSD11B1			Proteoglycans in cancer	FGFR1	Measles	IL1B
											EFNB1		FZR1
						Hepatitis B	TLR4				NTNG2		E2F1	MicroRNAs in cancer	PLCG2			Melanogenesis	KITLG	Apoptosis	IL1B
											SEMA4A		ORC6
						Transcriptional misregulation in cancer	MEF2C				EPHA1		CDC6	Axon guidance	EPHA3			Platelet activation	COL1A1	Type I diabetes mellitus	IL1B
											SEMA3A		PRKDC
						Steroid biosynthesis	DHCR24				PLXNA1		CDC20	Proteoglycans in cancer	PLCG2			Progesterone-mediated oocyte maturation	ANAPC2	Hippo signaling pathway	PPP2R2C
													TFDP1
						Fat digestion and absorption	ACAT2			Influenza A	TNFSF10		BUB1B	Platelet activation	PLCG2			Renal cell carcinoma	EGLN1	NF-kappa B signaling pathway	IL1B
											CASP9		ANAPC13
						Adipocytokine signaling pathway	ACSL5				CIITA		CCNB3	Prolactin signaling pathway	IRF1			ECM-receptor interaction	COL1A1	MAPK signaling pathway	IL1B
											HLA-DOB		CUL1
						Oxytocin signaling pathway	MEF2C				MAPK13		ESPL1	Pertussis	IRF1			Regulation of actin cytoskeleton	FGFR1	Osteoclast differentiation	IL1B
											HSPA1A		ANAPC11
						Bile secretion	ABCG2				FAS		RBX1	Viral myocarditis	CXADR			Focal adhesion	COL1A1	Salivary secretion	DMBT1
											HLA-DQB1		PLK1
						Measles	TLR4				HSPA1L		HDAC1	Adrenergic signaling in cardiomyocytes	CACNG4			Ubiquitin mediated proteolysis	ANAPC2	Axon guidance	FES
											NLRP3
						Influenza A	TLR4				PYCARD	DNA replication	RNASEH2A	Cell adhesion molecules (CAMs)	CDH4			Inositol phosphate metabolism	PI4KA	Pertussis	IL1B
											HLA-DRA		POLD2
						ErbB signaling pathway	PAK6				PIK3R3		RFC2	Cardiac muscle contraction	CACNG4			AMPK signaling pathway	PPARG	Adrenergic signaling in cardiomyocytes	PPP2R2C
											TNF		PRIM1
						beta-Alanine metabolism	DPYD				IL12A		DNA2	Dilated cardiomyopathy	CACNG4			Glycerophospholipid metabolism	PLA2G16	Legionellosis	IL1B
											DDX58		POLE3
						Gastric acid secretion	KCNJ15				IL1A		POLA2	Thyroid hormone signaling pathway	PLCG2			Wnt signaling pathway	TBL1X	Tuberculosis	IL1B
											ICAM1		POLE4
						Mucin type O-Glycan biosynthesis	GALNT6				OAS1		POLD1	Inositol phosphate metabolism	PLCG2			Ether lipid metabolism	PLA2G16	Salmonella infection	IL1B
											TICAM1		LIG1
						MicroRNAs in cancer	TIMP3				TNFRSF10A		MCM5	AMPK signaling pathway	HMGCR			Melanoma	FGFR1	Non-alcoholic fatty liver disease (NAFLD)	IL1B
											IFIH1		MCM3
						ABC transporters	ABCG2				CASP1		RNASEH2C	Calcium signaling pathway	PLCG2			PPAR signaling pathway	PPARG	Graft-versus-host disease	IL1B
											MAPK10		FEN1
						Progesterone-mediated oocyte maturation	RPS6KA2				MAP2K3		MCM7	Wnt signaling pathway	SFRP1			Thyroid cancer	PPARG	AMPK signaling pathway	PPP2R2C
											IL18		MCM6
						Renal cell carcinoma	PAK6				IFNGR2		RFC3	Natural killer cell mediated cytotoxicity	PLCG2			TGF-beta signaling pathway	INHBB	Dopaminergic synapse	PPP2R2C
											FDPS		MCM4
						Dilated cardiomyopathy	ITGB8				OAS3		PCNA	Hypertrophic cardiomyopathy (HCM)	CACNG4			Prostate cancer	FGFR1	Tight junction	PPP2R2C
													MCM2
						Arrhythmogenic right ventricular cardiomyopathy (ARVC)	ITGB8			Rap1 signaling pathway	FGFR3		RFC5	Taste transduction	SCNN1A			Osteoclast differentiation	PPARG
											LPAR5		POLE
						mTOR signaling pathway	RPS6KA2				RAPGEF5			TGF-beta signaling pathway	NOG			Glycosaminoglycan biosynthesis - heparan sulfate / heparin	XYLT1
											PIK3R3	Metabolic pathways	UROS
						cGMP-PKG signaling pathway	MEF2C				ITGB2		IMPA2	Glioma	PLCG2			Glycosaminoglycan biosynthesis - chondroitin sulfate / dermatan sulfate	XYLT1
											FGF5		GCNT1
						Glycine, serine and threonine metabolism	MAOB				DOCK4		G6PC3	Nucleotide excision repair	RPA4			Linoleic acid metabolism	PLA2G16
											ADCY6		DEGS1
						Hypertrophic cardiomyopathy (HCM)	ITGB8				PRKD2		GALNS	Non-small cell lung cancer	PLCG2			Arachidonic acid metabolism	PLA2G16
											NGFR		PFKL
						Pyruvate metabolism	ACAT2				SIPA1L3		PNMT	Metabolism of xenobiotics by cytochrome P450	HSD11B1			Protein processing in endoplasmic reticulum	BAG1
											MAP2K3		NDUFA6
						Small cell lung cancer	LAMA1				PDGFD		NDUFA13	Neuroactive ligand-receptor interaction	P2RY2			alpha-Linolenic acid metabolism	PLA2G16
											RAP1GAP		GALNT10
						Rheumatoid arthritis	TLR4				CTNND1		MPI	Osteoclast differentiation	PLCG2			Phosphatidylinositol signaling system	PI4KA
											CDH1		GALM
						Phenylalanine metabolism	MAOB				MAPK13		ECHS1	Synthesis and degradation of ketone bodies	HMGCS1			Vascular smooth muscle contraction	ARHGEF11
											PDGFB		RRM1
						Phosphatidylinositol signaling system	IPPK				LPAR2		HK1	Fanconi anemia pathway	RPA4			Huntington's disease	PPARG
											RAC2		B4GALNT1
						Steroid hormone biosynthesis	STS				RASGRP2		CHKA	Vibrio cholerae infection	PLCG2
											ADORA2B		EXT1
						Tyrosine metabolism	MAOB				FYB		PKM	Circadian rhythm	BHLHE41
											FGFR2		TK1
						Sphingolipid metabolism	SGPP2				KDR		SEPHS1	Mismatch repair	RPA4
											PDGFA		PTGES
						Pyrimidine metabolism	DPYD				P2RY1		NNMT	Peroxisome	MVK
											F2R		HEXA
						Carbon metabolism	ACAT2				RASSF5		ABAT	Phosphatidylinositol signaling system	PLCG2
											PARD6G		SYNJ2
						Histidine metabolism	MAOB				RAPGEF3		UAP1L1	Leukocyte transendothelial migration	PLCG2
											ADCY7		COQ2
						Butanoate metabolism	ACAT2						PGAM1	Endocytosis	PARD6B
										Jak-STAT signaling pathway	JAK3		CTH
						HIF-1 signaling pathway	TLR4				IL11		GBE1	Steroid hormone biosynthesis	HSD11B1
											IL20RB		HAAO
						NF-kappa B signaling pathway	TLR4				SPRED3		PLCG1	Aldosterone-regulated sodium reabsorption	SCNN1A
											MYC		KL
						Oocyte meiosis	RPS6KA2				PIK3R3		ST6GALNAC6	Valine, leucine and isoleucine degradation	HMGCS1
											SPRY1		DGKG
						T cell receptor signaling pathway	PAK6				IL12A		MGLL	VEGF signaling pathway	PLCG2
											SOCS2		ACADVL
						p53 signaling pathway	TP53I3				SPRY2		GPAM	Neurotrophin signaling pathway	PLCG2
											PTPN6		AKR1C3
						Pertussis	TLR4				CCND2		PIGK	Tight junction	PARD6B
											IL15RA		ALAD
						Cell adhesion molecules (CAMs)	ITGB8				IL22RA1		ALG5	Pyrimidine metabolism	CMPK2
											BCL2L1		PFAS
						Legionellosis	TLR4				IL4R		RPN1
											IL20		ST3GAL2
						Salmonella infection	TLR4				SPRED2		SGSH
											CBLC		MGAT5B
						Pathogenic Escherichia coli infection	TLR4				CCND1		GBA
											SPRY4		GCLM
						Cocaine addiction	MAOB				IL23A		EXTL2
											IFNGR2		P4HA1
						Amphetamine addiction	MAOB				IL21R		AK5
											CISH		POLR3H
						Alcoholism	MAOB						NDUFA11
										Leukocyte transendothelial migration	MAPK13		DGKD
						Inositol phosphate metabolism	IPPK				NCF2		TBXAS1
											PIK3R3		KYNU
						Wnt signaling pathway	PRICKLE1				ITGB2		TYMS
											RAC2		HPSE
						Arginine and proline metabolism	MAOB				ICAM1		IMPAD1
											CLDN16		CHPF2
						PPAR signaling pathway	ACSL5				EZR		P4HA2
											CLDN1		NMNAT2
						Leishmaniasis	TLR4				CYBB		ALG1
											CLDN4		DNMT1
						Glyoxylate and dicarboxylate metabolism	ACAT2				MYL2		ATP6V0D1
											RASSF5		LPCAT2
						Drug metabolism - other enzymes	DPYD				OCLN		BTD
											PTK2B		CBR3
						Chagas disease (American trypanosomiasis)	TLR4				MMP9		FECH
											CTNND1		PAPSS2
						Malaria	TLR4				RAPGEF3		MOCS1
											F11R		POLR2E
						Drug metabolism - cytochrome P450	MAOB				NCF1		AK1
													LPIN3
						RNA degradation	PABPC4L			Pathways in cancer	FGFR3		LPIN2
											JUP		ALPP
						Pantothenate and CoA biosynthesis	DPYD				FAS		IDH2
											ITGA6		ADI1
						Synthesis and degradation of ketone bodies	ACAT2				BCR		ACO1
											PIK3R3		AKR1B1
						RNA transport	PABPC4L				FGF5		ADSL
											LAMB3		ACAA2
						Propanoate metabolism	ACAT2				LAMA5		PGK1
											BCL2L1		GMPPB
						Tuberculosis	TLR4				TCF7L1		CYP2U1
											MAPK10		PIGT
						Lysosome	LAPTM5				CBLC		COQ7
											WNT4		POLE
						Protein processing in endoplasmic reticulum	DNAJA1				MMP9		NTPCR
											WNT9A		NME4
						Peroxisome	ACSL5				LAMB1		MAT2A
											FZD8		IDI2
						Phagosome	TLR4				PTGS2		CDIPT
											CDH1		PTPLA
						Valine, leucine and isoleucine degradation	ACAT2				NFKB2		PYCRL
											CASP9		GUSB
						Dopaminergic synapse	MAOB				PDGFB		POLR2L
											FZD5		ACSL1
						Serotonergic synapse	MAOB				MYC		GNS
											FLT3LG		CDA
						Terpenoid backbone biosynthesis	ACAT2				RAC2		SMPD1
											LAMA3		B3GALNT1
						Neurotrophin signaling pathway	RPS6KA2				ITGA2		PON2
											CDKN1A		G6PD
						Synaptic vesicle cycle	UNC13A				ITGA3		HADHB
											CCND1		AUH
						Long-term potentiation	RPS6KA2				FGFR2		COMT
											PDGFA		ALDOA
						Lysine degradation	ACAT2				TGFA		AGPAT6
											CEBPA		ENPP1
											WNT2B		DTYMK
											RASSF5		AADAT
											MDM2		NDUFB11
											WNT3A		GGT7
											LAMC2		ALDOC
											WNT7A		DGAT2
													PDHX
										Arrhythmogenic right ventricular cardiomyopathy (ARVC)	CACNA1S		COQ3
											JUP		ST3GAL4
											ITGA6		RRM2
											TCF7L1		SEPHS2
											ITGA3		MGAT4B
											DSG2		FAM213B
											ITGB7		MTHFD2L
											CACNG7		APIP
											ITGA7		ATP6V0E1
											ITGB6		CHSY1
											DSP		ENO2
											ITGA2		TPI1
											ITGA9		CHPT1
											DSC2		GAPDH
											ITGB4		POLE4
													HPRT1
										MicroRNAs in cancer	PTGS2		COX11
											FGFR3		COX5A
											TNXB		SRM
											PDGFB		PGD
											MYC		PGAM2
											MCL1		BCKDHB
											NOTCH1		SPTLC3
											SPRY2		SHMT1
											ST14		PI4KB
											PLAU		ATP5L
											CCND2		DHFRL1
											TP63		NDUFB2
											EZR		ACAT1
											CDKN1A		SMS
											CCND1		CS
											PDGFA		SPHK2
											SERPINB5		ALG2
											MMP9		UROD
											MDM2		ATP6V0E2
											FSCN1		PGM1
											WNT3A		B4GALT1
											CYP24A1		ACADS
											HMGA2		NDUFB6
													PPAP2A
										ECM-receptor interaction	TNXB		RPN2
											SDC1		POLD2
											ITGA6		PLD3
											ITGA3		ITPA
											ITGB7		MGAT1
											LAMB3		GCNT2
											ITGA7		SMPD4
											AGRN		POLA2
											ITGB6		INPP5K
											LAMB1		PIGX
											LAMC2		SPHK1
											LAMA3		GRHPR
											LAMA5		PFKP
											ITGA2		ALDH5A1
											ITGA9		ALG14
											ITGB4		AGPAT4
													AMACR
										HTLV-I infection	HLA-DQB1		AGPS
											HLA-DRA		CPOX
											PIK3R3		MRI1
											ITGB2		PTDSS2
											ADCY6		POLR3C
											ICAM1		B4GALT7
											POLD4		SARDH
											IL15RA		PIGQ
											ATF3		HSD17B10
											BCL2L1		MAN1B1
											WNT4		DPM1
											CD40		GPAT2
											EGR1		TRAK2
											WNT9A		GPI
											FDPS		GLB1
											POLB		DOLK
											FZD8		NDST1
											NFKB2		REV3L
											HLA-DOB		FAHD1
											JAK3		POLD1
											DLG1		STT3A
											PDGFB		PIGW
											FZD5		TDO2
											MYC		PLA2G4C
											TNF		ATP6V0A2
											CCND2		PRIM1
											HLA-C		PDXP
											CDKN1A		P4HA3
											CCND1		PIGS
											PDGFA		ALG12
											WNT2B		BCAT1
											WNT3A		NDUFA12
											ADCY7		UPRT
											WNT7A		UGCG
													DHODH
										Allograft rejection	IL12A		MTR
											CD86		NME3
											HLA-C		NDUFA4
											HLA-DOB		FH
											CD40		ATP5G2
											FAS		NT5C2
											HLA-DQB1		DHFR
											HLA-DRA		MDH1
											TNF		POLE3
													NADK
										Proteoglycans in cancer	FAS		ACACB
											PIK3R3		NDUFA4L2
											FGF5		DDOST
											PLAUR		CYP27A1
											PAK1		GANAB
											CBLC		GALE
											WNT4		TWISTNB
											MMP9		POLR2G
											WNT9A		PNPLA2
											FZD8		GALK1
											IGF2		NAGLU
											MAPK13		PAFAH1B1
											FZD5		NADSYN1
											MYC		C1GALT1C1
											ESR1		POLR3B
											TNF		ATP6V1C1
											PTPN6
											PLAU	MicroRNAs in cancer	PRKCE
											ITGA2		VIM
											EZR		CCNE1
											SDC1		RECK
											CDKN1A		MAPK7
											CCND1		HMOX1
											KDR		HOXD10
											WNT2B		ZEB1
											CAMK2B		PLCG1
											MDM2		DNMT1
											HBEGF		EZH2
											WNT3A		MMP16
											WNT7A		E2F2
													CCNE2
										p53 signaling pathway	CASP9		TGFB2
											SFN		IRS1
											PERP		HNRNPK
											FAS		BMF
											CDKN1A		ZEB2
											CCND1		CYP1B1
											CD82		ABL1
											SESN2		TNC
											SERPINB5		PRKCA
											BBC3		RASSF1
											MDM2		RAF1
											CCND2		PDGFRB
											TP73		BCL2L11
													CDKN1B
										Legionellosis	NFKB2		E2F3
											CASP1		SIRT1
											CASP9		PTEN
											HSPA1A		E2F1
											HSPA1L		BRCA1
											PYCARD		CCNG1
											TNF		STMN1
											ITGB2		RPTOR
											IL12A		ITGA5
											CD14		PIM1
											IL18		HDAC1
													CDCA5
										Leishmaniasis	PTGS2		MARCKS
											HLA-DOB		TPM3
											MAPK13
											NCF2	Fructose and mannose metabolism	ALDOC
											HLA-DQB1		PHPT1
											HLA-DRA		ALDOA
											TNF		PFKFB3
											ITGB2		PFKL
											IL12A		HK1
											IFNGR2		AKR1B1
											IL1A		TPI1
											PTPN6		GMPPB
											NCF1		MPI
													PFKFB4
										Amoebiasis	GNA15		PFKP
											SERPINB4
											SERPINB13	Biosynthesis of amino acids	AADAT
											SERPINB3		ALDOC
											PIK3R3		ACO1
											TNF		PGAM1
											ITGB2		CTH
											IL12A		MAT2A
											LAMB3		IDH2
											LAMA3		ALDOA
											LAMA5		PFKL
											SERPINB2		ENO2
											CD14		TPI1
											SERPINB1		PGK1
											LAMB1		GAPDH
											LAMC2		PKM
											SERPINB9		PYCRL
													CS
										Cytokine-cytokine receptor interaction	TNFSF10		MTR
											FAS		PFKP
											IL11		PGAM2
											IL20RB		BCAT1
											CXCL16		SHMT1
											IL12A
											IL15RA	HIF-1 signaling pathway	HK1
											TNFSF15		IFNGR1
											TNFRSF10A		HMOX1
											IL22RA1		ALDOA
											NGFR		PFKFB3
											IL4R		IL6
											TNFRSF18		PFKL
											TNFRSF25		PLCG1
											IL18		EGLN2
											IFNGR2		PIK3CD
											CD40		PDK1
											CCL20		PRKCA
											ACVR2B		ANGPT1
											TNFRSF6B		ENO2
											PDGFB		PGK1
											TNF		TFRC
											FLT3LG		GAPDH
											IL1A		PFKFB4
											CX3CL1		CDKN1B
											INHBE		INSR
											LTB		TIMP1
											IL20		RBX1
											KDR		ARNT
											PDGFA		CAMK2G
											IL23A
											IL21R	Pathogenic Escherichia coli infection	YWHAQ
													NCK2
										Dilated cardiomyopathy	CACNA1S		FYN
											ITGA6		TUBB3
											ITGA3		ITGB1
											ADRB1		CTTN
											TNF		TUBA1A
											ITGB7		TUBB2B
											MYL2		ABL1
											CACNG7		PRKCA
											ITGA7		TUBA1B
											ITGB6		TUBB
											ADCY6		ACTG1
											ADCY7		TUBB4B
											ITGA2		ACTB
											ITGA9		NCL
											ITGB4		TUBA1C
													ARPC3
										MAPK signaling pathway	FGFR3
											FAS	Base excision repair	OGG1
											DUSP6		POLD2
											FGF5		NEIL3
											PAK1		POLE3
											CACNA1S		MUTYH
											MKNK2		POLE4
											MAPK10		POLD1
											CACNG7		PARP1
											MAP2K3		LIG1
											RPS6KA1		FEN1
											RASGRF1		MBD4
											NFKB2		UNG
											MAPK13		HMGB1
											HSPA1A		PCNA
											TAOK3		POLE
											PDGFB		PARP3
											HSPA1L
											MYC	PI3K-Akt signaling pathway	THBS2
											STK3		G6PC3
											TNF		CCNE1
											RAC2		FGF2
											PTPRR		ITGB1
											IL1A		THEM4
											NTF4		GNG4
											RASGRP2		COL5A1
											FGFR2		PHLPP1
											PDGFA		IL6
											CD14		CSF1
											DUSP7		CDK4
											DUSP5		GYS1
											NR4A1		COL5A2
													COL6A1
										Viral myocarditis	CASP9		YWHAQ
											HLA-C		PIK3CD
											HLA-DOB		RHEB
											HLA-DQB1		COL1A2
											HLA-DRA		PDGFC
											CCND1		THBS3
											ITGB2		TNC
											CD86		RAF1
											CD40		VEGFC
											RAC2		EFNA1
											ICAM1		PDGFRB
													BCL2L11
										Endocytosis	AGAP2		CREB3L1
											FGFR3		IL7R
											EPN3		LAMA2
											EHD3		ITGA4
											NEDD4L		GNG11
											ARAP2		CCNE2
											ADRBK1		IRS1
											CBLC		PPP2CA
											CHMP4C		HSP90B1
											RAB11FIP4		PRLR
											GRK5		PRKCA
											LDLR		COL3A1
											DNM3		ANGPT1
											HSPA1A		LPAR4
											HSPA1L		NGF
											PLD2		COL6A2
											SH3KBP1		CDKN1B
											ADRB2		INSR
											EPN2		VEGFB
											HLA-C		PTEN
											ADRB1		IFNAR2
											FGFR2		RAC1
											KDR		BRCA1
											F2R		PPP2R3A
											MDM2		EFNA5
											PARD6G		LPAR1
													PKN3
										Focal adhesion	ITGA6		LAMC1
											PIK3R3		CDC37
											LAMB3		RPTOR
											LAMA5		ITGA5
											ITGA9		ITGAV
											PAK1		CSF1R
											MAPK10		ATF2
											PDGFD
											LAMB1	Glycosphingolipid biosynthesis - globo series	HEXA
											RASGRF1		NAGA
											ITGB4		GLA
											TNXB		B3GALNT1
											PDGFB		ST3GAL2
											ITGA7
											ITGB6	Glycolysis / Gluconeogenesis	ALDOC
											RAC2		G6PC3
											LAMA3		HK1
											CCND2		PGAM1
											ITGA2		GALM
											ITGA3		ALDOA
											PAK3		PFKL
											CCND1		ENO2
											KDR		TPI1
											PDGFA		PGK1
											ITGB7		GAPDH
											MYL2		PKM
											LAMC2		GPI
													PGM1
										Type I diabetes mellitus	IL12A		PFKP
											CD86		PGAM2
											HLA-C
											HLA-DOB	Glycosaminoglycan degradation	HEXA
											FAS		SGSH
											IL1A		GALNS
											HLA-DQB1		GUSB
											HLA-DRA		HPSE
											TNF		GNS
													NAGLU
										PI3K-Akt signaling pathway	FGFR3		GLB1
											LPAR5
											ITGA6	Focal adhesion	THBS2
											PIK3R3		MYL9
											FGF5		TLN2
											LAMB3		ITGB1
											MCL1		COL5A1
											LAMA5		PARVA
											ITGA9		FLNC
											C8orf44-SGK3		COL5A2
											BCL2L1		COL6A1
											NGFR		PIK3CD
											IL4R		COL1A2
											PDGFD		PDGFC
											LAMB1		THBS3
											ITGB4		TNC
											CASP9		RAF1
											TNXB		VEGFC
											JAK3		PPP1CC
											PDGFB		PDGFRB
											LPAR2		FLNA
											MYC		LAMA2
											ITGA7		ARHGAP35
											PPP2R5A		ITGA4
											ITGB6		ZYX
											SGK1		FYN
											LAMA3		PRKCA
											CCND2		COL3A1
											ITGA2		COL6A2
											CDKN1A		MYLK
											ITGA3		VEGFB
											CCND1		PTEN
											FGFR2		RAC1
											KDR		LAMC1
											ITGB7		ITGA5
											PDGFA		DOCK1
											F2R		ELK1
											MDM2		ACTG1
											LAMC2		ACTB
											NR4A1		ITGAV
													MYLK4
										Transcriptional misregulation in cancer	JUP		PPP1CA
											MYC
											DUSP6	Phagosome	ATP6V0E2
											CD86		TUBB4B
											FLI1		HLA-A
											PLAU		SEC61G
											CCND2		TUBA1C
											ETV7		SEC61B
											PLAT		LAMP2
											ETV4		SEC61A1
											BCL2L1		RAC1
											SPINT1		PLA2R1
											CDKN1A		DYNC1LI1
											NGFR		ATP6V0A2
											ITGB7		ACTG1
											PDGFA		ACTB
											CEBPA		ITGAV
											CD14		DYNC2H1
											CD40		ITGA5
											MMP9		HLA-DMA
											MDM2		ATP6V1C1
											ETV5		THBS2
											HMGA2		SCARB1
													HLA-E
										Steroid biosynthesis	FDFT1		CANX
											MSMO1		ITGB1
											CYP27B1		TUBA1A
											DHCR7		TUBB2B
											LSS		CTSS
											CYP24A1		MRC2
													TUBA1B
										Hippo signaling pathway	CDH1		TUBB
											INADL		ATP6V0D1
											AMOT		CALR
											DLG1		TUBB3
											FZD5		C1R
											MYC		THBS3
											STK3		ATP6V0E1
											ITGB2		LAMP1
											BBC3		TFRC
											CCND2		HGS
											TP73
											TCF7L1	Glutathione metabolism	GGT7
											CCND1		RRM1
											WNT2B		GSTM4
											RASSF6		RRM2
											WNT4		GSTM3
											WNT9A		GCLM
											PARD6G		IDH2
											WNT3A		GPX4
											FZD8		G6PD
											WNT7A		GSR
													GPX3
										Measles	CD46		GSTM2
											TNFSF10		PGD
											HSPA1A		GSTA4
											JAK3		SMS
											FAS		MGST3
											HSPA1L		SRM
											PIK3R3
											IL12A	Ubiquinone and other terpenoid-quinone biosynthesis	COQ3
											DDX58		COQ2
											BBC3		COQ7
											IL1A		NQO1
											CCND2		GGCX
											OAS1
											TP73	Selenocompound metabolism	SEPHS1
											TNFRSF10A		PAPSS2
											IFIH1		TXNRD1
											CCND1		CTH
											IFNGR2		SEPHS2
											OAS3		PSTK
													MTR
										Regulation of actin cytoskeleton	LIMK2		TXNRD2
											FGFR3
											ITGA6	Glycerolipid metabolism	LPIN3
											PIK3R3		GLA
											ARHGEF4		DGAT2
											ITGB2		AKR1B1
											FGF5		LPIN2
											ITGA9		DGKG
											PAK1		MGLL
											MYH14		GPAM
											SSH3		AGPAT6
											PDGFD		DGKD
											ITGB4		PNPLA2
											PDGFB		PPAP2A
											ITGA7		AGPAT4
											ITGB6		GPAT2
											RAC2
											ITGA2	Pathways in cancer	PAX8
											EZR		MMP2
											ITGA3		CCNE1
											PAK3		FGF2
											FGFR2		ITGB1
											PDGFA		WNT5A
											ITGB7		TRAF1
											MYL2		IL6
											F2R		PLCG1
											CD14		EGLN2
													E2F2
										Small cell lung cancer	PTGS2		CDK4
											CASP9		PIK3CD
											BCL2L1		ABL1
											ITGA6		PIAS2
											ITGA3		BAX
											MYC		RAF1
											CCND1		VEGFC
											PIK3R3		PDGFRB
											LAMB3		TCF7
											LAMB1		DAPK2
											LAMC2		MSH2
											LAMA3		RARB
											LAMA5		GLI2
											ITGA2		LAMA2
													CCNE2
										Rheumatoid arthritis	HLA-DOB		MITF
											IL11		TGFB2
											HLA-DQB1		STK36
											LTB		HSP90B1
											HLA-DRA		FZD7
											TNF		PRKCA
											ITGB2		RASSF1
											CD86		WNT5B
											IL23A		ZBTB16
											IL18		GLI3
											ATP6V1F		RARA
											IL1A		CDKN1B
											ICAM1		VEGFB
											CCL20		RET
													E2F3
										Graft-versus-host disease	CD86		PTEN
											HLA-C		FZD1
											HLA-DOB		FH
											FAS		RAC1
											IL1A		FZD2
											HLA-DQB1		BRCA2
											HLA-DRA		AXIN2
											TNF		CTBP1
													LAMC1
										Pertussis	CASP1		ARNT
											MAPK13		BID
											NLRP3		WNT11
											PYCARD		E2F1
											MAPK10		WNT10B
											TNF		SUFU
											ITGB2		WNT6
											IL12A		MSH6
											CD14		BIRC5
											IL23A		RALA
											IL1A		ITGAV
											TICAM1		RBX1
													CSF1R
										Bladder cancer	CDH1		HDAC1
											FGFR3		MLH1
											MMP9
											MDM2	Protein processing in endoplasmic reticulum	STT3A
											CDKN1A		CKAP4
											TYMP		DNAJC3
											MYC		SEC61G
											CCND1		LMAN2
													SEC61B
										Inflammatory bowel disease (IBD)	HLA-DOB		SEC61A1
											IL4R		SSR4
											HLA-DQB1		MAN1B1
											HLA-DRA		MBTPS1
											TNF		PLAA
											IL12A		RPN2
											IL23A		CUL1
											IL18		VCP
											IFNGR2		SSR2
											IL1A		DDOST
											IL21R		DNAJB11
													RBX1
										African trypanosomiasis	IL12A		GANAB
											IL18		PPP1R15A
											FAS		P4HB
											ICAM1		SAR1A
											APOL1		UBE2E3
											TNF		CANX
											F2RL1		DNAJB12
													RPN1
										Complement and coagulation cascades	CD46		PRKCSH
											CR2		UFD1L
											PLAUR		TXNDC5
											F2R		WFS1
											THBD		NPLOC4
											F12		HSPA5
											PLAU		CALR
											F3		OS9
											PLAT		HSP90B1
											SERPINF2		PDIA4
											CFH		SKP1
													BAX
										TNF signaling pathway	PTGS2		BAG2
											MAPK13		PDIA3
											FAS		PDIA6
											TAB3		UBE2D4
											PIK3R3
											MLKL	Gap junction	GNAS
											TNF		TUBB3
											ICAM1		TUBA1A
											CX3CL1		MAPK7
											JAG1		TUBB2B
											MAPK10		PDGFC
											MAP2K3		PRKCA
											EDN1		RAF1
											MMP9		PDGFRB
											CCL20		TUBA1B
													GUCY1A2
										NF-kappa B signaling pathway	PTGS2		TUBB
											LYN		GJA1
											NFKB2		TUBB4B
											BCL2L1		LPAR1
											TAB3		TUBA1C
											LTB		PRKACA
											TNF		PRKG1
											DDX58		GNAI2
											CD14		CSNK1D
											CD40		GNA11
											ICAM1
											PLAU	ECM-receptor interaction	THBS2
											TICAM1		SDC4
													COL5A2
										Tuberculosis	CASP9		COL6A1
											CIITA		ITGB1
											HLA-DOB		COL5A1
											MAPK13		COL1A2
											CORO1A		LAMA2
											HLA-DQB1		THBS3
											HLA-DRA		TNC
											TNF		COL3A1
											ITGB2		ITGA4
											IL12A		COL6A2
											VDR		ITGAV
											IL1A		LAMC1
											CD74		ITGA5
											MAPK10
											CAMK2B	Glycosaminoglycan biosynthesis - chondroitin sulfate / dermatan sulfate	CHSY1
											CD14		CHST14
											CYP27B1		CHST3
											IL23A		CHST12
											IL18		CHPF2
											IFNGR2		UST
											PLK3		B4GALT7
										Glycerolipid metabolism	DGKH	Neurotrophin signaling pathway	MAGED1
											LPIN1		MAPK7
											PNPLA3		CAMK4
											DGKA		PLCG1
											AGPAT2		MAPK12
											DGAT1		ARHGDIA
											AKR1A1		MAPK11
											LIPG		IRS1
											PPAP2C		BDNF
													NTF3
										Hypertrophic cardiomyopathy (HCM)	CACNA1S		PIK3CD
											ITGA6		ABL1
											ITGA3		BAX
											TNF		PRDM4
											ITGB7		RAF1
											MYL2		NGF
											CACNG7		RAC1
											ITGA7		IRAK3
											ITGB6		SH2B1
											ITGA2		CAMK2G
											ITGA9
											ITGB4	Glycosphingolipid biosynthesis - ganglio series	HEXA
													B4GALNT1
										Natural killer cell mediated cytotoxicity	TNFSF10		ST6GALNAC6
											FAS		ST3GAL2
											MICB		GLB1
											PIK3R3
											TNF	Endocrine and other factor-regulated calcium reabsorption	ATP2B1
											ITGB2		DNM1
											RAC2		GNAS
											PTPN6		PRKCA
											ICAM1		SLC8A1
											PAK1		KL
											TNFRSF10A		AP2M1
											MICA		CLTCL1
											HLA-C		AP2S1
											IFNGR2		ATP1B1
											PTK2B		AP2A1
											ULBP2		AP2A2
													CLTA
										Notch signaling pathway	MFNG		PRKACA
											NOTCH1
											DLL1	Galactose metabolism	GALK1
											DTX2		GLB1
											JAG1		GALE
											HES1		PGM1
											DTX3L		B4GALT1
											DTX4		PFKP
													GALM
										Wnt signaling pathway	FRAT2		GLA
											FZD5		G6PC3
											MYC		PFKL
											RAC2		HK1
											CCND2		AKR1B1
											VANGL2
											TCF7L1	Mismatch repair	EXO1
											MAPK10		MLH1
											CCND1		POLD2
											CTNNBIP1		PMS2
											WNT2B		RFC2
											CAMK2B		MSH6
											WNT4		POLD1
											WNT9A		LIG1
											WNT3A		RFC3
											FZD8		PCNA
											WNT7A		MSH2
													RFC5
										Hematopoietic cell lineage	ITGA6
											IL11	NOD-like receptor signaling pathway	MAPK11
											IL4R		ERBB2IP
											CR2		HSP90B1
											ITGA3		CXCL1
											HLA-DRA		CXCL2
											CD9		IL6
											TNF		CCL5
											CD14		MAPK12
											FLT3LG		TRIP6
											IL1A
											ITGA2	Carbon metabolism	HK1
													PGAM1
										Antigen processing and presentation	HLA-C		IDH2
											CIITA		ALDOA
											HLA-DOB		PFKL
											HSPA1A		PKM
											CD74		ALDOC
											HLA-DQB1		ACO1
											HSPA1L		ENO2
											HLA-DRA		TPI1
											TNF		PGK1
											TAP1		GAPDH
													G6PD
										Epstein-Barr virus infection	LYN		ECHS1
											NFKB2		ACAT1
											MAPK13		PFKP
											HSPA1A		ACADS
											JAK3		FH
											HLA-DQB1		MDH1
											HSPA1L		GPI
											MYC		CS
											HLA-DRA		PGD
											PIK3R3		PGAM2
											DDX58		SHMT1
											POLR3D
											ICAM1	Other types of O-glycan biosynthesis	MGAT5B
											HLA-C		GXYLT2
											CDKN1A		CHST10
											CR2		B3GALTL
											MAPK10		LFNG
											MAP2K3		POFUT1
											NFKBIE		POGLUT1
											CD40		POFUT2
											MDM2		B4GALT1
											ENTPD3		POMT1
										Retinol metabolism	DHRS3	Porphyrin and chlorophyll metabolism	HMOX1
											CYP26B1		UROS
											CYP2S1		FECH
											CYP1A1		ALAD
											UGT1A6		GUSB
											SDR16C5		FTL
											RETSAT		FTH1
											DGAT1		FTMT
											AOX1		UROD
													CPOX
										Ovarian steroidogenesis	PTGS2
											LDLR	Platelet activation	GNAS
											CYP1A1		TLN2
											ALOX5		ITGB1
											ADCY6		COL5A1
											ADCY7		ARHGAP35
											CYP2J2		GUCY1A2
											HSD17B2		MAPK12
													MAPK11
										B cell receptor signaling pathway	LYN		COL5A2
											CD72		FYN
											CR2		PIK3CD
											DAPP1		COL1A2
											PIK3R3		COL3A1
											IFITM1		PPP1CC
											NFKBIE		MYLK
											RAC2		TBXAS1
											PTPN6		STIM1
											INPP5D		ARHGEF12
													PRKG1
										Adherens junction	CDH1		PLA2G4C
											SORBS1		ACTG1
											TCF7L1		TBXA2R
											PTPRF		ACTB
											PTPRB		PRKACA
											PVRL1		MYLK4
											RAC2		PPP1CA
											CTNND1		GNAI2
											PTPN6
											PVRL4	Proteoglycans in cancer	MRAS
													DCN
										Herpes simplex infection	HLA-DOB		HPSE
											FAS		MMP2
											HLA-DQB1		FGF2
											HLA-DRA		ITGB1
											TNF		CTTN
											IL12A		FLNC
											DDX58		WNT5A
											TAP1		PLCG1
											OAS1		SDC4
											TICAM1		PIK3CD
											IFIH1		RAF1
											HLA-C		PPP1CC
											CD74		CD63
											MED8		FLNA
											MAPK10		HOXD10
											PER3		MAPK12
											CLOCK		TGFB2
											IFNGR2		MAPK11
											PVRL1		LUM
											OAS3		FZD7
													PRKCA
										Salmonella infection	CASP1		WNT5B
											MYH14		TWIST1
											MAPK13		FZD1
											PYCARD		RAC1
											MAPK10		TWIST2
											CD14		FZD2
											IL18		SDC2
											IFNGR2		ITGA5
											KLC3		CAMK2G
											RILP		WNT11
											IL1A		WNT10B
													ARHGEF12
										Glycosphingolipid biosynthesis - lacto and neolacto series	FUT3		WNT6
											FUT2		ELK1
											FUT1		DDX5
											B4GALT3		ACTG1
											B3GNT3		ACTB
													ITGAV
										Intestinal immune network for IgA production	CD86		PRKACA
											HLA-DOB		PPP1CA
											CD40
											HLA-DQB1	Other glycan degradation	FUCA1
											IL15RA		GLB1
											HLA-DRA		MAN2C1
											ITGB7		MAN2B2
													HEXA
										Aldosterone-regulated sodium reabsorption	SLC9A3R2		GBA
											SFN		FUCA2
											NEDD4L		AGA
											SGK1
											PIK3R3	Inositol phosphate metabolism	SYNJ2
											HSD11B2		IMPA2
													INPPL1
										Basal cell carcinoma	TCF7L1		PIK3CD
											FZD5		IMPAD1
											WNT2B		IPMK
											WNT4		CDIPT
											WNT9A		TPI1
											WNT3A		PLCG1
											FZD8		PTEN
											WNT7A		PIP4K2A
													PI4KB
										Prostate cancer	CASP9		INPP5K
											CDKN1A
											PDGFB	FoxO signaling pathway	CAT
											TCF7L1		IL7R
											CCND1		GADD45B
											PIK3R3		G6PC3
											FGFR2		IL6
											PDGFA		MAPK12
											TGFA		S1PR1
											PDGFD		TGFB2
											MDM2		MAPK11
													IRS1
										Tight junction	INADL		PIK3CD
											TJP3		SOD2
											AMOTL1		RAF1
											CLDN16		BCL2L11
											MYH14		CDKN1B
											CGN		INSR
											CLDN1		SIRT1
											CLDN4		PTEN
											PRKCD		CCNB3
											MYL2		PLK4
											OCLN		FOXO6
											PARD6G		PLK1
											F11R		BNIP3
											CRB3		GABARAP
											EPB41
												Salmonella infection	MYH10
										Malaria	ITGB2		MAPK11
											IL12A		IFNGR1
											IL18		FLNA
											SDC1		CXCL1
											CD40		CXCL3
											ICAM1		CXCL2
											TNF		MYH9
													FLNC
										Melanogenesis	FZD5		IL6
											ADCY6		MAPK12
											TCF7L1		ACTG1
											WNT2B		ACTB
											CAMK2B		PKN3
											WNT4		DYNC2H1
											EDN1		ARPC3
											WNT9A		RHOG
											WNT3A		RAC1
											ADCY7		DYNC1LI1
											FZD8
											WNT7A	Purine metabolism	POLR3C
													PGM1
										Asthma	HLA-DOB		NME3
											CD40		POLE4
											HLA-DQB1		HPRT1
											HLA-DRA		NT5C2
											TNF		PRIM1
													POLE3
										NOD-like receptor signaling pathway	CASP1		POLD2
											MAPK13		ITPA
											TAB3		PDE4A
											NLRP3		PDE6G
											PYCARD		POLR3B
											MAPK10		TWISTNB
											TNF		POLR2G
											IL18		POLA2
													POLD1
										Fc epsilon RI signaling pathway	LYN		PDE5A
											MAPK13		POLR2E
											MAPK10		AK1
											PRKCD		RRM1
											PIK3R3		PFAS
											TNF		PDE7B
											MAP2K3		POLE
											RAC2		NTPCR
											INPP5D		NME4
													ENPP1
										GnRH signaling pathway	CACNA1S		GUCY1A2
											MAPK13		PKM
											PLD2		PDE3A
											MAPK10		NPR2
											PRKCD		POLR2L
											CAMK2B		AK5
											MAP2K3		RRM2
											PTK2B		ADSL
											HBEGF		PAPSS2
											ADCY6		POLR3H
											ADCY7
												Prion diseases	NCAM1
										Phagosome	HLA-DOB		BAX
											NCF2		HSPA5
											CORO1A		IL6
											HLA-DQB1		CCL5
											HLA-DRA		FYN
											ITGB2		SOD1
											TAP1		LAMC1
											RILP		PRKACA
											ITGA2		ELK1
											HLA-C
											MSR1	Non-small cell lung cancer	E2F2
											CYBB		CDK4
											CD14		RARB
											ATP6V1F		PIK3CD
											NCF1		PRKCA
											OLR1		RASSF1
													RAF1
										Glycosphingolipid biosynthesis - globo series	FUT1		PLCG1
											A4GALT		E2F3
											FUT2		E2F1
										Vitamin B6 metabolism	PSAT1	Leukocyte transendothelial migration	MYL9
											AOX1		THY1
													MMP2
										Autoimmune thyroid disease	HLA-DOB		ITGB1
											HLA-C		JAM3
											FAS		ARHGAP35
											HLA-DQB1		ITGA4
											HLA-DRA		PLCG1
											CD86		MAPK12
											CD40		MAPK11
													PIK3CD
										Melanoma	CDH1		CXCL12
											CDKN1A		PRKCA
											PDGFB		CLDN23
											CCND1		JAM2
											PIK3R3		RAPGEF4
											PDGFA		RAC1
											FGF5		VCAM1
											PDGFD		ACTG1
											MDM2		ACTB
													GNAI2
										Glycerophospholipid metabolism	DGKH
											PLD2	Spliceosome	SART1
											LPIN1		SNRNP200
											GPD2		NAA38
											DGKA		HNRNPU
											AGPAT2		SRSF1
											LYPLA2		PRPF6
											LPCAT4		CDC5L
											CEPT1		DDX5
											PPAP2C		PLRG1
											CDS1		TRA2A
													SRSF9
										Mucin type O-Glycan biosynthesis	GALNT3		DDX42
											GALNT12		SNRPC
											GALNT14		PRPF19
											GCNT3		ALYREF
											ST6GALNAC1		SF3B1
													SNRPD1
										Glioma	CDKN1A		HNRNPM
											PDGFB		SRSF2
											CCND1		SNRPB
											PIK3R3		RBM17
											PDGFA		DDX46
											TGFA		U2AF2
											CAMK2B		SRSF6
											MDM2		EIF4A3
													SF3B4
										Staphylococcus aureus infection	HLA-DOB		SRSF3
											HLA-DQB1		HNRNPK
											HLA-DRA		PRPF31
											ITGB2		PUF60
											PTAFR		TRA2B
											ICAM1		RBMX
											CFH
												Bladder cancer	E2F2
										ErbB signaling pathway	CDKN1A		CDK4
											MAPK10		RASSF1
											CBLC		RAF1
											MYC		MMP2
											PAK3		DAPK2
											PIK3R3		E2F3
											TGFA		E2F1
											CAMK2B
											HBEGF	Small cell lung cancer	CCNE2
											PAK1		E2F2
													CDK4
										Pathogenic Escherichia coli infection	KRT18		RARB
											CDH1		PIK3CD
											EZR		CCNE1
											CLDN1		ITGB1
											CD14		LAMA2
											OCLN		PIAS2
											ARHGEF2		TRAF1
													CDKN1B
										Inflammatory mediator regulation of TRP channels	TRPV4		E2F3
											MAPK13		ITGAV
											MAPK10		PTEN
											PIK3R3		E2F1
											PRKCD		LAMC1
											CAMK2B
											MAP2K3	Prostate cancer	CCNE2
											ADCY6		E2F2
											ADCY7		PIK3CD
											F2RL1		CCNE1
											CYP2J2		HSP90B1
													PDGFC
										Pantothenate and CoA biosynthesis	VNN2		RAF1
											BCAT2		PDGFRB
											VNN1		TCF7
													CREB3L1
										Hepatitis C	LDLR		CDKN1B
											MAPK13		E2F3
											PIK3R3		PTEN
											TNF		E2F1
											DDX58
											OAS1	Rheumatoid arthritis	TGFB2
											CLDN16		ATP6V0D1
											TICAM1		CXCL12
											CLDN1		CXCL1
											CDKN1A		TNFSF13B
											CLDN4		ATP6V0E1
											MAPK10		IL6
											OCLN		CCL5
											OAS3		ANGPT1
													CSF1
										Epithelial cell signaling in Helicobacter pylori infection	LYN		ATP6V0E2
											MAPK13		ATP6V0A2
											MAPK10		HLA-DMA
											ATP6V1F		ATP6V1C1
											HBEGF
											PTPRZ1	Oocyte meiosis	CDC20
											F11R		ANAPC13
											PAK1		CUL1
													ESPL1
										FoxO signaling pathway	TNFSF10		ANAPC11
											AGAP2		RBX1
											FOXO4		PRKACA
											MAPK13		PLK1
											PIK3R3		PPP1CA
											SGK1		PPP3CC
											CCND2		CAMK2G
											C8orf44-SGK3		FBXO43
											CDKN1A		SMC3
											MAPK10		CPEB1
											CCND1		CCNE1
											MDM2		MAPK12
											PLK3		CCNE2
													FBXO5
										Fc gamma R-mediated phagocytosis	LIMK2		PKMYT1
											LYN		PPP2CA
											PLD2		YWHAQ
											PRKCD		SKP1
											PIK3R3		PPP1CC
											RAC2		ANAPC5
											NCF1
											PPAP2C	p53 signaling pathway	CCNE2
											PAK1		CDK4
											INPP5D		GADD45B
													CCNE1
										Prion diseases	NOTCH1		IGFBP3
											PRNP		RRM2
											HSPA1A		BAX
											EGR1		GTSE1
											IL1A		STEAP3
													CCNB3
										Phenylalanine metabolism	ALDH1A3		PTEN
											MAOA		CCNG1
											ALDH3A1		DDB2
													BID
										Colorectal cancer	CASP9		SIAH1
											TCF7L1		PPM1D
											MAPK10
											MYC	TNF signaling pathway	MAP3K8
											CCND1		TRAF1
											PIK3R3		IL6
											RAC2		MAPK12
													CSF1
										Toll-like receptor signaling pathway	MAPK13		MAPK11
											PIK3R3		PIK3CD
											TNF		CXCL1
											IL12A		CXCL3
											CD86		CXCL2
											TICAM1		VEGFC
											MAPK10		CCL5
											CD14		CREB3L1
											MAP2K3		BCL3
											CD40		MAP2K6
											IRF5		VCAM1
													TNFRSF1B
										Thyroid cancer	CDH1		ATF2
											TCF7L1
											MYC	Fatty acid metabolism	ACSL1
											CCND1		HADHB
													CPT1A
										Nicotinate and nicotinamide metabolism	NMNAT3		ACADVL
											NT5E		ACAA2
											QPRT		ECHS1
											AOX1		PTPLA
													CPT1C
										Chronic myeloid leukemia	BCL2L1		ACACB
											CDKN1A		ACAT1
											BCR		ACADS
											CBLC
											MYC	TGF-beta signaling pathway	ACVR1
											CCND1		BAMBI
											PIK3R3		TGFB2
											MDM2		LTBP1
													DCN
										Prolactin signaling pathway	MAPK13		PPP2CA
											MAPK10		SMAD7
											ESR1		RBL1
											CCND1		SKP1
											PIK3R3		ID3
											SOCS2		CUL1
											CISH		SMAD6
											CCND2		ID2
													RBX1
										VEGF signaling pathway	PTGS2		SMAD9
											CASP9		TFDP1
											MAPK13
											PIK3R3	Tryptophan metabolism	CAT
											KDR		AADAT
											SH2D2A		HAAO
											RAC2		CYP1B1
													ECHS1
										Neurotrophin signaling pathway	MAPK13		KYNU
											PIK3R3		ACAT1
											NTF4		TDO2
											TP73
											NGFR	Phosphatidylinositol signaling system	SYNJ2
											MAPK10		IMPA2
											PRKCD		INPPL1
											ZNF274		PIK3CD
											CAMK2B		IMPAD1
											NFKBIE		DGKG
											RPS6KA1		CDIPT
											ARHGDIB		PRKCA
													DGKD
										Hepatitis B	CASP9		PLCG1
											FAS		PTEN
											MYC		PIP4K2A
											PIK3R3		PI4KB
											TNF		INPP5K
											DDX58
											TICAM1	AMPK signaling pathway	G6PC3
											IFIH1		CPT1A
											EGR3		TBC1D1
											CDKN1A		PFKFB3
											MAPK10		AKT1S1
											CCND1		PFKL
											PTK2B		CAMKK1
											MMP9		GYS1
													IRS1
										Mineral absorption	STEAP1		PPP2CA
											SLC46A1		PIK3CD
											TF		RHEB
											STEAP2		PFKFB4
											VDR		CREB3L1
													CPT1C
										Endometrial cancer	CDH1		INSR
											CASP9		CCNA2
											TCF7L1		RAB8A
											MYC		SIRT1
											CCND1		PFKP
											PIK3R3		EEF2
													ELAVL1
										Amyotrophic lateral sclerosis (ALS)	CASP1		PPP2R3A
											CASP9		ACACB
											MAPK13		RPTOR
											BCL2L1
											TNF	Folate biosynthesis	GGH
											MAP2K3		ALPP
													MOCS1
										Circadian rhythm	BHLHE40		DHFRL1
											NR1D1		DHFR
											CLOCK
											PER3	Rap1 signaling pathway	SIPA1L2
													MRAS
										Pancreatic cancer	CASP9		GNAS
											BCL2L1		FGF2
											MAPK10		TLN2
											CCND1		ITGB1
											PIK3R3		GNAO1
											TGFA		PLCG1
											RAC2		CSF1
													PIK3CD
										Apoptosis	TNFSF10		PDGFC
											CASP9		RAF1
											BCL2L1		EFNA1
											FAS		VEGFC
											CAPN1		PDGFRB
											PIK3R3		MAPK12
											TNF		MAPK11
											IL1A		PRKCA
											TNFRSF10A		ANGPT1
													LPAR4
										ABC transporters	TAP1		NGF
											ABCA6		RASGRP3
											ABCA7		INSR
											ABCA2		VEGFB
											ABCG1		RAPGEF2
													RAC1
										Terpenoid backbone biosynthesis	FDPS		FPR1
											MVD		EFNA5
											IDI1		LPAR1
													ADORA2A
										Ras signaling pathway	FGFR3		GNAI2
											FOXO4		RAPGEF4
											RAPGEF5		MAP2K6
											PIK3R3		ACTG1
											FGF5		RALA
											PAK1		ACTB
											BCL2L1		CSF1R
											NGFR
											MAPK10	Starch and sucrose metabolism	GYS1
											PDGFD		GUSB
											RASGRF1		G6PC3
											PDGFB		KL
											PLD2		HK1
											RAC2		GBE1
											RASGRP2		ENPP1
											PAK3		GPI
											FGFR2		PGM1
											KDR
											PDGFA	Pyrimidine metabolism	POLR3C
											RASSF5		DHODH
													NME3
										Osteoclast differentiation	NFKB2		POLE4
											MAPK13		NT5C2
											NCF2		PRIM1
											TREM2		POLE3
											PIK3R3		POLD2
											TNF		ITPA
											IL1A		TXNRD2
											CYBB		POLR3B
											MAPK10		TWISTNB
											IFNGR2		POLR2G
											NCF1		POLA2
											FOSB		UPRT
													POLD1
										Dorso-ventral axis formation	NOTCH1		POLR2E
											ETV7		RRM1
											PIWIL4		POLE
													NME4
										Phosphatidylinositol signaling system	DGKH		TK1
											OCRL		DTYMK
											PIK3R3		POLR2L
											DGKA		CDA
											ITPKC		RRM2
											ITPKB		TXNRD1
											CDS1		POLR3H
											INPP5D		TYMS
										Acute myeloid leukemia	JUP	HTLV-I infection	E2F3
											TCF7L1		HLA-A
											MYC		CDC20
											CCND1		POLE4
											PIK3R3		FZD1
											CEBPA		BUB1B
													SLC25A5
										Platelet activation	LYN		POLE3
											MAPK13		VCAM1
											PTGS1		FZD2
											PIK3R3		POLD2
											PRKG2		ATF1
											ADCY6		CRTC1
											ITGA2		PPP3CC
											RASGRP2		HLA-DMA
											VAMP8		CREM
											P2RY1		POLD1
											F2R		VAC14
											ADCY7		WNT11
													E2F1
										Type II diabetes mellitus	SOCS2		WNT10B
											MAPK10		WNT6
											PRKCD		RAN
											PIK3R3		RANBP3
											TNF		ELK1
													ANAPC11
										Fatty acid elongation	ELOVL4		PRKACA
											ELOVL7		ATF2
											ELOVL3		NFATC2
													MRAS
										Adrenergic signaling in cardiomyocytes	MAPK13		HLA-E
											PIK3R3		CDKN2C
											PPP2R5A		TLN2
											ADCY6		POLE
											ADRB2		WNT5A
											CACNA1S		IL6
											ADRB1		RANBP1
											MYL2		E2F2
											CACNG7		CDK4
											CAMK2B		PIK3CD
											RAPGEF3		NFYB
											ADCY7		BAX
											ADRA1B		GPS2
													PDGFRB
										RIG-I-like receptor signaling pathway	IFIH1		ANAPC5
											MAPK13		NRP1
											MAPK10		MYBL1
											TNF		CANX
											IL12A		IL1R1
											DDX58		TGFB2
											RNF125		CALR
													FZD7
										Chemokine signaling pathway	LYN		WNT5B
											JAK3		MYBL2
											CXCL16		PCNA
											PIK3R3
											RAC2	Synaptic vesicle cycle	ATP6V0E2
											ADCY6		AP2A1
											PAK1		SLC18A2
											ADRBK1		CLTA
											RASGRP2		SNAP25
											CX3CL1		AP2S1
											PRKCD		UNC13B
											GRK5		AP2A2
											PTK2B		ATP6V0A2
											CCL20		ATP6V1C1
											ADCY7		ATP6V0D1
											NCF1		STX2
													CLTCL1
										Endocrine and other factor-regulated calcium reabsorption	DNM3		NSF
											VDR		DNM1
											ADCY6		NAPA
											CALB1		ATP6V0E1
											ESR1		AP2M1
										Estrogen signaling pathway	HSPA1A	Thyroid hormone synthesis	HSPA5
											HSPA1L		PAX8
											ESR1		GNAS
											PIK3R3		CANX
											PRKCD		HSP90B1
											MMP9		PDIA4
											HBEGF		PRKCA
											ADCY6		GSR
											ADCY7		CREB3L1
													GPX3
										Primary immunodeficiency	CIITA		TTF1
											TAP1		PRKACA
											CD40		ATP1B1
											JAK3		ATF2
													TG
										Gastric acid secretion	EZR
											KCNJ10	Fatty acid elongation	HADHB
											CA2		ACAA2
											CAMK2B		ECHS1
											KCNJ2		PTPLA
											ADCY6
											ADCY7	Fanconi anemia pathway	FANCC
													PMS2
										Chemical carcinogenesis	PTGS2		BRCA2
											CYP1A1		ERCC1
											CCBL1		C19orf40
											UGT1A6		RMI1
											GSTO2		TOP3B
											ALDH1A3		REV3L
											ALDH3A1		EME1
													BRCA1
										Chagas disease (American trypanosomiasis)	GNA15		MLH1
											MAPK13		TELO2
											FAS		APITD1
											PIK3R3		USP1
											TNF		TOP3A
											IL12A		STRA13
											TICAM1		FANCA
											MAPK10		BRIP1
											IFNGR2
												Glycerophospholipid metabolism	LPIN3
										Tyrosine metabolism	ALDH1A3		LPIN2
											MAOA		CHKA
											AOX1		DGKG
											ALDH3A1		LPCAT2
													PLA2G15
										Cytosolic DNA-sensing pathway	AIM2		GPAM
											CASP1		CDIPT
											PYCARD		AGPAT6
											DDX58		DGKD
											IL18		CHPT1
											POLR3D		MBOAT7
													PTDSS2
										Collecting duct acid secretion	CA2		PLD3
											ATP6V1F		PLA2G4C
											SLC12A7		PPAP2A
													AGPAT4
										T cell receptor signaling pathway	MAPK13		GPAT2
											DLG1
											PIK3R3	Ras signaling pathway	MRAS
											TNF		FGF2
											PTPN6		GNG4
											PAK1		RGL1
											CBLC		PLCG1
											PAK3		CSF1
											NFKBIE		PIK3CD
													ABL1
										Glycosaminoglycan biosynthesis - keratan sulfate	CHST2		PDGFC
											B4GALT3		RASA3
													RAF1
										Glycosphingolipid biosynthesis - ganglio series	ST3GAL5		EFNA1
											ST6GALNAC5		VEGFC
													PDGFRB
										Hedgehog signaling pathway	WNT2B		KSR1
											WNT4		RIN1
											WNT9A		GNG11
											WNT3A		PRKCA
											WNT7A		RASSF1
													HTR7
										Calcium signaling pathway	GNA15		ANGPT1
											ITPKC		NGF
											OXTR		RASGRP3
											ADRB2		INSR
											CACNA1S		VEGFB
											ADORA2B		RAC1
											ADRB1		EFNA5
											F2R		ELK1
											CAMK2B		PLA2G4C
											PTAFR		RALA
											PTK2B		PRKACA
											P2RX7		CSF1R
											ITPKB
											ADCY7	Hypertrophic cardiomyopathy (HCM)	ACTG1
											ADRA1B		ITGAV
													ACTB
										Histidine metabolism	ALDH1A3		EMD
											MAOA		CACNA1C
											ALDH3A1		ITGA5
													CACNA2D3
										Drug metabolism - cytochrome P450	MAOA		TPM3
											UGT1A6		TGFB2
											GSTO2		LMNA
											ALDH1A3		ITGB1
											AOX1		LAMA2
											ALDH3A1		IL6
													ITGA4
										Tryptophan metabolism	MAOA		SLC8A1
											CYP1A1		SGCB
											CCBL1		TPM2
											AOX1		TPM4
										Ether lipid metabolism	LPCAT4	Fatty acid degradation	ACADVL
											CEPT1		ACAA2
											PLD2		ACSL1
											PPAP2C		HADHB
													ECHS1
										TGF-beta signaling pathway	INHBE		CPT1A
											FST		CPT1C
											MYC		ACAT1
											TNF		ACADS
											ACVR1C
											E2F5	Amoebiasis	GNAS
											ACVR2B		IL1R1
													COL5A1
										Steroid hormone biosynthesis	CYP1A1		LAMA2
											HSD11B2		IL6
											UGT1A6		TGFB2
											SULT2B1		COL5A2
											HSD17B2		PIK3CD
													COL1A2
										HIF-1 signaling pathway	PIK3R3		CXCL1
											TF		PRKCA
											MKNK2		COL3A1
											CDKN1A		GNA11
											CYBB		LAMC1
											PFKFB2		PRKACA
											CAMK2B
											EDN1	Arrhythmogenic right ventricular cardiomyopathy (ARVC)	ACTG1
											IFNGR2		ACTB
													ITGAV
										Nitrogen metabolism	CA3		EMD
											CA2		CACNA1C
													ITGA5
										Selenocompound metabolism	CCBL1		CACNA2D3
											MARS		CDH2
													LMNA
										2-Oxocarboxylic acid metabolism	BCAT2		ITGB1
											NAGS		LAMA2
													ITGA4
										Non-small cell lung cancer	CASP9		SLC8A1
											CCND1		SGCB
											PIK3R3		GJA1
											TGFA		TCF7
											RASSF5
												Vascular smooth muscle contraction	ADRA1D
										Metabolism of xenobiotics by cytochrome P450	CYP2S1		ARHGEF12
											CYP1A1		KCNMA1
											UGT1A6		PRKG1
											GSTO2		CACNA1C
											ALDH1A3		PLA2G4C
											ALDH3A1		GNA11
													RAMP1
										AMPK signaling pathway	SCD5		PRKACA
											CAB39L		ADORA2A
											PIK3R3		RAMP2
											PPP2R5A		MYLK4
											SREBF1		PPP1CA
											LIPE		MYL9
											PFKFB2		PRKCE
											FASN		GNAS
											SCD		MYL6
											CCND1		MYL6B
													GUCY1A2
										Bile secretion	AQP1		NPR2
											SLCO1B3		PRKCA
											LDLR		RAF1
											CA2		PPP1CC
											ADCY6		GNA12
											ADCY7		CALD1
													MYLK
										PPAR signaling pathway	SCD5
											ACSL3	Inflammatory mediator regulation of TRP channels	PRKCE
											SORBS1		TRPA1
											SCD		MAPK11
											SLC27A2		GNAS
											OLR1		PIK3CD
													IL1R1
										Insulin signaling pathway	FLOT2		PRKCA
											PIK3R3		PPP1CC
											PTPRF		NGF
											SOCS2		PLCG1
											SREBF1		MAPK12
											LIPE		TRPM8
											MKNK2		PRKACA
											SORBS1		PPP1CA
											FASN		PLA2G4C
											MAPK10		MAP2K6
											CBLC		PTGER4
													CAMK2G
										Insulin secretion	RIMS2
											CACNA1S	Protein digestion and absorption	COL5A2
											KCNN4		KCNE3
											CAMK2B		COL6A1
											ADCY6		DPP4
											TRPM4		COL5A1
											ADCY7		COL1A2
													COL3A1
										Other types of O-glycan biosynthesis	MFNG		SLC8A1
											ST6GAL1		COL9A2
											B4GALT3		COL6A2
													COL7A1
										Metabolic pathways	TYMP		COL18A1
											PSAT1		ATP1B1
											PPOX		SLC1A1
											LPCAT4		PRCP
											ACSS2
											ST3GAL5	Basal transcription factors	TAF9B
											ITPKB		ERCC2
											PTGS2		TAF6L
											MVD		GTF2F1
											A4GALT		GTF2IRD1
											B4GALT3		GTF2F2
											COX6B2		TAF11
											SAT1		TAF7L
											ST6GALNAC5		TAF6
											ATP6V1F		GTF2H1
											ACER2
											OCRL	Chagas disease (American trypanosomiasis)	GNAS
											XDH		IFNGR1
											CYP1A1		GNAO1
											DHCR7		IL6
											CSGALNACT1		MAPK12
											POLD4		MAPK11
											MCEE		TGFB2
											CYP2J2		PPP2CA
											MGAT4A		CALR
											GDA		PIK3CD
											FUT1		CCL5
											LSS		GNA11
											NAGS		GNAI2
											FDPS
											AKR1A1	Melanogenesis	GNAS
											LTC4S		GNAO1
											MOGS		WNT5A
											PLD2		MITF
											ITPKC		MC1R
											CKMT1A		FZD7
											IDI1		PRKCA
											PHGDH		RAF1
											ALPPL2		WNT5B
											AHCYL2		TCF7
											CDS1		CREB3L1
											GALNT14		WNT11
											AGPAT2		WNT10B
											PIGV		WNT6
											ST6GALNAC1		FZD1
											PYCR1		FZD2
											ST6GAL1		PRKACA
											ASNS		GNAI2
											DGKA		CAMK2G
											HSD17B2
											GALNT3	Epithelial cell signaling in Helicobacter pylori infection	MAPK11
											MMAB		ATP6V0D1
											MSMO1		JAM3
											PNPLA3		CXCL1
											FUT2		ATP6V0E1
											DGAT1		CCL5
											ALDH1A3		PLCG1
											LIPG		MAPK12
											PPAP2C		ATP6V0E2
											ACSL3		JAM2
											CEPT1		RAC1
											ZNRD1		ATP6V0A2
											CYP24A1		ATP6V1C1
											ALOX5
											QPRT	Hepatitis B	CCNE1
											UGT1A6		IL6
											POLR3D		DDX3X
											FDFT1		E2F2
											B3GNT3		CCNE2
											GALNT12		CDK4
											MAOA		TGFB2
											CCBL1		YWHAQ
											NMNAT3		PIK3CD
											AASS		BAX
											BCAT2		PRKCA
											NT5E		RAF1
											AOX1		PCNA
											DGKH		CREB3L1
											LPIN1		CDKN1B
											PTGS1		CCNA2
											FUT3		E2F3
											ALDH3A1		PTEN
											DHRS3		E2F1
											PCCA		ELK1
											FASN		BIRC5
											GFPT2		DDB2
											CYP27B1		ATF2
											GCNT3		MAVS
											TPK1		NFATC2
										Salivary secretion	KCNN4	Basal cell carcinoma	WNT11
											ADRB1		FZD2
											PRKG2		AXIN2
											ADCY6		WNT10B
											ADCY7		SUFU
											ADRA1B		WNT6
											ADRB2		FZD1
													STK36
										Valine, leucine and isoleucine degradation	PCCA		GLI2
											BCAT2		FZD7
											MCEE		WNT5A
											AOX1		WNT5B
													GLI3
										Proximal tubule bicarbonate reclamation	AQP1		TCF7
											CA2
												Nitrogen metabolism	CA12
										Arginine and proline metabolism	PYCR1		CA9
											MAOA		CA8
											SAT1
											NAGS	2-Oxocarboxylic acid metabolism	BCAT1
											CKMT1A		CS
													AADAT
										Gap junction	PDGFB		IDH2
											ADRB1		ACO1
											PDGFA
											PRKG2	Pentose phosphate pathway	DERA
											PDGFD		GPI
											ADCY6		PGM1
											ADCY7		RBKS
													PGD
										Serotonergic synapse	PTGS2		PFKP
											HTR1D		ALDOC
											ALOX5		ALDOA
											PTGS1		PFKL
											CYP2J2		G6PD
											CACNA1S
											MAOA	Antigen processing and presentation	HSPA5
											RAPGEF3		HLA-E
											APP		CALR
													CANX
										Propanoate metabolism	PCCA		CTSS
											ACSS2		NFYB
											MCEE		PDIA3
													HLA-A
										Protein digestion and absorption	COL17A1		NFYC
											ACE2		HLA-DMA
											KCNN4
											SLC3A2	Fc epsilon RI signaling pathway	PRKCE
											SLC1A5		MAPK11
											COL9A3		FYN
											COL13A1		PIK3CD
													PRKCA
										Glycosaminoglycan biosynthesis - chondroitin sulfate / dermatan sulfate	CHST11		RAF1
											CSGALNACT1		PLCG1
													MAPK12
										Base excision repair	POLB		RAC1
											NEIL1		PLA2G4C
											POLD4		MAP2K6
										Oxytocin signaling pathway	PTGS2	Cysteine and methionine metabolism	MRI1
											NPR1		SMS
											PIK3R3		MDH1
											KCNJ2		MTR
											ADCY6		SRM
											OXTR		APIP
											CACNA1S		ADI1
											CDKN1A		MAT2A
											CCND1		DNMT1
											CACNG7		CTH
											CAMK2B
											ADCY7	Amino sugar and nucleotide sugar metabolism	HEXA
													CYB5R3
										Biosynthesis of unsaturated fatty acids	SCD5		UAP1L1
											SCD		HK1
													GMPPB
										Arachidonic acid metabolism	PTGS2		MPI
											ALOX5		GALK1
											PTGS1		GPI
											LTC4S		GALE
											CYP2J2		PGM1
										N-Glycan biosynthesis	MGAT4A	Nucleotide excision repair	CETN2
											MOGS		DDB2
											ST6GAL1		POLD2
											B4GALT3		RFC2
													ERCC1
										Fatty acid metabolism	SCD5		GTF2H1
											ACSL3		POLE3
											FASN		RBX1
											SCD		POLE4
													POLD1
										Thyroid hormone signaling pathway	CASP9		LIG1
											MYC		ERCC2
											ESR1		RFC3
											PIK3R3		PCNA
											NOTCH1		RFC5
											PFKFB2		POLE
											CCND1
											WNT4	Oxytocin signaling pathway	ELK1
											MDM2		CACNA1C
													PLA2G4C
										Renal cell carcinoma	PDGFB		EEF2
											PAK3		RGS2
[truncated: 2,010 more rows]
