# Supplementary material for: Angiogenesis and evading immune destruction are the main related transcriptomic characteristics to the invasive process of oral tongue cancer
Source: Sci Rep. 2018 Jan 31;8:2007. doi: 10.1038/s41598-017-19010-5 (PMC5792437; doi:10.1038/s41598-017-19010-5)
Supplement: Supplementary file 12 — Supplementary table 6C [file 41598_2017_19010_MOESM12_ESM.xlsx]

## Sheet: PATHS
PROLIFERATION	EVADING GROWTH SUPPRESSORS	RESISTING CELL DEATH	REPLICATIVE IMMORTALITY	ANGIOGENESIS	INVASION AND METASTASIS	ENERGY METABOLISM	EVADING IMMUNE DESTRUCTION	OTHER CANCER TYPES	CHRONIC DISEASES
Retrograde endocannabinoid signaling	Chemokine signaling pathway	Chemokine signaling pathway	Amino sugar and nucleotide sugar metabolism	Retrograde endocannabinoid signaling	GABAergic synapse	Histidine metabolism	Osteoclast differentiation	Transcriptional misregulation in cancer	Morphine addiction
Steroid hormone biosynthesis	Insulin signaling pathway	Spliceosome	Nucleotide excision repair	Chemokine signaling pathway	Neuroactive ligand-receptor interaction	cGMP-PKG signaling pathway	Cytokine-cytokine receptor interaction	MicroRNAs in cancer	Nicotine addiction
AMPK signaling pathway	Phosphatidylinositol signaling system	Ubiquitin mediated proteolysis	DNA replication	Notch signaling pathway	Olfactory transduction	Steroid hormone biosynthesis	Chemokine signaling pathway	Pathways in cancer	Epithelial cell signaling in Helicobacter pylori infection
Phosphatidylinositol signaling system	ErbB signaling pathway	mRNA surveillance pathway	Pentose phosphate pathway	Vasopressin-regulated water reabsorption	cGMP-PKG signaling pathway	Salivary secretion	Leukocyte transendothelial migration	Pancreatic cancer	Herpes simplex infection
ErbB signaling pathway	MAPK signaling pathway	Nucleotide excision repair	ErbB signaling pathway	Ras signaling pathway	Cytokine-cytokine receptor interaction	Gastric acid secretion	Endocytosis	Chronic myeloid leukemia	Shigellosis
MAPK signaling pathway	Thyroid hormone signaling pathway	Base excision repair	Oocyte meiosis	Synaptic vesicle cycle	Regulation of actin cytoskeleton	Fructose and mannose metabolism	Ribosome biogenesis in eukaryotes	Viral carcinogenesis	Vibrio cholerae infection
Thyroid hormone signaling pathway	Estrogen signaling pathway	DNA replication	Hippo signaling pathway	HIF-1 signaling pathway	Salivary secretion	Carbon metabolism	Ubiquitin mediated proteolysis	Thyroid cancer	Epstein-Barr virus infection
Oocyte meiosis	Hippo signaling pathway	Mismatch repair	Purine metabolism	TNF signaling pathway	Focal adhesion	AMPK signaling pathway	Protein export	Colorectal cancer	Bacterial invasion of epithelial cells
Estrogen signaling pathway	Ras signaling pathway	Phosphatidylinositol signaling system	Ras signaling pathway	Wnt signaling pathway	Chemokine signaling pathway	Proteasome	Phosphatidylinositol signaling system	Bladder cancer	Huntington's disease
Hippo signaling pathway	mTOR signaling pathway	NOD-like receptor signaling pathway	mTOR signaling pathway	Hedgehog signaling pathway	Tight junction	Metabolic pathways	NOD-like receptor signaling pathway	Endometrial cancer	Salmonella infection
Ras signaling pathway	HIF-1 signaling pathway	Homologous recombination	Pyrimidine metabolism	Aldosterone-regulated sodium reabsorption	Leukocyte transendothelial migration	Steroid biosynthesis	Regulation of autophagy	Non-small cell lung cancer	Non-alcoholic fatty liver disease (NAFLD)
mTOR signaling pathway	TNF signaling pathway	Regulation of autophagy	Cell cycle	Vascular smooth muscle contraction	Endocytosis	Citrate cycle (TCA cycle)	Thyroid hormone signaling pathway	Acute myeloid leukemia	Type II diabetes mellitus
Synaptic vesicle cycle	Cell cycle	ABC transporters	PPAR signaling pathway	Prolactin signaling pathway	Spliceosome	Amino sugar and nucleotide sugar metabolism	Hippo signaling pathway	Renal cell carcinoma	Toxoplasmosis
HIF-1 signaling pathway	NF-kappa B signaling pathway	Thyroid hormone signaling pathway	FoxO signaling pathway	Adrenergic signaling in cardiomyocytes	Ubiquitin mediated proteolysis	Insulin signaling pathway	Apoptosis	Basal cell carcinoma	Hepatitis C
TNF signaling pathway	Wnt signaling pathway	Hippo signaling pathway	Rap1 signaling pathway	Oxytocin signaling pathway	Adherens junction	Biosynthesis of amino acids	Phagosome	Proteoglycans in cancer	Amyotrophic lateral sclerosis (ALS)
Cell cycle	PPAR signaling pathway	Apoptosis	VEGF signaling pathway	Mineral absorption	Aminoacyl-tRNA biosynthesis	Pyruvate metabolism	TNF signaling pathway	Prostate cancer	Fanconi anemia pathway
Circadian rhythm	Prolactin signaling pathway	HIF-1 signaling pathway	Nitrogen metabolism	Cardiac muscle contraction	Proteasome	Phosphatidylinositol signaling system	Adipocytokine signaling pathway	Glioma	HTLV-I infection
Basal transcription factors	FoxO signaling pathway	TNF signaling pathway	Non-homologous end-joining	VEGF signaling pathway	Protein processing in endoplasmic reticulum	Glycerophospholipid metabolism	NF-kappa B signaling pathway	Small cell lung cancer	Parkinson's disease
GnRH signaling pathway	Rap1 signaling pathway	Cell cycle	18	Fc epsilon RI signaling pathway	RNA transport	Pentose phosphate pathway	Cytosolic DNA-sensing pathway	Melanoma	Alzheimer's disease
NF-kappa B signaling pathway	T cell receptor signaling pathway	Neurotrophin signaling pathway		Cell adhesion molecules (CAMs)	RNA degradation	ErbB signaling pathway	Platelet activation	Chemical carcinogenesis	Alcoholism
Endocrine and other factor-regulated calcium reabsorption	VEGF signaling pathway	NF-kappa B signaling pathway		Jak-STAT signaling pathway	Pyruvate metabolism	MAPK signaling pathway	Antigen processing and presentation	20	Legionellosis
Circadian entrainment	Fc epsilon RI signaling pathway	Cytosolic DNA-sensing pathway		ECM-receptor interaction	Protein export	2-Oxocarboxylic acid metabolism	Fc gamma R-mediated phagocytosis		Long-term depression
Wnt signaling pathway	22	p53 signaling pathway		Porphyrin and chlorophyll metabolism	NOD-like receptor signaling pathway	Inositol phosphate metabolism	RIG-I-like receptor signaling pathway		Long-term potentiation
TGF-beta signaling pathway		Prolactin signaling pathway		Renin-angiotensin system	Thyroid hormone signaling pathway	beta-Alanine metabolism	Prolactin signaling pathway		Chagas disease (American trypanosomiasis)
Hedgehog signaling pathway		FoxO signaling pathway		24	RNA polymerase	Thyroid hormone signaling pathway	Ribosome		Measles
p53 signaling pathway		T cell receptor signaling pathway			Progesterone-mediated oocyte maturation	Galactose metabolism	T cell receptor signaling pathway		Pertussis
Ovarian steroidogenesis		Glutathione metabolism			Vasopressin-regulated water reabsorption	Ubiquinone and other terpenoid-quinone biosynthesis	Toll-like receptor signaling pathway		Tuberculosis
PPAR signaling pathway		Riboflavin metabolism			Synaptic vesicle cycle	Glycosaminoglycan biosynthesis - chondroitin sulfate / dermatan sulfate	Natural killer cell mediated cytotoxicity		Pathogenic Escherichia coli infection
Prolactin signaling pathway		Fc epsilon RI signaling pathway			N-Glycan biosynthesis	Estrogen signaling pathway	Fc epsilon RI signaling pathway		Primary immunodeficiency
FoxO signaling pathway		Cell adhesion molecules (CAMs)			HIF-1 signaling pathway	Terpenoid backbone biosynthesis	Cell adhesion molecules (CAMs)		Hepatitis B
Rap1 signaling pathway		B cell receptor signaling pathway			Glycosylphosphatidylinositol(GPI)-anchor biosynthesis	Purine metabolism	B cell receptor signaling pathway		Prion diseases
T cell receptor signaling pathway		Drug metabolism - cytochrome P450			TNF signaling pathway	Ras signaling pathway	Jak-STAT signaling pathway		Inflammatory bowel disease (IBD)
Calcium signaling pathway		Metabolism of xenobiotics by cytochrome P450			Dopaminergic synapse	mTOR signaling pathway	ECM-receptor interaction		Amphetamine addiction
PI3K-Akt signaling pathway		Non-homologous end-joining			Gap junction	Pyrimidine metabolism	Hematopoietic cell lineage		Dilated cardiomyopathy
VEGF signaling pathway		D-Glutamine and D-glutamate metabolism			Neurotrophin signaling pathway	N-Glycan biosynthesis	Complement and coagulation cascades		Leishmaniasis
Fc epsilon RI signaling pathway		Drug metabolism - other enzymes			GnRH signaling pathway	HIF-1 signaling pathway	Allograft rejection		Cocaine addiction
Jak-STAT signaling pathway		Intestinal immune network for IgA production			NF-kappa B signaling pathway	Glycosylphosphatidylinositol(GPI)-anchor biosynthesis	Intestinal immune network for IgA production		Influenza A
ECM-receptor interaction		37			Endocrine and other factor-regulated calcium reabsorption	Folate biosynthesis	37		Viral myocarditis
Taste transduction					Proximal tubule bicarbonate reclamation	Collecting duct acid secretion			Rheumatoid arthritis
39					Wnt signaling pathway	Peroxisome			Arrhythmogenic right ventricular cardiomyopathy (ARVC)
					TGF-beta signaling pathway	Pantothenate and CoA biosynthesis			Amoebiasis
					Axon guidance	Glycerolipid metabolism			Hypertrophic cardiomyopathy (HCM)
					Glutamatergic synapse	Bile secretion			Malaria
					Platelet activation	Basal transcription factors			Staphylococcus aureus infection
					Dorso-ventral axis formation	Glycolysis / Gluconeogenesis			Systemic lupus erythematosus
					Fc gamma R-mediated phagocytosis	Proximal tubule bicarbonate reclamation			Graft-versus-host disease
					Lysosome	Alanine, aspartate and glutamate metabolism			Autoimmune thyroid disease
					Cholinergic synapse	Lysine degradation			African trypanosomiasis
					Proteoglycans in cancer	Cysteine and methionine metabolism			Allograft rejection
					Serotonergic synapse	Fatty acid elongation			Type I diabetes mellitus
					SNARE interactions in vesicular transport	Oxidative phosphorylation			Asthma
					Sphingolipid metabolism	Fat digestion and absorption			Maturity onset diabetes of the young
					Glycosphingolipid biosynthesis - lacto and neolacto series	Glycosaminoglycan biosynthesis - heparan sulfate / heparin			52
					Vascular smooth muscle contraction	Arachidonic acid metabolism
					PPAR signaling pathway	Glyoxylate and dicarboxylate metabolism
					RIG-I-like receptor signaling pathway	Lysosome
					Prolactin signaling pathway	Nicotinate and nicotinamide metabolism
					Ribosome	SNARE interactions in vesicular transport
					Ether lipid metabolism	Melanogenesis
					T cell receptor signaling pathway	Sphingolipid metabolism
					Toll-like receptor signaling pathway	Glycosphingolipid biosynthesis - lacto and neolacto series
					Calcium signaling pathway	Tyrosine metabolism
					Inflammatory mediator regulation of TRP channels	Propanoate metabolism
					VEGF signaling pathway	p53 signaling pathway
					Fc epsilon RI signaling pathway	Starch and sucrose metabolism
					Cell adhesion molecules (CAMs)	PPAR signaling pathway
					Jak-STAT signaling pathway	Thyroid hormone synthesis
					ECM-receptor interaction	Arginine and proline metabolism
					Nitrogen metabolism	Ribosome
					Taste transduction	Valine, leucine and isoleucine degradation
					Complement and coagulation cascades	Calcium signaling pathway
					Glycosphingolipid biosynthesis - globo series	PI3K-Akt signaling pathway
					Glycosphingolipid biosynthesis - ganglio series	Fatty acid metabolism
					Phototransduction	Glutathione metabolism
					Other types of O-glycan biosynthesis	Insulin secretion
					Protein digestion and absorption	Riboflavin metabolism
					Mucin type O-Glycan biosynthesis	Fc epsilon RI signaling pathway
					77	Pancreatic secretion
						Carbohydrate digestion and absorption
						Sulfur metabolism
						Other glycan degradation
						Nitrogen metabolism
						Biosynthesis of unsaturated fatty acids
						Butirosin and neomycin biosynthesis
						Selenocompound metabolism
						Porphyrin and chlorophyll metabolism
						Taurine and hypotaurine metabolism
						Fatty acid degradation
						Retinol metabolism
						D-Glutamine and D-glutamate metabolism
						Glycosphingolipid biosynthesis - globo series
						Glycosphingolipid biosynthesis - ganglio series
						Tryptophan metabolism
						Vitamin digestion and absorption
						Phototransduction
						Other types of O-glycan biosynthesis
						Protein digestion and absorption
						Lysine biosynthesis
						Glycosaminoglycan biosynthesis - keratan sulfate
						Glycosaminoglycan degradation
						Cyanoamino acid metabolism
						Primary bile acid biosynthesis
						Glycine, serine and threonine metabolism
						Pentose and glucuronate interconversions
						Sulfur relay system
						Synthesis and degradation of ketone bodies
						alpha-Linolenic acid metabolism
						One carbon pool by folate
						Butanoate metabolism
						Ether lipid metabolism
						Caffeine metabolism
						Fatty acid biosynthesis
						Thiamine metabolism
						Ascorbate and aldarate metabolism
						Linoleic acid metabolism
						Mucin type O-Glycan biosynthesis
						Phenylalanine metabolism
						Biotin metabolism
						Valine, leucine and isoleucine biosynthesis
						Phenylalanine, tyrosine and tryptophan biosynthesis
						Vitamin B6 metabolism
						Degradation of aromatic compounds
						Lipoic acid metabolism
						123

## Sheet: COMPARED PATHS
INVASION AND METASTASIS X PROLIFERATION	INVASION AND METASTASIS X EVADING GROWTH SUPPRESSORS	INVASION AND METASTASIS X RESISTING CELL DEATH	INVASION AND METASTASIS X REPLICATIVE IMMORTALITY	INVASION AND METASTASIS X ANGIOGENESIS	INVASION AND METASTASIS X ENERGY METABOLISM	INVASION AND METASTASIS X EVADING IMMUNE DESTRUCTION	INVASION AND METASTASIS X OTHER CANCER TYPES	INVASION AND METASTASIS X CHRONIC DISEASES
18 common elements in "Invasion" and "Proliferation":	11 common elements in "Invasion" and "Growth":	13 common elements in "Invasion" and "Cell death":	3 common elements in "Invasion" and "Immortality":	13 common elements in "Invasion" and "Angiogenesis":	25 common elements in "Invasion" and "Metabolism":	22 common elements in "Invasion" and "Immunity":	1 common element in "Invasion" and "Cancer":	0 common elements in "Invasion" and "Diseases":
Thyroid hormone signaling pathway	Chemokine signaling pathway	Chemokine signaling pathway	PPAR signaling pathway	Chemokine signaling pathway	cGMP-PKG signaling pathway	Cytokine-cytokine receptor interaction	Proteoglycans in cancer
Synaptic vesicle cycle	Thyroid hormone signaling pathway	Spliceosome	VEGF signaling pathway	Vasopressin-regulated water reabsorption	Salivary secretion	Chemokine signaling pathway		52 elements included exclusively in "Diseases":
HIF-1 signaling pathway	HIF-1 signaling pathway	Ubiquitin mediated proteolysis	Nitrogen metabolism	Synaptic vesicle cycle	Proteasome	Leukocyte transendothelial migration	19 elements included exclusively in "Cancer":	Morphine addiction
TNF signaling pathway	TNF signaling pathway	NOD-like receptor signaling pathway		HIF-1 signaling pathway	Pyruvate metabolism	Endocytosis	Transcriptional misregulation in cancer	Nicotine addiction
GnRH signaling pathway	NF-kappa B signaling pathway	Thyroid hormone signaling pathway	15 elements included exclusively in "Immortality":	TNF signaling pathway	Thyroid hormone signaling pathway	Ubiquitin mediated proteolysis	MicroRNAs in cancer	Epithelial cell signaling in Helicobacter pylori infection
NF-kappa B signaling pathway	Wnt signaling pathway	HIF-1 signaling pathway	Amino sugar and nucleotide sugar metabolism	Wnt signaling pathway	N-Glycan biosynthesis	Protein export	Pathways in cancer	Herpes simplex infection
Endocrine and other factor-regulated calcium reabsorption	PPAR signaling pathway	TNF signaling pathway	Nucleotide excision repair	Vascular smooth muscle contraction	HIF-1 signaling pathway	NOD-like receptor signaling pathway	Pancreatic cancer	Shigellosis
Wnt signaling pathway	Prolactin signaling pathway	Neurotrophin signaling pathway	DNA replication	Prolactin signaling pathway	Glycosylphosphatidylinositol(GPI)-anchor biosynthesis	Thyroid hormone signaling pathway	Chronic myeloid leukemia	Vibrio cholerae infection
TGF-beta signaling pathway	T cell receptor signaling pathway	NF-kappa B signaling pathway	Pentose phosphate pathway	VEGF signaling pathway	Proximal tubule bicarbonate reclamation	TNF signaling pathway	Viral carcinogenesis	Epstein-Barr virus infection
PPAR signaling pathway	VEGF signaling pathway	Prolactin signaling pathway	ErbB signaling pathway	Fc epsilon RI signaling pathway	Lysosome	NF-kappa B signaling pathway	Thyroid cancer	Bacterial invasion of epithelial cells
Prolactin signaling pathway	Fc epsilon RI signaling pathway	T cell receptor signaling pathway	Oocyte meiosis	Cell adhesion molecules (CAMs)	SNARE interactions in vesicular transport	Platelet activation	Colorectal cancer	Huntington's disease
T cell receptor signaling pathway		Fc epsilon RI signaling pathway	Hippo signaling pathway	Jak-STAT signaling pathway	Sphingolipid metabolism	Fc gamma R-mediated phagocytosis	Bladder cancer	Salmonella infection
Calcium signaling pathway	11 elements included exclusively in "Growth":	Cell adhesion molecules (CAMs)	Purine metabolism	ECM-receptor interaction	Glycosphingolipid biosynthesis - lacto and neolacto series	RIG-I-like receptor signaling pathway	Endometrial cancer	Non-alcoholic fatty liver disease (NAFLD)
VEGF signaling pathway	Insulin signaling pathway		Ras signaling pathway		PPAR signaling pathway	Prolactin signaling pathway	Non-small cell lung cancer	Type II diabetes mellitus
Fc epsilon RI signaling pathway	Phosphatidylinositol signaling system	24 elements included exclusively in "Cell death":	mTOR signaling pathway	11 elements included exclusively in "Angiogenesis":	Ribosome	Ribosome	Acute myeloid leukemia	Toxoplasmosis
Jak-STAT signaling pathway	ErbB signaling pathway	mRNA surveillance pathway	Pyrimidine metabolism	Retrograde endocannabinoid signaling	Ether lipid metabolism	T cell receptor signaling pathway	Renal cell carcinoma	Hepatitis C
ECM-receptor interaction	MAPK signaling pathway	Nucleotide excision repair	Cell cycle	Notch signaling pathway	Calcium signaling pathway	Toll-like receptor signaling pathway	Basal cell carcinoma	Amyotrophic lateral sclerosis (ALS)
Taste transduction	Estrogen signaling pathway	Base excision repair	FoxO signaling pathway	Ras signaling pathway	Fc epsilon RI signaling pathway	Fc epsilon RI signaling pathway	Prostate cancer	Fanconi anemia pathway
	Hippo signaling pathway	DNA replication	Rap1 signaling pathway	Hedgehog signaling pathway	Nitrogen metabolism	Cell adhesion molecules (CAMs)	Glioma	HTLV-I infection
21 elements included exclusively in "Proliferation":	Ras signaling pathway	Mismatch repair	Non-homologous end-joining	Aldosterone-regulated sodium reabsorption	Glycosphingolipid biosynthesis - globo series	Jak-STAT signaling pathway	Small cell lung cancer	Parkinson's disease
Retrograde endocannabinoid signaling	mTOR signaling pathway	Phosphatidylinositol signaling system		Adrenergic signaling in cardiomyocytes	Glycosphingolipid biosynthesis - ganglio series	ECM-receptor interaction	Melanoma	Alzheimer's disease
Steroid hormone biosynthesis	Cell cycle	Homologous recombination	74 elements included exclusively in "Invasion":	Oxytocin signaling pathway	Phototransduction	Complement and coagulation cascades	Chemical carcinogenesis	Alcoholism
AMPK signaling pathway	FoxO signaling pathway	Regulation of autophagy	GABAergic synapse	Mineral absorption	Other types of O-glycan biosynthesis			Legionellosis
Phosphatidylinositol signaling system	Rap1 signaling pathway	ABC transporters	Neuroactive ligand-receptor interaction	Cardiac muscle contraction	Protein digestion and absorption	15 elements included exclusively in "Immunity":	76 elements included exclusively in "Invasion":	Long-term depression
ErbB signaling pathway		Hippo signaling pathway	Olfactory transduction	Porphyrin and chlorophyll metabolism	Mucin type O-Glycan biosynthesis	Osteoclast differentiation	GABAergic synapse	Long-term potentiation
MAPK signaling pathway	66 elements included exclusively in "Invasion":	Apoptosis	cGMP-PKG signaling pathway	Renin-angiotensin system		Ribosome biogenesis in eukaryotes	Neuroactive ligand-receptor interaction	Chagas disease (American trypanosomiasis)
Oocyte meiosis	GABAergic synapse	Cell cycle	Cytokine-cytokine receptor interaction		98 elements included exclusively in "Metabolism":	Phosphatidylinositol signaling system	Olfactory transduction	Measles
Estrogen signaling pathway	Neuroactive ligand-receptor interaction	Cytosolic DNA-sensing pathway	Regulation of actin cytoskeleton	64 elements included exclusively in "Invasion":	Histidine metabolism	Regulation of autophagy	cGMP-PKG signaling pathway	Pertussis
Hippo signaling pathway	Olfactory transduction	p53 signaling pathway	Salivary secretion	GABAergic synapse	Steroid hormone biosynthesis	Hippo signaling pathway	Cytokine-cytokine receptor interaction	Tuberculosis
Ras signaling pathway	cGMP-PKG signaling pathway	FoxO signaling pathway	Focal adhesion	Neuroactive ligand-receptor interaction	Gastric acid secretion	Apoptosis	Regulation of actin cytoskeleton	Pathogenic Escherichia coli infection
mTOR signaling pathway	Cytokine-cytokine receptor interaction	Glutathione metabolism	Chemokine signaling pathway	Olfactory transduction	Fructose and mannose metabolism	Phagosome	Salivary secretion	Primary immunodeficiency
Cell cycle	Regulation of actin cytoskeleton	Riboflavin metabolism	Tight junction	cGMP-PKG signaling pathway	Carbon metabolism	Adipocytokine signaling pathway	Focal adhesion	Hepatitis B
Circadian rhythm	Salivary secretion	B cell receptor signaling pathway	Leukocyte transendothelial migration	Cytokine-cytokine receptor interaction	AMPK signaling pathway	Cytosolic DNA-sensing pathway	Chemokine signaling pathway	Prion diseases
Basal transcription factors	Focal adhesion	Drug metabolism - cytochrome P450	Endocytosis	Regulation of actin cytoskeleton	Metabolic pathways	Antigen processing and presentation	Tight junction	Inflammatory bowel disease (IBD)
Circadian entrainment	Tight junction	Metabolism of xenobiotics by cytochrome P450	Spliceosome	Salivary secretion	Steroid biosynthesis	Natural killer cell mediated cytotoxicity	Leukocyte transendothelial migration	Amphetamine addiction
Hedgehog signaling pathway	Leukocyte transendothelial migration	Non-homologous end-joining	Ubiquitin mediated proteolysis	Focal adhesion	Citrate cycle (TCA cycle)	B cell receptor signaling pathway	Endocytosis	Dilated cardiomyopathy
p53 signaling pathway	Endocytosis	D-Glutamine and D-glutamate metabolism	Adherens junction	Tight junction	Amino sugar and nucleotide sugar metabolism	Hematopoietic cell lineage	Spliceosome	Leishmaniasis
Ovarian steroidogenesis	Spliceosome	Drug metabolism - other enzymes	Aminoacyl-tRNA biosynthesis	Leukocyte transendothelial migration	Insulin signaling pathway	Allograft rejection	Ubiquitin mediated proteolysis	Cocaine addiction
FoxO signaling pathway	Ubiquitin mediated proteolysis	Intestinal immune network for IgA production	Proteasome	Endocytosis	Biosynthesis of amino acids	Intestinal immune network for IgA production	Adherens junction	Influenza A
Rap1 signaling pathway	Adherens junction		Protein processing in endoplasmic reticulum	Spliceosome	Phosphatidylinositol signaling system		Aminoacyl-tRNA biosynthesis	Viral myocarditis
PI3K-Akt signaling pathway	Aminoacyl-tRNA biosynthesis	64 elements included exclusively in "Invasion":	RNA transport	Ubiquitin mediated proteolysis	Glycerophospholipid metabolism	55 elements included exclusively in "Invasion":	Proteasome	Rheumatoid arthritis
	Proteasome	GABAergic synapse	RNA degradation	Adherens junction	Pentose phosphate pathway	GABAergic synapse	Protein processing in endoplasmic reticulum	Arrhythmogenic right ventricular cardiomyopathy (ARVC)
59 elements included exclusively in "Invasion":	Protein processing in endoplasmic reticulum	Neuroactive ligand-receptor interaction	Pyruvate metabolism	Aminoacyl-tRNA biosynthesis	ErbB signaling pathway	Neuroactive ligand-receptor interaction	RNA transport	Amoebiasis
GABAergic synapse	RNA transport	Olfactory transduction	Protein export	Proteasome	MAPK signaling pathway	Olfactory transduction	RNA degradation	Hypertrophic cardiomyopathy (HCM)
Neuroactive ligand-receptor interaction	RNA degradation	cGMP-PKG signaling pathway	NOD-like receptor signaling pathway	Protein processing in endoplasmic reticulum	2-Oxocarboxylic acid metabolism	cGMP-PKG signaling pathway	Pyruvate metabolism	Malaria
Olfactory transduction	Pyruvate metabolism	Cytokine-cytokine receptor interaction	Thyroid hormone signaling pathway	RNA transport	Inositol phosphate metabolism	Regulation of actin cytoskeleton	Protein export	Staphylococcus aureus infection
cGMP-PKG signaling pathway	Protein export	Regulation of actin cytoskeleton	RNA polymerase	RNA degradation	beta-Alanine metabolism	Salivary secretion	NOD-like receptor signaling pathway	Systemic lupus erythematosus
Cytokine-cytokine receptor interaction	NOD-like receptor signaling pathway	Salivary secretion	Progesterone-mediated oocyte maturation	Pyruvate metabolism	Galactose metabolism	Focal adhesion	Thyroid hormone signaling pathway	Graft-versus-host disease
Regulation of actin cytoskeleton	RNA polymerase	Focal adhesion	Vasopressin-regulated water reabsorption	Protein export	Ubiquinone and other terpenoid-quinone biosynthesis	Tight junction	RNA polymerase	Autoimmune thyroid disease
Salivary secretion	Progesterone-mediated oocyte maturation	Tight junction	Synaptic vesicle cycle	NOD-like receptor signaling pathway	Glycosaminoglycan biosynthesis - chondroitin sulfate / dermatan sulfate	Spliceosome	Progesterone-mediated oocyte maturation	African trypanosomiasis
Focal adhesion	Vasopressin-regulated water reabsorption	Leukocyte transendothelial migration	N-Glycan biosynthesis	Thyroid hormone signaling pathway	Estrogen signaling pathway	Adherens junction	Vasopressin-regulated water reabsorption	Allograft rejection
Chemokine signaling pathway	Synaptic vesicle cycle	Endocytosis	HIF-1 signaling pathway	RNA polymerase	Terpenoid backbone biosynthesis	Aminoacyl-tRNA biosynthesis	Synaptic vesicle cycle	Type I diabetes mellitus
Tight junction	N-Glycan biosynthesis	Adherens junction	Glycosylphosphatidylinositol(GPI)-anchor biosynthesis	Progesterone-mediated oocyte maturation	Purine metabolism	Proteasome	N-Glycan biosynthesis	Asthma
Leukocyte transendothelial migration	Glycosylphosphatidylinositol(GPI)-anchor biosynthesis	Aminoacyl-tRNA biosynthesis	TNF signaling pathway	N-Glycan biosynthesis	Ras signaling pathway	Protein processing in endoplasmic reticulum	HIF-1 signaling pathway	Maturity onset diabetes of the young
Endocytosis	Dopaminergic synapse	Proteasome	Dopaminergic synapse	Glycosylphosphatidylinositol(GPI)-anchor biosynthesis	mTOR signaling pathway	RNA transport	Glycosylphosphatidylinositol(GPI)-anchor biosynthesis
Spliceosome	Gap junction	Protein processing in endoplasmic reticulum	Gap junction	Dopaminergic synapse	Pyrimidine metabolism	RNA degradation	TNF signaling pathway	77 elements included exclusively in "Invasion":
Ubiquitin mediated proteolysis	Neurotrophin signaling pathway	RNA transport	Neurotrophin signaling pathway	Gap junction	Folate biosynthesis	Pyruvate metabolism	Dopaminergic synapse	GABAergic synapse
Adherens junction	GnRH signaling pathway	RNA degradation	GnRH signaling pathway	Neurotrophin signaling pathway	Collecting duct acid secretion	RNA polymerase	Gap junction	Neuroactive ligand-receptor interaction
Aminoacyl-tRNA biosynthesis	Endocrine and other factor-regulated calcium reabsorption	Pyruvate metabolism	NF-kappa B signaling pathway	GnRH signaling pathway	Peroxisome	Progesterone-mediated oocyte maturation	Neurotrophin signaling pathway	Olfactory transduction
Proteasome	Proximal tubule bicarbonate reclamation	Protein export	Endocrine and other factor-regulated calcium reabsorption	NF-kappa B signaling pathway	Pantothenate and CoA biosynthesis	Vasopressin-regulated water reabsorption	GnRH signaling pathway	cGMP-PKG signaling pathway
Protein processing in endoplasmic reticulum	TGF-beta signaling pathway	RNA polymerase	Proximal tubule bicarbonate reclamation	Endocrine and other factor-regulated calcium reabsorption	Glycerolipid metabolism	Synaptic vesicle cycle	NF-kappa B signaling pathway	Cytokine-cytokine receptor interaction
RNA transport	Axon guidance	Progesterone-mediated oocyte maturation	Wnt signaling pathway	Proximal tubule bicarbonate reclamation	Bile secretion	N-Glycan biosynthesis	Endocrine and other factor-regulated calcium reabsorption	Regulation of actin cytoskeleton
RNA degradation	Glutamatergic synapse	Vasopressin-regulated water reabsorption	TGF-beta signaling pathway	TGF-beta signaling pathway	Basal transcription factors	HIF-1 signaling pathway	Proximal tubule bicarbonate reclamation	Salivary secretion
Pyruvate metabolism	Platelet activation	Synaptic vesicle cycle	Axon guidance	Axon guidance	Glycolysis / Gluconeogenesis	Glycosylphosphatidylinositol(GPI)-anchor biosynthesis	Wnt signaling pathway	Focal adhesion
Protein export	Dorso-ventral axis formation	N-Glycan biosynthesis	Glutamatergic synapse	Glutamatergic synapse	Alanine, aspartate and glutamate metabolism	Dopaminergic synapse	TGF-beta signaling pathway	Chemokine signaling pathway
NOD-like receptor signaling pathway	Fc gamma R-mediated phagocytosis	Glycosylphosphatidylinositol(GPI)-anchor biosynthesis	Platelet activation	Platelet activation	Lysine degradation	Gap junction	Axon guidance	Tight junction
RNA polymerase	Lysosome	Dopaminergic synapse	Dorso-ventral axis formation	Dorso-ventral axis formation	Cysteine and methionine metabolism	Neurotrophin signaling pathway	Glutamatergic synapse	Leukocyte transendothelial migration
Progesterone-mediated oocyte maturation	Cholinergic synapse	Gap junction	Fc gamma R-mediated phagocytosis	Fc gamma R-mediated phagocytosis	Fatty acid elongation	GnRH signaling pathway	Platelet activation	Endocytosis
Vasopressin-regulated water reabsorption	Proteoglycans in cancer	GnRH signaling pathway	Lysosome	Lysosome	Oxidative phosphorylation	Endocrine and other factor-regulated calcium reabsorption	Dorso-ventral axis formation	Spliceosome
N-Glycan biosynthesis	Serotonergic synapse	Endocrine and other factor-regulated calcium reabsorption	Cholinergic synapse	Cholinergic synapse	Fat digestion and absorption	Proximal tubule bicarbonate reclamation	Fc gamma R-mediated phagocytosis	Ubiquitin mediated proteolysis
Glycosylphosphatidylinositol(GPI)-anchor biosynthesis	SNARE interactions in vesicular transport	Proximal tubule bicarbonate reclamation	Proteoglycans in cancer	Proteoglycans in cancer	Glycosaminoglycan biosynthesis - heparan sulfate / heparin	Wnt signaling pathway	Lysosome	Adherens junction
Dopaminergic synapse	Sphingolipid metabolism	Wnt signaling pathway	Serotonergic synapse	Serotonergic synapse	Arachidonic acid metabolism	TGF-beta signaling pathway	Cholinergic synapse	Aminoacyl-tRNA biosynthesis
Gap junction	Glycosphingolipid biosynthesis - lacto and neolacto series	TGF-beta signaling pathway	SNARE interactions in vesicular transport	SNARE interactions in vesicular transport	Glyoxylate and dicarboxylate metabolism	Axon guidance	Serotonergic synapse	Proteasome
Neurotrophin signaling pathway	Vascular smooth muscle contraction	Axon guidance	Sphingolipid metabolism	Sphingolipid metabolism	Nicotinate and nicotinamide metabolism	Glutamatergic synapse	SNARE interactions in vesicular transport	Protein processing in endoplasmic reticulum
Proximal tubule bicarbonate reclamation	RIG-I-like receptor signaling pathway	Glutamatergic synapse	Glycosphingolipid biosynthesis - lacto and neolacto series	Glycosphingolipid biosynthesis - lacto and neolacto series	Melanogenesis	Dorso-ventral axis formation	Sphingolipid metabolism	RNA transport
Axon guidance	Ribosome	Platelet activation	Vascular smooth muscle contraction	PPAR signaling pathway	Tyrosine metabolism	Lysosome	Glycosphingolipid biosynthesis - lacto and neolacto series	RNA degradation
Glutamatergic synapse	Ether lipid metabolism	Dorso-ventral axis formation	RIG-I-like receptor signaling pathway	RIG-I-like receptor signaling pathway	Propanoate metabolism	Cholinergic synapse	Vascular smooth muscle contraction	Pyruvate metabolism
Platelet activation	Toll-like receptor signaling pathway	Fc gamma R-mediated phagocytosis	Prolactin signaling pathway	Ribosome	p53 signaling pathway	Proteoglycans in cancer	PPAR signaling pathway	Protein export
Dorso-ventral axis formation	Calcium signaling pathway	Lysosome	Ribosome	Ether lipid metabolism	Starch and sucrose metabolism	Serotonergic synapse	RIG-I-like receptor signaling pathway	NOD-like receptor signaling pathway
Fc gamma R-mediated phagocytosis	Inflammatory mediator regulation of TRP channels	Cholinergic synapse	Ether lipid metabolism	T cell receptor signaling pathway	Thyroid hormone synthesis	SNARE interactions in vesicular transport	Prolactin signaling pathway	Thyroid hormone signaling pathway
Lysosome	Cell adhesion molecules (CAMs)	Proteoglycans in cancer	T cell receptor signaling pathway	Toll-like receptor signaling pathway	Arginine and proline metabolism	Sphingolipid metabolism	Ribosome	RNA polymerase
Cholinergic synapse	Jak-STAT signaling pathway	Serotonergic synapse	Toll-like receptor signaling pathway	Calcium signaling pathway	Valine, leucine and isoleucine degradation	Glycosphingolipid biosynthesis - lacto and neolacto series	Ether lipid metabolism	Progesterone-mediated oocyte maturation
Proteoglycans in cancer	ECM-receptor interaction	SNARE interactions in vesicular transport	Calcium signaling pathway	Inflammatory mediator regulation of TRP channels	PI3K-Akt signaling pathway	Vascular smooth muscle contraction	T cell receptor signaling pathway	Vasopressin-regulated water reabsorption
Serotonergic synapse	Nitrogen metabolism	Sphingolipid metabolism	Inflammatory mediator regulation of TRP channels	Nitrogen metabolism	Fatty acid metabolism	PPAR signaling pathway	Toll-like receptor signaling pathway	Synaptic vesicle cycle
SNARE interactions in vesicular transport	Taste transduction	Glycosphingolipid biosynthesis - lacto and neolacto series	Fc epsilon RI signaling pathway	Taste transduction	Glutathione metabolism	Ether lipid metabolism	Calcium signaling pathway	N-Glycan biosynthesis
Sphingolipid metabolism	Complement and coagulation cascades	Vascular smooth muscle contraction	Cell adhesion molecules (CAMs)	Complement and coagulation cascades	Insulin secretion	Calcium signaling pathway	Inflammatory mediator regulation of TRP channels	HIF-1 signaling pathway
Glycosphingolipid biosynthesis - lacto and neolacto series	Glycosphingolipid biosynthesis - globo series	PPAR signaling pathway	Jak-STAT signaling pathway	Glycosphingolipid biosynthesis - globo series	Riboflavin metabolism	Inflammatory mediator regulation of TRP channels	VEGF signaling pathway	Glycosylphosphatidylinositol(GPI)-anchor biosynthesis
Vascular smooth muscle contraction	Glycosphingolipid biosynthesis - ganglio series	RIG-I-like receptor signaling pathway	ECM-receptor interaction	Glycosphingolipid biosynthesis - ganglio series	Pancreatic secretion	VEGF signaling pathway	Fc epsilon RI signaling pathway	TNF signaling pathway
RIG-I-like receptor signaling pathway	Phototransduction	Ribosome	Taste transduction	Phototransduction	Carbohydrate digestion and absorption	Nitrogen metabolism	Cell adhesion molecules (CAMs)	Dopaminergic synapse
Ribosome	Other types of O-glycan biosynthesis	Ether lipid metabolism	Complement and coagulation cascades	Other types of O-glycan biosynthesis	Sulfur metabolism	Taste transduction	Jak-STAT signaling pathway	Gap junction
Ether lipid metabolism	Protein digestion and absorption	Toll-like receptor signaling pathway	Glycosphingolipid biosynthesis - globo series	Protein digestion and absorption	Other glycan degradation	Glycosphingolipid biosynthesis - globo series	ECM-receptor interaction	Neurotrophin signaling pathway
Toll-like receptor signaling pathway	Mucin type O-Glycan biosynthesis	Calcium signaling pathway	Glycosphingolipid biosynthesis - ganglio series	Mucin type O-Glycan biosynthesis	Biosynthesis of unsaturated fatty acids	Glycosphingolipid biosynthesis - ganglio series	Nitrogen metabolism	GnRH signaling pathway
Inflammatory mediator regulation of TRP channels		Inflammatory mediator regulation of TRP channels	Phototransduction		Butirosin and neomycin biosynthesis	Phototransduction	Taste transduction	NF-kappa B signaling pathway
Cell adhesion molecules (CAMs)		VEGF signaling pathway	Other types of O-glycan biosynthesis		Selenocompound metabolism	Other types of O-glycan biosynthesis	Complement and coagulation cascades	Endocrine and other factor-regulated calcium reabsorption
Nitrogen metabolism		Jak-STAT signaling pathway	Protein digestion and absorption		Porphyrin and chlorophyll metabolism	Protein digestion and absorption	Glycosphingolipid biosynthesis - globo series	Proximal tubule bicarbonate reclamation
Complement and coagulation cascades		ECM-receptor interaction	Mucin type O-Glycan biosynthesis		Taurine and hypotaurine metabolism	Mucin type O-Glycan biosynthesis	Glycosphingolipid biosynthesis - ganglio series	Wnt signaling pathway
Glycosphingolipid biosynthesis - globo series		Nitrogen metabolism			Fatty acid degradation		Phototransduction	TGF-beta signaling pathway
Glycosphingolipid biosynthesis - ganglio series		Taste transduction			Retinol metabolism		Other types of O-glycan biosynthesis	Axon guidance
Phototransduction		Complement and coagulation cascades			D-Glutamine and D-glutamate metabolism		Protein digestion and absorption	Glutamatergic synapse
Other types of O-glycan biosynthesis		Glycosphingolipid biosynthesis - globo series			Tryptophan metabolism		Mucin type O-Glycan biosynthesis	Platelet activation
Protein digestion and absorption		Glycosphingolipid biosynthesis - ganglio series			Vitamin digestion and absorption			Dorso-ventral axis formation
Mucin type O-Glycan biosynthesis		Phototransduction			Lysine biosynthesis			Fc gamma R-mediated phagocytosis
		Other types of O-glycan biosynthesis			Glycosaminoglycan biosynthesis - keratan sulfate			Lysosome
		Protein digestion and absorption			Glycosaminoglycan degradation			Cholinergic synapse
		Mucin type O-Glycan biosynthesis			Cyanoamino acid metabolism			Proteoglycans in cancer
					Primary bile acid biosynthesis			Serotonergic synapse
					Glycine, serine and threonine metabolism			SNARE interactions in vesicular transport
					Pentose and glucuronate interconversions			Sphingolipid metabolism
					Sulfur relay system			Glycosphingolipid biosynthesis - lacto and neolacto series
					Synthesis and degradation of ketone bodies			Vascular smooth muscle contraction
					alpha-Linolenic acid metabolism			PPAR signaling pathway
					One carbon pool by folate			RIG-I-like receptor signaling pathway
					Butanoate metabolism			Prolactin signaling pathway
					Caffeine metabolism			Ribosome
					Fatty acid biosynthesis			Ether lipid metabolism
					Thiamine metabolism			T cell receptor signaling pathway
					Ascorbate and aldarate metabolism			Toll-like receptor signaling pathway
					Linoleic acid metabolism			Calcium signaling pathway
					Phenylalanine metabolism			Inflammatory mediator regulation of TRP channels
					Biotin metabolism			VEGF signaling pathway
					Valine, leucine and isoleucine biosynthesis			Fc epsilon RI signaling pathway
					Phenylalanine, tyrosine and tryptophan biosynthesis			Cell adhesion molecules (CAMs)
					Vitamin B6 metabolism			Jak-STAT signaling pathway
					Degradation of aromatic compounds			ECM-receptor interaction
					Lipoic acid metabolism			Nitrogen metabolism
								Taste transduction
					52 elements included exclusively in "Invasion":			Complement and coagulation cascades
					GABAergic synapse			Glycosphingolipid biosynthesis - globo series
					Neuroactive ligand-receptor interaction			Glycosphingolipid biosynthesis - ganglio series
					Olfactory transduction			Phototransduction
					Cytokine-cytokine receptor interaction			Other types of O-glycan biosynthesis
					Regulation of actin cytoskeleton			Protein digestion and absorption
					Focal adhesion			Mucin type O-Glycan biosynthesis
					Chemokine signaling pathway
					Tight junction
					Leukocyte transendothelial migration
					Endocytosis
					Spliceosome
					Ubiquitin mediated proteolysis
					Adherens junction
					Aminoacyl-tRNA biosynthesis
					Protein processing in endoplasmic reticulum
					RNA transport
					RNA degradation
					Protein export
					NOD-like receptor signaling pathway
					RNA polymerase
					Progesterone-mediated oocyte maturation
					Vasopressin-regulated water reabsorption
					Synaptic vesicle cycle
					TNF signaling pathway
					Dopaminergic synapse
					Gap junction
					Neurotrophin signaling pathway
					GnRH signaling pathway
					NF-kappa B signaling pathway
					Endocrine and other factor-regulated calcium reabsorption
					Wnt signaling pathway
					TGF-beta signaling pathway
					Axon guidance
					Glutamatergic synapse
					Platelet activation
					Dorso-ventral axis formation
					Fc gamma R-mediated phagocytosis
					Cholinergic synapse
					Proteoglycans in cancer
					Serotonergic synapse
					Vascular smooth muscle contraction
					RIG-I-like receptor signaling pathway
					Prolactin signaling pathway
					T cell receptor signaling pathway
					Toll-like receptor signaling pathway
					Inflammatory mediator regulation of TRP channels
					VEGF signaling pathway
					Cell adhesion molecules (CAMs)
					Jak-STAT signaling pathway
					ECM-receptor interaction
					Taste transduction
					Complement and coagulation cascades

## Sheet: GENES
PROLIFERATION	EVADING GROWTH SUPPRESSORS	RESISTING CELL DEATH	REPLICATIVE IMMORTALITY	ANGIOGENESIS	INVASION AND METASTASIS	ENERGY METABOLISM	EVADING IMMUNE DESTRUCTION	OTHER CANCER TYPES	CHRONIC DISEASES		TOTAL GENES
GABRQ	CXCR2	CXCR2	PMM2	GABRQ	GABRQ	HNMT	LILRB4	SSX1	ADORA1		GABRQ
GABRE	PHKB	SF3B14	NANP	GABRE	GABRE	ADORA1	CXCR2	SIRT1	GABRQ		GABRE
SULT1E1	PHKA2	PRPF38B	NANS	CXCR2	ADORA1	SULT1E1	MYL7	CASP3	GABRE		SULT1E1
SIRT1	IKBKB	SART1	PMM1	DVL3	OR52E2	CST4	XRN1	STAT3	CXCR2		SIRT1
PPP2R2A	PTPN1	THOC1	GMPPB	HDAC2	CXCR2	KCNJ16	REXO2	IKBKB	EEF1D		PPP2R2A
PFKP	MAPK1	DDX23	MPI	CTBP2	MYL7	PFKL	RCL1	HDAC4	UBE2R2		PFKP
PPP2R5A	IRS1	EFTUD2	HK2	DVL1	CST4	PMM2	RPP38	MAPK1	CASP3		PPP2R5A
PFKL	PHKG2	TCERG1	FPGT	KAT2A	SF3B14	PFKFB2	GNL2	ROCK1	GTF2I		PFKL
ELAVL1	SHC1	DDX46	POLD2	JAG1	PRPF38B	PMM1	NXT1	GLS	IFIT1		ELAVL1
RAB10	PRKACA	SNRPA	RPA2	DTX3L	SART1	PFKP	CSNK2A2	TP63	CSNK2A2		RAB10
MLYCD	HK2	WBP11	RFC1	APH1A	THOC1	GMPPB	LSG1	EZH2	DDX58		MLYCD
IRS1	EIF4E2	CCDC12	CUL4A	DCTN2	DDX23	FPGT	XRN2	IRS1	TAB1		IRS1
RAB14	PPP1CB	HNRNPK	GTF2H1	RAB11B	EFTUD2	MPI	WDR75	HNRNPK	IKBKB		RAB14
RAB11B	CRK	SRSF4	ERCC6	DYNC1LI1	TCERG1	HK2	CSNK2A1	SHC1	TAP1		RAB11B
PFKFB2	BAD	PLRG1	POLE3	PRKACA	DDX46	CPS1	RRP7A	STMN1	SRPK1		PFKFB2
STRADA	PYGB	SNRNP40	DDB1	ADCY3	SNRPA	RPIA	UBE2R2	SLC45A3	HNRNPK		STRADA
MAP3K7	DGKQ	SNRPC	SSBP1	VEGFB	WBP11	MDH1	PPIL2	ABL1	SRSF4		MAP3K7
ADIPOR2	PIKFYVE	DHX16	RNASEH2C	GNG12	CCDC12	PKM	STUB1	ITGA5	MED8		ADIPOR2
CRTC2	ITPR1	PRPF19	PFKL	RALBP1	HNRNPK	IDH3A	CUL4A	RDX	POLR2A		CRTC2
DGKQ	INPP5B	CTNNBL1	PGD	PAK1	SRSF4	ACADM	ANAPC2	RASSF1	MAP3K7		DGKQ
PIKFYVE	CDIPT	PHF5A	PFKP	BCL2L1	PLRG1	PC	UBE2M	EGFR	GLTSCR2		PIKFYVE
ITPR1	PIK3C3	USP39	RPIA	ABL1	SNRNP40	PGD	UBE3C	CRK	ARNTL		ITPR1
INPP5B	INPP4A	SMNDC1	NCK2	RASA1	SNRPC	ACO2	UBE2J2	VEGFB	CLOCK		INPP5B
CDIPT	PIP5K1C	UBE2R2	SHC1	MLLT4	DHX16	ME1	FBXW7	NCOA4	PPP1CB		CDIPT
PIK3C3	NCK2	PPIL2	ABL1	IKBKB	PRPF19	IDH3G	UBE2O	APPL1	CSNK2A1		PIK3C3
INPP4A	ABL1	STUB1	MAPK1	MAPK1	CTNNBL1	DLAT	PRPF19	RALBP1	OAS3		INPP4A
PIP5K1C	EGFR	CUL4A	EGFR	GNB2	PHF5A	SIRT1	PIAS2	PPARD	DIAPH1		PIP5K1C
NCK2	MAP2K4	ANAPC2	MAP2K4	RALA	USP39	PPP2R2A	PIAS3	CTBP2	ABL1		NCK2
SHC1	PAK1	UBE2M	CRK	SHC1	SMNDC1	PPP2R5A	UBE3B	RXRA	ITGA5		SHC1
ABL1	GNG12	UBE3C	BAD	EXOC2	UBE2R2	ELAVL1	UBE2D3	BCL2L1	MAD2L2		ABL1
MAPK1	CASP3	UBE2J2	PAK1	RASSF1	PPIL2	RAB10	ANAPC5	AXIN1	PFN2		MAPK1
EGFR	MAP3K5	FBXW7	YWHAG	EGFR	STUB1	MLYCD	UBOX5	SMAD2	MAPK1		EGFR
MAP2K4	MAPKAPK5	UBE2O	ITPR1	BAD	CUL4A	IRS1	DDB1	PIAS2	ROCK1		MAP2K4
CRK	SRF	PIAS2	MAD2L2	DNM2	ANAPC2	RAB14	GIT1	ARNT	CRK		CRK
BAD	TAOK3	PIAS3	PPP2R5A	ATP6V0D1	UBE2M	RAB11B	DNM2	TPR	ATP6V0D1		BAD
PAK1	RASA1	UBE3B	ANAPC2	ATP6V0A1	UBE3C	STRADA	SH3GLB1	SLC2A1	PRKACA		PAK1
GNG12	MAP3K4	UBE2D3	PRKACA	ATP6V1F	UBE2J2	MAP3K7	ARAP2	SUFU	ADCY3		GNG12
CASP3	TAB1	ANAPC5	ADCY3	AP2B1	FBXW7	ADIPOR2	EEA1	HDAC2	SEC61A1		CASP3
MAP3K5	ZAK	UBOX5	PPP1CB	AP2M1	UBE2O	CRTC2	VPS4B	DAPK3	TJP2		MAP3K5
MAPKAPK5	STMN1	DDB1	ANAPC5	SLC2A1	PIAS2	PSMF1	RAB11FIP3	RALA	ATP6V0A1		MAPKAPK5
SRF	MAP4K3	SSU72	INADL	STAT3	PIAS3	PSMD3	VPS28	DVL1	ATP6V1F		SRF
TAOK3	MAP3K7	PCF11	PPP2R2A	PFKL	UBE3B	PSMB7	SH3GLB2	CTNNA1	ARF1		TAOK3
RASA1	DUSP7	WDR33	CSNK1D	PFKFB2	UBE2D3	PSMB8	SMAD2	DVL3	GIT1		RASA1
MAP3K4	DUSP5	WDR82	DVL1	HK2	ANAPC5	PSMB3	RAB7A	HSP90AB1	EGFR		MAP3K4
TAB1	SLC2A1	PPP2R2A	AXIN1	EIF4E2	UBOX5	PSMC5	ARAP3	BAD	MAP2K4		TAB1
ZAK	NCOR1	NXT1	CTNNA1	ARNT	DDB1	PSMD7	PARD3	YWHAG	PAK1		ZAK
IKBKB	PFKP	UPF2	SMAD2	CASP3	GIT1	PSMA7	AP2M1	KAT2A	POLR3C		IKBKB
STMN1	HDAC2	HBS1L	DVL3	TAB1	DNM2	GLS	PIP5K1C	GTF2H1	YWHAG		STMN1
MAP4K3	RXRA	PPP2R5A	RASSF1	MAP2K4	SH3GLB1	PMVK	LDLR	HDAC7	POLR3K		MAP4K3
PRKACA	KAT2A	PABPC1	WWC1	MAP3K5	ARAP2	CERS2	VTA1	PKM	PSMC5		PRKACA
DUSP7	PFKFB2	PPP1CB	PARD3	MAP3K7	EEA1	SQLE	CHMP5	ATP6V0D1	PSMD7		DUSP7
DUSP5	TBC1D4	GSPT1	POLR3C	DNM1L	VPS4B	PANK4	AP2B1	SND1	HDAC2		DUSP5
SLC2A1	ADCY3	CSTF1	POLR3K	GNAI3	RAB11FIP3	EXT1	EPN2	PRKACA	STAT3		SLC2A1
NCOR1	GNAI3	POLD2	PDE4D	ROCK1	VPS28	KDSR	RAB11B	GTF2A2	PSMD3		NCOR1
HDAC2	SP1	RPA2	AMPD2	PARD3	SH3GLB2	ALG8	EGFR	SRF	HDAC4		HDAC2
RXRA	HSP90AB1	RFC1	PDE6D	CRK	SMAD2	ATP6V1F	SPCS3	DDB1	SND1		RXRA
KAT2A	INADL	GTF2H1	PKM	PPARD	RAB7A	UROD	SEC61A1	PAK1	DNM2		KAT2A
TBC1D4	YWHAG	ERCC6	ADK	CSNK2A2	ARAP3	POLR3K	SRP72	CDK14	SHC1		TBC1D4
YWHAG	PPP2R2A	POLE3	POLR2A	LRP6	PARD3	ATP6V0A1	SPCS1	CDKN2C	CD2AP		YWHAG
MAD2L2	CSNK1D	OGG1	TWISTNB	AXIN1	AP2M1	CHPF	DGKQ	NCOR1	CTNNA1		MAD2L2
ANAPC2	DVL1	NEIL3	DGUOK	CSNK2A1	PIP5K1C	DHCR24	PIKFYVE	MEN1	ARHGAP10		ANAPC2
ADCY3	AXIN1	SMUG1	PPAT	CSNK1G3	LDLR	POLD2	ITPR1	SP1	NRF1		ADCY3
PPP1CB	CTNNA1	MUTYH	VEGFB	SUFU	VTA1	LSS	INPP5B	SS18	ITPR1		PPP1CB
ANAPC5	SMAD2	SSBP1	GNG12	CSNK1D	CHMP5	GPAM	CDIPT	GOLPH3	NDUFS1		ANAPC5
GNAI3	DVL3	RNASEH2C	RALBP1	SLC9A3R2	AP2B1	ALG5	PIK3C3	NUDT16L1	SP1		GNAI3
SP1	RASSF1	DGKQ	BCL2L1	IRS1	EPN2	HIBADH	INPP4A	ITPR1	AP2B1		SP1
HSP90AB1	WWC1	PIKFYVE	RASA1	ITPR1	RAB11B	PCYT1A	SUGT1	SDC1	COX7A2		HSP90AB1
INADL	PARD3	ITPR1	MLLT4	GNA13	EGFR	SPR	MAP3K7	PPP1CB	NDUFB11		INADL
CSNK1D	VEGFB	INPP5B	IKBKB	PPP1CB	CTNNA1	DPYD	TAB1	GSTO1	VDAC2		CSNK1D
DVL1	RALBP1	CDIPT	GNB2	SOCS6	MAP3K7	POLR2A	IKBKB	DAPK1	NDUFA12		DVL1
AXIN1	BCL2L1	PIK3C3	RALA	PPP2R2A	CSNK2A2	GPAA1	MAPK1	MMP1	DCTN2		AXIN1
CTNNA1	MLLT4	INPP4A	EXOC2	PPP2R5A	MLLT4	UMPS	HSP90AB1	TYMP	UQCRFS1		CTNNA1
SMAD2	GNB2	PIP5K1C	IRS1	TPM2	PTPN1	DGUOK	TRIP6	FGF19	NDUFA3		SMAD2
DVL3	RALA	SUGT1	STRADA	SLC30A1	MAPK1	PPAT	BECN1	FGF11	AP2M1		DVL3
RASSF1	EXOC2	MAP3K7	EIF4E2	SLC31A1	CSNK2A1	POLR3C	ATG16L1	JUN	MYH10		RASSF1
WWC1	STRADA	TAB1	RRAGA	UQCRFS1	SSX2IP	CYP2R1	ATG13	LAMB2	PLEKHM2		WWC1
PARD3	RRAGA	IKBKB	DPYD	COX7A2	CARS	PAFAH1B3	ATG3	WNT4	RAB7A		PARD3
VEGFB	STAT3	MAPK1	TXNRD2	ALCAM	QARS	PIGQ	SLC2A1	PDGFRA	KLC2		VEGFB
RALBP1	PFKL	HSP90AB1	UMPS	CD276	TARSL2	QARS	NCOR1	WNT11	DYNC1LI1		RALBP1
BCL2L1	ARNT	TRIP6	CDKN2C	MPZL1	CARS2	AGPAT2	PFKP	FLT3LG	MLX		BCL2L1
MLLT4	JAG1	MUS81	HDAC2	SDC1	DARS2	PTPLB	HDAC2	CBLB	RXRA		MLLT4
GNB2	DNM1L	BECN1	E2F4	CDH3	LARS2	INPP4A	RXRA	BMF	MAP3K5		GNB2
RALA	CDKN2C	ATG16L1	ORC3	IL4R	DARS	ATP6V0D1	KAT2A	CYP1B1	IRS1		RALA
EXOC2	MAD2L2	ATG13	ACADM	PIAS2	IARS2	PIK3C3	PFKFB2	ZFPM2	ADIPOR2		EXOC2
EIF4E2	ANAPC2	ATG3	PPARD	PIAS3	PSMF1	UQCRFS1	PRKACA	CYP24A1	HK2		EIF4E2
RRAGA	E2F4	ABCB6	ME1	ITGA5	PSMD3	B4GALT6	TBC1D4	MAPK13	PKM		RRAGA
DNM2	ANAPC5	TAP1	RXRA	UROD	PSMB7	NDST1	BAD	GSTK1	LDLR		DNM2
ATP6V0D1	ORC3	ABCB7	SIRT1	JAM2	PSMB8	FAHD1	INADL	EPHX1	GNAI3		ATP6V0D1
ATP6V0A1	CSNK2A2	ABCC10	STAT3	CLDN3	PSMB3	PIP5K1C	YWHAG	CALML3	BCL2L1		ATP6V0A1
ATP6V1F	DDX58	ABCB8	PRKD2	HLA-DRA	PSMC5	NANS	PPP2R2A	MEF2C	BAD		ATP6V1F
AP2B1	CSNK2A1	SLC2A1	ARAP3	VCAM1	PSMD7	INPP5B	CSNK1D	IL2RB	PPP2R2A		AP2B1
AP2M1	ROCK1	NCOR1	PFN2	CLDN1	PSMA7	DGAT1	DVL1	CD14	DERL1		AP2M1
STAT3	PPARD	PFKP	GNAI3	CLDN4	DERL1	ADK	AXIN1	HLA-G	RMI1		STAT3
HK2	CTBP2	HDAC2	CPS1	NFASC	MBTPS2	ADI1	CTNNA1	C3	RPA2		HK2
ARNT	LRP6	RXRA	XRCC6	HLA-G	LMAN2	ADO	DVL3	CDC25A	UBE2T		ARNT
JAG1	ACADM	KAT2A	CD36	HLA-DMA	PRKCSH	NDUFA12	PPP1CB	UBE2I	WDR48		JAG1
DNM1L	ME1	PFKFB2	MMP1	LRRC4B	NFE2L2	CEPT1	RASSF1	HRAS	MUS81		DNM1L
CDKN2C	SOCS6	PRKACA	APOC3	MAP3K8	SEC61A1	PYGB	WWC1	DNMT1	CDKN2C		CDKN2C
E2F4	SIRT1	TBC1D4	CYP27A1	MAPK13	PLAA	COQ7	BCL2L1	BCL2	POLE3		E2F4
ORC3	PRKD2	BAD	CPT1A	IL15	SEC24C	CDIPT	TNFRSF10B	THBS1	POLD2		ORC3
ARNTL	ARAP3	INADL	NR1H3	JUN	MAP3K5	FDFT1	CASP3	CDCA5	TSPO		ARNTL
CLOCK	PFN2	YWHAG	FGF19	CASP10	SSR2	POLE3	DFFA	PTPN11	SMAD2		CLOCK
GTF2F1	MAP3K8	CSNK1D	FGF11	CCL5	SSR1	B3GNT3	AIFM1	CTBP1	CRTC2		GTF2F1
GTF2A2	MAPK13	DVL1	PDGFRA	CFLAR	DDOST	NADK	TAP1	WNT7A	ANAPC5		GTF2A2
GTF2H1	IL15	AXIN1	EFNA1	ACE2	SEC24D	NANP	ATP6V0A1	BIRC5	SRF		GTF2H1
GTF2I	JUN	CTNNA1	GRIN2A	MME	DNAJC10	DDOST	DYNC1LI1	ITGA6	SLC2A1		GTF2I
CSNK2A2	VCAM1	SMAD2	MAPK13	IFNGR1	HSP90AB1	QDPR	ATP6V0D1	GTF2H3	KAT2A		CSNK2A2
DDX58	CASP10	DVL3	CALML3	STAT4	HYOU1	TWISTNB	ITGA5	CHEK1	ANAPC2		DDX58
CSNK2A1	CCL5	RASSF1	PLCB2	IL22RA1	TPR	PON2	ATP6V1F	EYA1	DVL1		CSNK2A1
PPARD	CFLAR	WWC1	ID1	IL2RB	EIF2B1	NDUFA3	M6PR	ETV5	DVL3		PPARD
CTBP2	CD36	PARD3	NT5C3A	CBLB	RPP38	DGKQ	MAP2K4	DVL2	UBE2J2		CTBP2
LRP6	MMP1	BCL2L1	TYMP	IL21R	NUP93	ENOPH1	MAP3K5	BMP2	IDE		LRP6
ROCK1	APOC3	TNFRSF10B	CMPK2	FGF19	EIF1	CNDP2	JAG1	AXIN2	APH1A		ROCK1
ACVR1B	CYP27A1	CASP3	ENTPD8	FOXO4	SEH1L	AGPAT1	DNM1L	FZD5	GNG12		ACVR1B
CSNK1G3	CPT1A	DFFA	ALDOC	FGF11	NUP85	AMPD2	IRS1	WNT2B	GNB2		CSNK1G3
SUFU	NR1H3	AIFM1	FBP1	RASGRF2	NUP54	NDUFS1	STAT3	GLI1	HDAC7		SUFU
TNFRSF10B	FGF19	STAT3	FOXO4	PDGFRA	EIF3I	PTDSS1	ADIPOR2	TP53	HBS1L		TNFRSF10B
EI24	MAP3K1	PFKL	RASGRF2	EFNA1	NXT1	NDUFB11	DDX58	MAP2K2	RAB1B		EI24
TP53I3	FGF11	HK2	RASGRP1	GRIN2A	FXR2	NADSYN1	GNG12	PIK3R3	PDE4D		TP53I3
LDLR	RPS6KA6	EIF4E2	TNFSF10	RASGRP1	UPF2	FAM213B	GNAI3	CCNA1	GNA13		LDLR
ACADM	RASGRF2	ARNT	GABARAPL1	CALML3	EIF4E2	GANC	GNB2	RPS6KB1	TNFRSF10B		ACADM
ME1	MEF2C	EGFR	SOD2	WNT11	EIF3D	PHKB	ROCK1	STAT5B	ADAR		ME1
SOCS6	PDGFRA	MAP2K4	NPR1	CXXC4	PABPC1	PHKA2	PAK1	ZBTB16	NFYA		SOCS6
PRKD2	HSPA1A	MAP3K5	GUCY1B3	PLCB2	EIF2B4	IKBKB	SHC1	BCR	NFYC		PRKD2
ARAP3	RASGRP1	JAG1	PDE1C	WNT4	NUP37	PTPN1	ADCY3	CBLC	EEA1		ARAP3
PFN2	CD14	DNM1L	SH2D2A	MMP7	INADL	MAPK1	CRK	CDKN1B	PIK3C3		PFN2
PHKB	ARRB1	CDKN2C	CBLB	LAMB2	MYH10	PHKG2	POLR3C	CKS2	NCK2		PHKB
PHKA2	TNFSF14	MAD2L2	JUN	CD36	PPP2R2A	SHC1	POLR3K	LAMA2	ORAI1		PHKA2
PHKG2	LTB	ABL1	WNT11	ITGB6	VAPA	PRKACA	ADAR	TRAF4	DDB1		PHKG2
VDAC2	EFNA1	E2F4	WNT4	NPR1	GNAI3	EIF4E2	GNA13	ITGA2	IL4R		VDAC2
ORAI1	GRIN2A	ORC3	RPS6KA6	CALCRL	ZAK	PPP1CB	ORAI1	VEGFA	SIRT1		ORAI1
IL4R	CALML3	IRS1	HKDC1	GUCY1B3	TJP2	CRK	IFI30	FOXO1	TPM2		IL4R
ITGA5	PLCB2	SHC1	POLD3	FGR	TJAP1	BAD	NFYA	TCEB2	NXT1		ITGA5
PIAS2	ID1	PRDM4	RFC2	CXCL14	EPB41L2	HAGH	NFYC	MSH3	SDC1		PIAS2
PIAS3	CBLB	CRK	PRIM1	PTK2B	EXOC3	PIKFYVE	AZI2	CSF1R	HLA-DRA		PIAS3
SDC1	FOXO4	CSNK2A2	POLA1	ARRB1	XRN1	ITPR1	SOCS6	RASSF5	IFNGR1		SDC1
SRD5A1	PIK3C2B	DDX58	MCM7	NCF1	EDC3	LPGAT1	MRPL9	PRKX	IL15		SRD5A1
GRIN2A	INPP5D	CSNK2A1	RNASEH1	MEF2C	MPHOSPH6	GNPAT	MRPS16	GTF2H2	OAS1		GRIN2A
ORAI3	WNT11	GNG12	POLE4	AQP3	LSM1	NCK2	MRPL27	CCND3	JUN		ORAI3
SLC25A4	CXXC4	GNAI3	MCM2	ARHGDIB	XRN2	ABL1	RPL28	ATF4	IFIH1		SLC25A4
NTSR1	WNT4	GNB2	POLE	DTX4	PARN	EGFR	MRPL1	DNAJA3	TNFSF14		NTSR1
CALML3	MMP7	ROCK1	GTF2H3	TRPV6	CNOT2	MAP2K4	RPS11	HDAC5	CD74		CALML3
PDE1C	FGR	PAK1	XDH	MT1G	EXOSC10	PAK1	MRPS12	BAK1	HLA-G		PDE1C
ADRB1	CXCL14	ADCY3	PAICS	SH2D2A	ME1	GNG12	NCK2	GTF2H2C	CCL5		ADRB1
EDNRB	PTK2B	POLR3C	GMPS	GABRG1	DLAT	CASP3	FOSL2	ARHGEF6	HLA-DMA		EDNRB
P2RX4	NCF1	POLR3K	PGM2	INPP5D	MDH1	MAP3K5	MLLT4	ST14	C3		P2RX4
PLCB2	TNFSF10	ADAR	POLR2B	HKDC1	HAGH	MAPKAPK5	ALCAM	SOX4	CFB		PLCB2
PDGFRA	GABARAPL1	EI24	DTYMK	ADRB1	PC	SRF	CD276	CCNG1	C3AR1		PDGFRA
PTK2B	SOD2	TP53I3	CDC25A	IRF1	PKM	TAOK3	MPZL1	BCL2L11	C2		PTK2B
P2RX7	SH2D2A	SOCS6	GADD45A	SCNN1B	SPCS3	RASA1	SDC1	ID2	CFI		P2RX7
MAP3K8	FBP1	SIRT1	CDC7	UNC13B	SRP72	MAP3K4	CDH3	SMAD1	CFD		MAP3K8
MAPK13	HKDC1	NCK2	ORC1	DLL1	SPCS1	TAB1	IL4R	CD86	CFH		MAPK13
IL15	IFNGR1	PGD	PKMYT1	CTBP1	SUGT1	ZAK	VEGFB	ETV4	MAPK13		IL15
JUN	IRF1	GSTO1	BUB1	LFNG	TAB1	STMN1	TNFRSF6B	COL21A1	IRF1		JUN
VCAM1	CDC25A	ACP6	CHEK1	CACYBP	IKBKB	MAP4K3	ACVR1B	TLR2	CALML3		VCAM1
CASP10	GADD45A	ALCAM	ANAPC4	PPP3CA	TRIP6	DUSP7	CIITA	GSTA4	CD14		CASP10
CCL5	CDC7	CD276	PPP3CA	PRICKLE1	SLC2A1	DUSP5	HSPA1A	GSTO2	SERPING1		CCL5
CFLAR	ORC1	MPZL1	FBXO5	PRICKLE2	NCOR1	SLC2A1	CD74	XIAP	TNFSF10		CFLAR
CD36	PKMYT1	SDC1	PLK2	WNT7A	PFKP	NCOR1	HLA-DRA	RET	CIITA		CD36
MMP1	MCM7	CDH3	HRAS	RYR2	HDAC2	HDAC2	KLRC1	EGLN1	HSPA1A		MMP1
APOC3	BUB1	XRCC6	SGK1	HRAS	RXRA	RXRA	HLA-G	BRAF	TNFRSF10C		APOC3
CYP27A1	CHEK1	GLS	PLK4	GNAQ	KAT2A	KAT2A	HLA-DMA	ITGB1	TLR5		CYP27A1
CPT1A	MCM2	CES2	MAP2K3	COX6A1P2	PFKFB2	TBC1D4	CFB	FGF5	STAT4		CPT1A
NR1H3	ANAPC4	UMPS	PFN1	RPS6KA4	PRKACA	NQO1	PROS1	LAMB3	IL21R		NR1H3
FGF19	PPP3CA	DPYD	GNAQ	MAP2K3	TBC1D4	CHST15	C3AR1	MET	MMP1		FGF19
MAP3K1	MAP2K3	JAM2	THBS1	CCL20	BAD	CHST3	C2	RAC1	LTB		MAP3K1
FGF11	HRAS	CLDN3	PARD6G	ITGA6	PIKFYVE	ADCY3	CFI	PLCG1	NCF1		FGF11
RPS6KA6	DAXX	HLA-DRA	RASGRP3	THBS1	GNG12	GNAI3	CFD	EGLN2	CLDN3		RPS6KA6
RASGRF2	RPS6KA4	VCAM1	BIRC5	SOCS2	ROCK1	SP1	SERPING1	FZD2	NR1H3		RASGRF2
MEF2C	RASGRP3	CLDN1	LLGL1	CNTF	PAK1	HSP90AB1	C3	WNT7B	CLDN1		MEF2C
HSPA1A	NR4A1	CLDN4	WNT7A	PTPN11	BRK1	RCE1	CFH	PIK3CD	CLDN4		HSPA1A
RASGRP1	PI4K2B	NFASC	PTPN11	SPRED2	DIAPH1	ICMT	TNFSF10	LAMC1	IL2RB		RASGRP1
CD14	DGKA	HLA-G	ACOX3	BCL2	ITGA5	PDE4D	TNFSF15	TGFB1	CBLB		CD14
ARRB1	INPP5A	HLA-DMA	DDB2	GNA11	PFN2	PDE6D	IL22RA1	RALB	GRIN2A		ARRB1
TNFSF14	CACYBP	LRRC4B	CDK7	RASGRP3	GNA13	VEGFB	PDGFRA	BAX	HIST3H2A		TNFSF14
LTB	CTBP1	MAP3K8	BIVM-ERCC5	SIGLEC1	RDX	RALBP1	TNFRSF10C	VEGFC	HIST1H2AE		LTB
EFNA1	PRICKLE1	MAPK13	BIVM	SGK1	PPP1CB	BCL2L1	EDA	COL4A6	HIST1H2AC		EFNA1
ID1	PRICKLE2	IL15	GTF2H2C	REN	CRK	MLLT4	CCL5	FZD8	LSP1		ID1
CBLB	WNT7A	JUN	CCNH	ATP1A1	POLR3C	GNB2	IFNGR1	TFG	CASP10		CBLB
IFNGR1	GNAQ	CASP10	GTF2H2	ATP1B3	TWISTNB	RALA	CXCL14	NFKB2	MAP3K1		IFNGR1
STAT4	PLK2	CCL5	ERCC8	MT2A	POLR3K	EXOC2	FLT3LG	ETS1	VCAM1		STAT4
IL22RA1	SGK1	CFLAR	PFAS	MT1F	POLR2A	RASSF1	IL15	TRAF2	SLC25A4		IL22RA1
IL2RB	PLK4	GABARAPL1	GMPR	SLC5A1	ADCY3	RRAGA	TNFSF14	PTK2	MSX2		IL2RB
IL21R	PFN1	GPX7	NME3	VDR	MAD2L2	TXNRD2	LTB	PDGFB	WNT4		IL21R
FOXO4	THBS1	GGT7	AK4	MT1X	DCTN2	DOLPP1	IL2RB	TCF7L2	PDGFRA		FOXO4
PIK3C2B	PARD6G	IDH1	POLR3D	SLC26A6	DYNC1LI1	RFT1	INHBC	CUL2	WNT11		PIK3C2B
INPP5D	PRKAR2A	IDH2	ADPRM	UQCRH	ATP6V0D1	STAT3	IL21R	AKT2	CLK1		INPP5D
WNT11	SOCS2	GSTK1	NUDT5	CACNG4	ATP6V0A1	ARNT	CD70	RHOA	KLRC1		WNT11
CXXC4	CCL20	ABCA8	ATIC	COX5B	ATP6V1F	PIGG	CD36	SMO	PLCB2		CXXC4
WNT4	BIRC5	ABCA6	POLR2F	COX6C	ALG8	PEX19	RILP	CRKL	CFLAR		WNT4
MMP7	LLGL1	ABCA2	PRUNE	UQCRC2	DOLPP1	PEX3	CD14	STK4	RILP		MMP7
CYP1B1	UBE2I	TNFSF14	AK2	TNNT2	RFT1	PRDX1	NCF1	LAMA3	LAMB2		CYP1B1
HSD17B3	ERC1	LTB	ITPA	COX5A	ALG5	PRDX5	CD7	RB1	TG		HSD17B3
HSD17B2	BCL2	CD14	POLR3E	UQCRB	STAT3	LDLR	MME	STK36	IDO1		HSD17B2
LAMB2	PTPN11	MAP3K1	NME1-NME2	PRKX	PFKL	SLC4A2	CD1D	FN1	DMD		LAMB2
ITGB6	ACOX3	RPS6KA6	HDDC3	BMP2	HK2	GTF2I	JAM2	ITGAV	SERPINB4		ITGB6
GUCY1B3	PRKX	CALML3	ENTPD3	FBXW11	ARNT	ROCK1	CLDN3	BIRC2	SERPINB3		GUCY1B3
TNFSF10	FOXO1	ARHGDIB	ENTPD2	WNT2B	GPAA1	VDAC2	VCAM1	ITGA3	CD1D		TNFSF10
GABARAPL1	MAP2K2	RASGRP1	POLR2G	GLI1	PIGG	GNA13	CLDN1	PIK3CA	PTK2B		GABARAPL1
SOD2	PIK3R3	CBLB	RAD50	CSNK1A1	PIGQ	GTF2F1	CLDN4	PRKCA	RPS6KA6		SOD2
SCNN1B	RPS6KB1	PLCB2	XRCC4	CSNK1G2	CASP3	GTF2A2	NFASC	HDAC1	JAM2		SCNN1B
SH2D2A	SREBF1	PIK3C2B	POLL	PLA2G4A	MAP2K4	GTF2H1	LRRC4B	RELA	FGR		SH2D2A
GABRG1	MKNK2	INPP5D	PLA2G4A	VEGFA	JAG1	SETDB1	MAP3K8	WNT5B	ENTPD8		GABRG1
BAI1	TRIP10	MEFV	VEGFA	MAP2K2	DNM1L	EHMT1	MAPK13	JAK1	ADRB1		BAI1
HKDC1	SLC2A4	TNFSF10	MAP2K2	SPHK1	ITPR1	NSD1	JUN	WNT3A	ITGB6		HKDC1
IRF1	FASN	TNFRSF10C	SPHK1	PIK3R3	PPP2R5A	ELOVL1	CASP10	NRAS	GABRG1		IRF1
INHBC	ACACA	FGR	PIK3R3	PLA2G4B	GNB2	COX7A2	CFLAR	LAMC2	CD36		INHBC
FBP1	CBLC	CXCL14	PLA2G4B	HSPB1	ARNTL	GGA1	GABARAPL1	RARA	PDE1C		FBP1
UNC13B	PRKAG1	PTK2B	HSPB1	FRAT2	CLOCK	AP3B1	IFIH1	MECOM	ARRB1		UNC13B
CDC25A	PRKAB2	ARRB1	AK3	FZD5	CSNK1D	AP4M1	DAK	FZD1	GUCY1B3		CDC25A
GADD45A	PLA2G4A	NCF1	CTPS2	NKD1	GTF2I	AP3M2	MAP3K1	ITGA2B	MME		GADD45A
CDC7	VEGFA	AIM2	GMDS	NKD2	IRS1	CTSZ	PTK2B	TGFBR2	MLXIPL		CDC7
ORC1	SPHK1	FOXO4	GALK1	CCND3	VDAC2	M6PR	TLR5	CTNNB1	SOD2		ORC1
PKMYT1	PLA2G4B	SOD2	HEXB	TP53	SRF	STX6	IRF5	MAP2K1	UBE2L6		PKMYT1
MCM7	HSPB1	CYP1B1	GNPDA1	DVL2	SHC1	DVL1	CD244	TCF7L1	HKDC1		MCM7
BUB1	CDC23	EPHX1	FUK	AXIN2	ABL1	DVL3	RASGRP1	LEF1	NOS1		BUB1
CHEK1	CDK7	TYMP	CDC23	FECH	PRDM4	TNFRSF10B	CBLB	WNT9A	MAP2K3		CHEK1
MCM2	TFDP2	BAI1	TFDP2	MMAB	MAP3K4	EI24	STAT4	AR	GPX1		MCM2
ANAPC4	CCNH	IFNGR1	CCNB2	ALAS1	BCL2L1	TP53I3	CALML3	CDK6	BCL2		ANAPC4
NOS1	CCNB2	HKDC1	CCNA1	RPS6KB1	DDX58	PPARD	PLCB2	MSH2	PPP3CA		NOS1
RYR2	CCNA1	IRF1	CCND3	MKNK2	GLS	TTF2	PIK3C2B	PTCH1	DAXX		RYR2
PPIF	CCND3	WNT4	CDC26	TCEB2	PPARD	MRPL9	INPP5D	E2F1	FANCB		PPIF
GNA11	CDC26	UBE2L6	TP53	ANGPT4	CTBP2	MRPS16	MEFV	WNT6	TELO2		GNA11
PPP3CA	TP53	WNT11	ANAPC11	CDKN1B	LRP6	MRPL27	LAMB2	CDC42	APITD1		PPP3CA
GNAQ	ANAPC11	ID1	CDKN1B	MAP2K7	DVL1	RPL28	ITGB6	HHIP	FANCG		GNAQ
STIM2	CDKN1B	HSPA1A	ID2	ATF4	AXIN1	MRPL1	FGR	HSP90B1	REV3L		STIM2
MAP2K3	ID2	PAPOLG	SMAD1	ADRB2	DVL3	RPS11	ARRB1	CCND1	TUBB4B		MAP2K3
HRAS	SMAD1	POLD3	PARD6A	PPP2CA	SP1	MRPS12	AIM2	FGFR2	ARPC2		HRAS
FBXO5	PARD6A	RFC2	FZD5	ADRA1B	E2F4	ORAI1	CPT1A	PDGFA	TUBA1C		FBXO5
DAXX	FZD5	PRIM1	NKD1	DYNC2H1	ACVR1B	IL4R	ADRB1	IGF1R	TUBB6		DAXX
RPS6KA4	NKD1	POLA1	DVL2	DCTN4	ROBO1	ITGA5	GUCY1B3	CBL	TUBA1B		RPS6KA4
RASGRP3	DVL2	MCM7	BMP2	RFNG	EPHB4	YWHAG	IRF1	RUNX1	TUBA4A		RASGRP3
NR4A1	BMP2	RNASEH1	PPP2CA	MAML3	NCK2	GSTO1	WNT4	TRAF6	NDUFB2		NR4A1
PI4K2B	PPP2CA	POLE4	AXIN2	MAP2K5	RASA1	ACP6	UBE2L6	IKBKG	NDUFA4		PI4K2B
DGKA	AXIN2	MCM2	FBXW11	PRKAG1	ORAI1	ETHE1	WNT11	HPSE	COX6A1P2		DGKA
INPP5A	FBXW11	POLE	WNT2B	CAMKK2	GGA1	FUCA2	ID1	TWIST1	PPIF		INPP5A
CACYBP	WNT2B	GTF2H3	RASSF6	PRKAB2	AP3B1	SRD5A1	UBE2I	VAV2	GNAQ		CACYBP
CTBP1	RASSF6	EXO1	ACSL1	ADORA2B	AP4M1	GRIN2A	UBE2K	FRS2	POLR2B		CTBP1
PRICKLE1	FRAT2	UNG	DBI	PLA2G6	AP3M2	ORAI3	RHOBTB2	ROCK2	HTT		PRICKLE1
PRICKLE2	NKD2	CDC25A	SCD	STAT5B	CTSZ	SLC25A4	ANAPC4	PRKACB	POLE4		PRICKLE2
WNT7A	CSNK1A1	GADD45A	ACOX2	TNFSF11	M6PR	NTSR1	UBE4B	CAV2	POLE		WNT7A
THBS1	ACSL1	CDC7	SLC27A4	HLA-DOB	NUDT16L1	CALML3	TUBB4B	CD63	ANAPC4		THBS1
PLK2	DBI	ORC1	CPT2	HLA-DPB1	SDC1	PDE1C	NOS1	ARHGEF1	HRAS		PLK2
SGK1	SCD	PKMYT1	MAP2K7	CD86	STX6	ADRB1	STX18	ANK1	POLD3		SGK1
PLK4	ACOX2	BUB1	CBLC	NLGN4Y	B4GALT6	EDNRB	TUBA1C	CD44	CHEK1		PLK4
PFN1	SLC27A4	CHEK1	RPS6KB1	CDH4	CERS2	P2RX4	TUBA1B	ELK1	MYBL2		PFN1
PARD6G	CPT2	ANAPC4	STAT5B	PVRL1	KDSR	PLCB2	TUBA4A	ITPR2	WNT7A		PARD6G
CCL20	MAP2K7	CPSF3	ULK3	CLDN15	B3GNT3	PDGFRA	THBS1	PPP1R12C	GNA11		CCL20
BIRC5	STAT5B	DAZAP1	ULK2	F11R	ACADM	PTK2B	TUBB6	PPP1R12A	SNCA		BIRC5
LLGL1	ULK3	DDX39B	FOXO1	RGL2	VEGFB	P2RX7	PI4K2B	PXN	PARK7		LLGL1
ITGA6	ULK2	ALYREF	SLC2A4	PLD2	AZI2	A4GALT	DGKA	MSN	BACE2		ITGA6
UBE2I	THRA	PABPC4	PRKAG1	CSF1R	SOCS6	FUT2	INPP5A	SDC2	PSMC3		UBE2I
ERC1	ATP1A1	DHX15	PRKAB2	RASSF5	MRPL9	FUT9	PRKAR2A	ARHGEF12	PSMD2		ERC1
BCL2	ATP1B3	SRSF3	BCL2L11	ETS2	MRPS16	DAK	BCL2	TNF	UNG		BCL2
SOCS2	MED24	LSM3	DERA	JUNB	MRPL27	ACSS1	TNFRSF10D	FLNA	PTPN11		SOCS2
CNTF	TCEB2	TRA2B	TKT	CXCL10	RPL28	IDH2	PPP3CA	MAPK14	SRSF3		CNTF
PTPN11	ANGPT4	RAD54L	PRKX	IL20RB	MRPL1	FBP1	RPLP0P6	ACTB	ALYREF		PTPN11
SPRED2	BCL2L11	UBE2I	RGL2	IL12A	RPS11	PHGDH	RPL27A	IQGAP1	ITGA6		SPRED2
FST	TNFSF11	UBE2K	PLD2	CBLC	MRPS12	ALDOC	RPS26	HBEGF	LMNA		FST
ACOX3	RGL2	RHOBTB2	ANGPT4	LAMA2	PAFAH1B3	IDH1	MRPL33	PAK4	RYR2		ACOX3
GTF2H3	PLD2	UBE4B	CSF1R	ITGA2	CEPT1	HKDC1	ATG10	RAPGEF1	SEPT11		GTF2H3
TAF9	CSF1R	PI4K2B	RASSF5	ITGB4	SLC4A2	AADAT	HRAS	PAK2	SOCS2		TAF9
TAF4B	RASSF5	DGKA	PLA2G6	CCL22	PHKB	AKR1B10	PTPN11	RAP1B	THBS1		TAF4B
CDK7	PLA2G6	INPP5A	ETS2	CCL27	PHKA2	GPX7	ULBP3	RAP1A	H2AFX		CDK7
TAF8	ETS2	PRKAR2A	DRD2	CXCR1	PHKG2	GGT7	RASGRP3	TRADD	HAT1		TAF8
GTF2H2C	LAMTOR3	BCL2	MAGI1	CXCL9	ALCAM	GSTK1	GTPBP4	JAK3	PFN1		GTF2H2C
CCNH	MAP2K5	TNFRSF10D	ADORA2B	PTK2	CD276	CD36	RPS6KA4	EGR2	TNFRSF10D		CCNH
GTF2H2	MAPT	PPP3CA	RRAGD	PIK3CD	MPZL1	MMP1	MAP2K3	YWHAH	DDX39B		GTF2H2
GTF2IRD1	DUSP1	THBS1	RICTOR	MAPKAPK2	CDH3	APOC3	CCL20	DDX3X	BIRC5		GTF2IRD1
PRKX	CACNG4	PLK2	PIK3CD	AKT2	IL4R	CYP27A1	BIRC5	RASA2	CCL20		PRKX
BMP2	ATF4	HRAS	BRAF	PIK3CA	TNFRSF6B	CPT1A	PARD6G	EGR3	GRM3		BMP2
FBXW11	DUSP10	SGK1	RPS6KA3	PPP3R1	TNFRSF10B	NR1H3	LLGL1	HDAC10	KRT10		FBXW11
WNT2B	JUNB	PLK4	TSC2	RAC1	TSPO	HEXDC	WNT7A	ATP6V0D2	SLC12A2		WNT2B
GLI1	CXCL10	ATG10	AKT2	PRKCA	NR3C1	GLB1	ITGA6	ATF2	PRKX		GLI1
CSNK1A1	DRD2	RASGRP3	PIK3CA	PXN	CHRNB1	AGA	ERC1	LYN	NDUFA10		CSNK1A1
CSNK1G2	MAGI1	XDH	RRAGC	NRAS	CPS1	FGF19	SOCS2	MAD1L1	NDUFC1		CSNK1G2
FOXO1	ADORA2B	GMPS	PRKCA	PLCG1	CFB	MAP3K1	CNTF	DLG1	NDUFV2		FOXO1
PIK3R3	CCL22	RPS6KA4	AKT1S1	PPP3CB	PROS1	FGF11	SPRED2	CREB1	ATP5E		PIK3R3
CCNA1	CCL27	MAP2K3	PRKAA1	MAPK14	C3AR1	RPS6KA6	VPS37B	HDAC6	NDUFA6		CCNA1
RPS6KB1	CXCR1	CCL20	TNF	MAP2K1	C2	JUN	ARPC2	IRF3	COX5A		RPS6KB1
SREBF1	CXCL9	BIRC5	PTK2	CDC42	CFI	RASGRF2	MYO10	HDAC8	ATP5H		SREBF1
PPP2CA	IMPA2	PARD6G	MAPKAPK2	NFATC2	CFD	MEF2C	GNAQ	CREB3L2	UQCRB		PPP2CA
SLC2A4	INPPL1	LLGL1	PPP3R1	GNG10	SERPING1	MAP3K8	SIGLEC1	MAPKAPK2	SDHB		SLC2A4
FASN	PLCD3	WNT7A	RAC1	RAP1B	C3	MAPK13	SIRPA	YWHAB	NDUFB5		FASN
ACACA	CDS2	ERC1	PXN	RAP1A	CFH	HSPA1A	RPL17	EML4	NDUFB4		ACACA
SCD	IMPA1	SOCS2	NRAS	NF1	TNFSF10	RASGRP1	RPS21	PDGFC	NDUFA8		SCD
PRKAG1	PIP5K1A	PTPN11	PLCG1	RASAL2	TNFSF15	CD14	RPL35	ILK	UQCRH		PRKAG1
CAMKK2	PIK3CD	SIGLEC1	PPP3CB	RASA2	IL22RA1	ARRB1	RPL37	BMI1	ATP5A1		CAMKK2
PRKAB2	IMPAD1	ITGA6	MAPK14	FGFR2	PDGFRA	DUOXA2	MRPL21	ATM	COX5B		PRKAB2
PLA2G4A	PIP4K2A	ABCC4	MAP2K1	PDGFA	TNFRSF10C	SLC5A5	RPL7	KIF23	VDAC1		PLA2G4A
VEGFA	PIK3CA	DDB2	CDC42	IGF1R	EDA	TG	RPL19	TPM3	COX6C		VEGFA
MAP2K2	PLCD1	CDK7	NFATC2	ABL2	CCL5	ASGR1	RPL32	HMGA2	UQCRC2		MAP2K2
SPHK1	ITPR2	BIVM-ERCC5	SNAI2	NGF	IFNGR1	MSMO1	MRPL22	MAPK7	DRD2		SPHK1
PLA2G4B	PRKCA	BIVM	TEAD1	RAB5B	CXCL14	TM7SF2	RPL38	SOCS1	TAF4B		PLA2G4B
HSPB1	PIK3C2A	GTF2H2C	WNT6	IKBKG	FLT3LG	CYP24A1	RPL5	BMPR2	SOD1		HSPB1
RORC	PIP4K2B	CCNH	FZD1	FGF5	IL15	KCNN4	RPL22	MARCKS	POLR2F		RORC
CCNG1	PLCG1	GTF2H2	PPP2R1A	RGL1	TNFSF14	GUCY1B3	RPL4	JMJD1C	TP53		CCNG1
CD82	PIP4K2C	ERCC8	YWHAH	MET	LTB	TRPV6	RPL22L1	BMP2K	DCTN4		CD82
CCNB2	PI4KA	ACPP	TP53BP2	RALB	IL2RB	NMNAT3	RPS18	LYL1	POLR2G		CCNB2
DDB2	INPP4B	RAD50	TGFBR2	PDGFC	INHBC	NT5C3A	MRPS11	HOXA11	PIK3R3		DDB2
CCND3	SYNJ2	XRCC4	CTNNB1	PRKACB	IL21R	QPRT	RPS9	CCR7	SREBF1		CCND3
PPM1D	PLCB3	POLL	ACTB	VEGFC	CD70	SLC17A5	RPS2	NR4A3	ATF4		PPM1D
TP53	SYNJ1	CCNG1	TCF7L1	ETS1	GRIN2A	CTSH	RPL30	TAF15	PRKAG1		TP53
ATP1A1	DGKI	CD82	CCND1	TBK1	ORAI3	ABCA2	RPS23	RUNX2	PRKAB2		ATP1A1
ATP1B3	TSC2	CCNB2	LEF1	PAK4	SLC25A4	CTSO	MRPL19	CSF2	BCL2L11		ATP1B3
VDR	AKT2	CCND3	WNT9A	PDGFB	NTSR1	ALPI	RPL35A	ERG	NAE1		VDR
CALB1	RCAN2	PPM1D	DLG2	ELK1	CALML3	ALPPL2	FAU	SIN3A	MAPT		CALB1
CDC23	NCOA2	TP53	AMOT	RHOA	PDE1C	B3GALT4	RPL37A	FUS	IL12A		CDC23
TFDP2	ATP2A2	CDC23	DLG1	RAB5A	ADRB1	TYMP	MRPS18C	IL1R2	CD86		TFDP2
CDC26	MED12	TFDP2	TCF7L2	STK4	EDNRB	PNMT	RPS8	ETV1	HLA-DOB		CDC26
ANAPC11	THRB	CCNA1	BMPR1B	PAK2	P2RX4	MGAT3	RPS12	BIRC3	PTPRN2		ANAPC11
CDKN1B	ITGAV	CDC26	CTGF	RELA	PLCB2	TST	RPL18A	SPINT1	HLA-DPB1		CDKN1B
ID2	MED13L	ANAPC11	PPP2CB	GNB4	PTK2B	PIK3C2B	RSL24D1	BCL6	CDC23		ID2
SMAD1	PRKACB	CDKN1B	MOB1B	PLCB3	P2RX7	PTGIS	RPS15A	COL4A4	MYB		SMAD1
PARD6A	SIN3A	ID2	FZD2	JAK3	A4GALT	P4HA2	RPL11	DAPK2	CCNB2		PARD6A
FZD5	HDAC1	SMAD1	WNT7B	ADRBK2	FUT2	HSD17B2	MRPS5	FZD10	CDC26		FZD5
NKD1	NRAS	PARD6A	BIRC2	CCL26	FUT9	CERS3	RPS3	TNXB	ATF3		NKD1
DVL2	SLC16A10	FZD5	SMAD7	CCR7	JAM2	FOLH1	RPS13	NOTCH3	NFYB		DVL2
AXIN2	SLC16A2	NKD1	TGFB1	CXCL2	CLDN3	CMPK2	MRPL15	HIST1H2BD	STAT5B		AXIN2
RASSF6	CTNNB1	DVL2	BMPR2	STAT2	HLA-DRA	HSD17B3	C2orf15	IRF7	CRTC1		RASSF6
FRAT2	ACTB	BMP2	YWHAB	LYN	VCAM1	IDO1	RPS25	ALDH3B2	GPS2		FRAT2
NKD2	MAP2K1	PPP2CA	WNT5B	BRAF	CLDN1	NPR1	MRPL28	PIK3CB	FDPS		NKD2
SMAD5	CCND1	AXIN2	PPP2R2C	VAV2	CLDN4	CYP1B1	RPL12	JUP	FZD5		SMAD5
ID4	TNF	FBXW11	LATS2	CRKL	NFASC	WNT11	MDN1	EIF4EBP1	CCND3		ID4
ACSL1	CDC42	WNT2B	WNT3A	ROCK2	HLA-G	WNT4	UTP6	RPS6KB2	DVL2		ACSL1
DBI	CARD11	RASSF6	MOB1A	CXCL12	HLA-DMA	TCN2	NHP2	MYC	ANAPC11		DBI
ACOX2	MAPK14	GSTA4	FZD8	CXCL3	LRRC4B	ENTPD8	GNL3	CEBPA	WNT2B		ACOX2
SLC27A4	CBL	GGT6	CYB5R3	GRK5	MAP3K8	FOXO4	NOP56	ADH5	ETS2		SLC27A4
CPT2	NFATC2	GSTO2	UAP1	GNAI2	MAPK13	EFNA1	RPP25L	CYP1A1	EPX		CPT2
MAP2K7	IKBKG	TXNDC12	UGP2	NFKBIB	JUN	INPP5D	TAF9	CCBL1	LAMA2		MAP2K7
CBLC	LCK	GGCT	GALE	TRADD	CASP10	SOD2	RIOK2	UGT1A6	CXADR		CBLC
STAT5B	PAK4	TDG	PGM1	TNF	CFLAR	SLCO1B3	CIRH1A	CCBL2	CACNG4		STAT5B
ULK3	DLG1	MPG	CMAS	TNFRSF1A	CD36	EPHX1	TBL3	GSTP1	TNNT2		ULK3
ULK2	VAV2	PRKX	PGM3	ATF2	MMP1	PSMB10	NOP10	E2F2	ITGA2		ULK2
PLD2	RHOA	FOXO1	UGDH	TRAF2	APOC3	ACE2	SEC11C	FGFR3	ITGB4		PLD2
ATF4	PPP3R1	MAP2K2	GFPT1	RIPK1	CYP27A1	MME	SRP19	APC2	MAP2K7		ATF4
THRA	CSF2	PIK3R3	NAGK	CREB1	CPT1A	CBLB	IMMP2L	MAPK10	CCNA1		THRA
MED24	PAK2	THRA	PLCB3	CSF2	NR1H3	BAI1	SRP68	RAC3	POLR3D		MED24
MKNK2	PPP3CB	ATP1A1	PFN4	IL1B	IFIH1	IFNGR1	PLA2G4A	FOXO3	HDAC5		MKNK2
TCEB2	BCL10	ATP1B3	ITGA2B	CREB3L2	DAK	LAMB2	ARPC1A	PDCD4	AKAP8L		TCEB2
ANGPT4	NFKBIE	MED24	RAP1B	BIRC2	MAP3K1	ITGB6	SPHK1	NOTCH1	HSPB1		ANGPT4
GDF9	NFKBIB	VEGFA	RAP1A	TAB2	NCF1	IL2RB	PLD2	SPRY2	POLR3E		GDF9
BCL2L11	RELA	RPS6KB1	FGFR2	MYL6	TLR5	CHST1	PIK3R3	CDC25C	ENTPD3		BCL2L11
SRD5A3	MAPK8IP1	MKNK2	PDGFA	CACNA1C	CD14	PIGZ	PLA2G6	DDIT4	CDKN1B		SRD5A3
SULT2B1	MECOM	TCEB2	IGF1R	CACNB4	IRF5	ELOVL3	PLA2G4B	SERPINB5	RORC		SULT2B1
TNFSF11	CACNB4	ANGPT4	LPAR4	GUCY1A2	KCNN4	STX11	RPS6KB1	MCL1	TLR2		TNFSF11
RGL2	TNFRSF1A	SLC2A4	NGF	CACNA2D3	GUCY1B3	XDH	PPAP2C	CCND2	PPP1R1B		RGL2
CSF1R	CACNA1B	PRKAG1	GNAS	OXTR	TRPV6	PAICS	IL12A	CAMK2D	MAP2K2		CSF1R
RASSF5	CACNA2D3	PRKAB2	ITGB1	CACNA1S	SLC17A5	GMPS	CD86	CAMK2B	POLI		RASSF5
PLA2G6	RAP1B	BCL2L11	VAV2	CD38	AGA	POLE4	HLA-DOB	RXRB	PALB2		PLA2G6
ETS2	CACNA1S	PLA2G4A	FGF5	ACTB	CTSH	POLE	HLA-DPB1	FZD6	FAN1		ETS2
LAMTOR3	RAP1A	MAP2K7	MET	CCND1	ABCA2	PRIM1	ID2	WNT10B	TOP3B		LAMTOR3
MAP2K5	TGFBR2	PLA2G4B	RALB	MYLK4	GLB1	POLD3	SMAD1	GAB2	VEGFA		MAP2K5
MAPT	NTF3	ULK3	SIPA1L3	GNAS	CTSO	PGM2	PARD6A	LDB1	TNFSF11		MAPT
DUSP1	MAP3K12	ULK2	PDGFC	MAPK7	B3GALT4	POLR2B	FZD5	MEIS1	PLA2G4A		DUSP1
CACNG4	DUSP9	ATG4B	GNAI2	PRKAG2	NPR1	POLA1	NKD1	TCF3	PPP2CA		CACNG4
DUSP10	NF1	XAB2	VEGFC	ITPR2	MEF2C	DTYMK	CCND3	MLLT1	PLA2G4B		DUSP10
TAS2R5	FLNA	EIF4A3	RAPGEF1	PPP1R12C	NPY1R	ST3GAL5	DVL2	SUPT3H	DSC2		TAS2R5
JUNB	CACNA1C	PPIE	PDGFB	PRKAA1	CHRNB4	BCKDHB	BMP2	MLLT3	KCNJ11		JUNB
CXCL10	DUSP8	SNRPD3	RHOA	PPP1R12A	CALCRL	INPP5A	PPP2CA	NUPR1	SLC2A4		CXCL10
DRD2	MAP4K4	SF3A2	CRKL	WNT6	OPRL1	NDUFB2	AXIN2	DOT1L	HBA1		DRD2
MAGI1	RASA2	ZMAT2	MAGI3	FZD1	GABRG1	ACAT2	FBXW11	TFAP4	CXCL10		MAGI1
ADORA2B	FGFR2	PRPF38A	VASP	CTNNB1	LDHD	COQ2	WNT2B	RPS6	CPSF4		ADORA2B
IL20RB	PDGFA	CDC40	GNG10	TCF7L1	ACSS1	AGPAT9	RASSF6	EIF4B	NLRX1		IL20RB
IL12A	MAPK8IP2	RBM22	NF1	LEF1	AKR1B10	ACOX3	MAP2K2	ESR1	DDB2		IL12A
MYB	NGF	TOP3B	RASAL2	WNT9A	RPS6KA6	PI4K2B	MAP2K7	YWHAE	TOMM40L		MYB
LPAR6	ATF2	CD86	RASA2	VANGL1	ARHGDIB	SMPD4	CXCL10	SKP2	SAR1B		LPAR6
ITGB4	TRAF6	HLA-DOB	ABL2	TCF7L2	RASGRP1	BDH2	CXCL9	CDC20	ARPC1A		ITGB4
LAMA2	MAP3K2	HLA-DPB1	RAB5B	SENP2	CBLB	EXTL2	TLR2	TBPL1	SEPT8		LAMA2
ITGA2	MAP4K2	POLR3E	IKBKG	FOSL1	STAT4	COX6A1P2	PRKX	TBP	CBLC		ITGA2
TLR2	BRAF	POLR3D	RGL1	FZD2	ARRB1	DNMT1	FOXO1	VDAC3	FBXW11		TLR2
IMPA2	RPS6KA3	CXCL10	PRKACB	WNT7B	WNT11	ALDH4A1	THRA	CCNA2	UBE2D2		IMPA2
ADRB2	MAPK7	POLR2F	ETS1	WNT5B	CXXC4	DGKA	TP53	MRPS18B	CXCR1		ADRB2
VDAC1	FGF5	CBLC	TBK1	WNT3A	WNT4	REV3L	ATP1A1	GTF2H4	PTPRZ1		VDAC1
ADRA1B	RAC1	UBE2D2	PAK4	FZD8	MMP7	FUT4	ATP1B3	HDAC3	F11R		ADRA1B
INPPL1	MAPK8IP3	AKR7A2	ELK1	EGLN1	MEFV	PAFAH2	MED24	FH	SNRPD3		INPPL1
PLCD3	TGFB1	MSH3	RAB5A	CUL2	LAMB2	MTR	ULK3	COL4A1	SPHK1		PLCD3
CDS2	NFKB2	STAT5B	STK4	ALDOA	ITGB6	NDUFA4	ULK2	MRAS	VDR		CDS2
IMPA1	TRAF2	TNFSF11	PAK2	PFKFB3	FGR	DHFR	ATG4B	MMP2	RFXANK		IMPA1
PIP5K1A	TAOK1	CPSF4	RELA	EGLN2	FGF19	EXTL3	ACSL1	FGF2	KLC4		PIP5K1A
PIK3CD	PDGFB	RNMT	GNB4	PDK1	FGF11	NOS1	SLC2A4	FLNB	DYNC2H1		PIK3CD
IMPAD1	ELK1	PABPC4L	CBL	IFNGR2	CGN	RYR2	PRKAG1	FLNC	ADORA2B		IMPAD1
PIP4K2A	CRKL	NLGN4Y	HBEGF	FN1	HSPA1A	PPIF	CAMKK2	WNT5A	CAMKK2		PIP4K2A
PIK3CA	IL1B	CDH4	POLM	ITGAV	PSMB10	GNA11	PRKAB2	FZD4	GTF2IRD1		PIK3CA
PLCD1	TAOK2	PVRL1	DCLRE1C	LAMC1	AQP3	PPP3CA	POLR3E	IGF2	PVRL1		PLCD1
ITPR2	STK4	CLDN15	LIG4	ITGB1	CERS3	GNAQ	POLR3D	HOXD10	CLDN15		ITPR2
PRKCA	PPM1B	F11R	STAG3	ITGA3	SCNN1B	STIM2	POLR2F	PLAU	BHLHA15		PRKCA
PIK3C2A	TAB2	ITPA	FBXO43	CD44	ACE2	GADD45A	CDC23	TGFB2	ARPC5		PIK3C2A
PIP4K2B	MAPKAPK2	ATF4	SMC3	LAMB3	MME	MAP2K3	CDC26	PLCE1	FN1		PIP4K2B
PLCG1	MAP3K11	MAP2K5	CPEB1	COL27A1	SH2D2A	HRAS	ANAPC11	AKT3	PTK2		PLCG1
PIP4K2C	GNA12	DFFB	PPP2R5B	COL4A6	INPP5D	DAXX	TCEB2	FZD7	ARPC1B		PIP4K2C
PI4KA	IL1R2	DAPP1	SGOL1	LAMC2	HKDC1	RPS6KA4	CBLC	RRAS	VCL		PI4KA
INPP4B	RRAGD	JUNB	SMC1B	LAMA3	IRF1	RASGRP3	ERCC8	CTTN	CLTA		INPP4B
SYNJ2	RICTOR	CCL22	AR	AGRN	ID1	NR4A1	DDB2	PLAUR	PIK3CD		SYNJ2
PLCB3	RRAGC	CCL27	ITPR2	ITGA2B	GABARAPL1	LFNG	UBE2D2	ARAF	ITGB1		PLCB3
SYNJ1	AKT1S1	CXCR1	CDC16	COL11A1	UBE2L6	SUV39H2	RFXANK	SDC4	PIK3CA		SYNJ1
DGKI	PRKAA1	CXCL9	SMC1A	CLTC	SEMA6A	WHSC1L1	NFYB	MAPK3	RHOA		DGKI
TSC2	PTK2	IMPA2	CDC27	SNAP25	EFNA1	GPX1	STAT5B	WNT3	RHOG		TSC2
AKT2	PXN	ABCA5	ATM	CLTCL1	FBXO6	PXMP2	TNFSF11	GPC1	MET		AKT2
RCAN2	SNAI2	INPPL1	CAT	NSF	MGAT3	SLC12A2	LDLRAP1	DCN	RAC1		RCAN2
NCOA2	TEAD1	PLCD3	PRKAG2	CACNA1B	PIWIL4	GLO1	ACAP1	TIAM1	DOCK1		NCOA2
ATP2A2	WNT6	CDS2	ATG12	ATP6V0D2	PIGZ	PSMD2	CHMP4C	CAV1	PXN		ATP2A2
MED12	FZD1	IMPA1	POLD1	AP2A1	UNC13B	PSMC3	RAB11FIP4	TWIST2	CRKL		MED12
THRB	PPP2R1A	PIP5K1A	RPA3	CLTA	SNAI1	PSMB4	ADRB2	WNT16	WASF2		THRB
ITGAV	YWHAH	PIK3CD	CETN2	STX2	STX11	CHEK1	PSD4	FZD9	ILK		ITGAV
MED13L	TP53BP2	IMPAD1	LIG1	STX3	GNAQ	THBS1	RAB11FIP1	MAPK11	SEPT2		MED13L
PRKACB	TCF7L1	PIP4K2A	ERCC5	AP2S1	TUBB4B	RPLP0P6	CXCR1	LUM	CAV2		PRKACB
SIN3A	LEF1	PIK3CA	ERCC1	NAPA	TUBA1C	RPL27A	CSF1R	TRAF1	CLTC		SIN3A
HDAC1	WNT9A	PLCD1	H6PD	ATP6V1H	HRAS	RPS26	NLGN4Y	STAT1	CTNNB1		HDAC1
NRAS	DLG2	ITPR2	TALDO1	ATP6V0C	TUBB6	MRPL33	CDH4	MITF	ACTB		NRAS
SLC16A10	AMOT	PRKCA	ALDOA	RAB23	GNA11	PRKAR2A	PVRL1	EPAS1	CLTCL1		SLC16A10
SLC16A2	TCF7L2	PIK3C2A	CDK6	PTCH1	TUBA1B	SOCS2	CLDN15	CCNE1	ARPC3		SLC16A2
CTNNB1	BMPR1B	PIP4K2B	E2F1	HHIP	TUBA4A	CERK	F11R	KIT	CDC42		CTNNB1
ACTB	CTGF	PLCG1	MCM5	STK36	EIF3CL	AP3D1	DFFB	IL6	CBL		ACTB
MAP2K1	PPP2CB	PIP4K2C	CDC14B	CSNK1G1	UBE2I	AP1M1	NLRX1	IL8	ATG5		MAP2K1
CCND1	MOB1B	PI4KA	WEE1	SMO	PABPC4	IGF2R	DAPP1	PDGFRB	ROCK2		CCND1
MAPK8IP1	FZD2	INPP4B	CDC45	STX4	DDX39B	WNT7A	JUNB	BID	NOD1		MAPK8IP1
MECOM	WNT7B	SYNJ2	STAG2	ARHGEF12	TACC3	BCL2	ATF4	PTGS2	CD44		MECOM
CACNB4	BIRC2	PLCB3	MAD1L1	KCNMA1	NUP153	PTPN11	THBD	RARB	NFKBIB		CACNB4
TNFRSF1A	SMAD7	SYNJ1	RB1	ACTG2	NUP155	ITGA6	ITGA2	GLI2	RELA		TNFRSF1A
CACNA1B	BMPR2	DGKI	HDAC1	ARHGEF1	ALYREF	SGK1	COLEC11	CASP8	MAPK14		CACNA1B
CACNA2D3	YWHAB	BRAF	RRM1	ARHGEF11	DHX15	STX18	DYNC2H1	CCNE2	PFN4		CACNA2D3
RAP1B	WNT5B	IRAK4	CANT1	GNA12	SRSF3	ABCC4	MARCO	LAMA4	IKBKG		RAP1B
CACNA1S	PPP2R2C	RPS6KA3	POLR2L	PPP2R1A	LSM3	GTF2H3	IL20RB	ARNT2	GNAS		CACNA1S
RAP1A	LATS2	KIDINS220	CMPK1	PPP2R5B	TRA2B	RPL17	VEGFA	TCF7	LAMB3		RAP1A
TGFBR2	WNT3A	MAPK7	NME7	SCN1B	NOS1	RPS21	CCL22	NKX3-1	COL27A1		TGFBR2
NTF3	MOB1A	AKT2	DCK	PPP2R3A	RYR2	RPL35	CCL27	STAT5A	RAB5A		NTF3
MAP3K12	FZD8	RHOA	ENTPD4	ACTC1	PPIF	RPL37	TNFSF9	RAC2	CSF2		MAP3K12
DUSP9	IRAK1	RAC1	NT5E	SLC8A1	PPP3CA	MRPL21	LAMA2	PML	IL1B		DUSP9
NF1	TRADD	CRKL	SYNJ1	TPM3	STIM2	RPL7	ITGB4	PAK3	LAMA3		NF1
TNF	CXCL2	FRS2	TYRP1	ATP2A2	UBE2K	RPL19	CD9	EIF2AK2	LAMC1		TNF
FLNA	ATM	MAPKAPK2	DGKI	PPP2CB	RHOBTB2	RPL32	RASSF5	ACTN4	TGFB1		FLNA
CACNA1C	LYN	BAX	BTD	ATP2B1	ANAPC4	MRPL22	IMPA2	IL6ST	PRKACB		CACNA1C
DUSP8	XIAP	NFKBIE	GAD1	PPP2R2C	UBE4B	RPL38	MICB	HLA-C	PRKCA		DUSP8
CDC42	IRAK4	NFKBIB	ATP6V0D2	CREM	MAP2K3	RPL5	LYN	GSN	COL4A6		CDC42
MAP4K4	RIPK1	RELA	PIGT	LEPR	RQCD1	RPL22	ARPC5	HLA-B	LAMC2		MAP4K4
MAPK14	CXCL12	RAPGEF1	B3GALT1	CSF3	CNOT7	RPL4	INPPL1	HLA-A	IL1R2		MAPK14
RASA2	PFN4	NRAS	OGDHL	IL13RA2	CDC25A	RPL22L1	ASAP2	HIST2H2BE	PLCB3		RASA2
FGFR2	ITGA2B	IRAK1	GUSB	PRLR	PKMYT1	RPS18	ARPC1B	RBL1	TNF		FGFR2
PDGFA	IGF1R	CDC42	SDSL	IL23A	BUB1	MRPS11	PIP5K1A	CREB5	GNAL		PDGFA
MAPK8IP2	LPAR4	RAP1B	CKM	CBL	POLR2B	RPS9	PIK3CD	KAT2B	COL11A1		MAPK8IP2
NGF	GNAS	RAP1A	GNS	SPRED1	FUT4	RPS2	CFL1	PMAIP1	SERPINB6		NGF
ATF2	ITGB1	MAPK14	MAOA	IFNAR1	LFNG	RPL30	VAV2	HIST1H2BK	RAB5B		ATF2
IKBKG	MET	NTF3	ST3GAL6	IFNAR2	PARD6G	RPS23	ASAP1	SP100	XIAP		IKBKG
TRAF6	RALB	MAP2K1	LDHC	SOCS1	LLGL1	MRPL19	AKT2	CREB3L1	IRAK4		TRAF6
MAP3K2	SIPA1L3	NGF	CERS5	SOCS5	SLC12A2	RPL35A	PIK3CA	APAF1	AKT2		MAP3K2
MAP4K2	PDGFC	TRAF6	CD38	STAM	ACAT2	FAU	RAC1	SHC3	SOCS1		MAP4K2
BRAF	GNAI2	XIAP	PLA2G7	CLCF1	GLO1	RPL37A	PRKCA	PIM2	BIRC2		BRAF
RPS6KA3	VEGFC	TRAF2	APIP	STAM2	CACYBP	MRPS18C	CRKL	PDGFD	TAB2		RPS6KA3
MAPK7	RAPGEF1	BIRC2	GALNT1	STAT6	CTBP1	RPS8	WASF2	PRKCE	IFNGR2		MAPK7
FGF5	MAGI3	IL1RAP	RFK	JAK1	PRICKLE1	RPS12	MARCKS	VIM	GNAI2		FGF5
RAC1	VASP	RIPK1	DEGS1	LHB	PRICKLE2	RPL18A	PLCG1	HMOX1	JAK1		RAC1
PPP3CB	GNG10	PRKACB	CDS2	DLL3	WNT7A	RSL24D1	LIMK1	ZEB1	IRAK1		PPP3CB
MAPK8IP3	RASAL2	PPP3R1	PIP5K1A	DTX2	PSMD2	RPS15A	VASP	MMP16	HLA-DQB1		MAPK8IP3
TGFB1	ABL2	PRKAR1A	CHKA	ADAM17	PSMC3	RPL11	AMPH	ZEB2	TNFRSF1A		TGFB1
NFKB2	RAB5B	IL1B	PIK3C2A	HDAC1	PSMB4	MRPS5	MAP2K1	TNC	TRAF6		NFKB2
TRAF2	RGL1	PPP3CB	ST6GALNAC5	MAML2	BCL2	RPS3	ARPC3	ABCB1	EGR2		TRAF2
TAOK1	ETS1	TRADD	COX6B1	NCOR2	RNF5	RPS13	CDC42	RECK	TRRAP		TAOK1
PDGFB	TBK1	TNF	ABAT	ATP7A	RPLP0P6	MRPL15	PLCD3	DNMT3A	FZD1		PDGFB
ELK1	RAB5A	TNFRSF1A	B3GALT6	STEAP2	RPL27A	C2orf15	CDS2	MAF	ATM		ELK1
PPP3R1	GNB4	ATM	PI4KA	TRPM7	RPS26	RPS25	IMPA1	ETV7	TGFBR2		PPP3R1
CRKL	FLOT2	CAPN2	B4GALT1	NEDD4L	MRPL33	MRPL28	IMPAD1	PLAT	WNT9A		CRKL
IL1B	PRKAG2	IKBKG	HGSNAT	MGLL	PTPN11	RPL12	PIP4K2A	NGFR	POLD1		IL1B
TAOK2	SOCS1	LYN	NDUFA1	CDH2	THBS1	IMPA2	PLCD1	ITGB7	JAK3		TAOK2
STK4	PDE3B	BCL10	ALDH18A1	HLA-DQB1	SMPD4	NDUFA10	ITPR2	WHSC1	E2F1		STK4
PPM1B	PRKAR1A	VAV2	ADPGK	JAM3	CERK	ACADSB	PIK3C2A	TMPRSS2	WNT6		PPM1B
PAK2	LIPE	CD72	GALNT7	SDC2	RPS6KA4	DHRS9	PIP4K2B	PBX1	CCND1		PAK2
TAB2	GYS2	CARD11	MGAT1	CDH15	CCL20	ACSS2	PIP4K2C	NFKBIZ	PDGFA		TAB2
MAPKAPK2	RHOQ	NFATC2	MGLL	NTNG2	GRM3	NDUFA6	PI4KA	LMO2	ATF2		MAPKAPK2
MAP3K11	JAK3	TSC2	MAN1A2	NEGR1	ITGA6	COX5A	INPP4B	IGFBP3	NFATC2		MAP3K11
RELA	ADRBK2	RCAN2	PLCD3	NLGN2	ERC1	RDH16	SYNJ2	HOXA10	LCK		RELA
GNA12	CCL26	NCOA2	IMPA1	PVRL3	AP3D1	ACACA	PLCB3	HHEX	CREB1		GNA12
IL1R2	CCR7	ATP2A2	RPN1	GLG1	AP1M1	HSD3B7	SYNJ1	CD40	PPP3CB		IL1R2
RRAGD	STAT2	MED12	ST3GAL2	PVR	IGF2R	ALOX12	DGKI	KDM6A	FZD2		RRAGD
RICTOR	ROCK2	THRB	NSDHL	COX6B1	SOCS2	COX6C	CLTC	FLI1	WNT7B		RICTOR
RRAGC	CXCL3	ITGAV	MGAT5B	SLC9A6	CNTF	ALDH1B1	FOLR1	TFE3	CDC16		RRAGC
AKT1S1	GRK5	MED13L	ALDH9A1	AGT	SPRED2	HSD17B4	NEDD4L	ETV6	CDC27		AKT1S1
PRKAA1	HBEGF	SIN3A	AK5	CTSA	VPS37B	PTGES2	EHD4	GSTM3	BAX		PRKAA1
PTK2	CREB1	HDAC1	STT3B	GUSB	PFN1	CERS4	SMURF2	GSTM4	FZD8		PTK2
PXN	CREB3L2	SLC16A10	GAMT	SCNN1G	ARPC2	PLA2G4A	ADRBK2	NAT1	CREM		PXN
NFATC2	VANGL1	SLC16A2	HPSE	SCNN1A	FST	MVD	TGFBR2	ALDH1A3	NFKB2		NFATC2
SNAI2	SENP2	CTNNB1	IMPAD1	BIRC3	MYO10	MCCC1	RAB11FIP5	MGST2	ETS1		SNAI2
TEAD1	FOSL1	ACTB	B4GALT7	MAP2K6	SIGLEC1	NDUFC1	TSG101	ASPSCR1	XPO1		TEAD1
WNT6	EGLN1	CCND1	SARDH	CCL2	STX18	B3GNT4	CHMP2A	FGF13	DLG1		WNT6
FZD1	CUL2	CBL	SCP2	DKK1	TNFRSF10D	BPGM	CLTCL1	TLR4	PDGFB		FZD1
PPP2R1A	ALDOA	LCK	ATP6V1H	GPC4	ACOX3	PRDX6	SMURF1	PLCG2	MYBL1		PPP2R1A
YWHAH	PFKFB3	PAK4	TRAK2	FZD10	ST3GAL5	ATP5H	EHD1	FGFR1	CANX		YWHAH
TP53BP2	EGLN2	DLG1	DOLK	HLA-DPA1	RPL17	HYAL1	FGFR2	TIMP3	ELK1		TP53BP2
TCF7L1	PDK1	CSF2	STT3A	VTCN1	RPS21	SUCLA2	IGF1R	PPARG	PPP3R1		TCF7L1
LEF1	IFNGR2	PAK2	FAH	TNXB	RPL35	CSAD	CBL	KITLG	FOSL1		LEF1
WNT9A	HSP90B1	SNAI2	LPIN2	COL4A4	RPL37	SAT1	RAB5B	LAMA1	RB1		WNT9A
DLG2	LHB	TEAD1	ATP6V0C	ATP6V1B1	MRPL21	GGT6	TRAF6	PAK6	WNT5B		DLG2
AMOT	PRLR	WNT6	ACO1	PLA2G2A	RPL7	UQCRC2	RAB11FIP2	HSD11B1	NRAS		AMOT
DLG1	SOCS5	FZD1	ALG12	RASAL1	RPL19	PPCDC	PDCD6IP	FAS	WNT3A		DLG1
TCF7L2	CAT	PPP2R1A	GALNT4	ANPEP	RPL32	SORD	RET	LAMA5	LYN		TCF7L2
BMPR1B	ATG12	YWHAH	GALNT2	GABRP	MRPL22	ATP5E	CLTA	MMP9	TRAF2		BMPR1B
CTGF	CDK6	TP53BP2	MGAT5	IL15RA	RPL38	ADC	MET	LAMB1	TBK1		CTGF
PPP2CB	SMC3	TGFBR2	TUSC3	NOTCH3	RPL5	ALOX15B	RAB22A	CDH1	PSMD8		PPP2CB
MOB1B	E2F1	TCF7L1	GANAB	KCNJ2	RPL22	ITPA	STAM	CASP9	RIPK1		MOB1B
FZD2	MCM5	LEF1	C1GALT1	CREB5	RPL4	GNPDA1	AP2A1	CDKN1A	IRF3		FZD2
WNT7B	CDC14B	WNT9A	PNPLA2	PLCB1	RPL22L1	AGPAT3	SMAP2	TGFA	PLCG1		WNT7B
BIRC2	SMC1B	DLG2	ALG11	CACNA2D1	RPS18	NAGS	CHMP3	MDM2	PSMC4		BIRC2
SMAD7	WEE1	AMOT	PLCD1	CAMK4	MRPS11	FDPS	SMAD7	EZR	PSMD13		SMAD7
BMPR2	CDC45	TCF7L2	AGPAT6	RASGRF1	RPS9	HOGA1	USP8	FSCN1	EIF2AK3		BMPR2
YWHAB	STAG2	BMPR1B	LAP3	CADM1	RPS2	RDH10	TGFB1	DUSP6	NFKBIE		YWHAB
WNT5B	MAD1L1	CTGF	MGAT4B	THBS2	RPL30	B3GAT3	EPN1	ALDH3A1	YWHAB		WNT5B
PPP2R2C	RB1	PPP2CB	EXT2	GLI2	RPS23	GMDS	GRK5	POLB	HDAC1		PPP2R2C
LATS2	CDC16	MOB1B	CHSY1	PDCD1LG2	MRPL19	MOGS	WWP1	PTPN6	NCOR2		LATS2
WNT3A	SMC1A	FZD2	SLC27A1	HLA-B	RPL35A	IDH3B	VPS37C	KDR	TRADD		WNT3A
MOB1A	CDC27	WNT7B	ILK	HLA-A	FAU	SPHK1	CAV2	RAF1	PSMD11		MOB1A
FZD8	SLC27A1	SMAD7	GUCY1A2	CD8A	RPL37A	ALDH3A2	AP2S1	E2F3	YWHAH		FZD8
IRAK1	ILK	TGFB1	GUCY2C	MAG	MRPS18C	PFAS	EHD2	PTEN	CD38		IRAK1
TRADD	SCP2	BMPR2	PDE3B	PVRL2	RPS8	GRHPR	RHOA	BRCA1	POLR2L		TRADD
CXCL2	BIRC3	YWHAB	RAP1GAP	ITGB2	RPS12	PLD2	RAB5A	RPTOR	PSMD1		CXCL2
CARD11	MAP2K6	WNT5B	MAP2K6	CNTNAP1	RPL18A	DBT	IQSEC1	PIM1	CDK6		CARD11
ATM	CCL2	PPP2R2C	PLA2G2A	ITGA4	RSL24D1	ATIC	ACAP2	PAX8	DDX3X		ATM
LCK	DKK1	LATS2	RASAL1	ICAM1	RPS15A	DPAGT1	ACAP3	CDK4	EGR3		LCK
LYN	GPC4	WNT3A	CA9	L1CAM	RPL11	CMBL	STAM2	GLI3	MAP2K1		LYN
XIAP	FZD10	MOB1A	PDE4B	CD22	MRPS5	AK2	CHMP4B	BRCA2	STAT2		XIAP
BCL10	RAP1GAP	FZD8	CDKN1C	SELL	RPS3	B3GNT5	XIAP	MSH6	IFNAR1		BCL10
IRAK4	PLA2G2A	CXCL2	BCL6	CD274	RPS13	AMACR	TRAF2	RBX1	CREB3L2		IRAK4
RIPK1	RASAL1	NFKB2	FZD10	CADM3	MRPL15	MRI1	BIRC2	MLH1	STAT6		RIPK1
CXCL12	NOTCH3	TAB2	ANGPTL4	SDC4	C2orf15	HIBCH	IRAK4	PPP1CC	MAVS		CXCL12
PFN4	CDKN1C	CXCL12	CCNE2	HLA-C	RPS25	GALNT14	IL1RAP	MAPK12	BRAF		PFN4
ITGA2B	BCL6	HERC4	RBL1	PTPRM	MRPL28	COQ5	RIPK1	CAMK2G	IFNAR2		ITGA2B
IGF1R	ANGPTL4	TRIP12	PLCB1	SDC3	RPL12	FUK	BAX	DDX5	PPP2CB		IGF1R
LPAR4	PLCB1	SMURF1	NRG1	VCAN	FUT3	PGS1	PRKACB	ACTG1	PPP2R2C		LPAR4
GNAS	CREB5	NEDD4L	RASGRF1	ITGB7	B3GNT5	ACOX2	PPP3R1	PPP1CA	PPP2R1A		GNAS
ITGB1	CACNA2D1	SMURF2	ENPP1	NCAM1	B3GNT4	MDH2	PRKAR1A	HLA-E	MSN		ITGB1
VAV2	RASGRF1	TRIM37	TYMS	NEO1	B4GALT4	NDUFV2	RELA	RANBP1	RAB9B		VAV2
MET	IL1A	UBE2W	GLI2	CLDN9	B3GNT1	UQCRB	IL1B	YWHAQ	TJP1		MET
RALB	CCNE2	DET1	PPARA	CD40	ST3GAL4	POLR2F	PPP3CB	VAC14	FLNA		RALB
SIPA1L3	RBL1	HERC3	SIPA1L2	SELPLG	B4GALT2	NDUFB4	IRAK1	ZBTB17	CXCL2		SIPA1L3
PDGFC	NRG1	UBA6	MRAS	NRCAM	EXOSC5	TKT	TRADD	EWSR1	MYH9		PDGFC
GNAI2	GLI2	CUL2	FGF2	SPN	SKIV2L2	AFMID	TNF	ATF1	PKN2		GNAI2
VEGFC	PPARA	SAE1	TLN2	NRXN2	EXOSC7	CTPS2	TNFRSF1A	GSTM2	CXCL3		VEGFC
RAPGEF1	SIPA1L2	SOCS1	RAPGEF2	CLDN23	CNOT8	B4GALT4	ATM	MGST3	HSPA5		RAPGEF1
RHOA	MRAS	UBE2Z	KIT	COL6A3	EXOSC1	FECH	NGF	537	C5		RHOA
MAGI3	FGF2	UBE2A	ITGB2	COL5A2	BTG2	MMAB	CAPN2		JAM3		MAGI3
VASP	TLN2	KLHL9	GNAO1	COL6A1	EXOSC2	GALNT13	IKBKG		ATP6V0D2		VASP
GNG10	RAPGEF2	RHOBTB1	PLCB4	LAMA4	DIS3L	LPCAT1	BCL10		HBEGF		GNG10
RASAL2	KIT	CDC16	ADCY6	COL5A1	TTC37	B4GALT2	NFKBIE		ADAM10		RASAL2
ABL2	ITGB2	UBA1	PARD6B	COL1A2	PABPC4L	PNPLA3	NFKBIB		ADAM17		ABL2
RAB5B	GNAO1	CDC27	TIAM1	LAMA1	PAN2	HEXB	NRAS		ATP6V1H		RAB5B
RGL1	PLCB4	UBA2	CSF1	ITGA7	PLA2G4A	LIPG	CD72		ATP6V0C		RGL1
ETS1	ADCY6	WWP1	FPR1	THBS3	PLA2G6	PPAP2C	CARD11		IGF1R		ETS1
TBK1	PARD6B	UBE2Q2	LPAR1	TNC	PLA2G4B	ALAS1	NFATC2		GNAZ		TBK1
PAK4	TIAM1	GNG10	NGFR	COL3A1	LPCAT1	PCYT2	MAPK14		GUCY1A2		PAK4
RAB5A	CSF1	JAK3	SIPA1	ITGA11	PLD2	NDUFA8	LCK		ITPR2		RAB5A
GNB4	FPR1	ADRBK2	PDGFD	COL5A3	PAFAH1B1	UQCRH	PAK4		GNA12		GNB4
PPP2R5B	LPAR1	CCL26	PDGFRB	CD47	PPAP2C	PLA2G6	DLG1		NLRP3		PPP2R5B
PPP2R3A	NGFR	CCR7	FGF13	COL1A1	MDH2	B3GNT1	CSF2		IL23A		PPP2R3A
CDK6	SIPA1	STAT2	MAPK3	COL6A2	ACSS2	POLG2	PAK2		CFL1		CDK6
JAK3	PDGFD	PTK2	EPHA2	ITGA1	ALDH3A2	NME3	STAT2		NUP98		JAK3
CSF3	PDGFRB	ROCK2	RAC2	PTGS2	ALDH1B1	SMPD3	NFKB2		DNAJC3		CSF3
COL11A1	FGF13	CXCL3	FGFR1	NOD2	GRHPR	PLA2G4B	IFNAR1		HNRNPUL1		COL11A1
GYS2	MAPK3	GRK5	MAGI2	MAPK3	ACACA	AK4	IFNAR2		NEFM		GYS2
HSP90B1	EPHA2	GNAI2	MAPK11	TAB3	SEC11C	POLR3D	CREB1		CAT		HSP90B1
PRLR	RAC2	PXN	PLCE1	IL18R1	SRP19	TRIT1	SOCS1		ALS2		PRLR
LAMB3	FGFR1	GNB4	KITLG	CASP8	IMMP2L	NFS1	FOSL1		TAF9B		LAMB3
IFNAR1	MAGI2	ATF2	AKT3	MLKL	SRP68	NDUFB5	TAB2		SRSF2		IFNAR1
COL27A1	MAPK11	CREB1	FYB	BCL3	VEGFA	PIGF	IFNGR2		SRSF1		COL27A1
IFNAR2	PLCE1	CREB3L2	P2RY1	TRAF1	MAP2K2	ACSL1	JAK1		HCFC1		IFNAR2
CREB1	KITLG	VEGFC	RRAS	IL6	SPHK1	SUCLG1	PTK2		TAF6		CREB1
PKN2	AKT3	EGLN1	ADCY7	MAGI2	PIK3R3	MTHFD2	VCL		TAF10		PKN2
CREB3L2	FYB	ALDOA	GNG4	TNFAIP3	HSPB1	ATP5A1	ITGB1		SRSF9		CREB3L2
LAMC1	P2RY1	PFKFB3	PLCG2	CSF1	POLR3D	COX5B	ARHGAP35		TAF13		LAMC1
COL4A6	RRAS	EGLN2	RASA3	MAPK11	POLR3E	OXSM	ROCK2		SEC61G		COL4A6
LAMA3	ADCY7	PDK1	GNB5	ITCH	POLR2G	NME1-NME2	CXCL12		TUBB3		LAMA3
FN1	PTGS2	IFNGR2	KSR1	AKT3	POLR2F	GAPDHS	GNAI2		TUBA3C		FN1
ITGA3	NOD2	IGF1R	PLA2G4C	CASP7	PPT2	POLR2G	PXN		TUBA1A		ITGA3
JAK1	TAB3	POLM	PLA2G16	CXCL1	NAGPA	MAT2B	MSN		RAP1B		JAK1
LAMC2	IL18R1	DCLRE1C	GNG11	CREB3L1	HEXB	ALG3	TXK		RAP1A		LAMC2
CBL	CASP8	LIG4	PAK3	MRAS	GAA	HYAL3	JAM3		CACNA1C		CBL
HBEGF	MLKL	NLRP3	SHC3	FGF2	PSAPL1	LPIN1	RAP1B		RPS6KA3		HBEGF
CSF2	BCL3	HSP90B1	PAK6	GNG4	HYAL1	PPT2	RAP1A		VCP		CSF2
CXCL3	TRAF1	CARD9	CPT1C	KIT	AP1S1	MBOAT1	CTNNB1		SAR1A		CXCL3
VANGL1	IL6	NOD1	CPT1B	PLCG2	GGA3	FUT3	ACTB		BCL2L13		VANGL1
SENP2	ICAM1	ERBB2IP	FADS2	TIAM1	AP1M2	GALK1	SNAI2		HSF1		SENP2
FOSL1	TNFAIP3	POLR2L	SORBS1	NGFR	DNASE2	GAA	TEAD1		MAOA		FOSL1
ROCK2	ITCH	TBK1	ACSL4	RASA3	GM2A	PAFAH1B1	WNT6		ARHGEF12		ROCK2
EGLN1	CASP7	IRF3	PPARG	PDGFD	PPT1	SDHB	FZD1		CARD9		EGLN1
CUL2	CXCL1	MAVS	PLTP	PDGFRB	ARPC1A	PCCA	PPP2R1A		BCL10		CUL2
ALDOA	CREB3L1	ATG12	ACSL5	GNB5	RPS6KB1	FASN	YWHAH		LAMP1		ALDOA
PFKFB3	MYD88	ATG7	EHHADH	FGF13	PRKX	ST3GAL4	TP53BP2		NDUFA1		PFKFB3
EGLN2	RELB	ATG5	SLC27A2	KSR1	ATP1A1	MTHFD2L	TCF7L1		PRKAG2		EGLN2
PDK1	PRKCQ	ATG4A	OLR1	EPHA2	ATP1B3	ACLY	CCND1		PRKAA1		PDK1
IFNGR2	IL1R1	PRKAA1	PTGS2	RAC2	VDR	TPK1	LEF1		MAP3K11		IFNGR2
CD44	IL8	LHB	SPHK2	PLA2G4C	CALB1	PPT1	WNT9A		COX6B1		CD44
AGRN	TLR4	PRLR	IL7R	FGFR1	FRAT2	ISYNA1	DLG2		LEPR		AGRN
CLTC	CD40	SOCS5	AGAP2	PLA2G16	FZD5	CYP39A1	AMOT		CACNA1S		CLTC
SLC8A1	TNFRSF11A	CAT	NLK	GNG11	NKD1	PPA1	TCF7L2		ACTC1		SLC8A1
CLTCL1	PLCG2	PRKAG2	IL6	PLCE1	NKD2	SCD	BMPR1B		TTN		CLTCL1
ATP2B1	PLAU	STK4	ARAF	KITLG	CCND3	CPT2	CTGF		CACNB4		ATP2B1
AP2S1	GNG4	POLD1	PRKAA2	PAK3	TP53	ALDH1L2	PPP2CB		SLC8A1		AP2S1
AP2A1	RASA3	RPA3	S1PR1	SHC3	DVL2	MTFMT	MOB1B		ITGA2B		AP2A1
CLTA	GNB5	CETN2	TGFB2	RRAS	AXIN2	TAF9	FZD2		CACNA2D3		CLTA
FBXL3	KSR1	LIG1	RAG1	PAK6	FBXW11	TAF4B	WNT7B		TPM3		FBXL3
PRKAG2	PLA2G4C	ERCC5	FOXO6	FAAH	WNT2B	CDK7	BMPR2		ITGAV		PRKAG2
BHLHE41	PLA2G16	ERCC1	BNIP3	GNAO1	CSNK1A1	TAF8	YWHAB		EMD		BHLHE41
SNAP25	GNG11	APEX2	STAT5A	PLCB4	BMP2	GTF2H2C	WNT5B		ITGA3		SNAP25
NSF	PAK3	XRCC1	EREG	GABRA3	PPP2CA	CCNH	PPP2R2C		ATP2A2		NSF
ATP6V0D2	SHC3	CDK6	BTC	ADCY6	SMAD5	GTF2H2	LATS2		GNG10		ATP6V0D2
STX2	PAK6	SMC3	CA2	GABRA2	ID2	GTF2IRD1	WNT3A		H2AFV		STX2
STX3	CPT1C	E2F1	CA13	DAGLA	SMAD1	LYPLA2	MOB1A		HDAC10		STX3
NAPA	CPT1B	MCM5	CA8	ADCY7	ID4	ADPRM	FZD8		HDAC6		NAPA
ATP6V1H	FADS2	CDC14B	HEXA	CAMK1	CDC23	GMPR	ARHGEF12		HDAC8		ATP6V1H
ATP6V0C	SORBS1	SMC1B	CYB5R2	MYL9	ANAPC11	NUDT5	ITGA2B		PKIA		ATP6V0C
RAB23	ACSL4	WEE1	GFPT2	CACNB3	CCNB2	PRUNE	COL11A1		GNB4		RAB23
PTCH1	PPARG	CDC45	RENBP	KCNJ12	CCNA1	POLR3E	GUCY1A2		CDH2		PTCH1
HHIP	PLTP	STAG2	NPL	RYR1	CDC26	HDDC3	TBXA2R		TCF7L1		HHIP
STK36	ACSL5	MAD1L1	GNE	PRKAA2	ACSL1	ENTPD3	MYLK4		LEF1		STK36
CSNK1G1	EHHADH	RB1	FZD9	NPR2	DBI	ENTPD2	STIM1		TCF7L2		CSNK1G1
SMO	SLC27A2	SMC1A	SERPINE1	CACNG8	SCD	PEX11G	GNAS		CACNA1B		SMO
LEPR	OLR1	MSH2	DLG4	CACNG7	ACOX2	PEX6	ARHGEF1		ADRBK2		LEPR
IL13RA2	DUSP2	PPP2R3A	TEAD2	CACNA2D4	SLC27A4	SLC25A17	COL27A1		PDE3B		IL13RA2
IL23A	FLNB	PABPC5	WNT3	MYLK	CPT2	PEX11B	PPP1R12A		GRK5		IL23A
STAT2	FLNC	NCBP1	WNT5A	TRPM2	AARS	DECR2	SNAP23		USP1		STAT2
SPRED1	BDNF	PPP2R5B	BMP8B	PRKCE	MTFMT	SOD1	CXCL2		BRIP1		SPRED1
SOCS1	CACNG8	CSTF2	WTIP	ADRA1D	NARS	ACPP	TBK1		RPA3		SOCS1
SOCS5	CACNG7	UPF3B	FZD7	PRKCQ	RARS	ECI1	IRF3		SLX4		SOCS5
STAM	CACNA2D4	SYMPK	FZD4	ARAF	POGLUT1	FOXO1	TOLLIP		ERCC1		STAM
CLCF1	NLK	SMG5	WNT16	KCNMB4	RFNG	PIK3R3	HERC4		C19orf40		CLCF1
STAM2	CACNB3	SRSF2	TCF7	PRKCD	GALNT13	CCNA1	TRIP12		CXCL12		STAM2
STAT6	PTPRR	SRSF1	RRAGB	RAMP2	B4GALT5	RPS6KB1	TRIM37		CAPN2		STAT6
LIPE	DUSP3	SNRNP27	RPS6KA2	ATP6V0E2	GALNT14	SREBF1	UBE2W		APP		LIPE
STRADB	TGFB2	SF3B4	ULK1	STX1B	DMBT1	PPP2CA	DET1		DNAH2		STRADB
SMURF1	NTRK2	PRPF31	ERCC2	UNC13A	ADRA1B	SLC2A4	HERC3		DNAH1		SMURF1
ACVR1C	RPS6KA2	PCBP1	CUL4B	TCIRG1	CST3	PRKAG1	UBA6		AP2S1		ACVR1C
SMURF2	TIMP1	HNRNPU	RPA4	DNM1	ADRB2	CAMKK2	CUL2		REST		SMURF2
ACVR1	SERPINE1	U2AF2	POLD4	ATP6V1E1	STX8	PRKAB2	SAE1		HIP1		ACVR1
NOG	TF	AQR	RPE	AP2A2	USE1	PRKX	UBE2Z		AP2A1		NOG
TAF9B	HMOX1	PRPF3	G6PD	STXBP1	SMPD3	MAP2K2	UBE2A		SIN3A		TAF9B
TAF1L	ENO2	SRSF9	HPRT1	ATP6V0A4	CERS4	MKNK2	KLHL9		CSF3		TAF1L
TAF15	PGK1	SF3B1	PDE7B	TIMP1	MAP2K7	TRIP10	RHOBTB1		SDC2		TAF15
TAF6	TFRC	HLA-DQB1	ADA	SERPINE1	ATF4	CBLC	CDC16		ABL2		TAF6
TAF13	PFKFB4	CDH2	NT5C2	TF	ALG3	TRMU	UBA1		EIF4G3		TAF13
TAF10	PRKCE	JAM3	NPR2	HMOX1	MOGS	NAGPA	CDC27		EIF4G2		TAF10
GTF2F2	FYN	SDC2	PDE4A	TLR4	DPAGT1	PSAPL1	UBA2		SNCAIP		GTF2F2
STAG3	PRKCD	CDH15	AMPD3	ENO2	IL12A	AP1S1	UBE2Q2		LRRK2		STAG3
FBXO43	SPHK2	NTNG2	PDE2A	PGK1	CD86	GGA3	GNG10		UBA1		FBXO43
SMC3	JAK2	ITGB1	PAPSS2	TFRC	CXCL10	AP1M2	JAK3		TROVE2		SMC3
CPEB1	STAT5A	NEGR1	CDA	PFKFB4	CXCL9	DNASE2	CCL26		DCLRE1C		CPEB1
SGOL1	TH	NLGN2	TXNRD1	DTX3	TLR2	GM2A	CCR7		MASP1		SGOL1
SMC1B	STAT1	PVRL3	UPRT	PSEN2	FOXO1	AK3	BRAF		GAD1		SMC1B
AR	IL7R	GLG1	CCNE1	NCSTN	THRA	CCNG1	CXCL3		TMPRSS4		AR
CDC16	AGAP2	PVR	POLR2E	KAT2B	MED24	CD82	GNB4		IRF7		CDC16
SMC1A	ARAF	SESN3	NT5M	DTX1	SPIRE1	CCNB2	ATF2		MAP2K6		SMC1A
CDC27	PRKAA2	GTSE1	UPP1	NUMBL	ETS2	DDB2	CREB3L2		CCL2		CDC27
LHB	S1PR1	ABCA7	DHODH	APH1B	MKNK2	CCND3	VEGFC		HLA-DPA1		LHB
CAT	RAG1	ABCC9	POLR3G	FYN	TCEB2	PPM1D	DDX3X		CASP1		CAT
ATG12	FOXO6	MAOA	POLR2H	FTL	ANGPT4	TP53	ATG12		RSAD2		ATG12
GNAL	BNIP3	FMO4	DCTPP1	MT1E	CDKN1B	ESD	ATG5		TMPRSS13		GNAL
OXTR	EREG	GPX8	TXNRD3	ATP1B1	ALOX12	ELOVL7	MAVS		ATP6V1B1		OXTR
TBXA2R	BTC	RRM1	CAD	MT1M	ASIC1	GSTA4	TANK		BIRC3		TBXA2R
CD38	FZD9	LAP3	POLR2D	FTH1	PIGF	GSTO2	FN1		MYH14		CD38
MYLK4	BAMBI	RFK	UCK2	SPHK2	GPLD1	TXNDC12	ITGAV		GABRP		MYLK4
PTGER3	PORCN	GUSB	POLR1B	JAK2	XAB2	GGCT	LAMC1		PDE4B		PTGER3
STIM1	WNT3	DHDH	ENTPD1	STAT5A	EIF4A3	AASDHPPT	ITGA3		HIST1H2BD		STIM1
HTR2C	WNT5A	CASP1	NT5C	TH	PPIE	ATP1A1	CD44		SERPINB13		HTR2C
TNNC2	VANGL2	BIRC3	NME1	STAT1	SNRPD3	SLC5A1	LAMB3		COL4A4		TNNC2
E2F1	FZD7	CCL2	NUDT2	TNFRSF11A	SF3A2	ATP1B3	COL4A6		IL15RA		E2F1
MCM5	TBL1X	MAP2K6	POLR1C	FZD9	ZMAT2	DBI	LAMC2		FZD10		MCM5
CDC14B	FZD4	HLA-DPA1	POLR1E	BAMBI	PRPF38A	SLC27A4	LAMA3		CLEC7A		CDC14B
WEE1	DAAM2	IL15RA	NME2	PORCN	CDC40	POGLUT1	AGRN		GPR37		WEE1
CDC45	WNT16	IRF7	ZNRD1	NLK	RBM22	RFNG	NLRP3		PLCB1		CDC45
STAG2	TCF7	VTCN1	ADCY9	WNT3	DYNC2H1	B4GALT5	HSP90B1		CAMK4		STAG2
MAD1L1	PREX1	AKR1C1	NTPCR	WNT5A	DCTN4	DMBT1	CARD9		CREB5		MAD1L1
RB1	CXCL11	ALDH3B2	GUCY1A3	VANGL2	CBLC	ADRA1B	NOD1		SERPINB2		RB1
GUCY1A2	DLG4	ANPEP	APRT	FZD7	ERCC8	CST3	ERBB2IP		IL1A		GUCY1A2
MGLL	TEAD2	NOTCH3	PRPS2	TBL1X	DDB2	ADRB2	LEPR		CCNE2		MGLL
SESN3	BMP8B	CDKN1C	GART	FZD4	UBE2D2	MAP2K7	CSF3		PPARA		SESN3
BAX	WTIP	BCL6	ADSL	DAAM2	CYP4X1	STAT5B	IL13RA2		CAV1		BAX
GTSE1	MMP2	FZD10	IMPDH1	WNT16	ALOX15B	CDKN1B	PRLR		CACNA2D1		GTSE1
SLC27A1	INPP1	MSI2	NUDT16	TCF7	DUSP1	STX8	IL23A		THBS2		SLC27A1
ILK	OCRL	SORT1	PAPSS1	ATP2B4	PARD6A	USE1	SPRED1		ITGB2		ILK
SCP2	INPP5J	CAMK4	IMPDH2	SCN5A	MAGI1	RETSAT	SOCS5		MYD88		SCP2
BIRC3	DGKG	CCNE2	PDE5A	PREX1	MYH3	VEGFA	CLCF1		CD81		BIRC3
MAP2K6	MTM1	RBL1	GADD45B	IL8	CLDN15	ULK3	STAT6		IL8		MAP2K6
CCL2	RRAGB	IL1A	CCNB1	CXCL11	F11R	ULK2	POLR2L		LRP1		CCL2
SCNN1G	ULK1	PLCB1	YWHAE	IL7R	CRB3	THRA	ATG7		TLR4		SCNN1G
SCNN1A	PPP1R3B	RBMX	DBF4	OSMR	COL21A1	MED24	ATG4A		TGFB2		SCNN1A
AKR1C1	PPP1R3F	ENPP1	CCNA2	IL11	SLC1A5	TCEB2	PRKAA1		GYPC		AKR1C1
AKR1C3	PRKAR2B	CREB5	FZR1	SPRED3	SLC36A1	ANGPT4	PRKAG2		THBS3		AKR1C3
DKK1	GYS1	GLI2	SKP2	IL13RA1	STAT5B	HS6ST1	SEC62		CD40		DKK1
GPC4	ACACB	CADM1	CDC20	IL24	TNFSF11	GPLD1	SEC61G		IL6		GPC4
FZD10	PPP1R3C	PDCD1LG2	MYC	LIFR	BAG1	SLC4A5	HSPA5		ICAM1		FZD10
TNXB	CD8A	HLA-B	ORC2	IL2RG	SEC31B	DERA	LHB		ACTN4		TNXB
COL4A4	TEC	HLA-A	BUB1B	IL6ST	SAR1B	SETDB2	RPS27L		IL1R1		COL4A4
ATP6V1B1	ATP1B1	CD8A	MAD2L1	IL7	BAK1	KCNJ11	HLA-DQB1		COL5A1		ATP6V1B1
RAP1GAP	MED14	MAG	CDC25C	COX6B2	PREB	ATF4	TUBA3C		PLCB4		RAP1GAP
PLA2G2A	KAT2B	PVRL2	CCND2	COX7B2	SIL1	COL21A1	MSR1		COL5A3		PLA2G2A
RASAL1	NCOA1	ITGB2	E2F2	BLVRB	LDLRAP1	SLC1A5	TUBB3		COL1A1		RASAL1
NOTCH3	CCNE1	CNTNAP1	SFN	GAS1	ACAP1	SLC36A1	SFTPD		COL5A2		NOTCH3
GABRP	GADD45B	ITGA4	SKP1	DYNC1I1	CHMP4C	SRD5A3	ATP6V0D2		LAMA4		GABRP
CDKN1C	CCNB1	ICAM1	PTTG1	HMOX2	RAB11FIP4	SULT2B1	VAMP3		COL1A2		CDKN1C
BCL6	YWHAE	L1CAM	PLK1	UGT1A6	PSD4	RGL2	CANX		CXCL1		BCL6
ANGPTL4	DBF4	CD22	E2F5	EPRS	RAB11FIP1	CSF1R	TUBA1A		LAMA1		ANGPTL4
IL15RA	CCNA2	SELL	CHEK2	PPOX	CXCR1	RASSF5	STX12		COL3A1		IL15RA
CHRM3	FZR1	CD274	PIK3CB	HMBS	CSF1R	ETS2	ATP6V1H		SERPINB1		CHRM3
CAMK4	SKP2	CADM3	EIF4E	COX10	EIF2B5	LAMTOR3	ATP6V0C		SERPINB9		CAMK4
PLCB1	CDC20	SDC4	CAB39L	PIK3CB	XPOT	MAP2K5	LAMP1		PYCARD		PLCB1
CREB5	MYC	HLA-C	DDIT4	INSR	EIF4A2	MAPT	PDGFA		CASP8		CREB5
CACNA2D1	ORC2	PTPRM	EIF4EBP1	SFN	RPP25L	DUSP1	PDGFC		CASP7		CACNA2D1
RASGRF1	BUB1B	SDC3	RPS6KB2	NR3C2	PHAX	CACNG4	PDGFB		BNIP3		RASGRF1
IL1A	MAD2L1	VCAN	STK11	HSD11B2	CLNS1A	HSPB1	ACVR1		EEF1A2		IL1A
TBC1D1	CDC25C	ITGB7	MLST8	APC2	EIF3J	DUSP10	TNFRSF12A		APAF1		TBC1D1
CCNE2	CCND2	NCAM1	RPS6	WNT10B	HLA-DOB	FZD5	TNFRSF19		ATP6V0E2		CCNE2
RBL1	E2F2	NEO1	EIF4B	MYC	HLA-DPB1	DVL2	IL1R2		ACP5		RBL1
THBS2	SFN	CLDN9	RPS6KA1	CAMK2D	NLGN4Y	WNT2B	CD38		IL11		THBS2
NRG1	SKP1	CD40	GLUL	CCND2	CDH4	RAB27B	CTSB		TCIRG1		NRG1
GLI2	PTTG1	SELPLG	CA5B	SFRP1	PVRL1	RAB3D	GNL3L		ATP6AP1		GLI2
PPARA	PLK1	NRCAM	CA12	RUVBL1	ABLIM3	MYB	XPO1		ATP6V1E1		PPARA
SDC4	E2F5	SPN	GLUD1	MAPK10	SEMA3E	LPAR6	POP4		TNFRSF11A		SDC4
COL6A3	CHEK2	NRXN2	GLUD2	CTNNBIP1	ABLIM2	BCL2L11	PROC		CSF1		COL6A3
COL5A2	PIK3CB	CLDN23	CAMK2D	SKP1	SEMA5B	ITGB4	MASP1		ATP6V0A4		COL5A2
COL6A1	EIF4E	PTGS2	PPP2R5D	RAC3	EPHA6	LAMA2	F5		NOD2		COL6A1
LAMA4	CAB39L	NOD2	CAMK2B	CAMK2B	EPHA1	ITGA2	C5		IRAK2		LAMA4
COL5A1	DDIT4	MAPK3	PGLS	FZD6	SEMA3G	TLR2	CASP1		MAPK3		COL5A1
ITGB7	EIF4EBP1	TAB3	PFKM	RPS6KB2	GTF2IRD1	ADORA2B	BIRC3		CORO1A		ITGB7
COL1A2	RPS6KB2	IL18R1	INSR	PDHA1	VDAC1	VDAC1	CCL2		LAMP2		COL1A2
LAMA1	STK11	CASP8	FOXO3	EIF4E	MAP2K5	MMACHC	MAP2K6		STAT1		LAMA1
ITGA7	MLST8	MLKL	MAPK10	EIF4EBP1	DRD2	SLC12A7	HLA-DPA1		CTSS		ITGA7
THBS3	RPS6	BCL3	RAD23A	IL6R	NLRX1	STT3A	IL15RA		PLA2R1		THBS3
TNC	EIF4B	TRAF1	RPA1	EDN1	ITGA2	MGAT5	IRF7		MRC2		TNC
COL3A1	RPS6KA1	IL6	GTF2H4	RPS6	TAS2R5	TUSC3	VTCN1		MAPK11		COL3A1
ITGA4	APC2	MAGI2	RFC4	COX7C	JUNB	DOLK	ATP6V1B1		JAK2		ITGA4
ITGA11	WNT10B	TNFAIP3	RNASEH2A	UQCRQ	THBD	MGAT1	CLEC7A		SPHK2		ITGA11
COL5A3	CAMK2D	CSF1	TEAD4	UQCR11	SLC1A3	B4GALT1	TNXB		AKT3		COL5A3
CD47	SFRP1	MAPK11	APC2	CYC1	IL20RB	RPN1	COL4A4		BID		CD47
COL1A1	RUVBL1	ITCH	WNT10B	UQCRC1	CCL22	ALG12	NOTCH3		KSR1		COL1A1
COL6A2	MAPK10	AKT3	STK3	COX8A	CCL27	MGAT4B	FZD10		PTGS2		COL6A2
ITGA1	CTNNBIP1	CASP7	TP73	COX4I1	TNFSF9	MGAT5B	ANPEP		NCF2		ITGA1
PIK3AP1	RAC3	CXCL1	NF2	UQCR10	LAMA2	ALG11	IL1A		CYBA		PIK3AP1
PKN1	CAMK2B	CREB3L1	SOX2	SOCS7	ITGB4	GANAB	CAMK4		ITGA4		PKN1
CCNE1	FZD6	CARD6	FZD6	FOXO3	PPP1R1B	MAN1A2	PPARA		MARCKSL1		CCNE1
FGF2	INSR	PYCARD	SCD5	ESR1	PVRL4	STT3B	PLCB1		HLA-C		FGF2
GNG4	PDHA1	NLRP1	ACSBG2	CISH	RASSF5	MAN1A1	CREB5		HLA-B		GNG4
KIT	IL6R	IL8	SLC27A5	PIAS4	SLC6A11	INPPL1	GLI2		HLA-A		KIT
TLR4	EDN1	CARD8	SLC27A6	SPRY1	ADORA2B	PLCD3	CADM1		FYN		TLR4
IL6	SOCS7	MYD88	RXRB	SPRY2	ARHGEF6	CDS2	THBS2		RAC2		IL6
IL2RG	FOXO3	RELB	PLA2G4E	TYK2	LPAR6	IMPA1	CAV1		SGCB		IL2RG
PRKAA2	ESR1	PRKCQ	RAC3	IL12RB2	XIAP	PIP5K1A	PDCD1LG2		PKN1		PRKAA2
CSF1	CISH	IL1R1	MAPKAPK3	IL20RA	BRAF	PIK3CD	HLA-B		PKN3		CSF1
GYS1	TEAD4	TLR4	CYB5R1	SPRY4	ITGB1	IMPAD1	HLA-A		FLNB		GYS1
LPAR1	STK3	TNFRSF11A	TSTA3	GHR	VAV2	PIP4K2A	CD8A		FLNC		LPAR1
NGFR	TP73	PLCG2	FGFR3	THOP1	LAMB3	PIK3CA	MAG		DYNC1I1		NGFR
PKN3	NF2	PLAU	RAPGEF5	NLN	COL27A1	PLCD1	PVRL2		CACNB3		PKN3
PHLPP2	SOX2	IRAK2	FGFR4	ATP6V1E2	MET	ITPR2	ITGB2		CACNG8		PHLPP2
PDGFD	PLA2G4E	PSEN2	LPAR3	CLTB	RAC1	PRKCA	CNTNAP1		ITGB7		PDGFD
PDGFRB	GAB2	MAGED1	LPAR2	CPLX1	ILK	PIK3C2A	ITGA4		CACNG7		PDGFRB
GNB5	SCD5	SH2B3	RAPGEF6	RAB3A	ROCK2	PIP4K2B	ICAM1		ITGA7		GNB5
FGF13	ACSBG2	IRAK3	F2R	ATP6V0B	PIK3CD	PLCG1	L1CAM		ITGA11		FGF13
CREB3L1	SLC27A5	BDNF	PLA2G12A	PLA2G4E	LAMC1	PIP4K2C	CD22		CACNA2D4		CREB3L1
IL7R	SLC27A6	NGFR	GAB2	GAB2	PDGFC	PI4KA	SELL		TCF7		IL7R
MAPK3	RXRB	NGFRAP1	RGS14	MAPKAPK3	DOCK1	INPP4B	CD274		ITGA1		MAPK3
OSMR	NOTCH1	NTRK2	LPAR5	ADCY9	VEGFC	SYNJ2	CADM3		PRKAA2		OSMR
EPHA2	HDAC3	RPS6KA2	DOCK4	EEF2	RAPGEF1	PLCB3	SDC4		KDELR3		EPHA2
FGFR1	MED16	PRKCD	CTNND1	GUCY1A3	COL4A6	SYNJ1	HLA-C		PDIA4		FGFR1
GNG11	MAPKAPK3	SHC3	CDH1	RGS2	CAV2	DGKI	PTPRM		KDELR1		GNG11
JAK2	PRKAR1B	TIMP1	RASGRP2	CAMKK1	PTK2	MINPP1	SDC3		PLCG2		JAK2
KITLG	ADCY9	SERPINE1	KDR	STEAP1	PAK4	TSC2	VCAN		C1R		KITLG
AKT3	FKBP4	TF	RAPGEF3	ATOX1	VCL	AKT2	ITGB7		C1S		AKT3
IL7	FKBP5	HMOX1	BBC3	HMMR	PDGFB	RCAN2	NCAM1		ADCY6		IL7
SIPA1L2	FGFR3	ENO2	CDKN1A	SPP1	ELK1	NCOA2	NEO1		ADCY7		SIPA1L2
MRAS	RAPGEF5	PGK1	TGFA	ITGA10	AKT2	ATP2A2	CLDN9		MRAS		MRAS
TLN2	FGFR4	TFRC	C8orf44-SGK3	COL4A1	RHOA	MED12	CD40		TLN2		TLN2
RAPGEF2	LPAR3	PFKFB4	MDM2	COL2A1	ARHGAP35	THRB	SELPLG		WNT5A		RAPGEF2
ITGB2	LPAR2	PRKCE	PLK3	GABRG2	CRKL	ITGAV	NRCAM		IL2RG		ITGB2
GNAO1	RAPGEF6	FYN	CASP9	PLA2G12A	ZYX	MED13L	SPN		TP53INP1		GNAO1
PLCB4	F2R	RAC2	CA3	FGFR3	PPP1R12C	PRKACB	NRXN2		POLD4		PLCB4
ADCY6	ARRB2	PLA2G4C	ACSL3	RAPGEF5	LAMA3	SIN3A	CLDN23		RELB		ADCY6
PARD6B	ECSIT	GGT5	GDA	FGFR4	PAK2	HDAC1	COL6A3		FZD4		PARD6B
TIAM1	PLA2G12A	GSTM4	ZBTB17	PPP2R5D	PPP1R12A	NRAS	COL5A2		PDGFRB		TIAM1
FPR1	PGAM5	MGST2	CDK4	PGAM5	FN1	SLC16A10	COL6A1		WNT16		FPR1
SIPA1	PIAS4	GSTM3	MCM3	ARRB2	ITGAV	SLC16A2	LAMA4		NRP1		SIPA1
RAC2	TICAM1	GCLM	YWHAQ	GRK6	BIRC2	CTNNB1	COL5A1		FZD9		RAC2
MAGI2	CDS1	GGT1	STAG1	NOTCH1	ITGA3	ACTB	COL1A2		STAT5A		MAGI2
MAPK11	GRK6	G6PD	MCM4	NCAM2	PIK3CA	MAP2K1	LAMA1		WNT3		MAPK11
PLCE1	DUSP4	JAK2	MCM6	ICAM3	PRKCA	CCND1	ITGA7		CALR		PLCE1
FYB	IPPK	STAT5A	PCNA	OCLN	PXN	RRAGD	THBS3		KAT2B		FYB
P2RY1	RGS14	TH	E2F3	CNTN1	LAMC2	RICTOR	TNC		FZD7		P2RY1
RRAS	LPAR5	STAT1	ORC6	ITGB8	VASP	BRAF	COL3A1		RRAS		RRAS
ADCY7	DOCK4	IL7R	CDC6	ICAM2	ITGA2B	RPS6KA3	ITGA11		IL18R1		ADCY7
PTGS2	CTNND1	AGAP2	PRKDC	CDH1	CAPN2	RRAGC	COL5A3		RORA		PTGS2
NOD2	CDH1	NLK	TFDP1	PTPRF	RAP1B	AKT1S1	CD47		MAF		NOD2
TAB3	RASGRP2	ARAF	ANAPC13	CLDN16	RAP1A	PRKAA1	COL1A1		GATA3		TAB3
IL18R1	KDR	PRKAA2	CCNB3	ITGA9	CTNNB1	TNF	COL6A2		MAOB		IL18R1
CASP8	RAPGEF3	S1PR1	CUL1	PTPN6	MAP2K1	CHSY1	ITGA1		BDNF		CASP8
MLKL	FAS	TGFB2	ESPL1	IL20	FLNA	CHST14	PTGS2		DLG4		MLKL
BCL3	DUSP6	RAG1	RBX1	LAMB1	CDC42	B4GALT7	NOD2		GRIN2D		BCL3
TRAF1	HSPA1L	FOXO6	DNA2	LAMA5	COL11A1	B3GALT6	MAPK3		TH		TRAF1
ICAM1	NTF4	BNIP3	POLA2	FAS	ACTB	CHST11	TAB3		GPSM1		ICAM1
TNFAIP3	BBC3	PRKAR2B	FEN1	CX3CL1	CCND1	CHST12	IL18R1		GRIN3B		TNFAIP3
ITCH	CX3CL1	BID	RFC3	MMP9	PDGFA	DHDDS	CASP8		CREB3L1		ITCH
CASP7	MMP9	APAF1	RFC5	MFNG	IGF1R	CYB5R3	MLKL		HNF4G		CASP7
CXCL1	C8orf44-SGK3	SHISA5	G6PC3	HES1	MYLK4	UAP1	BCL3		NR5A2		CXCL1
MYD88	CDKN1A	CCNE1	MAPK12	CASP9	ARPC5	UGP2	TRAF1		NKX6-1		MYD88
RELB	MDM2	IGFBP3	RAF1	KDR	ARPC1B	GALE	IL6		HHEX		RELB
PRKCQ	PLK3	PMAIP1	PTEN	SLC46A1	PIP5K1A	PGM1	MAGI2		PAX6		PRKCQ
IL1R1	CASP9	CD81	GABARAP	RASGRP2	PIP4K2A	CMAS	TNFAIP3		APOL1		IL1R1
IL8	DGKH	PIK3AP1	PDE6G	MYL2	FGF5	PGM3	CSF1		SERPINE1		IL8
CD40	ITPKC	IFITM1	POLR3B	RAPGEF3	WASF2	UGDH	MAPK11		GNAO1		CD40
TNFRSF11A	ITPKB	BLVRB	AK1	CXCL16	PIP4K2B	GFPT1	ITCH		IL7R		TNFRSF11A
PLCG2	CXCL16	ACP5	NME4	ADRBK1	ARHGEF1	NAGK	AKT3		RAG1		PLCG2
PLAU	ADRBK1	PREX1	PDE3A	CDKN1A	ARHGEF7	BET1L	CASP7		ADA		PLAU
RASA3	PTPN6	GNG4	RRM2	CYBB	LIMK1	VAMP3	CXCL1		CD8A		RASA3
KSR1	CYBB	PLCB4	POLR3H	DNM3	NCKAP1	STX2	CREB3L1		H2AFY2		KSR1
PLA2G4C	ACSL3	ADCY6	PPP1CA	HK1	CFL1	STX3	ACP5		GNG4		PLA2G4C
PLA2G16	PTPRF	TIAM1	PPP3CC	ANGPT1	SSH1	SNAP23	FHL2		ARAF		PLA2G16
PAK3	ZBTB17	GNG11	CAMK2G	GAPDH	GNA12	STX4	NCF2		HIST2H2BE		PAK3
SHC3	CDK4	CXCL11	PPP1CC	RBX1	NRAS	YKT6	CYBA		GNG11		SHC3
PAK6	MCM3	GNB5	ANGPT1	CAMK2G	DIAPH2	SNAP29	IL1R1		NTRK2		PAK6
CPT1C	YWHAQ	ADCY7	EFNA5	UROS	MSN	GNG10	PPARG		SHC3		CPT1C
CPT1B	STAG1	FZD9	ADORA2A	ALAD	PIP4K2C	RAP1B	STAT1		HIST1H2BK		CPT1B
FADS2	MCM4	DLG4	RAPGEF4	FTMT	DIAPH3	RAP1A	PLCG2		GNB5		FADS2
SORBS1	MCM6	TEAD2	ACTG1	CPOX	PFN4	NF1	TEC		ALOX5		SORBS1
ACSL4	PCNA	WNT3	TK1	MAPK12	ARHGEF12	RASAL2	OSCAR		EIF2AK2		ACSL4
PPARG	E2F3	WNT5A	RIN1	TNFRSF1B	MYH9	CDC42	MITF		RNASEL		PPARG
PLTP	ORC6	PARD6B	HTR7	SLC18A2	FGFR2	RASA2	TGFB2		TLR3		PLTP
ACSL5	CDC6	BMP8B	GPI	ATP6V0A2	ARPC3	FGFR2	RELB		IKBKE		ACSL5
EHHADH	PRKDC	WTIP	RBKS	ATP6V1C1	IQGAP1	PDGFA	FYN		PML		EHHADH
SLC27A2	TFDP1	FZD7	UAP1L1	ATP6V0E1	CHRM4	IGF1R	TNFRSF11B		NXT2		SLC27A2
OLR1	ANAPC13	FZD4	HK1	RAF1	SEC62	ABL2	SQSTM1		MX1		OLR1
FAAH	CCNB3	WNT16	RHEB	RIN1	STT3A	NGF	TNFRSF11A		TMPRSS2		FAAH
GABRA3	CUL1	TCF7	RPTOR	HTR7	CKAP4	RAB5B	CYLD		GABRA2		GABRA3
GABRA2	ESPL1	MAOB	AFP	EFNA5	EDEM1	IKBKG	CARD6		PDE4A		GABRA2
DAGLA	RBX1	ALDH1A3	NHEJ1	PRKG1	UGGT1	FGF5	PYCARD		PDE7B		DAGLA
ATP6V0E2	HK1	FMO5	XRCC5	RAMP1	TRAF2	RGL1	NLRP1		PDE2A		ATP6V0E2
STX1B	ANGPT1	AOX1	829	ADORA2A	P4HB	MET	IL8		GABRA3		STX1B
UNC13A	GAPDH	INPP1		PPP1CA	SAR1A	RAC1	CARD8		CCNE1		UNC13A
TCIRG1	CAMK2G	OCRL		MYL6B	DNAJC3	RALB	ATP6V0E2		PRKCQ		TCIRG1
DNM1	G6PC3	PLCE1		PPP1CC	SEC61G	PDGFC	CORO1A		TNFAIP3		DNM1
ATP6V1E1	MAPK12	INPP5J		CALD1	BCAP31	VEGFC	TCIRG1		FPR1		ATP6V1E1
AP2A2	RAF1	DGKG		ACTG1	CANX	ETS1	LAMP2		PTAFR		AP2A2
STXBP1	PTEN	MTM1		PPP3CC	DNAJB12	TBK1	TUBB2B		SELPLG		STXBP1
ATP6V0A4	GABARAP	ABCG2		HLA-E	RPN1	PAK4	TLR4		CPE		ATP6V0A4
DUSP2	TNFRSF1B	ABCD1		AVPR2	UFD1L	PDGFB	CTSS		ICA1		DUSP2
FLNB	DGKD	ABCB1		ARHGDIA	MBTPS1	ELK1	PLA2R1		CLDN9		FLNB
FLNC	PI4KB	ABCA1		RAPGEF4	NPLOC4	RHOA	MRC2		CLDN23		FLNC
BDNF	INPP5K	TEC		TPM4	TUSC3	RAB5A	DYNC1I1		TNFRSF14		BDNF
CACNG8	EFNA5	PAK3		SLC40A1	HSPA5	STK4	CALR		PVRL2		CACNG8
CACNG7	ADORA2A	PAK6		GLI3	DNAJC5	PAK2	C1R		TRAF1		CACNG7
CACNA2D4	RAPGEF4	NXT2		DAGLB	RRBP1	RELA	ATP6AP1		SP100		CACNA2D4
NLK	ACTG1	CYP2S1		CUL1	UBQLN1	GNB4	ATP6V1E1		PSEN2		NLK
CACNB3	RIN1	HSD11B1		SIAH1	EIF2AK3	FLOT2	TFRC		COX7B2		CACNB3
PTPRR	HTR7	ATP1B1		CCR10	DNAJB11	PRKAG2	ATP6V0A4		APOE		PTPRR
DUSP3	PDE3A	MED14		CCL28	GANAB	SOCS1	OLR1		NCSTN		DUSP3
TGFB2	RHEB	KAT2B		PIM1	BAX	CRKL	MYD88		APBB1		TGFB2
NTRK2	PPP1CC	NCOA1		849	HSPH1	PDE3B	PRKCQ		COX6B2		NTRK2
RPS6KA2	EXOC7	NEIL1			SEC31A	PRKAR1A	PLAU		BACE1		RPS6KA2
TIMP1	RPTOR	POLD4			UBQLN2	RAPGEF1	IL7R		APH1B		TIMP1
SERPINE1	PPP1CA	PARP4			MAN1A2	LIPE	IL11		NCAM1		SERPINE1
TF	PPP3CC	ERCC2			DNAJB2	GYS2	KITLG		PLA2G4C		TF
HMOX1	PARP1	CUL4B			STT3B	RHOQ	IL7		RYR1		HMOX1
ENO2	TNFSF13B	RPA4			PPP1R15A	CBL	KIT		KRT18		ENO2
PGK1	AFP	IKBKE			DNAJC1	PPP2R5B	CD59		CTTN		PGK1
TFRC	MED4	TREX1			ERLEC1	ITGA2B	TLN2		TUBB2B		TFRC
PFKFB4	SIAH1	TMEM173			UBQLNL	PPP2R3A	PLCB4		TRIM21		PFKFB4
PRKCE	CCR10	NAT1			VCP	CDK6	PLA2G4C		RPS6KA2		PRKCE
FYN	CCL28	CDA			RNF185	JAK3	ADCY6		VIM		FYN
PRKCD	861	HPRT1			HSP90B1	CSF3	P2RY1		NEDD4		PRKCD
SPHK2		ULK1			MAN1A1	PPP2R1A	ADCY7		SPN		SPHK2
ALOX5		NEDD4			HPSE	YWHAH	MYLK		PRKCE		ALOX5
CYP11A1		MGRN1			TWIST1	COL11A1	TNFRSF14		PRKCD		CYP11A1
CYP2J2		PML			PLCG1	HSP90B1	INHBA		ARHGEF26		CYP2J2
STAT5A		UBA7			FRS2	PRLR	EDAR		SEPT6		STAT5A
TH		GADD45B			FZD2	LPAR4	IL13RA1		DNM1		TH
STAT1		CCNB1			WNT7B	ATF2	IL2RG		ITCH		STAT1
AGAP2		YWHAE			TGFB1	ITGB1	TNFRSF9		DNAI1		AGAP2
ARAF		DBF4			PRKACB	LAMB3	NGFR		PPARG		ARAF
S1PR1		CCNA2			FZD8	IFNAR1	PDGFRB		TGM2		S1PR1
RAG1		FZR1			CD63	COL27A1	CXCL11		AP2A2		RAG1
FOXO6		SKP2			ANK1	IFNAR2	OSMR		RPA4		FOXO6
BNIP3		CDC20			CD44	CREB1	IL24		FANCF		BNIP3
EREG		MYC			SMO	PPP2CB	LIFR		UCHL1		EREG
BTC		ORC2			ITPR2	PKN2	IL6ST		PINK1		BTC
FZD9		BUB1B			WNT5B	CREB3L2	PLEKHO2		UBA7		FZD9
BAMBI		MAD2L1			WNT3A	LAMC1	IL17RA		VDAC3		BAMBI
PORCN		CDC25C			FZD1	PPP2R2C	INHBB		ATP5D		PORCN
WNT3		CCND2			SDC2	COL4A6	TNFRSF8		NDUFS7		WNT3
WNT5A		E2F2			WNT9A	PTK2	MYL9		NDUFB7		WNT5A
VANGL2		SFN			PTCH1	LAMA3	THY1		NDUFS6		VANGL2
FZD7		SKP1			WNT6	FN1	ACTN4		NDUFA2		FZD7
TBL1X		PTTG1			TNF	ITGA3	MMP2		COX7C		TBL1X
FZD4		PLK1			MAPK14	YWHAB	RAC2		NDUFV1		FZD4
DAAM2		E2F5			CBL	JAK1	SIPA1		NDUFB10		DAAM2
WNT16		CHEK2			HBEGF	LAMC2	AGAP2		UQCR11		WNT16
TCF7		SESN1			LYN	HBEGF	SMAD6		NDUFS4		TCF7
ATP1B1		PERP			INPPL1	TYRP1	DNAJC6		CYC1		ATP1B1
KL		ZMAT3			ASAP2	WNT6	EPS15		NDUFV3		KL
SHISA5		SESN2			ASAP1	FZD1	EHD3		NDUFS5		SHISA5
IGFBP3		SERPINB5			MARCKS	TCF7L1	PARD6B		UBE2G1		IGFBP3
PMAIP1		STEAP3			AMPH	LEF1	AP2A2		NDUFS2		PMAIP1
BID		TP73			MGAT5	WNT9A	VPS36		ATP5G1		BID
APAF1		LSM7			DOLK	GNAS	NEDD4		NDUFA13		APAF1
LTBP1		BUD31			MGAT1	TCF7L2	DAB2		HTRA2		LTBP1
DCN		SF3B5			B4GALT1	FZD2	SH3KBP1		NDUFS3		DCN
SMAD6		HNRNPA3			ALG12	WNT7B	DNM1		UBE2G2		SMAD6
INHBA		LSM2			MGAT4B	GNAI2	IQSEC2		NDUFAB1		INHBA
INHBB		NAA38			MGAT5B	WNT5B	RAB31		UQCRQ		INHBB
BMP8B		CHERP			ALG11	WNT3A	PML		NDUFB9		BMP8B
GRIN2D		TXNL4A			CLTC	FZD8	TFPI		UQCRC1		GRIN2D
RYR1		PRPF4			FOLR1	LYN	SERPINE1		ATP5O		RYR1
DLG4		NHP2L1			NEDD4L	VAV2	C1S		ATP5F1		DLG4
TEAD2		PPIL1			EHD4	CSF2	PLAUR		COX8A		TEAD2
WTIP		THOC3			SMURF2	MAPK14	F3		COX4I1		WTIP
MMP2		SNRPE			ADRBK2	C1GALT1	PLAT		ATP5B		MMP2
IL11		RBM8A			TGFBR2	GALNT4	F8		UQCR10		IL11
SPRED3		LSM4			RAB11FIP5	GALNT7	PRKCE		NDUFA11		SPRED3
IL13RA1		PRPF8			TSG101	GALNT1	GSN		ATP5G3		IL13RA1
IL24		SRSF7			CHMP2A	GALNT2	SPHK2		NDUFS8		IL24
LIFR		SNRPD1			CLTCL1	ST3GAL2	PRKCD		NDUFA7		LIFR
IL6ST		GLUD1			SMURF1	HS3ST3A1	WASF3		ATP5C1		IL6ST
INPP1		GLUD2			EHD1	HS3ST1	MARCKSL1		POLR2E		INPP1
OCRL		PIK3CB			RAB5B	EXT2	PPAP2A		POLR2H		OCRL
INPP5J		INSR			TRAF6	KCNMA1	PPAP2B		HAP1		INPP5J
DGKG		RPS6KB2			RAB11FIP2	CACNA1C	ISG15		POLR2D		DGKG
MTM1		CAMK2D			PDCD6IP	GUCY1A2	IKBKE		TBPL1		MTM1
RRAGB		PDHA1			RET	CACNA1S	DHX58		CLTB		RRAGB
ULK1		EIF4E			CLTA	MYLK4	TMEM173		TBP		ULK1
CRY1		EIF4EBP1			RAB22A	SLC8A1	TBKBP1		PIK3CB		CRY1
RORA		CAMK2B			STAM	NFATC2	OTUD5		INSR		RORA
ADRA1D		IL6R			AP2A1	MEF2A	TLR3		XBP1		ADRA1D
HRH1		EDN1			SMAP2	PPP3R1	TAPBP		MAPK10		HRH1
ATP2B4		RPS6			CHMP3	PPP1R12A	PDIA3		CEBPA		ATP2B4
ORAI2		UGT1A6			SMAD7	PPP3CB	B2M		IL6R		ORAI2
PTAFR		IMPDH1			USP8	ATP2B1	CPT1C		CDK5R1		PTAFR
PTGFR		UCK2			EPN1	ROCK2	CPT1B		FANCE		PTGFR
MYLK		UPP1			GRK5	GNA12	JAK2		RPA1		MYLK
MED14		IMPDH2			WWP1	VASP	ACACB		PMS2		MED14
KAT2B		RPA1			VPS37C	EGLN1	ACSL4		C17orf70		KAT2B
NCOA1		PMS2			AP2S1	CUL2	ACSL5		TOP3A		NCOA1
ACACB		RFC4			EHD2	ALDOA	PRKAA2		STRA13		ACACB
GAS1		SOCS7			RAB5A	PFKFB3	STAT5A		EME1		GAS1
CYP7B1		FOXO3			IQSEC1	EGLN2	SHC3		POLH		CYP7B1
STS		MAPK10			ACAP2	PDK1	TH		ATRIP		STS
HSD11B1		ESR1			ACAP3	IFNGR2	IRAK2		YWHAE		HSD11B1
TAF1		CISH			STAM2	GLA	PRKAR2B		CCNA2		TAF1
ERCC2		PIAS4			CHMP4B	GPX8	BID		SKP2		ERCC2
GADD45B		CDC34			PPP3R1	GXYLT2	APAF1		POLR3G		GADD45B
CCNB1		CUL7			PLXNB2	GXYLT1	IRAK3		MYC		CCNB1
YWHAE		UBE2G1			SEMA4F	PLOD3	CD81		RAN		YWHAE
DBF4		KEAP1			PPP3CB	EOGT	PIK3AP1		TYK2		DBF4
CCNA2		UBE2G2			CXCL12	B3GALTL	IFITM1		ENTPD1		CCNA2
FZR1		KLHL13			GNAI2	HSPA5	ARAF		PTMA		FZR1
SKP2		MID1			EFNB1	CANX	ULBP2		POLR1C		SKP2
CDC20		GCLC			SRGAP1	LEPR	PREX1		ADCY9		CDC20
MYC		ODC1			SEMA3A	STRADB	GNG4		CDC20		MYC
ORC2		GSTP1			PLXNB3	CLTC	TIAM1		BUB1B		ORC2
BUB1B		SRM			PLXNC1	CTSW	GNG11		E2F2		BUB1B
MAD2L1		GSS			FES	AP4B1	GNB5		PTTG1		MAD2L1
CDC25C		UPF1			NGEF	CLTCL1	FZD9		CHEK2		CDC25C
CCND2		PABPC3			NTNG2	GNPTAB	DLG4		FZD6		CCND2
E2F2		PPP2R5D			NFATC2	ARSG	TEAD2		TCF3		E2F2
SFN		PELO			IRAK4	AP1S2	WNT3		APC2		SFN
SKP1		ETF1			RPS6KA3	GUSB	WNT5A		WNT10B		SKP1
PTTG1		WIBG			KIDINS220	SCARB2	BMP8B		RANBP3		PTTG1
PLK1		FIP1L1			MAPK7	CTSB	WTIP		MAD2L1		PLK1
E2F5		TOP3A			MAPKAPK2	GNS	FZD7		CCND2		E2F5
CHEK2		EME1			NFKBIE	ATP6V0D2	FZD4		TERT		CHEK2
SESN1		STK11			NFKBIB	AP1G1	WNT16		ATP6V1E2		SESN1
PERP		RAD23A			RELA	NPC1	TCF7		CFTR		PERP
ZMAT3		GTF2H4			IRAK1	CLTA	SPRED3		ATP6V0B		ZMAT3
SESN2		POLR2E			NTF3	HGSNAT	INPP1		IL18		SESN2
SERPINB5		POLR3G			NGF	ATP6V1H	OCRL		THOP1		SERPINB5
STEAP3		POLR2H			PLCD3	ATP6V0C	PLCE1		F2RL1		STEAP3
TP73		POLR1C			TSC2	CLN5	INPP5J		NOTCH1		TP73
PIK3CB		IL18			PLCD1	CTSA	DGKG		NCAM2		PIK3CB
EIF4E		RNASEH2A			RCAN2	ENTPD4	MTM1		JUP		EIF4E
CAB39L		TEAD4			NCOA2	AP3M1	PAK3		PKP2		CAB39L
DDIT4		APC2			ATP2A2	LAMP1	PAK6		ITGA10		DDIT4
EIF4EBP1		WNT10B			MED12	CD63	ATP1B1		DSP		EIF4EBP1
RPS6KB2		STK3			THRB	SUV420H1	MED14		GJA1		RPS6KB2
STK11		NF2			MED13L	SUV39H1	KAT2B		CDC34		STK11
MLST8		SOX2			SIN3A	OGDHL	NCOA1		TAF5		MLST8
RPS6		FZD6			HDAC1	SETD1B	TREX1		PER1		RPS6
EIF4B		PLA2G4E			PLCB3	ALDH9A1	ULK1		C1QBP		EIF4B
RPS6KA1		GAB2			SLC16A10	EBP	NXT2		TICAM1		RPS6KA1
ADCY9		RAC3			SLC16A2	NSDHL	UTP14A		SKP1		ADCY9
CAMK2D		ABCA12			CARD11	SOAT1	RPP25		SRSF7		CAMK2D
PPP2R5D		CFTR			IKBKG	PNPLA2	UTP14C		CAMK2D		PPP2R5D
CAMK2B		ABCG1			LCK	LPIN2	MGRN1		CAMK2B		CAMK2B
INSR		ENDOG			DLG1	MGLL	CUL4B		RPS6KA1		INSR
SCD5		CASP6			CSF2	AGPAT6	UBA7		GRIN3A		SCD5
PFKM		PRKAR1B			BCL10	TAF9B	RPL36		CSK		PFKM
FOXO3		TNFRSF10A			TXK	TAF1L	MRPS10		NCL		FOXO3
HMGCR		RPS6KA1			JAM3	TAF15	MRPL14		OCLN		HMGCR
EEF2		NOTCH1			GUCY1A2	TAF6	MRPL34		TUBB		EEF2
CAMKK1		HDAC3			TBXA2R	TAF13	MRPL32		HSPD1		CAMKK1
CFTR		RXRB			STIM1	TAF10	MRPS2		EEF1A1		CFTR
TAF7		MED16			GNAS	GTF2F2	RPL29		GRK6		TAF7
TAF11		NEIL2			SNAP23	RPS27L	RPS15		GABRG2		TAF11
TAF5		NTHL1			BET1L	H6PD	RPS14		ARRB2		TAF5
TBPL1		ADH5			VAMP3	TALDO1	MRPS6		SEPT1		TBPL1
TBP		CYP1A1			STX2	ST6GALNAC6	MRPS15		WASF1		TBP
GTF2H4		ATG4D			STX3	ST6GALNAC5	MRPL2		EIF3H		GTF2H4
APC2		ATG4C			STX4	CD38	MRPL4		TP73		APC2
WNT10B		PGAM5			YKT6	TPCN2	MRPS9		TNFRSF10A		WNT10B
SFRP1		TICAM1			SNAP29	CACNA1B	RPL23		GNB2L1		SFRP1
RUVBL1		CDS1			TRADD	GNAL	RPL13A		KPNA2		RUVBL1
MAPK10		ICAM3			CXCL2	OXTR	RPL10A		RAE1		MAPK10
CTNNBIP1		NCAM2			TNFRSF1A	TBXA2R	MRPL24		DNAJB1		CTNNBIP1
RAC3		OCLN			ATM	PTGER3	RPL8		GNA15		RAC3
FZD6		CNTN1			NFKB2	STIM1	RPL13		COL4A1		FZD6
PDHA1		ADCY9			TAB2	HTR2C	RPLP0		COL2A1		PDHA1
IL6R		ARRB2			RIPK1	TNNC2	RPL34		EIF3E		IL6R
EDN1		GRK6			IL1B	SNAP25	RPL3		PLA2G4E		EDN1
PLA2G4E		FLAD1			TBK1	RIMS2	UBA52		GUCY1A3		PLA2G4E
CYP1A1		THOC2			IFNAR1	KCNN3	RPL9		HSPA9		CYP1A1
HSD17B1		ITGB8			IFNAR2	PSMD11	MRPS7		CYP27B1		HSD17B1
NPAS2		CLP1			IRF3	PSMD1	RPL15		H2AFZ		NPAS2
NR1D1		IPPK			TOLLIP	PSMD13	MRPL3		SLC29A1		NR1D1
PER1		ICAM2			HERC4	POMP	RPS24		HDAC3		PER1
AKR1D1		CDH1			TRIP12	PSMD8	RPS4Y1		CAMKK1		AKR1D1
HSD11B2		PTPRF			TRIM37	PSMC4	MRPS21		H2AFY		HSD11B2
HSD17B8		CLDN16			UBE2W	HPSE	MRPL12		IL12RB2		HSD17B8
UGT1A6		ITGA9			DET1	PHPT1	MRPL18		SNRPD1		UGT1A6
FGFR3		CASP9			HERC3	CAT	RPSAP58		RAC3		FGFR3
SPP1		FAS			UBA6	ACO1	MRPL35		ITGB8		SPP1
THEM4		CDKN1A			CUL2	KCNJ15	MRPL13		CASP9		THEM4
MCL1		BBC3			SAE1	CKM	RPL27		HSPA1L		MCL1
FGFR4		MDM2			SOCS1	MAOA	RPL6		LAMA5		FGFR4
CDC37		CX3CL1			UBE2Z	GAMT	RPS27A		LAMB1		CDC37
COL2A1		MMP9			UBE2A	LAP3	MRPL10		FAS		COL2A1
LPAR3		CR2			KLHL9	ALDH18A1	MRPL16		DSG2		LPAR3
LPAR2		PTPN6			RHOBTB1	LDHC	RPS6		ITGA9		LPAR2
ITGA10		C8orf44-SGK3			CDC16	ADPGK	MRPL11		EGR1		ITGA10
COL4A1		PLK3			UBA1	GAD1	RPS10		POLB		COL4A1
F2R		NTF4			CDC27	ABAT	RPL14		CDKN1A		F2R
GHR		ZNF274			UBA2	CHKA	MRPS18A		PTPN6		GHR
SOCS7		CAPN1			UBE2Q2	GPD2	RPL31		MYL2		SOCS7
ESR1		DGKH			GNG10	TAZ	MRPL36		CD46		ESR1
CISH		ITPKC			JAK3	FAR1	GAR1		BBC3		CISH
PIAS4		ITPKB			CCL26	PAOX	WDR3		PLK3		PIAS4
SPRY1		CXCL16			CCR7	SCP2	IMP4		CR2		SPRY1
SPRY2		ADRBK1			STAT2	PEX26	NOB1		MDM2		SPRY2
TYK2		RASGRP2			CXCL3	CERS5	WDR36		PER3		TYK2
IL12RB2		ALDH3A1			GNB4	ACER3	POP5		KLC3		IL12RB2
IL20RA		CYBB			TJP1	DEGS1	REXO1		CDH1		IL20RA
SPRY4		POLB			TUBB3	DHDH	POP1		EZR		SPRY4
CLTB		FBXO2			TUBA3C	MUC7	RAN		ARHGEF2		CLTB
ATP6V1E2		HSPA1L			HTR2C	SDSL	RIOK1		CLDN16		ATP6V1E2
CPLX1		PRPF40B			MAP3K2	RIMKLA	IMP3		PRNP		CPLX1
RAB3A		ZBTB17			TUBA1A	HAAO	TCOF1		MMP9		RAB3A
ATP6V0B		CDK4			ATF2	SARDH	UTP15		ERN1		ATP6V0B
INHBE		MCM3			CREB1	RRM1	POP7		DNM3		INHBE
PITX2		YWHAQ			CREB3L2	CANT1	RPP40		RAPGEF3		PITX2
TEAD4		STAG1			C1GALT1	POLR2L	NHP2L1		CAPN1		TEAD4
STK3		MCM4			GALNT4	POLD1	PIK3CB		FOSB		STK3
NF2		MCM6			GALNT7	CMPK1	SOCS7		ADRBK1		NF2
SOX2		PCNA			GALNT1	NME7	FOXO3		PRKG2		SOX2
GAB2		E2F3			GALNT2	DCK	MAPK10		HES1		GAB2
ACSBG2		ORC6			ST3GAL2	NT5E	ESR1		YWHAQ		ACSBG2
SLC27A5		CDC6			MAD1L1	BTD	CISH		ACTG1		SLC27A5
SLC27A6		PRKDC			PDE3B	PIGT	CCND2		MAPK12		SLC27A6
RXRB		TFDP1			CPEB1	B3GALT1	PIAS4		TNFSF13B		RXRB
NOTCH1		ANAPC13			DDX3X	ST3GAL6	MYC		ATP6V0E1		NOTCH1
HDAC3		CCNB3			ATG12	PLA2G7	SPRY1		ANGPT1		HDAC3
MED16		CUL1			ATG5	APIP	SPRY2		ATP6V0A2		MED16
MAPKAPK3		ESPL1			MAVS	RFK	TYK2		ATP6V1C1		MAPKAPK3
GUCY1A3		RBX1			TANK	COX6B1	IL12RB2		E2F3		GUCY1A3
FKBP4		DNA2			KCNMA1	NDUFA1	IL20RA		SLC25A5		FKBP4
FKBP5		POLA2			CACNA1C	AK5	SPRY4		ATF1		FKBP5
HMMR		FEN1			CACNA1S	TRAK2	IL6R		PPP3CC		HMMR
RAPGEF5		RFC3			SLC8A1	FAH	GHR		VAC14		RAPGEF5
RAPGEF6		RFC5			MEF2A	SESN3	CDC34		HLA-E		RAPGEF6
KCNB1		HK1			ATP2B1	ATM	FZR1		RANBP1		KCNB1
GABRG2		ANGPT1			TCF7L1	BAX	SKP2		CDK4		GABRG2
ARRB2		GAPDH			LEF1	GTSE1	CDC20		PCNA		ARRB2
ECSIT		CAMK2G			VANGL1	SLC27A1	CUL7		FANCC		ECSIT
PLA2G12A		PARP1			TCF7L2	ILK	UBE2G1		BRCA2		PLA2G12A
PGAM5		MBD4			SENP2	KCNE3	KEAP1		BRCA1		PGAM5
TICAM1		HMGB1			FOSL1	COL17A1	UBE2G2		MLH1		TICAM1
VDAC3		PARP3			EGLN1	GUCY2C	SKP1		FANCA		VDAC3
GNA15		RRM2			ALDOA	GGH	KLHL13		TPM4		GNA15
CDS1		GPX4			PFKFB3	ELOVL5	MID1		RAF1		CDS1
NFKBIE		GSR			EGLN2	GGCX	LIMK2		PTEN		NFKBIE
NFKBIB		GPX3			PDK1	GCNT2	PLA2G4E		PRKG1		NFKBIB
CD8A		GSTM2			IFNGR2	APOA4	ASAP3		SEC61B		CD8A
TEC		SMS			AGRN	PIGM	RPS6KB2		HK1		TEC
DUSP4		MGST3			PPP2R1A	SLC24A1	WASF1		SLC18A2		DUSP4
ITGB8		MAPK12			CACNA1B	ALPP	GAB2		ADORA2A		ITGB8
IPPK		ARHGDIA			PPP2R5B	MOCS1	POLR2E		PPP1CA		IPPK
RGS14		RAF1			GNAL	PLA2G2A	POLR3G		PPP1CC		RGS14
LPAR5		SH2B1			PPP2R3A	EPHX2	POLR2H		TNFRSF1B		LPAR5
DOCK4		MLH1			MAOA	AKR1C3	POLR1C		TOMM40		DOCK4
CTNND1		MSH6			PPP2CB	ALDH5A1	IL18		PDE3A		CTNND1
CDH1		G6PC3			KIF5C	ACSM3	YWHAE		CUL1		CDH1
RASGRP2		PTEN			KIF5B	GCNT3	TEAD4		HCFC2		RASGRP2
KDR		GABARAP			PPP2R2C	ST6GALNAC1	APC2		MCRS1		KDR
RAPGEF3		SNRNP200			SNAP25	LPCAT4	WNT10B		TAF6L		RAPGEF3
PTPN6		PRPF6			NSF	ANPEP	STK3		SRSF6		PTPN6
IL20		CDC5L			ATP6V0D2	ATP6V1B1	TP73		POLR3B		IL20
LAMB1		DDX5			NAPA	ALDH3B2	NF2		PSMD6		LAMB1
LAMA5		TRA2A			ATP6V1H	AKR1C1	SOX2		PSMD4		LAMA5
ITGA9		DDX42			ATP6V0C	COL4A4	FZD6		POLR3H		ITGA9
CASP9		HNRNPM			GXYLT2	KCNK5	RAC3		EIF4G1		CASP9
FAS		SNRPB			GXYLT1	CLCA2	ACSBG2		FPR2		FAS
CDKN1A		RBM17			PLOD3	RASAL1	STK11		TFAM		CDKN1A
BBC3		SRSF6			EOGT	TNXB	RXRB		NDUFB6		BBC3
MDM2		PUF60			B3GALTL	MAP2K6	CAMKK1		ATP5G2		MDM2
DUSP6		SIAH1			NLRP3	BEST2	FGFR3		NDUFA4L2		DUSP6
HSPA1L		TNFRSF1B			CARD9	KCNJ2	EPN3		CAMK2G		HSPA1L
NTF4		DGKD			NOD1	FZD10	RABEP1		SNRPB		NTF4
C8orf44-SGK3		PI4KB			ERBB2IP	CA9	SH3GL1		TACR1		C8orf44-SGK3
CX3CL1		INPP5K			MYL6	NOTCH3	ARRB2		SCARB1		CX3CL1
MMP9		HLA-E			ACTG2	PDE4B	FGFR4		HSD17B10		MMP9
TGFA		POLR3H			ARHGEF11	ANGPTL4	GRK6		GAPDH		TGFA
PLK3		POLR3B			SNAI2	PLCB1	ARFGAP2		UBE2L3		PLK3
BHLHE40		PPP3CC			PVRL3	CHRM3	CHMP7		UBB		BHLHE40
PER3		TNFSF13B			LMO7	CREB5	CLTB		1111		PER3
DGKH		CBR3			LEPR	CACNA2D1	F2R				DGKH
ITPKC		TPMT			CSF3	RASGRF1	VPS25				ITPKC
ITPKB		TK1			IL13RA2	IL1A	ENDOG				ITPKB
DNM3		CCL28			PRLR	TBC1D1	CASP6				DNM3
ACVR2B		CCR10			IL23A	THBS2	PRKAR1B				ACVR2B
CYBB		ACTG1			SPRED1	CCNE2	TNFRSF10A				CYBB
ACSL3		AFP			SOCS5	TYMS	NOTCH1				ACSL3
PRKG2		PPP1CA			CLCF1	HYI	HDAC3				PRKG2
ZBTB17		PPP1CC			STAT6	ENPP1	MED16				ZBTB17
CDK4		ABCC2			JAK1	NRG1	ADCY9				CDK4
MCM3		ABCB10			TRPA1	HS3ST3B1	PTGS1				MCM3
YWHAQ		CSTF2T			TRPM8	PPARA	GUCY1A3				YWHAQ
STAG1		CASC3			PTGER4	WHSC1	COL2A1				STAG1
MCM4		UPF3A			IL1RAP	SORT1	HMMR				MCM4
MCM6		SMG6			CTSW	PIK3AP1	SPP1				MCM6
PCNA		CPSF6			AP4B1	PKN1	ITGA10				PCNA
E2F3		CPSF7			GNPTAB	CCNE1	COL4A1				E2F3
ORC6		MED4			ARSG	FGF2	ATG4D				ORC6
CDC6		RHEB			AP1S2	GNG4	ATG4C				CDC6
PRKDC		UBR5			GUSB	COL5A1	PIN1				PRKDC
TFDP1		BRCA1			SCARB2	KIT	RNF125				TFDP1
ANAPC13		UBE2L3			CTSB	TLR4	MICA				ANAPC13
CCNB3		WWP2			GNS	IL6	RAET1E				CCNB3
CUL1		UBE2C			AP1G1	ITGA11	RAET1G				CUL1
ESPL1		UBE2N			NPC1	IL2RG	TICAM1				ESPL1
RBX1		UBE2E3			GLA	COL5A3	TREM2				RBX1
HK1		UBE2D4			HGSNAT	PRKAA2	PGAM5				HK1
ANGPT1		FMO3			CLN5	CSF1	EDN1				ANGPT1
GAPDH		BRCA2			CTSA	GYS1	GADD45B				GAPDH
CAMK2G		NHEJ1			ENTPD4	COL5A2	F12				CAMK2G
G6PC3		XRCC5			AP3M1	COL6A1	CDS1				G6PC3
PHLPP1		1143			LAMP1	LPAR1	ICAM3				PHLPP1
RHEB					ACVR1C	NGFR	NCAM2				RHEB
RAF1					ACVR1	PKN3	OCLN				RAF1
PTEN					NOG	PHLPP2	CNTN1				PTEN
BRCA1					BMPR2	COL1A2	TUBB				BRCA1
EFNA5					BMPR1B	THBS3	ATP6V0B				EFNA5
RPTOR					LHB	TNC	ATP6V1E2				RPTOR
MAPK12					APP	PDGFD	TNFRSF21				MAPK12
GABARAP					RPS27L	PDGFRB	INHBE				GABARAP
PPP1CA					ST6GALNAC6	GNB5	HSPA4				PPP1CA
PPP3CC					ST6GALNAC5	FGF13	TSC2				PPP3CC
PPP1CC					OXTR	CREB3L1	RCAN2				PPP1CC
RRM2					CD38	IL7R	ATP2A2				RRM2
SIAH1					PTGER3	MAPK3	NCOA2				SIAH1
TNFRSF1B					TNNC2	OSMR	MED12				TNFRSF1B
ID3					TNFRSF12A	EPHA2	THRB				ID3
SMAD9					TNFRSF19	ITGA7	MED13L				SMAD9
DGKD					IL1R2	ITGA4	SIN3A				DGKD
PI4KB					PSMD11	FGFR1	HDAC1				PI4KB
INPP5K					PSMD1	COL1A1	SLC16A10				INPP5K
RAB8A					PSMD13	ITGA1	SLC16A2				RAB8A
ADORA2A					POMP	GNG11	SDC2				ADORA2A
RAPGEF4					PSMD8	COL6A3	CDH15				RAPGEF4
ACTG1					PSMC4	JAK2	NTNG2				ACTG1
SLC18A2					GAD1	KITLG	CDH2				SLC18A2
ATP6V0A2					TRAK2	LAMA4	NEGR1				ATP6V0A2
ATP6V1C1					SLC12A5	AKT3	PVRL3				ATP6V1C1
ATP6V0E1					ABAT	IL7	NLGN2				ATP6V0E1
RIN1					TOB2	ITGB7	GLG1				RIN1
HTR7					PABPC5	LAMA1	PVR				HTR7
TAF6L					CNOT3	COL3A1	ITGB8				TAF6L
TAF7L					PAN3	COL6A2	IPPK				TAF7L
GLI3					BTG3	PSAP	ICAM2				GLI3
PARP1					DIS3	ACP5	CDH1				PARP1
TNFSF13B					BTG1	IDUA	PTPRF				TNFSF13B
COMT					EPB41L3	CTSF	CLDN16				COMT
DAGLB					RAB3B	GALNS	ITGA9				DAGLB
AFP					MYH15	TCIRG1	PTPN6				AFP
SCARB1					CASK	IDS	IL20				SCARB1
TACR1					MAGI3	LAMP3	EZR				TACR1
SLC25A5					SYMPK	PLA2G15	CYBB				SLC25A5
P2RX6					EIF3F	LAMP2	MYL2				P2RX6
MED4					NCBP1	SGSH	MMP9				MED4
PRKG1					NUP98	ARSA	CTNND1				PRKG1
PIM1					XPO1	GBA	RAPGEF3				PIM1
1188					AAAS	CTSS	LAMB1				CXCR2
					SUMO3	TPP1	LAMA5				PTPN1
					GEMIN7	LAPTM5	FAS				PYGB
					NUP62	NAGA	CXCL16				FGR
					UPF3B	LAPTM4A	TNFRSF18				CXCL14
					FMR1	CD68	TNFRSF25				NCF1
					EIF4G3	HEXA	ACVR2B				PRKAR2A
					POP4	SMPD1	CX3CL1				TRIP10
					EIF4G2	ATP6AP1	KDR				CCL22
					SHANK2	ATP6V0A4	ADRBK1				CCL27
					MUC7	CPT1C	DNM3				CXCR1
					SRSF2	CPT1B	HSPA1L				CXCL9
					SRSF1	FADS2	MDM2				FLOT2
					SNRNP27	ACACB	BBC3				PDE3B
					SF3B4	ACSL4	CD46				PRKAR1A
					PRPF31	ACADS	CR2				RHOQ
					PCBP1	PECR	SERPINF2				ADRBK2
					HNRNPU	ACAA2	CASP9				CCL26
					U2AF2	ACSL5	CAPN1				CCR7
					AQR	FADS1	FOSB				GRK5
					PRPF3	EHHADH	DGKH				PREX1
					SRSF9	PTPLA	ITPKC				CXCL11
					SF3B1	COL15A1	ITPKB				PPP1R3B
					CDH2	DPP4	PRKG2				PPP1R3F
					HLA-DQB1	COL18A1	RASGRP2				PRKAR2B
					CDH15	ATP1B1	VAMP8				PPP1R3C
					NEGR1	COL9A3	ACSL3				PRKAR1B
					NLGN2	COL13A1	FBXO2				GRK6
					GLG1	COL9A2	RPL3L				CXCL16
					PVR	SLC1A1	SEC61B				ADRBK1
					SLC27A1	FZD9	ATP6V0A2				PTPRF
					SCP2	WNT3	ACTG1				PDE3A
					LPAR4	GNAO1	ATP6V1C1				EXOC7
					POLR2L	WNT5A	SCARB1				CCR10
					PIWIL2	PLCB4	HLA-E				CCL28
					FMN2	ADCY6	ATP6V0E1				SF3B14
					ETS1	MITF	HGS				PRPF38B
					OR52N2	MC1R	MAPK12				SART1
					PROC	FZD7	PPP1CC				THOC1
					MASP1	FZD4	TBXAS1				DDX23
					F5	WNT16	PRKG1				EFTUD2
					C5	ADCY7	PPP1CA				TCERG1
					LDHC	TCF7	RAPGEF4				DDX46
					ALDH9A1	HYAL4	TNFRSF1B				SNRPA
					B3GALT1	HMGCS1	DGKD				WBP11
					GCNT2	MBOAT7	PTEN				CCDC12
					ST3GAL6	LPIN3	PI4KB				HNRNPK
					SLC24A1	PLD3	INPP5K				SRSF4
					CASP1	DGKG	RAF1				PLRG1
					BIRC3	LPCAT2	PPP3CC				SNRNP40
					CCL2	ACHE	SRP9				SNRPC
					SEMA4G	ETNK2	SPCS2				DHX16
					SEMA6B	LCAT	SEC11A				PRPF19
					UNC5B	LPCAT3	SRP14				CTNNBL1
					EPHB3	PLA2G4C	POLR3H				PHF5A
					GCNT3	PLA2G16	POLR3B				USP39
					ST6GALNAC1	PPAP2A	CDK4				SMNDC1
					MAP2K6	PPAP2B	PARP1				UBE2R2
					SCNN1G	AGPAT4	TNFSF13B				PPIL2
					SCNN1A	SGPL1	IL17RB				STUB1
					DKK1	UGCG	CCR10				CUL4A
					GPC4	SGPP2	CCL28				UBE2M
					FZD10	SPHK2	SNF8				UBE3C
					HLA-DPA1	MRAS	SH3GL3				UBE2J2
					VTCN1	PLCG2	AFP				FBXW7
					TNXB	TIAM1	YWHAQ				UBE2O
					COL4A4	RASA3	CD33				UBE3B
					TJP3	KSR1	G6PC3				UBE2D3
					MYH14	RAC2	NOP58				UBOX5
					ATP6V1B1	PLCE1	RPP30				DDB1
					FGD3	PAK3	UTP18				SSU72
					IL15RA	SHC3	DKC1				PCF11
					IRF7	RRAS	NVL				WDR33
					BEST2	PAK6	MED4				WDR82
					CA9	ST3GAL1	RHEB				NXT1
					NOTCH3	B3GALNT1	UBR5				UPF2
					GABRP	SORBS1	BRCA1				HBS1L
					PLA2G2A	PPARG	UBE2L3				PABPC1
					CLCA2	PLTP	WWP2				GSPT1
					ANGPTL4	SLC27A2	ANAPC13				CSTF1
					KCNJ2	OLR1	CUL1				POLD2
					CHRM3	ECH1	UBE2C				RPA2
					CREB5	ABCD1	RBX1				RFC1
					CAMK4	PHYH	UBE2N				ERCC6
					PLCB1	HMGCL	SIAH1				POLE3
					THBS2	NUDT7	UBE2E3				OGG1
					CAV1	DDO	UBE2D4				NEIL3
					RASGRF1	PXMP4	SH3BP2				SMUG1
					SORT1	B4GALNT1	PIM1				MUTYH
					GPC1	ST6GALNAC4	RPS20				SSBP1
					RBL1	GALNT12	RPLP2				RNASEH2C
					RBMX	GCNT4	RPS5				SUGT1
					IL1A	GCNT1	MRPL20				TRIP6
					CADM1	C1GALT1C1	GABARAP				MUS81
					PPARA	GALNT6	1282				BECN1
					WFS1	ENPP2					ATG16L1
					PDCD1LG2	ATP6V0E2					ATG13
					HLA-B	CA2					ATG3
					HLA-A	ATP6V1E1					ABCB6
					CD8A	AACS					TAP1
					MAG	IL4I1					ABCB7
					PVRL2	AOX1					ABCC10
					ITGB2	CEL					ABCB8
					CNTNAP1	DGAT2					DFFA
					ITGA4	AKR1B1					AIFM1
					ICAM1	DUSP2					PRDM4
					L1CAM	RAPGEF2					POLR3C
					CD22	FLNB					POLR3K
					SELL	FLNC					ADAR
					CD274	RELB					PGD
					CADM3	BDNF					GSTO1
					SDC4	CACNG8					ACP6
					HLA-C	CACNG7					ALCAM
					PTPRM	CACNA2D4					CD276
					SDC3	NLK					MPZL1
					VCAN	CACNB3					CDH3
					ITGB7	IL1R1					XRCC6
					NCAM1	PTPRR					GLS
					NEO1	DUSP3					CES2
					CLDN9	TGFB2					UMPS
					CD40	MAPK11					DPYD
					SELPLG	NTRK2					JAM2
					NRCAM	RPS6KA2					CLDN3
					SPN	TIMP1					HLA-DRA
					NRXN2	SERPINE1					CLDN1
					CLDN23	TF					CLDN4
					COL6A3	HMOX1					NFASC
					COL5A2	ENO2					HLA-G
					COL6A1	PGK1					HLA-DMA
					LAMA4	TFRC					LRRC4B
					COL5A1	PFKFB4					GPX7
					COL1A2	PRKCE					GGT7
					LAMA1	FYN					IDH1
					ITGA7	PRKCD					IDH2
					THBS3	GGT5					GSTK1
					TNC	GGT1					ABCA8
					COL3A1	GSTM4					ABCA6
					ITGA11	MGST2					ABCA2
					COL5A3	GSTM3					ARHGDIB
					CD47	GCLM					MEFV
					COL1A1	G6PD					TNFRSF10C
					COL6A2	HPRT1					AIM2
					ITGA1	MTHFR					EPHX1
					MYL9	ASS1					TYMP
					ACTN4	GALM					UBE2L6
					TLN2	PTGS2					PAPOLG
					FLNB	MAOB					POLD3
					PARVA	INPP5J					RFC2
					FLNC	PON3					PRIM1
					PDGFD	AMDHD1					POLA1
					PDGFRB	COX6B2					RNASEH1
					MAPK3	PTGES					POLE4
					RAC2	CYP11A1					POLE
					FYN	OCRL					EXO1
					AKT3	CTH					UNG
					PAK3	CSGALNACT1					CPSF3
					SHC3	GBE1					DAZAP1
					PAK6	NNT					DDX39B
					MYLK	POLD4					ALYREF
					SEMA3D	DNMT3A					PABPC4
					ROBO3	CYP2J2					DHX15
					EPHA3	MGAT4A					SRSF3
					EPHA2	RPN2					LSM3
					SLIT3	KL					TRA2B
					SEMA6C	MTM1					RAD54L
					SEMA4B	NAT8L					UBE2K
					EPHA4	TH					RHOBTB2
					NTN4	P4HA1					UBE4B
					SRGAP2	KYNU					TNFRSF10D
					PLXNA3	CHPF2					ATG10
					SEMA7A	PIGB					XDH
					EPHB6	NMNAT2					GMPS
					EPHB2	RPE					SIGLEC1
					SEMA4C	ST6GAL1					ABCC4
					SEMA5A	PAPSS2					BIVM-ERCC5
					SEMA3C	GLCE					BIVM
					NRP1	ADA					ERCC8
					PSAP	HSD11B1					ACPP
					ACP5	XYLT1					RAD50
					IDUA	ALDH1A3					XRCC4
					CTSF	NAT1					POLL
					GALNS	UPRT					GSTA4
					TCIRG1	ALOX5					GGT6
					IDS	NT5C2					GSTO2
					LAMP3	CDA					TXNDC12
					PLA2G15	INPP1					GGCT
					LAMP2	COX7B2					TDG
					SGSH	DHRS3					MPG
					ARSA	GATM					ATG4B
					GBA	AMPD3					XAB2
					CTSS	GNE					EIF4A3
					TPP1	GFPT2					PPIE
					LAPTM5	CHST2					SNRPD3
					NAGA	B3GNT7					SF3A2
					LAPTM4A	STAT5A					ZMAT2
					CD68	EREG					PRPF38A
					HEXA	BTC					CDC40
					SMPD1	ARAF					RBM22
					ATP6AP1	CA13					TOP3B
					ATP6V0A4	CA8					CD86
					PTGS2	TXNRD1					HLA-DOB
					NOD2	MAN2B2					HLA-DPB1
					TAB3	CYB5R2					POLR3E
					IL18R1	RENBP					POLR3D
					CASP8	NPL					POLR2F
					MLKL	SHISA5					UBE2D2
					BCL3	IGFBP3					AKR7A2
					TRAF1	CASP8					MSH3
					IL6	PMAIP1					CPSF4
					MAGI2	BID					RNMT
					TNFAIP3	APAF1					PABPC4L
					CSF1	ABCA1					NLGN4Y
					MAPK11	BLVRB					CDH4
					ITCH	MYL9					PVRL1
					CASP7	ADRA1D					CLDN15
					CXCL1	ATP2B4					F11R
					CREB3L1	ADRA2C					ITPA
					CARD6	NPR2					DFFB
					PYCARD	KCNMB4					DAPP1
					NLRP1	PDE2A					ABCA5
					IL8	MYLK					KIDINS220
					CARD8	ABCG2					FRS2
					MRAS	ABCB1					IL1RAP
					DCN	NCEH1					CAPN2
					MMP2	DUOX2					CD72
					FGF2	PDIA4					HERC4
					CTTN	RRAGB					TRIP12
					TLR4	ULK1					NEDD4L
					PLAUR	STX1B					TRIM37
					WNT5A	CYP7B1					UBE2W
					PLCG2	CH25H					DET1
					ARAF	PPP1R3B					HERC3
					TIAM1	PPP1R3F					UBA6
					TWIST2	PRKAR2B					SAE1
					FZD4	PPP1R3C					UBE2Z
					WNT16	SMOX					UBE2A
					FGF13	FTL					KLHL9
					FZD9	FTH1					RHOBTB1
					IGF2	OGT					UBA1
					WNT3	POFUT2					UBA2
					HOXD10	TRPC1					WWP1
					FGFR1	GRIN2D					UBE2Q2
					PLAU	HRH1					POLM
					TIMP3	RYR1					DCLRE1C
					TGFB2	ORAI2					LIG4
					PLCE1	PTAFR					NLRP3
					LUM	PTGFR					CARD9
					FZD7	STAT1					NOD1
					RRAS	MED14					ERBB2IP
					SORBS1	KAT2B					POLR2L
					NLK	NCOA1					IRF3
					PTPRB	TRPM4					MAVS
					WASF3	STS					ATG7
					PTPRJ	PDE7B					ATG5
					TCF7	PDE4A					ATG4A
					MYD88	PLOD2					POLD1
					RELB	PLOD1					RPA3
					PRKCQ	CYP2S1					CETN2
					IL1R1	TAF1					LIG1
					TNFRSF11A	ERCC2					ERCC5
					ST3GAL1	SLC52A3					ERCC1
					B3GALNT1	PSMB9					APEX2
					PLCB4	MMP2					XRCC1
					PLA2G4C	RPL36					MSH2
					ADCY6	MRPS10					PABPC5
					P2RY1	MRPL14					NCBP1
					ADCY7	MRPL34					CSTF2
					DLG4	MRPL32					UPF3B
					GNG4	MRPS2					SYMPK
					GRIN2D	RPL29					SMG5
					GNAO1	RPS15					SRSF2
					GRIN3B	RPS14					SRSF1
					SLC1A1	MRPS6					SNRNP27
					TRPC1	MRPS15					SF3B4
					GNG11	MRPL2					PRPF31
					GRIK2	MRPL4					PCBP1
					GNB5	MRPS9					HNRNPU
					SHANK3	RPL23					U2AF2
					TNFRSF14	RPL13A					AQR
					INHBA	RPL10A					PRPF3
					IL11	MRPL24					SRSF9
					KIT	RPL8					SF3B1
					EDAR	RPL13					HLA-DQB1
					IL13RA1	RPLP0					CDH2
					IL2RG	RPL34					JAM3
					TNFRSF9	RPL3					SDC2
					NGFR	UBA52					CDH15
					TNFRSF11B	RPL9					NTNG2
					CXCL11	MRPS7					NEGR1
					IL7R	RPL15					NLGN2
					OSMR	MRPL3					PVRL3
					IL24	RPS24					GLG1
					LIFR	RPS4Y1					PVR
					IL6ST	MRPS21					ABCA7
					PLEKHO2	MRPL12					ABCC9
					KITLG	MRPL18					MAOA
					IL17RA	RPSAP58					FMO4
					INHBB	MRPL35					GPX8
					IL7	MRPL13					RRM1
					TNFRSF8	RPL27					LAP3
					PRKCE	RPL6					RFK
					TRPV4	RPS27A					GUSB
					P2RY2	MRPL10					DHDH
					PRKCD	MRPL16					CASP1
					HRH1	RPS6					HLA-DPA1
					CYP2J2	MRPL11					IRF7
					CPT1C	RPS10					VTCN1
					CPT1B	RPL14					ALDH3B2
					FADS2	MRPS18A					ANPEP
					ACSL4	RPL31					MSI2
					PPARG	MRPL36					SORT1
					PLTP	PLA2G4E					RBMX
					ACSL5	PGLS					ENPP1
					EHHADH	ACSBG2					CADM1
					SLC27A2	AMD1					PDCD1LG2
					OLR1	NDUFA2					HLA-B
					FGD1	POLR3G					HLA-A
					TMSB4X	NDUFB10					MAG
					GSN	MCCC2					PVRL2
					ABI2	PSAT1					CNTNAP1
					B4GALNT1	CYC1					L1CAM
					ST6GALNAC4	QRSL1					CD22
					IRAK2	PPOX					SELL
					PSEN2	SRM					CD274
					MAGED1	PCCB					CADM3
					SH2B3	SAT2					HLA-C
					IRAK3	NDUFA13					PTPRM
					BDNF	PRPS2					SDC3
					NGFRAP1	ALDH1A1					VCAN
					NTRK2	POLR1E					NCAM1
					RPS6KA2	IMPDH1					NEO1
					KCNQ4	DPM3					CLDN9
					KCNJ12	SHMT1					SELPLG
					ACHE	GPT2					NRCAM
					JAK2	ACAT1					SPN
					GALNT12	COX7C					NRXN2
					GCNT4	HADH					CLDN23
					GCNT1	UCK2					CARD6
					C1GALT1C1	NDUFS2					PYCARD
					GALNT6	APRT					NLRP1
					THY1	EPRS					CARD8
					NCF2	NT5C					IRAK2
					CYBA	LIPT1					PSEN2
					SIPA1	GOT2					MAGED1
					AGAP2	UQCRQ					SH2B3
					SMAD6	NNMT					IRAK3
					DNAJC6	COX8A					NGFRAP1
					EPS15	MTHFD1L					GGT5
					EHD3	IMPDH2					GSTM4
					PARD6B	ALDH7A1					MGST2
					AP2A2	CYP1A1					GSTM3
					VPS36	AKR1D1					GCLM
					NEDD4	CAD					GGT1
					DAB2	PDHA1					G6PD
					SH3KBP1	PLA2G12A					CD81
					DNM1	ATP5G1					IFITM1
					IQSEC2	MCEE					BLVRB
					RAB31	ATP5J2					ACP5
					PML	FLAD1					MAOB
					TFRC	GOT1					ALDH1A3
					TFPI	PANK3					FMO5
					SERPINE1	PAPSS1					AOX1
					C1R	AKR1A1					ABCG2
					C1S	ATP5C1					ABCD1
					CD59	NDUFS7					ABCB1
					F3	ADH5					ABCA1
					PLAT	PFKM					NXT2
					F8	SLC27A5					CYP2S1
					ADRA1D	ODC1					NEIL1
					NPR2	POLR2H					POLD4
					KCNMB4	NDUFS4					PARP4
					RAMP2	NDUFV3					CUL4B
					SPHK2	CKMT1A					RPA4
					MARCKSL1	POLR1B					IKBKE
					PPAP2A	MECR					TREX1
					PPAP2B	GCLC					TMEM173
					ATP6V0E2	PGAP1					NAT1
					STX1B	NDUFS3					CDA
					UNC13A	NME1					HPRT1
					ATP6V1E1	PNLIPRP3					NEDD4
					STXBP1	GART					MGRN1
					ISG15	NDUFAB1					PML
					IKBKE	PET112					UBA7
					DHX58	ATP5F1					LSM7
					TMEM173	NDUFA11					BUD31
					CYLD	NDUFS8					SF3B5
					TBKBP1	CDS1					HNRNPA3
					OTUD5	ST3GAL3					LSM2
					MAOB	NT5M					NAA38
					HTR1D	HMGCR					CHERP
					ALOX5	GLUL					TXNL4A
					STAT1	ACSS3					PRPF4
					TLR3	PIGV					NHP2L1
					TIMP1	GLUD2					PPIL1
					TF	SGMS2					THOC3
					HMOX1	PYCR1					SNRPE
					ENO2	ASNS					RBM8A
					PGK1	MCAT					LSM4
					PFKFB4	UQCRC1					PRPF8
					MPDZ	POLR1C					SRSF7
					EPB41L1	ATP5O					SNRPD1
					STAT5A	CERS6					GLUD1
					TH	ATP5B					GLUD2
					CA2	NDUFA7					IMPDH1
					CA13	ATP5D					UCK2
					CA8	POLR2E					UPP1
					BAMBI	NDUFB7					IMPDH2
					PORCN	TECR					RPA1
					VANGL2	BDH1					PMS2
					TBL1X	UPP1					RFC4
					DAAM2	COX10					CDC34
					ATP1B1	TSTA3					CUL7
					KL	MAN2A1					UBE2G1
					LTBP1	HYAL2					KEAP1
					BMP8B	LIAS					UBE2G2
					PREX1	NDUFS5					KLHL13
					ATP2B4	PDXP					MID1
					ADRA2C	NAPRT1					GCLC
					PDE2A	SHMT2					ODC1
					SLC38A5	EPT1					GSTP1
					GABRA2	KHK					SRM
					GABRA3	ADSL					GSS
					ETV6	BCAT1					UPF1
					ETV7	CCBL2					PABPC3
					SPRED3	AHCY					PELO
					LPAR1	UQCR10					ETF1
					TUBB2B	ATP5G3					WIBG
					TEC	ZNRD1					FIP1L1
					OGT	CYP2U1					TOP3A
					POFUT2	GSS					EME1
					ST6GAL1	DHODH					RAD23A
					RYR1	DCXR					POLR2E
					ORAI2	NDUFV1					POLR3G
					PTAFR	DCTPP1					POLR2H
					PTGFR	NTPCR					POLR1C
					MED14	UGT1A6					IL18
					KAT2B	FH					RNASEH2A
					NCOA1	DPM2					ABCA12
					NPFFR2	GLUD1					ABCG1
					FPR1	HMBS					ENDOG
					S1PR3	GALNT5					CASP6
					NPBWR1	CHSY3					TNFRSF10A
					P2RY6	SMPD2					NEIL2
					GPR156	CCBL1					NTHL1
					S1PR1	GCDH					ADH5
					MC1R	HSD17B8					ATG4D
					EIF2AK2	NME2					ATG4C
					UGGT2	AASS					ICAM3
					SSR4	BCAT2					NCAM2
					DNAJA1	COASY					OCLN
					TRAM1	ATP5I					CNTN1
					RPN2	NDUFS6					FLAD1
					CALR	HSD17B1					THOC2
					OS9	PTGS1					CLP1
					ERO1LB	UQCR11					ICAM2
					VIMP	POLR2D					CLDN16
					PDIA4	MPST					CR2
					PDIA3	PIGL					ZNF274
					PDIA6	PEMT					CAPN1
					DYNC1I1	PNPO					ALDH3A1
					MGAT4A	MOCS2					POLB
					ACACB	ATP6V0B					FBXO2
					AKR1B1	ATP6V1E2					PRPF40B
					MGRN1	SCLY					DNA2
					CUL4B	COQ3					POLA2
					UBA7	ELOVL6					FEN1
					PATL1	NDUFB9					RFC3
					RPP25	AOC2					RFC5
					NUP210	LTA4H					MBD4
					NXT2	CYP27B1					HMGB1
					EEF1A2	MVK					PARP3
					THOC2	COX4I1					GPX4
					PIGB	LDHB					GSR
					PSMB9	PSPH					GPX3
					RPL36	PPA2					GSTM2
					MRPS10	TXNRD3					SMS
					MRPL14	ENTPD1					MGST3
					MRPL34	NUDT2					ARHGDIA
					MRPL32	ADCY9					SH2B1
					MRPS2	GUCY1A3					MLH1
					RPL29	NUDT16					MSH6
					RPS15	PDE5A					SNRNP200
					RPS14	MARS2					PRPF6
					MRPS6	MARS					CDC5L
					MRPS15	NIT2					DDX5
					MRPL2	ME2					TRA2A
					MRPL4	GADD45B					DDX42
					MRPS9	CCNB1					HNRNPM
					RPL23	SFN					SNRPB
					RPL13A	SESN1					RBM17
					RPL10A	PERP					SRSF6
					MRPL24	ZMAT3					PUF60
					RPL8	SESN2					HLA-E
					RPL13	SERPINB5					POLR3H
					RPLP0	STEAP3					POLR3B
					RPL34	CHEK2					CBR3
					RPL3	CCND2					TPMT
					UBA52	TP73					TK1
					RPL9	PIK3CB					ABCC2
					MRPS7	EIF4E					ABCB10
					RPL15	CAB39L					CSTF2T
					MRPL3	DDIT4					CASC3
					RPS24	EIF4EBP1					UPF3A
					RPS4Y1	RPS6KB2					SMG6
					MRPS21	STK11					CPSF6
					MRPL12	MLST8					CPSF7
					MRPL18	EIF4B					UBR5
					RPSAP58	RPS6KA1					UBE2L3
					MRPL35	OXCT1					WWP2
					MRPL13	CA5B					UBE2C
					RPL27	CA12					UBE2N
					RPL6	ECHDC1					UBE2E3
					RPS27A	NUDT12					UBE2D4
					MRPL10	PDSS2					FMO3
					MRPL16	PDSS1					BRCA2
					RPS6	GCAT					NHEJ1
					MRPL11	SCD5					XRCC5
					RPS10	ACOT7					PMM2
					RPL14	HAGHL					NANP
					MRPS18A	INSR					NANS
					RPL31	CCNA2					PMM1
					MRPL36	FOXO3					GMPPB
					FARSB	EEF2					MPI
					KARS	CAMKK1					FPGT
					QRSL1	CFTR					RPIA
					FARS2	PPP2R5D					PDE4D
					YARS	MIF					AMPD2
					EPRS	CTU2					PDE6D
					PET112	TAF7					PKM
					LARS	TAF11					ADK
					MARS	TAF5					POLR2A
					IARS	TBPL1					TWISTNB
					HARS	TBP					DGUOK
					HARS2	GTF2H4					PPAT
					SARS	METTL2B					TXNRD2
					MARS2	HMOX2					CPS1
					FARSA	RPE65					NT5C3A
					PARS2	PNPLA4					CMPK2
					GARS	SDR16C5					ENTPD8
					YARS2	CAMK2D					ALDOC
					WARS2	CAMK2B					NPR1
					NARS2	IL6R					PAICS
					VARS2	EDN1					PGM2
					UPF1	AQP1					POLR2B
					EEF1A1	DOT1L					DTYMK
					ELAC2	HSD11B2					PFAS
					POP1	FGFR3					GMPR
					EIF1AX	YWHAE					NME3
					STRAP	SPP1					AK4
					THOC5	THEM4					ADPRM
					EIF3H	MCL1					NUDT5
					EIF3C	FGFR4					ATIC
					RAN	CDC37					PRUNE
					EIF3G	COL2A1					AK2
					NUP160	LPAR3					NME1-NME2
					RPP40	LPAR2					HDDC3
					RAE1	MYC					ENTPD3
					GEMIN4	ITGA10					ENTPD2
					EIF3E	COL4A1					POLR2G
					NUP43	F2R					AK3
					EIF2S2	GHR					CTPS2
					EIF4E	MPV17					GMDS
					PABPC3	PEX16					GALK1
					RPP21	MPV17L2					HEXB
					NUP88	ECI2					GNPDA1
					THOC6	PEX7					FUK
					POP5	PEX5					DERA
					EIF4EBP1	SLC19A1					TKT
					WIBG	SLC19A2					CYB5R3
					THOC3	SLC5A6					UAP1
					GEMIN5	GSTP1					UGP2
					GEMIN6	LYPLA1					GALE
					RBM8A	PNPLA6					PGM1
					GEMIN8	GPD1L					CMAS
					POP7	SUMF1					PGM3
					EIF4B	CLTB					UGDH
					EIF2B3	AP3S2					GFPT1
					XPO5	CTNS					NAGK
					HSPA9	AP1S3					H6PD
					EXOSC4	AP1B1					TALDO1
					LSM7	CTSC					CANT1
					HSPD1	LAPTM4B					CMPK1
					TOB1	MCOLN1					NME7
					CNOT6L	KCNE2					DCK
					EXOSC9	MAPK10					ENTPD4
					LSM2	UST					NT5E
					EXOSC8	NEU3					TYRP1
					NAA38	GAB2					BTD
					LSM4	RAC3					GAD1
					NUDT16	WNT10B					PIGT
					DCPS	FZD6					B3GALT1
					ZCCHC7	SLC27A6					OGDHL
					POLR2D	RXRB					SDSL
					POLR1C	ESR1					CKM
					POLR2E	NOTCH1					GNS
					POLR1E	HDAC3					ST3GAL6
					POLR1B	MED16					LDHC
					ZNRD1	PRKAR1B					CERS5
					POLR3G	FKBP4					PLA2G7
					POLR2H	FKBP5					APIP
					BUD31	STX10					GALNT1
					SF3B5	BNIP1					DEGS1
					HNRNPA3	RAB3A					CHKA
					CHERP	PSMB6					ST6GALNAC5
					TXNL4A	PSMB1					COX6B1
					PRPF4	CYB5R1					ABAT
					NHP2L1	SLC3A2					B3GALT6
					PPIL1	COL12A1					B4GALT1
					SNRPE	ARRB2					HGSNAT
					PRPF8	ECSIT					NDUFA1
					SRSF7	STK3					ALDH18A1
					SNRPD1	MAPKAPK3					ADPGK
					GLUL	RAPGEF5					GALNT7
					CA5B	VDAC3					MGAT1
					CA12	RGS2					MAN1A2
					GLUD1	GNA15					RPN1
					GLUD2	MAPK8IP1					ST3GAL2
					FH	MECOM					NSDHL
					HAGHL	CACNB4					MGAT5B
					ME2	CACNA2D3					ALDH9A1
					PDHA1	NTF3					AK5
					ACAT1	MAP3K12					STT3B
					LDHB	FLNA					GAMT
					ALDH7A1	DUSP8					HPSE
					PIK3CB	MAPK8IP2					B4GALT7
					CCNB1	MAP4K2					SARDH
					ADCY9	TNFRSF1A					TRAK2
					CCNA2	TGFBR2					DOLK
					FZR1	DUSP9					STT3A
					MAPK10	MAP4K4					FAH
					PLK1	PPM1B					LPIN2
					MAD2L1	TRAF6					ACO1
					CDC25C	MAP3K2					ALG12
					RPS6KA1	MAPK7					GALNT4
					PIGL	MAPK8IP3					GALNT2
					DPM2	TGFB1					MGAT5
					PGAP1	NFKB2					TUSC3
					PIGV	TRAF2					GANAB
					APC2	TAOK1					C1GALT1
					WNT10B	TAOK2					PNPLA2
					MYC	TAB2					ALG11
					CAMK2D	MAPKAPK2					AGPAT6
					CCND2	MAP3K11					MGAT4B
					SFRP1	CAMK4					EXT2
					RUVBL1	IPPK					CHSY1
					CTNNBIP1	DUSP4					GUCY2C
					SKP1	C12orf5					CA9
					RAC3	ITGB8					PDE4B
					CAMK2B	IL1B					TYMS
					FZD6	IL1R2					CA2
					INSR	ACSM5					CA13
					RPS6KB2	XYLT2					CA8
					IL6R	CASP9					HEXA
					EDN1	FAS					CYB5R2
					AQP1	CDKN1A					GFPT2
					SOCS7	BBC3					RENBP
					FOXO3	MDM2					NPL
					ESR1	DUSP6					GNE
					CISH	HSPA1L					RPE
					PIAS4	NTF4					PDE7B
					SPRY1	RASGRP2					ADA
					SPRY2	LPAR5					NT5C2
					TYK2	LAMA5					NPR2
					IL12RB2	ITGA9					PDE4A
					IL20RA	C8orf44-SGK3					AMPD3
					SPRY4	LAMB1					PDE2A
					GHR	KDR					PAPSS2
					CDC34	DHCR7					TXNRD1
					SKP2	DGKH					UPRT
					CDC20	CYP26B1					NT5M
					CUL7	FUT1					DHODH
					UBE2G1	B4GALT3					DCTPP1
					KEAP1	GALNT3					TXNRD3
					UBE2G2	TGFA					CAD
					KLHL13	VNN2					POLR2D
					MID1	VNN1					POLR1B
					PLA2G4E	ALDH3A1					ENTPD1
					F2RL1	IDI1					NT5C
					SUMF1	ITPKC					NME1
					ATP6V0B	ITPKB					NUDT2
					CLTB	ELOVL4					POLR1E
					AP3S2	MMP9					NME2
					CTNS	EZR					ZNRD1
					AP1S3	KCNJ10					NTPCR
					AP1B1	CYBB					APRT
					CTSC	CA3					PRPS2
					LAPTM4B	ACSL3					GART
					MCOLN1	PTPRF					ADSL
					ATP6V1E2	MFNG					NUDT16
					CPLX1	ACER2					PAPSS1
					RAB3A	GDA					PDE5A
					SGMS2	LTC4S					GLUL
					CERS6	AHCYL2					CA5B
					NEU3	PRKG2					CA12
					SMPD2	SLC46A1					PGLS
					LIMK2	LDHD					CYB5R1
					ASAP3	CNGA1					TSTA3
					WASF1	RPL3L					CA3
					GAB2	VAMP8					GDA
					INHBE	GGA2					PDE6G
					PITX2	GNPTG					AK1
					E2F5	FUCA1					NME4
					RAD23A	ATP6V0A2					GPI
					HSPA4L	NAGLU					RBKS
					UBXN6	UROS					UAP1L1
					TXNDC5	G6PC3					DTX3L
					XBP1	GALNT10					APH1A
					UBQLN4	ECHS1					DCTN2
					SEC24B	HK1					DYNC1LI1
					DNAJB1	TK1					SLC9A3R2
					FGFR3	SEPHS1					GNA13
					EPN3	UAP1L1					TPM2
					RABEP1	PGAM1					SLC30A1
					SH3GL1	ACADVL					SLC31A1
					ARRB2	PIGK					UQCRFS1
					FGFR4	ALAD					COX7A2
					GRK6	POLR3H					UROD
					ARFGAP2	DGKD					ACE2
					CHMP7	TBXAS1					MME
					F2R	ALG1					CALCRL
					VPS25	CBR3					AQP3
					PLXNB1	AK1					DTX4
					RHOD	NME4					TRPV6
					SRGAP3	MAT2A					MT1G
					SEMA3F	IDI2					DLL1
					NTN1	PYCRL					LFNG
					SLIT2	HADHB					COX6A1P2
					ABLIM1	AUH					REN
					OCLN	COMT					MT2A
					SCD5	PDHX					MT1F
					ACSBG2	RRM2					SLC5A1
					SLC27A5	SEPHS2					MT1X
					SLC27A6	ATP6V0E1					SLC26A6
					RXRB	TPI1					UQCRH
					HAP1	CHPT1					COX5B
					GABRG2	GAPDH					COX6C
					SLC38A1	COX11					UQCRC2
					YWHAE	PGAM2					TNNT2
					TP73	SPTLC3					COX5A
					NOTCH1	PI4KB					UQCRB
					HDAC3	ATP5L					FECH
					MED16	DHFRL1					MMAB
					MAPKAPK3	SMS					ALAS1
					GALNT5	CS					DYNC2H1
					STX10	ALG2					DCTN4
					BNIP1	NDUFB6					RFNG
					MAN2A1	POLA2					MAML3
					DPM3	INPP5K					MYL6
					PTGS1	PIGX					PPP1R12C
					GUCY1A3	ALG14					PPP1R12A
					COL2A1	AGPS					STX4
					TUBB	CPOX					ARHGEF12
					GJA1	PTDSS2					KCNMA1
					HMMR	HSD17B10					ACTG2
					SPP1	MAN1B1					ARHGEF1
					ITGA10	DPM1					ARHGEF11
					COL4A1	GPAT2					SCN1B
					BAIAP2	GPI					ACTC1
					KCNQ5	PIGW					TPM3
					GRIN3A	TDO2					CREM
					PDCD4	P4HA3					DLL3
					TFAP4	PIGS					DTX2
					PSMB6	ATP5G2					ADAM17
					PSMB1	NDUFA4L2					MAML2
					ARHGEF4	POLR3B					NCOR2
					ITGAE	ATP6V1C1					ATP7A
					PIN1	ANGPT1					STEAP2
					RNF125	RBX1					TRPM7
					KCNB1	CAMK2G					SLC9A6
					PPP2R5D	PHLPP1					AGT
					IL18	CDK4					CTSA
					PLA2G12A	YWHAQ					KCNJ2
					TICAM1	RHEB					CAMK1
					VDAC3	RAF1					MYL9
					RGS2	PTEN					KCNJ12
					PDE5A	BRCA1					TRPM2
					PGAM5	EFNA5					KCNMB4
					GADD45B	RPTOR					RAMP2
					F12	GPX4					DTX3
					PARVB	GSR					NCSTN
					GNA15	GPX3					DTX1
					ICAM3	GSTM2					NUMBL
					NCAM2	MGST3					APH1B
					CNTN1	PSTK					FTL
					TNFRSF10A	CHST10					MT1E
					TNFRSF21	POFUT1					MT1M
					LPAR3	POMT1					FTH1
					LPAR2	FTMT					SCN5A
					ST3GAL3	MAN2C1					COX6B2
					LPCAT4	IPMK					COX7B2
					EPT1	PDE6G					DYNC1I1
					SLC3A2	PDE3A					HMOX2
					COL12A1	CCNB3					EPRS
					KCNK5	SIAH1					PPOX
					ACER3	RAB8A					HMBS
					DEGS1	PAX8					COX10
					CERS5	TTF1					NR3C2
					SGPL1	RIN1					COX7C
					UGCG	HTR7					UQCRQ
					PIGT	COL7A1					UQCR11
					PIGM	PRCP					CYC1
					ITGB8	TAF6L					UQCRC1
					ICAM2	TAF7L					COX8A
					SGPP2	RBKS					COX4I1
					CDH1	MAPK12					UQCR10
					PTPRF	PPP1CC					THOP1
					CLDN16	EXOC7					NLN
					ITGA9	PPP1CA					RGS2
					PLXNA2	PRKG1					STEAP1
					SEMA4A	SLC25A5					ATOX1
					PLXNA1	PPP3CC					MFNG
[truncated: 1,718 more rows]

## Sheet: COMPARED GENES 
INVASION AND METASTASIS X PROLIFERATION	INVASION AND METASTASIS X EVADING GROWTH SUPPRESSORS	INVASION AND METASTASIS X RESISTING CELL DEATH	INVASION AND METASTASIS X REPLICATIVE IMMORTALITY	INVASION AND METASTASIS X ANGIOGENESIS	INVASION AND METASTASIS X ENERGY METABOLISM	INVASION AND METASTASIS X EVADING IMMUNE DESTRUCTION	INVASION AND METASTASIS X OTHER CANCER TYPES	INVASION AND METASTASIS X CHRONIC DISEASES
855 common elements in "Invasion" and "Proliferation":	638 common elements in "Invasion" and "Growth":	778 common elements in "Invasion" and "Cell death":	484 common elements in "Invasion" and "Immortality":	708 common elements in "Invasion" and "Angiogenesis":	1085 common elements in "Invasion" and "Metabolism":	1104 common elements in "Invasion" and "Immunity":	354 common elements in "Invasion" and "Cancer":	719 common elements in "Invasion" and "Diseases":
GABRQ	CXCR2	CXCR2	CUL4A	GABRQ	ADORA1	CXCR2	HNRNPK	GABRQ
GABRE	ANAPC2	SF3B14	ANAPC2	GABRE	CST4	MYL7	PIAS2	GABRE
ANAPC2	ANAPC5	PRPF38B	ANAPC5	CXCR2	PIP5K1C	PRPF19	DDB1	ADORA1
PIAS2	SMAD2	SART1	DDB1	PIAS2	LDLR	UBE2R2	SMAD2	CXCR2
PIAS3	ARAP3	THOC1	SMAD2	PIAS3	RAB11B	PPIL2	EGFR	HNRNPK
ANAPC5	PARD3	DDX23	ARAP3	DNM2	EGFR	STUB1	CTNNA1	SRSF4
DNM2	PIP5K1C	EFTUD2	PARD3	PARD3	MAP3K7	CUL4A	MAPK1	UBE2R2
SMAD2	EGFR	TCERG1	EGFR	AP2M1	MLLT4	ANAPC2	HSP90AB1	ANAPC2
ARAP3	CTNNA1	DDX46	CTNNA1	AP2B1	PTPN1	UBE2M	TPR	UBE2J2
PARD3	MAP3K7	SNRPA	MLLT4	RAB11B	MAPK1	UBE3C	PKM	ANAPC5
AP2M1	CSNK2A2	WBP11	MAPK1	EGFR	QARS	UBE2J2	IKBKB	DDB1
PIP5K1C	MLLT4	CCDC12	EIF4E2	MAP3K7	PSMF1	FBXW7	SLC2A1	GIT1
LDLR	PTPN1	HNRNPK	INADL	CSNK2A2	PSMD3	UBE2O	NCOR1	DNM2
AP2B1	MAPK1	SRSF4	PPP2R2A	MLLT4	PSMB7	PIAS2	HDAC2	EEA1
RAB11B	CSNK2A1	PLRG1	GNAI3	MAPK1	PSMB8	PIAS3	RXRA	SMAD2
EGFR	MAP3K5	SNRNP40	ME1	CSNK2A1	PSMB3	UBE3B	KAT2A	RAB7A
CTNNA1	HSP90AB1	SNRPC	PKM	MAP3K5	PSMC5	UBE2D3	PRKACA	AP2M1
MAP3K7	EIF4E2	DHX16	IKBKB	EIF4E2	PSMD7	ANAPC5	BAD	LDLR
CSNK2A2	INADL	PRPF19	PFKP	PPP2R2A	PSMA7	UBOX5	ROCK1	AP2B1
MLLT4	PPP2R2A	CTNNBL1	HDAC2	GNAI3	MAP3K5	DDB1	PAK1	EGFR
MAPK1	GNAI3	PHF5A	RXRA	TAB1	DDOST	GIT1	ITGA5	CTNNA1
CSNK2A1	ZAK	USP39	PRKACA	IKBKB	HSP90AB1	DNM2	RDX	MAP3K7
MAP3K5	ME1	SMNDC1	BAD	SLC2A1	EIF4E2	SH3GLB1	PPP1CB	CSNK2A2
HSP90AB1	TAB1	UBE2R2	GNG12	HDAC2	PPP2R2A	ARAP2	CRK	MAPK1
EIF4E2	IKBKB	PPIL2	PAK1	KAT2A	GNAI3	EEA1	ATP6V0D1	CSNK2A1
INADL	SLC2A1	STUB1	PFN2	PFKFB2	ZAK	VPS4B	STAT3	PSMD3
PPP2R2A	NCOR1	CUL4A	PPP1CB	PRKACA	ME1	RAB11FIP3	ARNT	PSMC5
GNAI3	PFKP	ANAPC2	CRK	BAD	DLAT	VPS28	CASP3	PSMD7
ZAK	HDAC2	UBE2M	POLR3C	GNG12	MDH1	SH3GLB2	ITPR1	DERL1
ME1	RXRA	UBE3C	TWISTNB	ROCK1	HAGH	SMAD2	IRS1	SEC61A1
TAB1	KAT2A	UBE2J2	POLR3K	PAK1	PC	RAB7A	SRF	MAP3K5
IKBKB	PFKFB2	FBXW7	POLR2A	ITGA5	PKM	ARAP3	SHC1	NXT1
SLC2A1	PRKACA	UBE2O	ADCY3	GNA13	TAB1	PARD3	ABL1	MYH10
NCOR1	TBC1D4	PIAS2	MAD2L2	PPP1CB	IKBKB	AP2M1	BCL2L1	PPP2R2A
PFKP	BAD	PIAS3	STAT3	CRK	SLC2A1	PIP5K1C	GLS	GNAI3
HDAC2	PIKFYVE	UBE3B	PFKL	ADCY3	NCOR1	LDLR	PPARD	TJP2
RXRA	GNG12	UBE2D3	HK2	DCTN2	PFKP	VTA1	CTBP2	PKM
KAT2A	ROCK1	ANAPC5	MAP2K4	DYNC1LI1	HDAC2	CHMP5	DVL1	TAB1
PFKFB2	PAK1	UBOX5	ITPR1	ATP6V0D1	RXRA	AP2B1	AXIN1	IKBKB
PRKACA	PFN2	DDB1	PPP2R5A	ATP6V0A1	KAT2A	EPN2	DVL3	SLC2A1
TBC1D4	PPP1CB	SMAD2	GNB2	ATP6V1F	PFKFB2	RAB11B	SP1	HDAC2
BAD	CRK	PARD3	CSNK1D	STAT3	PRKACA	EGFR	NUDT16L1	RXRA
PIKFYVE	ADCY3	PIP5K1C	IRS1	PFKL	TBC1D4	CTNNA1	SDC1	KAT2A
GNG12	MAD2L2	EGFR	SHC1	HK2	BAD	MAP3K7	VEGFB	PRKACA
ROCK1	STAT3	CTNNA1	ABL1	ARNT	PIKFYVE	CSNK2A2	C3	BAD
PAK1	PFKL	MAP3K7	BCL2L1	CASP3	GNG12	MLLT4	PDGFRA	GNG12
ITGA5	HK2	CSNK2A2	PPARD	MAP2K4	ROCK1	MAPK1	FLT3LG	ROCK1
PFN2	ARNT	MAPK1	DVL1	JAG1	PAK1	CSNK2A1	IL2RB	PAK1
PPP1CB	CASP3	CSNK2A1	AXIN1	DNM1L	ITGA5	SEC61A1	CALML3	DIAPH1
CRK	MAP2K4	MAP3K5	DVL3	ITPR1	GNA13	MAP3K5	HLA-G	ITGA5
ADCY3	JAG1	HSP90AB1	E2F4	PPP2R5A	PPP1CB	HSP90AB1	MAPK13	PFN2
MAD2L2	DNM1L	NXT1	NCK2	GNB2	CRK	RPP38	JUN	GNA13
ATP6V0D1	ITPR1	UPF2	RASA1	CSNK1D	POLR3C	NXT1	MMP1	PPP1CB
ATP6V0A1	GNB2	EIF4E2	ACADM	IRS1	TWISTNB	INADL	CD14	CRK
ATP6V1F	CSNK1D	PABPC1	VEGFB	SHC1	POLR3K	PPP2R2A	MEF2C	POLR3C
STAT3	IRS1	INADL	CPS1	ABL1	POLR2A	GNAI3	CBLB	POLR3K
PFKL	SRF	PPP2R2A	TNFSF10	BCL2L1	ADCY3	XRN1	WNT11	POLR2A
HK2	SHC1	GNAI3	PDGFRA	PPARD	ATP6V0D1	XRN2	WNT4	ADCY3
ARNT	ABL1	SUGT1	GRIN2A	CTBP2	ATP6V0A1	SPCS3	LAMB2	MAD2L2
CASP3	MAP3K4	TAB1	CALML3	LRP6	ATP6V1F	SRP72	FGF19	DCTN2
MAP2K4	BCL2L1	IKBKB	PDE1C	DVL1	ALG8	SPCS1	FGF11	DYNC1LI1
JAG1	DDX58	TRIP6	PLCB2	AXIN1	DOLPP1	SUGT1	HRAS	ATP6V0D1
DNM1L	PPARD	SLC2A1	MAPK13	DVL3	RFT1	TAB1	UBE2I	ATP6V0A1
ITPR1	CTBP2	NCOR1	JUN	RASA1	ALG5	IKBKB	CDC25A	ATP6V1F
PPP2R5A	LRP6	PFKP	CD36	SDC1	STAT3	TRIP6	CTBP1	STAT3
GNB2	DVL1	HDAC2	MMP1	VEGFB	PFKL	SLC2A1	WNT7A	HK2
ARNTL	AXIN1	RXRA	APOC3	SOCS6	HK2	NCOR1	BCL2	CASP3
CLOCK	DVL3	KAT2A	CYP27A1	ALCAM	ARNT	PFKP	PTPN11	MAP2K4
CSNK1D	SP1	PFKFB2	CPT1A	CD276	GPAA1	HDAC2	THBS1	ITPR1
GTF2I	E2F4	PRKACA	NR1H3	MPZL1	PIGG	RXRA	ITGA6	GNB2
IRS1	NCK2	TBC1D4	GUCY1B3	CDH3	PIGQ	KAT2A	VEGFA	ARNTL
VDAC2	RASA1	BAD	NPR1	IL4R	CASP3	PFKFB2	MAP2K2	CLOCK
SRF	ACADM	PIKFYVE	RPS6KA6	IL22RA1	MAP2K4	PRKACA	PIK3R3	GTF2I
SHC1	VEGFB	GNG12	RASGRP1	PDGFRA	ITPR1	TBC1D4	RPS6KB1	IRS1
ABL1	SOCS6	ROCK1	CBLB	CCL5	PPP2R5A	BAD	PRKX	VDAC2
MAP3K4	PHKB	PAK1	WNT11	IFNGR1	GNB2	PIKFYVE	FZD5	SRF
BCL2L1	PHKA2	PPP1CB	WNT4	CXCL14	GTF2I	GNG12	CCND3	SHC1
DDX58	PHKG2	CRK	FGF19	IL15	IRS1	ROCK1	TP53	ABL1
PPARD	TNFSF10	POLR3C	FGF11	IL2RB	VDAC2	PAK1	DVL2	BCL2L1
CTBP2	PDGFRA	POLR3K	SH2D2A	IL21R	SRF	ITGA5	AXIN2	DDX58
LRP6	CCL5	ADCY3	HKDC1	GRIN2A	SHC1	GNA13	WNT2B	DVL1
DVL1	IFNGR1	MAD2L2	ID1	CALML3	ABL1	PPP1CB	BMP2	DVL3
AXIN1	CXCL14	STAT3	GABARAPL1	ADRB1	MAP3K4	CRK	ID2	SP1
DVL3	IL15	PFKL	EFNA1	PLCB2	BCL2L1	POLR3C	SMAD1	NCK2
SP1	TNFSF14	HK2	GNAQ	PTK2B	GLS	POLR3K	CCNA1	ORAI1
E2F4	LTB	ARNT	HRAS	JAM2	PPARD	ADCY3	ATF4	SDC1
ACVR1B	GRIN2A	CASP3	PPP3CA	CLDN3	DVL1	DYNC1LI1	CD86	IL4R
NCK2	CALML3	MAP2K4	ANAPC4	HLA-DRA	DVL3	ATP6V0D1	TLR2	TNFRSF10B
RASA1	PLCB2	JAG1	MAP2K3	VCAM1	SP1	ATP6V0A1	FOXO1	TSPO
ORAI1	PTK2B	DNM1L	CDC25A	CLDN1	NCK2	ATP6V1F	TCEB2	CFB
SDC1	VCAM1	ITPR1	PKMYT1	CLDN4	RASA1	STAT3	CDKN1B	C3AR1
ACADM	MAP3K8	PPP2R5A	BUB1	NFASC	ORAI1	CASP3	CBLC	C2
VEGFB	MAPK13	GNB2	POLR2B	HLA-G	GGA1	MAP2K4	COL21A1	CFI
SOCS6	JUN	CSNK1D	PARD6G	HLA-DMA	AP3B1	JAG1	STAT5B	CFD
PHKB	CASP10	IRS1	LLGL1	LRRC4B	AP4M1	DNM1L	BAK1	SERPING1
PHKA2	CFLAR	SHC1	WNT7A	MAP3K8	AP3M2	ITPR1	CSF1R	C3
PHKG2	CD36	ABL1	PTPN11	MAPK13	CTSZ	GNB2	ITGA2	CFH
IL4R	MMP1	PRDM4	THBS1	JUN	M6PR	CSNK1D	LAMA2	TNFSF10
TNFRSF10B	APOC3	BCL2L1	PFN1	CASP10	STX6	IRS1	RASSF5	PDGFRA
TNFSF10	CYP27A1	DDX58	ACOX3	CFLAR	B4GALT6	SHC1	ARHGEF6	TNFRSF10C
IL22RA1	CPT1A	GLS	PLA2G4A	CD36	CERS2	BCL2L1	XIAP	CCL5
PDGFRA	NR1H3	DVL1	PLA2G6	NCF1	KDSR	DDX58	BRAF	IFNGR1
CCL5	MAP3K1	AXIN1	PLA2G4B	GUCY1B3	B3GNT3	DVL1	ITGB1	IL15
IFNGR1	NCF1	DVL3	PLD2	TRPV6	ACADM	AXIN1	VAV2	TNFSF14
IL15	CD14	E2F4	VEGFA	NPR1	VEGFB	DVL3	LAMB3	LTB
TNFSF14	MEF2C	NCK2	MAP2K2	MEF2C	MRPL9	ACVR1B	MET	IL2RB
LTB	RPS6KA6	SDC1	SPHK1	CALCRL	MRPS16	NCK2	RAC1	IL21R
IL2RB	RASGRP1	SOCS6	PIK3R3	GABRG1	MRPL27	ORAI1	ILK	GRIN2A
INHBC	CBLB	ALCAM	HSPB1	ARHGDIB	RPL28	M6PR	ROCK2	SLC25A4
IL21R	ARRB1	CD276	POLR3D	RASGRP1	MRPL1	SDC1	PIK3CD	CALML3
GRIN2A	WNT11	MPZL1	POLR3E	CBLB	RPS11	VEGFB	LAMC1	PDE1C
ORAI3	CXXC4	CDH3	POLR2G	STAT4	MRPS12	AZI2	PDGFC	ADRB1
SLC25A4	WNT4	TNFRSF10B	POLR2F	ARRB1	PAFAH1B3	SOCS6	VEGFC	PLCB2
NTSR1	MMP7	TNFSF10	HEXB	WNT11	CEPT1	MRPL9	RAPGEF1	PTK2B
CALML3	FGR	TNFRSF10C	RPS6KB1	CXXC4	SLC4A2	MRPS16	COL4A6	JAM2
PDE1C	FGF19	CCL5	PRKX	WNT4	PHKB	MRPL27	CAV2	CLDN3
ADRB1	FGF11	IFNGR1	FZD5	MMP7	PHKA2	RPL28	PTK2	HLA-DRA
EDNRB	HSPA1A	CXCL14	NKD1	LAMB2	PHKG2	MRPL1	PAK4	VCAM1
P2RX4	SH2D2A	IL15	CCND3	ITGB6	IL4R	RPS11	PDGFB	CLDN1
PLCB2	INPP5D	TNFSF14	TP53	FGR	TNFRSF10B	MRPS12	ELK1	CLDN4
PTK2B	HKDC1	LTB	DVL2	FGF19	CPS1	ALCAM	AKT2	HLA-G
P2RX7	IRF1	CALML3	AXIN2	FGF11	PDGFRA	CD276	RHOA	HLA-DMA
VCAM1	ID1	PLCB2	FBXW11	AQP3	IFNGR1	MPZL1	CRKL	MAPK13
MAP3K8	GABARAPL1	PTK2B	WNT2B	SCNN1B	IL2RB	CDH3	PPP1R12C	JUN
MAPK13	EFNA1	JAM2	BMP2	ACE2	GRIN2A	IL4R	LAMA3	CASP10
JUN	GNAQ	CLDN3	PPP2CA	MME	ORAI3	TNFRSF6B	PAK2	CFLAR
CASP10	HRAS	HLA-DRA	ID2	SH2D2A	SLC25A4	TNFRSF10B	PPP1R12A	CD36
CFLAR	UBE2I	VCAM1	SMAD1	INPP5D	NTSR1	CFB	FN1	MMP1
CD36	PPP3CA	CLDN1	CDC23	HKDC1	CALML3	PROS1	ITGAV	NR1H3
MMP1	ANAPC4	CLDN4	ANAPC11	IRF1	PDE1C	C3AR1	BIRC2	IFIH1
APOC3	MAP2K3	NFASC	CCNB2	EFNA1	ADRB1	C2	ITGA3	MAP3K1
CYP27A1	CDC25A	HLA-G	CCNA1	UNC13B	EDNRB	CFI	PIK3CA	NCF1
CPT1A	PKMYT1	HLA-DMA	CDC26	GNAQ	P2RX4	CFD	PRKCA	TLR5
NR1H3	BUB1	LRRC4B	ACSL1	HRAS	PLCB2	SERPING1	PXN	CD14
MAP3K1	PARD6G	MAP3K8	DBI	GNA11	PTK2B	C3	LAMC2	GUCY1B3
CD14	LLGL1	MAPK13	SCD	RYR2	P2RX7	CFH	ITGA2B	GABRG1
GUCY1B3	CACYBP	JUN	ACOX2	PPP3CA	A4GALT	TNFSF10	RAP1B	RPS6KA6
MEF2C	CTBP1	CASP10	SLC27A4	MAP2K3	FUT2	TNFSF15	RAP1A	CBLB
GABRG1	PRICKLE1	CFLAR	CPT2	LFNG	FUT9	IL22RA1	CTNNB1	STAT4
RPS6KA6	PRICKLE2	MAP3K1	MAP2K7	CACYBP	MAP3K8	PDGFRA	MAP2K1	ARRB1
RASGRP1	WNT7A	NCF1	FOXO1	CTBP1	MAPK13	TNFRSF10C	FLNA	WNT11
CBLB	BCL2	CD14	ETS2	PRICKLE1	JUN	EDA	CDC42	WNT4
STAT4	PTPN11	ABCA2	ANGPT4	PRICKLE2	CD36	CCL5	ACTB	LAMB2
ARRB1	THBS1	RPS6KA6	CDKN1B	WNT7A	MMP1	IFNGR1	CCND1	ITGB6
WNT11	RPS6KA4	ARHGDIB	CBLC	BCL2	APOC3	CXCL14	PDGFA	FGR
CXXC4	CCL20	RASGRP1	ERCC8	PTPN11	CYP27A1	FLT3LG	IGF1R	HSPA1A
WNT4	ERC1	CBLB	DDB2	THBS1	CPT1A	IL15	FGF5	MME
MMP7	SOCS2	ARRB1	PARD6A	RPS6KA4	NR1H3	TNFSF14	ARHGEF1	HKDC1
LAMB2	PFN1	WNT11	MAGI1	CCL20	DAK	LTB	NRAS	IRF1
ITGB6	ACOX3	WNT4	STAT5B	ITGA6	MAP3K1	IL2RB	MSN	UBE2L6
FGF19	PLA2G4A	MEFV	CSF1R	SOCS2	CD14	INHBC	ARHGEF12	GNAQ
FGF11	PLA2G6	FGR	DRD2	CNTF	KCNN4	IL21R	FGFR2	TUBB4B
HSPA1A	PLA2G4B	HSPA1A	RASSF5	SPRED2	GUCY1B3	CD70	IQGAP1	TUBA1C
SCNN1B	PLD2	INPP5D	ADORA2B	SIGLEC1	TRPV6	CALML3	TRAF2	HRAS
SH2D2A	ACACA	HKDC1	BRAF	PLA2G4A	SLC17A5	ADRB1	BAX	TUBB6
INPP5D	VEGFA	IRF1	ITGB1	PLA2G6	AGA	PLCB2	HSP90B1	GNA11
HKDC1	MAP2K2	ID1	VAV2	PLA2G4B	CTSH	PTK2B	HPSE	TUBA1B
IRF1	SPHK1	GABARAPL1	MET	PLD2	ABCA2	JAM2	TWIST1	TUBA4A
ID1	PIK3R3	UBE2L6	RAC1	VEGFA	GLB1	CLDN3	PLCG1	DDX39B
GABARAPL1	HSPB1	HRAS	ILK	MAP2K2	CTSO	HLA-DRA	FRS2	ALYREF
EFNA1	RPS6KB1	UBE2I	PIK3CD	SPHK1	B3GALT4	VCAM1	FZD2	SRSF3
UNC13B	PRKX	PABPC4	PDGFC	PIK3R3	NPR1	CLDN1	WNT7B	NOS1
GNAQ	ATP1A1	DDX39B	VEGFC	HSPB1	MEF2C	CLDN4	TGFB1	RYR2
HRAS	ATP1B3	ALYREF	RAPGEF1	RPS6KB1	LDHD	NFASC	PRKACB	PPIF
GNA11	FRAT2	DHX15	PTK2	PRKX	ACSS1	HLA-G	FZD8	PPP3CA
UBE2I	FZD5	SRSF3	PAK4	ATP1A1	AKR1B10	HLA-DMA	CD63	ANAPC4
NOS1	NKD1	LSM3	PDGFB	ATP1B3	RPS6KA6	LRRC4B	ANK1	MAP2K3
RYR2	NKD2	TRA2B	ELK1	VDR	RASGRP1	MAP3K8	CD44	POLR2B
PPIF	CCND3	PPP3CA	AKT2	FRAT2	CBLB	MAPK13	SMO	SLC12A2
PPP3CA	TP53	UBE2K	RHOA	FZD5	ARRB1	JUN	ITPR2	WNT7A
STIM2	DVL2	RHOBTB2	CRKL	NKD1	WNT11	CASP10	WNT5B	PSMD2
ANAPC4	AXIN2	ANAPC4	PAK2	NKD2	WNT4	CFLAR	WNT3A	PSMC3
MAP2K3	FBXW11	UBE4B	BIRC2	CCND3	LAMB2	CD36	FZD1	BCL2
CDC25A	WNT2B	MAP2K3	PIK3CA	TP53	ITGB6	CPT1A	SDC2	PTPN11
PKMYT1	CSNK1A1	CDC25A	PRKCA	DVL2	FGF19	IFIH1	WNT9A	THBS1
BUB1	BMP2	PKMYT1	PXN	AXIN2	FGF11	DAK	PTCH1	CCL20
PARD6G	PPP2CA	BUB1	VASP	FBXW11	HSPA1A	MAP3K1	WNT6	GRM3
LLGL1	ID2	PARD6G	ITGA2B	WNT2B	PSMB10	NCF1	TNF	ITGA6
CACYBP	SMAD1	LLGL1	RAP1B	CSNK1A1	CERS3	TLR5	MAPK14	SOCS2
CTBP1	CDC23	WNT7A	RAP1A	BMP2	ACE2	CD14	CBL	PFN1
PRICKLE1	ANAPC11	BCL2	CTNNB1	PPP2CA	MME	IRF5	HBEGF	ARPC2
PRICKLE2	CCNB2	PTPN11	MAP2K1	RFNG	INPP5D	GUCY1B3	LYN	TNFRSF10D
WNT7A	CCNA1	THBS1	CDC42	ADRA1B	HKDC1	RASGRP1	MARCKS	PLA2G4A
BCL2	CDC26	RPS6KA4	ACTB	ADRB2	EFNA1	CBLB	TGFBR2	PLA2G4B
PTPN11	ACSL1	CCL20	CCND1	MAP2K7	MGAT3	STAT4	TRAF6	VEGFA
THBS1	DBI	ITGA6	PDGFA	ATF4	PIGZ	ARRB1	RET	MAP2K2
RPS6KA4	SCD	ERC1	IGF1R	IL12A	STX11	WNT11	MAPK7	SPHK1
CCL20	ACOX2	SOCS2	PIP5K1A	CD86	GNAQ	WNT4	MAPKAPK2	PIK3R3
ITGA6	SLC27A4	SIGLEC1	FGF5	CXCL10	HRAS	MEFV	RELA	HSPB1
ERC1	CPT2	TNFRSF10D	NRAS	CXCL9	GNA11	LAMB2	SIN3A	POLR3D
SOCS2	MAP2K7	PABPC4L	PFN4	ETS2	NOS1	ITGB6	HDAC1	POLR3E
CNTF	ATF4	PLA2G4A	FGFR2	MKNK2	RYR2	FGR	IKBKG	POLR2G
SPRED2	CXCL10	PLA2G4B	STT3A	TCEB2	PPIF	HSPA1A	DLG1	POLR2F
PFN1	CXCL9	VEGFA	RPN1	ANGPT4	PPP3CA	MME	CSF2	ARPC1A
FST	FOXO1	MAP2K2	TUSC3	CDKN1B	STIM2	INPP5D	TRADD	PRKX
ACOX3	THRA	PIK3R3	GANAB	DYNC2H1	MAP2K3	IRF1	ATM	VDR
PLA2G4A	MED24	POLR3D	MAN1A2	DCTN4	POLR2B	ID1	NFKB2	FZD5
PLA2G6	ETS2	POLR3E	STT3B	CBLC	FUT4	GABARAPL1	IRF3	CCND3
PLA2G4B	MKNK2	POLR2F	HPSE	CLDN15	LFNG	UBE2L6	CUL2	TP53
PLD2	TCEB2	RPS6KB1	PLCG1	F11R	SLC12A2	GNAQ	SOCS1	DVL2
ACACA	ANGPT4	PRKX	FZD2	STAT5B	ACAT2	TUBB4B	JAK3	FBXW11
VEGFA	CDKN1B	ATP1A1	WNT7B	TNFSF11	GLO1	TUBA1C	CCR7	WNT2B
MAP2K2	CBLC	ATP1B3	TGFB1	CXCR1	WNT7A	HRAS	ATF2	PPP2CA
SPHK1	DUSP1	FZD5	PRKACB	CSF1R	PSMD2	TUBB6	CREB1	CDC23
PIK3R3	PARD6A	NKD1	FZD8	HLA-DOB	PSMC3	TUBA1B	CREB3L2	ANAPC11
HSPB1	MAGI1	CCND3	ITPR2	HLA-DPB1	PSMB4	TUBA4A	MAD1L1	CCNB2
RPS6KB1	STAT5B	TP53	WNT5B	NLGN4Y	BCL2	UBE2I	DDX3X	CCNA1
PRKX	TNFSF11	DVL2	WNT3A	CDH4	RPLP0P6	NOS1	TCF7L1	CDC26
ATP1A1	CXCR1	AXIN2	FZD1	PVRL1	RPL27A	PPP3CA	LEF1	MAP2K7
ATP1B3	CSF1R	FBXW11	WNT9A	MAP2K5	RPS26	UBE2K	TCF7L2	ATF4
VDR	MAP2K5	WNT2B	WNT6	ITGA2	MRPL33	RHOBTB2	EGLN1	IL12A
CALB1	DRD2	BMP2	TNF	JUNB	PTPN11	ANAPC4	EGLN2	CD86
FRAT2	JUNB	PPP2CA	MAPK14	IL20RB	THBS1	UBE4B	ATP6V0D2	CXCL10
FZD5	CCL22	ID2	CBL	CCL22	SMPD4	MAP2K3	JAK1	TLR2
NKD1	CCL27	SMAD1	HBEGF	CCL27	CERK	PARD6G	BMPR2	ETS2
NKD2	RASSF5	CDC23	MGAT5	LAMA2	RPS6KA4	LLGL1	IL1R2	CDKN1B
CCND3	ADORA2B	ANAPC11	DOLK	ITGB4	ITGA6	WNT7A	ETS1	SNRPD3
TP53	XIAP	CCNB2	MGAT1	RASSF5	AP3D1	BCL2	BIRC3	DYNC2H1
DVL2	BRAF	CCNA1	B4GALT1	ADORA2B	AP1M1	RPLP0P6	FZD10	DCTN4
AXIN2	ITGB1	CDC26	ALG12	BRAF	IGF2R	RPL27A	TNXB	CBLC
FBXW11	VAV2	MAP2K7	MGAT4B	ITGB1	SOCS2	RPS26	COL4A4	DDB2
WNT2B	MET	ATF4	MGAT5B	VAV2	STX18	MRPL33	IRF7	UBE2D2
CSNK1A1	RAC1	CD86	ALG11	LAMB3	ACOX3	PTPN11	NOTCH3	CLDN15
BMP2	ILK	CXCL10	TGFBR2	COL27A1	ST3GAL5	THBS1	CREB5	F11R
PPP2CA	ROCK2	CXCL9	RAB5B	MET	RPL17	RPS6KA4	CAV1	STAT5B
SMAD5	PIK3CD	FOXO1	SMAD7	RAC1	RPS21	CCL20	GPC1	TNFSF11
ID2	PDGFC	THRA	RAB5A	ROCK2	RPL35	ITGA6	RBL1	SAR1B
SMAD1	VEGFC	MED24	PPP3R1	PIK3CD	RPL37	ERC1	HLA-B	CXCR1
ID4	RAPGEF1	MKNK2	PPP3CB	LAMC1	MRPL21	SOCS2	HLA-A	HLA-DOB
CDC23	PTK2	TCEB2	GNAI2	PDGFC	RPL7	CNTF	SDC4	HLA-DPB1
ANAPC11	PAK4	ANGPT4	NFATC2	VEGFC	RPL19	SPRED2	HLA-C	PVRL1
CCNB2	PDGFB	CDKN1B	RPS6KA3	COL4A6	RPL32	VPS37B	ITGB7	GTF2IRD1
CCNA1	ELK1	XAB2	MAPKAPK2	PTK2	MRPL22	ARPC2	CD40	VDAC1
CDC26	AKT2	EIF4A3	RELA	PAK4	RPL38	MYO10	LAMA4	DRD2
ACSL1	RHOA	PPIE	NGF	PDGFB	RPL5	SIGLEC1	LAMA1	NLRX1
DBI	CRKL	SNRPD3	PLCD3	ELK1	RPL22	STX18	TNC	ITGA2
SCD	PAK2	SF3A2	TSC2	AKT2	RPL4	TNFRSF10D	ACTN4	LAMA2
ACOX2	ITGAV	ZMAT2	PLCD1	RHOA	RPL22L1	RPL17	FLNB	ITGB4
SLC27A4	BIRC2	PRPF38A	HDAC1	CRKL	RPS18	RPS21	FLNC	PPP1R1B
CPT2	PIK3CA	CDC40	PLCB3	PPP1R12C	MRPS11	RPL35	PDGFD	ADORA2B
ADRA1B	PRKCA	RBM22	IKBKG	LAMA3	RPS9	RPL37	PDGFRB	XIAP
ADRB2	PXN	CBLC	DLG1	PAK2	RPS2	MRPL21	MAPK3	BRAF
MAP2K7	VASP	ERCC8	GUCY1A2	PPP1R12A	RPL30	RPL7	RAC2	ITGB1
ATF4	ITGA2B	DDB2	GNAS	FN1	RPS23	RPL19	AKT3	LAMB3
IL12A	RAP1B	UBE2D2	ATM	ITGAV	MRPL19	RPL32	PAK3	COL27A1
CXCL10	RAP1A	PARD6A	TBK1	BIRC2	RPL35A	MRPL22	SHC3	MET
TLR2	CTNNB1	CLDN15	CDC16	ITGA3	FAU	RPL38	PAK6	RAC1
FOXO1	MAP2K1	F11R	CDC27	PIK3CA	RPL37A	RPL5	PTGS2	ILK
THRA	FLNA	STAT5B	GNG10	PRKCA	MRPS18C	RPL22	CASP8	ROCK2
MED24	CDC42	TNFSF11	GNB4	PXN	RPS8	RPL4	TRAF1	PIK3CD
ETS2	ACTB	CXCR1	C1GALT1	LAMC2	RPS12	RPL22L1	IL6	LAMC1
MKNK2	CCND1	HLA-DOB	GALNT4	ITGA2B	RPL18A	RPS18	MAPK11	DOCK1
TCEB2	PDGFA	HLA-DPB1	GALNT7	RAP1B	RSL24D1	MRPS11	CREB3L1	COL4A6
ANGPT4	IGF1R	NLGN4Y	GALNT1	RAP1A	RPS15A	RPS9	IL8	CAV2
CDKN1B	PIP5K1A	CDH4	GALNT2	CTNNB1	RPL11	RPS2	MRAS	PTK2
CBLC	PIP4K2A	PVRL1	ST3GAL2	MAP2K1	MRPS5	RPL30	DCN	VCL
DDB2	FGF5	MAP2K5	MAD1L1	CDC42	RPS3	RPS23	MMP2	PDGFB
DUSP1	PIP4K2B	JUNB	PDE3B	COL11A1	RPS13	MRPL19	FGF2	ELK1
PARD6A	GNA12	CCL22	CPEB1	ACTB	MRPL15	RPL35A	CTTN	AKT2
MAGI1	NRAS	CCL27	ATG12	CCND1	C2orf15	FAU	TLR4	RHOA
STAT5B	PIP4K2C	XIAP	TCF7L1	PDGFA	RPS25	RPL37A	PLAUR	CRKL
TNFSF11	PFN4	BRAF	LEF1	IGF1R	MRPL28	MRPS18C	WNT5A	LAMA3
CSF1R	FGFR2	ITGB1	TCF7L2	MYLK4	RPL12	RPS8	PLCG2	FN1
GTF2IRD1	TRAF2	VAV2	ALDOA	FGF5	FUT3	RPS12	ARAF	ITGAV
VDAC1	HSP90B1	RAC1	PPP2R1A	ARHGEF1	B3GNT5	RPL18A	TIAM1	BIRC2
MAP2K5	PLCG1	ROCK2	PPP2R5B	GNA12	B3GNT4	RSL24D1	TWIST2	ITGA3
DRD2	FZD2	PIK3CD	MAOA	NRAS	B4GALT4	RPS15A	FZD4	PIK3CA
ITGA2	WNT7B	VEGFC	PPP2CB	ARHGEF12	B3GNT1	RPL11	WNT16	PRKCA
TAS2R5	TGFB1	RAPGEF1	PPP2R2C	FGFR2	ST3GAL4	MRPS5	FGF13	PXN
JUNB	PRKACB	PTK2	ATP6V0D2	TRAF2	B4GALT2	RPS3	FZD9	LAMC2
IL20RB	FZD8	PAK4	ATP6V1H	PLCG1	PLA2G4A	RPS13	IGF2	ITGA2B
LAMA2	ITPR2	AKT2	ATP6V0C	FZD2	PLA2G6	MRPL15	WNT3	CAPN2
ITGB4	WNT5B	RHOA	SNAI2	WNT7B	PLA2G4B	C2orf15	HOXD10	RAP1B
RASSF5	WNT3A	CRKL	GUSB	PRKACB	LPCAT1	RPS25	FGFR1	RAP1A
ADORA2B	FZD1	PAK2	GNS	FZD8	PLD2	MRPL28	PLAU	CTNNB1
LPAR6	WNT9A	ITGAV	HGSNAT	CD44	PAFAH1B1	RPL12	TIMP3	MAP2K1
XIAP	WNT6	BIRC2	ENTPD4	SMO	PPAP2C	PLA2G4A	TGFB2	FLNA
BRAF	TNF	PIK3CA	BMPR2	ITPR2	MDH2	PLA2G6	PLCE1	CDC42
ITGB1	MAPK14	PRKCA	BMPR1B	WNT5B	ACSS2	PLA2G4B	LUM	COL11A1
VAV2	CBL	PXN	ST6GALNAC5	WNT3A	ALDH3A2	PLD2	FZD7	ACTB
LAMB3	HBEGF	CAPN2	CD38	FZD1	ALDH1B1	PPAP2C	RRAS	CCND1
COL27A1	LYN	RAP1B	GAD1	SDC2	GRHPR	SEC11C	TCF7	PDGFA
MET	INPPL1	RAP1A	TRAK2	WNT9A	ACACA	SRP19	KIT	IGF1R
RAC1	ADRBK2	CTNNB1	ABAT	PTCH1	VEGFA	IMMP2L	NGFR	ARPC5
ILK	TGFBR2	MAP2K1	MAGI3	WNT6	MAP2K2	SRP68	IL6ST	ARPC1B
ROCK2	RAB5B	CDC42	SLC27A1	TNF	SPHK1	VEGFA	KITLG	WASF2
PIK3CD	TRAF6	ACTB	SCP2	MAPK14	PIK3R3	MAP2K2	PRKCE	CFL1
LAMC1	SMAD7	CCND1	LPAR4	CBL	HSPB1	SPHK1	PPARG	GNA12
PDGFC	GRK5	IGF1R	POLR2L	LYN	POLR3D	PIK3R3	GSN	NRAS
VEGFC	RAB5A	PIP5K1A	ETS1	CLTC	POLR3E	POLR3D	PML	MSN
RAPGEF1	PPP3R1	PIP4K2A	LDHC	NEDD4L	POLR2G	POLR3E	PLAT	PFN4
COL4A6	PPP3CB	PIP4K2B	ALDH9A1	ADRBK2	POLR2F	POLR2F	STAT1	ARHGEF12
PTK2	CXCL12	NRAS	B3GALT1	CLTCL1	PPT2	ARPC1A	HMOX1	MYH9
PAK4	GNAI2	PIP4K2C	ST3GAL6	RAB5B	NAGPA	RPS6KB1	STAT5A	ARPC3
PDGFB	NFATC2	TRAF2	MAP2K6	CLTA	HEXB	PRKX	ETV6	TRAF2
ELK1	IRAK4	BAX	FZD10	STAM	GAA	ATP1A1	ETV7	SAR1A
AKT2	RPS6KA3	HSP90B1	CA9	AP2A1	PSAPL1	ATP1B3	KAT2B	DNAJC3
RHOA	MAPK7	PLCG1	PLA2G2A	GRK5	HYAL1	FZD5	EIF2AK2	SEC61G
CRKL	MAPKAPK2	FRS2	ANGPTL4	AP2S1	AP1S1	NKD1	RPS6	CANX
LAMA3	NFKBIE	FZD2	PLCB1	RAB5A	GGA3	CCND3	EIF4EBP1	HSPA5
PAK2	NFKBIB	WNT7B	RASGRF1	STAM2	AP1M2	TP53	EIF4B	EIF2AK3
FN1	RELA	TGFB1	RBL1	PPP3R1	DNASE2	DVL2	FH	BAX
ITGAV	IRAK1	PRKACB	PPARA	PPP3CB	GM2A	AXIN2	PIK3CB	VCP
BIRC2	NTF3	FZD8	ITGB2	CXCL12	PPT1	FBXW11	CCNA2	PLCG1
ITGA3	NGF	ITPR2	TLN2	GNAI2	RPS6KB1	WNT2B	MAPK10	FZD2
PIK3CA	PLCD3	WNT5B	PDGFD	NTNG2	PRKX	BMP2	CDC25C	WNT7B
PRKCA	TSC2	WNT3A	PDGFRB	NFATC2	ATP1A1	PPP2CA	APC2	TGFB1
PXN	PLCD1	FZD1	MAPK3	MAPK7	ATP1B3	ID2	WNT10B	PRKACB
LAMC2	RCAN2	SDC2	RAC2	MAPKAPK2	FZD5	SMAD1	MYC	FZD8
VASP	NCOA2	WNT9A	AKT3	NFKBIB	CCND3	CDC23	CAMK2D	CD44
ITGA2B	ATP2A2	WNT6	PAK3	RELA	TP53	ANAPC11	CCND2	ITPR2
RAP1B	MED12	TNF	SHC3	NGF	DVL2	CDC26	RAC3	WNT5B
RAP1A	THRB	MAPK14	PAK6	ATP2A2	WNT2B	ACSL1	CAMK2B	WNT3A
CTNNB1	MED13L	CBL	EPHA2	HDAC1	PPP2CA	ADRB2	FZD6	FZD1
MAP2K1	SIN3A	LYN	HEXA	PLCB3	CCNB2	MAP2K7	RPS6KB2	SDC2
FLNA	HDAC1	INPPL1	PTGS2	IKBKG	CCNA1	ATF4	FOXO3	WNT9A
CDC42	PLCB3	NEDD4L	IL6	CSF2	ACSL1	IL12A	ESR1	WNT6
COL11A1	SLC16A10	SMURF2	MAGI2	JAM3	DBI	CD86	SPRY2	TNF
ACTB	SLC16A2	ADRBK2	CSF1	GUCY1A2	SCD	CXCL10	SKP2	MAPK14
CCND1	CARD11	TGFBR2	MAPK11	GNAS	ACOX2	CXCL9	CDC20	CBL
PDGFA	IKBKG	SMURF1	MRAS	STX2	SLC27A4	TLR2	GAB2	HBEGF
IGF1R	LCK	TRAF6	FGF2	STX3	CPT2	FOXO1	FGFR3	LYN
MYLK4	DLG1	SMAD7	WNT5A	STX4	MTFMT	THRA	RXRB	CLTC
PIP5K1A	CSF2	GRK5	PLCG2	TRADD	POGLUT1	MED24	YWHAE	ADRBK2
PIP4K2A	BCL10	WWP1	ARAF	CXCL2	RFNG	TCEB2	NOTCH1	TGFBR2
FGF5	GNAS	PPP3R1	TIAM1	TNFRSF1A	GALNT13	DYNC2H1	HDAC3	CLTCL1
PIP4K2B	TRADD	PPP3CB	FZD4	TAB2	B4GALT5	CBLC	COL4A1	RAB5B
GNA12	CXCL2	CXCL12	WNT16	RIPK1	GALNT14	ERCC8	PDCD4	TRAF6
NRAS	TNFRSF1A	GNAI2	FGF13	IL1B	DMBT1	DDB2	TFAP4	CLTA
PIP4K2C	ATM	NTNG2	FZD9	TBK1	ADRA1B	UBE2D2	VDAC3	AP2A1
PFN4	NFKB2	NFATC2	WNT3	IFNAR1	CST3	PARD6A	CDH1	GRK5
FGFR2	TAB2	IRAK4	FGFR1	IFNAR2	ADRB2	CLDN15	PTPN6	AP2S1
TRAF2	RIPK1	RPS6KA3	TGFB2	CUL2	STX8	F11R	EZR	RAB5A
BAX	IL1B	KIDINS220	PLCE1	SOCS1	USE1	STAT5B	MMP9	PPP3R1
HSP90B1	TBK1	MAPK7	FZD7	GNG10	SMPD3	TNFSF11	LAMB1	PPP3CB
PLCG1	CUL2	MAPKAPK2	RRAS	JAK3	CERS4	LDLRAP1	LAMA5	CXCL12
FZD2	SOCS1	NFKBIE	SORBS1	CCL26	MAP2K7	ACAP1	FAS	GNAI2
WNT7B	CDC16	NFKBIB	NLK	CCR7	ATF4	CHMP4C	CDKN1A	NFATC2
TGFB1	CDC27	RELA	TCF7	STAT2	ALG3	RAB11FIP4	KDR	IRAK4
PRKACB	GNG10	IRAK1	PLCB4	CXCL3	MOGS	PSD4	MDM2	RPS6KA3
FZD8	JAK3	NTF3	PLA2G4C	GNB4	DPAGT1	RAB11FIP1	CASP9	NFKBIE
CD44	CCL26	NGF	ADCY6	ATF2	TLR2	CXCR1	RBX1	NFKBIB
SMO	CCR7	PLCD3	P2RY1	CREB1	FOXO1	CSF1R	CAMK2G	RELA
ITPR2	STAT2	TSC2	ADCY7	CREB3L2	THRA	RPP25L	RAF1	IRAK1
WNT5B	CXCL3	PLCD1	DLG4	KCNMA1	MED24	HLA-DOB	PPP1CC	ATP2A2
WNT3A	GNB4	RCAN2	GNG4	CACNA1C	ETS2	HLA-DPB1	PTEN	SIN3A
FZD1	MAP3K2	NCOA2	GNAO1	CACNA1S	MKNK2	NLGN4Y	ACTG1	HDAC1
WNT9A	ATF2	ATP2A2	GNG11	SLC8A1	TCEB2	CDH4	PPP1CA	PLCB3
PTCH1	CREB1	MED12	GNB5	ATP2B1	ANGPT4	PVRL1	MAPK12	IKBKG
WNT6	CREB3L2	THRB	KIT	TCF7L1	CDKN1B	NLRX1	DDX5	LCK
TNF	MAD1L1	MED13L	NGFR	LEF1	ALOX12	ITGA2	HLA-E	DLG1
MAPK14	PDE3B	SIN3A	IL7R	VANGL1	PIGF	JUNB	CDK4	CSF2
CBL	ATG12	HDAC1	KITLG	TCF7L2	GPLD1	THBD	BRCA1	BCL10
HBEGF	CACNA1C	PLCB3	CPT1C	SENP2	CBLC	IL20RB	PIM1	JAM3
LYN	CACNA1S	SLC16A10	CPT1B	FOSL1	DDB2	CCL22		GUCY1A2
INPPL1	TCF7L1	SLC16A2	FADS2	EGLN1	ALOX15B	CCL27	183 elements included exclusively in "Cancer":	GNAS
CLTC	LEF1	CARD11	ACSL4	ALDOA	DUSP1	TNFSF9	SSX1	TRADD
SMURF2	VANGL1	IKBKG	PPARG	PFKFB3	COL21A1	LAMA2	SIRT1	CXCL2
TGFBR2	TCF7L2	LCK	PLTP	EGLN2	SLC1A5	ITGB4	HDAC4	TNFRSF1A
CLTCL1	SENP2	DLG1	ACSL5	PDK1	SLC36A1	RASSF5	TP63	ATM
SMURF1	FOSL1	CSF2	EHHADH	IFNGR2	STAT5B	XIAP	EZH2	NFKB2
RAB5B	EGLN1	BCL10	SLC27A2	AGRN	CSF1R	BRAF	STMN1	TAB2
TRAF6	ALDOA	JAM3	OLR1	PPP2R1A	GTF2IRD1	ITGB1	SLC45A3	RIPK1
CLTA	PFKFB3	TRADD	RPS6KA2	CACNA1B	VDAC1	VAV2	RASSF1	IL1B
STAM	EGLN2	CXCL2	SIPA1	PPP2R5B	MAP2K5	LAMB3	NCOA4	TBK1
AP2A1	PDK1	TNFRSF1A	AGAP2	PPP2R3A	ITGA2	COL27A1	APPL1	IFNAR1
SMAD7	IFNGR2	ATM	PARD6B	PPP2CB	LAMA2	MET	RALBP1	IFNAR2
AP2S1	PPP2R1A	NFKB2	SERPINE1	PPP2R2C	ITGB4	RAC1	SUFU	IRF3
RAB5A	CACNA1B	TAB2	NPR2	SNAP25	RASSF5	ROCK2	DAPK3	SOCS1
STAM2	PPP2CB	RIPK1	SPHK2	NSF	ADORA2B	PIK3CD	RALA	CDC16
PPP3R1	PPP2R2C	IL1B	STAT5A	ATP6V0D2	LPAR6	LAMC1	YWHAG	UBA1
PPP3CB	SNAI2	TBK1	CA2	NAPA	BRAF	PDGFC	GTF2H1	CDC27
CXCL12	PRLR	IRF3	CA13	ATP6V1H	ITGB1	VEGFC	HDAC7	GNG10
GNAI2	SOCS5	HERC4	CA8	ATP6V0C	VAV2	COL4A6	SND1	JAK3
NFATC2	BMPR2	TRIP12	BMP8B	MYL6	LAMB3	CAV2	GTF2A2	STAT2
IRAK4	BMPR1B	TRIM37	PDE2A	ACTG2	COL27A1	PTK2	CDK14	CXCL3
RPS6KA3	LHB	UBE2W	LPAR1	ARHGEF11	MET	PAK4	CDKN2C	GNB4
MAPK7	IL1R2	DET1	FPR1	PVRL3	RAC1	VCL	MEN1	TJP1
MAPKAPK2	MAGI3	HERC3	S1PR1	LEPR	ILK	PDGFB	SS18	TUBB3
NFKBIE	SLC27A1	UBA6	CUL4B	CSF3	ROCK2	AKT2	GOLPH3	TUBA3C
NFKBIB	SCP2	CUL2	RPS6	IL13RA2	PIK3CD	RHOA	GSTO1	TUBA1A
RELA	LPAR4	SAE1	EIF4E	PRLR	LAMC1	ARHGAP35	DAPK1	ATF2
IRAK1	ETS1	SOCS1	EIF4EBP1	IL23A	PDGFC	CRKL	TYMP	CREB1
NTF3	BIRC3	UBE2Z	EIF4B	SPRED1	VEGFC	LAMA3	BMF	CREB3L2
NGF	CCL2	UBE2A	NUDT16	SOCS5	RAPGEF1	PAK2	CYP1B1	PDE3B
PLCD3	MAP2K6	KLHL9	POLR2D	CLCF1	COL4A6	PPP1R12A	ZFPM2	DDX3X
TSC2	DKK1	RHOBTB1	POLR1C	STAT6	PTK2	FN1	CYP24A1	ATG5
PLCD1	GPC4	CDC16	POLR2E	JAK1	PAK4	ITGAV	GSTK1	MAVS
RCAN2	FZD10	UBA1	POLR1E	GUSB	PDGFB	BIRC2	EPHX1	CACNA1C
NCOA2	NOTCH3	CDC27	POLR1B	CTSA	ELK1	ITGA3	DNMT1	CACNA1S
ATP2A2	PLA2G2A	UBA2	ZNRD1	LHB	AKT2	PIK3CA	CDCA5	SLC8A1
MED12	ANGPTL4	UBE2Q2	POLR3G	OXTR	RHOA	PRKCA	BIRC5	TCF7L1
THRB	CREB5	GNG10	POLR2H	CD38	CRKL	PXN	GTF2H3	LEF1
MED13L	PLCB1	JAK3	GLUL	CDH2	LAMA3	LAMC2	CHEK1	TCF7L2
SIN3A	RASGRF1	CCL26	CA5B	HLA-DQB1	PAK2	VASP	EYA1	FOSL1
HDAC1	RBL1	CCR7	CA12	CDH15	PPP1R12A	ITGA2B	ETV5	IFNGR2
PLCB3	IL1A	STAT2	GLUD1	NEGR1	FN1	CAPN2	GLI1	PPP2R1A
SLC16A10	PPARA	CXCL3	GLUD2	NLGN2	ITGAV	RAP1B	ZBTB16	CACNA1B
SLC16A2	CD8A	GNB4	PIK3CB	GLG1	ITGA3	RAP1A	BCR	GNAL
CARD11	ITGB2	ATF2	CCNB1	PVR	PIK3CA	CTNNB1	CKS2	MAOA
IKBKG	ICAM1	CREB1	ADCY9	ETS1	PRKCA	MAP2K1	TRAF4	PPP2CB
LCK	CD40	CREB3L2	CCNA2	BIRC3	LAMC2	CDC42	MSH3	PPP2R2C
DLG1	TLN2	MAD1L1	FZR1	CCL2	VASP	COL11A1	GTF2H2	ATP6V0D2
CSF2	FLNB	ATG12	MAPK10	MAP2K6	ITGA2B	ACTB	DNAJA3	ATP6V1H
BCL10	FLNC	ATG5	PLK1	SCNN1G	RAP1B	CCND1	HDAC5	ATP6V0C
GUCY1A2	PDGFD	MAVS	MAD2L1	SCNN1A	RAP1A	PDGFA	GTF2H2C	NLRP3
TBXA2R	PDGFRB	TCF7L1	CDC25C	DKK1	CTNNB1	IGF1R	ST14	CARD9
STIM1	MAPK3	LEF1	RPS6KA1	GPC4	MAP2K1	MYLK4	SOX4	NOD1
GNAS	RAC2	TCF7L2	APC2	FZD10	FLNA	ARPC5	CCNG1	LEPR
STX2	FYN	EGLN1	WNT10B	HLA-DPA1	CDC42	ARPC1B	BCL2L11	CSF3
STX3	AKT3	ALDOA	MYC	VTCN1	COL11A1	PIP5K1A	ETV4	IL23A
TRADD	PAK3	PFKFB3	CAMK2D	TNXB	ACTB	PIP4K2A	GSTA4	STAT6
CXCL2	SHC3	EGLN2	CCND2	COL4A4	CCND1	WASF2	GSTO2	JAK1
TNFRSF1A	PAK6	PDK1	SKP1	ATP6V1B1	PDGFA	PIP4K2B	RALB	LAMP1
ATM	EPHA2	IFNGR2	RAC3	IL15RA	IGF1R	ARHGEF1	TFG	APP
NFKB2	PTGS2	PPP2R1A	CAMK2B	NOTCH3	MYLK4	LIMK1	STK4	CD38
TAB2	NOD2	PPP2R5B	FZD6	GABRP	PIP5K1A	CFL1	RB1	IL1R2
RIPK1	TAB3	PPP2R3A	INSR	PLA2G2A	PIP4K2A	NRAS	STK36	PSMD11
IL1B	IL18R1	MAOA	RPS6KB2	KCNJ2	FGF5	MSN	RARA	PSMD1
TBK1	CASP8	PPP2CB	FOXO3	CREB5	PIP4K2B	PIP4K2C	MECOM	PSMD13
IFNAR1	MLKL	PPP2R2C	SKP2	CAMK4	GNA12	ARHGEF12	AR	PSMD8
IFNAR2	BCL3	NLRP3	CDC20	PLCB1	NRAS	FGFR2	CDK6	PSMC4
CUL2	TRAF1	CARD9	PLA2G4E	THBS2	PIP4K2C	ARPC3	MSH2	GAD1
SOCS1	IL6	NOD1	GAB2	RASGRF1	FGFR2	SEC62	E2F1	NUP98
CDC16	MAGI2	ERBB2IP	E2F5	CADM1	STT3A	TRAF2	HHIP	XPO1
CDC27	TNFAIP3	SNAI2	RAD23A	PDCD1LG2	TRAF2	SEC61G	RUNX1	EIF4G3
GNG10	CSF1	PVRL3	FGFR3	HLA-B	CANX	CANX	EGR2	EIF4G2
JAK3	MAPK11	PRLR	FGFR4	HLA-A	RPN1	HSPA5	YWHAH	SRSF2
STAT2	ITCH	SOCS5	F2R	CD8A	TUSC3	BAX	RASA2	SRSF1
CXCL3	CASP7	IL1RAP	SCD5	MAG	HSPA5	HSP90B1	EGR3	SRSF9
GNB4	CXCL1	GUSB	ACSBG2	PVRL2	GANAB	PLCG1	HDAC10	CDH2
HTR2C	CREB3L1	BMPR2	SLC27A5	ITGB2	BAX	FZD2	HDAC6	HLA-DQB1
MAP3K2	IL8	BMPR1B	SLC27A6	CNTNAP1	MAN1A2	WNT7B	HDAC8	POLR2L
ATF2	MRAS	LHB	RXRB	ITGA4	STT3B	TGFB1	YWHAB	ETS1
CREB1	MMP2	PABPC5	YWHAE	ICAM1	HSP90B1	PRKACB	EML4	MASP1
CREB3L2	FGF2	SYMPK	TP73	L1CAM	MAN1A1	FZD8	BMI1	C5
MAD1L1	TLR4	NCBP1	MAPKAPK3	CD22	HPSE	CD44	KIF23	CASP1
CPEB1	WNT5A	UPF3B	GUCY1A3	SELL	PLCG1	ITPR2	TPM3	BIRC3
ATG12	PLCG2	SRSF2	PPP2R5D	CD274	FZD2	WNT5B	HMGA2	CCL2
CACNA1C	ARAF	SRSF1	PLA2G12A	CADM3	WNT7B	WNT3A	JMJD1C	MAP2K6
CACNA1S	TIAM1	SNRNP27	PDE5A	SDC4	TGFB1	FZD1	BMP2K	FZD10
SLC8A1	FZD4	SF3B4	GADD45B	HLA-C	PRKACB	SDC2	LYL1	HLA-DPA1
ATP2B1	WNT16	PRPF31	LPAR3	PTPRM	FZD8	WNT9A	HOXA11	COL4A4
TCF7L1	FGF13	PCBP1	LPAR2	SDC3	CD63	WNT6	NR4A3	MYH14
LEF1	FZD9	HNRNPU	DEGS1	VCAN	ITPR2	TNF	TAF15	ATP6V1B1
VANGL1	WNT3	U2AF2	CERS5	ITGB7	WNT5B	MAPK14	RUNX2	IL15RA
TCF7L2	FGFR1	AQR	PIGT	NCAM1	WNT3A	CBL	ERG	IRF7
SENP2	PLAU	PRPF3	CDH1	NEO1	FZD1	LYN	FUS	GABRP
FOSL1	TGFB2	SRSF9	CTNND1	CLDN9	WNT9A	INPPL1	ETV1	CREB5
EGLN1	PLCE1	SF3B1	RAPGEF3	CD40	WNT6	ASAP2	SPINT1	CAMK4
ALDOA	FZD7	CDH2	CDKN1A	SELPLG	TNF	ASAP1	BCL6	PLCB1
PFKFB3	RRAS	HLA-DQB1	KDR	NRCAM	MAPK14	MARCKS	DAPK2	THBS2
EGLN2	SORBS1	CDH15	MDM2	SPN	CBL	AMPH	HIST1H2BD	CAV1
PDK1	NLK	NEGR1	CASP9	NRXN2	HBEGF	CLTC	ALDH3B2	IL1A
IFNGR2	TCF7	NLGN2	RASGRP2	CLDN23	LYN	FOLR1	JUP	PPARA
AGRN	MYD88	GLG1	CA3	COL6A3	INPPL1	NEDD4L	CEBPA	HLA-B
PPP2R1A	RELB	PVR	ACSL3	COL5A2	MGAT5	EHD4	ADH5	HLA-A
CACNA1B	PRKCQ	POLR2L	HK1	COL6A1	DOLK	SMURF2	CYP1A1	CD8A
PPP2R5B	IL1R1	CASP1	ANGPT1	LAMA4	MGAT1	ADRBK2	CCBL1	PVRL2
GNAL	TNFRSF11A	BIRC3	RBX1	COL5A1	B4GALT1	TGFBR2	UGT1A6	ITGB2
PPP2R3A	PLCB4	CCL2	CAMK2G	COL1A2	ALG12	RAB11FIP5	CCBL2	ITGA4
PPP2CB	PLA2G4C	MAP2K6	RAF1	LAMA1	MGAT4B	TSG101	GSTP1	ICAM1
PPP2R2C	ADCY6	FZD10	PPP1CC	ITGA7	MGAT5B	CHMP2A	E2F2	HLA-C
SNAP25	P2RY1	HLA-DPA1	PTEN	THBS3	ALG11	CLTCL1	DDIT4	ITGB7
NSF	ADCY7	VTCN1	ACTG1	TNC	CLTC	SMURF1	SERPINB5	NCAM1
ATP6V0D2	DLG4	IL15RA	PPP1CA	COL3A1	TGFBR2	EHD1	MCL1	CLDN9
NAPA	GNG4	IRF7	CUL1	ITGA11	CLTCL1	RAB5B	LDB1	CD40
ATP6V1H	GNAO1	NOTCH3	MAPK12	COL5A3	RAB5B	TRAF6	MEIS1	SELPLG
ATP6V0C	GNG11	CREB5	RAPGEF4	CD47	TRAF6	RAB11FIP2	TCF3	SPN
SNAI2	GNB5	CAMK4	TFDP1	COL1A1	CLTA	PDCD6IP	MLLT1	CLDN23
LEPR	KIT	PLCB1	ADORA2A	COL6A2	RAB5A	RET	SUPT3H	COL5A2
CSF3	NGFR	SORT1	ANAPC13	ITGA1	PPP3R1	CLTA	MLLT3	LAMA4
IL13RA2	CXCL11	RBL1	CCNB3	MYL9	PPP3CB	RAB22A	NUPR1	COL5A1
PRLR	IL7R	RBMX	PDE3A	PDGFD	GNAI2	STAM	DOT1L	COL1A2
IL23A	KITLG	IL1A	PPP3CC	PDGFRB	NFATC2	AP2A1	TBPL1	LAMA1
SPRED1	PRKCE	CADM1	EFNA5	MAPK3	RPS6KA3	SMAP2	TBP	ITGA7
SOCS5	PRKCD	PDCD1LG2	CDK4	RAC2	MAPK7	CHMP3	MRPS18B	THBS3
CLCF1	CPT1C	HLA-B	POLR3B	FYN	MAPKAPK2	SMAD7	GTF2H4	COL3A1
STAT6	CPT1B	HLA-A	POLR3H	AKT3	RELA	USP8	MITF	ITGA11
JAK1	FADS2	CD8A	HTR7	PAK3	NTF3	EPN1	EPAS1	COL5A3
ACVR1C	ACSL4	MAG	GABARAP	SHC3	NGF	GRK5	CCNE1	COL1A1
ACVR1	PPARG	PVRL2	RHEB	PAK6	PLCD3	WWP1	BID	ITGA1
NOG	PLTP	ITGB2	PDE6G	MYLK	TSC2	VPS37C	RARB	ACTN4
BMPR2	ACSL5	CNTNAP1	PLA2G16	EPHA2	PLCD1	AP2S1	GLI2	TLN2
BMPR1B	EHHADH	ITGA4		TCIRG1	RCAN2	EHD2	CCNE2	FLNB
LHB	SLC27A2	ICAM1	345 elements included exclusively in "Immortality":	ATP6V0A4	NCOA2	RAB5A	ARNT2	FLNC
OXTR	OLR1	L1CAM	PMM2	PTGS2	ATP2A2	IQSEC1	NKX3-1	PDGFRB
CD38	BDNF	CD22	NANP	NOD2	MED12	ACAP2	HIST2H2BE	MAPK3
PTGER3	NTRK2	SELL	NANS	TAB3	THRB	ACAP3	PMAIP1	RAC2
TNNC2	RPS6KA2	CD274	PMM1	IL18R1	MED13L	STAM2	HIST1H2BK	FYN
IL1R2	JAK2	CADM3	GMPPB	CASP8	SIN3A	CHMP4B	SP100	AKT3
MAGI3	SIPA1	SDC4	MPI	MLKL	HDAC1	PPP3R1	APAF1	SHC3
SLC27A1	AGAP2	HLA-C	FPGT	BCL3	PLCB3	PPP3CB	PIM2	NRP1
SCP2	PARD6B	PTPRM	POLD2	TRAF1	SLC16A10	CXCL12	VIM	ACP5
LPAR4	TFRC	SDC3	RPA2	IL6	SLC16A2	GNAI2	ZEB1	TCIRG1
ETS1	SERPINE1	VCAN	RFC1	MAGI2	IKBKG	NTNG2	MMP16	LAMP2
BIRC3	SPHK2	ITGB7	GTF2H1	TNFAIP3	CSF2	NFATC2	ZEB2	CTSS
CCL2	STAT1	NCAM1	ERCC6	CSF1	GUCY1A2	IRAK4	ABCB1	ATP6AP1
MAP2K6	TIMP1	NEO1	POLE3	MAPK11	TBXA2R	NFKBIE	RECK	ATP6V0A4
SCNN1G	TF	CLDN9	SSBP1	ITCH	STIM1	NFKBIB	DNMT3A	PTGS2
SCNN1A	HMOX1	CD40	RNASEH2C	CASP7	GNAS	RELA	MAF	NOD2
DKK1	ENO2	SELPLG	PGD	CXCL1	SNAP23	IRAK1	WHSC1	IL18R1
GPC4	PGK1	NRCAM	RPIA	CREB3L1	BET1L	NGF	TMPRSS2	CASP8
FZD10	PFKFB4	SPN	YWHAG	IL8	VAMP3	PLCD3	PBX1	TRAF1
TNXB	STAT5A	NRXN2	RASSF1	MRAS	STX2	TSC2	NFKBIZ	IL6
COL4A4	TH	CLDN23	WWC1	FGF2	STX3	PLCD1	LMO2	TNFAIP3
ATP6V1B1	BAMBI	MAPK3	PDE4D	TLR4	STX4	RCAN2	IGFBP3	CSF1
IL15RA	PORCN	RAC2	AMPD2	WNT5A	YKT6	NCOA2	HOXA10	MAPK11
NOTCH3	VANGL2	FYN	PDE6D	PLCG2	SNAP29	ATP2A2	HHEX	ITCH
GABRP	TBL1X	AKT3	ADK	ARAF	TNFRSF1A	MED12	KDM6A	CASP7
PLA2G2A	DAAM2	PAK3	DGUOK	TIAM1	ATM	THRB	FLI1	CXCL1
ANGPTL4	ATP1B1	SHC3	PPAT	FZD4	NFKB2	MED13L	TFE3	CREB3L1
CHRM3	BMP8B	PAK6	RALBP1	WNT16	TAB2	SIN3A	GSTM3	PYCARD
CREB5	PREX1	ACP5	RALA	FGF13	IL1B	HDAC1	GSTM4	IL8
CAMK4	LPAR1	PTGS2	EXOC2	FZD9	TBK1	PLCB3	NAT1	MRAS
PLCB1	TEC	NOD2	STRADA	WNT3	IFNAR1	SLC16A10	ALDH1A3	CTTN
THBS2	MED14	TAB3	RRAGA	FGFR1	IFNAR2	SLC16A2	MGST2	TLR4
RASGRF1	KAT2B	IL18R1	DPYD	PLCE1	CUL2	CARD11	ASPSCR1	WNT5A
RBL1	NCOA1	CASP8	TXNRD2	FZD7	SOCS1	IKBKG	HSD11B1	PLCG2
IL1A	FPR1	MLKL	UMPS	RRAS	GNG10	LCK	TGFA	ARAF
PPARA	S1PR1	BCL3	CDKN2C	NLK	JAK3	DLG1	FSCN1	FZD4
CD8A	ACACB	TRAF1	ORC3	TCF7	GNB4	CSF2	DUSP6	WNT16
ITGB2	RPS6	IL6	SIRT1	PRKCQ	HTR2C	BCL10	ALDH3A1	FZD9
ITGA4	EIF4E	MAGI2	PRKD2	TNFRSF11A	MAP3K2	TXK	POLB	WNT3
ICAM1	EIF4EBP1	TNFAIP3	XRCC6	PLCB4	ATF2	JAM3	E2F3	TGFB2
SDC4	EIF4B	CSF1	NT5C3A	PLA2G4C	CREB1	GUCY1A2	RPTOR	FZD7
ITGB7	PDHA1	MAPK11	TYMP	ADCY6	CREB3L2	TBXA2R	PAX8	RRAS
CD40	PIK3CB	ITCH	CMPK2	ADCY7	C1GALT1	STIM1	GLI3	TCF7
COL6A3	CCNB1	CASP7	ENTPD8	GNG4	GALNT4	GNAS	BRCA2	MYD88
COL5A2	ADCY9	CXCL1	ALDOC	GNAO1	GALNT7	SNAP23	MSH6	RELB
COL6A1	CCNA2	CREB3L1	FBP1	GNG11	GALNT1	VAMP3	MLH1	PRKCQ
LAMA4	FZR1	CARD6	FOXO4	GNB5	GALNT2	TRADD	RANBP1	IL1R1
COL5A1	MAPK10	PYCARD	RASGRF2	IL11	ST3GAL2	CXCL2	YWHAQ	TNFRSF11A
COL1A2	PLK1	NLRP1	SOD2	KIT	PDE3B	TNFRSF1A	VAC14	PLCB4
LAMA1	MAD2L1	IL8	POLD3	IL13RA1	KCNMA1	ATM	ZBTB17	PLA2G4C
ITGA7	CDC25C	CARD8	RFC2	IL2RG	CACNA1C	NFKB2	EWSR1	ADCY6
THBS3	RPS6KA1	TLR4	PRIM1	NGFR	CACNA1S	TAB2	ATF1	ADCY7
TNC	APC2	WNT5A	POLA1	CXCL11	SLC8A1	RIPK1	GSTM2	DLG4
COL3A1	WNT10B	PLCG2	MCM7	IL7R	MEF2A	IL1B	MGST3	GNG4
ITGA11	MYC	ARAF	RNASEH1	OSMR	ATP2B1	TBK1		GRIN2D
COL5A3	CAMK2D	TIAM1	POLE4	IL24	TCF7L1	IFNAR1	1833 elements included exclusively in "Invasion":	GNAO1
CD47	CCND2	FZD4	MCM2	LIFR	LEF1	IFNAR2	GABRQ	GRIN3B
COL1A1	SFRP1	WNT16	POLE	IL6ST	TCF7L2	IRF3	GABRE	GNG11
COL6A2	RUVBL1	FZD9	GTF2H3	KITLG	EGLN1	TOLLIP	ADORA1	GNB5
ITGA1	CTNNBIP1	WNT3	XDH	IL7	ALDOA	HERC4	OR52E2	TNFRSF14
TLN2	SKP1	PLAU	PAICS	PRKCE	PFKFB3	TRIP12	CXCR2	IL11
FLNB	RAC3	TGFB2	GMPS	PRKCD	EGLN2	TRIM37	MYL7	IL2RG
FLNC	CAMK2B	PLCE1	PGM2	PSEN2	PDK1	UBE2W	CST4	IL7R
PDGFD	FZD6	FZD7	DTYMK	KCNJ12	IFNGR2	DET1	SF3B14	PRKCE
PDGFRB	INSR	NLK	GADD45A	JAK2	PPP2R1A	HERC3	PRPF38B	PRKCD
MAPK3	RPS6KB2	TCF7	CDC7	AP2A2	CACNA1B	UBA6	SART1	PPARG
RAC2	IL6R	MYD88	ORC1	DNM1	PPP2R5B	CUL2	THOC1	IRAK2
FYN	EDN1	RELB	CHEK1	TFRC	GNAL	SAE1	DDX23	PSEN2
AKT3	SOCS7	PRKCQ	FBXO5	SERPINE1	PPP2R3A	SOCS1	EFTUD2	BDNF
PAK3	FOXO3	IL1R1	PLK2	ADRA1D	MAOA	UBE2Z	TCERG1	NTRK2
SHC3	ESR1	TNFRSF11A	SGK1	NPR2	PPP2CB	UBE2A	DDX46	RPS6KA2
PAK6	CISH	PLCB4	PLK4	KCNMB4	PPP2R2C	KLHL9	SNRPA	JAK2
MYLK	PIAS4	PLA2G4C	RASGRP3	RAMP2	SNAP25	RHOBTB1	WBP11	NCF2
EPHA2	SKP2	ADCY6	BIRC5	SPHK2	ATP6V0D2	CDC16	CCDC12	CYBA
TCIRG1	CDC20	ADCY7	CDK7	ATP6V0E2	ATP6V1H	UBA1	SRSF4	AP2A2
ATP6V0A4	PLA2G4E	DLG4	BIVM-ERCC5	STX1B	ATP6V0C	CDC27	PLRG1	NEDD4
PTGS2	GAB2	GNG4	BIVM	UNC13A	GXYLT2	UBA2	SNRNP40	DNM1
NOD2	E2F5	GNG11	GTF2H2C	ATP6V1E1	GXYLT1	UBE2Q2	SNRPC	PML
TAB3	FGFR3	GNB5	CCNH	STXBP1	PLOD3	GNG10	DHX16	SERPINE1
IL18R1	ARRB2	NGFR	GTF2H2	STAT1	EOGT	JAK3	PRPF19	C1R
CASP8	FGFR4	CXCL11	PFAS	TIMP1	B3GALTL	CCL26	CTNNBL1	C1S
MLKL	GRK6	IL7R	GMPR	TF	LEPR	CCR7	PHF5A	SPHK2
BCL3	F2R	PRKCE	NME3	HMOX1	CSF3	STAT2	USP39	MARCKSL1
TRAF1	SCD5	PRKCD	AK4	ENO2	PRLR	CXCL3	SMNDC1	ATP6V0E2
IL6	ACSBG2	IRAK2	ADPRM	PGK1	JAK1	GNB4	UBE2R2	ATP6V1E1
MAGI2	SLC27A5	PSEN2	NUDT5	PFKFB4	CTSW	TUBB3	PPIL2	IKBKE
TNFAIP3	SLC27A6	MAGED1	ATIC	STAT5A	AP4B1	TUBA3C	STUB1	MAOB
CSF1	RXRB	SH2B3	PRUNE	TH	GNPTAB	TUBA1A	CUL4A	ALOX5
MAPK11	YWHAE	IRAK3	AK2	BAMBI	ARSG	ATF2	ANAPC2	STAT1
ITCH	TP73	BDNF	ITPA	PORCN	AP1S2	CREB1	UBE2M	TLR3
CASP7	NOTCH1	NGFRAP1	NME1-NME2	VANGL2	GUSB	CREB3L2	UBE3C	STAT5A
CXCL1	HDAC3	NTRK2	HDDC3	TBL1X	SCARB2	DDX3X	UBE2J2	TH
CREB3L1	MED16	RPS6KA2	ENTPD3	DAAM2	CTSB	ATG12	FBXW7	PDE2A
IL8	MAPKAPK3	JAK2	ENTPD2	ATP1B1	GNS	ATG5	UBE2O	GABRA2
MRAS	PLA2G12A	AGAP2	RAD50	PREX1	AP1G1	MAVS	PIAS3	GABRA3
DCN	TICAM1	PARD6B	XRCC4	ATP2B4	NPC1	TANK	UBE3B	TUBB2B
MMP2	PGAM5	NEDD4	POLL	GABRA2	GLA	TCF7L1	UBE2D3	RYR1
FGF2	GADD45B	PML	AK3	GABRA3	HGSNAT	LEF1	ANAPC5	PTAFR
TLR4	LPAR3	TFRC	CTPS2	SPRED3	CLN5	TCF7L2	UBOX5	KAT2B
WNT5A	LPAR2	SERPINE1	GMDS	RYR1	CTSA	FOSL1	GIT1	FPR1
PLCG2	CDH1	IKBKE	GALK1	KAT2B	ENTPD4	IFNGR2	DNM2	EIF2AK2
ARAF	PTPRF	TMEM173	GNPDA1	DYNC1I1	AP3M1	AGRN	SH3GLB1	CALR
TIAM1	PTPN6	MAOB	FUK	RPS6	LAMP1	PPP2R1A	ARAP2	PDIA4
FZD4	CYBB	STAT1	TFDP2	EPRS	RPS27L	PPP2CB	EEA1	DYNC1I1
WNT16	MMP9	TIMP1	RASSF6	EIF4E	ST6GALNAC6	PPP2R2C	VPS4B	UBA7
FGF13	CTNND1	TF	ULK3	EIF4EBP1	ST6GALNAC5	ATP6V0D2	RAB11FIP3	NXT2
FZD9	RAPGEF3	HMOX1	ULK2	PDHA1	OXTR	ATP6V1H	VPS28	EEF1A2
WNT3	FAS	ENO2	SLC2A4	PIK3CB	CD38	ATP6V0C	SH3GLB2	EEF1A1
FGFR1	CDKN1A	PGK1	PRKAG1	ADCY9	PTGER3	NLRP3	RAB7A	EIF3H
PLAU	KDR	PFKFB4	PRKAB2	MAPK10	TNNC2	CARD9	ARAP3	RAN
TGFB2	MDM2	STAT5A	BCL2L11	APC2	IL1R2	NOD1	PARD3	RAE1
PLCE1	CXCL16	TH	DERA	WNT10B	PSMD11	ERBB2IP	AP2M1	EIF3E
FZD7	CX3CL1	ATP1B1	TKT	MYC	PSMD1	SNAI2	PIP5K1C	HSPA9
RRAS	ADRBK1	BMP8B	RGL2	CAMK2D	PSMD13	PVRL3	LDLR	HSPD1
SORBS1	HSPA1L	PREX1	RRAGD	CCND2	POMP	LEPR	VTA1	POLR2D
NLK	CASP9	TEC	RICTOR	SFRP1	PSMD8	CSF3	CHMP5	POLR1C
TCF7	NTF4	MED14	RRAGC	RUVBL1	PSMC4	IL13RA2	AP2B1	POLR2E
MYD88	RASGRP2	KAT2B	AKT1S1	CTNNBIP1	GAD1	PRLR	EPN2	POLR3G
RELB	ITPKC	NCOA1	PRKAA1	SKP1	TRAK2	IL23A	RAB11B	POLR2H
PRKCQ	ITPKB	S1PR1	TEAD1	RAC3	ABAT	SPRED1	MAP3K7	SRSF7
IL1R1	ACSL3	MGRN1	YWHAH	CAMK2B	MUC7	SOCS5	CSNK2A2	SNRPD1
TNFRSF11A	HK1	CUL4B	TP53BP2	FZD6	SLC27A1	CLCF1	MLLT4	PIK3CB
PLCB4	ANGPT1	UBA7	DLG2	INSR	SCP2	STAT6	PTPN1	ADCY9
PLA2G4C	GAPDH	NXT2	AMOT	RPS6KB2	LPAR4	JAK1	CSNK2A1	CCNA2
ADCY6	RBX1	THOC2	CTGF	IL6R	POLR2L	IL1RAP	SSX2IP	MAPK10
P2RY1	CAMK2G	RPS6	MOB1B	EDN1	ETS1	CTSB	CARS	MAD2L1
ADCY7	RAF1	UPF1	YWHAB	SOCS7	LDHC	LAMP1	QARS	RPS6KA1
DLG4	PPP1CC	EIF4E	LATS2	FOXO3	ALDH9A1	ACVR1	TARSL2	APC2
GNG4	PTEN	PABPC3	MOB1A	ESR1	B3GALT1	BMPR2	CARS2	WNT10B
GRIN2D	ACTG1	EIF4EBP1	CYB5R3	CISH	GCNT2	BMPR1B	DARS2	MYC
GNAO1	PPP1CA	WIBG	UAP1	PIAS4	ST3GAL6	LHB	LARS2	CAMK2D
GNG11	CUL1	THOC3	UGP2	SPRY1	SLC24A1	RPS27L	DARS	CCND2
GNB5	MAPK12	RBM8A	GALE	SPRY2	GCNT3	CD38	IARS2	SKP1
INHBA	RAPGEF4	LSM7	PGM1	TYK2	ST6GALNAC1	TNFRSF12A	PSMF1	RAC3
IL11	TNFRSF1B	LSM2	CMAS	IL12RB2	MAP2K6	TNFRSF19	PSMD3	CAMK2B
KIT	TFDP1	NAA38	PGM3	IL20RA	FZD10	IL1R2	PSMB7	FZD6
IL13RA1	ADORA2A	LSM4	UGDH	SPRY4	TNXB	XPO1	PSMB8	INSR
IL2RG	ANAPC13	POLR1C	GFPT1	GHR	COL4A4	POP4	PSMB3	IL6R
NGFR	CCNB3	POLR2E	NAGK	PLA2G4E	ATP6V1B1	CDH2	PSMC5	TYK2
IL7R	PDE3A	POLR3G	RALB	ATP6V0B	BEST2	HLA-DQB1	PSMD7	IL12RB2
OSMR	PPP3CC	POLR2H	SIPA1L3	CLTB	CA9	CDH15	PSMA7	CDC34
IL24	EFNA5	BUD31	NF1	ATP6V1E2	NOTCH3	NEGR1	DERL1	SKP2
LIFR	CDK4	SF3B5	RASAL2	CPLX1	PLA2G2A	NLGN2	MBTPS2	CDC20
IL6ST	PARP1	HNRNPA3	RASA2	RAB3A	CLCA2	GLG1	LMAN2	UBE2G1
KITLG	TNFSF13B	CHERP	ABL2	GAB2	ANGPTL4	PVR	PRKCSH	UBE2G2
INHBB	CCR10	TXNL4A	RGL1	FGFR3	KCNJ2	POLR2L	NFE2L2	PLA2G4E
IL7	CCL28	PRPF4	STK4	ARRB2	CHRM3	PROC	SEC61A1	F2RL1
PRKCE	HTR7	NHP2L1	POLM	FGFR4	CREB5	MASP1	PLAA	ATP6V0B
PRKCD	GABARAP	PPIL1	DCLRE1C	GRK6	CAMK4	F5	SEC24C	CLTB
HRH1	MED4	SNRPE	LIG4	OCLN	PLCB1	C5	MAP3K5	ATP6V1E2
CYP2J2	RHEB	PRPF8	STAG3	GABRG2	THBS2	CASP1	SSR2	WASF1
CPT1C	SIAH1	SRSF7	FBXO43	NOTCH1	RASGRF1	BIRC3	SSR1	XBP1
CPT1B	PLA2G16	SNRPD1	SMC3	MAPKAPK3	SORT1	CCL2	DDOST	DNAJB1
FADS2		GLUD1	SGOL1	GUCY1A3	IL1A	MAP2K6	SEC24D	ARRB2
ACSL4	223 elements included exclusively in "Growth":	GLUD2	SMC1B	COL2A1	PPARA	FZD10	DNAJC10	GRK6
PPARG	PYGB	PDHA1	AR	HMMR	ITGA4	HLA-DPA1	HYOU1	OCLN
PLTP	DGKQ	PIK3CB	SMC1A	SPP1	ITGB7	VTCN1	EIF2B1	HAP1
ACSL5	INPP5B	CCNB1	CAT	ITGA10	COL6A3	TNXB	RPP38	GABRG2
EHHADH	CDIPT	ADCY9	PRKAG2	COL4A1	COL5A2	COL4A4	NUP93	YWHAE
SLC27A2	PIK3C3	CCNA2	POLD1	PPP2R5D	COL6A1	ATP6V1B1	EIF1	TP73
OLR1	INPP4A	FZR1	RPA3	PLA2G12A	LAMA4	IL15RA	SEH1L	NOTCH1
BDNF	MAPKAPK5	MAPK10	CETN2	RGS2	COL5A1	IRF7	NUP85	HDAC3
NTRK2	TAOK3	PLK1	LIG1	PGAM5	COL1A2	NOTCH3	NUP54	GUCY1A3
RPS6KA2	STMN1	MAD2L1	ERCC5	ICAM3	LAMA1	CREB5	EIF3I	COL2A1
JAK2	MAP4K3	CDC25C	ERCC1	NCAM2	ITGA7	CAMK4	NXT1	TUBB
SIPA1	DUSP7	RPS6KA1	H6PD	CNTN1	THBS3	PLCB1	FXR2	GJA1
AGAP2	DUSP5	APC2	TALDO1	ITGB8	TNC	THBS2	UPF2	ITGA10
SMAD6	YWHAG	WNT10B	CDK6	ICAM2	COL3A1	CAV1	EIF4E2	COL4A1
PARD6B	RASSF1	MYC	E2F1	CDH1	ITGA11	IL1A	EIF3D	GRIN3A
AP2A2	WWC1	CAMK2D	MCM5	PTPRF	COL5A3	CADM1	PABPC1	IL18
DNM1	RALBP1	CCND2	CDC14B	CLDN16	COL1A1	PPARA	EIF2B4	TICAM1
TFRC	RALA	SKP1	WEE1	ITGA9	COL6A2	PDCD1LG2	NUP37	VDAC3
SERPINE1	EXOC2	RAC3	CDC45	PTPN6	ITGA1	HLA-B	INADL	GNA15
ADRA1D	STRADA	CAMK2B	STAG2	IL20	MYL9	HLA-A	MYH10	NCAM2
SPHK2	RRAGA	FZD6	RB1	CYBB	FLNB	CD8A	PPP2R2A	TNFRSF10A
ATP6V0E2	CDKN2C	INSR	RRM1	MYL2	FLNC	MAG	VAPA	ITGB8
STX1B	ORC3	RPS6KB2	CANT1	MMP9	PDGFD	PVRL2	GNAI3	CDH1
UNC13A	SIRT1	IL6R	CMPK1	RAPGEF3	PDGFRB	ITGB2	ZAK	CLDN16
ATP6V1E1	PRKD2	EDN1	NME7	LAMB1	MAPK3	CNTNAP1	TJP2	ITGA9
STXBP1	RASGRF2	SOCS7	DCK	LAMA5	RAC2	ITGA4	TJAP1	PTPN6
ALOX5	FOXO4	FOXO3	NT5E	FAS	FYN	ICAM1	EPB41L2	EZR
STAT1	PIK3C2B	ESR1	SYNJ1	CDKN1A	AKT3	L1CAM	EXOC3	MYL2
TIMP1	SOD2	CISH	TYRP1	KDR	PAK3	CD22	XRN1	MMP9
TF	FBP1	PIAS4	DGKI	CXCL16	SHC3	SELL	EDC3	RAPGEF3
HMOX1	GADD45A	CDC34	BTD	CX3CL1	PAK6	CD274	MPHOSPH6	LAMB1
ENO2	CDC7	SKP2	OGDHL	ADRBK1	MYLK	CADM3	LSM1	LAMA5
PGK1	ORC1	CDC20	SDSL	DNM3	EPHA2	SDC4	XRN2	FAS
PFKFB4	MCM7	CUL7	CKM	CASP9	PSAP	HLA-C	PARN	CDKN1A
STAT5A	CHEK1	UBE2G1	PLA2G7	RASGRP2	ACP5	PTPRM	CNOT2	MDM2
TH	MCM2	KEAP1	APIP	MFNG	IDUA	SDC3	EXOSC10	ADRBK1
BAMBI	DAXX	UBE2G2	RFK	ATP6V0A2	CTSF	VCAN	ME1	DNM3
PORCN	RASGRP3	KLHL13	CDS2	HK1	GALNS	ITGB7	DLAT	HSPA1L
VANGL2	NR4A1	MID1	CHKA	ANGPT1	TCIRG1	NCAM1	MDH1	CD46
TBL1X	PI4K2B	PLA2G4E	PIK3C2A	GAPDH	IDS	NEO1	HAGH	CR2
DAAM2	DGKA	GAB2	COX6B1	RBX1	LAMP3	CLDN9	PC	CASP9
ATP1B1	INPP5A	E2F5	B3GALT6	CAMK2G	PLA2G15	CD40	SPCS3	PRKG2
KL	PLK2	RAD23A	PI4KA	RAF1	LAMP2	SELPLG	SRP72	CAPN1
LTBP1	SGK1	ARRB2	NDUFA1	PPP1CC	SGSH	NRCAM	SPCS1	ERN1
BMP8B	PLK4	GRK6	ALDH18A1	ACTG1	ARSA	SPN	SUGT1	ATP6V0A2
ATP2B4	PRKAR2A	OCLN	ADPGK	PPP1CA	GBA	NRXN2	TAB1	HK1
GABRA2	BIRC5	RXRB	MGLL	CUL1	CTSS	CLDN23	TRIP6	ANGPT1
GABRA3	SREBF1	YWHAE	IMPA1	PRKG1	TPP1	COL6A3	PFKP	GAPDH
SPRED3	TRIP10	TP73	NSDHL	MAPK12	LAPTM5	COL5A2	PFKFB2	CAMK2G
LPAR1	SLC2A4	NOTCH1	AK5	ARHGDIA	NAGA	COL6A1	TBC1D4	RAF1
TEC	FASN	HDAC3	GAMT	RAPGEF4	LAPTM4A	LAMA4	PIKFYVE	PPP1CC
RYR1	PRKAG1	MED16	IMPAD1	TNFRSF1B	CD68	COL5A1	GNG12	PTEN
ORAI2	PRKAB2	PPP2R5D	B4GALT7	SLC18A2	HEXA	COL1A2	BRK1	ACTG1
PTAFR	CDK7	IL18	SARDH	ATP6V1C1	SMPD1	LAMA1	DIAPH1	PPP1CA
PTGFR	TFDP2	TICAM1	FAH	ATP6V0E1	ATP6AP1	ITGA7	PFN2	SEC61B
MED14	CCNH	PGAM5	LPIN2	RAMP1	ATP6V0A4	THBS3	GNA13	CUL1
KAT2B	RASSF6	GADD45B	ACO1	ADORA2A	PTGS2	TNC	POLR3C	PRKG1
NCOA1	ULK3	ICAM3	PNPLA2	MYL6B	CASP8	COL3A1	TWISTNB	MAPK12
FPR1	ULK2	NCAM2	AGPAT6	CALD1	IL6	ITGA11	POLR3K	SNRPB
S1PR1	BCL2L11	CNTN1	LAP3	PPP3CC	CSF1	COL5A3	POLR2A	SRSF6
ACACB	RGL2	TNFRSF10A	EXT2	HLA-E	MAPK11	CD47	ADCY3	TNFRSF1B
RPS6	LAMTOR3	ITGB8	CHSY1	AVPR2	CREB3L1	COL1A1	MAD2L2	SLC18A2
EIF4E	MAPT	ICAM2	GUCY2C	EFNA5	MRAS	COL6A2	DCTN2	ATP6V1C1
EIF4EBP1	CACNG4	CDH1	RAP1GAP	CCR10	MMP2	ITGA1	DYNC1LI1	ATP6V0E1
EIF4B	DUSP10	PTPRF	RASAL1	CCL28	FGF2	MYL9	ATP6V0A1	ADORA2A
PDHA1	IMPA2	CLDN16	PDE4B	HTR7	TLR4	ACTN4	ATP6V1F	PDE3A
PIK3CB	CDS2	ITGA9	CDKN1C	SIAH1	WNT5A	TLN2	ALG8	PPP3CC
CCNB1	IMPA1	PTPN6	BCL6	PIM1	PLCG2	PDGFRB	DOLPP1	HLA-E
ADCY9	IMPAD1	CYBB	CCNE2	PLA2G16	ARAF	MAPK3	RFT1	SLC25A5
CCNA2	PIK3C2A	MMP9	NRG1		TIAM1	RAC2	ALG5	CDK4
FZR1	PI4KA	FAS	ENPP1	141 elements included exclusively in "Angiogenesis":	FZD4	FYN	PFKL	TNFSF13B
MAPK10	INPP4B	CDKN1A	TYMS	DTX3L	WNT16	AKT3	HK2	POLR3B
PLK1	SYNJ2	MDM2	GLI2	APH1A	FGF13	PAK3	GPAA1	POLR3H
MAD2L1	SYNJ1	CXCL16	SIPA1L2	RALBP1	FZD9	SHC3	PIGG	PSMD6
CDC25C	DGKI	CX3CL1	RAPGEF2	RALA	WNT3	PAK6	PIGQ	PSMD4
RPS6KA1	MAPK8IP1	ADRBK1	FYB	EXOC2	FGFR1	MYLK	MAP2K4	TACR1
APC2	MECOM	HSPA1L	RASA3	RASSF1	TGFB2	ACP5	JAG1	BRCA1
WNT10B	CACNB4	CR2	KSR1	CSNK1G3	PLCE1	TCIRG1	DNM1L	UBE2L3
MYC	CACNA2D3	CASP9	PRKAA2	SUFU	FZD7	LAMP2	PPP2R5A	EIF4G1
CAMK2D	MAP3K12	NTF4	RAG1	SLC9A3R2	RRAS	CTSS	GNB2	FPR2
CCND2	DUSP9	ZNF274	FOXO6	TPM2	SORBS1	ATP6AP1	ARNTL
SFRP1	NF1	RASGRP2	BNIP3	SLC30A1	NLK	ATP6V0A4	CLOCK	392 elements included exclusively in "Diseases":
RUVBL1	DUSP8	ITPKC	EREG	SLC31A1	TCF7	PTGS2	CSNK1D	EEF1D
CTNNBIP1	MAP4K4	ITPKB	BTC	UQCRFS1	RELB	NOD2	GTF2I	IFIT1
SKP1	RASA2	CAPN1	CYB5R2	COX7A2	IL1R1	TAB3	VDAC2	TAP1
RAC3	MAPK8IP2	FBXO2	GFPT2	UROD	ST3GAL1	IL18R1	PRDM4	SRPK1
CAMK2B	MAP4K2	PRPF40B	RENBP	FOXO4	B3GALNT1	CASP8	MAP3K4	MED8
FZD6	MAPK8IP3	HK1	NPL	RASGRF2	PLCB4	MLKL	DDX58	GLTSCR2
INSR	TAOK1	ANGPT1	GNE	DTX4	PLA2G4C	BCL3	LRP6	OAS3
RPS6KB2	TAOK2	GAPDH	TEAD2	MT1G	ADCY6	TRAF1	E2F4	ARF1
IL6R	STK4	RBX1	WTIP	DLL1	ADCY7	IL6	ACVR1B	YWHAG
EDN1	PPM1B	CAMK2G	RRAGB	COX6A1P2	GNG4	MAGI2	ROBO1	HDAC4
SOCS7	MAP3K11	RAF1	ULK1	RASGRP3	GRIN2D	TNFAIP3	EPHB4	SND1
FOXO3	RRAGD	PPP1CC	ERCC2	SGK1	GNAO1	CSF1	NCK2	CD2AP
ESR1	RICTOR	PTEN	RPA4	REN	SLC1A1	MAPK11	RASA1	ARHGAP10
CISH	RRAGC	ACTG1	POLD4	MT2A	TRPC1	ITCH	ORAI1	NRF1
PIAS4	AKT1S1	PPP1CA	RPE	MT1F	GNG11	CASP7	GGA1	NDUFS1
SPRY1	PRKAA1	CUL1	G6PD	SLC5A1	GNB5	CXCL1	AP3B1	COX7A2
SPRY2	TEAD1	UBE2E3	HPRT1	MT1X	KIT	CREB3L1	AP4M1	NDUFB11
TYK2	YWHAH	UBE2D4	PDE7B	SLC26A6	IL2RG	CARD6	AP3M2	NDUFA12
IL12RB2	TP53BP2	MAPK12	ADA	UQCRH	NGFR	PYCARD	CTSZ	UQCRFS1
IL20RA	DLG2	ARHGDIA	NT5C2	CACNG4	IL7R	NLRP1	M6PR	NDUFA3
SPRY4	AMOT	SH2B1	PDE4A	COX5B	OSMR	IL8	STX6	PLEKHM2
GHR	CTGF	DDX5	AMPD3	COX6C	KITLG	CARD8	B4GALT6	KLC2
SKP2	MOB1B	SNRNP200	PAPSS2	UQCRC2	IL7	MMP2	CERS2	MLX
CDC20	YWHAB	PRPF6	CDA	TNNT2	PRKCE	TLR4	KDSR	ADIPOR2
PLA2G4E	LATS2	CDC5L	TXNRD1	COX5A	PRKCD	PLAUR	B3GNT3	RMI1
ATP6V0B	MOB1A	TRA2A	UPRT	UQCRB	HRH1	WNT5A	ACADM	RPA2
CLTB	RALB	DDX42	CCNE1	GLI1	CYP2J2	PLCG2	AZI2	UBE2T
ATP6V1E2	SIPA1L3	HNRNPM	NT5M	CSNK1G2	CPT1C	ARAF	SOCS6	WDR48
CPLX1	RASAL2	SNRPB	UPP1	FECH	CPT1B	TIAM1	MRPL9	MUS81
RAB3A	ABL2	RBM17	DHODH	MMAB	FADS2	FZD4	MRPS16	CDKN2C
GAB2	RGL1	SRSF6	DCTPP1	ALAS1	ACSL4	WNT16	MRPL27	POLE3
INHBE	FLOT2	PUF60	TXNRD3	MAML3	PPARG	FZD9	RPL28	POLD2
PITX2	PRKAG2	TNFRSF1B	CAD	PRKAG1	PLTP	WNT3	MRPL1	CRTC2
E2F5	PRKAR1A	TFDP1	UCK2	CAMKK2	ACSL5	PLAU	RPS11	IDE
FGFR3	LIPE	ANAPC13	ENTPD1	PRKAB2	EHHADH	TGFB2	MRPS12	APH1A
ARRB2	GYS2	CCNB3	NT5C	RGL2	SLC27A2	PLCE1	PAFAH1B3	HDAC7
FGFR4	RHOQ	PPP3CC	NME1	NF1	OLR1	FZD7	CEPT1	HBS1L
F2R	CAT	HLA-E	NUDT2	RASAL2	B4GALNT1	WASF3	SLC4A2	RAB1B
SCD5	CDK6	CDK4	NME2	RASA2	ST6GALNAC4	TCF7	PHKB	PDE4D
ACSBG2	SMC3	PARP1	NTPCR	ABL2	BDNF	MYD88	PHKA2	ADAR
SLC27A5	E2F1	TNFSF13B	APRT	RGL1	NTRK2	RELB	PHKG2	NFYA
SLC27A6	MCM5	CCR10	PRPS2	RALB	RPS6KA2	PRKCQ	ALCAM	NFYC
RXRB	CDC14B	CCL28	GART	STK4	ACHE	IL1R1	CD276	PIK3C3
GABRG2	SMC1B	POLR3B	ADSL	CACNB4	JAK2	TNFRSF11A	MPZL1	SIRT1
YWHAE	WEE1	POLR3H	IMPDH1	CACNA2D3	GALNT12	PLCB4	CDH3	TPM2
TP73	CDC45	GABARAP	PAPSS1	PRKAG2	GCNT4	PLA2G4C	IL4R	OAS1
NOTCH1	STAG2	MED4	IMPDH2	PRKAA1	GCNT1	ADCY6	TNFRSF6B	CD74
HDAC3	RB1	RHEB	DBF4	RAB23	C1GALT1C1	P2RY1	TNFRSF10B	CIITA
MED16	SMC1A	UBR5	ORC2	HHIP	GALNT6	ADCY7	TSPO	HIST3H2A
MAPKAPK3	RAP1GAP	BRCA1	BUB1B	STK36	TFRC	DLG4	NR3C1	HIST1H2AE
GUCY1A3	RASAL1	UBE2L3	E2F2	CSNK1G1	SERPINE1	GNG4	CHRNB1	HIST1H2AC
COL2A1	CDKN1C	WWP2	SFN	SCN1B	ADRA1D	GNG11	CPS1	LSP1
HMMR	BCL6	UBE2C	PTTG1	ACTC1	NPR2	GNB5	CFB	MSX2
SPP1	CACNA2D1	UBE2N	CHEK2	TPM3	KCNMB4	TNFRSF14	PROS1	CLK1
ITGA10	CCNE2	SIAH1	CAB39L	CREM	SPHK2	INHBA	C3AR1	KLRC1
COL4A1	NRG1	CASC3	DDIT4	DLL3	PPAP2A	IL11	C2	RILP
KCNB1	GLI2	UPF3A	STK11	DTX2	PPAP2B	KIT	CFI	TG
PPP2R5D	SIPA1L2		MLST8	ADAM17	ATP6V0E2	EDAR	CFD	IDO1
PLA2G12A	RAPGEF2	365 elements included exclusively in "Cell death":	PGLS	MAML2	STX1B	IL13RA1	SERPING1	DMD
TICAM1	FYB	SSU72	PFKM	NCOR2	ATP6V1E1	IL2RG	CFH	SERPINB4
VDAC3	RASA3	PCF11	RPA1	ATP7A	MAOB	TNFRSF9	TNFSF10	SERPINB3
PGAM5	KSR1	WDR33	GTF2H4	STEAP2	ALOX5	NGFR	TNFSF15	CD1D
GADD45B	DUSP2	WDR82	RFC4	TRPM7	STAT1	TNFRSF11B	IL22RA1	ENTPD8
GNA15	CACNG8	HBS1L	RNASEH2A	MGLL	TIMP1	CXCL11	TNFRSF10C	MLXIPL
LPAR3	CACNG7	GSPT1	TEAD4	COX6B1	TF	IL7R	EDA	SOD2
LPAR2	CACNA2D4	CSTF1	STK3	SLC9A6	HMOX1	OSMR	CCL5	GPX1
ITGB8	CACNB3	POLD2	NF2	AGT	ENO2	IL24	IFNGR1	DAXX
CDH1	PTPRR	RPA2	SOX2	RASAL1	PGK1	LIFR	CXCL14	FANCB
ITGA9	DUSP3	RFC1	CYB5R1	ANPEP	PFKFB4	IL6ST	IL15	TELO2
PTPN6	PRKAA2	GTF2H1	TSTA3	CACNA2D1	STAT5A	PLEKHO2	TNFSF14	APITD1
IL20	RAG1	ERCC6	RAPGEF5	GLI2	TH	KITLG	LTB	FANCG
CYBB	FOXO6	POLE3	RAPGEF6	RASA3	CA2	IL17RA	INHBC	REV3L
MMP9	BNIP3	OGG1	RGS14	KSR1	CA13	INHBB	IL21R	NDUFB2
CTNND1	EREG	NEIL3	LPAR5	FAAH	CA8	IL7	CD70	NDUFA4
RAPGEF3	BTC	SMUG1	DOCK4	DAGLA	ATP1B1	TNFRSF8	GRIN2A	COX6A1P2
LAMB1	TEAD2	MUTYH	BBC3	CAMK1	KL	PRKCE	ORAI3	HTT
LAMA5	WTIP	SSBP1	TGFA	CACNB3	ATP2B4	PRKCD	SLC25A4	POLE4
FAS	INPP1	RNASEH2C	C8orf44-SGK3	PRKAA2	ADRA2C	CPT1C	NTSR1	POLE
CDKN1A	OCRL	DGKQ	PLK3	CACNG8	PDE2A	CPT1B	PDE1C	POLD3
KDR	INPP5J	INPP5B	GDA	CACNG7	LPAR1	ACSL4	ADRB1	CHEK1
MDM2	DGKG	CDIPT	ZBTB17	CACNA2D4	OGT	PPARG	EDNRB	MYBL2
ACVR2B	MTM1	PIK3C3	MCM3	TRPM2	POFUT2	ACSL5	P2RX4	SNCA
CX3CL1	RRAGB	INPP4A	YWHAQ	DTX3	ST6GAL1	OLR1	PLCB2	PARK7
DNM3	ULK1	MUS81	STAG1	NCSTN	RYR1	GSN	PTK2B	BACE2
HSPA1L	PPP1R3B	BECN1	MCM4	DTX1	ORAI2	IRAK2	P2RX7	UNG
CASP9	PPP1R3F	ATG16L1	MCM6	NUMBL	PTAFR	IRAK3	A4GALT	LMNA
NTF4	PRKAR2B	ATG13	PCNA	APH1B	PTGFR	JAK2	FUT2	2011-09-01
PRKG2	GYS1	ATG3	E2F3	FTL	MED14	THY1	FUT9	H2AFX
RASGRP2	PPP1R3C	ABCB6	ORC6	MT1E	KAT2B	NCF2	JAM2	HAT1
ITPKC	CCNE1	TAP1	CDC6	MT1M	NCOA1	CYBA	CLDN3	BIRC5
ITPKB	DBF4	ABCB7	PRKDC	FTH1	MC1R	SIPA1	HLA-DRA	KRT10
ACSL3	ORC2	ABCC10	ESPL1	SCN5A	RPN2	AGAP2	VCAM1	NDUFA10
ATP6V0A2	BUB1B	ABCB8	DNA2	COX6B2	PDIA4	SMAD6	CLDN1	NDUFC1
HK1	E2F2	YWHAG	POLA2	COX7B2	MGAT4A	DNAJC6	CLDN4	NDUFV2
ANGPT1	SFN	RASSF1	FEN1	BLVRB	ACACB	EPS15	NFASC	ATP5E
GAPDH	PTTG1	WWC1	RFC3	GAS1	AKR1B1	EHD3	HLA-DMA	NDUFA6
RBX1	CHEK2	DFFA	RFC5	HMOX2	PIGB	PARD6B	LRRC4B	COX5A
CAMK2G	CAB39L	AIFM1	G6PC3	UGT1A6	PSMB9	AP2A2	MAP3K8	ATP5H
RAF1	DDIT4	CDKN2C	AK1	PPOX	RPL36	VPS36	CASP10	UQCRB
PPP1CC	STK11	ORC3	NME4	HMBS	MRPS10	NEDD4	CFLAR	SDHB
PTEN	MLST8	ADAR	RRM2	COX10	MRPL14	DAB2	CD36	NDUFB5
ACTG1	TEAD4	EI24	TK1	SFN	MRPL34	SH3KBP1	APOC3	NDUFB4
PPP1CA	STK3	TP53I3	RIN1	NR3C2	MRPL32	DNM1	CYP27A1	NDUFA8
CUL1	NF2	SIRT1	GPI	HSD11B2	MRPS2	IQSEC2	CPT1A	UQCRH
PRKG1	SOX2	PGD	RBKS	COX7C	RPL29	RAB31	NR1H3	ATP5A1
MAPK12	PRKAR1B	GSTO1	UAP1L1	UQCRQ	RPS15	PML	IFIH1	COX5B
RAPGEF4	FKBP4	ACP6	RPTOR	UQCR11	RPS14	TFRC	DAK	COX6C
TNFRSF1B	FKBP5	XRCC6	AFP	CYC1	MRPS6	TFPI	MAP3K1	UQCRC2
ID3	RAPGEF5	CES2	NHEJ1	UQCRC1	MRPS15	SERPINE1	NCF1	TAF4B
SMAD9	RAPGEF6	UMPS	XRCC5	COX8A	MRPL2	C1R	TLR5	SOD1
TFDP1	ECSIT	DPYD		COX4I1	MRPL4	C1S	IRF5	SREBF1
SLC18A2	CDS1	GPX7	1703 elements included exclusively in "Invasion":	UQCR10	MRPS9	CD59	KCNN4	PRKAG1
ATP6V1C1	DUSP4	GGT7	GABRQ	THOP1	RPL23	F3	GUCY1B3	PRKAB2
ATP6V0E1	IPPK	IDH1	GABRE	NLN	RPL13A	PLAT	TRPV6	BCL2L11
ADORA2A	RGS14	IDH2	ADORA1	EEF2	RPL10A	F8	SLC17A5	NAE1
ANAPC13	LPAR5	GSTK1	OR52E2	CAMKK1	MRPL24	SPHK2	AGA	MAPT
CCNB3	DOCK4	ABCA8	CXCR2	STEAP1	RPL8	MARCKSL1	CTSH	PTPRN2
PPP3CC	DUSP6	ABCA6	MYL7	ATOX1	RPL13	PPAP2A	ABCA2	MYB
COMT	BBC3	PIK3C2B	CST4	RAPGEF5	RPLP0	PPAP2B	GLB1	ATF3
SLC25A5	C8orf44-SGK3	AIM2	SF3B14	HES1	RPL34	ATP6V0E2	CTSO	NFYB
EFNA5	PLK3	FOXO4	PRPF38B	SLC46A1	RPL3	ATP6V1E1	B3GALT4	CRTC1
CDK4	DGKH	SOD2	SART1	UROS	UBA52	ISG15	NPR1	GPS2
PARP1	ZBTB17	CYP1B1	THOC1	ALAD	RPL9	IKBKE	NPY1R	FDPS
TNFSF13B	MCM3	EPHX1	DDX23	FTMT	MRPS7	DHX58	CHRNB4	EPX
TACR1	YWHAQ	TYMP	EFTUD2	CPOX	RPL15	TMEM173	CALCRL	CXADR
P2RX6	STAG1	BAI1	TCERG1	RIN1	MRPL3	CYLD	OPRL1	CACNG4
HTR7	MCM4	PAPOLG	DDX46	TPM4	RPS24	TBKBP1	GABRG1	TNNT2
GABARAP	MCM6	POLD3	SNRPA	SLC40A1	RPS4Y1	OTUD5	LDHD	HDAC5
MED4	PCNA	RFC2	WBP11	GLI3	MRPS21	STAT1	ACSS1	AKAP8L
RHEB	E2F3	PRIM1	CCDC12	DAGLB	MRPL12	TLR3	AKR1B10	ENTPD3
BRCA1	ORC6	POLA1	HNRNPK		MRPL18	STAT5A	RPS6KA6	RORC
SIAH1	CDC6	MCM7	SRSF4	1479 elements included exclusively in "Invasion":	RPSAP58	TH	ARHGDIB	POLI
PIM1	PRKDC	RNASEH1	PLRG1	ADORA1	MRPL35	ATP1B1	RASGRP1	PALB2
PLA2G16	ESPL1	POLE4	SNRNP40	OR52E2	MRPL13	BMP8B	STAT4	FAN1
	G6PC3	MCM2	SNRPC	MYL7	RPL27	PREX1	ARRB1	TOP3B
333 elements included exclusively in "Proliferation":	DGKD	POLE	DHX16	CST4	RPL6	SPRED3	CXXC4	DSC2
SULT1E1	PI4KB	GTF2H3	PRPF19	SF3B14	RPS27A	TUBB2B	MMP7	KCNJ11
SIRT1	INPP5K	EXO1	CTNNBL1	PRPF38B	MRPL10	TEC	MEFV	SLC2A4
ELAVL1	RIN1	UNG	PHF5A	SART1	MRPL16	MED14	ITGB6	HBA1
RAB10	EXOC7	GADD45A	USP39	THOC1	RPS6	KAT2B	FGR	CPSF4
MLYCD	RPTOR	CDC7	SMNDC1	DDX23	MRPL11	NCOA1	CGN	TOMM40L
RAB14	AFP	ORC1	UBE2R2	EFTUD2	RPS10	CALR	HSPA1A	2008-09-01
STRADA		CHEK1	PPIL2	TCERG1	RPL14	PDIA3	PSMB10	PTPRZ1
ADIPOR2	1549 elements included exclusively in "Invasion":	CPSF3	STUB1	DDX46	MRPS18A	DYNC1I1	AQP3	RFXANK
CRTC2	GABRQ	DAZAP1	UBE2M	SNRPA	RPL31	ACACB	CERS3	KLC4
DGKQ	GABRE	RAD54L	UBE3C	WBP11	MRPL36	MGRN1	SCNN1B	CAMKK2
INPP5B	ADORA1	PI4K2B	UBE2J2	CCDC12	QRSL1	CUL4B	ACE2	BHLHA15
CDIPT	OR52E2	DGKA	FBXW7	HNRNPK	EPRS	UBA7	MME	RHOG
PIK3C3	MYL7	INPP5A	UBE2O	SRSF4	PET112	RPP25	SH2D2A	2002-09-01
INPP4A	CST4	PRKAR2A	PIAS2	PLRG1	MARS	NXT2	INPP5D	SERPINB6
MAPKAPK5	SF3B14	PLK2	PIAS3	SNRNP40	MARS2	RPL36	HKDC1	EGR2
TAOK3	PRPF38B	SGK1	UBE3B	SNRPC	EIF4E	MRPS10	IRF1	TRRAP
STMN1	SART1	PLK4	UBE2D3	DHX16	EIF4EBP1	MRPL14	ID1	POLD1
MAP4K3	THOC1	ATG10	UBOX5	PRPF19	EIF4B	MRPL34	GABARAPL1	E2F1
DUSP7	DDX23	RASGRP3	GIT1	CTNNBL1	NUDT16	MRPL32	UBE2L6	CREM
DUSP5	EFTUD2	XDH	DNM2	PHF5A	POLR2D	MRPS2	SEMA6A	MYBL1
YWHAG	TCERG1	GMPS	SH3GLB1	USP39	POLR1C	RPL29	EFNA1	RB1
RASSF1	DDX46	BIRC5	ARAP2	SMNDC1	POLR2E	RPS15	FBXO6	YWHAB
WWC1	SNRPA	ABCC4	EEA1	UBE2R2	POLR1E	RPS14	MGAT3	NCOR2
RALBP1	WBP11	CDK7	VPS4B	PPIL2	POLR1B	MRPS6	PIWIL4	YWHAH
RALA	CCDC12	BIVM-ERCC5	RAB11FIP3	STUB1	ZNRD1	MRPS15	PIGZ	CDK6
EXOC2	HNRNPK	BIVM	VPS28	CUL4A	POLR3G	MRPL2	UNC13B	EGR3
RRAGA	SRSF4	GTF2H2C	SH3GLB2	ANAPC2	POLR2H	MRPL4	SNAI1	RAB9B
CDKN2C	PLRG1	CCNH	RAB7A	UBE2M	GLUL	MRPS9	STX11	PKN2
ORC3	SNRNP40	GTF2H2	AP2M1	UBE3C	CA5B	RPL23	GNAQ	ADAM10
GTF2F1	SNRPC	ACPP	PIP5K1C	UBE2J2	CA12	RPL13A	TUBB4B	ADAM17
GTF2A2	DHX16	RAD50	LDLR	FBXW7	GLUD1	RPL10A	TUBA1C	GNAZ
GTF2H1	PRPF19	XRCC4	VTA1	UBE2O	GLUD2	MRPL24	TUBB6	HNRNPUL1
CSNK1G3	CTNNBL1	POLL	CHMP5	UBE3B	FH	RPL8	GNA11	NEFM
SUFU	PHF5A	CCNG1	AP2B1	UBE2D3	HAGHL	RPL13	TUBA1B	CAT
EI24	USP39	CD82	EPN2	ANAPC5	ME2	RPLP0	TUBA4A	ALS2
TP53I3	SMNDC1	PPM1D	RAB11B	UBOX5	PDHA1	RPL34	EIF3CL	TAF9B
PRKD2	UBE2R2	TFDP2	MAP3K7	DDB1	ACAT1	RPL3	PABPC4	HCFC1
SRD5A1	PPIL2	RASSF6	CSNK2A2	GIT1	LDHB	UBA52	DDX39B	TAF6
RASGRF2	STUB1	GSTA4	PTPN1	SH3GLB1	ALDH7A1	RPL9	TACC3	TAF10
FOXO4	CUL4A	GGT6	CSNK2A1	ARAP2	PIK3CB	MRPS7	NUP153	TAF13
PIK3C2B	UBE2M	GSTO2	SSX2IP	EEA1	CCNB1	RPL15	NUP155	BCL2L13
CYP1B1	UBE3C	TXNDC12	CARS	VPS4B	ADCY9	MRPL3	ALYREF	HSF1
HSD17B3	UBE2J2	GGCT	QARS	RAB11FIP3	CCNA2	RPS24	DHX15	NDUFA1
HSD17B2	FBXW7	TDG	TARSL2	VPS28	MAPK10	RPS4Y1	SRSF3	PRKAG2
SOD2	UBE2O	MPG	CARS2	SH3GLB2	RPS6KA1	MRPS21	LSM3	PRKAA1
BAI1	PIAS2	SLC2A4	DARS2	SMAD2	PIGL	MRPL12	TRA2B	MAP3K11
FBP1	PIAS3	PRKAG1	LARS2	RAB7A	DPM2	MRPL18	NOS1	COX6B1
GADD45A	UBE3B	PRKAB2	DARS	ARAP3	PGAP1	RPSAP58	RYR2	ACTC1
CDC7	UBE2D3	BCL2L11	IARS2	PIP5K1C	PIGV	MRPL35	PPIF	TTN
ORC1	UBOX5	ULK3	PSMF1	LDLR	WNT10B	MRPL13	PPP3CA	CACNB4
MCM7	DDB1	ULK2	PSMD3	VTA1	MYC	RPL27	STIM2	CACNA2D3
CHEK1	GIT1	ATG4B	PSMB7	CHMP5	CAMK2D	RPL6	UBE2K	TPM3
MCM2	DNM2	TOP3B	PSMB8	EPN2	CCND2	RPS27A	RHOBTB2	EMD
FBXO5	SH3GLB1	AKR7A2	PSMB3	CTNNA1	RAC3	MRPL10	ANAPC4	H2AFV
DAXX	ARAP2	MSH3	PSMC5	PTPN1	CAMK2B	MRPL16	UBE4B	HDAC10
RASGRP3	EEA1	CPSF4	PSMD7	SSX2IP	FZD6	RPS6	MAP2K3	HDAC6
NR4A1	VPS4B	RNMT	PSMA7	CARS	INSR	MRPL11	RQCD1	HDAC8
PI4K2B	RAB11FIP3	ITPA	DERL1	QARS	RPS6KB2	RPS10	CNOT7	PKIA
DGKA	VPS28	DFFB	MBTPS2	TARSL2	IL6R	RPL14	PKMYT1	USP1
INPP5A	SH3GLB2	DAPP1	LMAN2	CARS2	EDN1	MRPS18A	BUB1	BRIP1
PLK2	RAB7A	IMPA2	PRKCSH	DARS2	AQP1	RPL31	POLR2B	RPA3
SGK1	AP2M1	ABCA5	NFE2L2	LARS2	FOXO3	MRPL36	FUT4	SLX4
PLK4	LDLR	CDS2	SEC61A1	DARS	ESR1	POP1	LFNG	ERCC1
BIRC5	VTA1	IMPA1	PLAA	IARS2	GHR	RAN	PARD6G	C19orf40
GTF2H3	CHMP5	IMPAD1	SEC24C	PSMF1	PLA2G4E	RPP40	LLGL1	DNAH2
TAF9	AP2B1	PIK3C2A	MAP3K5	PSMD3	SUMF1	POP5	SLC12A2	DNAH1
TAF4B	EPN2	PI4KA	SSR2	PSMB7	ATP6V0B	POP7	ACAT2	REST
CDK7	RAB11B	INPP4B	SSR1	PSMB8	CLTB	POLR1C	GLO1	HIP1
TAF8	SSX2IP	SYNJ2	DDOST	PSMB3	AP3S2	POLR2E	CACYBP	ABL2
GTF2H2C	CARS	SYNJ1	SEC24D	PSMC5	CTNS	POLR3G	PRICKLE1	SNCAIP
CCNH	QARS	DGKI	DNAJC10	PSMD7	AP1S3	POLR2H	PRICKLE2	LRRK2
GTF2H2	TARSL2	PRKAR1A	HSP90AB1	PSMA7	AP1B1	NHP2L1	PSMD2	TROVE2
GLI1	CARS2	CD72	HYOU1	DERL1	CTSC	PIK3CB	PSMC3	DCLRE1C
CSNK1G2	DARS2	TEAD1	TPR	MBTPS2	LAPTM4B	ADCY9	PSMB4	TMPRSS4
SREBF1	LARS2	YWHAH	EIF2B1	LMAN2	MCOLN1	FZR1	RNF5	RSAD2
SLC2A4	DARS	TP53BP2	RPP38	PRKCSH	ATP6V1E2	MAPK10	RPLP0P6	TMPRSS13
FASN	IARS2	DLG2	NUP93	NFE2L2	RAB3A	APC2	RPL27A	PDE4B
PRKAG1	PSMF1	AMOT	EIF1	SEC61A1	SGMS2	WNT10B	RPS26	HIST1H2BD
CAMKK2	PSMD3	CTGF	SEH1L	PLAA	CERS6	MYC	MRPL33	SERPINB13
PRKAB2	PSMB7	MOB1B	NUP85	SEC24C	NEU3	CCND2	SMPD4	CLEC7A
RORC	PSMB8	YWHAB	NUP54	SSR2	SMPD2	SKP1	CERK	GPR37
CCNG1	PSMB3	LATS2	EIF3I	SSR1	GAB2	RAC3	RPS6KA4	SERPINB2
CD82	PSMC5	MOB1A	NXT1	DDOST	FGFR3	FZD6	CCL20	CCNE2
PPM1D	PSMD7	POLM	FXR2	SEC24D	ARRB2	RPS6KB2	GRM3	CACNA2D1
TFDP2	PSMA7	DCLRE1C	UPF2	DNAJC10	FGFR4	IL6R	ERC1	CD81
RASSF6	DERL1	LIG4	EIF3D	HSP90AB1	F2R	EDN1	AP3D1	LRP1
ULK3	MBTPS2	ATG7	PABPC1	HYOU1	SCD5	SOCS7	AP1M1	GYPC
ULK2	LMAN2	ATG4A	EIF2B4	TPR	ACSBG2	FOXO3	IGF2R	SERPINB1
GDF9	PRKCSH	PRKAA1	NUP37	EIF2B1	SLC27A5	ESR1	SOCS2	SERPINB9
BCL2L11	NFE2L2	CAT	MYH10	RPP38	SLC27A6	CISH	CNTF	BNIP3
SRD5A3	SEC61A1	PRKAG2	VAPA	NUP93	RXRB	PIAS4	SPRED2	APAF1
SULT2B1	PLAA	STK4	ZAK	EIF1	YWHAE	SPRY1	VPS37B	CORO1A
RGL2	SEC24C	POLD1	TJP2	SEH1L	TP73	SPRY2	PFN1	PLA2R1
LAMTOR3	SSR2	RPA3	TJAP1	NUP85	NOTCH1	TYK2	ARPC2	MRC2
MAPT	SSR1	CETN2	EPB41L2	NUP54	HDAC3	IL12RB2	FST	BID
CACNG4	DDOST	LIG1	EXOC3	EIF3I	MED16	IL20RA	MYO10	KSR1
DUSP10	SEC24D	ERCC5	XRN1	NXT1	MAPKAPK3	SPRY4	SIGLEC1	SGCB
MYB	DNAJC10	ERCC1	EDC3	FXR2	GALNT5	GHR	STX18	PKN1
IMPA2	HYOU1	APEX2	MPHOSPH6	UPF2	STX10	CDC34	TNFRSF10D	PKN3
CDS2	TPR	XRCC1	LSM1	EIF3D	BNIP1	SKP2	ACOX3	CACNB3
IMPA1	EIF2B1	CDK6	XRN2	PABPC1	MAN2A1	CDC20	ST3GAL5	CACNG8
IMPAD1	RPP38	SMC3	PARN	EIF2B4	DPM3	CUL7	RPL17	CACNG7
PIK3C2A	NUP93	E2F1	CNOT2	NUP37	PTGS1	UBE2G1	RPS21	CACNA2D4
PI4KA	EIF1	MCM5	EXOSC10	INADL	GUCY1A3	KEAP1	RPL35	PRKAA2
INPP4B	SEH1L	CDC14B	DLAT	MYH10	COL2A1	UBE2G2	RPL37	KDELR3
SYNJ2	NUP85	SMC1B	MDH1	VAPA	SPP1	KLHL13	MRPL21	KDELR1
SYNJ1	NUP54	WEE1	HAGH	ZAK	ITGA10	MID1	RPL7	TP53INP1
DGKI	EIF3I	CDC45	PC	TJP2	COL4A1	PLA2G4E	RPL19	POLD4
MAPK8IP1	NXT1	STAG2	SPCS3	TJAP1	PSMB6	ATP6V0B	RPL32	RORA
MECOM	FXR2	RB1	SRP72	EPB41L2	PSMB1	CLTB	MRPL22	MAF
CACNB4	UPF2	SMC1A	SPCS1	EXOC3	PPP2R5D	ATP6V1E2	RPL38	GATA3
CACNA2D3	EIF3D	MSH2	SUGT1	XRN1	PLA2G12A	LIMK2	RPL5	GPSM1
MAP3K12	PABPC1	CSTF2	TAB1	EDC3	VDAC3	ASAP3	RPL22	HNF4G
DUSP9	EIF2B4	SMG5	TRIP6	MPHOSPH6	RGS2	WASF1	RPL4	NR5A2
NF1	NUP37	SESN3	SLC2A1	LSM1	PDE5A	GAB2	RPL22L1	NKX6-1
DUSP8	MYH10	GTSE1	NCOR1	XRN2	GADD45B	INHBE	RPS18	HHEX
MAP4K4	VAPA	ABCA7	KAT2A	PARN	GNA15	FGFR3	MRPS11	PAX6
RASA2	TJP2	ABCC9	PFKFB2	CNOT2	LPAR3	EPN3	RPS9	APOL1
MAPK8IP2	TJAP1	FMO4	TBC1D4	EXOSC10	LPAR2	RABEP1	RPS2	RAG1
MAP4K2	EPB41L2	GPX8	PIKFYVE	ME1	ST3GAL3	SH3GL1	RPL30	ADA
MAPK8IP3	EXOC3	RRM1	ROCK1	DLAT	LPCAT4	ARRB2	RPS23	H2AFY2
TAOK1	XRN1	LAP3	BRK1	MDH1	EPT1	FGFR4	MRPL19	HIST2H2BE
TAOK2	EDC3	RFK	DIAPH1	HAGH	SLC3A2	GRK6	RPL35A	HIST1H2BK
STK4	MPHOSPH6	DHDH	ITGA5	PC	COL12A1	ARFGAP2	FAU	RNASEL
PPM1B	LSM1	AKR1C1	GNA13	PKM	KCNK5	CHMP7	RPL37A	MX1
MAP3K11	XRN2	ALDH3B2	RDX	SPCS3	ACER3	F2R	MRPS18C	TMPRSS2
RRAGD	PARN	ANPEP	DCTN2	SRP72	DEGS1	VPS25	RPS8	PDE4A
RICTOR	CNOT2	CDKN1C	DYNC1LI1	SPCS1	CERS5	OCLN	RPS12	PDE7B
RRAGC	EXOSC10	BCL6	ATP6V0D1	SUGT1	SGPL1	ACSBG2	RPL18A	CCNE1
AKT1S1	DLAT	MSI2	ATP6V0A1	TRIP6	UGCG	RXRB	RSL24D1	CPE
PRKAA1	MDH1	CCNE2	ATP6V1F	NCOR1	PIGT	YWHAE	RPS15A	ICA1
TEAD1	HAGH	ENPP1	ALG8	PFKP	PIGM	TP73	RPL11	SP100
YWHAH	PC	GLI2	DOLPP1	RXRA	ITGB8	NOTCH1	MRPS5	COX7B2
TP53BP2	PKM	GGT5	RFT1	TBC1D4	SGPP2	HDAC3	RPS3	APOE
DLG2	SPCS3	GSTM4	ALG5	PIKFYVE	PTPRF	MED16	RPS13	NCSTN
AMOT	SRP72	MGST2	ARNT	BRK1	ITGA9	PTGS1	MRPL15	APBB1
CTGF	SPCS1	GSTM3	GPAA1	DIAPH1	EZR	GUCY1A3	C2orf15	COX6B2
MOB1B	SUGT1	GCLM	PIGG	PFN2	CYBB	COL2A1	RPS25	BACE1
YWHAB	TRIP6	GGT1	PIGQ	RDX	MMP9	TUBB	MRPL28	APH1B
LATS2	BRK1	G6PD	CASP3	POLR3C	LAMB1	HMMR	RPL12	KRT18
MOB1A	DIAPH1	PRKAA2	JAG1	TWISTNB	LAMA5	SPP1	FUT3	TRIM21
RALB	ITGA5	RAG1	DNM1L	POLR3K	FAS	ITGA10	B3GNT5	VIM
SIPA1L3	GNA13	FOXO6	ARNTL	POLR2A	CDKN1A	COL4A1	B3GNT4	ARHGEF26
RASAL2	RDX	BNIP3	CLOCK	MAD2L2	KDR	PIN1	B4GALT4	2006-09-01
ABL2	POLR3C	PRKAR2B	GTF2I	ALG8	MDM2	RNF125	B3GNT1	DNAI1
RGL1	TWISTNB	BID	VDAC2	DOLPP1	HSPA1L	IL18	ST3GAL4	TGM2
CDK6	POLR3K	APAF1	SRF	RFT1	FUT1	TICAM1	B4GALT2	RPA4
GYS2	POLR2A	SHISA5	PRDM4	ALG5	B4GALT3	PGAM5	EXOSC5	FANCF
PKN2	DCTN2	CCNE1	MAP3K4	GPAA1	GALNT3	GADD45B	SKIV2L2	UCHL1
FBXL3	DYNC1LI1	IGFBP3	DDX58	PIGG	CASP9	F12	EXOSC7	PINK1
PRKAG2	ATP6V0D1	PMAIP1	GLS	PIGQ	NTF4	ICAM3	CNOT8	ATP5D
BHLHE41	ATP6V0A1	CD81	CTBP2	ARNTL	PRKG2	NCAM2	EXOSC1	NDUFS7
RAB23	ATP6V1F	PIK3AP1	LRP6	CLOCK	RASGRP2	CNTN1	BTG2	NDUFB7
HHIP	ALG8	IFITM1	SP1	GTF2I	VAMP8	TNFRSF10A	EXOSC2	NDUFS6
STK36	DOLPP1	BLVRB	ACVR1B	VDAC2	ITPKC	TNFRSF21	DIS3L	NDUFA2
CSNK1G1	RFT1	TEAD2	ROBO1	SRF	ITPKB	ITGB8	TTC37	COX7C
LIPE	ALG5	WTIP	EPHB4	PRDM4	CA3	ICAM2	PABPC4L	NDUFV1
STRADB	GPAA1	ALDH1A3	ORAI1	MAP3K4	ACSL3	CDH1	PAN2	NDUFB10
TAF9B	PIGG	FMO5	GGA1	DDX58	MFNG	PTPRF	PLA2G4A	UQCR11
TAF1L	PIGQ	AOX1	AP3B1	GLS	ACER2	CLDN16	PLA2G6	NDUFS4
TAF15	PPP2R5A	INPP1	AP4M1	SP1	CNGA1	ITGA9	PLA2G4B	CYC1
TAF6	ARNTL	OCRL	AP3M2	E2F4	RPL3L	PTPN6	LPCAT1	NDUFV3
TAF13	CLOCK	INPP5J	CTSZ	ACVR1B	GGA2	IL20	PLD2	NDUFS5
TAF10	GTF2I	DGKG	M6PR	ROBO1	GNPTG	EZR	PAFAH1B1	NDUFS2
GTF2F2	VDAC2	MTM1	NUDT16L1	EPHB4	FUCA1	CYBB	PPAP2C	ATP5G1
STAG3	PRDM4	ABCG2	SDC1	NCK2	ATP6V0A2	MYL2	MDH2	NDUFA13
FBXO43	GLS	ABCD1	STX6	ORAI1	NAGLU	MMP9	ACSS2	HTRA2
SMC3	ACVR1B	ABCB1	B4GALT6	GGA1	HK1	CTNND1	ALDH3A2	NDUFS3
SGOL1	ROBO1	ABCA1	CERS2	AP3B1	ANGPT1	RAPGEF3	ALDH1B1	NDUFAB1
SMC1B	EPHB4	CYP2S1	KDSR	AP4M1	GAPDH	LAMB1	GRHPR	UQCRQ
AR	ORAI1	HSD11B1	B3GNT3	AP3M2	RBX1	LAMA5	ACACA	NDUFB9
SMC1A	GGA1	NEIL1	AZI2	CTSZ	CAMK2G	FAS	SEC11C	UQCRC1
CAT	AP3B1	POLD4	SOCS6	M6PR	RAF1	KDR	SRP19	ATP5O
E2F1	AP4M1	PARP4	MRPL9	NUDT16L1	PPP1CC	MDM2	IMMP2L	ATP5F1
MCM5	AP3M2	ERCC2	MRPS16	STX6	PTEN	CXCL16	SRP68	COX8A
CDC14B	CTSZ	RPA4	MRPL27	B4GALT6	ACTG1	TNFRSF18	SPHK1	COX4I1
WEE1	M6PR	TREX1	RPL28	CERS2	PPP1CA	TNFRSF25	HSPB1	ATP5B
CDC45	NUDT16L1	NAT1	MRPL1	KDSR	MAN1B1	ACVR2B	POLR3D	UQCR10
STAG2	SDC1	CDA	RPS11	B3GNT3	PRKG1	CX3CL1	POLR3E	NDUFA11
RB1	STX6	HPRT1	MRPS12	ACADM	MAPK12	ADRBK1	POLR2G	ATP5G3
MGLL	B4GALT6	ULK1	PAFAH1B3	AZI2	CHST10	DNM3	POLR2F	NDUFS8
SESN3	CERS2	DBF4	CEPT1	MRPL9	POFUT1	HSPA1L	PPT2	NDUFA7
GTSE1	KDSR	ORC2	SLC4A2	MRPS16	POMT1	CD46	NAGPA	ATP5C1
AKR1C1	B3GNT3	BUB1B	PHKB	MRPL27	TBXAS1	CR2	HEXB	TBPL1
AKR1C3	AZI2	E2F2	PHKA2	RPL28	RAPGEF4	SERPINF2	GAA	TBP
RAP1GAP	MRPL9	SFN	PHKG2	MRPL1	ATP6V1C1	CASP9	PSAPL1	CEBPA
RASAL1	MRPS16	PTTG1	ALCAM	RPS11	ATP6V0E1	PRKG2	HYAL1	CDK5R1
CDKN1C	MRPL27	CHEK2	CD276	MRPS12	ADORA2A	RASGRP2	AP1S1	FANCE
BCL6	RPL28	SESN1	MPZL1	PAFAH1B3	SPTLC3	VAMP8	GGA3	RPA1
CACNA2D1	MRPL1	PERP	CDH3	CEPT1	CCNB3	ITPKC	AP1M2	PMS2
TBC1D1	RPS11	ZMAT3	IL4R	SLC4A2	PDE3A	ITPKB	DNASE2	C17orf70
CCNE2	MRPS12	SESN2	TNFRSF6B	PHKB	PPP3CC	ACSL3	GM2A	TOP3A
NRG1	PAFAH1B3	SERPINB5	TNFRSF10B	PHKA2	COMT	CAPN1	PPT1	STRA13
GLI2	CEPT1	STEAP3	TSPO	PHKG2	SLC25A5	FBXO2	ARPC1A	EME1
PIK3AP1	SLC4A2	UGT1A6	NR3C1	TNFRSF6B	EFNA5	RPL3L	ATP1A1	POLH
PKN1	ALCAM	IMPDH1	CHRNB1	TNFRSF10B	CDK4	ATP6V0A2	ATP1B3	ATRIP
CCNE1	CD276	UCK2	CFB	TSPO	ALG2	RBX1	VDR	ENTPD1
PRKAA2	MPZL1	UPP1	PROS1	NR3C1	DPM1	RAF1	CALB1	PTMA
GYS1	CDH3	IMPDH2	C3AR1	CHRNB1	ALG14	PPP1CC	FRAT2	BUB1B
PKN3	IL4R	RPA1	C2	CPS1	ALG1	PTEN	NKD1	E2F2
PHLPP2	TNFRSF6B	PMS2	CFI	CFB	POLR3B	ACTG1	NKD2	PTTG1
SIPA1L2	TNFRSF10B	RFC4	CFD	PROS1	POLR3H	PPP1CA	FBXW11	CHEK2
RAPGEF2	TSPO	GCLC	SERPING1	C3AR1	PSMD6	SEC61B	CSNK1A1	TCF3
FYB	NR3C1	ODC1	C3	C2	PSMD4	CUL1	PPP2CA	RANBP3
RASA3	CHRNB1	GSTP1	CFH	CFI	GALNT10	UBE2E3	SMAD5	TERT
KSR1	CPS1	SRM	TNFSF15	CFD	PIGX	UBE2D4	ID4	CFTR
FAAH	CFB	GSS	IL22RA1	SERPING1	PIGS	PRKG1	CDC23	THOP1
DAGLA	PROS1	PELO	TNFRSF10C	C3	PIGW	MAPK12	ANAPC11	JUP
DUSP2	C3AR1	ETF1	EDA	CFH	PIGK	TBXAS1	CCNB2	PKP2
CACNG8	C2	FIP1L1	CCL5	TNFSF10	TACR1	RAPGEF4	CDC26	DSP
CACNG7	CFI	TOP3A	IFNGR1	TNFSF15	P2RX6	TNFRSF1B	ACSL1	TAF5
CACNA2D4	CFD	EME1	CXCL14	TNFRSF10C	HTR7	ATP6V1C1	DBI	PER1
CACNB3	SERPING1	STK11	FLT3LG	EDA	MED4	ATP6V0E1	SCD	C1QBP
PTPRR	C3	GTF2H4	IL15	FLT3LG	RHEB	ANAPC13	ACOX2	CSK
DUSP3	CFH	RNASEH2A	TNFSF14	TNFSF14	BRCA1	PPP3CC	SLC27A4	NCL
CYP11A1	TNFSF15	TEAD4	LTB	LTB	SIAH1	HLA-E	CPT2	2001-09-01
RAG1	IL22RA1	STK3	IL2RB	INHBC	RPS20	SRP9	AARS	GNB2L1
FOXO6	TNFRSF10C	NF2	INHBC	CD70	RPLP2	SPCS2	MTFMT	KPNA2
BNIP3	EDA	SOX2	IL21R	ORAI3	RPS5	SEC11A	NARS	CYP27B1
EREG	FLT3LG	ABCA12	CD70	SLC25A4	MRPL20	SRP14	RARS	H2AFZ
BTC	IL2RB	CFTR	ORAI3	NTSR1	PDE6G	CDK4	POGLUT1	SLC29A1
SHISA5	INHBC	ABCG1	SLC25A4	PDE1C	PSTK	PARP1	RFNG	CAMKK1
IGFBP3	IL21R	ENDOG	NTSR1	EDNRB	PLD3	TNFSF13B	GALNT13	H2AFY
PMAIP1	CD70	CASP6	ADRB1	P2RX4	AGPS	IL17RB	B4GALT5	DSG2
BID	ORAI3	PRKAR1B	EDNRB	P2RX7	ENPP2	CCR10	GALNT14	EGR1
APAF1	SLC25A4	NEIL2	P2RX4	A4GALT	CHPT1	CCL28	DMBT1	POLB
TEAD2	NTSR1	NTHL1	PTK2B	FUT2	LPCAT2	POLR3B	ADRA1B	BBC3
WTIP	PDE1C	ADH5	P2RX7	FUT9	PLA2G16	POLR3H	CST3	PLK3
INPP1	ADRB1	CYP1A1	A4GALT	MMP1		SNF8	ADRB2	PER3
OCRL	EDNRB	ATG4D	FUT2	APOC3	935 elements included exclusively in "Metabolism":	SH3GL3	STX8	KLC3
INPP5J	P2RX4	ATG4C	FUT9	CYP27A1	HNMT	HGS	USE1	ARHGEF2
DGKG	P2RX7	CDS1	JAM2	CPT1A	SULT1E1	GABARAP	SMPD3	PRNP
MTM1	A4GALT	FLAD1	CLDN3	NR1H3	KCNJ16	MED4	CERS4	FOSB
RRAGB	FUT2	CLP1	HLA-DRA	IFIH1	PMM2	RHEB	MAP2K7	HES1
ULK1	FUT9	IPPK	VCAM1	DAK	PMM1	UBR5	ALG3	YWHAQ
CRY1	JAM2	BBC3	CLDN1	MAP3K1	GMPPB	BRCA1	MOGS	E2F3
RORA	CLDN3	C8orf44-SGK3	CLDN4	TLR5	FPGT	UBE2L3	DPAGT1	ATF1
GAS1	HLA-DRA	PLK3	NFASC	CD14	MPI	WWP2	IL12A	VAC14
CYP7B1	CLDN1	DGKH	HLA-G	IRF5	RPIA	UBE2C	CXCL10	RANBP1
STS	CLDN4	ALDH3A1	HLA-DMA	KCNN4	IDH3A	UBE2N	CXCL9	PCNA
HSD11B1	NFASC	POLB	LRRC4B	SLC17A5	PGD	SIAH1	THRA	FANCC
TAF1	HLA-G	ZBTB17	MAP3K8	AGA	ACO2	PIM1	MED24	BRCA2
ERCC2	HLA-DMA	MCM3	CASP10	CTSH	IDH3G	RPP30	SPIRE1	MLH1
DBF4	LRRC4B	YWHAQ	CFLAR	ABCA2	SIRT1	RPS20	ETS2	FANCA
ORC2	IFIH1	STAG1	IFIH1	GLB1	ELAVL1	RPLP2	MKNK2	TPM4
BUB1B	DAK	MCM4	DAK	CTSO	RAB10	RPS5	ANGPT4	TOMM40
E2F2	TLR5	MCM6	MAP3K1	B3GALT4	MLYCD	MRPL20	ALOX12	HCFC2
SFN	IRF5	PCNA	NCF1	NPY1R	RAB14		ASIC1	MCRS1
PTTG1	KCNN4	E2F3	TLR5	CHRNB4	STRADA	178 elements included exclusively in "Immunity":	PIGF	TAF6L
CHEK2	GUCY1B3	ORC6	CD14	OPRL1	ADIPOR2	LILRB4	GPLD1	TFAM
SESN1	TRPV6	CDC6	IRF5	LDHD	CRTC2	REXO2	XAB2	NDUFB6
PERP	SLC17A5	PRKDC	KCNN4	ACSS1	PMVK	RCL1	EIF4A3	ATP5G2
ZMAT3	AGA	ESPL1	TRPV6	AKR1B10	SQLE	GNL2	PPIE	NDUFA4L2
SESN2	CTSH	DNA2	SLC17A5	RPS6KA6	PANK4	LSG1	SNRPD3	SCARB1
SERPINB5	ABCA2	POLA2	AGA	MEFV	EXT1	WDR75	SF3A2	HSD17B10
STEAP3	GLB1	FEN1	CTSH	CGN	UROD	RRP7A	ZMAT2	UBB
CAB39L	CTSO	RFC3	ABCA2	HSPA1A	CHPF	DGKQ	PRPF38A
DDIT4	B3GALT4	RFC5	GLB1	PSMB10	DHCR24	INPP5B	CDC40	1468 elements included exclusively in "Invasion":
STK11	NPR1	MBD4	CTSO	CERS3	POLD2	CDIPT	RBM22	OR52E2
MLST8	NPY1R	HMGB1	B3GALT4	ID1	LSS	PIK3C3	DYNC2H1	MYL7
PFKM	CHRNB4	PARP3	MEF2C	GABARAPL1	GPAM	INPP4A	DCTN4	CST4
HMGCR	CALCRL	RRM2	NPY1R	UBE2L6	HIBADH	BECN1	ERCC8	SF3B14
EEF2	OPRL1	GPX4	CHRNB4	SEMA6A	PCYT1A	ATG16L1	DDB2	PRPF38B
CAMKK1	GABRG1	GSR	CALCRL	FBXO6	SPR	ATG13	UBE2D2	SART1
CFTR	LDHD	GPX3	OPRL1	MGAT3	DPYD	ATG3	CYP4X1	THOC1
TAF7	ACSS1	GSTM2	GABRG1	PIWIL4	UMPS	YWHAG	ALOX15B	DDX23
TAF11	AKR1B10	SMS	LDHD	PIGZ	DGUOK	RASSF1	DUSP1	EFTUD2
TAF5	ARHGDIB	MGST3	ACSS1	SNAI1	PPAT	WWC1	PARD6A	TCERG1
TBPL1	STAT4	MLH1	AKR1B10	STX11	CYP2R1	DFFA	MAGI1	DDX46
TBP	MEFV	MSH6	ARHGDIB	TUBB4B	AGPAT2	AIFM1	MYH3	SNRPA
GTF2H4	LAMB2	G6PC3	STAT4	TUBA1C	PTPLB	TAP1	CLDN15	WBP11
CYP1A1	ITGB6	DGKD	ARRB1	TUBB6	INPP4A	ADIPOR2	F11R	CCDC12
HSD17B1	CGN	PI4KB	CXXC4	TUBA1B	PIK3C3	ADAR	CRB3	PLRG1
NPAS2	PSMB10	INPP5K	MMP7	TUBA4A	UQCRFS1	IFI30	SLC1A5	SNRNP40
NR1D1	AQP3	CBR3	MEFV	EIF3CL	NDST1	NFYA	SLC36A1	SNRPC
PER1	CERS3	TPMT	LAMB2	UBE2I	FAHD1	NFYC	TNFSF11	DHX16
AKR1D1	SCNN1B	TK1	ITGB6	PABPC4	NANS	FOSL2	BAG1	PRPF19
HSD11B2	ACE2	AFP	FGR	DDX39B	INPP5B	CIITA	SEC31B	CTNNBL1
HSD17B8	MME	ABCC2	CGN	TACC3	DGAT1	CD74	SAR1B	PHF5A
UGT1A6	UBE2L6	ABCB10	HSPA1A	NUP153	ADK	KLRC1	PREB	USP39
THEM4	SEMA6A	CSTF2T	PSMB10	NUP155	ADI1	RILP	SIL1	SMNDC1
MCL1	FBXO6	SMG6	AQP3	ALYREF	ADO	CD7	LDLRAP1	PPIL2
CDC37	MGAT3	CPSF6	CERS3	DHX15	NDUFA12	CD1D	ACAP1	STUB1
TEAD4	PIWIL4	CPSF7	SCNN1B	SRSF3	PYGB	CD244	CHMP4C	CUL4A
STK3	PIGZ	FMO3	ACE2	LSM3	COQ7	PIK3C2B	RAB11FIP4	UBE2M
NF2	UNC13B	BRCA2	MME	TRA2B	CDIPT	AIM2	PSD4	UBE3C
SOX2	SNAI1	NHEJ1	INPP5D	NOS1	FDFT1	PI4K2B	RAB11FIP1	FBXW7
FKBP4	STX11	XRCC5	IRF1	PPIF	POLE3	DGKA	CXCR1	UBE2O
FKBP5	TUBB4B		UBE2L6	STIM2	NADK	INPP5A	EIF2B5	PIAS2
RAPGEF5	TUBA1C	1409 elements included exclusively in "Invasion":	SEMA6A	UBE2K	NANP	PRKAR2A	XPOT	PIAS3
RAPGEF6	TUBB6	GABRQ	FBXO6	RHOBTB2	QDPR	ATG10	EIF4A2	UBE3B
ECSIT	GNA11	GABRE	MGAT3	ANAPC4	PON2	ULBP3	RPP25L	UBE2D3
CDS1	TUBA1B	ADORA1	PIWIL4	UBE4B	NDUFA3	RASGRP3	PHAX	UBOX5
DUSP4	TUBA4A	OR52E2	PIGZ	RQCD1	DGKQ	GTPBP4	CLNS1A	SH3GLB1
IPPK	EIF3CL	MYL7	UNC13B	CNOT7	ENOPH1	BIRC5	EIF3J	ARAP2
RGS14	PABPC4	CST4	SNAI1	CDC25A	CNDP2	SIRPA	HLA-DOB	VPS4B
LPAR5	DDX39B	GIT1	STX11	PKMYT1	AGPAT1	MDN1	HLA-DPB1	RAB11FIP3
DOCK4	TACC3	DNM2	TUBB4B	BUB1	AMPD2	UTP6	NLGN4Y	VPS28
BBC3	NUP153	SH3GLB1	TUBA1C	POLR2B	NDUFS1	NHP2	CDH4	SH3GLB2
DUSP6	NUP155	ARAP2	TUBB6	FUT4	PTDSS1	GNL3	PVRL1	ARAP3
C8orf44-SGK3	ALYREF	EEA1	GNA11	PARD6G	NDUFB11	NOP56	ABLIM3	PARD3
TGFA	DHX15	VPS4B	TUBA1B	LLGL1	NADSYN1	TAF9	SEMA3E	PIP5K1C
PLK3	SRSF3	RAB11FIP3	TUBA4A	SLC12A2	FAM213B	RIOK2	ABLIM2	VTA1
BHLHE40	LSM3	VPS28	EIF3CL	ACAT2	GANC	CIRH1A	SEMA5B	CHMP5
PER3	TRA2B	SH3GLB2	UBE2I	GLO1	LPGAT1	TBL3	EPHA6	EPN2
DGKH	NOS1	RAB7A	PABPC4	PSMD2	GNPAT	NOP10	EPHA1	RAB11B
ZBTB17	RYR2	ARAP3	DDX39B	PSMC3	MAPKAPK5	RASSF6	SEMA3G	MLLT4
MCM3	PPIF	AP2M1	TACC3	PSMB4	TAOK3	ULK3	GTF2IRD1	PTPN1
YWHAQ	STIM2	LDLR	NUP153	RNF5	STMN1	ULK2	VDAC1	SSX2IP
STAG1	UBE2K	VTA1	NUP155	RPLP0P6	MAP4K3	ATG4B	MAP2K5	CARS
MCM4	RHOBTB2	CHMP5	ALYREF	RPL27A	DUSP7	SLC2A4	DRD2	QARS
MCM6	UBE4B	AP2B1	DHX15	RPS26	DUSP5	PRKAG1	NLRX1	TARSL2
PCNA	RQCD1	EPN2	SRSF3	MRPL33	NQO1	CAMKK2	TAS2R5	CARS2
E2F3	CNOT7	RAB11B	LSM3	SMPD4	CHST15	PRKAB2	JUNB	DARS2
ORC6	POLR2B	MLLT4	TRA2B	CERK	CHST3	RFXANK	THBD	LARS2
CDC6	FUT4	PTPN1	NOS1	GRM3	RCE1	NFYB	SLC1A3	DARS
PRKDC	LFNG	SSX2IP	RYR2	ERC1	ICMT	DFFB	IL20RB	IARS2
ESPL1	SLC12A2	CARS	PPIF	AP3D1	PDE4D	DAPP1	CCL22	PSMF1
G6PC3	ACAT2	QARS	STIM2	AP1M1	PDE6D	COLEC11	CCL27	PSMB7
PHLPP1	GLO1	TARSL2	UBE2K	IGF2R	RALBP1	MARCO	TNFSF9	PSMB8
RPTOR	PSMD2	CARS2	RHOBTB2	VPS37B	RALA	CD9	ITGB4	PSMB3
RRM2	PSMC3	DARS2	UBE4B	PFN1	EXOC2	IMPA2	PPP1R1B	PSMA7
DGKD	PSMB4	LARS2	RQCD1	ARPC2	RASSF1	MICB	PVRL4	MBTPS2
PI4KB	RNF5	DARS	CNOT7	FST	RRAGA	CDS2	SLC6A11	LMAN2
INPP5K	RPLP0P6	IARS2	FUT4	MYO10	TXNRD2	IMPA1	ADORA2B	PRKCSH
RAB8A	RPL27A	PSMF1	LFNG	STX18	PEX19	IMPAD1	LPAR6	NFE2L2
RIN1	RPS26	PSMD3	SLC12A2	TNFRSF10D	PEX3	PIK3C2A	COL27A1	PLAA
TAF6L	MRPL33	PSMB7	ACAT2	ACOX3	PRDX1	PI4KA	DOCK1	SEC24C
TAF7L	SMPD4	PSMB8	GLO1	ST3GAL5	PRDX5	INPP4B	VCL	SSR2
GLI3	CERK	PSMB3	CACYBP	RPL17	GTF2F1	SYNJ2	ARHGAP35	SSR1
DAGLB	GRM3	PSMC5	CTBP1	RPS21	GTF2A2	SYNJ1	ZYX	DDOST
AFP	ITGA6	PSMD7	PRICKLE1	RPL35	GTF2H1	DGKI	VASP	SEC24D
SCARB1	AP3D1	PSMA7	PRICKLE2	RPL37	SETDB1	PRKAR1A	CAPN2	DNAJC10
	AP1M1	DERL1	PSMD2	MRPL21	EHMT1	CD72	COL11A1	HSP90AB1
1332 elements included exclusively in "Invasion":	IGF2R	MBTPS2	PSMC3	RPL7	NSD1	TEAD1	MYLK4	HYOU1
ADORA1	CNTF	LMAN2	PSMB4	RPL19	ELOVL1	YWHAH	ARPC5	TPR
OR52E2	SPRED2	PRKCSH	BCL2	RPL32	COX7A2	TP53BP2	ARPC1B	EIF2B1
CXCR2	VPS37B	NFE2L2	RNF5	MRPL22	EI24	DLG2	PIP5K1A	RPP38
MYL7	ARPC2	SEC61A1	RPLP0P6	RPL38	TP53I3	AMOT	PIP4K2A	NUP93
CST4	FST	PLAA	RPL27A	RPL5	TTF2	CTGF	WASF2	EIF1
SF3B14	MYO10	SEC24C	RPS26	RPL22	YWHAG	MOB1B	PIP4K2B	SEH1L
PRPF38B	SIGLEC1	SSR2	MRPL33	RPL4	GSTO1	YWHAB	ARHGEF7	NUP85
SART1	STX18	SSR1	SMPD4	RPL22L1	ACP6	LATS2	LIMK1	NUP54
THOC1	TNFRSF10D	DDOST	CERK	RPS18	ETHE1	MOB1A	NCKAP1	EIF3I
DDX23	ST3GAL5	SEC24D	RPS6KA4	MRPS11	FUCA2	ATG7	CFL1	FXR2
EFTUD2	RPL17	DNAJC10	CCL20	RPS9	SRD5A1	ATG4A	SSH1	UPF2
TCERG1	RPS21	HYOU1	GRM3	RPS2	IDH2	PRKAA1	GNA12	EIF4E2
DDX46	RPL35	TPR	ITGA6	RPL30	FBP1	PRKAG2	DIAPH2	EIF3D
SNRPA	RPL37	EIF2B1	ERC1	RPS23	PHGDH	MSR1	PIP4K2C	PABPC1
WBP11	MRPL21	RPP38	AP3D1	MRPL19	ALDOC	SFTPD	DIAPH3	EIF2B4
CCDC12	RPL7	NUP93	AP1M1	RPL35A	IDH1	STX12	PFN4	NUP37
HNRNPK	RPL19	EIF1	IGF2R	FAU	AADAT	GNL3L	MYH9	INADL
SRSF4	RPL32	SEH1L	SOCS2	RPL37A	GPX7	CLEC7A	ARPC3	VAPA
PLRG1	MRPL22	NUP85	CNTF	MRPS18C	GGT7	ANPEP	CHRM4	ZAK
SNRNP40	RPL38	NUP54	SPRED2	RPS8	GSTK1	GLI2	SEC62	TJAP1
SNRPC	RPL5	EIF3I	VPS37B	RPS12	HEXDC	FHL2	STT3A	EPB41L2
DHX16	RPL22	FXR2	ARPC2	RPL18A	RASGRF2	OSCAR	CKAP4	EXOC3
PRPF19	RPL4	EIF3D	FST	RSL24D1	DUOXA2	MITF	EDEM1	XRN1
CTNNBL1	RPL22L1	EIF2B4	MYO10	RPS15A	SLC5A5	SQSTM1	UGGT1	EDC3
PHF5A	RPS18	NUP37	SIGLEC1	RPL11	TG	CORO1A	P4HB	MPHOSPH6
USP39	MRPS11	MYH10	STX18	MRPS5	ASGR1	PLA2R1	SAR1A	LSM1
SMNDC1	RPS9	VAPA	TNFRSF10D	RPS3	MSMO1	MRC2	DNAJC3	XRN2
UBE2R2	RPS2	ZAK	ST3GAL5	RPS13	TM7SF2	TAPBP	SEC61G	PARN
PPIL2	RPL30	TJP2	RPL17	MRPL15	CYP24A1	B2M	BCAP31	CNOT2
STUB1	RPS23	TJAP1	RPS21	C2orf15	NMNAT3	PRKAA2	CANX	EXOSC10
CUL4A	MRPL19	EPB41L2	RPL35	RPS25	NT5C3A	PRKAR2B	DNAJB12	ME1
UBE2M	RPL35A	EXOC3	RPL37	MRPL28	QPRT	BID	RPN1	DLAT
UBE3C	FAU	XRN1	MRPL21	RPL12	ALPI	APAF1	UFD1L	MDH1
UBE2J2	RPL37A	EDC3	RPL7	FUT3	ALPPL2	CD81	MBTPS1	HAGH
FBXW7	MRPS18C	MPHOSPH6	RPL19	B3GNT5	TYMP	PIK3AP1	NPLOC4	PC
UBE2O	RPS8	LSM1	RPL32	B3GNT4	PNMT	IFITM1	TUSC3	SPCS3
UBE3B	RPS12	XRN2	MRPL22	B4GALT4	TST	ULBP2	HSPA5	SRP72
UBE2D3	RPL18A	PARN	RPL38	B3GNT1	PIK3C2B	TEAD2	DNAJC5	SPCS1
UBOX5	RSL24D1	CNOT2	RPL5	ST3GAL4	PTGIS	WTIP	RRBP1	SUGT1
DDB1	RPS15A	EXOSC10	RPL22	B4GALT2	P4HA2	INPP1	UBQLN1	TRIP6
GIT1	RPL11	ME1	RPL4	EXOSC5	HSD17B2	OCRL	EIF2AK3	NCOR1
SH3GLB1	MRPS5	DLAT	RPL22L1	SKIV2L2	FOLH1	INPP5J	DNAJB11	PFKP
ARAP2	RPS3	MDH1	RPS18	EXOSC7	CMPK2	DGKG	GANAB	PFKFB2
EEA1	RPS13	HAGH	MRPS11	CNOT8	HSD17B3	MTM1	HSPH1	TBC1D4
VPS4B	MRPL15	PC	RPS9	EXOSC1	IDO1	TREX1	SEC31A	PIKFYVE
RAB11FIP3	C2orf15	PKM	RPS2	BTG2	CYP1B1	ULK1	UBQLN2	BRK1
VPS28	RPS25	SPCS3	RPL30	EXOSC2	TCN2	UTP14A	MAN1A2	RDX
SH3GLB2	MRPL28	SRP72	RPS23	DIS3L	ENTPD8	UTP14C	DNAJB2	TWISTNB
RAB7A	RPL12	SPCS1	MRPL19	TTC37	FOXO4	GAR1	STT3B	ALG8
VTA1	FUT3	BRK1	RPL35A	PABPC4L	SOD2	WDR3	PPP1R15A	DOLPP1
CHMP5	B3GNT5	DIAPH1	FAU	PAN2	SLCO1B3	IMP4	DNAJC1	RFT1
EPN2	B3GNT4	ITGA5	RPL37A	LPCAT1	EPHX1	NOB1	ERLEC1	ALG5
PTPN1	B4GALT4	PFN2	MRPS18C	PAFAH1B1	BAI1	WDR36	UBQLNL	PFKL
SSX2IP	B3GNT1	GNA13	RPS8	PPAP2C	CHST1	REXO1	VCP	ARNT
CARS	ST3GAL4	RDX	RPS12	MDH2	ELOVL3	RIOK1	RNF185	GPAA1
QARS	B4GALT2	TWISTNB	RPL18A	ACSS2	XDH	IMP3	MAN1A1	PIGG
TARSL2	EXOSC5	POLR2A	RSL24D1	ALDH3A2	PAICS	TCOF1	INPPL1	PIGQ
CARS2	SKIV2L2	DCTN2	RPS15A	ALDH1B1	GMPS	UTP15	ASAP2	JAG1
DARS2	EXOSC7	DYNC1LI1	RPL11	GRHPR	POLE4	TEAD4	ASAP1	DNM1L
LARS2	CNOT8	ATP6V0D1	MRPS5	ACACA	POLE	STK3	AMPH	PPP2R5A
DARS	EXOSC1	ATP6V0A1	RPS3	SEC11C	PRIM1	NF2	MGAT5	CSNK1D
IARS2	BTG2	ATP6V1F	RPS13	SRP19	POLD3	SOX2	DOLK	PRDM4
PSMF1	EXOSC2	ALG8	MRPL15	IMMP2L	PGM2	STK11	MGAT1	MAP3K4
PSMD3	DIS3L	DOLPP1	C2orf15	SRP68	POLA1	CAMKK1	B4GALT1	GLS
PSMB7	TTC37	RFT1	RPS25	POLR3D	DTYMK	ENDOG	ALG12	PPARD
PSMB8	PABPC4L	ALG5	MRPL28	POLR3E	BCKDHB	CASP6	MGAT4B	CTBP2
PSMB3	PAN2	GPAA1	RPL12	POLR2G	INPP5A	PRKAR1B	MGAT5B	LRP6
PSMC5	LPCAT1	PIGG	FUT3	POLR2F	NDUFB2	ATG4D	ALG11	AXIN1
PSMD7	PAFAH1B1	PIGQ	B3GNT5	PPT2	COQ2	ATG4C	CLTC	E2F4
PSMA7	PPAP2C	ARNTL	B3GNT4	NAGPA	AGPAT9	MICA	FOLR1	ACVR1B
DERL1	MDH2	CLOCK	B4GALT4	HEXB	PI4K2B	RAET1E	NEDD4L	ROBO1
MBTPS2	ACSS2	GTF2I	B3GNT1	GAA	BDH2	RAET1G	EHD4	EPHB4
LMAN2	ALDH3A2	VDAC2	ST3GAL4	PSAPL1	EXTL2	TREM2	SMURF2	RASA1
PRKCSH	ALDH1B1	SRF	B4GALT2	HYAL1	COX6A1P2	CDS1	ADRBK2	GGA1
NFE2L2	GRHPR	MAP3K4	EXOSC5	AP1S1	DNMT1	HSPA4	RAB11FIP5	AP3B1
SEC61A1	SEC11C	PPARD	SKIV2L2	GGA3	ALDH4A1	IPPK	TSG101	AP4M1
PLAA	SRP19	CTBP2	EXOSC7	AP1M2	DGKA	BBC3	CHMP2A	AP3M2
SEC24C	IMMP2L	LRP6	CNOT8	DNASE2	REV3L	FOSB	CLTCL1	CTSZ
SSR2	SRP68	SP1	EXOSC1	GM2A	PAFAH2	DGKH	SMURF1	M6PR
SSR1	POLR3D	ACVR1B	BTG2	PPT1	MTR	SCARB1	EHD1	NUDT16L1
DDOST	POLR3E	ROBO1	EXOSC2	ARPC1A	NDUFA4	DGKD	RAB5B	STX6
SEC24D	POLR2G	EPHB4	DIS3L	CALB1	DHFR	PI4KB	RAB11FIP2	B4GALT6
DNAJC10	POLR2F	RASA1	TTC37	SMAD5	EXTL3	INPP5K	PDCD6IP	CERS2
HYOU1	PPT2	ORAI1	PABPC4L	ID2	GADD45A	AFP	CLTA	KDSR
TPR	NAGPA	GGA1	PAN2	SMAD1	DAXX	YWHAQ	RAB22A	B3GNT3
EIF2B1	HEXB	AP3B1	LPCAT1	ID4	RASGRP3	CD33	STAM	ACADM
RPP38	GAA	AP4M1	PAFAH1B1	CDC23	NR4A1	G6PC3	AP2A1	VEGFB
NUP93	PSAPL1	AP3M2	PPAP2C	ANAPC11	SUV39H2	NOP58	SMAP2	AZI2
EIF1	HYAL1	CTSZ	MDH2	CCNB2	WHSC1L1	UTP18	CHMP3	SOCS6
SEH1L	AP1S1	M6PR	ACSS2	CCNA1	GPX1	DKC1	SMAD7	MRPL9
NUP85	GGA3	NUDT16L1	ALDH3A2	CDC26	PXMP2	NVL	USP8	MRPS16
NUP54	AP1M2	STX6	ALDH1B1	ACSL1	CHEK1	SH3BP2	EPN1	MRPL27
EIF3I	DNASE2	B4GALT6	GRHPR	DBI	PRKAR2A		GRK5	RPL28
NXT1	GM2A	CERS2	ACACA	SCD	SGK1	1083 elements included exclusively in "Invasion":	WWP1	MRPL1
FXR2	PPT1	KDSR	SEC11C	ACOX2	ABCC4	GABRQ	VPS37C	RPS11
UPF2	ARPC1A	B3GNT3	SRP19	SLC27A4	GTF2H3	GABRE	AP2S1	MRPS12
EIF3D	VDR	ACADM	IMMP2L	CPT2	IMPA2	ADORA1	EHD2	PAFAH1B3
PABPC1	CALB1	VEGFB	SRP68	AARS	NDUFA10	OR52E2	RAB5A	CEPT1
EIF2B4	SMAD5	AZI2	PPT2	MTFMT	ACADSB	CST4	IQSEC1	SLC4A2
NUP37	ID4	MRPL9	NAGPA	NARS	DHRS9	SF3B14	ACAP2	PHKB
MYH10	AARS	MRPS16	GAA	RARS	NDUFA6	PRPF38B	ACAP3	PHKA2
VAPA	MTFMT	MRPL27	PSAPL1	POGLUT1	COX5A	SART1	STAM2	PHKG2
TJP2	NARS	RPL28	HYAL1	GALNT13	RDH16	THOC1	CHMP4B	ALCAM
TJAP1	RARS	MRPL1	AP1S1	B4GALT5	HSD3B7	DDX23	PPP3R1	CD276
EPB41L2	POGLUT1	RPS11	GGA3	GALNT14	COX6C	EFTUD2	PLXNB2	MPZL1
EXOC3	RFNG	MRPS12	AP1M2	DMBT1	HSD17B4	TCERG1	SEMA4F	CDH3
XRN1	GALNT13	PAFAH1B3	DNASE2	CST3	PTGES2	DDX46	PPP3CB	TNFRSF6B
EDC3	B4GALT5	CEPT1	GM2A	STX8	MVD	SNRPA	CXCL12	NR3C1
MPHOSPH6	GALNT14	SLC4A2	PPT1	USE1	MCCC1	WBP11	GNAI2	CHRNB1
LSM1	DMBT1	PHKB	ARPC1A	SMPD3	NDUFC1	CCDC12	EFNB1	CPS1
XRN2	ADRA1B	PHKA2	ATP1A1	CERS4	BPGM	HNRNPK	SRGAP1	PROS1
PARN	CST3	PHKG2	ATP1B3	ALG3	PRDX6	SRSF4	SEMA3A	TNFSF15
CNOT2	ADRB2	IL4R	VDR	MOGS	ATP5H	PLRG1	PLXNB3	IL22RA1
EXOSC10	STX8	TNFRSF6B	CALB1	DPAGT1	SUCLA2	SNRNP40	PLXNC1	EDA
DLAT	USE1	TSPO	FRAT2	TLR2	CSAD	SNRPC	FES	CXCL14
MDH1	SMPD3	NR3C1	NKD2	FOXO1	SAT1	DHX16	NGEF	FLT3LG
HAGH	CERS4	CHRNB1	CSNK1A1	THRA	GGT6	CTNNBL1	NTNG2	INHBC
PC	ALG3	CPS1	SMAD5	MED24	UQCRC2	PHF5A	NFATC2	CD70
PKM	MOGS	CFB	ID4	SPIRE1	PPCDC	USP39	IRAK4	ORAI3
SPCS3	DPAGT1	PROS1	AARS	ALOX12	SORD	SMNDC1	RPS6KA3	NTSR1
SRP72	IL12A	C3AR1	MTFMT	ASIC1	ATP5E	PTPN1	KIDINS220	EDNRB
SPCS1	CD86	C2	NARS	PIGF	ADC	SSX2IP	NFKBIE	P2RX4
SUGT1	TLR2	CFI	RARS	GPLD1	ITPA	CARS	NFKBIB	P2RX7
TRIP6	SPIRE1	CFD	POGLUT1	XAB2	GNPDA1	QARS	IRAK1	A4GALT
BRK1	ALOX12	SERPING1	RFNG	EIF4A3	AGPAT3	TARSL2	NTF3	FUT2
DIAPH1	ASIC1	C3	GALNT13	PPIE	NAGS	CARS2	NGF	FUT9
GNA13	PIGF	CFH	B4GALT5	SNRPD3	FDPS	DARS2	PLCD3	NFASC
RDX	GPLD1	TNFSF15	GALNT14	SF3A2	HOGA1	LARS2	TSC2	LRRC4B
POLR3C	XAB2	IL22RA1	DMBT1	ZMAT2	RDH10	DARS	PLCD1	MAP3K8
TWISTNB	EIF4A3	PDGFRA	ADRA1B	PRPF38A	B3GAT3	IARS2	RCAN2	APOC3
POLR3K	PPIE	EDA	CST3	CDC40	GMDS	PSMF1	NCOA2	CYP27A1
POLR2A	SNRPD3	FLT3LG	ADRB2	RBM22	IDH3B	PSMD3	ATP2A2	CPT1A
DCTN2	SF3A2	IL2RB	STX8	ERCC8	PFAS	PSMB7	MED12	DAK
DYNC1LI1	ZMAT2	INHBC	USE1	DDB2	DBT	PSMB8	THRB	IRF5
ALG8	PRPF38A	IL21R	SMPD3	UBE2D2	ATIC	PSMB3	MED13L	KCNN4
DOLPP1	CDC40	CD70	CERS4	CYP4X1	CMBL	PSMC5	PLCB3	TRPV6
RFT1	RBM22	GRIN2A	ATF4	ALOX15B	AK2	PSMD7	SLC16A10	SLC17A5
ALG5	DYNC2H1	ORAI3	ALG3	DUSP1	AMACR	PSMA7	SLC16A2	AGA
GPAA1	DCTN4	SLC25A4	MOGS	PARD6A	MRI1	DERL1	CARD11	CTSH
PIGG	ERCC8	NTSR1	DPAGT1	MAGI1	HIBCH	MBTPS2	LCK	ABCA2
PIGQ	DDB2	PDE1C	IL12A	MYH3	COQ5	LMAN2	BCL10	GLB1
PRDM4	UBE2D2	ADRB1	CD86	CRB3	FUK	PRKCSH	TXK	CTSO
GLS	CYP4X1	EDNRB	CXCL10	COL21A1	PGS1	NFE2L2	JAM3	B3GALT4
ROBO1	ALOX15B	P2RX4	CXCL9	SLC1A5	NDUFV2	PLAA	GUCY1A2	NPR1
EPHB4	MYH3	P2RX7	TLR2	SLC36A1	UQCRB	SEC24C	TBXA2R	MEF2C
GGA1	CLDN15	A4GALT	THRA	BAG1	NDUFB4	SSR2	STIM1	NPY1R
AP3B1	F11R	FUT2	MED24	SEC31B	TKT	SSR1	GNAS	CHRNB4
AP4M1	CRB3	FUT9	SPIRE1	SAR1B	AFMID	DDOST	SNAP23	CALCRL
AP3M2	COL21A1	CD36	MKNK2	BAK1	CTPS2	SEC24D	BET1L	OPRL1
CTSZ	SLC1A5	MMP1	TCEB2	PREB	FECH	DNAJC10	VAMP3	LDHD
M6PR	SLC36A1	APOC3	ALOX12	SIL1	MMAB	HYOU1	STX2	ACSS1
NUDT16L1	BAG1	CYP27A1	ASIC1	LDLRAP1	PNPLA3	TPR	STX3	AKR1B10
STX6	SEC31B	CPT1A	PIGF	ACAP1	LIPG	EIF2B1	STX4	ARHGDIB
B4GALT6	SAR1B	NR1H3	GPLD1	CHMP4C	ALAS1	NUP93	YKT6	RASGRP1
CERS2	BAK1	IFIH1	XAB2	RAB11FIP4	PCYT2	EIF1	SNAP29	CXXC4
KDSR	PREB	DAK	EIF4A3	PSD4	NDUFA8	SEH1L	CXCL2	MMP7
B3GNT3	SIL1	TLR5	PPIE	RAB11FIP1	UQCRH	NUP85	TNFRSF1A	MEFV
AZI2	LDLRAP1	IRF5	SNRPD3	EIF2B5	POLG2	NUP54	TAB2	FGF19
MRPL9	ACAP1	KCNN4	SF3A2	XPOT	NME3	EIF3I	RIPK1	FGF11
MRPS16	CHMP4C	GUCY1B3	ZMAT2	EIF4A2	AK4	FXR2	IL1B	CGN
MRPL27	RAB11FIP4	TRPV6	PRPF38A	RPP25L	TRIT1	UPF2	TBK1	PSMB10
RPL28	PSD4	SLC17A5	CDC40	PHAX	NFS1	EIF4E2	IFNAR1	AQP3
MRPL1	RAB11FIP1	AGA	RBM22	CLNS1A	NDUFB5	EIF3D	IFNAR2	CERS3
RPS11	EIF2B5	CTSH	DYNC2H1	EIF3J	SUCLG1	PABPC1	TOLLIP	SCNN1B
MRPS12	XPOT	GLB1	DCTN4	ABLIM3	MTHFD2	EIF2B4	HERC4	ACE2
PAFAH1B3	EIF4A2	CTSO	UBE2D2	SEMA3E	ATP5A1	NUP37	TRIP12	SH2D2A
CEPT1	RPP25L	B3GALT4	CYP4X1	ABLIM2	COX5B	MYH10	TRIM37	INPP5D
SLC4A2	PHAX	NPR1	ALOX15B	SEMA5B	OXSM	VAPA	UBE2W	ID1
ALCAM	CLNS1A	MEF2C	DUSP1	EPHA6	NME1-NME2	ZAK	DET1	GABARAPL1
CD276	EIF3J	NPY1R	MYH3	EPHA1	GAPDHS	TJP2	HERC3	SEMA6A
MPZL1	HLA-DOB	CHRNB4	CLDN15	SEMA3G	MAT2B	TJAP1	UBA6	EFNA1
CDH3	HLA-DPB1	CALCRL	F11R	GTF2IRD1	HYAL3	EPB41L2	SAE1	FBXO6
TNFRSF6B	NLGN4Y	OPRL1	CRB3	VDAC1	LPIN1	EXOC3	UBE2Z	MGAT3
TSPO	CDH4	GABRG1	COL21A1	DRD2	MBOAT1	EDC3	UBE2A	PIWIL4
NR3C1	PVRL1	LDHD	SLC1A5	NLRX1	GALK1	MPHOSPH6	KLHL9	PIGZ
CHRNB1	ABLIM3	ACSS1	SLC36A1	TAS2R5	SDHB	LSM1	RHOBTB1	UNC13B
CPS1	SEMA3E	AKR1B10	TNFSF11	THBD	PCCA	PARN	CDC16	SNAI1
CFB	ABLIM2	STAT4	BAG1	SLC1A3	FASN	CNOT2	UBA1	STX11
PROS1	SEMA5B	CXXC4	SEC31B	TNFSF9	MTHFD2L	EXOSC10	CDC27	EIF3CL
C3AR1	EPHA6	MMP7	SAR1B	PPP1R1B	ACLY	ME1	UBA2	UBE2I
C2	EPHA1	LAMB2	BAK1	PVRL4	TPK1	DLAT	UBE2Q2	PABPC4
CFI	SEMA3G	ITGB6	PREB	SLC6A11	ISYNA1	MDH1	GNG10	TACC3
CFD	GTF2IRD1	FGF19	SIL1	ARHGEF6	CYP39A1	HAGH	CCL26	NUP153
SERPING1	VDAC1	FGF11	LDLRAP1	LPAR6	PPA1	PC	STAT2	NUP155
C3	NLRX1	CGN	ACAP1	XIAP	ALDH1L2	PKM	CXCL3	DHX15
CFH	ITGA2	PSMB10	CHMP4C	ILK	TAF9	BRK1	GNB4	LSM3
TNFSF15	TAS2R5	AQP3	RAB11FIP4	DOCK1	TAF4B	DIAPH1	TJP1	TRA2B
TNFRSF10C	THBD	CERS3	PSD4	RAPGEF1	CDK7	PFN2	TUBB3	STIM2
EDA	SLC1A3	SCNN1B	RAB11FIP1	CAV2	TAF8	RDX	TUBA3C	UBE2K
CXCL14	IL20RB	ACE2	CXCR1	VCL	GTF2H2C	TWISTNB	HTR2C	RHOBTB2
FLT3LG	TNFSF9	MME	EIF2B5	ARHGAP35	CCNH	POLR2A	MAP3K2	UBE4B
CD70	LAMA2	SH2D2A	XPOT	ZYX	GTF2H2	MAD2L2	TUBA1A	RQCD1
A4GALT	ITGB4	SEMA6A	EIF4A2	VASP	LYPLA2	DCTN2	C1GALT1	CNOT7
FUT2	PPP1R1B	EFNA1	RPP25L	CAPN2	ADPRM	ALG8	GALNT4	CDC25A
FUT9	PVRL4	FBXO6	PHAX	FLNA	GMPR	DOLPP1	GALNT7	PKMYT1
JAM2	SLC6A11	MGAT3	CLNS1A	ARPC5	NUDT5	RFT1	GALNT1	BUB1
CLDN3	ARHGEF6	PIWIL4	EIF3J	ARPC1B	PRUNE	ALG5	GALNT2	FUT4
HLA-DRA	LPAR6	PIGZ	HLA-DOB	PIP5K1A	HDDC3	PFKL	ST3GAL2	LFNG
CLDN1	LAMB3	UNC13B	HLA-DPB1	PIP4K2A	ENTPD3	HK2	PDE3B	PARD6G
CLDN4	COL27A1	SNAI1	NLGN4Y	WASF2	ENTPD2	ARNT	CPEB1	LLGL1
NFASC	LAMC1	STX11	CDH4	PIP4K2B	PEX11G	GPAA1	ATG12	ACAT2
HLA-G	DOCK1	GNAQ	PVRL1	ARHGEF7	PEX6	PIGG	ATG5	GLO1
HLA-DMA	COL4A6	TUBB4B	ABLIM3	LIMK1	SLC25A17	PIGQ	MAVS	CACYBP
LRRC4B	CAV2	TUBA1C	SEMA3E	NCKAP1	PEX11B	PPP2R5A	TANK	CTBP1
IFIH1	VCL	TUBB6	ABLIM2	CFL1	DECR2	ARNTL	KCNMA1	PRICKLE1
DAK	ARHGAP35	GNA11	SEMA5B	SSH1	SOD1	CLOCK	CACNA1C	PRICKLE2
NCF1	ZYX	TUBA1B	EPHA6	DIAPH2	ACPP	GTF2I	CACNA1S	PSMB4
TLR5	PPP1R12C	TUBA4A	EPHA1	MSN	ECI1	VDAC2	SLC8A1	RNF5
IRF5	LAMA3	EIF3CL	SEMA3G	PIP4K2C	SREBF1	SRF	MEF2A	RPLP0P6
KCNN4	PPP1R12A	TACC3	GTF2IRD1	DIAPH3	SLC2A4	ABL1	ATP2B1	RPL27A
TRPV6	FN1	NUP153	VDAC1	PFN4	PRKAG1	PRDM4	VANGL1	RPS26
SLC17A5	ITGA3	NUP155	MAP2K5	MYH9	CAMKK2	MAP3K4	SENP2	MRPL33
AGA	LAMC2	NOS1	NLRX1	ARPC3	PRKAB2	GLS	FOSL1	SMPD4
CTSH	CAPN2	RYR2	ITGA2	IQGAP1	TRIP10	PPARD	ALDOA	CERK
ABCA2	COL11A1	PPIF	TAS2R5	CHRM4	TRMU	CTBP2	PFKFB3	RPS6KA4
GLB1	MYLK4	STIM2	JUNB	SEC62	AK3	LRP6	PDK1	ERC1
CTSO	ARPC5	RQCD1	THBD	STT3A	CCNG1	SP1	IFNGR2	AP3D1
B3GALT4	ARPC1B	CNOT7	SLC1A3	CKAP4	CD82	E2F4	AGRN	AP1M1
NPR1	WASF2	POLR2B	IL20RB	EDEM1	PPM1D	ROBO1	PPP2R1A	IGF2R
NPY1R	ARHGEF1	FUT4	CCL22	UGGT1	ESD	EPHB4	CACNA1B	CNTF
CHRNB4	ARHGEF7	LFNG	CCL27	P4HB	ELOVL7	RASA1	PPP2R5B	SPRED2
CALCRL	LIMK1	SLC12A2	TNFSF9	SAR1A	GSTA4	GGA1	GNAL	VPS37B
OPRL1	NCKAP1	ACAT2	LAMA2	DNAJC3	GSTO2	AP3B1	PPP2R3A	FST
LDHD	CFL1	GLO1	ITGB4	SEC61G	TXNDC12	AP4M1	MAOA	MYO10
ACSS1	SSH1	CACYBP	PPP1R1B	BCAP31	GGCT	AP3M2	PPP2CB	SIGLEC1
AKR1B10	DIAPH2	CTBP1	PVRL4	CANX	AASDHPPT	CTSZ	KIF5C	STX18
ARHGDIB	MSN	PRICKLE1	SLC6A11	DNAJB12	SLC5A1	NUDT16L1	KIF5B	ACOX3
MEFV	DIAPH3	PRICKLE2	ARHGEF6	RPN1	RETSAT	STX6	PPP2R2C	ST3GAL5
FGR	ARHGEF12	PSMD2	LPAR6	UFD1L	ULK3	B4GALT6	SNAP25	RPL17
CGN	MYH9	PSMC3	XIAP	MBTPS1	ULK2	CERS2	NSF	RPS21
PSMB10	ARPC3	PSMB4	LAMB3	NPLOC4	HS6ST1	KDSR	NAPA	RPL35
AQP3	IQGAP1	RNF5	COL27A1	TUSC3	SLC4A5	B3GNT3	ATP6V1H	RPL37
CERS3	CHRM4	RPLP0P6	ROCK2	HSPA5	DERA	ACADM	ATP6V0C	MRPL21
ACE2	SEC62	RPL27A	LAMC1	DNAJC5	SETDB2	PAFAH1B3	GXYLT2	RPL7
MME	STT3A	RPS26	DOCK1	RRBP1	KCNJ11	CEPT1	GXYLT1	RPL19
UBE2L6	CKAP4	MRPL33	COL4A6	UBQLN1	SRD5A3	SLC4A2	PLOD3	RPL32
SEMA6A	EDEM1	SMPD4	CAV2	EIF2AK3	SULT2B1	PHKB	EOGT	MRPL22
FBXO6	UGGT1	CERK	VCL	DNAJB11	RGL2	PHKA2	B3GALTL	RPL38
MGAT3	P4HB	GRM3	ARHGAP35	GANAB	LAMTOR3	PHKG2	NLRP3	RPL5
PIWIL4	SAR1A	AP3D1	ZYX	BAX	MAPT	TSPO	CARD9	RPL22
PIGZ	DNAJC3	AP1M1	PPP1R12C	HSPH1	CACNG4	NR3C1	NOD1	RPL4
SNAI1	SEC61G	IGF2R	LAMA3	SEC31A	DUSP10	CHRNB1	ERBB2IP	RPL22L1
STX11	BCAP31	CNTF	PPP1R12A	UBQLN2	RAB27B	CPS1	MYL6	RPS18
TUBB4B	CANX	SPRED2	FN1	MAN1A2	RAB3D	GRIN2A	ACTG2	MRPS11
TUBA1C	DNAJB12	VPS37B	ITGAV	DNAJB2	MYB	ORAI3	ARHGEF11	RPS9
TUBB6	RPN1	PFN1	ITGA3	STT3B	BCL2L11	SLC25A4	SNAI2	RPS2
TUBA1B	UFD1L	ARPC2	LAMC2	PPP1R15A	MMACHC	NTSR1	PVRL3	RPL30
TUBA4A	MBTPS1	FST	CAPN2	DNAJC1	SLC12A7	PDE1C	LMO7	RPS23
EIF3CL	NPLOC4	MYO10	FLNA	ERLEC1	CDS2	EDNRB	LEPR	MRPL19
PABPC4	TUSC3	STX18	COL11A1	UBQLNL	IMPA1	P2RX4	CSF3	RPL35A
DDX39B	HSPA5	ACOX3	MYLK4	VCP	IMPAD1	P2RX7	IL13RA2	FAU
TACC3	DNAJC5	ST3GAL5	ARPC5	RNF185	PIK3C2A	A4GALT	PRLR	RPL37A
NUP153	RRBP1	RPL17	ARPC1B	HSP90B1	PI4KA	FUT2	IL23A	MRPS18C
NUP155	UBQLN1	RPS21	PIP4K2A	MAN1A1	INPP4B	FUT9	SPRED1	RPS8
ALYREF	EIF2AK3	RPL35	WASF2	HPSE	SYNJ2	MMP1	SOCS5	RPS12
DHX15	DNAJB11	RPL37	PIP4K2B	TWIST1	SYNJ1	APOC3	CLCF1	RPL18A
SRSF3	GANAB	MRPL21	ARHGEF1	FRS2	DGKI	CYP27A1	STAT6	RSL24D1
LSM3	BAX	RPL7	ARHGEF7	TGFB1	MINPP1	NR1H3	TRPA1	RPS15A
TRA2B	HSPH1	RPL19	LIMK1	CD63	RRAGD	KCNN4	TRPM8	RPL11
UBE2K	SEC31A	RPL32	NCKAP1	ANK1	RICTOR	TRPV6	PTGER4	MRPS5
RHOBTB2	UBQLN2	MRPL22	CFL1	HBEGF	RRAGC	SLC17A5	IL1RAP	RPS3
UBE4B	MAN1A2	RPL38	SSH1	INPPL1	AKT1S1	AGA	CTSW	RPS13
RQCD1	DNAJB2	RPL5	GNA12	ASAP2	PRKAA1	CTSH	AP4B1	MRPL15
CNOT7	STT3B	RPL22	DIAPH2	ASAP1	CHSY1	ABCA2	GNPTAB	C2orf15
POLR2B	PPP1R15A	RPL4	MSN	MARCKS	CHST14	GLB1	ARSG	RPS25
FUT4	DNAJC1	RPL22L1	PIP4K2C	AMPH	B4GALT7	CTSO	AP1S2	MRPL28
LFNG	ERLEC1	RPS18	DIAPH3	MGAT5	B3GALT6	B3GALT4	GUSB	RPL12
SLC12A2	UBQLNL	MRPS11	ARHGEF12	DOLK	CHST11	NPR1	SCARB2	FUT3
ACAT2	VCP	RPS9	MYH9	MGAT1	CHST12	MEF2C	CTSB	B3GNT5
GLO1	RNF185	RPS2	ARPC3	B4GALT1	DHDDS	NPY1R	GNS	B3GNT4
PSMD2	MAN1A1	RPL30	IQGAP1	ALG12	CYB5R3	CHRNB4	AP1G1	B4GALT4
PSMC3	HPSE	RPS23	CHRM4	MGAT4B	UAP1	CALCRL	NPC1	B3GNT1
PSMB4	TWIST1	MRPL19	SEC62	MGAT5B	UGP2	OPRL1	GLA	ST3GAL4
RNF5	FRS2	RPL35A	CKAP4	ALG11	GALE	GABRG1	HGSNAT	B4GALT2
RPLP0P6	CD63	FAU	EDEM1	FOLR1	PGM1	LDHD	CLN5	EXOSC5
RPL27A	ANK1	RPL37A	UGGT1	EHD4	CMAS	ACSS1	CTSA	SKIV2L2
RPS26	CD44	MRPS18C	TRAF2	SMURF2	PGM3	AKR1B10	ENTPD4	EXOSC7
MRPL33	SMO	RPS8	P4HB	TGFBR2	UGDH	RPS6KA6	AP3M1	CNOT8
SMPD4	SDC2	RPS12	SAR1A	RAB11FIP5	GFPT1	ARHGDIB	LAMP1	EXOSC1
CERK	PTCH1	RPL18A	DNAJC3	TSG101	NAGK	CXXC4	ACVR1C	BTG2
GRM3	ASAP2	RSL24D1	SEC61G	CHMP2A	NF1	MMP7	ACVR1	EXOSC2
AP3D1	ASAP1	RPS15A	BCAP31	SMURF1	RASAL2	FGF19	NOG	DIS3L
AP1M1	MARCKS	RPL11	CANX	EHD1	RASA2	FGF11	BMPR1B	TTC37
IGF2R	AMPH	MRPS5	DNAJB12	TRAF6	ABL2	CGN	LHB	PABPC4L
VPS37B	MGAT5	RPS3	UFD1L	RAB11FIP2	RGL1	PSMB10	APP	PAN2
ARPC2	DOLK	RPS13	MBTPS1	PDCD6IP	RALB	AQP3	RPS27L	PLA2G6
MYO10	MGAT1	MRPL15	NPLOC4	RET	STK4	CERS3	ST6GALNAC6	LPCAT1
SIGLEC1	B4GALT1	C2orf15	HSPA5	RAB22A	FLOT2	SCNN1B	ST6GALNAC5	PLD2
STX18	ALG12	RPS25	DNAJC5	SMAP2	PRKAG2	ACE2	OXTR	PAFAH1B1
TNFRSF10D	MGAT4B	MRPL28	RRBP1	CHMP3	PRKAR1A	SH2D2A	CD38	PPAP2C
ST3GAL5	MGAT5B	RPL12	UBQLN1	SMAD7	LIPE	HKDC1	PTGER3	MDH2
RPL17	ALG11	FUT3	EIF2AK3	USP8	GYS2	SEMA6A	TNNC2	ACSS2
RPS21	CLTC	B3GNT5	DNAJB11	EPN1	RHOQ	EFNA1	TNFRSF12A	ALDH3A2
RPL35	FOLR1	B3GNT4	BAX	WWP1	CDK6	FBXO6	TNFRSF19	ALDH1B1
RPL37	NEDD4L	B4GALT4	HSPH1	VPS37C	YWHAH	MGAT3	PSMD11	GRHPR
MRPL21	EHD4	B3GNT1	SEC31A	EHD2	PKN2	PIWIL4	PSMD1	ACACA
RPL7	SMURF2	ST3GAL4	UBQLN2	IQSEC1	YWHAB	PIGZ	PSMD13	SEC11C
RPL19	RAB11FIP5	B4GALT2	DNAJB2	ACAP2	TYRP1	UNC13B	POMP	SRP19
RPL32	TSG101	EXOSC5	PPP1R15A	ACAP3	HS3ST3A1	SNAI1	PSMD8	IMMP2L
MRPL22	CHMP2A	SKIV2L2	DNAJC1	CHMP4B	HS3ST1	STX11	PSMC4	SRP68
RPL38	CLTCL1	EXOSC7	ERLEC1	PLXNB2	EXT2	GNA11	GAD1	PPT2
RPL5	SMURF1	CNOT8	UBQLNL	SEMA4F	GPX8	EIF3CL	TRAK2	NAGPA
RPL22	EHD1	EXOSC1	VCP	EFNB1	STRADB	PABPC4	SLC12A5	HEXB
RPL4	RAB11FIP2	BTG2	RNF185	SRGAP1	SUV420H1	DDX39B	ABAT	GAA
RPL22L1	PDCD6IP	EXOSC2	HSP90B1	SEMA3A	SUV39H1	TACC3	TOB2	PSAPL1
RPS18	RET	DIS3L	MAN1A1	PLXNB3	OGDHL	NUP153	PABPC5	HYAL1
MRPS11	CLTA	TTC37	TWIST1	PLXNC1	SETD1B	NUP155	CNOT3	AP1S1
RPS9	RAB22A	PAN2	FRS2	FES	EBP	ALYREF	PAN3	GGA3
RPS2	STAM	PLA2G6	CD63	NGEF	NSDHL	DHX15	BTG3	AP1M2
RPL30	AP2A1	LPCAT1	ANK1	IRAK4	SOAT1	SRSF3	DIS3	DNASE2
RPS23	SMAP2	PLD2	CD44	RPS6KA3	PNPLA2	LSM3	BTG1	GM2A
MRPL19	CHMP3	PAFAH1B1	SMO	KIDINS220	LPIN2	TRA2B	EPB41L3	PPT1
RPL35A	USP8	PPAP2C	SDC2	NFKBIE	MGLL	RYR2	RAB3B	RPS6KB1
FAU	EPN1	MDH2	PTCH1	IRAK1	AGPAT6	PPIF	MYH15	ATP1A1
RPL37A	WWP1	ACSS2	LYN	NTF3	TAF9B	STIM2	CASK	ATP1B3
MRPS18C	VPS37C	ALDH3A2	INPPL1	PLCD3	TAF1L	RQCD1	MAGI3	CALB1
RPS8	AP2S1	ALDH1B1	ASAP2	TSC2	TAF15	CNOT7	SYMPK	FRAT2
RPS12	EHD2	GRHPR	ASAP1	PLCD1	TAF6	CDC25A	EIF3F	NKD1
RPL18A	IQSEC1	ACACA	MARCKS	RCAN2	TAF13	PKMYT1	NCBP1	NKD2
RSL24D1	ACAP2	SEC11C	AMPH	NCOA2	TAF10	BUB1	NUP98	AXIN2
RPS15A	ACAP3	SRP19	CLTC	MED12	GTF2F2	POLR2B	XPO1	CSNK1A1
RPL11	STAM2	IMMP2L	FOLR1	THRB	H6PD	FUT4	AAAS	BMP2
MRPS5	CHMP4B	SRP68	NEDD4L	MED13L	TALDO1	LFNG	SUMO3	SMAD5
RPS3	PLXNB2	SPHK1	EHD4	SIN3A	TPCN2	SLC12A2	GEMIN7	ID2
RPS13	SEMA4F	HSPB1	SMURF2	SLC16A10	RIMS2	ACAT2	NUP62	SMAD1
MRPL15	EFNB1	POLR2G	ADRBK2	SLC16A2	KCNN3	GLO1	UPF3B	ID4
C2orf15	SRGAP1	PPT2	RAB11FIP5	CARD11	PHPT1	CACYBP	FMR1	ACSL1
RPS25	SEMA3A	NAGPA	TSG101	LCK	CAT	CTBP1	EIF4G3	DBI
MRPL28	PLXNB3	HEXB	CHMP2A	DLG1	ACO1	PRICKLE1	POP4	SCD
RPL12	PLXNC1	GAA	CLTCL1	BCL10	KCNJ15	PRICKLE2	EIF4G2	ACOX2
FUT3	FES	PSAPL1	SMURF1	TXK	CKM	PSMD2	SHANK2	SLC27A4
B3GNT5	NGEF	HYAL1	EHD1	TBXA2R	GAMT	PSMC3	MUC7	CPT2
B3GNT4	NTNG2	AP1S1	TRAF6	STIM1	LAP3	PSMB4	SRSF2	AARS
B4GALT4	KIDINS220	GGA3	RAB11FIP2	SNAP23	ALDH18A1	RNF5	SRSF1	MTFMT
B3GNT1	TXK	AP1M2	PDCD6IP	BET1L	ADPGK	SMPD4	SNRNP27	NARS
ST3GAL4	JAM3	DNASE2	RET	VAMP3	CHKA	CERK	SF3B4	RARS
B4GALT2	GUCY1A2	GM2A	CLTA	YKT6	GPD2	GRM3	PRPF31	POGLUT1
EXOSC5	TBXA2R	PPT1	RAB22A	SNAP29	TAZ	AP3D1	PCBP1	RFNG
SKIV2L2	STIM1	ARPC1A	STAM	ATM	FAR1	AP1M1	HNRNPU	GALNT13
EXOSC7	SNAP23	VDR	AP2A1	NFKB2	PAOX	IGF2R	U2AF2	B4GALT5
CNOT8	BET1L	CALB1	SMAP2	IRF3	PEX26	PFN1	AQR	GALNT14
EXOSC1	VAMP3	FRAT2	CHMP3	TOLLIP	DHDH	FST	PRPF3	DMBT1
BTG2	STX2	NKD2	USP8	HERC4	SDSL	ACOX3	SRSF9	ADRA1B
EXOSC2	STX3	CSNK1A1	EPN1	TRIP12	RIMKLA	ST3GAL5	SF3B1	CST3
DIS3L	STX4	SMAD5	GRK5	TRIM37	HAAO	FUT3	CDH2	ADRB2
TTC37	YKT6	ID4	WWP1	UBE2W	SARDH	B3GNT5	HLA-DQB1	STX8
PABPC4L	SNAP29	ACSL1	VPS37C	DET1	RRM1	B3GNT4	CDH15	USE1
PAN2	IFNAR1	DBI	AP2S1	HERC3	CANT1	B4GALT4	NEGR1	SMPD3
LPCAT1	IFNAR2	SCD	EHD2	UBA6	POLD1	B3GNT1	NLGN2	CERS4
PAFAH1B1	IRF3	ACOX2	IQSEC1	SAE1	CMPK1	ST3GAL4	GLG1	ALG3
PPAP2C	TOLLIP	SLC27A4	ACAP2	UBE2Z	NME7	B4GALT2	PVR	MOGS
MDH2	HERC4	CPT2	ACAP3	UBE2A	DCK	EXOSC5	SLC27A1	DPAGT1
ACSS2	TRIP12	AARS	STAM2	KLHL9	NT5E	SKIV2L2	SCP2	CXCL9
ALDH3A2	TRIM37	MTFMT	CHMP4B	RHOBTB1	BTD	EXOSC7	LPAR4	FOXO1
ALDH1B1	UBE2W	NARS	PLXNB2	CDC16	PLA2G7	CNOT8	POLR2L	THRA
GRHPR	DET1	RARS	SEMA4F	UBA1	APIP	EXOSC1	PIWIL2	MED24
SEC11C	HERC3	POGLUT1	CXCL12	CDC27	RFK	BTG2	FMN2	SPIRE1
SRP19	UBA6	RFNG	EFNB1	UBA2	COX6B1	EXOSC2	OR52N2	MKNK2
IMMP2L	SAE1	GALNT13	SRGAP1	UBE2Q2	NDUFA1	DIS3L	PROC	TCEB2
SRP68	UBE2Z	B4GALT5	SEMA3A	TJP1	AK5	TTC37	MASP1	ANGPT4
POLR3D	UBE2A	GALNT14	PLXNB3	TUBB3	FAH	PABPC4L	F5	ALOX12
POLR3E	KLHL9	DMBT1	PLXNC1	TUBA3C	SESN3	PAN2	C5	ASIC1
POLR2G	RHOBTB1	ADRA1B	FES	HTR2C	GTSE1	LPCAT1	LDHC	PIGF
POLR2F	UBA1	CST3	NGEF	MAP3K2	KCNE3	PAFAH1B1	ALDH9A1	GPLD1
PPT2	UBA2	ADRB2	NTNG2	TUBA1A	COL17A1	MDH2	B3GALT1	XAB2
NAGPA	UBE2Q2	STX8	IRAK4	C1GALT1	GUCY2C	ACSS2	GCNT2	EIF4A3
HEXB	TJP1	USE1	KIDINS220	GALNT4	GGH	ALDH3A2	ST3GAL6	PPIE
GAA	TUBB3	SMPD3	MAPK7	GALNT7	ELOVL5	ALDH1B1	SLC24A1	SF3A2
PSAPL1	TUBA3C	CERS4	NFKBIE	GALNT1	GGCX	GRHPR	CASP1	ZMAT2
HYAL1	HTR2C	ALG3	NFKBIB	GALNT2	APOA4	ACACA	CCL2	PRPF38A
AP1S1	TUBA1A	MOGS	IRAK1	ST3GAL2	ALPP	HSPB1	SEMA4G	CDC40
GGA3	C1GALT1	DPAGT1	NTF3	MAD1L1	MOCS1	POLR2G	SEMA6B	RBM22
AP1M2	GALNT4	IL12A	RCAN2	PDE3B	EPHX2	PPT2	UNC5B	ERCC8
DNASE2	GALNT7	TLR2	NCOA2	CPEB1	AKR1C3	NAGPA	EPHB3	CYP4X1
GM2A	GALNT1	SPIRE1	ATP2A2	DDX3X	ALDH5A1	HEXB	GCNT3	ALOX15B
PPT1	GALNT2	ETS2	MED12	ATG12	ACSM3	GAA	ST6GALNAC1	DUSP1
ARPC1A	ST3GAL2	ALOX12	THRB	ATG5	ANPEP	PSAPL1	MAP2K6	PARD6A
AARS	CPEB1	ASIC1	MED13L	MAVS	ALDH3B2	HYAL1	SCNN1G	MAGI1
MTFMT	DDX3X	PIGF	SIN3A	TANK	AKR1C1	AP1S1	SCNN1A	MYH3
NARS	ATG5	GPLD1	SLC16A10	MEF2A	RASAL1	GGA3	DKK1	CRB3
RARS	MAVS	DYNC2H1	SLC16A2	GNAL	PDE4B	AP1M2	GPC4	COL21A1
POGLUT1	TANK	DCTN4	CARD11	MAOA	CACNA2D1	DNASE2	HLA-DPA1	SLC1A5
RFNG	KCNMA1	CYP4X1	LCK	KIF5C	TBC1D1	GM2A	VTCN1	SLC36A1
GALNT13	SLC8A1	ALOX15B	CSF2	KIF5B	CCNE2	PPT1	TJP3	BAG1
B4GALT5	MEF2A	DUSP1	BCL10	GXYLT2	TYMS	VDR	MYH14	SEC31B
GALNT14	ATP2B1	MAGI1	TXK	GXYLT1	HYI	CALB1	ATP6V1B1	BAK1
DMBT1	AGRN	MYH3	JAM3	PLOD3	ENPP1	FRAT2	FGD3	PREB
CST3	PPP2R5B	CRB3	TBXA2R	EOGT	NRG1	NKD2	IL15RA	SIL1
STX8	GNAL	COL21A1	STIM1	B3GALTL	HS3ST3B1	CSNK1A1	BEST2	LDLRAP1
USE1	PPP2R3A	SLC1A5	SNAP23	NLRP3	WHSC1	SMAD5	CA9	ACAP1
SMPD3	MAOA	SLC36A1	BET1L	CARD9	PIK3AP1	ID4	GABRP	CHMP4C
CERS4	KIF5C	BAG1	VAMP3	NOD1	PKN1	CCNB2	PLA2G2A	RAB11FIP4
ALG3	KIF5B	SEC31B	STX2	ERBB2IP	CCNE1	CCNA1	CLCA2	PSD4
MOGS	SNAP25	SAR1B	STX3	SNAI2	PRKAA2	DBI	ANGPTL4	RAB11FIP1
DPAGT1	NSF	BAK1	STX4	LMO7	GYS1	SCD	KCNJ2	CSF1R
CD86	ATP6V0D2	PREB	YKT6	TRPA1	PKN3	ACOX2	CHRM3	EIF2B5
CXCL9	NAPA	SIL1	SNAP29	TRPM8	PHLPP2	SLC27A4	CAMK4	XPOT
SPIRE1	ATP6V1H	LDLRAP1	TRADD	PTGER4	ACADS	CPT2	PLCB1	EIF4A2
ALOX12	ATP6V0C	ACAP1	CXCL2	IL1RAP	PECR	AARS	THBS2	RPP25L
ASIC1	GXYLT2	CHMP4C	TNFRSF1A	CTSW	ACAA2	MTFMT	RASGRF1	PHAX
PIGF	GXYLT1	RAB11FIP4	NFKB2	AP4B1	FADS1	NARS	SORT1	CLNS1A
GPLD1	PLOD3	PSD4	TAB2	GNPTAB	PTPLA	RARS	RBMX	EIF3J
XAB2	EOGT	RAB11FIP1	RIPK1	ARSG	COL15A1	POGLUT1	IL1A	NLGN4Y
EIF4A3	B3GALTL	CSF1R	IL1B	AP1S2	DPP4	RFNG	CADM1	CDH4
PPIE	NLRP3	EIF2B5	IFNAR1	SCARB2	COL18A1	GALNT13	PPARA	ABLIM3
SNRPD3	CARD9	XPOT	IFNAR2	CTSB	COL9A3	B4GALT5	WFS1	SEMA3E
SF3A2	NOD1	EIF4A2	IRF3	GNS	COL13A1	GALNT14	PDCD1LG2	ABLIM2
ZMAT2	ERBB2IP	RPP25L	TOLLIP	AP1G1	COL9A2	DMBT1	CD8A	SEMA5B
PRPF38A	MYL6	PHAX	HERC4	NPC1	MITF	ADRA1B	MAG	EPHA6
CDC40	ACTG2	CLNS1A	TRIP12	GLA	HYAL4	CST3	PVRL2	EPHA1
RBM22	ARHGEF11	EIF3J	TRIM37	HGSNAT	HMGCS1	STX8	ITGB2	SEMA3G
DYNC2H1	PVRL3	ABLIM3	UBE2W	CLN5	MBOAT7	USE1	CNTNAP1	MAP2K5
DCTN4	LMO7	SEMA3E	DET1	ENTPD4	LPIN3	SMPD3	ITGA4	TAS2R5
ERCC8	LEPR	ABLIM2	HERC3	AP3M1	DGKG	CERS4	ICAM1	JUNB
UBE2D2	CSF3	SEMA5B	UBA6	LAMP1	ETNK2	ALG3	L1CAM	THBD
CYP4X1	IL13RA2	EPHA6	CUL2	ACVR1C	LCAT	MOGS	CD22	SLC1A3
ALOX15B	IL23A	EPHA1	SAE1	ACVR1	LPCAT3	DPAGT1	SELL	IL20RB
MYH3	SPRED1	SEMA3G	SOCS1	NOG	AGPAT4	SPIRE1	CD274	CCL22
CLDN15	CLCF1	GTF2IRD1	UBE2Z	BMPR2	RASA3	ETS2	CADM3	CCL27
F11R	STAT6	VDAC1	UBE2A	BMPR1B	KSR1	MKNK2	PTPRM	TNFSF9
CRB3	JAK1	DRD2	KLHL9	APP	ECH1	ANGPT4	SDC3	PVRL4
COL21A1	TRPA1	NLRX1	RHOBTB1	RPS27L	ABCD1	CDKN1B	VCAN	RASSF5
SLC1A5	TRPM8	ITGA2	UBA1	ST6GALNAC6	PHYH	ALOX12	NCAM1	SLC6A11
SLC36A1	PTGER4	TAS2R5	UBA2	ST6GALNAC5	HMGCL	ASIC1	NEO1	ARHGEF6
BAG1	IL1RAP	THBD	UBE2Q2	PTGER3	NUDT7	PIGF	CLDN9	LPAR6
SEC31B	CTSW	SLC1A3	JAK3	TNNC2	DDO	GPLD1	SELPLG	VAV2
SAR1B	AP4B1	IL20RB	CCL26	TNFRSF12A	PXMP4	XAB2	NRCAM	PDGFC
BAK1	GNPTAB	TNFSF9	CCR7	TNFRSF19	AACS	EIF4A3	SPN	VEGFC
PREB	ARSG	LAMA2	STAT2	IL1R2	IL4I1	PPIE	NRXN2	RAPGEF1
SIL1	AP1S2	ITGB4	CXCL3	PSMD11	AOX1	SNRPD3	CLDN23	PAK4
LDLRAP1	GUSB	PPP1R1B	TJP1	PSMD1	CEL	SF3A2	COL6A3	ARHGAP35
ACAP1	SCARB2	PVRL4	TUBB3	PSMD13	DGAT2	ZMAT2	COL5A2	ZYX
CHMP4C	CTSB	RASSF5	TUBA3C	POMP	DUSP2	PRPF38A	COL6A1	PPP1R12C
RAB11FIP4	GNS	SLC6A11	HTR2C	PSMD8	RAPGEF2	CDC40	COL5A1	PAK2
PSD4	AP1G1	ADORA2B	MAP3K2	PSMC4	CACNG8	RBM22	COL1A2	PPP1R12A
RAB11FIP1	NPC1	ARHGEF6	TUBA1A	GAD1	CACNG7	DCTN4	ITGA7	VASP
CXCR1	GLA	LPAR6	ATF2	TRAK2	CACNA2D4	CYP4X1	THBS3	MYLK4
EIF2B5	HGSNAT	LAMB3	CREB1	SLC12A5	CACNB3	ALOX15B	COL3A1	PIP5K1A
XPOT	CLN5	COL27A1	CREB3L2	ABAT	PTPRR	DUSP1	ITGA11	PIP4K2A
EIF4A2	CTSA	MET	DDX3X	TOB2	DUSP3	MAGI1	COL5A3	FGF5
RPP25L	ENTPD4	ILK	ATG5	PABPC5	GGT5	MYH3	CD47	PIP4K2B
PHAX	AP3M1	LAMC1	MAVS	CNOT3	GGT1	CRB3	COL1A1	ARHGEF1
CLNS1A	LAMP1	PDGFC	TANK	PAN3	GSTM4	COL21A1	COL6A2	ARHGEF7
EIF3J	ACVR1C	DOCK1	KCNMA1	BTG3	MGST2	SLC1A5	ITGA1	LIMK1
HLA-DOB	ACVR1	COL4A6	CACNA1C	DIS3	GSTM3	SLC36A1	MYL9	NCKAP1
HLA-DPB1	NOG	CAV2	CACNA1S	BTG1	GCLM	BAG1	TLN2	SSH1
NLGN4Y	APP	VCL	SLC8A1	EPB41L3	G6PD	SEC31B	PARVA	DIAPH2
CDH4	RPS27L	PDGFB	MEF2A	RAB3B	HPRT1	SAR1B	FYN	PIP4K2C
PVRL1	ST6GALNAC6	ELK1	ATP2B1	MYH15	MTHFR	BAK1	MYLK	DIAPH3
ABLIM3	ST6GALNAC5	ARHGAP35	VANGL1	CASK	ASS1	PREB	SEMA3D	FGFR2
SEMA3E	OXTR	ZYX	SENP2	MAGI3	GALM	SIL1	ROBO3	IQGAP1
ABLIM2	CD38	PPP1R12C	FOSL1	SYMPK	INPP5J	EIF2B5	EPHA3	CHRM4
SEMA5B	PTGER3	LAMA3	EGLN1	EIF3F	PON3	XPOT	EPHA2	SEC62
EPHA6	TNNC2	PPP1R12A	PFKFB3	NCBP1	AMDHD1	EIF4A2	SLIT3	STT3A
EPHA1	TNFRSF12A	FN1	EGLN2	NUP98	COX6B2	PHAX	SEMA6C	CKAP4
SEMA3G	TNFRSF19	ITGA3	PDK1	XPO1	PTGES	CLNS1A	SEMA4B	EDEM1
NLRX1	PSMD11	LAMC2	IFNGR2	AAAS	CYP11A1	EIF3J	EPHA4	UGGT1
THBD	PSMD1	VASP	AGRN	SUMO3	OCRL	ABLIM3	NTN4	P4HB
SLC1A3	PSMD13	ITGA2B	CACNA1B	GEMIN7	CTH	SEMA3E	SRGAP2	BCAP31
CCL22	POMP	FLNA	GNAL	NUP62	CSGALNACT1	ABLIM2	PLXNA3	DNAJB12
CCL27	PSMD8	COL11A1	PPP2R3A	UPF3B	GBE1	SEMA5B	SEMA7A	RPN1
TNFSF9	PSMC4	PDGFA	KIF5C	FMR1	NNT	EPHA6	EPHB6	UFD1L
PPP1R1B	GAD1	MYLK4	KIF5B	EIF4G3	POLD4	EPHA1	EPHB2	MBTPS1
PVRL4	TRAK2	ARPC5	SNAP25	POP4	DNMT3A	SEMA3G	SEMA4C	NPLOC4
SLC6A11	SLC12A5	ARPC1B	NSF	EIF4G2	MTM1	GTF2IRD1	SEMA5A	TUSC3
ARHGEF6	ABAT	FGF5	NAPA	SHANK2	NAT8L	VDAC1	SEMA3C	DNAJC5
DOCK1	TOB2	WASF2	GXYLT2	MUC7	P4HA1	MAP2K5	NRP1	RRBP1
CAV2	PABPC5	ARHGEF1	GXYLT1	SRSF2	KYNU	DRD2	PSAP	UBQLN1
VCL	CNOT3	ARHGEF7	PLOD3	SRSF1	CHPF2	TAS2R5	ACP5	DNAJB11
ARHGAP35	PAN3	LIMK1	EOGT	SNRNP27	NMNAT2	SLC1A3	IDUA	GANAB
ZYX	BTG3	NCKAP1	B3GALTL	SF3B4	RPE	PPP1R1B	CTSF	HSPH1
PPP1R12C	DIS3	CFL1	NLRP3	PRPF31	PAPSS2	PVRL4	GALNS	SEC31A
PPP1R12A	BTG1	SSH1	CARD9	PCBP1	GLCE	SLC6A11	TCIRG1	UBQLN2
CAPN2	EPB41L3	GNA12	NOD1	HNRNPU	ADA	ADORA2B	IDS	MAN1A2
ARPC5	RAB3B	DIAPH2	ERBB2IP	U2AF2	HSD11B1	ARHGEF6	LAMP3	DNAJB2
ARPC1B	MYH15	MSN	MYL6	AQR	XYLT1	LPAR6	PLA2G15	STT3B
WASF2	CASK	DIAPH3	ACTG2	PRPF3	ALDH1A3	ILK	LAMP2	PPP1R15A
ARHGEF1	SYMPK	PFN4	ARHGEF11	SRSF9	NAT1	DOCK1	SGSH	DNAJC1
ARHGEF7	EIF3F	ARHGEF12	PVRL3	SF3B1	UPRT	RAPGEF1	ARSA	ERLEC1
LIMK1	NCBP1	MYH9	LMO7	SLC27A1	NT5C2	ELK1	GBA	UBQLNL
NCKAP1	NUP98	FGFR2	LEPR	SCP2	CDA	ZYX	CTSS	RNF185
CFL1	XPO1	ARPC3	CSF3	LPAR4	INPP1	PPP1R12C	TPP1	HSP90B1
SSH1	AAAS	IQGAP1	IL13RA2	POLR2L	COX7B2	FLNA	LAPTM5	MAN1A1
DIAPH2	SUMO3	CHRM4	PRLR	PIWIL2	DHRS3	FGF5	NAGA	HPSE
MSN	GEMIN7	SEC62	IL23A	FMN2	GATM	ARHGEF7	LAPTM4A	TWIST1
DIAPH3	NUP62	STT3A	SPRED1	OR52N2	AMPD3	NCKAP1	CD68	FRS2
ARHGEF12	UPF3B	CKAP4	SOCS5	PROC	GNE	SSH1	HEXA	CD63
MYH9	FMR1	EDEM1	CLCF1	MASP1	GFPT2	GNA12	SMPD1	ANK1
ARPC3	EIF4G3	UGGT1	STAT6	F5	CHST2	DIAPH2	ATP6AP1	SMO
IQGAP1	POP4	P4HB	JAK1	C5	B3GNT7	DIAPH3	ATP6V0A4	PTCH1
CHRM4	EIF4G2	SAR1A	TRPA1	LDHC	EREG	PFN4	NOD2	INPPL1
SEC62	SHANK2	DNAJC3	TRPM8	ALDH9A1	BTC	MYH9	TAB3	ASAP2
STT3A	MUC7	SEC61G	PTGER4	B3GALT1	TXNRD1	IQGAP1	IL18R1	ASAP1
CKAP4	SRSF2	BCAP31	IL1RAP	GCNT2	MAN2B2	CHRM4	MLKL	MARCKS
EDEM1	SRSF1	CANX	CTSW	ST3GAL6	CYB5R2	STT3A	BCL3	AMPH
UGGT1	SNRNP27	DNAJB12	AP4B1	SLC24A1	RENBP	CKAP4	MAGI2	MGAT5
P4HB	SF3B4	RPN1	GNPTAB	CASP1	NPL	EDEM1	TNFAIP3	DOLK
SAR1A	PRPF31	UFD1L	ARSG	SEMA4G	SHISA5	UGGT1	CSF1	MGAT1
DNAJC3	PCBP1	MBTPS1	AP1S2	SEMA6B	IGFBP3	P4HB	ITCH	B4GALT1
SEC61G	HNRNPU	NPLOC4	SCARB2	UNC5B	PMAIP1	SAR1A	CASP7	ALG12
BCAP31	U2AF2	TUSC3	CTSB	EPHB3	BID	DNAJC3	CXCL1	MGAT4B
CANX	AQR	HSPA5	AP1G1	GCNT3	APAF1	BCAP31	CARD6	MGAT5B
DNAJB12	PRPF3	DNAJC5	NPC1	ST6GALNAC1	ABCA1	DNAJB12	PYCARD	ALG11
RPN1	SRSF9	RRBP1	GLA	TJP3	BLVRB	RPN1	NLRP1	FOLR1
UFD1L	SF3B1	UBQLN1	CLN5	MYH14	ABCG2	UFD1L	CARD8	NEDD4L
MBTPS1	CDH2	EIF2AK3	CTSA	FGD3	ABCB1	MBTPS1	SORBS1	EHD4
NPLOC4	HLA-DQB1	DNAJB11	AP3M1	IRF7	NCEH1	NPLOC4	NLK	SMURF2
TUSC3	CDH15	GANAB	LAMP1	BEST2	DUOX2	TUSC3	PTPRB	RAB11FIP5
HSPA5	NEGR1	HSPH1	ACVR1C	CA9	RRAGB	DNAJC5	WASF3	TSG101
DNAJC5	NLGN2	SEC31A	ACVR1	CLCA2	ULK1	RRBP1	PTPRJ	CHMP2A
RRBP1	GLG1	UBQLN2	NOG	ANGPTL4	CYP7B1	UBQLN1	MYD88	SMURF1
UBQLN1	PVR	MAN1A2	LHB	CHRM3	CH25H	EIF2AK3	RELB	EHD1
EIF2AK3	POLR2L	DNAJB2	APP	CAV1	PPP1R3B	DNAJB11	PRKCQ	RAB11FIP2
DNAJB11	PIWIL2	STT3B	RPS27L	SORT1	PPP1R3F	GANAB	IL1R1	PDCD6IP
GANAB	FMN2	PPP1R15A	ST6GALNAC6	GPC1	PRKAR2B	HSPH1	TNFRSF11A	RET
HSPH1	OR52N2	DNAJC1	OXTR	RBL1	PPP1R3C	SEC31A	ST3GAL1	RAB22A
SEC31A	PROC	ERLEC1	PTGER3	RBMX	SMOX	UBQLN2	B3GALNT1	STAM
UBQLN2	MASP1	UBQLNL	TNNC2	IL1A	FTL	MAN1A2	PLCB4	SMAP2
MAN1A2	F5	VCP	TNFRSF12A	PPARA	FTH1	DNAJB2	PLA2G4C	CHMP3
DNAJB2	C5	RNF185	TNFRSF19	WFS1	TRPM4	STT3B	ADCY6	SMAD7
STT3B	LDHC	MAN1A1	IL1R2	ACTN4	STS	PPP1R15A	P2RY1	USP8
PPP1R15A	ALDH9A1	HPSE	PSMD11	TLN2	PDE7B	DNAJC1	ADCY7	EPN1
DNAJC1	B3GALT1	TWIST1	PSMD1	FLNB	PDE4A	ERLEC1	DLG4	WWP1
ERLEC1	GCNT2	CD63	PSMD13	PARVA	PLOD2	UBQLNL	GNG4	VPS37C
UBQLNL	ST3GAL6	ANK1	POMP	FLNC	PLOD1	VCP	GRIN2D	EHD2
VCP	SLC24A1	CD44	PSMD8	SEMA3D	CYP2S1	RNF185	GNAO1	IQSEC1
RNF185	CASP1	SMO	PSMC4	ROBO3	TAF1	MAN1A1	GRIN3B	ACAP2
MAN1A1	SEMA4G	PTCH1	SLC12A5	EPHA3	ERCC2	HPSE	SLC1A1	ACAP3
HPSE	SEMA6B	HBEGF	TOB2	SLIT3	SLC52A3	TWIST1	TRPC1	STAM2
TWIST1	UNC5B	ASAP2	PABPC5	SEMA6C	PGLS	FRS2	GNG11	CHMP4B
FRS2	EPHB3	ASAP1	CNOT3	SEMA4B	AMD1	CD63	GRIK2	PLXNB2
CD63	GCNT3	MARCKS	PAN3	EPHA4	NDUFA2	ANK1	GNB5	SEMA4F
ANK1	ST6GALNAC1	AMPH	BTG3	NTN4	NDUFB10	SMO	SHANK3	EFNB1
SDC2	SCNN1G	MGAT5	DIS3	SRGAP2	MCCC2	PTCH1	TNFRSF14	SRGAP1
ASAP2	SCNN1A	DOLK	BTG1	PLXNA3	PSAT1	HBEGF	INHBA	SEMA3A
ASAP1	HLA-DPA1	MGAT1	EPB41L3	SEMA7A	CYC1	MGAT5	IL11	PLXNB3
MARCKS	VTCN1	B4GALT1	RAB3B	EPHB6	PPOX	DOLK	EDAR	PLXNC1
AMPH	TNXB	ALG12	MYH15	EPHB2	SRM	MGAT1	IL13RA1	FES
MGAT5	COL4A4	MGAT4B	CASK	SEMA4C	PCCB	B4GALT1	IL2RG	NGEF
DOLK	TJP3	MGAT5B	SYMPK	SEMA5A	SAT2	ALG12	TNFRSF9	NTNG2
MGAT1	MYH14	ALG11	EIF3F	SEMA3C	NDUFA13	MGAT4B	TNFRSF11B	KIDINS220
B4GALT1	ATP6V1B1	CLTC	NCBP1	NRP1	PRPS2	MGAT5B	CXCL11	MAPK7
ALG12	FGD3	FOLR1	NUP98	PSAP	ALDH1A1	ALG11	IL7R	MAPKAPK2
MGAT4B	IL15RA	EHD4	XPO1	ACP5	IMPDH1	PLXNB2	OSMR	NTF3
MGAT5B	IRF7	RAB11FIP5	AAAS	IDUA	SHMT1	SEMA4F	IL24	NGF
ALG11	BEST2	TSG101	SUMO3	CTSF	GPT2	EFNB1	LIFR	PLCD3
FOLR1	CA9	CHMP2A	GEMIN7	GALNS	COX7C	SRGAP1	PLEKHO2	TSC2
NEDD4L	GABRP	CLTCL1	NUP62	IDS	HADH	SEMA3A	IL17RA	PLCD1
EHD4	CLCA2	EHD1	UPF3B	LAMP3	UCK2	PLXNB3	INHBB	RCAN2
ADRBK2	KCNJ2	RAB5B	FMR1	PLA2G15	NDUFS2	PLXNC1	IL7	NCOA2
RAB11FIP5	CHRM3	RAB11FIP2	EIF4G3	LAMP2	APRT	FES	TNFRSF8	MED12
TSG101	CAMK4	PDCD6IP	POP4	SGSH	NT5C	NGEF	TRPV4	THRB
CHMP2A	THBS2	RET	EIF4G2	ARSA	LIPT1	RPS6KA3	P2RY2	MED13L
EHD1	CAV1	CLTA	SHANK2	GBA	GOT2	KIDINS220	PRKCD	SLC16A10
RAB11FIP2	SORT1	RAB22A	MUC7	CTSS	UQCRQ	MAPK7	HRH1	SLC16A2
PDCD6IP	GPC1	STAM	SRSF2	TPP1	NNMT	MAPKAPK2	CYP2J2	CARD11
RET	RBMX	AP2A1	SRSF1	LAPTM5	COX8A	NTF3	CPT1C	TXK
RAB22A	CADM1	SMAP2	SNRNP27	NAGA	MTHFD1L	BET1L	CPT1B	TBXA2R
SMAP2	WFS1	CHMP3	SF3B4	LAPTM4A	IMPDH2	STX2	FADS2	STIM1
CHMP3	PDCD1LG2	USP8	PRPF31	CD68	CYP1A1	STX3	ACSL4	SNAP23
USP8	HLA-B	EPN1	PCBP1	HEXA	AKR1D1	STX4	PLTP	BET1L
EPN1	HLA-A	VPS37C	HNRNPU	SMPD1	CAD	YKT6	ACSL5	VAMP3
GRK5	MAG	AP2S1	U2AF2	ATP6AP1	ATP5G1	SNAP29	EHHADH	STX2
WWP1	PVRL2	EHD2	AQR	CARD6	MCEE	TJP1	SLC27A2	STX3
VPS37C	CNTNAP1	RAB5A	PRPF3	PYCARD	ATP5J2	HTR2C	OLR1	STX4
EHD2	ITGA4	IQSEC1	SRSF9	NLRP1	FLAD1	MAP3K2	FGD1	YKT6
IQSEC1	L1CAM	ACAP2	SF3B1	CARD8	GOT1	C1GALT1	TMSB4X	SNAP29
ACAP2	CD22	ACAP3	CDH2	DCN	PANK3	GALNT4	ABI2	TOLLIP
ACAP3	SELL	STAM2	HLA-DQB1	MMP2	PAPSS1	GALNT7	B4GALNT1	HERC4
CHMP4B	CD274	CHMP4B	CDH15	CTTN	AKR1A1	GALNT1	ST6GALNAC4	TRIP12
PLXNB2	CADM3	PLXNB2	NEGR1	PLAUR	ATP5C1	GALNT2	IRAK2	TRIM37
SEMA4F	SDC4	SEMA4F	NLGN2	TWIST2	NDUFS7	ST3GAL2	PSEN2	UBE2W
EFNB1	HLA-C	EFNB1	GLG1	IGF2	ADH5	MAD1L1	MAGED1	DET1
SRGAP1	PTPRM	SRGAP1	PVR	HOXD10	PFKM	PDE3B	SH2B3	HERC3
SEMA3A	SDC3	SEMA3A	PIWIL2	PLAU	ODC1	CPEB1	IRAK3	UBA6
PLXNB3	VCAN	PLXNB3	FMN2	TIMP3	NDUFS4	KCNMA1	BDNF	CUL2
PLXNC1	ITGB7	PLXNC1	OR52N2	TGFB2	NDUFV3	CACNA1C	NGFRAP1	SAE1
FES	NCAM1	FES	PROC	LUM	CKMT1A	CACNA1S	NTRK2	UBE2Z
NGEF	NEO1	NGEF	MASP1	SORBS1	MECR	SLC8A1	RPS6KA2	UBE2A
NTNG2	CLDN9	TXK	F5	PTPRB	GCLC	MEF2A	KCNQ4	KLHL9
KIDINS220	SELPLG	GUCY1A2	C5	WASF3	NDUFS3	ATP2B1	KCNJ12	RHOBTB1
TXK	NRCAM	TBXA2R	GCNT2	PTPRJ	NME1	VANGL1	ACHE	UBA2
JAM3	SPN	STIM1	SLC24A1	MYD88	PNLIPRP3	SENP2	JAK2	UBE2Q2
SNAP23	NRXN2	GNAS	CASP1	RELB	GART	EGLN1	GALNT12	CCL26
BET1L	CLDN23	SNAP23	BIRC3	IL1R1	NDUFAB1	ALDOA	GCNT4	CCR7
VAMP3	COL6A3	BET1L	CCL2	ST3GAL1	ATP5F1	PFKFB3	GCNT1	HTR2C
STX4	COL5A2	VAMP3	SEMA4G	B3GALNT1	NDUFA11	EGLN2	C1GALT1C1	MAP3K2
YKT6	COL6A1	STX2	SEMA6B	P2RY1	NDUFS8	PDK1	GALNT6	C1GALT1
SNAP29	LAMA4	STX3	UNC5B	DLG4	CDS1	CACNA1B	THY1	GALNT4
IRF3	COL5A1	STX4	EPHB3	GRIN2D	NT5M	PPP2R5B	NCF2	GALNT7
TOLLIP	COL1A2	YKT6	GCNT3	GRIN3B	HMGCR	GNAL	CYBA	GALNT1
HERC4	LAMA1	SNAP29	ST6GALNAC1	SLC1A1	ACSS3	PPP2R3A	SIPA1	GALNT2
TRIP12	ITGA7	IFNAR1	SCNN1G	TRPC1	PYCR1	MAOA	AGAP2	ST3GAL2
TRIM37	THBS3	IFNAR2	SCNN1A	GRIK2	ASNS	KIF5C	SMAD6	MAD1L1
UBE2W	TNC	TOLLIP	DKK1	SHANK3	MCAT	KIF5B	DNAJC6	CPEB1
DET1	COL3A1	TJP1	GPC4	TNFRSF14	UQCRC1	SNAP25	EPS15	ATG12
HERC3	ITGA11	TUBB3	HLA-DPA1	INHBA	ATP5O	NSF	EHD3	TANK
UBA6	COL5A3	TUBA3C	VTCN1	EDAR	ATP5B	NAPA	PARD6B	KCNMA1
SAE1	CD47	HTR2C	TNXB	TNFRSF9	NDUFA7	GXYLT2	AP2A2	MEF2A
UBE2Z	COL1A1	MAP3K2	COL4A4	TNFRSF11B	ATP5D	GXYLT1	VPS36	ATP2B1
UBE2A	COL6A2	TUBA1A	TJP3	PLEKHO2	NDUFB7	PLOD3	NEDD4	VANGL1
KLHL9	ITGA1	C1GALT1	MYH14	IL17RA	TECR	EOGT	DAB2	SENP2
RHOBTB1	MYL9	GALNT4	ATP6V1B1	INHBB	BDH1	B3GALTL	SH3KBP1	EGLN1
UBA1	ACTN4	GALNT7	FGD3	TNFRSF8	UPP1	MYL6	DNM1	ALDOA
UBA2	PARVA	GALNT1	IL15RA	TRPV4	COX10	ACTG2	IQSEC2	PFKFB3
UBE2Q2	MYLK	GALNT2	IRF7	P2RY2	TSTA3	ARHGEF11	RAB31	EGLN2
CCL26	SEMA3D	ST3GAL2	BEST2	HRH1	HYAL2	LMO7	TFRC	PDK1
CCR7	ROBO3	PDE3B	NOTCH3	CYP2J2	LIAS	TRPA1	TFPI	AGRN
TJP1	EPHA3	CPEB1	GABRP	CPT1C	NDUFS5	TRPM8	SERPINE1	PPP2R5B
TUBB3	SLIT3	DDX3X	CLCA2	CPT1B	PDXP	PTGER4	C1R	PPP2R3A
TUBA3C	SEMA6C	TANK	KCNJ2	FADS2	NAPRT1	CTSW	C1S	KIF5C
TUBA1A	SEMA4B	KCNMA1	CHRM3	ACSL4	SHMT2	AP4B1	CD59	KIF5B
C1GALT1	EPHA4	CACNA1C	CREB5	PPARG	KHK	GNPTAB	F3	SNAP25
GALNT4	NTN4	CACNA1S	CAMK4	PLTP	ADSL	ARSG	F8	NSF
GALNT7	SRGAP2	SLC8A1	THBS2	ACSL5	BCAT1	AP1S2	ADRA1D	NAPA
GALNT1	PLXNA3	MEF2A	CAV1	EHHADH	CCBL2	GUSB	NPR2	GXYLT2
GALNT2	SEMA7A	ATP2B1	SORT1	SLC27A2	AHCY	SCARB2	KCNMB4	GXYLT1
ST3GAL2	EPHB6	VANGL1	GPC1	OLR1	UQCR10	GNS	RAMP2	PLOD3
PDE3B	EPHB2	SENP2	RBMX	FGD1	ATP5G3	AP1G1	SPHK2	EOGT
DDX3X	SEMA4C	FOSL1	IL1A	TMSB4X	CYP2U1	NPC1	MARCKSL1	B3GALTL
ATG5	SEMA5A	AGRN	CADM1	GSN	GSS	GLA	PPAP2A	ERBB2IP
MAVS	SEMA3C	CACNA1B	WFS1	ABI2	DHODH	HGSNAT	PPAP2B	MYL6
TANK	NRP1	GNAL	PDCD1LG2	B4GALNT1	DCXR	CLN5	ATP6V0E2	ACTG2
KCNMA1	PSAP	KIF5C	HLA-B	ST6GALNAC4	NDUFV1	CTSA	STX1B	ARHGEF11
MEF2A	ACP5	KIF5B	HLA-A	IRAK2	DCTPP1	ENTPD4	UNC13A	SNAI2
MAOA	IDUA	SNAP25	CD8A	MAGED1	NTPCR	AP3M1	ATP6V1E1	PVRL3
KIF5C	CTSF	NSF	MAG	SH2B3	UGT1A6	ACVR1C	STXBP1	LMO7
KIF5B	GALNS	ATP6V0D2	PVRL2	IRAK3	HMBS	NOG	ISG15	IL13RA2
GXYLT2	TCIRG1	NAPA	CNTNAP1	BDNF	CHSY3	APP	IKBKE	PRLR
GXYLT1	IDS	ATP6V1H	ITGA4	NGFRAP1	CCBL1	ST6GALNAC6	DHX58	SPRED1
PLOD3	LAMP3	ATP6V0C	ICAM1	NTRK2	GCDH	ST6GALNAC5	TMEM173	SOCS5
EOGT	PLA2G15	GXYLT2	L1CAM	RPS6KA2	HSD17B8	OXTR	CYLD	CLCF1
B3GALTL	LAMP2	GXYLT1	CD22	KCNQ4	NME2	PTGER3	TBKBP1	TRPA1
NLRP3	SGSH	PLOD3	SELL	ACHE	AASS	TNNC2	OTUD5	TRPM8
CARD9	ARSA	EOGT	CD274	GALNT12	BCAT2	PSMD11	MAOB	PTGER4
NOD1	GBA	B3GALTL	CADM3	GCNT4	COASY	PSMD1	HTR1D	IL1RAP
ERBB2IP	CTSS	MYL6	SDC4	GCNT1	ATP5I	PSMD13	ALOX5	CTSW
MYL6	TPP1	ACTG2	HLA-C	C1GALT1C1	NDUFS6	POMP	TLR3	AP4B1
ACTG2	LAPTM5	ARHGEF11	PTPRM	GALNT6	HSD17B1	PSMD8	TIMP1	GNPTAB
ARHGEF11	NAGA	LMO7	SDC3	THY1	UQCR11	PSMC4	TF	ARSG
PVRL3	LAPTM4A	LEPR	VCAN	NCF2	MPST	GAD1	ENO2	AP1S2
LMO7	CD68	CSF3	ITGB7	CYBA	PEMT	TRAK2	PGK1	GUSB
TRPA1	HEXA	IL13RA2	NCAM1	SIPA1	PNPO	SLC12A5	PFKFB4	SCARB2
TRPM8	SMPD1	IL23A	NEO1	AGAP2	MOCS2	ABAT	MPDZ	CTSB
PTGER4	ATP6AP1	SPRED1	CLDN9	SMAD6	SCLY	TOB2	EPB41L1	GNS
IL1RAP	ATP6V0A4	CLCF1	CD40	DNAJC6	COQ3	PABPC5	TH	AP1G1
CTSW	CARD6	STAT6	SELPLG	EPS15	ELOVL6	CNOT3	CA2	NPC1
AP4B1	PYCARD	JAK1	NRCAM	EHD3	NDUFB9	PAN3	CA13	GLA
GNPTAB	NLRP1	TRPA1	SPN	PARD6B	AOC2	BTG3	CA8	HGSNAT
ARSG	CARD8	TRPM8	NRXN2	VPS36	LTA4H	DIS3	BAMBI	CLN5
AP1S2	DCN	PTGER4	CLDN23	NEDD4	CYP27B1	BTG1	PORCN	CTSA
GUSB	CTTN	CTSW	COL6A3	DAB2	MVK	EPB41L3	VANGL2	ENTPD4
SCARB2	PLAUR	AP4B1	COL5A2	SH3KBP1	COX4I1	RAB3B	TBL1X	AP3M1
CTSB	TWIST2	GNPTAB	COL6A1	IQSEC2	PSPH	MYH15	DAAM2	ACVR1C
GNS	IGF2	ARSG	LAMA4	RAB31	PPA2	CASK	ATP1B1	ACVR1
AP1G1	HOXD10	AP1S2	COL5A1	PML	TXNRD3	MAGI3	KL	NOG
NPC1	TIMP3	SCARB2	COL1A2	TFPI	ENTPD1	SYMPK	LTBP1	BMPR2
GLA	LUM	CTSB	LAMA1	C1R	NUDT2	EIF3F	BMP8B	BMPR1B
HGSNAT	PTPRB	GNS	ITGA7	C1S	NIT2	NCBP1	PREX1	LHB
CLN5	WASF3	AP1G1	THBS3	CD59	SFN	NUP98	ATP2B4	RPS27L
CTSA	PTPRJ	NPC1	TNC	F3	SESN1	AAAS	ADRA2C	ST6GALNAC6
ENTPD4	ST3GAL1	GLA	COL3A1	PLAT	PERP	SUMO3	PDE2A	ST6GALNAC5
AP3M1	B3GALNT1	HGSNAT	ITGA11	F8	ZMAT3	GEMIN7	SLC38A5	OXTR
LAMP1	GRIN2D	CLN5	COL5A3	MARCKSL1	SESN2	NUP62	GABRA2	PTGER3
APP	GRIN3B	CTSA	CD47	PPAP2A	SERPINB5	UPF3B	GABRA3	TNNC2
RPS27L	SLC1A1	ENTPD4	COL1A1	PPAP2B	STEAP3	FMR1	SPRED3	TNFRSF12A
ST6GALNAC6	TRPC1	AP3M1	COL6A2	ISG15	CHEK2	EIF4G3	LPAR1	TNFRSF19
ST6GALNAC5	GRIK2	LAMP1	ITGA1	IKBKE	CAB39L	EIF4G2	TUBB2B	POMP
TNFRSF12A	SHANK3	ACVR1C	MYL9	DHX58	DDIT4	SHANK2	TEC	TRAK2
TNFRSF19	TNFRSF14	ACVR1	ACTN4	TMEM173	STK11	MUC7	OGT	SLC12A5
PSMD11	INHBA	NOG	FLNB	CYLD	MLST8	SRSF2	POFUT2	ABAT
PSMD1	IL11	APP	PARVA	TBKBP1	OXCT1	SRSF1	ST6GAL1	TOB2
PSMD13	EDAR	RPS27L	FLNC	OTUD5	ECHDC1	SNRNP27	RYR1	PABPC5
POMP	IL13RA1	ST6GALNAC6	FYN	MAOB	NUDT12	SF3B4	ORAI2	CNOT3
PSMD8	IL2RG	ST6GALNAC5	MYLK	HTR1D	PDSS2	PRPF31	PTAFR	PAN3
PSMC4	TNFRSF9	OXTR	SEMA3D	ALOX5	PDSS1	PCBP1	PTGFR	BTG3
GAD1	TNFRSF11B	CD38	ROBO3	TLR3	GCAT	HNRNPU	MED14	DIS3
TRAK2	OSMR	PTGER3	EPHA3	MPDZ	ACOT7	U2AF2	NCOA1	BTG1
SLC12A5	IL24	TNNC2	SLIT3	EPB41L1	EEF2	AQR	NPFFR2	EPB41L3
ABAT	LIFR	TNFRSF12A	SEMA6C	CA2	CAMKK1	PRPF3	FPR1	RAB3B
TOB2	IL6ST	TNFRSF19	SEMA4B	CA13	CFTR	SRSF9	S1PR3	MYH15
PABPC5	PLEKHO2	IL1R2	EPHA4	CA8	MIF	SF3B1	NPBWR1	CASK
CNOT3	IL17RA	PSMD11	NTN4	KL	CTU2	SLC27A1	P2RY6	MAGI3
PAN3	INHBB	PSMD1	SRGAP2	LTBP1	TAF7	SCP2	GPR156	SYMPK
BTG3	IL7	PSMD13	PLXNA3	BMP8B	TAF11	LPAR4	S1PR1	EIF3F
DIS3	TNFRSF8	POMP	SEMA7A	ADRA2C	TAF5	PIWIL2	MC1R	NCBP1
BTG1	TRPV4	PSMD8	EPHB6	PDE2A	TBPL1	FMN2	UGGT2	AAAS
EPB41L3	P2RY2	PSMC4	EPHB2	SLC38A5	TBP	ETS1	SSR4	SUMO3
RAB3B	HRH1	GAD1	SEMA4C	ETV6	GTF2H4	OR52N2	DNAJA1	GEMIN7
MYH15	CYP2J2	TRAK2	SEMA5A	ETV7	METTL2B	LDHC	TRAM1	NUP62
CASK	FGD1	SLC12A5	SEMA3C	LPAR1	HMOX2	ALDH9A1	RPN2	UPF3B
SYMPK	TMSB4X	ABAT	NRP1	TUBB2B	RPE65	B3GALT1	CALR	FMR1
EIF3F	GSN	TOB2	PSAP	TEC	PNPLA4	GCNT2	OS9	POP4
NCBP1	ABI2	CNOT3	ACP5	OGT	SDR16C5	ST3GAL6	ERO1LB	SHANK2
NUP98	B4GALNT1	PAN3	IDUA	POFUT2	DOT1L	SLC24A1	VIMP	MUC7
XPO1	ST6GALNAC4	BTG3	CTSF	ST6GAL1	HSD11B2	SEMA4G	PDIA4	SNRNP27
AAAS	IRAK2	DIS3	GALNS	ORAI2	THEM4	SEMA6B	PDIA3	SF3B4
SUMO3	PSEN2	BTG1	TCIRG1	PTAFR	MCL1	UNC5B	PDIA6	PRPF31
GEMIN7	MAGED1	EPB41L3	IDS	PTGFR	CDC37	EPHB3	DYNC1I1	PCBP1
NUP62	SH2B3	RAB3B	LAMP3	MED14	MPV17	GCNT3	MGAT4A	HNRNPU
UPF3B	IRAK3	MYH15	PLA2G15	NCOA1	PEX16	ST6GALNAC1	ACACB	U2AF2
FMR1	NGFRAP1	CASK	LAMP2	NPFFR2	MPV17L2	SCNN1G	AKR1B1	AQR
EIF4G3	KCNQ4	MAGI3	SGSH	FPR1	ECI2	SCNN1A	MGRN1	PRPF3
POP4	KCNJ12	EIF3F	ARSA	S1PR3	PEX7	DKK1	CUL4B	SF3B1
EIF4G2	ACHE	NUP98	GBA	NPBWR1	PEX5	GPC4	UBA7	CDH15
SHANK2	GALNT12	XPO1	CTSS	P2RY6	SLC19A1	TJP3	PATL1	NEGR1
MUC7	GCNT4	AAAS	TPP1	GPR156	SLC19A2	MYH14	RPP25	NLGN2
SRSF2	GCNT1	SUMO3	LAPTM5	S1PR1	SLC5A6	FGD3	NUP210	GLG1
SRSF1	C1GALT1C1	GEMIN7	NAGA	MC1R	GSTP1	BEST2	NXT2	PVR
SNRNP27	GALNT6	NUP62	LAPTM4A	EIF2AK2	LYPLA1	CA9	EEF1A2	SLC27A1
SF3B4	THY1	FMR1	CD68	UGGT2	PNPLA6	GABRP	THOC2	SCP2
PRPF31	NCF2	EIF4G3	SMPD1	SSR4	GPD1L	PLA2G2A	PIGB	LPAR4
PCBP1	CYBA	POP4	ATP6AP1	DNAJA1	KCNE2	CLCA2	PSMB9	PIWIL2
HNRNPU	SMAD6	EIF4G2	ATP6V0A4	TRAM1	UST	ANGPTL4	RPL36	FMN2
U2AF2	DNAJC6	SHANK2	NOD2	RPN2	PRKAR1B	KCNJ2	MRPS10	OR52N2
AQR	EPS15	MUC7	TAB3	CALR	FKBP4	CHRM3	MRPL14	PROC
PRPF3	EHD3	SLC27A1	IL18R1	OS9	FKBP5	RASGRF1	MRPL34	F5
SRSF9	AP2A2	SCP2	CASP8	ERO1LB	CYB5R1	SORT1	MRPL32	LDHC
SF3B1	VPS36	LPAR4	MLKL	VIMP	ECSIT	GPC1	MRPS2	ALDH9A1
CDH2	NEDD4	PIWIL2	BCL3	PDIA4	STK3	RBL1	RPL29	B3GALT1
HLA-DQB1	DAB2	FMN2	TRAF1	PDIA3	RAPGEF5	RBMX	RPS15	GCNT2
CDH15	SH3KBP1	ETS1	TNFAIP3	PDIA6	MAPK8IP1	WFS1	RPS14	ST3GAL6
NEGR1	DNM1	OR52N2	ITCH	MGAT4A	MECOM	FLNB	MRPS6	SLC24A1
NLGN2	IQSEC2	PROC	CASP7	ACACB	CACNB4	PARVA	MRPS15	SEMA4G
GLG1	RAB31	MASP1	CXCL1	AKR1B1	CACNA2D3	FLNC	MRPL2	SEMA6B
PVR	PML	F5	CREB3L1	MGRN1	MAP3K12	PDGFD	MRPL4	UNC5B
POLR2L	TFPI	C5	CARD6	CUL4B	DUSP8	SEMA3D	MRPS9	EPHB3
PIWIL2	C1R	LDHC	PYCARD	UBA7	MAPK8IP2	ROBO3	RPL23	GCNT3
FMN2	C1S	ALDH9A1	NLRP1	PATL1	MAP4K2	EPHA3	RPL13A	ST6GALNAC1
OR52N2	CD59	B3GALT1	IL8	RPP25	DUSP9	EPHA2	RPL10A	SCNN1G
PROC	F3	GCNT2	CARD8	NUP210	MAP4K4	SLIT3	MRPL24	SCNN1A
MASP1	PLAT	ST3GAL6	DCN	NXT2	PPM1B	SEMA6C	RPL8	DKK1
F5	F8	SLC24A1	MMP2	EEF1A2	MAPK8IP3	SEMA4B	RPL13	GPC4
C5	ADRA1D	SEMA4G	CTTN	THOC2	TAOK1	EPHA4	RPLP0	VTCN1
LDHC	NPR2	SEMA6B	TLR4	PIGB	TAOK2	NTN4	RPL34	TNXB
ALDH9A1	KCNMB4	UNC5B	PLAUR	PSMB9	MAP3K11	SRGAP2	RPL3	TJP3
B3GALT1	RAMP2	EPHB3	TWIST2	RPL36	IPPK	PLXNA3	UBA52	FGD3
GCNT2	MARCKSL1	GCNT3	IGF2	MRPS10	DUSP4	SEMA7A	RPL9	BEST2
ST3GAL6	PPAP2A	ST6GALNAC1	HOXD10	MRPL14	C12orf5	EPHB6	MRPS7	CA9
SLC24A1	PPAP2B	SCNN1G	PLAU	MRPL34	ACSM5	EPHB2	RPL15	NOTCH3
CASP1	ATP6V0E2	SCNN1A	TIMP3	MRPL32	XYLT2	SEMA4C	MRPL3	PLA2G2A
SEMA4G	STX1B	DKK1	LUM	MRPS2	BBC3	SEMA5A	RPS24	CLCA2
SEMA6B	UNC13A	GPC4	PTPRB	RPL29	DUSP6	SEMA3C	RPS4Y1	ANGPTL4
UNC5B	ATP6V1E1	TNXB	WASF3	RPS15	LPAR5	NRP1	MRPS21	KCNJ2
EPHB3	STXBP1	COL4A4	PTPRJ	RPS14	C8orf44-SGK3	PSAP	MRPL12	CHRM3
GCNT3	ISG15	TJP3	MYD88	MRPS6	DHCR7	IDUA	MRPL18	RASGRF1
ST6GALNAC1	IKBKE	MYH14	RELB	MRPS15	DGKH	CTSF	RPSAP58	SORT1
HLA-DPA1	DHX58	ATP6V1B1	PRKCQ	MRPL2	CYP26B1	GALNS	MRPL35	GPC1
VTCN1	TMEM173	FGD3	IL1R1	MRPL4	TGFA	IDS	MRPL13	RBL1
TJP3	CYLD	BEST2	TNFRSF11A	MRPS9	VNN2	LAMP3	RPL27	RBMX
MYH14	TBKBP1	CA9	ST3GAL1	RPL23	VNN1	PLA2G15	RPL6	CADM1
FGD3	OTUD5	GABRP	B3GALNT1	RPL13A	ALDH3A1	SGSH	RPS27A	WFS1
IRF7	MAOB	PLA2G2A	GRIN2D	RPL10A	IDI1	ARSA	MRPL10	PDCD1LG2
BEST2	HTR1D	CLCA2	GRIN3B	MRPL24	ELOVL4	GBA	MRPL16	MAG
CA9	ALOX5	ANGPTL4	SLC1A1	RPL8	KCNJ10	TPP1	MRPL11	CNTNAP1
CLCA2	TLR3	KCNJ2	TRPC1	RPL13	GDA	LAPTM5	RPS10	L1CAM
KCNJ2	MPDZ	CHRM3	GRIK2	RPLP0	LTC4S	NAGA	RPL14	CD22
CAV1	EPB41L1	THBS2	SHANK3	RPL34	AHCYL2	LAPTM4A	MRPS18A	SELL
SORT1	CA2	CAV1	TNFRSF14	RPL3	SLC46A1	CD68	RPL31	CD274
GPC1	CA13	RASGRF1	INHBA	UBA52	UROS	HEXA	MRPL36	CADM3
RBMX	CA8	GPC1	IL11	RPL9	G6PC3	SMPD1	FARSB	SDC4
CADM1	KL	PPARA	EDAR	MRPS7	ECHS1	MRAS	KARS	PTPRM
WFS1	LTBP1	WFS1	IL13RA1	RPL15	TK1	DCN	QRSL1	SDC3
PDCD1LG2	ATP2B4	COL6A3	IL2RG	MRPL3	SEPHS1	FGF2	FARS2	VCAN
HLA-B	ADRA2C	COL5A2	TNFRSF9	RPS24	UAP1L1	CTTN	YARS	NEO1
HLA-A	PDE2A	COL6A1	TNFRSF11B	RPS4Y1	PGAM1	TWIST2	EPRS	NRCAM
MAG	SLC38A5	LAMA4	CXCL11	MRPS21	ACADVL	FGF13	PET112	NRXN2
PVRL2	GABRA2	COL5A1	OSMR	MRPL12	ALAD	IGF2	LARS	COL6A3
CNTNAP1	GABRA3	COL1A2	IL24	MRPL18	DGKD	HOXD10	MARS	COL6A1
L1CAM	ETV6	LAMA1	LIFR	RPSAP58	CBR3	FGFR1	IARS	TNC
CD22	ETV7	ITGA7	IL6ST	MRPL35	AK1	TIMP3	HARS	CD47
SELL	SPRED3	THBS3	PLEKHO2	MRPL13	NME4	LUM	HARS2	COL6A2
CD274	TUBB2B	TNC	IL17RA	RPL27	MAT2A	RRAS	SARS	MYL9
CADM3	OGT	COL3A1	INHBB	RPL6	IDI2	SORBS1	MARS2	PARVA
HLA-C	POFUT2	ITGA11	IL7	RPS27A	PYCRL	NLK	FARSA	PDGFD
PTPRM	ST6GAL1	COL5A3	TNFRSF8	MRPL10	HADHB	PTPRB	PARS2	PAK3
SDC3	RYR1	CD47	PRKCE	MRPL16	AUH	PTPRJ	GARS	PAK6
VCAN	ORAI2	COL1A1	TRPV4	MRPL11	PDHX	ST3GAL1	YARS2	MYLK
NCAM1	PTAFR	COL6A2	P2RY2	RPS10	RRM2	B3GALNT1	WARS2	SEMA3D
NEO1	PTGFR	ITGA1	PRKCD	RPL14	SEPHS2	GRIN2D	NARS2	ROBO3
CLDN9	NPFFR2	MYL9	HRH1	MRPS18A	TPI1	GNAO1	VARS2	EPHA3
SELPLG	S1PR3	ACTN4	CYP2J2	RPL31	COX11	GRIN3B	UPF1	EPHA2
NRCAM	NPBWR1	TLN2	FGD1	MRPL36	PGAM2	SLC1A1	EEF1A1	SLIT3
SPN	P2RY6	FLNB	TMSB4X	FARSB	PI4KB	TRPC1	ELAC2	SEMA6C
NRXN2	GPR156	PARVA	GSN	KARS	ATP5L	GRIK2	POP1	SEMA4B
CLDN23	MC1R	FLNC	ABI2	QRSL1	DHFRL1	SHANK3	EIF1AX	EPHA4
MYL9	EIF2AK2	PDGFD	B4GALNT1	FARS2	SMS	TRPV4	STRAP	NTN4
ACTN4	UGGT2	PDGFRB	ST6GALNAC4	YARS	CS	P2RY2	THOC5	SRGAP2
PARVA	SSR4	MYLK	IRAK2	PET112	NDUFB6	HRH1	EIF3H	PLXNA3
SEMA3D	DNAJA1	SEMA3D	PSEN2	LARS	POLA2	CYP2J2	EIF3C	SEMA7A
ROBO3	TRAM1	ROBO3	MAGED1	MARS	INPP5K	FADS2	RAN	EPHB6
EPHA3	RPN2	EPHA3	SH2B3	IARS	CPOX	PLTP	EIF3G	EPHB2
SLIT3	CALR	EPHA2	IRAK3	HARS	PTDSS2	EHHADH	NUP160	SEMA4C
SEMA6C	OS9	SLIT3	BDNF	HARS2	HSD17B10	SLC27A2	RPP40	SEMA5A
SEMA4B	ERO1LB	SEMA6C	NGFRAP1	SARS	GPAT2	FGD1	RAE1	SEMA3C
EPHA4	VIMP	SEMA4B	NTRK2	MARS2	GPI	TMSB4X	GEMIN4	PSAP
NTN4	PDIA4	EPHA4	KCNQ4	FARSA	TDO2	ABI2	EIF3E	IDUA
SRGAP2	PDIA3	NTN4	KCNJ12	PARS2	P4HA3	B4GALNT1	NUP43	CTSF
PLXNA3	PDIA6	SRGAP2	ACHE	GARS	ATP5G2	ST6GALNAC4	EIF2S2	GALNS
SEMA7A	DYNC1I1	PLXNA3	JAK2	YARS2	NDUFA4L2	PSEN2	EIF4E	IDS
EPHB6	MGAT4A	SEMA7A	GALNT12	WARS2	PHLPP1	MAGED1	PABPC3	LAMP3
EPHB2	AKR1B1	EPHB6	GCNT4	NARS2	YWHAQ	SH2B3	RPP21	PLA2G15
SEMA4C	MGRN1	EPHB2	GCNT1	VARS2	RPTOR	BDNF	NUP88	SGSH
SEMA5A	CUL4B	SEMA4C	C1GALT1C1	UPF1	GPX4	NGFRAP1	THOC6	ARSA
SEMA3C	UBA7	SEMA5A	GALNT6	EEF1A1	GSR	NTRK2	POP5	GBA
NRP1	PATL1	SEMA3C	THY1	ELAC2	GPX3	RPS6KA2	WIBG	TPP1
[truncated: 1,128 more rows]
