# Supplementary material for: Angiogenesis and evading immune destruction are the main related transcriptomic characteristics to the invasive process of oral tongue cancer
Source: Sci Rep. 2018 Jan 31;8:2007. doi: 10.1038/s41598-017-19010-5 (PMC5792437; doi:10.1038/s41598-017-19010-5)
Supplement: Supplementary file 14 — Supplementary table 7A [file 41598_2017_19010_MOESM14_ESM.xlsx]

## Sheet: ZsG vs. LN1
EXCLUSIVE ZsG																				EXCLUSIVE LN1																				CONTINUM
Proliferative signaling		Evading growth suppressors		Resisting cell death		Replicative immortality		Angiogenesis		Invasion and metastasis		Energy metabolism		Evading immune destruction		Other cancer types		Chronic diseases		Proliferative signaling		Evading growth suppressors		Resisting cell death		Replicative immortality		Angiogenesis		Invasion and metastasis		Energy metabolism		Evading immune destruction		Other cancer types		Chronic diseases		Proliferative signaling		Evading growth suppressors		Resisting cell death		Replicative immortality		Angiogenesis
Retrograde endocannabinoid signaling	GABRQ			Metabolism of xenobiotics by cytochrome P450	CYP2F1			Retrograde endocannabinoid signaling	GABRQ	Neuroactive ligand-receptor interaction	ADORA1	Histidine metabolism	HNMT	Fc gamma R-mediated phagocytosis	SCIN	Transcriptional misregulation in cancer	SSX1	Morphine addiction	ADORA1	Steroid hormone biosynthesis	SULT1E1	Chemokine signaling pathway	CXCR2	Chemokine signaling pathway	CXCR2			Chemokine signaling pathway	CXCR2	Cytokine-cytokine receptor interaction	CXCR2	Steroid hormone biosynthesis	SULT1E1	Cytokine-cytokine receptor interaction	CXCR2	Transcriptional misregulation in cancer	PROM1	Epithelial cell signaling in Helicobacter pylori infection	CXCR2	AMPK signaling pathway	G6PC3	Insulin signaling pathway	G6PC3	DNA replication	SSBP1	Pyrimidine metabolism	NME6	Notch signaling pathway	DVL3
	GABRE								GABRE		HTR1B	Butanoate metabolism	ACSM5	Osteoclast differentiation	LILRB4	Viral carcinogenesis	SCIN		GABRQ											Regulation of actin cytoskeleton	MYL7	Gastric acid secretion	KCNJ16	Chemokine signaling pathway	CXCR2		HPGD				RAB8A		PHKB		RNASEH2C		POLR3C		HDAC2
											NMUR2	cGMP-PKG signaling pathway	ADORA1						GABRE											Focal adhesion	MYL7	Salivary secretion	CST4	Leukocyte transendothelial migration	MYL7						SIRT1		PTPRF		POLD2		NT5C3A		CTBP2
											GABRQ	Glycosaminoglycan biosynthesis - heparan sulfate / heparin	HS6ST2					Nicotine addiction	GABRQ											Chemokine signaling pathway	CXCR2			Endocytosis	CXCR2						PPP2R2A		GSK3B		RPA2		POLR3K		DVL1
											GABRE	Metabolic pathways	ACSM5						GABRE											Leukocyte transendothelial migration	MYL7										RAB2A		PHKA2		RFC2		POLE3		KAT2A
										GABAergic synapse	GABRQ							Alcoholism	CRH											Endocytosis	CXCR2										PFKP		IKBKB		POLA1		DPYD		JAG1
											GABRE							Long-term depression	CRH											Salivary secretion	CST4										PPP2R5A		EXOC7		RFC1		DTYMK		DTX3L
										Olfactory transduction	OR6C70																			Tight junction	MYL7										PFKL		PTPN1		POLE3		POLD2		DTX4
											OR56A3																														PPP2R1B		MAPK1		POLA2		POLR2A		APH1A
											OR52E2																														ELAVL1		PDPK1		RNASEH1		POLR2I	Vasopressin-regulated water reabsorption	DCTN5
										Regulation of actin cytoskeleton	SCIN																														PDPK1		IRS1	mRNA surveillance pathway	SSU72		PNPT1		DCTN2
										Fc gamma R-mediated phagocytosis	SCIN																														RAB10		PHKG2		PCF11		TXNRD2		RAB11B
										Serotonergic synapse	HTR1B																														MLYCD		SHC1		SMG7		POLR3A		DYNC1LI1
										cGMP-PKG signaling pathway	ADORA1																														IRS1		PRKACA		WDR33		POLR2K		DYNLL2
																																									RAB14		HK2		WDR82		POLR2B		DYNC2LI1
																																									RAB11B		EIF4E2		PPP2R2A		POLA1		PRKACA
																																									PFKFB2		MAPK8		NXT1		TWISTNB		ADCY3
																																									STRADA		PPP1CB		UPF2		UMPS	TNF signaling pathway	CASP3
																																									MAP3K7		PHKA1		HBS1L		POLA2		TAB1
																																									ADIPOR2		CRK		PPP2R5A	Purine metabolism	NME6		TRAF5
																																									CRTC2		BAD		PABPC1		POLR3C		IKBKB
																																								Thyroid hormone signaling pathway	SLC2A1		INPP5K		PPP1CB		NT5C3A		MAPK1
																																									SRC		PYGB		GSPT1		POLR3K		MAPK12
																																									NCOR1	Thyroid hormone signaling pathway	SLC2A1		NUDT21		PDE4D		MAP2K4
																																									PFKP		SRC		PPP2R1B		AMPD2		MAP3K5
																																									MED4		NCOR1		SAP18		ADSS		JAG1
																																									HDAC2		PFKP		CSTF1		PDE6D		MAP3K7
																																									GSK3B		MED4	Nucleotide excision repair	POLD2		POLE3		MAPK8
																																									RXRA		HDAC2		RPA2		PKM		FADD
																																									MAPK1		GSK3B		RFC2		ADK		DNM1L
																																									KAT2A		RXRA		XPA		POLD2	Synaptic vesicle cycle	DNM2
																																									PDPK1		MAPK1		RFC1		GDA		ATP6V1B2
																																									MED27		KAT2A		CUL4A		ADCY3		ATP6V0D1
																																									PFKFB2		PDPK1		GTF2H1		POLR2A		ATP6V0A1
																																									PRKACA		MED27		ERCC6		POLR2I		ATP6V1F
																																									SLC9A1		PFKFB2		POLE3		PNPT1		AP2B1
																																									MDM2		PRKACA		DDB1		POLR3A		AP2M1
																																									TBC1D4		SLC9A1	Mismatch repair	RFC1		POLR2K		ATP6V1A
																																									BAD		MDM2		SSBP1		POLR2B	HIF-1 signaling pathway	SLC2A1
																																								ErbB signaling pathway	GAB1		TBC1D4		MLH1		TWISTNB		STAT3
																																									SRC		BAD		POLD2		POLA1		PFKL
																																									NCK1	ErbB signaling pathway	GAB1		RPA2		DGUOK		MAPK1
																																									NCK2		SRC		RFC2		POLA2		PFKFB2
																																									SHC1		NCK1	Thyroid hormone signaling pathway	SLC2A1		PPAT		HK2
																																									ABL1		NCK2		SRC	Nucleotide excision repair	POLD2		EIF4E2
																																									MAPK8		SHC1		NCOR1		RPA2		ARNT
																																									GSK3B		ABL1		PFKP		RFC2		ANGPT1
																																									MAPK1		MAPK8		MED4		XPA		EGFR
																																									EGFR		GSK3B		HDAC2		RFC1		TCEB1
																																									MAP2K4		MAPK1		GSK3B		CUL4A		GAPDH
																																									CRK		EGFR		RXRA		GTF2H1	Prolactin signaling pathway	SRC
																																									BAD		MAP2K4		MAPK1		ERCC6		SHC1
																																									PAK1		CRK		KAT2A		POLE3		SOCS6
																																								Phosphatidylinositol signaling system	DGKQ		BAD		PDPK1		DDB1		MAPK8
																																									PIKFYVE		PAK1		MED27	ErbB signaling pathway	GAB1		STAT3
																																									ITPR1	Phosphatidylinositol signaling system	DGKQ		PFKFB2		SRC		GSK3B
																																									PTEN		PIKFYVE		PRKACA		NCK1		MAPK1
																																									PIP5K1A		ITPR1		SLC9A1		NCK2		MAPK12
																																									INPP5B		PTEN		MDM2		SHC1	Hedgehog signaling pathway	CSNK1G3
																																									DGKA		PIP5K1A		TBC1D4		ABL1		ZIC2
																																									CDIPT		INPP5B		BAD		MAPK8		SUFU
																																									PIK3C3		DGKA	Base excision repair	OGG1		GSK3B		PRKACA
																																									INPP4A		CDIPT		POLD2		MAPK1		GSK3B
																																									PIP5K1C		PIK3C3		NEIL3		EGFR		CSNK1D
																																									INPP5K		INPP4A		POLB		MAP2K4	Ras signaling pathway	VEGFB
																																								Cell cycle	YWHAG		PIP5K1C		SMUG1		CRK		GNG12
																																									CDKN2C		INPP5K		POLE3		BAD		RALBP1
																																									BUB3	Cell cycle	YWHAG		MUTYH		PAK1		PAK1
																																									HDAC2		CDKN2C	Phosphatidylinositol signaling system	DGKQ	Cell cycle	YWHAG		BCL2L1
																																									MAD2L2		BUB3		PIKFYVE		CDKN2C		ABL1
																																									GSK3B		HDAC2		ITPR1		BUB3		GAB1
																																									ANAPC2		MAD2L2		PTEN		HDAC2		RASA1
																																									CUL1		GSK3B		PIP5K1A		MAD2L2		MLLT4
																																									SMAD2		ANAPC2		INPP5B		GSK3B		IKBKB
																																									ABL1		CUL1		DGKA		ANAPC2		MAPK1
																																									E2F4		SMAD2		CDIPT		CUL1		GNB2
																																									ANAPC4		ABL1		PIK3C3		SMAD2		RALA
																																									MDM2		E2F4		INPP4A		ABL1		SHC1
																																									ANAPC5		ANAPC4		PIP5K1C		E2F4		EXOC2
																																									ORC4		MDM2		INPP5K		ANAPC4		PRKACA
																																									ORC3		ANAPC5	Regulation of autophagy	BECN1		MDM2		MAPK8
																																								FoxO signaling pathway	G6PC3		ORC4		ATG16L1		ANAPC5		RASSF1
																																									SIRT1		ORC3		ATG13		ORC4		HTR7
																																									PTEN	FoxO signaling pathway	G6PC3		PIK3R4		ORC3		ANGPT1
																																									PLK2		SIRT1		PIK3C3	FoxO signaling pathway	G6PC3		EGFR
																																									STAT3		PTEN		ATG3		SIRT1		BAD
																																									IKBKB		PLK2		ATG10		PTEN	Wnt signaling pathway	PPARD
																																									MAPK1		STAT3	NOD-like receptor signaling pathway	SUGT1		PLK2		CSNK2A2
																																									MAPK12		IKBKB		MAP3K7		STAT3		GSK3B
																																									PDPK1		MAPK1		MAPK8		IKBKB		CTBP2
																																									IRS1		MAPK12		TAB1		MAPK1		LRP6
																																									FBXO25		PDPK1		IKBKB		MAPK12		CUL1
																																									SMAD2		IRS1		MAPK1		PDPK1		DVL1
																																									MAPK8		FBXO25		HSP90AB1		IRS1		AXIN1
																																									MDM2		SMAD2		MAPK12		FBXO25		TBL1XR1
																																									EGFR		MAPK8		TRIP6		SMAD2		PRKACA
																																								TNF signaling pathway	CASP3		MDM2	Cell cycle	YWHAG		MAPK8		MAP3K7
																																									TAB1		EGFR		CDKN2C		MDM2		DVL3
																																									TRAF5	TNF signaling pathway	CASP3		BUB3		EGFR		MAPK8
																																									IKBKB		TAB1		HDAC2	mTOR signaling pathway	IRS1		CSNK2A1
																																									MAPK1		TRAF5		MAD2L2		PTEN	Aldosterone-regulated sodium reabsorption	SLC9A3R2
																																									MAPK12		IKBKB		GSK3B		STRADA		IRS1
																																									MAP2K4		MAPK1		ANAPC2		EIF4E2		MAPK1
																																									MAP3K5		MAPK12		CUL1		RRAGA		PDPK1
																																									JAG1		MAP2K4		SMAD2		IKBKB	Retrograde endocannabinoid signaling	ITPR1
																																									MAP3K7		MAP3K5		ABL1		MAPK1		GNG12
																																									MAPK8		JAG1		E2F4		PDPK1		GNAI3
																																									FADD		MAP3K7		ANAPC4	Hippo signaling pathway	INADL		MAPK1
																																									DNM1L		MAPK8		MDM2		YWHAG		GNB2
																																								GnRH signaling pathway	SRC		FADD		ANAPC5		PPP2R2A		MAPK12
																																									ITPR1		DNM1L		ORC4		GSK3B		PRKACA
																																									MAP3K4	mTOR signaling pathway	IRS1		ORC3		CSNK1D		ADCY3
																																									PRKACA		PTEN	Homologous recombination	SSBP1		PPP2R1B		MAPK8
																																									ADCY3		STRADA		POLD2		BIRC5	Chemokine signaling pathway	SRC
																																									MAPK8		EIF4E2		RPA2		DVL1		GNG12
																																									PTK2B		RRAGA		RAD54L		AXIN1		GNAI3
																																									MAPK1		IKBKB		MUS81		CTNNA1		STAT3
																																									EGFR		MAPK1	Neurotrophin signaling pathway	GAB1		SMAD2		GSK3B
																																									MAPK12		PDPK1		GSK3B		DVL3		IKBKB
																																									MAP2K4	Hippo signaling pathway	INADL		IKBKB		PPP1CB		MAPK1
																																								mTOR signaling pathway	IRS1		YWHAG		MAPK1		RASSF1		GNB2
																																									PTEN		PPP2R2A		MAPK12		WWC1		ROCK1
																																									STRADA		GSK3B		PDPK1		PARD3		PAK1
																																									EIF4E2		CSNK1D		MAP3K5		LLGL1		SHC1
																																									RRAGA		PPP2R1B		IRS1	Ras signaling pathway	VEGFB		PRKACA
																																									IKBKB		BIRC5		SHC1		GNG12		ADCY3
																																									MAPK1		DVL1		ABL1		RALBP1		PTK2B
																																									PDPK1		AXIN1		ZNF274		PAK1		PARD3
																																								Hippo signaling pathway	INADL		CTNNA1		MAPK8		BCL2L1		CRK
																																									YWHAG		SMAD2		PRDM4		ABL1	Fc epsilon RI signaling pathway	MAPK8
																																									PPP2R2A		DVL3		CRK		GAB1		MAPK1
																																									GSK3B		PPP1CB		BAD		RASA1		MAPK12
																																									CSNK1D		RASSF1	FoxO signaling pathway	G6PC3		MLLT4		MAP2K4
																																									PPP2R1B		WWC1		SIRT1		IKBKB		PDPK1
																																									BIRC5		PARD3		PTEN		MAPK1	Adrenergic signaling in cardiomyocytes	PPP2R2A
																																									DVL1		LLGL1		PLK2		GNB2		GNAI3
																																									AXIN1	MAPK signaling pathway	GNG12		STAT3		RALA		PPP2R5A
																																									CTNNA1		CASP3		IKBKB		SHC1		MAPK1
																																									SMAD2		MAP2K4		MAPK1		EXOC2		PPP2R1B
																																									DVL3		PAK1		MAPK12		PRKACA		TPM2
																																									PPP1CB		MAP3K5		PDPK1		MAPK8		MAPK12
																																									RASSF1		MAPKAPK5		IRS1		RASSF1		PRKACA
																																									WWC1		SRF		FBXO25		HTR7		ADCY3
																																									PARD3		TAOK3		SMAD2		ANGPT1		SLC9A1
																																									LLGL1		RASA1		MAPK8		EGFR		PPP1CB
																																								Synaptic vesicle cycle	DNM2		MAP3K4		MDM2		BAD	VEGF signaling pathway	SRC
																																									ATP6V1B2		TAB1		EGFR	Non-homologous end-joining	XRCC6		MAPK1
																																									ATP6V0D1		ZAK	TNF signaling pathway	CASP3		NHEJ1		MAPK12
																																									ATP6V0A1		IKBKB		TAB1	PPAR signaling pathway	ACSL3		BAD
																																									ATP6V1F		MAPK1		TRAF5		ACADM	Vascular smooth muscle contraction	ITPR1
																																									AP2B1		MAPK12		IKBKB		PPARD		MYL6B
																																									AP2M1		PPP5C		MAPK1		ME1		MAPK1
																																									ATP6V1A		STMN1		MAPK12		RXRA		ROCK1
																																								MAPK signaling pathway	GNG12		MAP4K3		MAP2K4		PDPK1		PRKACA
																																									CASP3		PRKACA		MAP3K5	Rap1 signaling pathway	VEGFB		ADCY3
																																									MAP2K4		MAP3K7		JAG1		PRKD2		GNA13
																																									PAK1		DUSP16		MAP3K7		ARAP3		PPP1CB
																																									MAP3K5		MAPK8		MAPK8		PFN2	Mineral absorption	SLC30A1
																																									MAPKAPK5		EGFR		FADD		PARD3		CLCN2
																																									SRF		DUSP7		DNM1L		SRC		SLC31A1
																																									TAOK3		CRK	Hippo signaling pathway	INADL		GNAI3	Oxytocin signaling pathway	SRC
																																									RASA1		DUSP5		YWHAG		MLLT4		ITPR1
																																									MAP3K4		NR4A1		PPP2R2A		MAPK1		MYL6B
																																									TAB1	HIF-1 signaling pathway	SLC2A1		GSK3B		MAPK12		GNAI3
																																									ZAK		STAT3		CSNK1D		PFN1		MAPK1
																																									IKBKB		PFKL		PPP2R1B		RALA		ROCK1
																																									MAPK1		MAPK1		BIRC5		ADCY3		PRKACA
																																									MAPK12		PFKFB2		DVL1		FARP2		ADCY3
																																									PPP5C		HK2		AXIN1		ANGPT1		PPP1CB
																																									STMN1		EIF4E2		CTNNA1		EGFR		EGFR
																																									MAP4K3		ARNT		SMAD2		CRK	Cardiac muscle contraction	SLC9A1
																																									PRKACA		ANGPT1		DVL3	VEGF signaling pathway	SRC		UQCRFS1
																																									MAP3K7		EGFR		PPP1CB		MAPK1		TPM2
																																									DUSP16		TCEB1		RASSF1		MAPK12		COX7A2
																																									MAPK8		GAPDH		WWC1		BAD	Jak-STAT signaling pathway	STAT3
																																									EGFR	Prolactin signaling pathway	SRC		PARD3	Nitrogen metabolism	CPS1		BCL2L1
																																									DUSP7		SHC1		LLGL1	Oocyte meiosis	YWHAG		IL4R
																																									CRK		SOCS6	Cytosolic DNA-sensing pathway	AIM2		ITPR1		SPRED2
																																									DUSP5		MAPK8		POLR3C		MAD2L2		PIAS2
																																									NR4A1		STAT3		POLR3K		PPP2R5A		PIAS3
																																								Basal transcription factors	TAF12		GSK3B		ADAR		MAPK1	Porphyrin and chlorophyll metabolism	HCCS
																																									GTF2F1		MAPK1		POLR3A		PPP2R1B		UROD
																																									GTF2A2		MAPK12		POLR2K		MAPK12		EARS2
																																									GTF2H1	Ras signaling pathway	VEGFB		DDX58		ANAPC2		BLVRA
																																									TAF4		GNG12		IKBKB		CUL1		CPOX
																																									GTF2I		RALBP1	HIF-1 signaling pathway	SLC2A1		PRKACA	ECM-receptor interaction	SDC1
																																								HIF-1 signaling pathway	SLC2A1		PAK1		STAT3		ADCY3		ITGA5
																																									STAT3		BCL2L1		PFKL		PPP1CB		LAMB1
																																									PFKL		ABL1		MAPK1		ANAPC4	Cell adhesion molecules (CAMs)	ALCAM
																																									MAPK1		GAB1		PFKFB2		ANAPC5		PTPRF
																																									PFKFB2		RASA1		HK2	DNA replication	SSBP1		CD276
																																									HK2		MLLT4		EIF4E2		RNASEH2C		MPZL1
																																									EIF4E2		IKBKB		ARNT		POLD2		SDC1
																																									ARNT		MAPK1		ANGPT1		RPA2		CLDN4
																																									ANGPT1		GNB2		EGFR		RFC2		CDH3
																																									EGFR		RALA		TCEB1		POLA1
																																									TCEB1		SHC1		GAPDH		RFC1
																																									GAPDH		EXOC2	Apoptosis	BCL2L1		POLE3
																																								Prolactin signaling pathway	SRC		PRKACA		TNFRSF10B		POLA2
																																									SHC1		MAPK8		CASP3		RNASEH1
																																									SOCS6		RASSF1		PRKACA	Pentose phosphate pathway	GPI
																																									MAPK8		HTR7		IKBKB		PFKL
																																									STAT3		ANGPT1		FADD		PGD
																																									GSK3B		EGFR		DFFA		PFKP
																																									MAPK1		BAD		AIFM1		RPIA
																																									MAPK12	Estrogen signaling pathway	SRC		BAD	Amino sugar and nucleotide sugar metabolism	GPI
																																								Hedgehog signaling pathway	CSNK1G3		SHC1		CYCS		PMM2
																																									ZIC2		ITPR1	Prolactin signaling pathway	SRC		NANP
																																									SUFU		PRKACA		SHC1		NANS
																																									PRKACA		ADCY3		SOCS6		PMM1
																																									GSK3B		GNAI3		MAPK8		GMPPB
																																									CSNK1D		SP1		STAT3		MPI
																																								Ras signaling pathway	VEGFB		MAPK1		GSK3B		HK2
																																									GNG12		EGFR		MAPK1		FPGT
																																									RALBP1		HSP90AB1		MAPK12
																																									PAK1	Wnt signaling pathway	PPARD	ABC transporters	ABCB6
																																									BCL2L1		CSNK2A2		TAP1
																																									ABL1		GSK3B		ABCB7
																																									GAB1		CTBP2		ABCC10
																																									RASA1		LRP6		ABCB8
																																									MLLT4		CUL1	Non-homologous end-joining	XRCC6
																																									IKBKB		DVL1		NHEJ1
																																									MAPK1		AXIN1	p53 signaling pathway	TNFRSF10B
																																									GNB2		TBL1XR1		EI24
																																									RALA		PRKACA		PTEN
																																									SHC1		MAP3K7		TP53I3
																																									EXOC2		DVL3		CASP3
																																									PRKACA		MAPK8		MDM2
																																									MAPK8		CSNK2A1		CYCS
																																									RASSF1	T cell receptor signaling pathway	NCK1	T cell receptor signaling pathway	NCK1
																																									HTR7		NCK2		NCK2
																																									ANGPT1		GSK3B		GSK3B
																																									EGFR		IKBKB		IKBKB
																																									BAD		MAPK1		MAPK1
																																								Estrogen signaling pathway	SRC		MAPK12		MAPK12
																																									SHC1		PDPK1		PDPK1
																																									ITPR1		PAK1		PAK1
																																									PRKACA		MAP3K7		MAP3K7
																																									ADCY3	Chemokine signaling pathway	SRC	Chemokine signaling pathway	SRC
																																									GNAI3		GNG12		GNG12
																																									SP1		GNAI3		GNAI3
																																									MAPK1		STAT3		STAT3
																																									EGFR		GSK3B		GSK3B
																																									HSP90AB1		IKBKB		IKBKB
																																								Wnt signaling pathway	PPARD		MAPK1		MAPK1
																																									CSNK2A2		GNB2		GNB2
																																									GSK3B		ROCK1		ROCK1
																																									CTBP2		PAK1		PAK1
																																									LRP6		SHC1		SHC1
																																									CUL1		PRKACA		PRKACA
																																									DVL1		ADCY3		ADCY3
																																									AXIN1		PTK2B		PTK2B
																																									TBL1XR1		PARD3		PARD3
																																									PRKACA		CRK		CRK
																																									MAP3K7	PPAR signaling pathway	ACSL3	NF-kappa B signaling pathway	BCL2L1
																																									DVL3		ACADM		MAP3K7
																																									MAPK8		PPARD		CSNK2A2
																																									CSNK2A1		ME1		DDX58
																																								p53 signaling pathway	TNFRSF10B		RXRA		TAB1
																																									EI24		PDPK1		TRAF5
																																									PTEN	Rap1 signaling pathway	VEGFB		IKBKB
																																									TP53I3		PRKD2		CSNK2A1
																																									CASP3		ARAP3	Fc epsilon RI signaling pathway	MAPK8
																																									MDM2		PFN2		MAPK1
																																									CYCS		PARD3		MAPK12
																																								TGF-beta signaling pathway	CUL1		SRC		MAP2K4
																																									SMAD2		GNAI3		PDPK1
																																									SP1		MLLT4	Glutathione metabolism	PGD
																																									E2F4		MAPK1		GSTO1
																																									MAPK1		MAPK12		GPX4
																																									ROCK1		PFN1	B cell receptor signaling pathway	GSK3B
																																									PPP2R1B		RALA		IKBKB
																																									ACVR1B		ADCY3		MAPK1
																																								Retrograde endocannabinoid signaling	ITPR1		FARP2	Metabolism of xenobiotics by cytochrome P450	GSTO1
																																									GNG12		ANGPT1	D-Glutamine and D-glutamate metabolism	GLS
																																									GNAI3		EGFR	Riboflavin metabolism	ACP6
																																									MAPK1		CRK	Drug metabolism - cytochrome P450	GSTO1
																																									GNB2	Fc epsilon RI signaling pathway	MAPK8	Drug metabolism - other enzymes	CES2
																																									MAPK12		MAPK1		UMPS
																																									PRKACA		MAPK12		DPYD
																																									ADCY3		MAP2K4	Ubiquitin mediated proteolysis	UBE2H
																																									MAPK8		PDPK1		UBE2R2
																																								T cell receptor signaling pathway	NCK1	VEGF signaling pathway	SRC		PPIL2
																																									NCK2		MAPK1		STUB1
																																									GSK3B		MAPK12		UBE4A
																																									IKBKB		BAD		CUL4A
																																									MAPK1	NF-kappa B signaling pathway	BCL2L1		ANAPC2
																																									MAPK12		MAP3K7		UBE2M
																																									PDPK1		CSNK2A2		WWP2
																																									PAK1		DDX58		UBE3C
																																									MAP3K7		TAB1		UBE2J2
																																								NF-kappa B signaling pathway	BCL2L1		TRAF5		CUL1
																																									MAP3K7		IKBKB		FBXW7
																																									CSNK2A2		CSNK2A1		UBE2Q1
																																									DDX58				UBE2O
																																									TAB1				PRPF19
																																									TRAF5				PIAS2
																																									IKBKB				PIAS3
																																									CSNK2A1				ANAPC4
																																								PPAR signaling pathway	ACSL3				MDM2
																																									ACADM				UBE3B
																																									PPARD				UBE2D3
																																									ME1				TCEB1
																																									RXRA				ANAPC5
																																									PDPK1				UBOX5
																																								Endocrine and other factor-regulated calcium reabsorption	DNM2				UBE4B
																																									AP2B1				DDB1
																																									AP2M1			Cell adhesion molecules (CAMs)	ALCAM
																																									PRKACA				PTPRF
																																								Rap1 signaling pathway	VEGFB				CD276
																																									PRKD2				MPZL1
																																									ARAP3				SDC1
																																									PFN2				CLDN4
																																									PARD3				CDH3
																																									SRC			Spliceosome	SF3B14
																																									GNAI3				PRPF38B
																																									MLLT4				SART1
																																									MAPK1				THOC1
																																									MAPK12				DDX23
																																									PFN1				EFTUD2
																																									RALA				TCERG1
																																									ADCY3				SNRNP200
																																									FARP2				DDX46
																																									ANGPT1				SNRPA
																																									EGFR				PRPF6
																																									CRK				DDX5
																																								Fc epsilon RI signaling pathway	MAPK8				WBP11
																																									MAPK1				CCDC12
																																									MAPK12				HNRNPK
																																									MAP2K4				SRSF4
																																									PDPK1				PLRG1
																																								PI3K-Akt signaling pathway	VEGFB				SNRNP40
																																									G6PC3				CRNKL1
																																									PTEN				SNRPF
																																									GNG12				DDX42
																																									RXRA				SNRPC
																																									PPP2R1B				DHX16
																																									PDPK1				SNRPD2
																																									BCL2L1				PRPF19
																																									IL4R				CTNNBL1
																																									EIF4E2				PHF5A
																																									ITGA5				SNRNP70
																																									CRTC2				USP39
																																									LAMB1				PRPF40A
																																									YWHAG				PPIH
																																									PPP2R2A				SMNDC1
																																									GSK3B
																																									PPP2R5A
																																									IKBKB
																																									MAPK1
																																									GNB2
																																									IRS1
																																									MDM2
																																									ANGPT1
																																									EGFR
																																									HSP90AB1
																																									NR4A1
																																									BAD
																																								VEGF signaling pathway	SRC
																																									MAPK1
																																									MAPK12
																																									BAD
																																								Ovarian steroidogenesis	LDLR
																																									PRKACA
																																									ADCY3
																																								Calcium signaling pathway	ITPR1
																																									PHKB
																																									PHKA2
																																									PHKG2
																																									VDAC2
																																									PRKACA
																																									ADCY3
																																									ORAI1
																																									PTK2B
																																									PHKA1
																																									HTR7
																																									EGFR
																																								Steroid hormone biosynthesis	SRD5A1
																																									COMT
																																								Jak-STAT signaling pathway	STAT3
																																									BCL2L1
																																									IL4R
																																									SPRED2
																																									PIAS2
																																									PIAS3
																																								Taste transduction	PRKACA
																																								Circadian rhythm	ARNTL
																																									CUL1
																																									CLOCK
																																									CSNK1D
																																								Circadian entrainment	ITPR1
																																									GNG12
																																									PRKACA
																																									ADCY3
																																									GNAI3
																																									MAPK1
																																									GNB2
																																								Oocyte meiosis	YWHAG
																																									ITPR1
																																									MAD2L2
																																									PPP2R5A
																																									MAPK1
																																									PPP2R1B
																																									MAPK12
																																									ANAPC2
																																									CUL1
																																									PRKACA
																																									ADCY3
																																									PPP1CB
																																									ANAPC4
																																									ANAPC5
																																								ECM-receptor interaction	SDC1
																																									ITGA5
																																									LAMB1














































[truncated: 189 more columns]

## Sheet: LN1 vs. LN2
EXCLUSIVE LN1																				EXCLUSIVE LN2																				CONTINUM
Proliferative signaling		Evading growth suppressors		Resisting cell death		Replicative immortality		Angiogenesis		Invasion and metastasis		Energy metabolism		Evading immune destruction		Other cancer types		Chronic diseases		Proliferative signaling		Evading growth suppressors		Resisting cell death		Replicative immortality		Angiogenesis		Invasion and metastasis		Energy metabolism		Evading immune destruction		Other cancer types		Chronic diseases		Proliferative signaling		Evading growth suppressors		Resisting cell death		Replicative immortality		Angiogenesis
T cell receptor signaling pathway	CD3E	T cell receptor signaling pathway	CD3E	T cell receptor signaling pathway	CD3E			Chemokine signaling pathway	CX3CR1	Cytokine-cytokine receptor interaction	CX3CR1			Cytokine-cytokine receptor interaction	CX3CR1			Chagas disease (American trypanosomiasis)	CD3E	PI3K-Akt signaling pathway	COMP			Cell adhesion molecules (CAMs)	ICOSLG			Cell adhesion molecules (CAMs)	ICOSLG	Cell adhesion molecules (CAMs)	ICOSLG	Metabolic pathways	ACSM5	Cell adhesion molecules (CAMs)	ICOSLG			Malaria	COMP	GnRH signaling pathway	ITPR3	ErbB signaling pathway	MAP2K2	Neurotrophin signaling pathway	MAP2K2	ErbB signaling pathway	MAP2K2	Fc epsilon RI signaling pathway	PRKCE
		Chemokine signaling pathway	CX3CR1	Chemokine signaling pathway	CX3CR1			Cell adhesion molecules (CAMs)	NLGN3	Cell adhesion molecules (CAMs)	NLGN3			Hematopoietic cell lineage	CD3E			HTLV-I infection	CD3E	Taste transduction	SCNN1G			Metabolism of xenobiotics by cytochrome P450	CYP2F1			ECM-receptor interaction	COMP	ECM-receptor interaction	COMP		B3GALT1	ECM-receptor interaction	COMP						PLCB3		STAT5A		PSEN2		STAT5A		MAP2K2
				Cell adhesion molecules (CAMs)	NLGN3					T cell receptor signaling pathway	CD3E			T cell receptor signaling pathway	CD3E			Primary immunodeficiency	CD3E	ECM-receptor interaction	COMP			Intestinal immune network for IgA production	ICOSLG			Aldosterone-regulated sodium reabsorption	SCNN1G	Focal adhesion	COMP	Butanoate metabolism	ACSM5	Intestinal immune network for IgA production	ICOSLG						MAP2K2		MAP2K1		MAP2K7		MAP2K1		MAP2K1
										Chemokine signaling pathway	CX3CR1			Chemokine signaling pathway	CX3CR1			Measles	CD3E											Neuroactive ligand-receptor interaction	HTR1B	PI3K-Akt signaling pathway	COMP	Phagosome	COMP						MAP2K1		MAP2K7		AKT2		MAP2K7		MAP2K7
														Cell adhesion molecules (CAMs)	NLGN3															Serotonergic synapse	HTR1B	Glycosphingolipid biosynthesis - lacto and neolacto series	B3GALT1	ECM-receptor interaction	COMP						MAP2K7		ELK1		RHOA		ELK1		VAV2
																														Taste transduction	SCNN1G										PRKACA		ABL1		CDC42		ABL1		PRKCD
																														Glycosphingolipid biosynthesis - lacto and neolacto series	B3GALT1										PRKCD		AKT2		RAC1		AKT2		AKT2
																																									ELK1		RAF1		CRKL		RAF1		MAP2K3
																																									MAP2K3		CRKL		GRB2		CRKL		RAC1
																																									CDC42		ARAF		IRS1		ARAF		RAF1
																																									PTK2B		GRB2		MAP2K1		GRB2		GRB2
																																									RAF1		ERBB2		MAPKAPK2		ERBB2	Vascular smooth muscle contraction	ITPR3
																																									GNA11		CRK		PRKCD		CRK		PRKCE
																																									GRB2	Fc epsilon RI signaling pathway	PRKCE		ABL1	Cell cycle	FZR1		PLCB3
																																								ErbB signaling pathway	MAP2K2		MAP2K2		ZNF274		E2F1		MAP2K2
																																									STAT5A		MAP2K1		NFKBIB		CDKN2C		ARHGEF1
																																									MAP2K1		MAP2K7		RAF1		ZBTB17		RHOA
																																									MAP2K7		VAV2		RPS6KA1		HDAC2		ARAF
																																									ELK1		PRKCD		CRK		TFDP1		GNA11
																																									ABL1		AKT2	Ubiquitin mediated proteolysis	FZR1		YWHAH		ADORA2B
																																									AKT2		MAP2K3		NHLRC1		CCND3		MAP2K1
																																									RAF1		RAC1		PPIL2		CUL1		PRKACA
																																									CRKL		RAF1		SMURF1		RAD21		PRKCD
																																									ARAF		GRB2		TRIM32		SMAD2		RAF1
																																									GRB2	Thyroid hormone signaling pathway	PLCB3		SYVN1		ABL1		GNA12
																																									ERBB2		MAP2K2		UBE2K		HDAC1	Chemokine signaling pathway	PLCB3
																																									CRK		PFKP		MGRN1		ANAPC5		VAV2
																																								Fc epsilon RI signaling pathway	PRKCE		MED4		UBE2L3	Hippo signaling pathway	TEAD3		AKT2
																																									MAP2K2		AKT2		CUL1		YWHAH		RHOA
																																									MAP2K1		HDAC2		ITCH		CCND3		CDC42
																																									MAP2K7		NOTCH1		UBE2Q1		YAP1		RAC1
																																									VAV2		RXRA		PIAS1		PPP2CB		CRKL
																																									PRKCD		MED12		UBA1		PPP2CA		GRB2
																																									AKT2		ATP1A1		UBE2N		WNT7B		CHUK
																																									MAP2K3		MAP2K1		UBE2D3		CTNNA1		MAP2K1
																																									RAC1		PRKACA		ANAPC5		SMAD2		PRKACA
																																									RAF1		RAF1	Fc epsilon RI signaling pathway	PRKCE		WWTR1		PRKCD
																																									GRB2		HDAC1		MAP2K2		WTIP		PTK2B
																																								Thyroid hormone signaling pathway	PLCB3		MED16		MAP2K1		SCRIB		NFKBIB
																																									MAP2K2	Insulin signaling pathway	MAP2K2		MAP2K7		LATS2		RAF1
																																									PFKP		ELK1		VAV2		MOB1A		PXN
																																									MED4		AKT2		PRKCD		WNT7A		CRK
																																									AKT2		EXOC7		AKT2	VEGF signaling pathway	MAP2K2	VEGF signaling pathway	MAP2K2
																																									HDAC2		CRKL		MAP2K3		MAP2K1		MAP2K1
																																									NOTCH1		ARAF		RAC1		MAPKAPK2		MAPKAPK2
																																									RXRA		SREBF1		RAF1		AKT2		AKT2
																																									MED12		GRB2		GRB2		CDC42		CDC42
																																									ATP1A1		IRS1	Thyroid hormone signaling pathway	PLCB3		RAC1		RAC1
																																									MAP2K1		PHKG2		MAP2K2		RAF1		RAF1
																																									PRKACA		MAP2K1		PFKP		PXN		PXN
																																									RAF1		PRKACA		MED4	Rap1 signaling pathway	PLCB3	Notch signaling pathway	HDAC2
																																									HDAC1		EIF4E2		AKT2		VAV2		NOTCH1
																																									MED16		RAF1		HDAC2		RAC1		PSEN2
																																								MAPK signaling pathway	CASP3		PRKAB1		NOTCH1		PRKD2		HDAC1
																																									RAC1		CRK		RXRA		MAP2K1		CTBP1
																																									GRB2	MAPK signaling pathway	CASP3		MED12		MAP2K3		MAML1
																																									CHUK		RAC1		ATP1A1		RAF1	Wnt signaling pathway	PLCB3
																																									MAP2K1		GRB2		MAP2K1		MAP2K2		SENP2
																																									MAP2K3		CHUK		PRKACA		LPAR2		PPARD
																																									RAF1		MAP2K1		RAF1		AKT2		CSNK2A2
																																									RPS6KA1		MAP2K3		HDAC1		RHOA		RHOA
																																									SRF		RAF1		MED16		CDC42		RAC1
																																									MAP2K2		RPS6KA1	Cell cycle	FZR1		CRKL		CCND3
																																									TAOK3		SRF		E2F1		ADORA2B		CUL1
																																									MAP2K7		MAP2K2		CDKN2C		RRAS		WNT7B
																																									ELK1		TAOK3		ZBTB17		CRK		CTBP1
																																									AKT2		MAP2K7		HDAC2	Amino sugar and nucleotide sugar metabolism	GMPPA		PRKACA
																																									CDC42		ELK1		TFDP1		UAP1		WNT7A
																																									CRKL		AKT2		YWHAH		PMM2	TNF signaling pathway	MAP2K7
																																									DAXX		CDC42		CCND3		NANS		CASP3
																																									MAPKAPK2		CRKL		CUL1		PGM2		AKT2
																																									PRKACA		DAXX		RAD21	FoxO signaling pathway	MAP2K2		CEBPB
																																									MAP3K11		MAPKAPK2		SMAD2		AKT2		ITCH
																																									MAP3K6		PRKACA		ABL1		ARAF		CHUK
																																									RRAS		MAP3K11		HDAC1		GRB2		MAP2K1
																																									GNA12		MAP3K6		ANAPC5		IRS1		MAP2K3
																																									CRK		RRAS	mRNA surveillance pathway	UPF1		CHUK		FADD
																																								Cell cycle	FZR1		GNA12		PPP2CA		MAP2K1	Prolactin signaling pathway	MAP2K2
																																									E2F1		CRK		DAZAP1		SMAD2		STAT5A
																																									CDKN2C	Cell cycle	FZR1		WDR82		RAF1		MAP2K1
																																									ZBTB17		E2F1		NXT1		PRKAB1		AKT2
																																									HDAC2		CDKN2C		HBS1L	Oocyte meiosis	ITPR3		RAF1
																																									TFDP1		ZBTB17		CPSF1		YWHAH		GRB2
																																									YWHAH		HDAC2		PABPC1		PPP2CB	Ras signaling pathway	RALBP1
																																									CCND3		TFDP1		SMG5		CUL1		RAC1
																																									CUL1		YWHAH		EIF4A3		PPP2CA		GRB2
																																									RAD21		CCND3		PPP2CB		MAP2K1		BCL2L1
																																									SMAD2		CUL1	Hippo signaling pathway	TEAD3		PRKACA		CHUK
																																									ABL1		RAD21		YWHAH		ANAPC5		MAP2K1
																																									HDAC1		SMAD2		CCND3		RPS6KA1		ABL1
																																									ANAPC5		ABL1		YAP1	PPAR signaling pathway	ACAA1		RAF1
																																								Hippo signaling pathway	TEAD3		HDAC1		PPP2CB		ACOX3		MAP2K2
																																									YWHAH		ANAPC5		PPP2CA		PPARD		ELK1
																																									CCND3	Hippo signaling pathway	TEAD3		WNT7B		RXRA		AKT2
																																									YAP1		YWHAH		CTNNA1		SCP2		RHOA
																																									PPP2CB		CCND3		SMAD2		SLC27A4		CDC42
																																									PPP2CA		YAP1		WWTR1	Ras signaling pathway	RALBP1		PRKACA
																																									WNT7B		PPP2CB		WTIP		RAC1		RRAS
																																									CTNNA1		PPP2CA		SCRIB		GRB2	Oxytocin signaling pathway	ITPR3
																																									SMAD2		WNT7B		LATS2		BCL2L1		PLCB3
																																									WWTR1		CTNNA1		MOB1A		CHUK		MAP2K2
																																									WTIP		SMAD2		WNT7A		MAP2K1		ELK1
																																									SCRIB		WWTR1	B cell receptor signaling pathway	MAP2K2		ABL1		RHOA
																																									LATS2		WTIP		CHUK		RAF1		RYR1
																																									MOB1A		SCRIB		MAP2K1		MAP2K2		EEF2
																																									WNT7A		LATS2		VAV2		ELK1		MAP2K1
																																								VEGF signaling pathway	MAP2K2		MOB1A		AKT2		AKT2		PRKACA
																																									MAP2K1		WNT7A		RAC1		RHOA		RAF1
																																									MAPKAPK2	Chemokine signaling pathway	PLCB3		NFKBIB		CDC42		PRKAB1
																																									AKT2		VAV2		RAF1		PRKACA	Synaptic vesicle cycle	AP2A1
																																									CDC42		AKT2		GRB2		RRAS		NAPA
																																									RAC1		RHOA	Chemokine signaling pathway	PLCB3	mTOR signaling pathway	IRS1		UNC13B
																																									RAF1		CDC42		VAV2		EIF4E2		AP2B1
																																									PXN		RAC1		AKT2		AKT2		ATP6V1C1
																																								T cell receptor signaling pathway	MAP2K2		CRKL		RHOA		AKT1S1	HIF-1 signaling pathway	MAP2K2
																																									MAP2K7		GRB2		CDC42		RPS6KA1		AKT2
																																									VAV2		CHUK		RAC1	Pentose phosphate pathway	PFKP		ERBB2
																																									AKT2		MAP2K1		CRKL		PGM2		MAP2K1
																																									RHOA		PRKACA		GRB2	Nucleotide excision repair	ERCC3		EIF4E2
																																									CDC42		PRKCD		CHUK		GTF2H1		PDHB
																																									GRB2		PTK2B		MAP2K1		RAD23B		ARNT
																																									CHUK		NFKBIB		PRKACA	DNA replication	RNASEH2C	Vasopressin-regulated water reabsorption	DCTN5
																																									MAP2K1		RAF1		PRKCD		POLA2		PRKACA
																																									NFKBIB		PXN		PTK2B	Purine metabolism	AMPD2		DCTN6
																																									RAF1		CRK		NFKBIB		NUDT5	Hedgehog signaling pathway	WNT7B
																																								AMPK signaling pathway	PFKP	VEGF signaling pathway	MAP2K2		RAF1		PDE8A		PRKACA
																																									AKT2		MAP2K1		PXN		POLR2L		WNT7A
																																									AKT1S1		MAPKAPK2		CRK		PGM2	Jak-STAT signaling pathway	STAT5A
																																									EEF2		AKT2	Apoptosis	MYD88		IMPDH1		AKT2
																																									SREBF1		CDC42		BCL2L1		POLA2		CCND3
																																									PPP2CB		RAC1		CHUK		PDE5A		GRB2
																																									IRS1		RAF1		CAPN1	Pyrimidine metabolism	CTPS1		CLCF1
																																									PPP2CA		PXN		CASP3		POLR2L		BCL2L1
																																									ADIPOR2	T cell receptor signaling pathway	MAP2K2		PRKACA		POLA2		PIAS1
																																									PRKAB1		MAP2K7		AKT2	Non-homologous end-joining	XRCC6		STAT6
																																									CRTC2		VAV2		FADD			Aldosterone-regulated sodium reabsorption	ATP1A1
																																								TGF-beta signaling pathway	CUL1		AKT2		AIFM1				IRS1
																																									PPP2CA		RHOA		CAPN2			Porphyrin and chlorophyll metabolism	MMAB
																																									SMAD2		CDC42	T cell receptor signaling pathway	MAP2K2				ALAS1
																																									SMURF1		GRB2		MAP2K7			Mineral absorption	ATP1A1
																																									RHOA		CHUK		VAV2				SLC46A1
																																									TFDP1		MAP2K1		AKT2			Retrograde endocannabinoid signaling	ITPR3
																																									ZFYVE9		NFKBIB		RHOA				PLCB3
																																									PPP2CB		RAF1		CDC42				PRKACA
																																								Wnt signaling pathway	PLCB3	Wnt signaling pathway	PLCB3		GRB2				MGLL
																																									SENP2		SENP2		CHUK			Adrenergic signaling in cardiomyocytes	PLCB3
																																									PPARD		PPARD		MAP2K1				AKT2
																																									CSNK2A2		CSNK2A2		NFKBIB				PPP2CB
																																									RHOA		RHOA		RAF1				ATP1A1
																																									RAC1		RAC1	FoxO signaling pathway	MAP2K2				PPP2CA
																																									CCND3		CCND3		AKT2				PRKACA
																																									CUL1		CUL1		ARAF			Cardiac muscle contraction	ATP1A1
																																									WNT7B		WNT7B		GRB2				UQCRB
																																									CTBP1		CTBP1		IRS1			Renin-angiotensin system	NLN
																																									PRKACA		PRKACA		CHUK			ECM-receptor interaction	COL5A1
																																									WNT7A		WNT7A		MAP2K1				ITGA5
																																								Estrogen signaling pathway	ITPR3	Estrogen signaling pathway	ITPR3		SMAD2				COL6A2
																																									PLCB3		PLCB3		RAF1
																																									MAP2K2		MAP2K2		PRKAB1
																																									MAP2K1		MAP2K1	TNF signaling pathway	MAP2K7
																																									PRKACA		PRKACA		CASP3
																																									PRKCD		PRKCD		AKT2
																																									AKT2		AKT2		CEBPB
																																									RAF1		RAF1		ITCH
																																									GRB2		GRB2		CHUK
																																								Rap1 signaling pathway	PLCB3	Rap1 signaling pathway	PLCB3		MAP2K1
																																									VAV2		VAV2		MAP2K3
																																									RAC1		RAC1		FADD
																																									PRKD2		PRKD2	Prolactin signaling pathway	MAP2K2
																																									MAP2K1		MAP2K1		STAT5A
																																									MAP2K3		MAP2K3		MAP2K1
																																									RAF1		RAF1		AKT2
																																									MAP2K2		MAP2K2		RAF1
																																									LPAR2		LPAR2		GRB2
																																									AKT2		AKT2	HIF-1 signaling pathway	MAP2K2
																																									RHOA		RHOA		AKT2
																																									CDC42		CDC42		ERBB2
																																									CRKL		CRKL		MAP2K1
																																									ADORA2B		ADORA2B		EIF4E2
																																									RRAS		RRAS		PDHB
																																									CRK		CRK		ARNT
																																								Endocrine and other factor-regulated calcium reabsorption	AP2A1	FoxO signaling pathway	MAP2K2	ABC transporters	ABCC1
																																									ATP1A1		AKT2		ABCC10
																																									PLCB3		ARAF		ABCB8
																																									AP2B1		GRB2	Phosphatidylinositol signaling system	ITPR3
																																									PRKACA		IRS1		PLCB3
																																								FoxO signaling pathway	MAP2K2		CHUK		DGKD
																																									AKT2		MAP2K1		PIP4K2C
																																									ARAF		SMAD2		PIP5K1C
																																									GRB2		RAF1	Riboflavin metabolism	RFK
																																									IRS1		PRKAB1	Cytosolic DNA-sensing pathway	POLR2L
																																									CHUK	TNF signaling pathway	MAP2K7		CHUK
																																									MAP2K1		CASP3		TREX1
																																									SMAD2		AKT2		NFKBIB
																																									RAF1		CEBPB	Nucleotide excision repair	ERCC3
																																									PRKAB1		ITCH		GTF2H1
																																								TNF signaling pathway	MAP2K7		CHUK		RAD23B
																																									CASP3		MAP2K1	p53 signaling pathway	EI24
																																									AKT2		MAP2K3		CASP3
																																									CEBPB		FADD		STEAP3
																																									ITCH	PPAR signaling pathway	ACAA1		CCND3
																																									CHUK		ACOX3	Mismatch repair	MLH1
																																									MAP2K1		PPARD	DNA replication	RNASEH2C
																																									MAP2K3		RXRA		POLA2
																																									FADD		SCP2	NOD-like receptor signaling pathway	CHUK
																																								Calcium signaling pathway	ITPR3		SLC27A4		SUGT1
																																									PLCB3	Prolactin signaling pathway	MAP2K2		NFKBIB
																																									STIM1		STAT5A	Regulation of autophagy	ATG13
																																									GRIN2D		MAP2K1		ATG3
																																									RYR1		AKT2	Drug metabolism - other enzymes	CES2
																																									GNA11		RAF1		IMPDH1
																																									SLC25A5		GRB2	NF-kappa B signaling pathway	MYD88
																																									ERBB2	Ras signaling pathway	RALBP1		BCL2L1
																																									PHKG2		RAC1		CHUK
																																									ADORA2B		GRB2		CSNK2A2
																																									PRKACA		BCL2L1	Glutathione metabolism	GSTO2
																																									PTAFR		CHUK		GGCT
																																									PTK2B		MAP2K1	Drug metabolism - cytochrome P450	GSTO2
																																								PPAR signaling pathway	ACAA1		ABL1		ALDH3A1
																																									ACOX3		RAF1	Metabolism of xenobiotics by cytochrome P450	GSTO2
																																									PPARD		MAP2K2		ALDH3A1
																																									RXRA		ELK1	Homologous recombination	TOP3A
																																									SCP2		AKT2	Non-homologous end-joining	XRCC6
																																									SLC27A4		RHOA	Spliceosome	U2SURP
																																								Prolactin signaling pathway	MAP2K2		CDC42		SNRPB
																																									STAT5A		PRKACA		U2AF2
																																									MAP2K1		RRAS		EIF4A3
																																									AKT2	mTOR signaling pathway	IRS1		SF3A2
																																									RAF1		EIF4E2		SRSF9
																																									GRB2		AKT2		DHX16
																																								Ras signaling pathway	RALBP1		AKT1S1		CTNNBL1
																																									RAC1		RPS6KA1		ZMAT2
																																									GRB2	HIF-1 signaling pathway	MAP2K2		PUF60
																																									BCL2L1		AKT2		RBM22
																																									CHUK		ERBB2		SNRPD1
																																									MAP2K1		MAP2K1
																																									ABL1		EIF4E2
																																									RAF1		PDHB
																																									MAP2K2		ARNT
																																									ELK1	Phosphatidylinositol signaling system	ITPR3
																																									AKT2		PLCB3
																																									RHOA		DGKD
																																									CDC42		PIP4K2C
																																									PRKACA		PIP5K1C
																																									RRAS	NF-kappa B signaling pathway	MYD88
																																								mTOR signaling pathway	IRS1		BCL2L1
																																									EIF4E2		CHUK
																																									AKT2		CSNK2A2
																																									AKT1S1
																																									RPS6KA1
																																								Synaptic vesicle cycle	AP2A1
																																									NAPA
																																									UNC13B
																																									AP2B1
																																									ATP6V1C1
																																								PI3K-Akt signaling pathway	COL5A1
																																									RAC1
																																									RXRA
																																									GRB2
																																									PPP2CB
																																									BCL2L1
																																									CHUK
																																									MAP2K1
																																									EIF4E2
																																									ITGA5
																																									RAF1
																																									CRTC2
																																									MAP2K2
																																									LPAR2
																																									AKT2
																																									YWHAH
																																									CCND3
																																									IRS1
																																									PPP2CA
																																									COL6A2
																																								HIF-1 signaling pathway	MAP2K2
																																									AKT2
																																									ERBB2
																																									MAP2K1
																																									EIF4E2
																																									PDHB
																																									ARNT
																																								Phosphatidylinositol signaling system	ITPR3
																																									PLCB3
																																									DGKD
																																									PIP4K2C
																																									PIP5K1C
																																								Basal transcription factors	ERCC3
																																									TAF6
																																									GTF2H1
																																								p53 signaling pathway	EI24
																																									CASP3
																																									STEAP3
																																									CCND3
																																								Circadian rhythm	CUL1
																																									PRKAB1
																																								Hedgehog signaling pathway	WNT7B
																																									PRKACA
																																									WNT7A
																																								Circadian entrainment	ITPR3
																																									PLCB3
																																									PRKACA
																																									GRIN2D
																																									RYR1
																																								Jak-STAT signaling pathway	STAT5A
																																									AKT2
																																									CCND3
																																									GRB2
																																									CLCF1
																																									BCL2L1
																																									PIAS1
																																									STAT6
																																								NF-kappa B signaling pathway	MYD88
																																									BCL2L1
																																									CHUK
																																									CSNK2A2
																																								Retrograde endocannabinoid signaling	ITPR3
																																									PLCB3
																																									PRKACA
																																									MGLL
																																								Taste transduction	ITPR3
																																									PRKACA
																																								Ovarian steroidogenesis	PRKACA
																																								Oocyte meiosis	ITPR3
																																									YWHAH
																																									PPP2CB
																																									CUL1
																																									PPP2CA
																																									MAP2K1
																																									PRKACA
																																									ANAPC5
																																									RPS6KA1
																																								ECM-receptor interaction	COL5A1
																																									ITGA5
																																									COL6A2


















































[truncated: 190 more columns]

## Sheet: LN2 vs. LN3
EXCLUSIVE LN2																				EXCLUSIVE LN3																				CONTINUM
Proliferative signaling		Evading growth suppressors		Resisting cell death		Replicative immortality		Angiogenesis		Invasion and metastasis		Energy metabolism		Evading immune destruction		Other cancer types		Chronic diseases		Proliferative signaling		Evading growth suppressors		Resisting cell death		Replicative immortality		Angiogenesis		Invasion and metastasis		Energy metabolism		Evading immune destruction		Other cancer types		Chronic diseases		Proliferative signaling		Evading growth suppressors		Resisting cell death		Replicative immortality		Angiogenesis
										Serotonergic synapse	HTR1B	Butanoate metabolism	ACSM5							PPAR signaling pathway	FABP4	PPAR signaling pathway	FABP4	T cell receptor signaling pathway	CD3E	PPAR signaling pathway	FABP4			Neuroactive ligand-receptor interaction	NPY5R	PPAR signaling pathway	FABP4	T cell receptor signaling pathway	CD3E	Transcriptional misregulation in cancer	MYCN	HTLV-I infection	MSX2	p53 signaling pathway	SHISA5	Insulin signaling pathway	MAPK3	p53 signaling pathway	SHISA5	Oocyte meiosis	MAPK3	Prolactin signaling pathway	NFKB1
										Neuroactive ligand-receptor interaction	HTR1B	Metabolic pathways	ACSM5							T cell receptor signaling pathway	CD3E	T cell receptor signaling pathway	CD3E	NF-kappa B signaling pathway	BCL2A1						TAAR1	Retinol metabolism	RPE65	NF-kappa B signaling pathway	BCL2A1		BCL2A1		CD3E		TNFRSF10B		TSC2		TNFRSF10B		CCNB2		MAPK3
												Insulin secretion	GIP							NF-kappa B signaling pathway	BCL2A1	NF-kappa B signaling pathway	BCL2A1							Olfactory transduction	OR9A4			Hematopoietic cell lineage	CD3E			Chagas disease (American trypanosomiasis)	CD3E		CCNB2		GRB2		CCNB2		PPP2R5B		GRB2
																														PPAR signaling pathway	FABP4							Primary immunodeficiency	CD3E		TSC2		FLOT1		TSC2		YWHAH	Ras signaling pathway	FGF11
																														T cell receptor signaling pathway	CD3E							Measles	CD3E	PI3K-Akt signaling pathway	FGF11		PYGB	Neurotrophin signaling pathway	MAPK3	Ras signaling pathway	FGF11		RGL2
																														NF-kappa B signaling pathway	BCL2A1										TSC2	Prolactin signaling pathway	NFKB1		SH2B3		RGL2		GRB2
																																									PPP2R5B		MAPK3		GRB2		GRB2		MAPK3
																																									GRB2		GRB2		ATF4		MAPK3		GNB2
																																									MAPK3	Ras signaling pathway	FGF11		NFKB1		GNB2		NFKB1
																																									YWHAH		RGL2	Prolactin signaling pathway	NFKB1		NFKB1	Wnt signaling pathway	PPARD
																																									GNB2		GRB2		MAPK3	mTOR signaling pathway	MAPK3		WNT3
																																									ATF4		MAPK3		GRB2		TSC2		DVL2
																																									NFKB1		GNB2	B cell receptor signaling pathway	NFKB1	FoxO signaling pathway	MAPK3		DAAM2
																																								Prolactin signaling pathway	NFKB1		NFKB1		MAPK3		CCNB2	HIF-1 signaling pathway	MAPK3
																																									MAPK3	Wnt signaling pathway	PPARD		GRB2		GRB2		NFKB1
																																									GRB2		WNT3	Glutathione metabolism	GSTK1	ErbB signaling pathway	MAPK3		TCEB1
																																								Ras signaling pathway	FGF11		DVL2		TXNDC12		GRB2	TNF signaling pathway	MAPK3
																																									RGL2		DAAM2	T cell receptor signaling pathway	MAPK3	Hippo signaling pathway	WNT3		ATF4
																																									GRB2	Estrogen signaling pathway	MAPK3		GRB2		YWHAH		NFKB1
																																									MAPK3		ATF4		NFKB1		DVL2	Chemokine signaling pathway	MAPK3
																																									GNB2		GRB2	HIF-1 signaling pathway	MAPK3	Rap1 signaling pathway	FGF11		GNB2
																																									NFKB1	Estrogen signaling pathway	MAPK3		NFKB1		MAPK3		GRB2
																																								Wnt signaling pathway	PPARD		ATF4		TCEB1		VASP		NFKB1
																																									WNT3		GRB2	TNF signaling pathway	MAPK3	Purine metabolism	PDE6D	Fc epsilon RI signaling pathway	MAPK3
																																									DVL2	T cell receptor signaling pathway	MAPK3		ATF4		HDDC3		GRB2
																																									DAAM2		GRB2		NFKB1	Amino sugar and nucleotide sugar metabolism	GMPPA	Adrenergic signaling in cardiomyocytes	MAPK3
																																								GnRH signaling pathway	MAPK3		NFKB1	NOD-like receptor signaling pathway	NFKB1	VEGF signaling pathway	MAPK3		PPP2R5B
																																									ATF4	HIF-1 signaling pathway	MAPK3		MAPK3	PPAR signaling pathway	PPARD		ATF4
																																									GRB2		NFKB1	Cytosolic DNA-sensing pathway	NFKB1			Retrograde endocannabinoid signaling	MAPK3
																																								Estrogen signaling pathway	MAPK3		TCEB1		TMEM173				GNB2
																																									ATF4	TNF signaling pathway	MAPK3	FoxO signaling pathway	MAPK3			Jak-STAT signaling pathway	GRB2
																																									GRB2		ATF4		CCNB2				STAT6
																																								T cell receptor signaling pathway	MAPK3		NFKB1		GRB2			Oxytocin signaling pathway	MAPK3
																																									GRB2	mTOR signaling pathway	MAPK3	Chemokine signaling pathway	MAPK3			Mineral absorption	SLC11A2
																																									NFKB1		TSC2		GNB2			Vasopressin-regulated water reabsorption	DCTN6
																																								HIF-1 signaling pathway	MAPK3	FoxO signaling pathway	MAPK3		GRB2			Aldosterone-regulated sodium reabsorption	MAPK3
																																									NFKB1		CCNB2		NFKB1			Vascular smooth muscle contraction	MAPK3
																																									TCEB1		GRB2	Fc epsilon RI signaling pathway	MAPK3			VEGF signaling pathway	MAPK3
																																								TNF signaling pathway	MAPK3	Chemokine signaling pathway	MAPK3		GRB2			Cardiac muscle contraction	COX4I1
																																									ATF4		GNB2	Ubiquitin mediated proteolysis	CDC34			Hedgehog signaling pathway	WNT3
																																									NFKB1		GRB2		TCEB1			Notch signaling pathway	DVL2
																																								mTOR signaling pathway	MAPK3		NFKB1		UBE2Q2			Cell adhesion molecules (CAMs)	HLA-B
																																									TSC2	Fc epsilon RI signaling pathway	MAPK3	Apoptosis	NFKB1				PTPRM
																																								FoxO signaling pathway	MAPK3		GRB2		TNFRSF10B
																																									CCNB2	MAPK signaling pathway	FGF11	Hippo signaling pathway	WNT3
																																									GRB2		GRB2		YWHAH
																																								Fc epsilon RI signaling pathway	MAPK3		MAPK3		DVL2
																																									GRB2		ATF4	mRNA surveillance pathway	PPP2R5B
																																								MAPK signaling pathway	FGF11		NFKB1		SYMPK
																																									GRB2	ErbB signaling pathway	MAPK3	Thyroid hormone signaling pathway	MAPK3
																																									MAPK3		GRB2		TSC2
																																									ATF4	Hippo signaling pathway	WNT3	Spliceosome	SF3B5
																																									NFKB1		YWHAH		CCDC12
																																								ErbB signaling pathway	MAPK3		DVL2	Homologous recombination	RAD51
																																									GRB2	Thyroid hormone signaling pathway	MAPK3	ABC transporters	ABCC1
																																								Hippo signaling pathway	WNT3		TSC2	Phosphatidylinositol signaling system	PIK3C2B
																																									YWHAH	Cell cycle	CCNB2	NF-kappa B signaling pathway	NFKB1
																																									DVL2		YWHAH	Drug metabolism - cytochrome P450	GSTK1
																																								Circadian entrainment	MAPK3	Rap1 signaling pathway	FGF11	Metabolism of xenobiotics by cytochrome P450	GSTK1
																																									GNB2		MAPK3	Cell adhesion molecules (CAMs)	HLA-B
																																								Retrograde endocannabinoid signaling	MAPK3		VASP		PTPRM
																																									GNB2	Phosphatidylinositol signaling system	PIK3C2B
																																								Thyroid hormone signaling pathway	MAPK3	VEGF signaling pathway	MAPK3
																																									TSC2	PPAR signaling pathway	PPARD
																																								AMPK signaling pathway	TSC2	NF-kappa B signaling pathway	NFKB1
																																									PPP2R5B
																																								Cell cycle	CCNB2
																																									YWHAH
																																								Rap1 signaling pathway	FGF11
																																									MAPK3
																																									VASP
																																								Jak-STAT signaling pathway	GRB2
																																									STAT6
																																								Basal transcription factors	TAF5
																																								TGF-beta signaling pathway	MAPK3
																																								Phosphatidylinositol signaling system	PIK3C2B
																																								Endocrine and other factor-regulated calcium reabsorption	DNM2
																																								VEGF signaling pathway	MAPK3
																																								NF-kappa B signaling pathway	NFKB1
																																								PPAR signaling pathway	PPARD
																																								Hedgehog signaling pathway	WNT3
																																								Oocyte meiosis	MAPK3
																																									CCNB2
																																									PPP2R5B
																																									YWHAH






























[truncated: 190 more columns]
