# Supplementary material for: Angiogenesis and evading immune destruction are the main related transcriptomic characteristics to the invasive process of oral tongue cancer
Source: Sci Rep. 2018 Jan 31;8:2007. doi: 10.1038/s41598-017-19010-5 (PMC5792437; doi:10.1038/s41598-017-19010-5)
Supplement: Supplementary file 15 — Supplementary table 7B [file 41598_2017_19010_MOESM15_ESM.xlsx]

## Sheet: ZsG vs. LN1
EXCLUSIVE ZsG																				EXCLUSIVE LN1																				CONTINUM
Proliferative signaling		Evading growth suppressors		Resisting cell death		Replicative immortality		Angiogenesis		Invasion and metastasis		Energy metabolism		Evading immune destruction		Other cancer types		Chronic diseases		Proliferative signaling		Evading growth suppressors		Resisting cell death		Replicative immortality		Angiogenesis		Invasion and metastasis		Energy metabolism		Evading immune destruction		Other cancer types		Chronic diseases		Proliferative signaling		Evading growth suppressors		Resisting cell death		Replicative immortality		Angiogenesis
Retrograde endocannabinoid signaling	GABRQ							Retrograde endocannabinoid signaling	GABRQ	GABAergic synapse	GABRQ	Histidine metabolism	HNMT	Osteoclast differentiation	LILRB4	Transcriptional misregulation in cancer	SSX1	Morphine addiction	ADORA1	Steroid hormone biosynthesis	SULT1E1	Chemokine signaling pathway	CXCR2	Chemokine signaling pathway	CXCR2			Chemokine signaling pathway	CXCR2	Cytokine-cytokine receptor interaction	CXCR2	Steroid hormone biosynthesis	SULT1E1	Cytokine-cytokine receptor interaction	CXCR2			Epithelial cell signaling in Helicobacter pylori infection	CXCR2	AMPK signaling pathway	SIRT1	Insulin signaling pathway	PHKB	Spliceosome	SF3B14	Amino sugar and nucleotide sugar metabolism	PMM2	Notch signaling pathway	DVL3
	GABRE								GABRE		GABRE	cGMP-PKG signaling pathway	ADORA1						GABRQ											Regulation of actin cytoskeleton	MYL7	Salivary secretion	CST4	Chemokine signaling pathway	CXCR2						PPP2R2A		PHKA2		PRPF38B		NANP		HDAC2
										Neuroactive ligand-receptor interaction	ADORA1								GABRE											Salivary secretion	CST4	Gastric acid secretion	KCNJ16	Leukocyte transendothelial migration	MYL7						PFKP		IKBKB		SART1		NANS		CTBP2
											GABRQ							Nicotine addiction	GABRQ											Focal adhesion	MYL7			Endocytosis	CXCR2						PPP2R5A		PTPN1		THOC1		PMM1		DVL1
											GABRE								GABRE											Chemokine signaling pathway	CXCR2										PFKL		MAPK1		DDX23		GMPPB		KAT2A
										Olfactory transduction	OR52E2																			Tight junction	MYL7										ELAVL1		IRS1		EFTUD2		MPI		JAG1
										cGMP-PKG signaling pathway	ADORA1																			Leukocyte transendothelial migration	MYL7										RAB10		PHKG2		TCERG1		HK2		DTX3L
																														Endocytosis	CXCR2										MLYCD		SHC1		DDX46		FPGT		APH1A
																																									IRS1		PRKACA		SNRPA	Nucleotide excision repair	POLD2	Vasopressin-regulated water reabsorption	DCTN2
																																									RAB14		HK2		WBP11		RPA2		RAB11B
																																									RAB11B		EIF4E2		CCDC12		RFC1		DYNC1LI1
																																									PFKFB2		PPP1CB		HNRNPK		CUL4A		PRKACA
																																									STRADA		CRK		SRSF4		GTF2H1		ADCY3
																																									MAP3K7		BAD		PLRG1		ERCC6	Ras signaling pathway	VEGFB
																																									ADIPOR2		PYGB		SNRNP40		POLE3		GNG12
																																									CRTC2	Phosphatidylinositol signaling system	DGKQ		SNRPC		DDB1		RALBP1
																																								Phosphatidylinositol signaling system	DGKQ		PIKFYVE		DHX16	DNA replication	SSBP1		PAK1
																																									PIKFYVE		ITPR1		PRPF19		RNASEH2C		BCL2L1
																																									ITPR1		INPP5B		CTNNBL1		POLD2		ABL1
																																									INPP5B		CDIPT		PHF5A		RPA2		RASA1
																																									CDIPT		PIK3C3		USP39		RFC1		MLLT4
																																									PIK3C3		INPP4A		SMNDC1		POLE3		IKBKB
																																									INPP4A		PIP5K1C	Ubiquitin mediated proteolysis	UBE2R2	Pentose phosphate pathway	PFKL		MAPK1
																																									PIP5K1C	ErbB signaling pathway	NCK2		PPIL2		PGD		GNB2
																																								ErbB signaling pathway	NCK2		SHC1		STUB1		PFKP		RALA
																																									SHC1		ABL1		CUL4A		RPIA		SHC1
																																									ABL1		MAPK1		ANAPC2	ErbB signaling pathway	NCK2		EXOC2
																																									MAPK1		EGFR		UBE2M		SHC1		PRKACA
																																									EGFR		MAP2K4		UBE3C		ABL1		RASSF1
																																									MAP2K4		CRK		UBE2J2		MAPK1		EGFR
																																									CRK		BAD		FBXW7		EGFR		BAD
																																									BAD		PAK1		UBE2O		MAP2K4	Synaptic vesicle cycle	DNM2
																																									PAK1	MAPK signaling pathway	GNG12		PRPF19		CRK		ATP6V0D1
																																								MAPK signaling pathway	GNG12		CASP3		PIAS2		BAD		ATP6V0A1
																																									CASP3		MAP2K4		PIAS3		PAK1		ATP6V1F
																																									MAP2K4		PAK1		UBE3B	Oocyte meiosis	YWHAG		AP2B1
																																									PAK1		MAP3K5		UBE2D3		ITPR1		AP2M1
																																									MAP3K5		MAPKAPK5		ANAPC5		MAD2L2	HIF-1 signaling pathway	SLC2A1
																																									MAPKAPK5		SRF		UBOX5		PPP2R5A		STAT3
																																									SRF		TAOK3		DDB1		MAPK1		PFKL
																																									TAOK3		RASA1	mRNA surveillance pathway	SSU72		ANAPC2		MAPK1
																																									RASA1		MAP3K4		PCF11		PRKACA		PFKFB2
																																									MAP3K4		TAB1		WDR33		ADCY3		HK2
																																									TAB1		ZAK		WDR82		PPP1CB		EIF4E2
																																									ZAK		IKBKB		PPP2R2A		ANAPC5		ARNT
																																									IKBKB		MAPK1		NXT1	Hippo signaling pathway	INADL		EGFR
																																									MAPK1		STMN1		UPF2		YWHAG	TNF signaling pathway	CASP3
																																									STMN1		MAP4K3		HBS1L		PPP2R2A		TAB1
																																									MAP4K3		PRKACA		PPP2R5A		CSNK1D		IKBKB
																																									PRKACA		MAP3K7		PABPC1		DVL1		MAPK1
																																									MAP3K7		EGFR		PPP1CB		AXIN1		MAP2K4
																																									EGFR		DUSP7		GSPT1		CTNNA1		MAP3K5
																																									DUSP7		CRK		CSTF1		SMAD2		JAG1
																																									CRK		DUSP5	Nucleotide excision repair	POLD2		DVL3		MAP3K7
																																									DUSP5	Thyroid hormone signaling pathway	SLC2A1		RPA2		PPP1CB		DNM1L
																																								Thyroid hormone signaling pathway	SLC2A1		NCOR1		RFC1		RASSF1	Chemokine signaling pathway	GNG12
																																									NCOR1		PFKP		CUL4A		WWC1		GNAI3
																																									PFKP		HDAC2		GTF2H1		PARD3		STAT3
																																									HDAC2		RXRA		ERCC6	Purine metabolism	POLR3C		IKBKB
																																									RXRA		MAPK1		POLE3		POLR3K		MAPK1
																																									MAPK1		KAT2A		DDB1		PDE4D		GNB2
																																									KAT2A		PFKFB2	Base excision repair	OGG1		AMPD2		ROCK1
																																									PFKFB2		PRKACA		POLD2		PDE6D		PAK1
																																									PRKACA		TBC1D4		NEIL3		POLE3		SHC1
																																									TBC1D4		BAD		SMUG1		PKM		PRKACA
																																									BAD	Estrogen signaling pathway	SHC1		POLE3		ADK		ADCY3
																																								Oocyte meiosis	YWHAG		ITPR1		MUTYH		POLD2		PARD3
																																									ITPR1		PRKACA	DNA replication	SSBP1		ADCY3		CRK
																																									MAD2L2		ADCY3		RNASEH2C		POLR2A	Wnt signaling pathway	PPARD
																																									PPP2R5A		GNAI3		POLD2		TWISTNB		CSNK2A2
																																									MAPK1		SP1		RPA2		DGUOK		CTBP2
																																									ANAPC2		MAPK1		RFC1		PPAT		LRP6
																																									PRKACA		EGFR		POLE3	Ras signaling pathway	VEGFB		DVL1
																																									ADCY3		HSP90AB1	Mismatch repair	RFC1		GNG12		AXIN1
																																									PPP1CB	Hippo signaling pathway	INADL		SSBP1		RALBP1		PRKACA
																																									ANAPC5		YWHAG		POLD2		PAK1		MAP3K7
																																								Estrogen signaling pathway	SHC1		PPP2R2A		RPA2		BCL2L1		DVL3
																																									ITPR1		CSNK1D	Phosphatidylinositol signaling system	DGKQ		ABL1		CSNK2A1
																																									PRKACA		DVL1		PIKFYVE		RASA1	Hedgehog signaling pathway	CSNK1G3
																																									ADCY3		AXIN1		ITPR1		MLLT4		SUFU
																																									GNAI3		CTNNA1		INPP5B		IKBKB		PRKACA
																																									SP1		SMAD2		CDIPT		MAPK1		CSNK1D
																																									MAPK1		DVL3		PIK3C3		GNB2	Aldosterone-regulated sodium reabsorption	SLC9A3R2
																																									EGFR		PPP1CB		INPP4A		RALA		IRS1
																																									HSP90AB1		RASSF1		PIP5K1C		SHC1		MAPK1
																																								Hippo signaling pathway	INADL		WWC1	NOD-like receptor signaling pathway	SUGT1		EXOC2	Retrograde endocannabinoid signaling	ITPR1
																																									YWHAG		PARD3		MAP3K7		PRKACA		GNG12
																																									PPP2R2A	Ras signaling pathway	VEGFB		TAB1		RASSF1		GNAI3
																																									CSNK1D		GNG12		IKBKB		EGFR		MAPK1
																																									DVL1		RALBP1		MAPK1		BAD		GNB2
																																									AXIN1		PAK1		HSP90AB1	mTOR signaling pathway	IRS1		PRKACA
																																									CTNNA1		BCL2L1		TRIP6		STRADA		ADCY3
																																									SMAD2		ABL1	Homologous recombination	SSBP1		EIF4E2	Vascular smooth muscle contraction	ITPR1
																																									DVL3		RASA1		POLD2		RRAGA		MAPK1
																																									PPP1CB		MLLT4		RPA2		IKBKB		ROCK1
																																									RASSF1		IKBKB		MUS81		MAPK1		PRKACA
																																									WWC1		MAPK1	Regulation of autophagy	BECN1	Pyrimidine metabolism	POLR3C		ADCY3
																																									PARD3		GNB2		ATG16L1		POLR3K		GNA13
																																								Ras signaling pathway	VEGFB		RALA		ATG13		POLE3		PPP1CB
																																									GNG12		SHC1		PIK3C3		DPYD	Prolactin signaling pathway	SHC1
																																									RALBP1		EXOC2		ATG3		POLD2		SOCS6
																																									PAK1		PRKACA	ABC transporters	ABCB6		POLR2A		STAT3
																																									BCL2L1		RASSF1		TAP1		TXNRD2		MAPK1
																																									ABL1		EGFR		ABCB7		TWISTNB	Adrenergic signaling in cardiomyocytes	PPP2R2A
																																									RASA1		BAD		ABCC10		UMPS		GNAI3
																																									MLLT4	mTOR signaling pathway	IRS1		ABCB8	Cell cycle	YWHAG		PPP2R5A
																																									IKBKB		STRADA	Thyroid hormone signaling pathway	SLC2A1		CDKN2C		MAPK1
																																									MAPK1		EIF4E2		NCOR1		HDAC2		TPM2
																																									GNB2		RRAGA		PFKP		MAD2L2		PRKACA
																																									RALA		IKBKB		HDAC2		ANAPC2		ADCY3
																																									SHC1		MAPK1		RXRA		SMAD2		PPP1CB
																																									EXOC2	HIF-1 signaling pathway	SLC2A1		MAPK1		ABL1	Oxytocin signaling pathway	ITPR1
																																									PRKACA		STAT3		KAT2A		E2F4		GNAI3
																																									RASSF1		PFKL		PFKFB2		ANAPC5		MAPK1
																																									EGFR		MAPK1		PRKACA		ORC3		ROCK1
																																									BAD		PFKFB2		TBC1D4	PPAR signaling pathway	ACADM		PRKACA
																																								mTOR signaling pathway	IRS1		HK2		BAD		PPARD		ADCY3
																																									STRADA		EIF4E2	Hippo signaling pathway	INADL		ME1		PPP1CB
																																									EIF4E2		ARNT		YWHAG		RXRA		EGFR
																																									RRAGA		EGFR		PPP2R2A	FoxO signaling pathway	SIRT1	Mineral absorption	SLC30A1
																																									IKBKB	TNF signaling pathway	CASP3		CSNK1D		STAT3		SLC31A1
																																									MAPK1		TAB1		DVL1		IKBKB	Cardiac muscle contraction	UQCRFS1
																																								Synaptic vesicle cycle	DNM2		IKBKB		AXIN1		MAPK1		TPM2
																																									ATP6V0D1		MAPK1		CTNNA1		IRS1		COX7A2
																																									ATP6V0A1		MAP2K4		SMAD2		SMAD2	VEGF signaling pathway	MAPK1
																																									ATP6V1F		MAP3K5		DVL3		EGFR		BAD
																																									AP2B1		JAG1		PPP1CB	Rap1 signaling pathway	VEGFB	Fc epsilon RI signaling pathway	MAPK1
																																									AP2M1		MAP3K7		RASSF1		PRKD2		MAP2K4
																																								HIF-1 signaling pathway	SLC2A1		DNM1L		WWC1		ARAP3	Cell adhesion molecules (CAMs)	ALCAM
																																									STAT3	Cell cycle	YWHAG		PARD3		PFN2		CD276
																																									PFKL		CDKN2C	Apoptosis	BCL2L1		PARD3		MPZL1
																																									MAPK1		HDAC2		TNFRSF10B		GNAI3		SDC1
																																									PFKFB2		MAD2L2		CASP3		MLLT4		CDH3
																																									HK2		ANAPC2		PRKACA		MAPK1	Jak-STAT signaling pathway	STAT3
																																									EIF4E2		SMAD2		IKBKB		RALA		BCL2L1
																																									ARNT		ABL1		DFFA		ADCY3		IL4R
																																									EGFR		E2F4		AIFM1		EGFR		PIAS2
																																								TNF signaling pathway	CASP3		ANAPC5		BAD		CRK		PIAS3
																																									TAB1		ORC3	HIF-1 signaling pathway	SLC2A1	VEGF signaling pathway	MAPK1	ECM-receptor interaction	SDC1
																																									IKBKB	NF-kappa B signaling pathway	BCL2L1		STAT3		BAD		ITGA5
																																									MAPK1		MAP3K7		PFKL	Nitrogen metabolism	CPS1	Porphyrin and chlorophyll metabolism	UROD
																																									MAP2K4		CSNK2A2		MAPK1	Non-homologous end-joining	XRCC6
																																									MAP3K5		DDX58		PFKFB2
																																									JAG1		TAB1		HK2
																																									MAP3K7		IKBKB		EIF4E2
																																									DNM1L		CSNK2A1		ARNT
																																								Cell cycle	YWHAG	Chemokine signaling pathway	GNG12		EGFR
																																									CDKN2C		GNAI3	TNF signaling pathway	CASP3
																																									HDAC2		STAT3		TAB1
																																									MAD2L2		IKBKB		IKBKB
																																									ANAPC2		MAPK1		MAPK1
																																									SMAD2		GNB2		MAP2K4
																																									ABL1		ROCK1		MAP3K5
																																									E2F4		PAK1		JAG1
																																									ANAPC5		SHC1		MAP3K7
																																									ORC3		PRKACA		DNM1L
																																								Circadian rhythm	ARNTL		ADCY3	Cell cycle	YWHAG
																																									CLOCK		PARD3		CDKN2C
																																									CSNK1D		CRK		HDAC2
																																								Basal transcription factors	GTF2F1	Wnt signaling pathway	PPARD		MAD2L2
																																									GTF2A2		CSNK2A2		ANAPC2
																																									GTF2H1		CTBP2		SMAD2
																																									GTF2I		LRP6		ABL1
																																								GnRH signaling pathway	ITPR1		DVL1		E2F4
																																									MAP3K4		AXIN1		ANAPC5
																																									PRKACA		PRKACA		ORC3
																																									ADCY3		MAP3K7	Neurotrophin signaling pathway	IKBKB
																																									MAPK1		DVL3		MAPK1
																																									EGFR		CSNK2A1		MAP3K5
																																									MAP2K4	PPAR signaling pathway	ACADM		IRS1
																																								NF-kappa B signaling pathway	BCL2L1		PPARD		SHC1
																																									MAP3K7		ME1		ABL1
																																									CSNK2A2		RXRA		PRDM4
																																									DDX58	Prolactin signaling pathway	SHC1		CRK
																																									TAB1		SOCS6		BAD
																																									IKBKB		STAT3	NF-kappa B signaling pathway	BCL2L1
																																									CSNK2A1		MAPK1		MAP3K7
																																								Endocrine and other factor-regulated calcium reabsorption	DNM2	FoxO signaling pathway	SIRT1		CSNK2A2
																																									AP2B1		STAT3		DDX58
																																									AP2M1		IKBKB		TAB1
																																									PRKACA		MAPK1		IKBKB
																																								Circadian entrainment	ITPR1		IRS1		CSNK2A1
																																									GNG12		SMAD2	Chemokine signaling pathway	GNG12
																																									PRKACA		EGFR		GNAI3
																																									ADCY3	Rap1 signaling pathway	VEGFB		STAT3
																																									GNAI3		PRKD2		IKBKB
																																									MAPK1		ARAP3		MAPK1
																																									GNB2		PFN2		GNB2
																																								Wnt signaling pathway	PPARD		PARD3		ROCK1
																																									CSNK2A2		GNAI3		PAK1
																																									CTBP2		MLLT4		SHC1
																																									LRP6		MAPK1		PRKACA
																																									DVL1		RALA		ADCY3
																																									AXIN1		ADCY3		PARD3
																																									PRKACA		EGFR		CRK
																																									MAP3K7		CRK	Cytosolic DNA-sensing pathway	POLR3C
																																									DVL3	T cell receptor signaling pathway	NCK2		POLR3K
																																									CSNK2A1		IKBKB		ADAR
																																								TGF-beta signaling pathway	SMAD2		MAPK1		DDX58
																																									SP1		PAK1		IKBKB
																																									E2F4		MAP3K7	p53 signaling pathway	TNFRSF10B
																																									MAPK1	VEGF signaling pathway	MAPK1		EI24
																																									ROCK1		BAD		TP53I3
																																									ACVR1B	Fc epsilon RI signaling pathway	MAPK1		CASP3
																																								Hedgehog signaling pathway	CSNK1G3		MAP2K4	Prolactin signaling pathway	SHC1
																																									SUFU				SOCS6
																																									PRKACA				STAT3
																																									CSNK1D				MAPK1
																																								Retrograde endocannabinoid signaling	ITPR1			FoxO signaling pathway	SIRT1
																																									GNG12				STAT3
																																									GNAI3				IKBKB
																																									MAPK1				MAPK1
																																									GNB2				IRS1
																																									PRKACA				SMAD2
																																									ADCY3				EGFR
																																								p53 signaling pathway	TNFRSF10B			T cell receptor signaling pathway	NCK2
																																									EI24				IKBKB
																																									TP53I3				MAPK1
																																									CASP3				PAK1
																																								Ovarian steroidogenesis	LDLR				MAP3K7
																																									PRKACA			Glutathione metabolism	PGD
																																									ADCY3				GSTO1
																																								PPAR signaling pathway	ACADM			Riboflavin metabolism	ACP6
																																									PPARD			Fc epsilon RI signaling pathway	MAPK1
																																									ME1				MAP2K4
																																									RXRA			Cell adhesion molecules (CAMs)	ALCAM
																																								Prolactin signaling pathway	SHC1				CD276
																																									SOCS6				MPZL1
																																									STAT3				SDC1
																																									MAPK1				CDH3
																																								FoxO signaling pathway	SIRT1			B cell receptor signaling pathway	IKBKB
																																									STAT3				MAPK1
																																									IKBKB			Drug metabolism - cytochrome P450	GSTO1
																																									MAPK1			Metabolism of xenobiotics by cytochrome P450	GSTO1
																																									IRS1			Non-homologous end-joining	XRCC6
																																									SMAD2			D-Glutamine and D-glutamate metabolism	GLS
																																									EGFR			Drug metabolism - other enzymes	CES2
																																								Rap1 signaling pathway	VEGFB				UMPS
																																									PRKD2				DPYD
																																									ARAP3
																																									PFN2
																																									PARD3
																																									GNAI3
																																									MLLT4
																																									MAPK1
																																									RALA
																																									ADCY3
																																									EGFR
																																									CRK
																																								T cell receptor signaling pathway	NCK2
																																									IKBKB
																																									MAPK1
																																									PAK1
																																									MAP3K7
																																								Calcium signaling pathway	ITPR1
																																									PHKB
																																									PHKA2
																																									PHKG2
																																									VDAC2
																																									PRKACA
																																									ADCY3
																																									ORAI1
																																									EGFR
																																								PI3K-Akt signaling pathway	VEGFB
																																									GNG12
																																									RXRA
																																									BCL2L1
																																									IL4R
																																									EIF4E2
																																									ITGA5
																																									CRTC2
																																									YWHAG
																																									PPP2R2A
																																									PPP2R5A
																																									IKBKB
																																									MAPK1
																																									GNB2
																																									IRS1
																																									EGFR
																																									HSP90AB1
																																									BAD
																																								VEGF signaling pathway	MAPK1
																																									BAD
																																								Fc epsilon RI signaling pathway	MAPK1
																																									MAP2K4
																																								Jak-STAT signaling pathway	STAT3
																																									BCL2L1
																																									IL4R
																																									PIAS2
																																									PIAS3
																																								ECM-receptor interaction	SDC1
																																									ITGA5
																																								Taste transduction	PRKACA
																																								Steroid hormone biosynthesis	SRD5A1









































[truncated: 180 more columns]

## Sheet: LN1 vs. LN2
EXCLUSIVE LN1																				EXCLUSIVE LN2																				CONTINUM
Proliferative signaling		Evading growth suppressors		Resisting cell death		Replicative immortality		Angiogenesis		Invasion and metastasis		Energy metabolism		Evading immune destruction		Other cancer types		Chronic diseases		Proliferative signaling		Evading growth suppressors		Resisting cell death		Replicative immortality		Angiogenesis		Invasion and metastasis		Energy metabolism		Evading immune destruction		Other cancer types		Chronic diseases		Proliferative signaling		Evading growth suppressors		Resisting cell death		Replicative immortality		Angiogenesis
[truncated: 95 more columns]

## Sheet: LN2 vs. LN3
EXCLUSIVE LN2																				EXCLUSIVE LN3																				CONTINUM
Proliferative signaling		Evading growth suppressors		Resisting cell death		Replicative immortality		Angiogenesis		Invasion and metastasis		Energy metabolism		Evading immune destruction		Other cancer types		Chronic diseases		Proliferative signaling		Evading growth suppressors		Resisting cell death		Replicative immortality		Angiogenesis		Invasion and metastasis		Energy metabolism		Evading immune destruction		Other cancer types		Chronic diseases		Proliferative signaling		Evading growth suppressors		Resisting cell death		Replicative immortality		Angiogenesis
												Butanoate metabolism	ACSM5																									HTLV-I infection	MSX2	Ras signaling pathway	RGL2	Ras signaling pathway	RGL2			Ras signaling pathway	RGL2	Ras signaling pathway	RGL2
												Metabolic pathways	ACSM5
[truncated: 162 more columns]
